# Supplementary material for: Two Methods for Superposing the Structures of Like-Molecule Assemblies: Application to Peptide and Protein Oligomers and Aggregates
Source: Molecules. 2025 Mar 4;30(5):1156. doi: 10.3390/molecules30051156 (PMC11902252; doi:10.3390/molecules30051156)
Supplement: Supplementary file 1 [file molecules-30-01156-s001.zip]

Archive with 19 entries (19 files):
- CysZ8_10.pdb
- CysZ8_4.pdb
- CysZ8_6.pdb
- CysZ8_8.pdb
- Figure1AB.pse
- Figure1C.pse
- Figure5AB.pse
- Figure5CD.pse
- Figure6A.pse
- Figure6B.pse
- Figure6C.pse
- Figure6D.pse
- T2234.pdb
- T2235.pdb
- T2238.pdb
- T2240.pdb
- T2249.pdb
- T2259.pdb
- T2270.pdb
