# Supplementary material for: Two Methods for Superposing the Structures of Like-Molecule Assemblies: Application to Peptide and Protein Oligomers and Aggregates
Source: Molecules. 2025 Mar 4;30(5):1156. doi: 10.3390/molecules30051156 (PMC11902252; doi:10.3390/molecules30051156)
Supplement: Supplementary file 1 [file molecules-30-01156-s001.zip › CysZ8_10.pdb]

REMARK CLUSTER    1 FREE ENERGY  -1.09068E+02 AVE RMSD 0.00
REMARK s20 x 10             ENERGY    -1.05508E+02 RMS    0.00
CRYST1  198.900  198.900  198.900  90.00  90.00  90.00 P 1           1
ORIGX1       1.00000   0.00000   0.00000        0.00000
ORIGX2       0.00000   1.00000   0.00000        0.00000
ORIGX2       0.00000   0.00000   1.00000        0.00000
SCALE1       1.00000   0.00000   0.00000        0.00000
SCALE2       1.00000   0.00000   0.00000        0.00000
SCALE3       1.00000   0.00000   0.00000        0.00000
ATOM      1  CA  GLY A   1     107.609 101.320  88.234  1.00  5.00
ATOM      2  CA  VAL A   2     105.324 100.564  91.230  1.00  5.00
ATOM      3  CB  VAL A   2     104.473 101.767  91.700  1.00  5.00
ATOM      4  CA  ASN A   3     103.319  97.270  92.005  1.00  5.00
ATOM      5  CB  ASN A   3     104.752  96.064  91.160  1.00  5.00
ATOM      6  CA  TYR A   4     100.175  96.311  94.009  1.00  5.00
ATOM      7  CB  TYR A   4      97.182  97.734  93.335  1.00  5.00
ATOM      8  CA  PHE A   5      98.867  93.120  95.562  1.00  5.00
ATOM      9  CB  PHE A   5     100.625  91.114  96.645  1.00  5.00
ATOM     10  CA  LEU A   6      95.571  91.695  96.737  1.00  5.00
ATOM     11  CB  LEU A   6      93.704  92.572  96.633  1.00  5.00
ATOM     12  CA  GLY A   7      95.321  88.456  98.405  1.00  5.00
TER
ATOM     13  CA  GLY B   1     110.632 100.712  92.909  1.00  5.00
ATOM     14  CA  VAL B   2     107.563 100.547  95.273  1.00  5.00
ATOM     15  CB  VAL B   2     107.655 101.888  95.648  1.00  5.00
ATOM     16  CA  ASN B   3     105.019  98.013  96.097  1.00  5.00
ATOM     17  CB  ASN B   3     104.428  96.179  95.481  1.00  5.00
ATOM     18  CA  TYR B   4     101.954  97.667  98.339  1.00  5.00
ATOM     19  CB  TYR B   4      99.293  98.961  97.052  1.00  5.00
ATOM     20  CA  PHE B   5     100.160  94.636  99.616  1.00  5.00
ATOM     21  CB  PHE B   5     103.167  94.320  99.870  1.00  5.00
ATOM     22  CA  LEU B   6      96.633  93.823 101.280  1.00  5.00
ATOM     23  CB  LEU B   6      95.291  95.492 101.349  1.00  5.00
ATOM     24  CA  GLY B   7      96.064  90.884 103.323  1.00  5.00
TER
ATOM     25  CA  GLY C   1      87.613  95.722 105.500  1.00  5.00
ATOM     26  CA  VAL C   2      91.221  96.484 104.345  1.00  5.00
ATOM     27  CB  VAL C   2      92.398  95.691 104.737  1.00  5.00
ATOM     28  CA  ASN C   3      92.032  98.856 101.524  1.00  5.00
ATOM     29  CB  ASN C   3      90.795 100.203 102.250  1.00  5.00
ATOM     30  CA  TYR C   4      95.044  99.948  99.442  1.00  5.00
ATOM     31  CB  TYR C   4      97.999  98.562 100.496  1.00  5.00
ATOM     32  CA  PHE C   5      96.084 102.712  96.592  1.00  5.00
ATOM     33  CB  PHE C   5      95.763 105.539  95.274  1.00  5.00
ATOM     34  CA  LEU C   6      98.768 103.130  93.788  1.00  5.00
ATOM     35  CB  LEU C   6      99.822 101.416  93.170  1.00  5.00
ATOM     36  CA  GLY C   7      99.567 106.397  91.835  1.00  5.00
TER
ATOM     37  CA  GLY D   1      91.526 104.980  87.192  1.00  5.00
ATOM     38  CA  VAL D   2      91.135 101.143  87.841  1.00  5.00
ATOM     39  CB  VAL D   2      92.239 100.349  87.145  1.00  5.00
ATOM     40  CA  ASN D   3      90.440  99.328  91.033  1.00  5.00
ATOM     41  CB  ASN D   3      89.029 100.110  92.261  1.00  5.00
ATOM     42  CA  TYR D   4      90.322  95.856  92.467  1.00  5.00
ATOM     43  CB  TYR D   4      93.533  95.242  93.214  1.00  5.00
ATOM     44  CA  PHE D   5      88.838  93.964  95.424  1.00  5.00
ATOM     45  CB  PHE D   5      86.349  93.501  97.122  1.00  5.00
ATOM     46  CA  LEU D   6      89.336  90.613  97.181  1.00  5.00
ATOM     47  CB  LEU D   6      90.814  89.086  97.183  1.00  5.00
ATOM     48  CA  GLY D   7      86.589  89.027  99.013  1.00  5.00
TER
ATOM     49  CA  GLY E   1     104.106 102.825  85.788  1.00  5.00
ATOM     50  CA  VAL E   2     101.602 101.669  88.437  1.00  5.00
ATOM     51  CB  VAL E   2     100.531 102.679  88.612  1.00  5.00
ATOM     52  CA  ASN E   3     100.019  97.991  88.401  1.00  5.00
ATOM     53  CB  ASN E   3     100.666  96.073  88.545  1.00  5.00
ATOM     54  CA  TYR E   4      97.597  96.114  90.607  1.00  5.00
ATOM     55  CB  TYR E   4      94.416  96.391  89.494  1.00  5.00
ATOM     56  CA  PHE E   5      97.000  92.430  90.870  1.00  5.00
ATOM     57  CB  PHE E   5      99.792  92.908  91.853  1.00  5.00
ATOM     58  CA  LEU E   6      94.157  90.503  92.772  1.00  5.00
ATOM     59  CB  LEU E   6      92.325  90.903  91.981  1.00  5.00
ATOM     60  CA  GLY E   7      93.753  86.505  93.154  1.00  5.00
TER
ATOM     61  CA  GLY F   1      96.679  96.581 113.625  1.00  5.00
ATOM     62  CA  VAL F   2      98.672  99.549 111.862  1.00  5.00
ATOM     63  CB  VAL F   2      98.988 100.226 113.126  1.00  5.00
ATOM     64  CA  ASN F   3     100.397  99.337 108.555  1.00  5.00
ATOM     65  CB  ASN F   3     100.478  99.675 106.506  1.00  5.00
ATOM     66  CA  TYR F   4     103.880  97.732 107.645  1.00  5.00
ATOM     67  CB  TYR F   4     106.626  95.862 108.345  1.00  5.00
ATOM     68  CA  PHE F   5     107.038  98.236 105.346  1.00  5.00
ATOM     69  CB  PHE F   5     105.433 100.803 105.234  1.00  5.00
ATOM     70  CA  LEU F   6     109.884  96.175 103.844  1.00  5.00
ATOM     71  CB  LEU F   6     108.580  94.479 104.257  1.00  5.00
ATOM     72  CA  GLY F   7     113.495  97.273 103.042  1.00  5.00
TER
ATOM     73  CA  GLY G   1     104.881 106.251  96.077  1.00  5.00
ATOM     74  CA  VAL G   2     102.138 103.947  97.074  1.00  5.00
ATOM     75  CB  VAL G   2     102.572 102.505  96.693  1.00  5.00
ATOM     76  CA  ASN G   3      99.418 104.462  99.952  1.00  5.00
ATOM     77  CB  ASN G   3      98.675 106.290  99.531  1.00  5.00
ATOM     78  CA  TYR G   4      97.525 102.437 102.274  1.00  5.00
ATOM     79  CB  TYR G   4      97.630 102.105 105.517  1.00  5.00
ATOM     80  CA  PHE G   5      94.116 102.699 104.217  1.00  5.00
ATOM     81  CB  PHE G   5      93.763 103.790 101.544  1.00  5.00
ATOM     82  CA  LEU G   6      92.722 100.346 107.138  1.00  5.00
ATOM     83  CB  LEU G   6      93.555  99.951 108.952  1.00  5.00
ATOM     84  CA  GLY G   7      89.053 100.859 107.739  1.00  5.00
TER
ATOM     85  CA  GLY H   1      90.426 105.534 110.393  1.00  5.00
ATOM     86  CA  VAL H   2      94.144 104.856 110.183  1.00  5.00
ATOM     87  CB  VAL H   2      94.328 104.040 111.294  1.00  5.00
ATOM     88  CA  ASN H   3      96.318 105.556 106.894  1.00  5.00
ATOM     89  CB  ASN H   3      97.165 106.531 105.359  1.00  5.00
ATOM     90  CA  TYR H   4      99.871 104.450 106.089  1.00  5.00
ATOM     91  CB  TYR H   4     100.911 102.839 108.901  1.00  5.00
ATOM     92  CA  PHE H   5     102.425 105.442 103.170  1.00  5.00
ATOM     93  CB  PHE H   5     102.661 107.563 100.979  1.00  5.00
ATOM     94  CA  LEU H   6     105.299 103.987 101.108  1.00  5.00
ATOM     95  CB  LEU H   6     105.910 102.145 100.213  1.00  5.00
ATOM     96  CA  GLY H   7     107.564 106.713  99.376  1.00  5.00
TER
ATOM     97  CA  GLY I   1      87.473  91.699 102.765  1.00  5.00
ATOM     98  CA  VAL I   2      90.188  93.754 100.980  1.00  5.00
ATOM     99  CB  VAL I   2      91.204  92.661 100.880  1.00  5.00
ATOM    100  CA  ASN I   3      90.007  96.311  98.272  1.00  5.00
ATOM    101  CB  ASN I   3      88.921  97.458  97.127  1.00  5.00
ATOM    102  CA  TYR I   4      92.756  98.053  96.130  1.00  5.00
ATOM    103  CB  TYR I   4      95.616  96.483  96.857  1.00  5.00
ATOM    104  CA  PHE I   5      93.119 101.067  93.599  1.00  5.00
ATOM    105  CB  PHE I   5      91.697 101.804  96.200  1.00  5.00
ATOM    106  CA  LEU I   6      95.588 102.479  90.730  1.00  5.00
ATOM    107  CB  LEU I   6      96.362 100.819  89.584  1.00  5.00
ATOM    108  CA  GLY I   7      95.275 106.150  89.482  1.00  5.00
TER
ATOM    109  CA  GLY J   1      96.800  93.966 108.027  1.00  5.00
ATOM    110  CA  VAL J   2      98.316  96.412 105.128  1.00  5.00
ATOM    111  CB  VAL J   2      97.226  97.367 104.810  1.00  5.00
ATOM    112  CA  ASN J   3     101.929  96.190 104.068  1.00  5.00
ATOM    113  CB  ASN J   3     103.198  94.899 104.993  1.00  5.00
ATOM    114  CA  TYR J   4     104.440  98.235 101.797  1.00  5.00
ATOM    115  CB  TYR J   4     102.430 100.685 102.110  1.00  5.00
ATOM    116  CA  PHE J   5     107.892  97.392  99.959  1.00  5.00
ATOM    117  CB  PHE J   5     110.143  95.508  99.375  1.00  5.00
ATOM    118  CA  LEU J   6     110.374 100.093  98.474  1.00  5.00
ATOM    119  CB  LEU J   6     111.596 101.735  99.141  1.00  5.00
ATOM    120  CA  GLY J   7     113.127  98.166  96.575  1.00  5.00
TER
CONECT    1    2
CONECT    2    4    3
CONECT    4    6    5
CONECT    6    8    7
CONECT    8   10    9
CONECT   10   12   11
CONECT   13   14
CONECT   14   16   15
CONECT   16   18   17
CONECT   18   20   19
CONECT   20   22   21
CONECT   22   24   23
CONECT   25   26
CONECT   26   28   27
CONECT   28   30   29
CONECT   30   32   31
CONECT   32   34   33
CONECT   34   36   35
CONECT   37   38
CONECT   38   40   39
CONECT   40   42   41
CONECT   42   44   43
CONECT   44   46   45
CONECT   46   48   47
CONECT   49   50
CONECT   50   52   51
CONECT   52   54   53
CONECT   54   56   55
CONECT   56   58   57
CONECT   58   60   59
CONECT   61   62
CONECT   62   64   63
CONECT   64   66   65
CONECT   66   68   67
CONECT   68   70   69
CONECT   70   72   71
CONECT   73   74
CONECT   74   76   75
CONECT   76   78   77
CONECT   78   80   79
CONECT   80   82   81
CONECT   82   84   83
CONECT   85   86
CONECT   86   88   87
CONECT   88   90   89
CONECT   90   92   91
CONECT   92   94   93
CONECT   94   96   95
CONECT   97   98
CONECT   98  100   99
CONECT  100  102  101
CONECT  102  104  103
CONECT  104  106  105
CONECT  106  108  107
CONECT  109  110
CONECT  110  112  111
CONECT  112  114  113
CONECT  114  116  115
CONECT  116  118  117
CONECT  118  120  119
ENDMDL
REMARK s20 x 10             ENERGY    -1.05506E+02 RMS    0.00
CRYST1  198.900  198.900  198.900  90.00  90.00  90.00 P 1           1
ORIGX1       1.00000   0.00000   0.00000        0.00000
ORIGX2       0.00000   1.00000   0.00000        0.00000
ORIGX2       0.00000   0.00000   1.00000        0.00000
SCALE1       1.00000   0.00000   0.00000        0.00000
SCALE2       1.00000   0.00000   0.00000        0.00000
SCALE3       1.00000   0.00000   0.00000        0.00000
ATOM      1  CA  GLY A   1      95.695 102.568 110.474  1.00  5.00
ATOM      2  CA  VAL A   2      97.968 102.648 107.233  1.00  5.00
ATOM      3  CB  VAL A   2      98.939 101.520 107.094  1.00  5.00
ATOM      4  CA  ASN A   3      97.543 103.438 103.722  1.00  5.00
ATOM      5  CB  ASN A   3      96.076 104.830 103.984  1.00  5.00
ATOM      6  CA  TYR A   4      98.902 102.806 100.055  1.00  5.00
ATOM      7  CB  TYR A   4      95.679 102.788 100.806  1.00  5.00
ATOM      8  CA  PHE A   5      98.604 104.504  96.644  1.00  5.00
ATOM      9  CB  PHE A   5      96.498 106.528  95.591  1.00  5.00
ATOM     10  CA  LEU A   6      99.714 103.713  93.075  1.00  5.00
ATOM     11  CB  LEU A   6     100.427 101.833  92.496  1.00  5.00
ATOM     12  CA  GLY A   7     100.386 106.056  90.295  1.00  5.00
TER
ATOM     13  CA  GLY B   1     105.344 103.883  91.245  1.00  5.00
ATOM     14  CA  VAL B   2     103.850 103.769  94.644  1.00  5.00
ATOM     15  CB  VAL B   2     104.092 102.461  95.232  1.00  5.00
ATOM     16  CA  ASN B   3     103.048 105.971  97.311  1.00  5.00
ATOM     17  CB  ASN B   3     101.617 107.100  96.537  1.00  5.00
ATOM     18  CA  TYR B   4     102.588 104.779 100.983  1.00  5.00
ATOM     19  CB  TYR B   4     102.767 101.535 100.445  1.00  5.00
ATOM     20  CA  PHE B   5     101.014 106.758 103.978  1.00  5.00
ATOM     21  CB  PHE B   5      98.797 108.742 104.215  1.00  5.00
ATOM     22  CA  LEU B   6     100.719 106.361 107.766  1.00  5.00
ATOM     23  CB  LEU B   6     101.608 104.671 108.545  1.00  5.00
ATOM     24  CA  GLY B   7      98.269 108.574 109.606  1.00  5.00
TER
ATOM     25  CA  GLY C   1      90.494 101.970  88.985  1.00  5.00
ATOM     26  CA  VAL C   2      91.554  99.487  91.682  1.00  5.00
ATOM     27  CB  VAL C   2      92.314  98.541  90.894  1.00  5.00
ATOM     28  CA  ASN C   3      91.015  99.548  95.431  1.00  5.00
ATOM     29  CB  ASN C   3      89.607  98.368  95.878  1.00  5.00
ATOM     30  CA  TYR C   4      91.698  97.195  98.296  1.00  5.00
ATOM     31  CB  TYR C   4      94.358  98.269  96.685  1.00  5.00
ATOM     32  CA  PHE C   5      91.563  97.585 102.190  1.00  5.00
ATOM     33  CB  PHE C   5      89.266  99.459 101.489  1.00  5.00
ATOM     34  CA  LEU C   6      92.711  95.073 104.908  1.00  5.00
ATOM     35  CB  LEU C   6      93.390  93.416 105.077  1.00  5.00
ATOM     36  CA  GLY C   7      91.753  95.479 108.664  1.00  5.00
TER
ATOM     37  CA  GLY D   1      95.025 104.902  89.836  1.00  5.00
ATOM     38  CA  VAL D   2      95.151 102.310  92.627  1.00  5.00
ATOM     39  CB  VAL D   2      95.700 100.995  92.324  1.00  5.00
ATOM     40  CA  ASN D   3      94.517 102.469  96.313  1.00  5.00
ATOM     41  CB  ASN D   3      93.062 103.808  96.045  1.00  5.00
ATOM     42  CA  TYR D   4      95.390 100.114  99.516  1.00  5.00
ATOM     43  CB  TYR D   4      98.131  98.025  99.251  1.00  5.00
ATOM     44  CA  PHE D   5      94.647 100.113 103.286  1.00  5.00
ATOM     45  CB  PHE D   5      92.312 100.139 105.219  1.00  5.00
ATOM     46  CA  LEU D   6      96.135  98.439 106.370  1.00  5.00
ATOM     47  CB  LEU D   6      97.086  96.609 106.406  1.00  5.00
ATOM     48  CA  GLY D   7      94.424  98.422 109.647  1.00  5.00
TER
ATOM     49  CA  GLY E   1     101.130  99.043 110.771  1.00  5.00
ATOM     50  CA  VAL E   2     103.881  98.055 108.339  1.00  5.00
ATOM     51  CB  VAL E   2     105.019  97.143 108.595  1.00  5.00
ATOM     52  CA  ASN E   3     104.384  98.703 104.696  1.00  5.00
ATOM     53  CB  ASN E   3     103.704 100.650 104.360  1.00  5.00
ATOM     54  CA  TYR E   4     106.831  97.597 101.894  1.00  5.00
ATOM     55  CB  TYR E   4     107.533  94.769 100.210  1.00  5.00
ATOM     56  CA  PHE E   5     107.444  98.805  98.333  1.00  5.00
ATOM     57  CB  PHE E   5     106.925 101.108  99.914  1.00  5.00
ATOM     58  CA  LEU E   6     109.700  97.309  95.651  1.00  5.00
ATOM     59  CB  LEU E   6     109.582  95.168  95.622  1.00  5.00
ATOM     60  CA  GLY E   7     110.800  98.871  92.608  1.00  5.00
TER
ATOM     61  CA  GLY F   1      97.238  97.579  88.303  1.00  5.00
ATOM     62  CA  VAL F   2      96.475  94.520  90.658  1.00  5.00
ATOM     63  CB  VAL F   2      97.010  93.150  90.725  1.00  5.00
ATOM     64  CA  ASN F   3      95.734  94.376  94.537  1.00  5.00
ATOM     65  CB  ASN F   3      93.755  93.722  93.970  1.00  5.00
ATOM     66  CA  TYR F   4      95.674  91.411  96.980  1.00  5.00
ATOM     67  CB  TYR F   4      98.153  90.269  98.835  1.00  5.00
ATOM     68  CA  PHE F   5      94.842  91.015 100.673  1.00  5.00
ATOM     69  CB  PHE F   5      92.509  92.887 100.421  1.00  5.00
ATOM     70  CA  LEU F   6      94.548  88.324 103.253  1.00  5.00
ATOM     71  CB  LEU F   6      96.566  87.702 102.837  1.00  5.00
ATOM     72  CA  GLY F   7      91.642  88.705 105.724  1.00  5.00
TER
ATOM     73  CA  GLY G   1     100.876 112.225 109.734  1.00  5.00
ATOM     74  CA  VAL G   2     103.858 110.819 107.681  1.00  5.00
ATOM     75  CB  VAL G   2     104.070 109.490 108.338  1.00  5.00
ATOM     76  CA  ASN G   3     104.222 109.366 104.106  1.00  5.00
ATOM     77  CB  ASN G   3     105.383 110.816 103.678  1.00  5.00
ATOM     78  CA  TYR G   4     106.890 107.253 102.224  1.00  5.00
ATOM     79  CB  TYR G   4     109.134 105.050 103.539  1.00  5.00
ATOM     80  CA  PHE G   5     107.550 106.862  98.460  1.00  5.00
ATOM     81  CB  PHE G   5     106.325 107.622  95.852  1.00  5.00
ATOM     82  CA  LEU G   6     109.018 104.055  96.511  1.00  5.00
ATOM     83  CB  LEU G   6     108.605 102.246  95.650  1.00  5.00
ATOM     84  CA  GLY G   7     110.338 105.136  93.129  1.00  5.00
TER
ATOM     85  CA  GLY H   1     107.337  97.980  90.792  1.00  5.00
ATOM     86  CA  VAL H   2     105.651  95.776  93.428  1.00  5.00
ATOM     87  CB  VAL H   2     106.038  94.382  93.042  1.00  5.00
ATOM     88  CA  ASN H   3     104.227  96.444  96.998  1.00  5.00
ATOM     89  CB  ASN H   3     102.592  97.507  96.142  1.00  5.00
ATOM     90  CA  TYR H   4     103.722  94.673 100.402  1.00  5.00
ATOM     91  CB  TYR H   4     105.120  93.640 103.221  1.00  5.00
ATOM     92  CA  PHE H   5     101.680  95.650 103.680  1.00  5.00
ATOM     93  CB  PHE H   5     100.129  98.166 103.100  1.00  5.00
ATOM     94  CA  LEU H   6     101.647  93.878 107.149  1.00  5.00
ATOM     95  CB  LEU H   6     102.852  92.527 107.969  1.00  5.00
ATOM     96  CA  GLY H   7      99.219  94.808 109.967  1.00  5.00
TER
ATOM     97  CA  GLY I   1     102.606  98.206  89.257  1.00  5.00
ATOM     98  CA  VAL I   2     101.035  95.479  91.909  1.00  5.00
ATOM     99  CB  VAL I   2     101.240  93.992  91.897  1.00  5.00
ATOM    100  CA  ASN I   3     100.456  95.433  95.854  1.00  5.00
ATOM    101  CB  ASN I   3      98.511  95.600  95.685  1.00  5.00
ATOM    102  CA  TYR I   4      99.655  92.967  98.580  1.00  5.00
ATOM    103  CB  TYR I   4     102.877  92.656  97.514  1.00  5.00
ATOM    104  CA  PHE I   5      98.344  93.023 102.147  1.00  5.00
ATOM    105  CB  PHE I   5      96.561  95.334 101.893  1.00  5.00
ATOM    106  CA  LEU I   6      98.723  90.940 105.323  1.00  5.00
ATOM    107  CB  LEU I   6     100.525  89.865 105.120  1.00  5.00
ATOM    108  CA  GLY I   7      96.924  90.527 108.494  1.00  5.00
TER
ATOM    109  CA  GLY J   1     116.112  99.174  94.024  1.00  5.00
ATOM    110  CA  VAL J   2     113.888  99.122  97.210  1.00  5.00
ATOM    111  CB  VAL J   2     114.744  99.898  98.132  1.00  5.00
ATOM    112  CA  ASN J   3     111.718 101.268  99.751  1.00  5.00
ATOM    113  CB  ASN J   3     111.568 103.343  99.385  1.00  5.00
ATOM    114  CA  TYR J   4     109.912 100.274 103.010  1.00  5.00
ATOM    115  CB  TYR J   4     110.687  97.620 101.102  1.00  5.00
ATOM    116  CA  PHE J   5     107.638 102.029 105.855  1.00  5.00
ATOM    117  CB  PHE J   5     105.646 104.144 105.621  1.00  5.00
ATOM    118  CA  LEU J   6     107.824 101.040 109.593  1.00  5.00
ATOM    119  CB  LEU J   6     109.570 101.816 109.965  1.00  5.00
ATOM    120  CA  GLY J   7     105.325 102.620 111.843  1.00  5.00
TER
CONECT    1    2
CONECT    2    4    3
CONECT    4    6    5
CONECT    6    8    7
CONECT    8   10    9
CONECT   10   12   11
CONECT   13   14
CONECT   14   16   15
CONECT   16   18   17
CONECT   18   20   19
CONECT   20   22   21
CONECT   22   24   23
CONECT   25   26
CONECT   26   28   27
CONECT   28   30   29
CONECT   30   32   31
CONECT   32   34   33
CONECT   34   36   35
CONECT   37   38
CONECT   38   40   39
CONECT   40   42   41
CONECT   42   44   43
CONECT   44   46   45
CONECT   46   48   47
CONECT   49   50
CONECT   50   52   51
CONECT   52   54   53
CONECT   54   56   55
CONECT   56   58   57
CONECT   58   60   59
CONECT   61   62
CONECT   62   64   63
CONECT   64   66   65
CONECT   66   68   67
CONECT   68   70   69
CONECT   70   72   71
CONECT   73   74
CONECT   74   76   75
CONECT   76   78   77
CONECT   78   80   79
CONECT   80   82   81
CONECT   82   84   83
CONECT   85   86
CONECT   86   88   87
CONECT   88   90   89
CONECT   90   92   91
CONECT   92   94   93
CONECT   94   96   95
CONECT   97   98
CONECT   98  100   99
CONECT  100  102  101
CONECT  102  104  103
CONECT  104  106  105
CONECT  106  108  107
CONECT  109  110
CONECT  110  112  111
CONECT  112  114  113
CONECT  114  116  115
CONECT  116  118  117
CONECT  118  120  119
ENDMDL
REMARK s20 x 10             ENERGY    -1.05506E+02 RMS    0.00
CRYST1  198.900  198.900  198.900  90.00  90.00  90.00 P 1           1
ORIGX1       1.00000   0.00000   0.00000        0.00000
ORIGX2       0.00000   1.00000   0.00000        0.00000
ORIGX2       0.00000   0.00000   1.00000        0.00000
SCALE1       1.00000   0.00000   0.00000        0.00000
SCALE2       1.00000   0.00000   0.00000        0.00000
SCALE3       1.00000   0.00000   0.00000        0.00000
ATOM      1  CA  GLY A   1      87.733 100.926  92.077  1.00  5.00
ATOM      2  CA  VAL A   2      89.816  98.610  94.419  1.00  5.00
ATOM      3  CB  VAL A   2      88.638  97.677  94.770  1.00  5.00
ATOM      4  CA  ASN A   3      93.303  98.992  95.506  1.00  5.00
ATOM      5  CB  ASN A   3      93.250 100.934  95.818  1.00  5.00
ATOM      6  CA  TYR A   4      96.063  96.522  96.302  1.00  5.00
ATOM      7  CB  TYR A   4      93.417  95.429  94.263  1.00  5.00
ATOM      8  CA  PHE A   5      99.436  96.265  98.334  1.00  5.00
ATOM      9  CB  PHE A   5      98.650  97.751 100.881  1.00  5.00
ATOM     10  CA  LEU A   6     102.351  93.902  97.800  1.00  5.00
ATOM     11  CB  LEU A   6     102.690  94.966  95.990  1.00  5.00
ATOM     12  CA  GLY A   7     105.256  93.764 100.482  1.00  5.00
TER
ATOM     13  CA  GLY B   1      90.432 104.014 108.183  1.00  5.00
ATOM     14  CA  VAL B   2      90.832 100.016 108.535  1.00  5.00
ATOM     15  CB  VAL B   2      89.918  99.039 108.099  1.00  5.00
ATOM     16  CA  ASN B   3      94.047  97.960 108.801  1.00  5.00
ATOM     17  CB  ASN B   3      95.622  97.960 109.917  1.00  5.00
ATOM     18  CA  TYR B   4      94.413  94.200 108.449  1.00  5.00
ATOM     19  CB  TYR B   4      96.752  92.910 106.553  1.00  5.00
ATOM     20  CA  PHE B   5      97.161  91.515 109.593  1.00  5.00
ATOM     21  CB  PHE B   5      99.729  91.241 111.020  1.00  5.00
ATOM     22  CA  LEU B   6      98.070  87.835 108.783  1.00  5.00
ATOM     23  CB  LEU B   6      98.511  88.254 106.707  1.00  5.00
ATOM     24  CA  GLY B   7      98.319  84.868 111.094  1.00  5.00
TER
ATOM     25  CA  GLY C   1     105.929  86.683  99.856  1.00  5.00
ATOM     26  CA  VAL C   2     102.879  88.556 101.251  1.00  5.00
ATOM     27  CB  VAL C   2     102.948  87.992 102.661  1.00  5.00
ATOM     28  CA  ASN C   3     100.087  90.813  99.904  1.00  5.00
ATOM     29  CB  ASN C   3      99.125  90.985  98.164  1.00  5.00
ATOM     30  CA  TYR C   4      97.584  93.316 101.137  1.00  5.00
ATOM     31  CB  TYR C   4      95.878  95.368 103.174  1.00  5.00
ATOM     32  CA  PHE C   5      94.196  94.630  99.436  1.00  5.00
ATOM     33  CB  PHE C   5      94.432  92.410  97.498  1.00  5.00
ATOM     34  CA  LEU C   6      92.116  97.824 100.034  1.00  5.00
ATOM     35  CB  LEU C   6      93.885  98.696  99.496  1.00  5.00
ATOM     36  CA  GLY C   7      88.507  99.083  99.213  1.00  5.00
TER
ATOM     37  CA  GLY D   1      86.475  96.903 104.129  1.00  5.00
ATOM     38  CA  VAL D   2      90.224  95.865 103.909  1.00  5.00
ATOM     39  CB  VAL D   2      90.944  95.128 105.017  1.00  5.00
ATOM     40  CA  ASN D   3      91.648  92.606 102.508  1.00  5.00
ATOM     41  CB  ASN D   3      90.010  92.392 101.265  1.00  5.00
ATOM     42  CA  TYR D   4      94.713  90.125 102.842  1.00  5.00
ATOM     43  CB  TYR D   4      93.722  90.757 106.008  1.00  5.00
ATOM     44  CA  PHE D   5      96.946  87.521 100.743  1.00  5.00
ATOM     45  CB  PHE D   5      98.265  86.750  98.223  1.00  5.00
ATOM     46  CA  LEU D   6      99.807  85.291 101.668  1.00  5.00
ATOM     47  CB  LEU D   6      99.742  84.476 103.715  1.00  5.00
ATOM     48  CA  GLY D   7     101.406  83.058  99.180  1.00  5.00
TER
ATOM     49  CA  GLY E   1      94.048  99.107  85.957  1.00  5.00
ATOM     50  CA  VAL E   2      96.992 101.092  87.406  1.00  5.00
ATOM     51  CB  VAL E   2      97.214 102.475  87.862  1.00  5.00
ATOM     52  CA  ASN E   3     100.186 100.277  89.502  1.00  5.00
ATOM     53  CB  ASN E   3     101.236 100.873  87.866  1.00  5.00
ATOM     54  CA  TYR E   4     102.187 102.272  92.100  1.00  5.00
ATOM     55  CB  TYR E   4      99.837 101.020  94.009  1.00  5.00
ATOM     56  CA  PHE E   5     105.756 102.007  93.674  1.00  5.00
ATOM     57  CB  PHE E   5     106.088 103.551  91.005  1.00  5.00
ATOM     58  CA  LEU E   6     107.212 102.791  97.301  1.00  5.00
ATOM     59  CB  LEU E   6     105.728 102.968  98.699  1.00  5.00
ATOM     60  CA  GLY E   7     111.027 103.214  97.998  1.00  5.00
TER
ATOM     61  CA  GLY F   1      96.860 107.534  94.325  1.00  5.00
ATOM     62  CA  VAL F   2      98.994 107.429  97.549  1.00  5.00
ATOM     63  CB  VAL F   2      99.044 108.541  98.490  1.00  5.00
ATOM     64  CA  ASN F   3     100.816 104.475  99.182  1.00  5.00
ATOM     65  CB  ASN F   3     101.616 104.440  97.401  1.00  5.00
ATOM     66  CA  TYR F   4     103.140 104.164 102.497  1.00  5.00
ATOM     67  CB  TYR F   4     100.175 104.754 103.856  1.00  5.00
ATOM     68  CA  PHE F   5     105.368 101.657 103.957  1.00  5.00
ATOM     69  CB  PHE F   5     106.447  98.827 103.380  1.00  5.00
ATOM     70  CA  LEU F   6     106.642 101.112 107.614  1.00  5.00
ATOM     71  CB  LEU F   6     105.375 101.877 109.052  1.00  5.00
ATOM     72  CA  GLY F   7     109.934  99.540 108.947  1.00  5.00
TER
ATOM     73  CA  GLY G   1     107.294  94.453 106.589  1.00  5.00
ATOM     74  CA  VAL G   2     103.702  95.966 106.259  1.00  5.00
ATOM     75  CB  VAL G   2     103.932  96.757 107.424  1.00  5.00
ATOM     76  CA  ASN G   3     102.275  98.716 103.842  1.00  5.00
ATOM     77  CB  ASN G   3     102.632  97.742 102.150  1.00  5.00
ATOM     78  CA  TYR G   4      99.564 101.324 103.880  1.00  5.00
ATOM     79  CB  TYR G   4     100.370 101.207 107.121  1.00  5.00
ATOM     80  CA  PHE G   5      97.454 103.139 101.156  1.00  5.00
ATOM     81  CB  PHE G   5      97.227 103.309  98.299  1.00  5.00
ATOM     82  CA  LEU G   6      95.735 106.455 100.669  1.00  5.00
ATOM     83  CB  LEU G   6      95.924 107.629 102.363  1.00  5.00
ATOM     84  CA  GLY G   7      93.612 106.597  97.595  1.00  5.00
TER
ATOM     85  CA  GLY H   1     100.296 107.114  87.965  1.00  5.00
ATOM     86  CA  VAL H   2     100.331 106.937  91.880  1.00  5.00
ATOM     87  CB  VAL H   2      99.620 105.633  91.915  1.00  5.00
ATOM     88  CA  ASN H   3     102.978 107.853  94.348  1.00  5.00
ATOM     89  CB  ASN H   3     102.348 109.449  95.435  1.00  5.00
ATOM     90  CA  TYR H   4     104.586 106.494  97.537  1.00  5.00
ATOM     91  CB  TYR H   4     107.397 106.870  95.809  1.00  5.00
ATOM     92  CA  PHE H   5     105.764 107.386 101.208  1.00  5.00
ATOM     93  CB  PHE H   5     103.182 107.996 102.639  1.00  5.00
ATOM     94  CA  LEU H   6     108.313 105.833 103.540  1.00  5.00
ATOM     95  CB  LEU H   6     108.621 104.332 102.111  1.00  5.00
ATOM     96  CA  GLY H   7     108.454 106.442 107.313  1.00  5.00
TER
ATOM     97  CA  GLY I   1     103.196  87.182 108.759  1.00  5.00
ATOM     98  CA  VAL I   2     102.603  90.461 106.730  1.00  5.00
ATOM     99  CB  VAL I   2     103.357  91.156 105.607  1.00  5.00
ATOM    100  CA  ASN I   3     100.408  93.442 107.617  1.00  5.00
ATOM    101  CB  ASN I   3     100.121  95.220 108.029  1.00  5.00
ATOM    102  CA  TYR I   4      98.423  96.105 105.335  1.00  5.00
ATOM    103  CB  TYR I   4     100.421  94.371 103.197  1.00  5.00
ATOM    104  CA  PHE I   5      96.311  99.241 105.947  1.00  5.00
ATOM    105  CB  PHE I   5      96.168 101.748 107.638  1.00  5.00
ATOM    106  CA  LEU I   6      93.817 101.389 103.829  1.00  5.00
ATOM    107  CB  LEU I   6      92.015 100.462 103.730  1.00  5.00
ATOM    108  CA  GLY I   7      93.042 105.189 104.854  1.00  5.00
TER
ATOM    109  CA  GLY J   1     111.667  98.869  97.289  1.00  5.00
ATOM    110  CA  VAL J   2     107.888  97.782  97.421  1.00  5.00
ATOM    111  CB  VAL J   2     106.728  98.218  98.243  1.00  5.00
ATOM    112  CA  ASN J   3     105.014  98.025  94.915  1.00  5.00
ATOM    113  CB  ASN J   3     105.651  98.649  93.080  1.00  5.00
ATOM    114  CA  TYR J   4     101.305  98.664  95.144  1.00  5.00
ATOM    115  CB  TYR J   4     101.279  99.884  98.327  1.00  5.00
ATOM    116  CA  PHE J   5      98.424  98.153  92.587  1.00  5.00
ATOM    117  CB  PHE J   5      97.963  95.219  93.352  1.00  5.00
ATOM    118  CA  LEU J   6      95.023  99.224  91.609  1.00  5.00
ATOM    119  CB  LEU J   6      95.002 101.136  92.318  1.00  5.00
ATOM    120  CA  GLY J   7      91.761  97.759  90.232  1.00  5.00
TER
CONECT    1    2
CONECT    2    4    3
CONECT    4    6    5
CONECT    6    8    7
CONECT    8   10    9
CONECT   10   12   11
CONECT   13   14
CONECT   14   16   15
CONECT   16   18   17
CONECT   18   20   19
CONECT   20   22   21
CONECT   22   24   23
CONECT   25   26
CONECT   26   28   27
CONECT   28   30   29
CONECT   30   32   31
CONECT   32   34   33
CONECT   34   36   35
CONECT   37   38
CONECT   38   40   39
CONECT   40   42   41
CONECT   42   44   43
CONECT   44   46   45
CONECT   46   48   47
CONECT   49   50
CONECT   50   52   51
CONECT   52   54   53
CONECT   54   56   55
CONECT   56   58   57
CONECT   58   60   59
CONECT   61   62
CONECT   62   64   63
CONECT   64   66   65
CONECT   66   68   67
CONECT   68   70   69
CONECT   70   72   71
CONECT   73   74
CONECT   74   76   75
CONECT   76   78   77
CONECT   78   80   79
CONECT   80   82   81
CONECT   82   84   83
CONECT   85   86
CONECT   86   88   87
CONECT   88   90   89
CONECT   90   92   91
CONECT   92   94   93
CONECT   94   96   95
CONECT   97   98
CONECT   98  100   99
CONECT  100  102  101
CONECT  102  104  103
CONECT  104  106  105
CONECT  106  108  107
CONECT  109  110
CONECT  110  112  111
CONECT  112  114  113
CONECT  114  116  115
CONECT  116  118  117
CONECT  118  120  119
ENDMDL
REMARK s20 x 10             ENERGY    -1.05505E+02 RMS    0.00
CRYST1  198.900  198.900  198.900  90.00  90.00  90.00 P 1           1
ORIGX1       1.00000   0.00000   0.00000        0.00000
ORIGX2       0.00000   1.00000   0.00000        0.00000
ORIGX2       0.00000   0.00000   1.00000        0.00000
SCALE1       1.00000   0.00000   0.00000        0.00000
SCALE2       1.00000   0.00000   0.00000        0.00000
SCALE3       1.00000   0.00000   0.00000        0.00000
ATOM      1  CA  GLY A   1      98.408  85.356 100.057  1.00  5.00
ATOM      2  CA  VAL A   2      98.717  88.334  97.812  1.00  5.00
ATOM      3  CB  VAL A   2      97.547  89.266  97.769  1.00  5.00
ATOM      4  CA  ASN A   3     101.293  91.521  97.447  1.00  5.00
ATOM      5  CB  ASN A   3     103.050  92.578  97.772  1.00  5.00
ATOM      6  CA  TYR A   4     101.759  94.698  95.316  1.00  5.00
ATOM      7  CB  TYR A   4      99.315  96.591  96.672  1.00  5.00
ATOM      8  CA  PHE A   5     105.010  96.491  94.578  1.00  5.00
ATOM      9  CB  PHE A   5     107.955  96.412  93.626  1.00  5.00
ATOM     10  CA  LEU A   6     105.661  99.842  92.931  1.00  5.00
ATOM     11  CB  LEU A   6     104.310 101.579  92.737  1.00  5.00
ATOM     12  CA  GLY A   7     109.018 100.527  91.299  1.00  5.00
TER
ATOM     13  CA  GLY B   1      89.966 101.404 112.631  1.00  5.00
ATOM     14  CA  VAL B   2      92.061 102.476 109.373  1.00  5.00
ATOM     15  CB  VAL B   2      92.382 103.958 109.223  1.00  5.00
ATOM     16  CA  ASN B   3      95.682 102.338 108.559  1.00  5.00
ATOM     17  CB  ASN B   3      95.126 102.572 106.569  1.00  5.00
ATOM     18  CA  TYR B   4      97.756 105.225 107.013  1.00  5.00
ATOM     19  CB  TYR B   4      96.043 107.975 105.593  1.00  5.00
ATOM     20  CA  PHE B   5     101.456 104.940 105.934  1.00  5.00
ATOM     21  CB  PHE B   5     103.940 103.226 105.724  1.00  5.00
ATOM     22  CA  LEU B   6     103.494 108.072 104.891  1.00  5.00
ATOM     23  CB  LEU B   6     102.143 109.371 105.935  1.00  5.00
ATOM     24  CA  GLY B   7     107.000 106.868 104.118  1.00  5.00
TER
ATOM     25  CA  GLY C   1      89.965  96.879 107.422  1.00  5.00
ATOM     26  CA  VAL C   2      91.372  99.472 105.184  1.00  5.00
ATOM     27  CB  VAL C   2      90.333 100.534 105.595  1.00  5.00
ATOM     28  CA  ASN C   3      94.974 100.219 104.535  1.00  5.00
ATOM     29  CB  ASN C   3      96.721  99.219 104.740  1.00  5.00
ATOM     30  CA  TYR C   4      97.034 103.115 102.886  1.00  5.00
ATOM     31  CB  TYR C   4      96.199 106.046 101.188  1.00  5.00
ATOM     32  CA  PHE C   5     100.756 104.204 101.718  1.00  5.00
ATOM     33  CB  PHE C   5     102.872 102.066 101.224  1.00  5.00
ATOM     34  CA  LEU C   6     102.520 107.398 100.267  1.00  5.00
ATOM     35  CB  LEU C   6     101.100 108.744 101.106  1.00  5.00
ATOM     36  CA  GLY C   7     105.755 107.722  98.873  1.00  5.00
TER
ATOM     37  CA  GLY D   1     106.311 100.728  86.939  1.00  5.00
ATOM     38  CA  VAL D   2     103.612  99.060  88.983  1.00  5.00
ATOM     39  CB  VAL D   2     102.561 100.204  88.922  1.00  5.00
ATOM     40  CA  ASN D   3     103.997  95.259  89.591  1.00  5.00
ATOM     41  CB  ASN D   3     105.555  95.011  88.343  1.00  5.00
ATOM     42  CA  TYR D   4     102.079  92.470  91.538  1.00  5.00
ATOM     43  CB  TYR D   4     100.499  91.914  88.603  1.00  5.00
ATOM     44  CA  PHE D   5     102.742  89.009  93.260  1.00  5.00
ATOM     45  CB  PHE D   5     105.185  90.808  93.357  1.00  5.00
ATOM     46  CA  LEU D   6     100.903  86.024  94.817  1.00  5.00
ATOM     47  CB  LEU D   6      99.763  84.968  93.671  1.00  5.00
ATOM     48  CA  GLY D   7     102.425  83.897  97.447  1.00  5.00
TER
ATOM     49  CA  GLY E   1     109.730 102.837  94.722  1.00  5.00
ATOM     50  CA  VAL E   2     107.152 101.410  97.344  1.00  5.00
ATOM     51  CB  VAL E   2     106.094 102.427  97.026  1.00  5.00
ATOM     52  CA  ASN E   3     105.644  98.167  98.282  1.00  5.00
ATOM     53  CB  ASN E   3     106.598  96.453  98.543  1.00  5.00
ATOM     54  CA  TYR E   4     102.386  97.014  99.458  1.00  5.00
ATOM     55  CB  TYR E   4      99.842  99.017 100.613  1.00  5.00
ATOM     56  CA  PHE E   5     100.848  93.540 100.746  1.00  5.00
ATOM     57  CB  PHE E   5     103.578  93.870 101.970  1.00  5.00
ATOM     58  CA  LEU E   6      97.872  91.775 101.890  1.00  5.00
ATOM     59  CB  LEU E   6      95.852  92.409 101.486  1.00  5.00
ATOM     60  CA  GLY E   7      98.186  88.626 104.060  1.00  5.00
TER
ATOM     61  CA  GLY F   1      97.432 108.013  85.177  1.00  5.00
ATOM     62  CA  VAL F   2      98.721 104.481  86.014  1.00  5.00
ATOM     63  CB  VAL F   2     100.220 104.733  85.759  1.00  5.00
ATOM     64  CA  ASN F   3      96.788 102.574  88.679  1.00  5.00
ATOM     65  CB  ASN F   3      94.950 102.044  89.190  1.00  5.00
ATOM     66  CA  TYR F   4      97.421  98.637  89.111  1.00  5.00
ATOM     67  CB  TYR F   4      99.949  97.302  87.280  1.00  5.00
ATOM     68  CA  PHE F   5      95.552  96.562  91.727  1.00  5.00
ATOM     69  CB  PHE F   5      92.433  96.716  91.921  1.00  5.00
ATOM     70  CA  LEU F   6      96.292  93.092  93.266  1.00  5.00
ATOM     71  CB  LEU F   6      98.120  92.443  93.945  1.00  5.00
ATOM     72  CA  GLY F   7      93.703  90.653  94.126  1.00  5.00
TER
ATOM     73  CA  GLY G   1      89.961  93.927 103.729  1.00  5.00
ATOM     74  CA  VAL G   2      91.554  96.400 101.336  1.00  5.00
ATOM     75  CB  VAL G   2      90.829  97.706 101.184  1.00  5.00
ATOM     76  CA  ASN G   3      94.957  98.086 100.967  1.00  5.00
ATOM     77  CB  ASN G   3      96.554  96.784 101.017  1.00  5.00
ATOM     78  CA  TYR G   4      96.303 101.074  99.061  1.00  5.00
ATOM     79  CB  TYR G   4      93.506 101.883 100.769  1.00  5.00
ATOM     80  CA  PHE G   5      99.648 102.766  97.766  1.00  5.00
ATOM     81  CB  PHE G   5     101.564 100.693  97.030  1.00  5.00
ATOM     82  CA  LEU G   6     100.544 106.211  96.052  1.00  5.00
ATOM     83  CB  LEU G   6      98.773 107.006  96.705  1.00  5.00
ATOM     84  CA  GLY G   7     103.800 106.820  94.229  1.00  5.00
TER
ATOM     85  CA  GLY H   1     111.779 101.772 100.706  1.00  5.00
ATOM     86  CA  VAL H   2     108.457 101.842 102.236  1.00  5.00
ATOM     87  CB  VAL H   2     107.717 103.043 101.708  1.00  5.00
ATOM     88  CA  ASN H   3     106.069  98.785 102.879  1.00  5.00
ATOM     89  CB  ASN H   3     107.672  97.639 103.677  1.00  5.00
ATOM     90  CA  TYR H   4     102.506  98.386 103.769  1.00  5.00
ATOM     91  CB  TYR H   4     100.419 100.893 104.323  1.00  5.00
ATOM     92  CA  PHE H   5     100.460  95.431 105.076  1.00  5.00
ATOM     93  CB  PHE H   5     100.563  93.355 107.370  1.00  5.00
ATOM     94  CA  LEU H   6      96.772  94.467 105.261  1.00  5.00
ATOM     95  CB  LEU H   6      94.764  95.365 105.365  1.00  5.00
ATOM     96  CA  GLY H   7      95.388  91.536 107.440  1.00  5.00
TER
ATOM     97  CA  GLY I   1      95.313  93.796 111.144  1.00  5.00
ATOM     98  CA  VAL I   2      97.003  96.743 109.305  1.00  5.00
ATOM     99  CB  VAL I   2      96.226  97.975 109.493  1.00  5.00
ATOM    100  CA  ASN I   3     100.607  97.371 109.322  1.00  5.00
ATOM    101  CB  ASN I   3     102.213  97.088 110.603  1.00  5.00
ATOM    102  CA  TYR I   4     103.165  99.864 107.622  1.00  5.00
ATOM    103  CB  TYR I   4     100.617 101.495 108.841  1.00  5.00
ATOM    104  CA  PHE I   5     106.966  99.343 107.256  1.00  5.00
ATOM    105  CB  PHE I   5     105.871  96.655 108.070  1.00  5.00
ATOM    106  CA  LEU I   6     110.076 101.391 106.487  1.00  5.00
ATOM    107  CB  LEU I   6     110.254 103.524 106.149  1.00  5.00
ATOM    108  CA  GLY I   7     113.050  99.376 105.199  1.00  5.00
TER
ATOM    109  CA  GLY J   1      91.489  90.538 100.258  1.00  5.00
ATOM    110  CA  VAL J   2      92.337  93.291  97.800  1.00  5.00
ATOM    111  CB  VAL J   2      91.294  93.958  96.981  1.00  5.00
ATOM    112  CA  ASN J   3      95.274  95.863  97.309  1.00  5.00
ATOM    113  CB  ASN J   3      96.830  94.529  97.624  1.00  5.00
ATOM    114  CA  TYR J   4      95.873  98.821  94.995  1.00  5.00
ATOM    115  CB  TYR J   4      92.446  99.367  95.749  1.00  5.00
ATOM    116  CA  PHE J   5      98.863 100.859  93.715  1.00  5.00
ATOM    117  CB  PHE J   5      99.366  98.072  92.780  1.00  5.00
ATOM    118  CA  LEU J   6      99.414 103.895  91.580  1.00  5.00
ATOM    119  CB  LEU J   6      98.295 105.386  90.545  1.00  5.00
ATOM    120  CA  GLY J   7     102.742 105.377  89.688  1.00  5.00
TER
CONECT    1    2
CONECT    2    4    3
CONECT    4    6    5
CONECT    6    8    7
CONECT    8   10    9
CONECT   10   12   11
CONECT   13   14
CONECT   14   16   15
CONECT   16   18   17
CONECT   18   20   19
CONECT   20   22   21
CONECT   22   24   23
CONECT   25   26
CONECT   26   28   27
CONECT   28   30   29
CONECT   30   32   31
CONECT   32   34   33
CONECT   34   36   35
CONECT   37   38
CONECT   38   40   39
CONECT   40   42   41
CONECT   42   44   43
CONECT   44   46   45
CONECT   46   48   47
CONECT   49   50
CONECT   50   52   51
CONECT   52   54   53
CONECT   54   56   55
CONECT   56   58   57
CONECT   58   60   59
CONECT   61   62
CONECT   62   64   63
CONECT   64   66   65
CONECT   66   68   67
CONECT   68   70   69
CONECT   70   72   71
CONECT   73   74
CONECT   74   76   75
CONECT   76   78   77
CONECT   78   80   79
CONECT   80   82   81
CONECT   82   84   83
CONECT   85   86
CONECT   86   88   87
CONECT   88   90   89
CONECT   90   92   91
CONECT   92   94   93
CONECT   94   96   95
CONECT   97   98
CONECT   98  100   99
CONECT  100  102  101
CONECT  102  104  103
CONECT  104  106  105
CONECT  106  108  107
CONECT  109  110
CONECT  110  112  111
CONECT  112  114  113
CONECT  114  116  115
CONECT  116  118  117
CONECT  118  120  119
ENDMDL
REMARK s20 x 10             ENERGY    -1.05504E+02 RMS    0.00
CRYST1  198.900  198.900  198.900  90.00  90.00  90.00 P 1           1
ORIGX1       1.00000   0.00000   0.00000        0.00000
ORIGX2       0.00000   1.00000   0.00000        0.00000
ORIGX2       0.00000   0.00000   1.00000        0.00000
SCALE1       1.00000   0.00000   0.00000        0.00000
SCALE2       1.00000   0.00000   0.00000        0.00000
SCALE3       1.00000   0.00000   0.00000        0.00000
ATOM      1  CA  GLY A   1      98.916 112.020  99.412  1.00  5.00
ATOM      2  CA  VAL A   2      99.792 108.375  99.993  1.00  5.00
ATOM      3  CB  VAL A   2      98.677 107.916  99.050  1.00  5.00
ATOM      4  CA  ASN A   3     102.594 106.204 101.509  1.00  5.00
ATOM      5  CB  ASN A   3     102.528 106.887 103.431  1.00  5.00
ATOM      6  CA  TYR A   4     103.450 102.297 100.887  1.00  5.00
ATOM      7  CB  TYR A   4     104.984 101.442  98.116  1.00  5.00
ATOM      8  CA  PHE A   5     105.483  99.280 102.143  1.00  5.00
ATOM      9  CB  PHE A   5     106.905  98.358 104.735  1.00  5.00
ATOM     10  CA  LEU A   6     106.635  95.639 100.457  1.00  5.00
ATOM     11  CB  LEU A   6     106.581  94.816  98.651  1.00  5.00
ATOM     12  CA  GLY A   7     107.652  92.357 102.183  1.00  5.00
TER
ATOM     13  CA  GLY B   1      97.071 111.161 104.444  1.00  5.00
ATOM     14  CA  VAL B   2      96.758 107.455 103.316  1.00  5.00
ATOM     15  CB  VAL B   2      95.350 107.387 102.677  1.00  5.00
ATOM     16  CA  ASN B   3      99.200 104.421 103.424  1.00  5.00
ATOM     17  CB  ASN B   3     100.943 103.658 103.986  1.00  5.00
ATOM     18  CA  TYR B   4      99.492 100.745 102.456  1.00  5.00
ATOM     19  CB  TYR B   4     100.548 100.547  99.131  1.00  5.00
ATOM     20  CA  PHE B   5     101.634  97.523 103.163  1.00  5.00
ATOM     21  CB  PHE B   5     101.139  99.267 105.573  1.00  5.00
ATOM     22  CA  LEU B   6     101.795  94.072 101.455  1.00  5.00
ATOM     23  CB  LEU B   6     102.031  93.913  99.255  1.00  5.00
ATOM     24  CA  GLY B   7     103.497  90.628 102.299  1.00  5.00
TER
ATOM     25  CA  GLY C   1     101.557  85.713  94.713  1.00  5.00
ATOM     26  CA  VAL C   2     100.351  89.094  96.291  1.00  5.00
ATOM     27  CB  VAL C   2     100.181  89.403  97.696  1.00  5.00
ATOM     28  CA  ASN C   3     100.350  92.899  95.121  1.00  5.00
ATOM     29  CB  ASN C   3      99.936  91.912  93.375  1.00  5.00
ATOM     30  CA  TYR C   4      99.868  96.355  96.653  1.00  5.00
ATOM     31  CB  TYR C   4      98.872  97.131  99.796  1.00  5.00
ATOM     32  CA  PHE C   5      99.149  99.797  94.935  1.00  5.00
ATOM     33  CB  PHE C   5      98.225 101.417  92.599  1.00  5.00
ATOM     34  CA  LEU C   6      99.561 103.431  96.243  1.00  5.00
ATOM     35  CB  LEU C   6     101.157 104.465  97.304  1.00  5.00
ATOM     36  CA  GLY C   7      98.438 106.484  93.993  1.00  5.00
TER
ATOM     37  CA  GLY D   1     103.669 104.317  86.842  1.00  5.00
ATOM     38  CA  VAL D   2     106.379 102.383  88.600  1.00  5.00
ATOM     39  CB  VAL D   2     107.464 103.354  88.592  1.00  5.00
ATOM     40  CA  ASN D   3     106.450  99.030  90.063  1.00  5.00
ATOM     41  CB  ASN D   3     105.004  97.765  89.623  1.00  5.00
ATOM     42  CA  TYR D   4     108.578  97.168  92.812  1.00  5.00
ATOM     43  CB  TYR D   4     109.194  98.166  96.068  1.00  5.00
ATOM     44  CA  PHE D   5     108.480  93.207  93.696  1.00  5.00
ATOM     45  CB  PHE D   5     108.157  93.098  90.808  1.00  5.00
ATOM     46  CA  LEU D   6     109.989  91.519  96.947  1.00  5.00
ATOM     47  CB  LEU D   6     110.723  92.161  98.405  1.00  5.00
ATOM     48  CA  GLY D   7     110.663  87.788  97.128  1.00  5.00
TER
ATOM     49  CA  GLY E   1     102.902 113.036  96.959  1.00  5.00
ATOM     50  CA  VAL E   2     103.557 109.229  97.101  1.00  5.00
ATOM     51  CB  VAL E   2     103.184 108.727  95.807  1.00  5.00
ATOM     52  CA  ASN E   3     106.259 107.319  98.965  1.00  5.00
ATOM     53  CB  ASN E   3     106.112 107.713 100.898  1.00  5.00
ATOM     54  CA  TYR E   4     107.211 103.669  99.119  1.00  5.00
ATOM     55  CB  TYR E   4     109.001 103.611  96.147  1.00  5.00
ATOM     56  CA  PHE E   5     109.603 101.638 101.381  1.00  5.00
ATOM     57  CB  PHE E   5     107.421 103.007 102.831  1.00  5.00
ATOM     58  CA  LEU E   6     111.343  98.302 101.620  1.00  5.00
ATOM     59  CB  LEU E   6     112.736  96.890 100.980  1.00  5.00
ATOM     60  CA  GLY E   7     111.486  96.883 104.993  1.00  5.00
TER
ATOM     61  CA  GLY F   1      84.834  90.734  95.043  1.00  5.00
ATOM     62  CA  VAL F   2      86.426  94.064  96.114  1.00  5.00
ATOM     63  CB  VAL F   2      85.884  95.521  96.359  1.00  5.00
ATOM     64  CA  ASN F   3      86.562  95.305  99.970  1.00  5.00
ATOM     65  CB  ASN F   3      88.100  94.368 100.953  1.00  5.00
ATOM     66  CA  TYR F   4      87.224  98.873 101.353  1.00  5.00
ATOM     67  CB  TYR F   4      86.051 101.857 101.713  1.00  5.00
ATOM     68  CA  PHE F   5      88.307 100.530 104.780  1.00  5.00
ATOM     69  CB  PHE F   5      89.910  98.144 104.449  1.00  5.00
ATOM     70  CA  LEU F   6      87.759 103.817 106.182  1.00  5.00
ATOM     71  CB  LEU F   6      87.006 105.527 105.428  1.00  5.00
ATOM     72  CA  GLY F   7      89.622 104.654 109.341  1.00  5.00
TER
ATOM     73  CA  GLY G   1      93.804 106.182  98.267  1.00  5.00
ATOM     74  CA  VAL G   2      95.859 102.970  98.426  1.00  5.00
ATOM     75  CB  VAL G   2      96.816 103.449  99.398  1.00  5.00
ATOM     76  CA  ASN G   3      94.745  99.463  97.657  1.00  5.00
ATOM     77  CB  ASN G   3      94.506 100.066  95.836  1.00  5.00
ATOM     78  CA  TYR G   4      95.862  95.768  97.597  1.00  5.00
ATOM     79  CB  TYR G   4      94.903  97.012 100.582  1.00  5.00
ATOM     80  CA  PHE G   5      95.694  92.504  95.220  1.00  5.00
ATOM     81  CB  PHE G   5      95.763  95.050  93.661  1.00  5.00
ATOM     82  CA  LEU G   6      96.496  88.583  95.103  1.00  5.00
ATOM     83  CB  LEU G   6      94.519  87.725  95.413  1.00  5.00
ATOM     84  CA  GLY G   7      98.146  87.126  91.850  1.00  5.00
TER
ATOM     85  CA  GLY H   1      88.772  86.818  94.796  1.00  5.00
ATOM     86  CA  VAL H   2      90.283  88.941  97.510  1.00  5.00
ATOM     87  CB  VAL H   2      90.386  88.558  98.880  1.00  5.00
ATOM     88  CA  ASN H   3      91.536  92.401  96.804  1.00  5.00
ATOM     89  CB  ASN H   3      90.438  93.584  95.533  1.00  5.00
ATOM     90  CA  TYR H   4      91.514  95.164  99.370  1.00  5.00
ATOM     91  CB  TYR H   4      92.999  92.214  99.485  1.00  5.00
ATOM     92  CA  PHE H   5      91.143  99.089  99.700  1.00  5.00
ATOM     93  CB  PHE H   5      91.179 101.392  97.941  1.00  5.00
ATOM     94  CA  LEU H   6      91.985 101.538 102.454  1.00  5.00
ATOM     95  CB  LEU H   6      93.768 102.512 103.097  1.00  5.00
ATOM     96  CA  GLY H   7      90.597 105.050 101.570  1.00  5.00
TER
ATOM     97  CA  GLY I   1     106.323  86.211  95.231  1.00  5.00
ATOM     98  CA  VAL I   2     105.019  89.599  96.462  1.00  5.00
ATOM     99  CB  VAL I   2     105.575  89.595  97.885  1.00  5.00
ATOM    100  CA  ASN I   3     104.669  93.028  94.457  1.00  5.00
ATOM    101  CB  ASN I   3     103.451  93.471  92.990  1.00  5.00
ATOM    102  CA  TYR I   4     104.127  96.762  95.011  1.00  5.00
ATOM    103  CB  TYR I   4     103.569  97.739  98.121  1.00  5.00
ATOM    104  CA  PHE I   5     103.242  99.681  92.647  1.00  5.00
ATOM    105  CB  PHE I   5     101.256  97.484  92.620  1.00  5.00
ATOM    106  CA  LEU I   6     102.975 103.393  92.627  1.00  5.00
ATOM    107  CB  LEU I   6     104.229 103.940  94.116  1.00  5.00
ATOM    108  CA  GLY I   7     100.863 105.372  90.516  1.00  5.00
TER
ATOM    109  CA  GLY J   1      96.968  89.260 102.159  1.00  5.00
ATOM    110  CA  VAL J   2      97.576  93.057 102.051  1.00  5.00
ATOM    111  CB  VAL J   2      97.586  92.862 100.565  1.00  5.00
ATOM    112  CA  ASN J   3      97.469  95.718 104.908  1.00  5.00
ATOM    113  CB  ASN J   3      99.454  95.285 105.415  1.00  5.00
ATOM    114  CA  TYR J   4      96.558  99.654 104.995  1.00  5.00
ATOM    115  CB  TYR J   4      93.925 100.650 106.739  1.00  5.00
ATOM    116  CA  PHE J   5      97.492 102.756 107.355  1.00  5.00
ATOM    117  CB  PHE J   5      99.063 105.156 107.749  1.00  5.00
ATOM    118  CA  LEU J   6      95.302 106.222 107.495  1.00  5.00
ATOM    119  CB  LEU J   6      93.350 105.345 106.849  1.00  5.00
ATOM    120  CA  GLY J   7      96.986 108.770 109.655  1.00  5.00
TER
CONECT    1    2
CONECT    2    4    3
CONECT    4    6    5
CONECT    6    8    7
CONECT    8   10    9
CONECT   10   12   11
CONECT   13   14
CONECT   14   16   15
CONECT   16   18   17
CONECT   18   20   19
CONECT   20   22   21
CONECT   22   24   23
CONECT   25   26
CONECT   26   28   27
CONECT   28   30   29
CONECT   30   32   31
CONECT   32   34   33
CONECT   34   36   35
CONECT   37   38
CONECT   38   40   39
CONECT   40   42   41
CONECT   42   44   43
CONECT   44   46   45
CONECT   46   48   47
CONECT   49   50
CONECT   50   52   51
CONECT   52   54   53
CONECT   54   56   55
CONECT   56   58   57
CONECT   58   60   59
CONECT   61   62
CONECT   62   64   63
CONECT   64   66   65
CONECT   66   68   67
CONECT   68   70   69
CONECT   70   72   71
CONECT   73   74
CONECT   74   76   75
CONECT   76   78   77
CONECT   78   80   79
CONECT   80   82   81
CONECT   82   84   83
CONECT   85   86
CONECT   86   88   87
CONECT   88   90   89
CONECT   90   92   91
CONECT   92   94   93
CONECT   94   96   95
CONECT   97   98
CONECT   98  100   99
CONECT  100  102  101
CONECT  102  104  103
CONECT  104  106  105
CONECT  106  108  107
CONECT  109  110
CONECT  110  112  111
CONECT  112  114  113
CONECT  114  116  115
CONECT  116  118  117
CONECT  118  120  119
ENDMDL
REMARK s20 x 10             ENERGY    -1.05504E+02 RMS    0.00
CRYST1  198.900  198.900  198.900  90.00  90.00  90.00 P 1           1
ORIGX1       1.00000   0.00000   0.00000        0.00000
ORIGX2       0.00000   1.00000   0.00000        0.00000
ORIGX2       0.00000   0.00000   1.00000        0.00000
SCALE1       1.00000   0.00000   0.00000        0.00000
SCALE2       1.00000   0.00000   0.00000        0.00000
SCALE3       1.00000   0.00000   0.00000        0.00000
ATOM      1  CA  GLY A   1     101.892  99.403 113.424  1.00  5.00
ATOM      2  CA  VAL A   2      99.908 101.383 110.969  1.00  5.00
ATOM      3  CB  VAL A   2     100.341 102.849 110.766  1.00  5.00
ATOM      4  CA  ASN A   3      96.816 100.277 108.851  1.00  5.00
ATOM      5  CB  ASN A   3      95.190  99.186 108.799  1.00  5.00
ATOM      6  CA  TYR A   4      94.972 102.285 106.201  1.00  5.00
ATOM      7  CB  TYR A   4      97.508 104.500 106.856  1.00  5.00
ATOM      8  CA  PHE A   5      91.706 101.439 104.624  1.00  5.00
ATOM      9  CB  PHE A   5      90.107  99.692 106.339  1.00  5.00
ATOM     10  CA  LEU A   6      89.596 102.735 101.692  1.00  5.00
ATOM     11  CB  LEU A   6      89.495 104.120 100.089  1.00  5.00
ATOM     12  CA  GLY A   7      86.117 101.162 101.869  1.00  5.00
TER
ATOM     13  CA  GLY B   1     111.994  95.688  93.640  1.00  5.00
ATOM     14  CA  VAL B   2     108.465  95.405  94.797  1.00  5.00
ATOM     15  CB  VAL B   2     108.237  96.567  93.896  1.00  5.00
ATOM     16  CA  ASN B   3     106.094  92.427  95.127  1.00  5.00
ATOM     17  CB  ASN B   3     105.847  91.954  97.016  1.00  5.00
ATOM     18  CA  TYR B   4     102.377  91.477  94.495  1.00  5.00
ATOM     19  CB  TYR B   4     104.372  91.281  91.716  1.00  5.00
ATOM     20  CA  PHE B   5     100.064  88.570  95.605  1.00  5.00
ATOM     21  CB  PHE B   5     101.215  89.444  98.205  1.00  5.00
ATOM     22  CA  LEU B   6      96.740  87.231  94.613  1.00  5.00
ATOM     23  CB  LEU B   6      97.158  87.531  92.527  1.00  5.00
ATOM     24  CA  GLY B   7      95.164  84.464  96.766  1.00  5.00
TER
ATOM     25  CA  GLY C   1     106.548 104.582 103.068  1.00  5.00
ATOM     26  CA  VAL C   2     103.937 105.533 100.263  1.00  5.00
ATOM     27  CB  VAL C   2     104.483 106.226  99.027  1.00  5.00
ATOM     28  CA  ASN C   3     100.472 104.007  99.752  1.00  5.00
ATOM     29  CB  ASN C   3      99.339 103.958 101.433  1.00  5.00
ATOM     30  CA  TYR C   4      97.639 104.745  97.254  1.00  5.00
ATOM     31  CB  TYR C   4      96.370 106.356  94.532  1.00  5.00
ATOM     32  CA  PHE C   5      94.073 103.685  96.545  1.00  5.00
ATOM     33  CB  PHE C   5      94.106 103.163  99.561  1.00  5.00
ATOM     34  CA  LEU C   6      91.535 103.855  93.840  1.00  5.00
ATOM     35  CB  LEU C   6      92.494 104.679  92.046  1.00  5.00
ATOM     36  CA  GLY C   7      88.006 102.876  94.810  1.00  5.00
TER
ATOM     37  CA  GLY D   1     111.606 106.141  98.492  1.00  5.00
ATOM     38  CA  VAL D   2     108.935 103.593  97.977  1.00  5.00
ATOM     39  CB  VAL D   2     109.175 102.812  99.178  1.00  5.00
ATOM     40  CA  ASN D   3     105.424 104.027  96.641  1.00  5.00
ATOM     41  CB  ASN D   3     105.045 102.947  94.902  1.00  5.00
ATOM     42  CA  TYR D   4     102.338 101.640  96.455  1.00  5.00
ATOM     43  CB  TYR D   4     101.637 100.943  99.665  1.00  5.00
ATOM     44  CA  PHE D   5      98.973 101.956  94.120  1.00  5.00
ATOM     45  CB  PHE D   5     101.098 103.078  92.402  1.00  5.00
ATOM     46  CA  LEU D   6      95.752  99.709  94.756  1.00  5.00
ATOM     47  CB  LEU D   6      95.395  98.733  96.475  1.00  5.00
ATOM     48  CA  GLY D   7      92.898  99.568  92.035  1.00  5.00
TER
ATOM     49  CA  GLY E   1      96.631  91.316  87.776  1.00  5.00
ATOM     50  CA  VAL E   2      99.619  92.973  89.662  1.00  5.00
ATOM     51  CB  VAL E   2      99.619  92.241  90.959  1.00  5.00
ATOM     52  CA  ASN E   3     102.751  95.208  88.872  1.00  5.00
ATOM     53  CB  ASN E   3     102.707  94.978  86.700  1.00  5.00
ATOM     54  CA  TYR E   4     105.985  96.572  90.579  1.00  5.00
ATOM     55  CB  TYR E   4     108.066  94.748  88.745  1.00  5.00
ATOM     56  CA  PHE E   5     108.501  99.176  89.466  1.00  5.00
ATOM     57  CB  PHE E   5     105.591  99.847  89.157  1.00  5.00
ATOM     58  CA  LEU E   6     112.174 100.179  90.060  1.00  5.00
ATOM     59  CB  LEU E   6     112.772  98.202  89.696  1.00  5.00
ATOM     60  CA  GLY E   7     113.639 103.555  88.496  1.00  5.00
TER
ATOM     61  CA  GLY F   1     110.775  97.425 100.274  1.00  5.00
ATOM     62  CA  VAL F   2     107.244  97.437  99.057  1.00  5.00
ATOM     63  CB  VAL F   2     107.506  98.355  97.978  1.00  5.00
ATOM     64  CA  ASN F   3     104.486  94.711  98.598  1.00  5.00
ATOM     65  CB  ASN F   3     104.521  93.859 100.526  1.00  5.00
ATOM     66  CA  TYR F   4     100.899  94.449  97.152  1.00  5.00
ATOM     67  CB  TYR F   4     102.228  95.253  94.171  1.00  5.00
ATOM     68  CA  PHE F   5      97.830  91.976  97.727  1.00  5.00
ATOM     69  CB  PHE F   5      96.195  90.099  99.368  1.00  5.00
ATOM     70  CA  LEU F   6      94.544  90.872  95.968  1.00  5.00
ATOM     71  CB  LEU F   6      94.864  91.432  93.860  1.00  5.00
ATOM     72  CA  GLY F   7      92.080  88.829  98.157  1.00  5.00
TER
ATOM     73  CA  GLY G   1     105.957  99.680 108.589  1.00  5.00
ATOM     74  CA  VAL G   2     102.357 100.734 107.582  1.00  5.00
ATOM     75  CB  VAL G   2     102.569 101.510 106.379  1.00  5.00
ATOM     76  CA  ASN G   3      99.732  98.598 105.824  1.00  5.00
ATOM     77  CB  ASN G   3      99.176  96.688 105.969  1.00  5.00
ATOM     78  CA  TYR G   4      96.923  99.905 103.387  1.00  5.00
ATOM     79  CB  TYR G   4      97.512 100.788 100.179  1.00  5.00
ATOM     80  CA  PHE G   5      93.291  98.494 102.032  1.00  5.00
ATOM     81  CB  PHE G   5      91.266  96.386 102.858  1.00  5.00
ATOM     82  CA  LEU G   6      91.184  98.900  99.026  1.00  5.00
ATOM     83  CB  LEU G   6      91.169  99.936  97.179  1.00  5.00
ATOM     84  CA  GLY G   7      87.533  97.630  98.497  1.00  5.00
TER
ATOM     85  CA  GLY H   1     112.862 105.540  93.915  1.00  5.00
ATOM     86  CA  VAL H   2     110.796 102.244  93.764  1.00  5.00
ATOM     87  CB  VAL H   2     111.139 100.943  94.387  1.00  5.00
ATOM     88  CA  ASN H   3     107.209 101.727  92.952  1.00  5.00
ATOM     89  CB  ASN H   3     107.467 103.370  91.801  1.00  5.00
ATOM     90  CA  TYR H   4     104.283  98.964  93.152  1.00  5.00
ATOM     91  CB  TYR H   4     103.824  98.575  96.593  1.00  5.00
ATOM     92  CA  PHE H   5     100.582  98.679  91.616  1.00  5.00
ATOM     93  CB  PHE H   5      99.590  97.603  88.917  1.00  5.00
ATOM     94  CA  LEU H   6      97.638  96.218  92.127  1.00  5.00
ATOM     95  CB  LEU H   6      97.602  95.584  94.111  1.00  5.00
ATOM     96  CA  GLY H   7      94.744  95.458  89.907  1.00  5.00
TER
ATOM     97  CA  GLY I   1     106.152 110.765 109.722  1.00  5.00
ATOM     98  CA  VAL I   2     104.805 109.156 106.540  1.00  5.00
ATOM     99  CB  VAL I   2     104.329 107.862 107.036  1.00  5.00
ATOM    100  CA  ASN I   3     101.730 110.283 104.302  1.00  5.00
ATOM    101  CB  ASN I   3     103.010 110.972 102.925  1.00  5.00
ATOM    102  CA  TYR I   4      98.934 108.177 102.466  1.00  5.00
ATOM    103  CB  TYR I   4      95.708 106.967 103.019  1.00  5.00
ATOM    104  CA  PHE I   5      96.739 108.677  99.266  1.00  5.00
ATOM    105  CB  PHE I   5      99.312 108.516  97.880  1.00  5.00
ATOM    106  CA  LEU I   6      93.445 108.211  97.888  1.00  5.00
ATOM    107  CB  LEU I   6      92.515 108.271  99.698  1.00  5.00
ATOM    108  CA  GLY I   7      92.580 108.249  94.296  1.00  5.00
TER
ATOM    109  CA  GLY J   1     108.609  97.655 105.187  1.00  5.00
ATOM    110  CA  VAL J   2     105.455  98.699 103.264  1.00  5.00
ATOM    111  CB  VAL J   2     105.400  99.786 102.260  1.00  5.00
ATOM    112  CA  ASN J   3     102.300  96.627 102.393  1.00  5.00
ATOM    113  CB  ASN J   3     101.995  94.898 103.251  1.00  5.00
ATOM    114  CA  TYR J   4      99.013  97.218 100.433  1.00  5.00
ATOM    115  CB  TYR J   4      99.800  98.385  97.458  1.00  5.00
ATOM    116  CA  PHE J   5      95.925  94.725 100.133  1.00  5.00
ATOM    117  CB  PHE J   5      95.020  93.937 102.726  1.00  5.00
ATOM    118  CA  LEU J   6      92.786  94.739  97.711  1.00  5.00
ATOM    119  CB  LEU J   6      92.679  95.224  95.630  1.00  5.00
ATOM    120  CA  GLY J   7      89.163  93.409  98.008  1.00  5.00
TER
CONECT    1    2
CONECT    2    4    3
CONECT    4    6    5
CONECT    6    8    7
CONECT    8   10    9
CONECT   10   12   11
CONECT   13   14
CONECT   14   16   15
CONECT   16   18   17
CONECT   18   20   19
CONECT   20   22   21
CONECT   22   24   23
CONECT   25   26
CONECT   26   28   27
CONECT   28   30   29
CONECT   30   32   31
CONECT   32   34   33
CONECT   34   36   35
CONECT   37   38
CONECT   38   40   39
CONECT   40   42   41
CONECT   42   44   43
CONECT   44   46   45
CONECT   46   48   47
CONECT   49   50
CONECT   50   52   51
CONECT   52   54   53
CONECT   54   56   55
CONECT   56   58   57
CONECT   58   60   59
CONECT   61   62
CONECT   62   64   63
CONECT   64   66   65
CONECT   66   68   67
CONECT   68   70   69
CONECT   70   72   71
CONECT   73   74
CONECT   74   76   75
CONECT   76   78   77
CONECT   78   80   79
CONECT   80   82   81
CONECT   82   84   83
CONECT   85   86
CONECT   86   88   87
CONECT   88   90   89
CONECT   90   92   91
CONECT   92   94   93
CONECT   94   96   95
CONECT   97   98
CONECT   98  100   99
CONECT  100  102  101
CONECT  102  104  103
CONECT  104  106  105
CONECT  106  108  107
CONECT  109  110
CONECT  110  112  111
CONECT  112  114  113
CONECT  114  116  115
CONECT  116  118  117
CONECT  118  120  119
ENDMDL
REMARK s20 x 10             ENERGY    -1.05503E+02 RMS    0.00
CRYST1  198.900  198.900  198.900  90.00  90.00  90.00 P 1           1
ORIGX1       1.00000   0.00000   0.00000        0.00000
ORIGX2       0.00000   1.00000   0.00000        0.00000
ORIGX2       0.00000   0.00000   1.00000        0.00000
SCALE1       1.00000   0.00000   0.00000        0.00000
SCALE2       1.00000   0.00000   0.00000        0.00000
SCALE3       1.00000   0.00000   0.00000        0.00000
ATOM      1  CA  GLY A   1     103.952  94.078  89.571  1.00  5.00
ATOM      2  CA  VAL A   2     103.212  96.024  92.848  1.00  5.00
ATOM      3  CB  VAL A   2     101.968  96.845  92.737  1.00  5.00
ATOM      4  CA  ASN A   3     104.878  95.054  96.063  1.00  5.00
ATOM      5  CB  ASN A   3     106.787  95.476  96.520  1.00  5.00
ATOM      6  CA  TYR A   4     104.578  97.103  99.150  1.00  5.00
ATOM      7  CB  TYR A   4     101.366  97.000 100.415  1.00  5.00
ATOM      8  CA  PHE A   5     105.852  97.188 102.733  1.00  5.00
ATOM      9  CB  PHE A   5     108.169  96.961 100.910  1.00  5.00
ATOM     10  CA  LEU A   6     105.187  98.716 106.135  1.00  5.00
ATOM     11  CB  LEU A   6     103.500  99.233 107.233  1.00  5.00
ATOM     12  CA  GLY A   7     108.057  99.532 108.770  1.00  5.00
TER
ATOM     13  CA  GLY B   1     105.161 100.015  91.429  1.00  5.00
ATOM     14  CA  VAL B   2     106.785  99.545  94.918  1.00  5.00
ATOM     15  CB  VAL B   2     108.075  99.910  95.590  1.00  5.00
ATOM     16  CA  ASN B   3     105.381 101.297  98.040  1.00  5.00
ATOM     17  CB  ASN B   3     103.560 100.767  98.534  1.00  5.00
ATOM     18  CA  TYR B   4     106.637 101.679 101.508  1.00  5.00
ATOM     19  CB  TYR B   4     108.556 100.448 103.900  1.00  5.00
ATOM     20  CA  PHE B   5     105.165 103.034 104.714  1.00  5.00
ATOM     21  CB  PHE B   5     102.964 103.803 106.547  1.00  5.00
ATOM     22  CA  LEU B   6     106.578 104.003 108.229  1.00  5.00
ATOM     23  CB  LEU B   6     108.449 104.695 108.661  1.00  5.00
ATOM     24  CA  GLY B   7     103.995 103.323 110.987  1.00  5.00
TER
ATOM     25  CA  GLY C   1     107.699 108.834 106.456  1.00  5.00
ATOM     26  CA  VAL C   2     106.306 107.348 103.180  1.00  5.00
ATOM     27  CB  VAL C   2     104.967 107.979 102.649  1.00  5.00
ATOM     28  CA  ASN C   3     108.045 105.771 100.231  1.00  5.00
ATOM     29  CB  ASN C   3     109.563 104.526  99.636  1.00  5.00
ATOM     30  CA  TYR C   4     106.855 104.974  96.550  1.00  5.00
ATOM     31  CB  TYR C   4     103.510 104.689  96.767  1.00  5.00
ATOM     32  CA  PHE C   5     109.159 103.944  93.926  1.00  5.00
ATOM     33  CB  PHE C   5     112.065 104.016  94.378  1.00  5.00
ATOM     34  CA  LEU C   6     106.460 104.562  91.112  1.00  5.00
ATOM     35  CB  LEU C   6     105.163 104.087  89.553  1.00  5.00
ATOM     36  CA  GLY C   7     107.150 108.206  90.442  1.00  5.00
TER
ATOM     37  CA  GLY D   1      97.415 103.000 106.889  1.00  5.00
ATOM     38  CA  VAL D   2      98.806 101.162 103.848  1.00  5.00
ATOM     39  CB  VAL D   2     100.291 100.657 103.756  1.00  5.00
ATOM     40  CA  ASN D   3      96.609  99.621 100.936  1.00  5.00
ATOM     41  CB  ASN D   3      94.964 100.747 100.846  1.00  5.00
ATOM     42  CA  TYR D   4      97.055  97.656  97.740  1.00  5.00
ATOM     43  CB  TYR D   4     100.289  97.874  96.880  1.00  5.00
ATOM     44  CA  PHE D   5      94.349  96.764  95.170  1.00  5.00
ATOM     45  CB  PHE D   5      93.912  99.454  96.395  1.00  5.00
ATOM     46  CA  LEU D   6      93.784  94.770  91.988  1.00  5.00
ATOM     47  CB  LEU D   6      94.200  92.904  91.176  1.00  5.00
ATOM     48  CA  GLY D   7      91.577  95.279  88.809  1.00  5.00
TER
ATOM     49  CA  GLY E   1      95.612  87.955  92.812  1.00  5.00
ATOM     50  CA  VAL E   2      96.683  89.986  95.797  1.00  5.00
ATOM     51  CB  VAL E   2      96.006  91.287  95.964  1.00  5.00
ATOM     52  CA  ASN E   3      99.248  89.040  98.384  1.00  5.00
ATOM     53  CB  ASN E   3      99.755  87.263  97.672  1.00  5.00
ATOM     54  CA  TYR E   4      99.899  89.766 102.194  1.00  5.00
ATOM     55  CB  TYR E   4      96.741  89.011 102.870  1.00  5.00
ATOM     56  CA  PHE E   5     103.294  88.978 103.803  1.00  5.00
ATOM     57  CB  PHE E   5     103.985  88.696 100.882  1.00  5.00
ATOM     58  CA  LEU E   6     104.245  89.007 107.539  1.00  5.00
ATOM     59  CB  LEU E   6     102.475  88.052 107.969  1.00  5.00
ATOM     60  CA  GLY E   7     108.038  88.064 108.070  1.00  5.00
TER
ATOM     61  CA  GLY F   1      99.144  96.557 109.153  1.00  5.00
ATOM     62  CA  VAL F   2      98.927  96.361 105.433  1.00  5.00
ATOM     63  CB  VAL F   2     100.363  96.351 104.974  1.00  5.00
ATOM     64  CA  ASN F   3      95.575  95.785 103.535  1.00  5.00
ATOM     65  CB  ASN F   3      94.938  97.730 103.934  1.00  5.00
ATOM     66  CA  TYR F   4      94.625  94.199  99.981  1.00  5.00
ATOM     67  CB  TYR F   4      97.658  94.371  98.532  1.00  5.00
ATOM     68  CA  PHE F   5      91.664  94.201  97.546  1.00  5.00
ATOM     69  CB  PHE F   5      91.702  96.355  99.561  1.00  5.00
ATOM     70  CA  LEU F   6      90.659  92.506  94.257  1.00  5.00
ATOM     71  CB  LEU F   6      91.236  90.558  93.677  1.00  5.00
ATOM     72  CA  GLY F   7      88.025  93.669  91.845  1.00  5.00
TER
ATOM     73  CA  GLY G   1      99.603 106.648 104.249  1.00  5.00
ATOM     74  CA  VAL G   2     100.593 104.752 100.968  1.00  5.00
ATOM     75  CB  VAL G   2     101.939 104.178 101.245  1.00  5.00
ATOM     76  CA  ASN G   3      98.131 102.883  98.656  1.00  5.00
ATOM     77  CB  ASN G   3      96.704 103.818  99.781  1.00  5.00
ATOM     78  CA  TYR G   4      98.552 100.889  95.439  1.00  5.00
ATOM     79  CB  TYR G   4     101.835 101.469  94.788  1.00  5.00
ATOM     80  CA  PHE G   5      96.528  99.555  92.552  1.00  5.00
ATOM     81  CB  PHE G   5      93.955  99.684  91.124  1.00  5.00
ATOM     82  CA  LEU G   6      97.209  97.310  89.666  1.00  5.00
ATOM     83  CB  LEU G   6      98.383  95.827  88.838  1.00  5.00
ATOM     84  CA  GLY G   7      94.694  97.147  86.837  1.00  5.00
TER
ATOM     85  CA  GLY H   1      98.237  99.832  83.954  1.00  5.00
ATOM     86  CA  VAL H   2      99.798 100.572  87.385  1.00  5.00
ATOM     87  CB  VAL H   2     101.277 100.204  87.776  1.00  5.00
ATOM     88  CA  ASN H   3      98.128 103.092  89.859  1.00  5.00
ATOM     89  CB  ASN H   3      96.055 103.511  89.605  1.00  5.00
ATOM     90  CA  TYR H   4      99.702 104.259  93.334  1.00  5.00
ATOM     91  CB  TYR H   4     101.806 107.088  93.747  1.00  5.00
ATOM     92  CA  PHE H   5      98.070 106.617  96.157  1.00  5.00
ATOM     93  CB  PHE H   5      95.978 104.726  94.874  1.00  5.00
ATOM     94  CA  LEU H   6     100.191 108.898  98.612  1.00  5.00
ATOM     95  CB  LEU H   6     102.240 109.118  98.103  1.00  5.00
ATOM     96  CA  GLY H   7      98.366 110.771 101.319  1.00  5.00
TER
ATOM     97  CA  GLY I   1      85.034  91.149  95.580  1.00  5.00
ATOM     98  CA  VAL I   2      87.973  89.863  97.663  1.00  5.00
ATOM     99  CB  VAL I   2      88.771  88.936  97.044  1.00  5.00
ATOM    100  CA  ASN I   3      89.366  92.146 100.333  1.00  5.00
ATOM    101  CB  ASN I   3      87.988  92.983 101.613  1.00  5.00
ATOM    102  CA  TYR I   4      92.451  91.036 102.611  1.00  5.00
ATOM    103  CB  TYR I   4      92.972  89.720  99.506  1.00  5.00
ATOM    104  CA  PHE I   5      94.249  92.306 105.704  1.00  5.00
ATOM    105  CB  PHE I   5      93.400  94.494 107.389  1.00  5.00
ATOM    106  CA  LEU I   6      97.860  91.221 106.853  1.00  5.00
ATOM    107  CB  LEU I   6      99.637  91.616 105.749  1.00  5.00
ATOM    108  CA  GLY I   7      97.932  92.283 110.425  1.00  5.00
TER
ATOM    109  CA  GLY J   1      98.925  90.793  90.103  1.00  5.00
ATOM    110  CA  VAL J   2      99.451  92.988  93.506  1.00  5.00
ATOM    111  CB  VAL J   2      98.540  94.223  93.504  1.00  5.00
ATOM    112  CA  ASN J   3     101.338  92.295  97.211  1.00  5.00
ATOM    113  CB  ASN J   3     103.017  91.589  96.279  1.00  5.00
ATOM    114  CA  TYR J   4     101.528  93.799 100.663  1.00  5.00
ATOM    115  CB  TYR J   4      98.423  93.079 101.905  1.00  5.00
ATOM    116  CA  PHE J   5     104.106  93.351 103.653  1.00  5.00
ATOM    117  CB  PHE J   5     105.774  93.030 101.271  1.00  5.00
ATOM    118  CA  LEU J   6     104.345  93.869 107.413  1.00  5.00
ATOM    119  CB  LEU J   6     103.177  93.512 109.165  1.00  5.00
ATOM    120  CA  GLY J   7     108.170  94.061 107.688  1.00  5.00
TER
CONECT    1    2
CONECT    2    4    3
CONECT    4    6    5
CONECT    6    8    7
CONECT    8   10    9
CONECT   10   12   11
CONECT   13   14
CONECT   14   16   15
CONECT   16   18   17
CONECT   18   20   19
CONECT   20   22   21
CONECT   22   24   23
CONECT   25   26
CONECT   26   28   27
CONECT   28   30   29
CONECT   30   32   31
CONECT   32   34   33
CONECT   34   36   35
CONECT   37   38
CONECT   38   40   39
CONECT   40   42   41
CONECT   42   44   43
CONECT   44   46   45
CONECT   46   48   47
CONECT   49   50
CONECT   50   52   51
CONECT   52   54   53
CONECT   54   56   55
CONECT   56   58   57
CONECT   58   60   59
CONECT   61   62
CONECT   62   64   63
CONECT   64   66   65
CONECT   66   68   67
CONECT   68   70   69
CONECT   70   72   71
CONECT   73   74
CONECT   74   76   75
CONECT   76   78   77
CONECT   78   80   79
CONECT   80   82   81
CONECT   82   84   83
CONECT   85   86
CONECT   86   88   87
CONECT   88   90   89
CONECT   90   92   91
CONECT   92   94   93
CONECT   94   96   95
CONECT   97   98
CONECT   98  100   99
CONECT  100  102  101
CONECT  102  104  103
CONECT  104  106  105
CONECT  106  108  107
CONECT  109  110
CONECT  110  112  111
CONECT  112  114  113
CONECT  114  116  115
CONECT  116  118  117
CONECT  118  120  119
ENDMDL
REMARK s20 x 10             ENERGY    -1.05502E+02 RMS    0.00
CRYST1  198.900  198.900  198.900  90.00  90.00  90.00 P 1           1
ORIGX1       1.00000   0.00000   0.00000        0.00000
ORIGX2       0.00000   1.00000   0.00000        0.00000
ORIGX2       0.00000   0.00000   1.00000        0.00000
SCALE1       1.00000   0.00000   0.00000        0.00000
SCALE2       1.00000   0.00000   0.00000        0.00000
SCALE3       1.00000   0.00000   0.00000        0.00000
ATOM      1  CA  GLY A   1      98.390  97.311 111.218  1.00  5.00
ATOM      2  CA  VAL A   2      99.070  94.363 108.441  1.00  5.00
ATOM      3  CB  VAL A   2      98.074  94.382 107.415  1.00  5.00
ATOM      4  CA  ASN A   3     101.597  94.315 105.594  1.00  5.00
ATOM      5  CB  ASN A   3     103.341  95.353 105.617  1.00  5.00
ATOM      6  CA  TYR A   4     101.970  92.375 102.174  1.00  5.00
ATOM      7  CB  TYR A   4      99.178  90.958 101.019  1.00  5.00
ATOM      8  CA  PHE A   5     104.512  91.859  99.386  1.00  5.00
ATOM      9  CB  PHE A   5     107.394  92.380  99.027  1.00  5.00
ATOM     10  CA  LEU A   6     104.282  90.706  95.612  1.00  5.00
ATOM     11  CB  LEU A   6     102.863  90.209  94.270  1.00  5.00
ATOM     12  CA  GLY A   7     107.421  89.639  93.685  1.00  5.00
TER
ATOM     13  CA  GLY B   1      88.272 109.701  93.894  1.00  5.00
ATOM     14  CA  VAL B   2      91.718 111.340  93.563  1.00  5.00
ATOM     15  CB  VAL B   2      91.743 111.940  94.994  1.00  5.00
ATOM     16  CA  ASN B   3      94.785 108.890  93.080  1.00  5.00
ATOM     17  CB  ASN B   3      94.844 109.512  91.181  1.00  5.00
ATOM     18  CA  TYR B   4      98.576 109.211  93.025  1.00  5.00
ATOM     19  CB  TYR B   4      98.041 110.114  96.038  1.00  5.00
ATOM     20  CA  PHE B   5     100.997 107.350  90.503  1.00  5.00
ATOM     21  CB  PHE B   5     101.805 108.650  87.914  1.00  5.00
ATOM     22  CA  LEU B   6     104.666 107.269  90.594  1.00  5.00
ATOM     23  CB  LEU B   6     105.906 107.312  92.389  1.00  5.00
ATOM     24  CA  GLY B   7     105.400 105.317  87.491  1.00  5.00
TER
ATOM     25  CA  GLY C   1      89.010 102.709 105.428  1.00  5.00
ATOM     26  CA  VAL C   2      92.334 101.125 103.692  1.00  5.00
ATOM     27  CB  VAL C   2      93.192 101.509 104.905  1.00  5.00
ATOM     28  CA  ASN C   3      92.893  98.749 100.580  1.00  5.00
ATOM     29  CB  ASN C   3      93.686  99.566  99.013  1.00  5.00
ATOM     30  CA  TYR C   4      96.217  97.680  98.882  1.00  5.00
ATOM     31  CB  TYR C   4      98.647  98.838 100.730  1.00  5.00
ATOM     32  CA  PHE C   5      97.028  96.180  95.413  1.00  5.00
ATOM     33  CB  PHE C   5      94.477  97.599  94.685  1.00  5.00
ATOM     34  CA  LEU C   6     100.027  94.246  94.170  1.00  5.00
ATOM     35  CB  LEU C   6     101.605  94.553  95.585  1.00  5.00
ATOM     36  CA  GLY C   7     100.391  93.268  90.397  1.00  5.00
TER
ATOM     37  CA  GLY D   1      97.024 109.977 102.389  1.00  5.00
ATOM     38  CA  VAL D   2      99.267 107.465 101.078  1.00  5.00
ATOM     39  CB  VAL D   2      98.218 106.830 100.278  1.00  5.00
ATOM     40  CA  ASN D   3     103.036 107.222 100.982  1.00  5.00
ATOM     41  CB  ASN D   3     104.203 107.284 102.602  1.00  5.00
ATOM     42  CA  TYR D   4     105.356 105.114  98.423  1.00  5.00
ATOM     43  CB  TYR D   4     107.071 107.796  97.494  1.00  5.00
ATOM     44  CA  PHE D   5     109.158 104.477  98.312  1.00  5.00
ATOM     45  CB  PHE D   5     110.960 105.907 100.460  1.00  5.00
ATOM     46  CA  LEU D   6     111.861 102.799  96.029  1.00  5.00
ATOM     47  CB  LEU D   6     110.673 103.721  94.566  1.00  5.00
ATOM     48  CA  GLY D   7     115.357 101.692  97.134  1.00  5.00
TER
ATOM     49  CA  GLY E   1      90.424  92.237 110.986  1.00  5.00
ATOM     50  CA  VAL E   2      93.460  91.874 108.564  1.00  5.00
ATOM     51  CB  VAL E   2      94.701  92.130 109.371  1.00  5.00
ATOM     52  CA  ASN E   3      92.574  90.674 104.843  1.00  5.00
ATOM     53  CB  ASN E   3      90.674  90.634 104.358  1.00  5.00
ATOM     54  CA  TYR E   4      94.778  89.328 101.906  1.00  5.00
ATOM     55  CB  TYR E   4      96.508  89.928 104.714  1.00  5.00
ATOM     56  CA  PHE E   5      93.701  88.304  98.319  1.00  5.00
ATOM     57  CB  PHE E   5      91.645  88.483  96.236  1.00  5.00
ATOM     58  CA  LEU E   6      95.149  86.385  95.241  1.00  5.00
ATOM     59  CB  LEU E   6      97.027  85.936  95.924  1.00  5.00
ATOM     60  CA  GLY E   7      93.453  86.470  92.054  1.00  5.00
TER
ATOM     61  CA  GLY F   1      97.775  89.909  90.612  1.00  5.00
ATOM     62  CA  VAL F   2      97.195  90.173  94.500  1.00  5.00
ATOM     63  CB  VAL F   2      98.174  90.580  95.517  1.00  5.00
ATOM     64  CA  ASN F   3      94.857  92.312  96.583  1.00  5.00
ATOM     65  CB  ASN F   3      93.550  93.168  95.447  1.00  5.00
ATOM     66  CA  TYR F   4      95.095  93.441 100.483  1.00  5.00
ATOM     67  CB  TYR F   4      97.421  94.852 102.238  1.00  5.00
ATOM     68  CA  PHE F   5      92.594  95.337 102.606  1.00  5.00
ATOM     69  CB  PHE F   5      91.344  93.684 100.419  1.00  5.00
ATOM     70  CA  LEU F   6      92.271  96.599 106.282  1.00  5.00
ATOM     71  CB  LEU F   6      93.780  97.122 107.569  1.00  5.00
ATOM     72  CA  GLY F   7      89.202  98.227 107.901  1.00  5.00
TER
ATOM     73  CA  GLY G   1      98.098 101.307 109.166  1.00  5.00
ATOM     74  CA  VAL G   2      98.622  99.048 106.128  1.00  5.00
ATOM     75  CB  VAL G   2      97.504  99.031 105.130  1.00  5.00
ATOM     76  CA  ASN G   3     101.902  98.371 104.161  1.00  5.00
ATOM     77  CB  ASN G   3     103.503  99.082 104.922  1.00  5.00
ATOM     78  CA  TYR G   4     102.583  97.093 100.781  1.00  5.00
ATOM     79  CB  TYR G   4      99.992  95.650  99.288  1.00  5.00
ATOM     80  CA  PHE G   5     105.504  96.012  98.645  1.00  5.00
ATOM     81  CB  PHE G   5     106.767  97.130 101.100  1.00  5.00
ATOM     82  CA  LEU G   6     106.789  95.297  94.921  1.00  5.00
ATOM     83  CB  LEU G   6     106.200  94.780  92.910  1.00  5.00
ATOM     84  CA  GLY G   7     110.186  93.589  94.391  1.00  5.00
TER
ATOM     85  CA  GLY H   1      89.034 108.758  98.787  1.00  5.00
ATOM     86  CA  VAL H   2      92.833 108.705  98.039  1.00  5.00
ATOM     87  CB  VAL H   2      93.630 109.674  98.872  1.00  5.00
ATOM     88  CA  ASN H   3      95.045 106.149  96.184  1.00  5.00
ATOM     89  CB  ASN H   3      95.284 105.680  94.324  1.00  5.00
ATOM     90  CA  TYR H   4      98.715 105.803  95.890  1.00  5.00
ATOM     91  CB  TYR H   4     101.461 107.591  96.593  1.00  5.00
ATOM     92  CA  PHE H   5     100.974 103.734  93.387  1.00  5.00
ATOM     93  CB  PHE H   5     101.509 103.598  90.313  1.00  5.00
ATOM     94  CA  LEU H   6     104.565 102.757  93.218  1.00  5.00
ATOM     95  CB  LEU H   6     105.458 102.377  95.052  1.00  5.00
ATOM     96  CA  GLY H   7     105.982 101.525  89.845  1.00  5.00
TER
ATOM     97  CA  GLY I   1     104.086  97.797  90.261  1.00  5.00
ATOM     98  CA  VAL I   2     102.376  98.352  93.603  1.00  5.00
ATOM     99  CB  VAL I   2     103.524  98.281  94.524  1.00  5.00
ATOM    100  CA  ASN I   3      99.230 100.301  94.365  1.00  5.00
ATOM    101  CB  ASN I   3      97.610 100.318  93.155  1.00  5.00
ATOM    102  CA  TYR I   4      97.528 101.579  97.722  1.00  5.00
ATOM    103  CB  TYR I   4     100.306 103.301  98.759  1.00  5.00
ATOM    104  CA  PHE I   5      94.239 103.298  98.799  1.00  5.00
ATOM    105  CB  PHE I   5      91.295 103.226  98.240  1.00  5.00
ATOM    106  CA  LEU I   6      93.055 105.594 101.452  1.00  5.00
ATOM    107  CB  LEU I   6      93.990 106.540 103.015  1.00  5.00
ATOM    108  CA  GLY I   7      89.304 105.398 102.118  1.00  5.00
TER
ATOM    109  CA  GLY J   1     113.500  96.650  95.866  1.00  5.00
ATOM    110  CA  VAL J   2     110.585  99.068  96.639  1.00  5.00
ATOM    111  CB  VAL J   2     109.575  98.856  95.477  1.00  5.00
ATOM    112  CA  ASN J   3     107.846  99.660  99.239  1.00  5.00
ATOM    113  CB  ASN J   3     109.354 100.909  99.874  1.00  5.00
ATOM    114  CA  TYR J   4     104.291 101.393  99.424  1.00  5.00
ATOM    115  CB  TYR J   4     101.739  99.771  97.742  1.00  5.00
ATOM    116  CA  PHE J   5     102.243 102.632 102.425  1.00  5.00
ATOM    117  CB  PHE J   5     105.036 103.075 103.186  1.00  5.00
ATOM    118  CA  LEU J   6      98.612 103.256 102.974  1.00  5.00
ATOM    119  CB  LEU J   6      96.916 102.694 102.087  1.00  5.00
ATOM    120  CA  GLY J   7      97.156 104.977 106.128  1.00  5.00
TER
CONECT    1    2
CONECT    2    4    3
CONECT    4    6    5
CONECT    6    8    7
CONECT    8   10    9
CONECT   10   12   11
CONECT   13   14
CONECT   14   16   15
CONECT   16   18   17
CONECT   18   20   19
CONECT   20   22   21
CONECT   22   24   23
CONECT   25   26
CONECT   26   28   27
CONECT   28   30   29
CONECT   30   32   31
CONECT   32   34   33
CONECT   34   36   35
CONECT   37   38
CONECT   38   40   39
CONECT   40   42   41
CONECT   42   44   43
CONECT   44   46   45
CONECT   46   48   47
CONECT   49   50
CONECT   50   52   51
CONECT   52   54   53
CONECT   54   56   55
CONECT   56   58   57
CONECT   58   60   59
CONECT   61   62
CONECT   62   64   63
CONECT   64   66   65
CONECT   66   68   67
CONECT   68   70   69
CONECT   70   72   71
CONECT   73   74
CONECT   74   76   75
CONECT   76   78   77
CONECT   78   80   79
CONECT   80   82   81
CONECT   82   84   83
CONECT   85   86
CONECT   86   88   87
CONECT   88   90   89
CONECT   90   92   91
CONECT   92   94   93
CONECT   94   96   95
CONECT   97   98
CONECT   98  100   99
CONECT  100  102  101
CONECT  102  104  103
CONECT  104  106  105
CONECT  106  108  107
CONECT  109  110
CONECT  110  112  111
CONECT  112  114  113
CONECT  114  116  115
CONECT  116  118  117
CONECT  118  120  119
ENDMDL
REMARK s20 x 10             ENERGY    -1.05500E+02 RMS    0.00
CRYST1  198.900  198.900  198.900  90.00  90.00  90.00 P 1           1
ORIGX1       1.00000   0.00000   0.00000        0.00000
ORIGX2       0.00000   1.00000   0.00000        0.00000
ORIGX2       0.00000   0.00000   1.00000        0.00000
SCALE1       1.00000   0.00000   0.00000        0.00000
SCALE2       1.00000   0.00000   0.00000        0.00000
SCALE3       1.00000   0.00000   0.00000        0.00000
ATOM      1  CA  GLY A   1     109.031 108.517  97.090  1.00  5.00
ATOM      2  CA  VAL A   2     106.274 105.612  97.456  1.00  5.00
ATOM      3  CB  VAL A   2     105.028 105.736  96.674  1.00  5.00
ATOM      4  CA  ASN A   3     106.511 101.729  98.146  1.00  5.00
ATOM      5  CB  ASN A   3     108.429 101.845  98.609  1.00  5.00
ATOM      6  CA  TYR A   4     104.127  98.605  97.959  1.00  5.00
ATOM      7  CB  TYR A   4     103.164  97.638  94.906  1.00  5.00
ATOM      8  CA  PHE A   5     104.635  95.212  99.190  1.00  5.00
ATOM      9  CB  PHE A   5     106.167  92.920 100.156  1.00  5.00
ATOM     10  CA  LEU A   6     102.884  91.568  99.115  1.00  5.00
ATOM     11  CB  LEU A   6     101.844  91.702  97.238  1.00  5.00
ATOM     12  CA  GLY A   7     103.244  88.406 101.206  1.00  5.00
TER
ATOM     13  CA  GLY B   1     109.384 107.334 102.379  1.00  5.00
ATOM     14  CA  VAL B   2     105.998 105.601 102.701  1.00  5.00
ATOM     15  CB  VAL B   2     105.087 106.293 101.774  1.00  5.00
ATOM     16  CA  ASN B   3     105.250 101.935 102.212  1.00  5.00
ATOM     17  CB  ASN B   3     106.879 100.840 101.963  1.00  5.00
ATOM     18  CA  TYR B   4     102.149  99.904 102.213  1.00  5.00
ATOM     19  CB  TYR B   4     101.185  99.592  98.888  1.00  5.00
ATOM     20  CA  PHE B   5     101.935  96.404 102.795  1.00  5.00
ATOM     21  CB  PHE B   5     102.820  94.923 105.270  1.00  5.00
ATOM     22  CA  LEU B   6      99.571  93.205 101.973  1.00  5.00
ATOM     23  CB  LEU B   6      98.177  93.453 100.366  1.00  5.00
ATOM     24  CA  GLY B   7      98.530  89.697 103.248  1.00  5.00
TER
ATOM     25  CA  GLY C   1      91.284  88.627  98.959  1.00  5.00
ATOM     26  CA  VAL C   2      93.263  91.876  99.158  1.00  5.00
ATOM     27  CB  VAL C   2      93.838  91.935 100.453  1.00  5.00
ATOM     28  CA  ASN C   3      94.158  94.624  96.581  1.00  5.00
ATOM     29  CB  ASN C   3      92.275  95.078  96.694  1.00  5.00
ATOM     30  CA  TYR C   4      96.981  97.308  96.814  1.00  5.00
ATOM     31  CB  TYR C   4      98.194  97.694  99.935  1.00  5.00
ATOM     32  CA  PHE C   5      97.851 100.480  94.727  1.00  5.00
ATOM     33  CB  PHE C   5      96.866 102.378  92.584  1.00  5.00
ATOM     34  CA  LEU C   6     101.108 102.344  94.343  1.00  5.00
ATOM     35  CB  LEU C   6     103.093 101.706  94.486  1.00  5.00
ATOM     36  CA  GLY C   7     100.783 105.819  92.332  1.00  5.00
TER
ATOM     37  CA  GLY D   1      99.378 101.180  84.364  1.00  5.00
ATOM     38  CA  VAL D   2     100.526  97.563  85.293  1.00  5.00
ATOM     39  CB  VAL D   2     101.990  97.090  85.097  1.00  5.00
ATOM     40  CA  ASN D   3      99.034  94.929  87.867  1.00  5.00
ATOM     41  CB  ASN D   3      97.671  95.349  86.454  1.00  5.00
ATOM     42  CA  TYR D   4     100.564  92.387  90.202  1.00  5.00
ATOM     43  CB  TYR D   4     102.636  93.297  92.754  1.00  5.00
ATOM     44  CA  PHE D   5      99.344  89.390  92.233  1.00  5.00
ATOM     45  CB  PHE D   5     100.577  87.306  90.491  1.00  5.00
ATOM     46  CA  LEU D   6     100.382  87.214  95.222  1.00  5.00
ATOM     47  CB  LEU D   6     102.213  86.945  96.233  1.00  5.00
ATOM     48  CA  GLY D   7      98.673  83.841  96.459  1.00  5.00
TER
ATOM     49  CA  GLY E   1     108.822 107.656  92.362  1.00  5.00
ATOM     50  CA  VAL E   2     106.888 104.540  93.093  1.00  5.00
ATOM     51  CB  VAL E   2     105.802 104.718  92.051  1.00  5.00
ATOM     52  CA  ASN E   3     107.871 100.849  93.768  1.00  5.00
ATOM     53  CB  ASN E   3     109.613 100.398  94.825  1.00  5.00
ATOM     54  CA  TYR E   4     106.148  97.348  93.979  1.00  5.00
ATOM     55  CB  TYR E   4     106.623  95.555  91.112  1.00  5.00
ATOM     56  CA  PHE E   5     107.376  94.099  95.879  1.00  5.00
ATOM     57  CB  PHE E   5     108.787  96.323  97.279  1.00  5.00
ATOM     58  CA  LEU E   6     105.991  90.336  96.123  1.00  5.00
ATOM     59  CB  LEU E   6     105.589  89.389  94.347  1.00  5.00
ATOM     60  CA  GLY E   7     107.838  87.771  98.689  1.00  5.00
TER
ATOM     61  CA  GLY F   1      81.860 101.264 105.705  1.00  5.00
ATOM     62  CA  VAL F   2      85.291 102.485 106.882  1.00  5.00
ATOM     63  CB  VAL F   2      86.014 101.537 107.729  1.00  5.00
ATOM     64  CA  ASN F   3      87.925 104.536 105.021  1.00  5.00
ATOM     65  CB  ASN F   3      87.717 106.017 103.647  1.00  5.00
ATOM     66  CA  TYR F   4      91.293 105.494 106.680  1.00  5.00
ATOM     67  CB  TYR F   4      93.726 103.223 107.441  1.00  5.00
ATOM     68  CA  PHE F   5      94.351 107.371 105.561  1.00  5.00
ATOM     69  CB  PHE F   5      94.508 110.360 105.677  1.00  5.00
ATOM     70  CA  LEU F   6      97.975 107.991 107.014  1.00  5.00
ATOM     71  CB  LEU F   6      97.711 106.279 108.211  1.00  5.00
ATOM     72  CA  GLY F   7     100.351 110.771 106.052  1.00  5.00
TER
ATOM     73  CA  GLY G   1     101.232 107.982  97.551  1.00  5.00
ATOM     74  CA  VAL G   2     100.400 104.308  98.126  1.00  5.00
ATOM     75  CB  VAL G   2     101.578 103.893  98.819  1.00  5.00
ATOM     76  CA  ASN G   3      96.824 102.974  98.648  1.00  5.00
ATOM     77  CB  ASN G   3      96.018 104.123  97.265  1.00  5.00
ATOM     78  CA  TYR G   4      95.251  99.496  99.951  1.00  5.00
ATOM     79  CB  TYR G   4      96.602 101.179 102.642  1.00  5.00
ATOM     80  CA  PHE G   5      91.731  98.062  99.313  1.00  5.00
ATOM     81  CB  PHE G   5      92.724 100.125  97.455  1.00  5.00
ATOM     82  CA  LEU G   6      89.996  95.251 101.162  1.00  5.00
ATOM     83  CB  LEU G   6      90.233  93.682 102.230  1.00  5.00
ATOM     84  CA  GLY G   7      86.621  93.910  99.904  1.00  5.00
TER
ATOM     85  CA  GLY H   1      84.466  96.892 102.879  1.00  5.00
ATOM     86  CA  VAL H   2      87.078  99.321 103.902  1.00  5.00
ATOM     87  CB  VAL H   2      88.234  98.394 104.105  1.00  5.00
ATOM     88  CA  ASN H   3      89.534 101.146 101.730  1.00  5.00
ATOM     89  CB  ASN H   3      89.777 102.914 100.875  1.00  5.00
ATOM     90  CA  TYR H   4      92.638 102.486 102.972  1.00  5.00
ATOM     91  CB  TYR H   4      93.214  99.830 104.979  1.00  5.00
ATOM     92  CA  PHE H   5      95.493 105.005 102.041  1.00  5.00
ATOM     93  CB  PHE H   5      93.084 106.626 102.081  1.00  5.00
ATOM     94  CA  LEU H   6      99.346 105.611 102.925  1.00  5.00
ATOM     95  CB  LEU H   6     100.667 104.927 104.117  1.00  5.00
ATOM     96  CA  GLY H   7     101.101 108.835 102.257  1.00  5.00
TER
ATOM     97  CA  GLY I   1      95.470  85.994  98.117  1.00  5.00
ATOM     98  CA  VAL I   2      96.737  89.583  97.496  1.00  5.00
ATOM     99  CB  VAL I   2      97.848  89.243  98.355  1.00  5.00
ATOM    100  CA  ASN I   3      97.218  91.999  94.525  1.00  5.00
ATOM    101  CB  ASN I   3      97.475  92.447  92.635  1.00  5.00
ATOM    102  CA  TYR I   4      99.134  95.228  93.804  1.00  5.00
ATOM    103  CB  TYR I   4     100.423  95.535  96.875  1.00  5.00
ATOM    104  CA  PHE I   5      99.110  97.911  91.125  1.00  5.00
ATOM    105  CB  PHE I   5      96.570  96.983  92.273  1.00  5.00
ATOM    106  CA  LEU I   6     101.611 100.332  89.628  1.00  5.00
ATOM    107  CB  LEU I   6     103.440 100.440  90.349  1.00  5.00
ATOM    108  CA  GLY I   7     100.876 103.680  87.947  1.00  5.00
TER
ATOM    109  CA  GLY J   1      93.073  93.717 105.961  1.00  5.00
ATOM    110  CA  VAL J   2      95.846  95.755 104.311  1.00  5.00
ATOM    111  CB  VAL J   2      95.249  96.039 103.025  1.00  5.00
ATOM    112  CA  ASN J   3      98.557  97.609 106.217  1.00  5.00
ATOM    113  CB  ASN J   3     100.128  97.871 107.387  1.00  5.00
ATOM    114  CA  TYR J   4     100.599 101.014 105.633  1.00  5.00
ATOM    115  CB  TYR J   4     100.665 102.173 108.842  1.00  5.00
ATOM    116  CA  PHE J   5     104.068 102.000 107.148  1.00  5.00
ATOM    117  CB  PHE J   5     105.428  99.421 106.349  1.00  5.00
ATOM    118  CA  LEU J   6     106.399 105.044 107.053  1.00  5.00
ATOM    119  CB  LEU J   6     105.054 106.649 106.568  1.00  5.00
ATOM    120  CA  GLY J   7     110.214 103.991 106.908  1.00  5.00
TER
CONECT    1    2
CONECT    2    4    3
CONECT    4    6    5
CONECT    6    8    7
CONECT    8   10    9
CONECT   10   12   11
CONECT   13   14
CONECT   14   16   15
CONECT   16   18   17
CONECT   18   20   19
CONECT   20   22   21
CONECT   22   24   23
CONECT   25   26
CONECT   26   28   27
CONECT   28   30   29
CONECT   30   32   31
CONECT   32   34   33
CONECT   34   36   35
CONECT   37   38
CONECT   38   40   39
CONECT   40   42   41
CONECT   42   44   43
CONECT   44   46   45
CONECT   46   48   47
CONECT   49   50
CONECT   50   52   51
CONECT   52   54   53
CONECT   54   56   55
CONECT   56   58   57
CONECT   58   60   59
CONECT   61   62
CONECT   62   64   63
CONECT   64   66   65
CONECT   66   68   67
CONECT   68   70   69
CONECT   70   72   71
CONECT   73   74
CONECT   74   76   75
CONECT   76   78   77
CONECT   78   80   79
CONECT   80   82   81
CONECT   82   84   83
CONECT   85   86
CONECT   86   88   87
CONECT   88   90   89
CONECT   90   92   91
CONECT   92   94   93
CONECT   94   96   95
CONECT   97   98
CONECT   98  100   99
CONECT  100  102  101
CONECT  102  104  103
CONECT  104  106  105
CONECT  106  108  107
CONECT  109  110
CONECT  110  112  111
CONECT  112  114  113
CONECT  114  116  115
CONECT  116  118  117
CONECT  118  120  119
ENDMDL
REMARK s20 x 10             ENERGY    -1.05499E+02 RMS    0.00
CRYST1  198.900  198.900  198.900  90.00  90.00  90.00 P 1           1
ORIGX1       1.00000   0.00000   0.00000        0.00000
ORIGX2       0.00000   1.00000   0.00000        0.00000
ORIGX2       0.00000   0.00000   1.00000        0.00000
SCALE1       1.00000   0.00000   0.00000        0.00000
SCALE2       1.00000   0.00000   0.00000        0.00000
SCALE3       1.00000   0.00000   0.00000        0.00000
ATOM      1  CA  GLY A   1     101.605  83.736 103.519  1.00  5.00
ATOM      2  CA  VAL A   2     102.017  84.744  99.819  1.00  5.00
ATOM      3  CB  VAL A   2     101.252  85.510  98.840  1.00  5.00
ATOM      4  CA  ASN A   3     104.587  86.753  97.528  1.00  5.00
ATOM      5  CB  ASN A   3     103.656  86.756  95.843  1.00  5.00
ATOM      6  CA  TYR A   4     105.329  90.429  96.279  1.00  5.00
ATOM      7  CB  TYR A   4     107.737  92.494  95.652  1.00  5.00
ATOM      8  CA  PHE A   5     103.916  92.458  93.420  1.00  5.00
ATOM      9  CB  PHE A   5     101.386  90.909  94.146  1.00  5.00
ATOM     10  CA  LEU A   6     104.798  95.225  90.783  1.00  5.00
ATOM     11  CB  LEU A   6     106.819  94.835  90.781  1.00  5.00
ATOM     12  CA  GLY A   7     102.797  97.756  88.646  1.00  5.00
TER
ATOM     13  CA  GLY B   1     104.050 111.945 101.652  1.00  5.00
ATOM     14  CA  VAL B   2     101.522 109.311 102.684  1.00  5.00
ATOM     15  CB  VAL B   2     102.438 108.186 102.903  1.00  5.00
ATOM     16  CA  ASN B   3      97.755 109.280 103.894  1.00  5.00
ATOM     17  CB  ASN B   3      97.192 110.067 102.148  1.00  5.00
ATOM     18  CA  TYR B   4      95.709 106.358 105.338  1.00  5.00
ATOM     19  CB  TYR B   4      95.380 107.070 108.639  1.00  5.00
ATOM     20  CA  PHE B   5      91.913 105.824 105.871  1.00  5.00
ATOM     21  CB  PHE B   5      89.614 106.068 104.008  1.00  5.00
ATOM     22  CA  LEU B   6      89.841 104.065 108.480  1.00  5.00
ATOM     23  CB  LEU B   6      91.559 103.665 109.417  1.00  5.00
ATOM     24  CA  GLY B   7      86.037 103.672 108.464  1.00  5.00
TER
ATOM     25  CA  GLY C   1      96.842  95.373 109.574  1.00  5.00
ATOM     26  CA  VAL C   2      97.885  96.760 106.164  1.00  5.00
ATOM     27  CB  VAL C   2      96.731  97.583 105.516  1.00  5.00
ATOM     28  CA  ASN C   3     101.117  98.744 105.069  1.00  5.00
ATOM     29  CB  ASN C   3     102.995  99.197 105.626  1.00  5.00
ATOM     30  CA  TYR C   4     102.197 101.341 102.343  1.00  5.00
ATOM     31  CB  TYR C   4     100.436 103.245 104.428  1.00  5.00
ATOM     32  CA  PHE C   5     105.716 102.735 101.703  1.00  5.00
ATOM     33  CB  PHE C   5     108.628 102.521 102.305  1.00  5.00
ATOM     34  CA  LEU C   6     107.106 105.912  99.964  1.00  5.00
ATOM     35  CB  LEU C   6     105.549 107.072  99.363  1.00  5.00
ATOM     36  CA  GLY C   7     110.785 105.614  99.590  1.00  5.00
TER
ATOM     37  CA  GLY D   1     101.431 109.290  96.011  1.00  5.00
ATOM     38  CA  VAL D   2     100.400 106.318  98.405  1.00  5.00
ATOM     39  CB  VAL D   2     101.420 105.222  98.680  1.00  5.00
ATOM     40  CA  ASN D   3      96.911 105.489 100.015  1.00  5.00
ATOM     41  CB  ASN D   3      95.633 107.040  99.693  1.00  5.00
ATOM     42  CA  TYR D   4      95.891 102.757 102.409  1.00  5.00
ATOM     43  CB  TYR D   4      97.947 100.170 102.691  1.00  5.00
ATOM     44  CA  PHE D   5      92.368 101.873 103.398  1.00  5.00
ATOM     45  CB  PHE D   5      92.397 102.201 100.275  1.00  5.00
ATOM     46  CA  LEU D   6      90.839  99.850 106.437  1.00  5.00
ATOM     47  CB  LEU D   6      91.164  98.604 108.088  1.00  5.00
ATOM     48  CA  GLY D   7      87.222  99.064 107.311  1.00  5.00
TER
ATOM     49  CA  GLY E   1      96.009  87.993  97.374  1.00  5.00
ATOM     50  CA  VAL E   2      94.556  90.467  94.715  1.00  5.00
ATOM     51  CB  VAL E   2      93.098  90.951  94.389  1.00  5.00
ATOM     52  CA  ASN E   3      96.681  93.211  93.168  1.00  5.00
ATOM     53  CB  ASN E   3      98.031  93.842  91.807  1.00  5.00
ATOM     54  CA  TYR E   4      95.421  95.768  90.571  1.00  5.00
ATOM     55  CB  TYR E   4      92.786  97.321  92.161  1.00  5.00
ATOM     56  CA  PHE E   5      96.602  98.628  88.243  1.00  5.00
ATOM     57  CB  PHE E   5      98.938  99.559  86.752  1.00  5.00
ATOM     58  CA  LEU E   6      94.590 101.649  86.969  1.00  5.00
ATOM     59  CB  LEU E   6      94.238 102.715  88.712  1.00  5.00
ATOM     60  CA  GLY E   7      95.268 102.749  83.407  1.00  5.00
TER
ATOM     61  CA  GLY F   1      99.964 105.072  85.579  1.00  5.00
ATOM     62  CA  VAL F   2      98.503 104.176  89.165  1.00  5.00
ATOM     63  CB  VAL F   2      97.711 105.413  89.077  1.00  5.00
ATOM     64  CA  ASN F   3      98.265 101.049  91.267  1.00  5.00
ATOM     65  CB  ASN F   3      99.835  99.678  91.269  1.00  5.00
ATOM     66  CA  TYR F   4      95.942  99.086  93.887  1.00  5.00
ATOM     67  CB  TYR F   4      93.349 101.238  93.790  1.00  5.00
ATOM     68  CA  PHE F   5      95.871  96.059  96.237  1.00  5.00
ATOM     69  CB  PHE F   5      97.026  93.382  97.003  1.00  5.00
ATOM     70  CA  LEU F   6      93.133  94.373  98.664  1.00  5.00
ATOM     71  CB  LEU F   6      91.520  94.385  97.287  1.00  5.00
ATOM     72  CA  GLY F   7      93.772  92.103 101.753  1.00  5.00
TER
ATOM     73  CA  GLY G   1      99.406  91.573 107.150  1.00  5.00
ATOM     74  CA  VAL G   2      99.876  93.397 103.830  1.00  5.00
ATOM     75  CB  VAL G   2      98.512  93.798 103.258  1.00  5.00
ATOM     76  CA  ASN G   3     102.256  95.885 102.132  1.00  5.00
ATOM     77  CB  ASN G   3     104.005  96.008 103.167  1.00  5.00
ATOM     78  CA  TYR G   4     102.725  98.177  99.227  1.00  5.00
ATOM     79  CB  TYR G   4     100.369 100.605  99.396  1.00  5.00
ATOM     80  CA  PHE G   5     105.582 100.570  97.940  1.00  5.00
ATOM     81  CB  PHE G   5     108.570 101.064  98.067  1.00  5.00
ATOM     82  CA  LEU G   6     105.944 103.741  95.629  1.00  5.00
ATOM     83  CB  LEU G   6     104.758 105.220  94.775  1.00  5.00
ATOM     84  CA  GLY G   7     109.528 104.997  94.224  1.00  5.00
TER
ATOM     85  CA  GLY H   1      87.731  95.399 104.427  1.00  5.00
ATOM     86  CA  VAL H   2      91.485  96.283 104.138  1.00  5.00
ATOM     87  CB  VAL H   2      92.529  95.358 104.757  1.00  5.00
ATOM     88  CA  ASN H   3      92.655  97.868 101.107  1.00  5.00
ATOM     89  CB  ASN H   3      90.879  97.753 100.076  1.00  5.00
ATOM     90  CA  TYR H   4      96.059  99.397  99.739  1.00  5.00
ATOM     91  CB  TYR H   4      98.417  96.912  99.594  1.00  5.00
ATOM     92  CA  PHE H   5      96.560 102.014  96.696  1.00  5.00
ATOM     93  CB  PHE H   5      95.289 104.554  95.733  1.00  5.00
ATOM     94  CA  LEU H   6      99.524 103.684  94.832  1.00  5.00
ATOM     95  CB  LEU H   6     100.917 102.346  95.437  1.00  5.00
ATOM     96  CA  GLY H   7      99.988 106.434  92.207  1.00  5.00
TER
ATOM     97  CA  GLY I   1     107.786 102.605  89.574  1.00  5.00
ATOM     98  CA  VAL I   2     104.903 100.985  91.855  1.00  5.00
ATOM     99  CB  VAL I   2     103.667 101.484  91.379  1.00  5.00
ATOM    100  CA  ASN I   3     105.285  97.755  93.964  1.00  5.00
ATOM    101  CB  ASN I   3     106.736  97.129  95.110  1.00  5.00
ATOM    102  CA  TYR I   4     103.101  95.570  96.213  1.00  5.00
ATOM    103  CB  TYR I   4     100.384  97.534  95.927  1.00  5.00
ATOM    104  CA  PHE I   5     103.840  92.821  99.144  1.00  5.00
ATOM    105  CB  PHE I   5     105.566  95.275  99.490  1.00  5.00
ATOM    106  CA  LEU I   6     101.798  90.133 100.937  1.00  5.00
ATOM    107  CB  LEU I   6     100.130  89.127 101.551  1.00  5.00
ATOM    108  CA  GLY I   7     104.143  89.377 103.995  1.00  5.00
TER
ATOM    109  CA  GLY J   1     111.811 106.631 103.472  1.00  5.00
ATOM    110  CA  VAL J   2     108.260 106.808 105.062  1.00  5.00
ATOM    111  CB  VAL J   2     107.623 108.123 104.838  1.00  5.00
ATOM    112  CA  ASN J   3     106.160 103.967 106.224  1.00  5.00
ATOM    113  CB  ASN J   3     106.928 102.094 106.564  1.00  5.00
ATOM    114  CA  TYR J   4     102.645 104.490 106.767  1.00  5.00
ATOM    115  CB  TYR J   4     101.951 107.786 106.771  1.00  5.00
ATOM    116  CA  PHE J   5     100.492 101.786 108.383  1.00  5.00
ATOM    117  CB  PHE J   5     100.610  98.973 109.278  1.00  5.00
ATOM    118  CA  LEU J   6      96.830 101.266 108.391  1.00  5.00
ATOM    119  CB  LEU J   6      95.507 102.329 107.126  1.00  5.00
ATOM    120  CA  GLY J   7      94.880  99.321 111.272  1.00  5.00
TER
CONECT    1    2
CONECT    2    4    3
CONECT    4    6    5
CONECT    6    8    7
CONECT    8   10    9
CONECT   10   12   11
CONECT   13   14
CONECT   14   16   15
CONECT   16   18   17
CONECT   18   20   19
CONECT   20   22   21
CONECT   22   24   23
CONECT   25   26
CONECT   26   28   27
CONECT   28   30   29
CONECT   30   32   31
CONECT   32   34   33
CONECT   34   36   35
CONECT   37   38
CONECT   38   40   39
CONECT   40   42   41
CONECT   42   44   43
CONECT   44   46   45
CONECT   46   48   47
CONECT   49   50
CONECT   50   52   51
CONECT   52   54   53
CONECT   54   56   55
CONECT   56   58   57
CONECT   58   60   59
CONECT   61   62
CONECT   62   64   63
CONECT   64   66   65
CONECT   66   68   67
CONECT   68   70   69
CONECT   70   72   71
CONECT   73   74
CONECT   74   76   75
CONECT   76   78   77
CONECT   78   80   79
CONECT   80   82   81
CONECT   82   84   83
CONECT   85   86
CONECT   86   88   87
CONECT   88   90   89
CONECT   90   92   91
CONECT   92   94   93
CONECT   94   96   95
CONECT   97   98
CONECT   98  100   99
CONECT  100  102  101
CONECT  102  104  103
CONECT  104  106  105
CONECT  106  108  107
CONECT  109  110
CONECT  110  112  111
CONECT  112  114  113
CONECT  114  116  115
CONECT  116  118  117
CONECT  118  120  119
ENDMDL
