# Supplementary material for: Two Methods for Superposing the Structures of Like-Molecule Assemblies: Application to Peptide and Protein Oligomers and Aggregates
Source: Molecules. 2025 Mar 4;30(5):1156. doi: 10.3390/molecules30051156 (PMC11902252; doi:10.3390/molecules30051156)
Supplement: Supplementary file 1 [file molecules-30-01156-s001.zip › CysZ8_4.pdb]

REMARK CLUSTER    1 FREE ENERGY  -6.15984E+00 AVE RMSD 0.00
REMARK CysZ8 x 4            ENERGY    -2.49104E+00 RMS    0.00
CRYST1  146.550  146.550  146.550  90.00  90.00  90.00 P 1           1
ORIGX1       1.00000   0.00000   0.00000        0.00000
ORIGX2       0.00000   1.00000   0.00000        0.00000
ORIGX2       0.00000   0.00000   1.00000        0.00000
SCALE1       1.00000   0.00000   0.00000        0.00000
SCALE2       1.00000   0.00000   0.00000        0.00000
SCALE3       1.00000   0.00000   0.00000        0.00000
ATOM      1  CA  GLY A   1      74.631  77.132  86.077  1.00  5.00
ATOM      2  CA  VAL A   2      74.361  77.009  82.242  1.00  5.00
ATOM      3  CB  VAL A   2      75.612  77.016  81.515  1.00  5.00
ATOM      4  CA  ASN A   3      72.309  74.625  79.934  1.00  5.00
ATOM      5  CB  ASN A   3      71.074  76.181  80.463  1.00  5.00
ATOM      6  CA  TYR A   4      72.667  73.280  76.179  1.00  5.00
ATOM      7  CB  TYR A   4      73.617  70.371  74.647  1.00  5.00
ATOM      8  CA  PHE A   5      70.495  71.705  73.153  1.00  5.00
ATOM      9  CB  PHE A   5      67.668  72.120  72.119  1.00  5.00
ATOM     10  CA  LEU A   6      71.143  69.553  70.099  1.00  5.00
ATOM     11  CB  LEU A   6      71.671  67.554  69.965  1.00  5.00
ATOM     12  CA  GLY A   7      69.415  69.541  66.599  1.00  5.00
TER
ATOM     13  CA  GLY B   1      77.055  70.687  59.544  1.00  5.00
ATOM     14  CA  VAL B   2      78.979  70.229  62.833  1.00  5.00
ATOM     15  CB  VAL B   2      80.237  69.491  62.557  1.00  5.00
ATOM     16  CA  ASN B   3      78.725  74.109  63.998  1.00  5.00
ATOM     17  CB  ASN B   3      77.328  73.982  62.449  1.00  5.00
ATOM     18  CA  TYR B   4      77.577  75.226  67.471  1.00  5.00
ATOM     19  CB  TYR B   4      78.567  76.380  70.435  1.00  5.00
ATOM     20  CA  PHE B   5      75.442  78.412  68.882  1.00  5.00
ATOM     21  CB  PHE B   5      73.579  76.327  67.777  1.00  5.00
ATOM     22  CA  LEU B   6      74.953  80.242  72.062  1.00  5.00
ATOM     23  CB  LEU B   6      76.486  81.532  71.898  1.00  5.00
ATOM     24  CA  GLY B   7      72.085  82.798  73.279  1.00  5.00
TER
ATOM     25  CA  GLY C   1      73.603  80.347  80.177  1.00  5.00
ATOM     26  CA  VAL C   2      71.956  78.889  77.069  1.00  5.00
ATOM     27  CB  VAL C   2      70.747  79.384  76.250  1.00  5.00
ATOM     28  CA  ASN C   3      73.435  76.938  74.228  1.00  5.00
ATOM     29  CB  ASN C   3      75.302  77.169  74.735  1.00  5.00
ATOM     30  CA  TYR C   4      72.592  75.282  70.933  1.00  5.00
ATOM     31  CB  TYR C   4      70.900  78.119  71.434  1.00  5.00
ATOM     32  CA  PHE C   5      74.209  72.412  68.650  1.00  5.00
ATOM     33  CB  PHE C   5      75.990  71.853  71.083  1.00  5.00
ATOM     34  CA  LEU C   6      73.721  71.294  65.168  1.00  5.00
ATOM     35  CB  LEU C   6      73.129  71.779  63.255  1.00  5.00
ATOM     36  CA  GLY C   7      75.192  67.915  64.405  1.00  5.00
TER
ATOM     37  CA  GLY D   1      77.613  72.155  86.448  1.00  5.00
ATOM     38  CA  VAL D   2      76.192  72.196  82.921  1.00  5.00
ATOM     39  CB  VAL D   2      77.296  71.283  82.208  1.00  5.00
ATOM     40  CA  ASN D   3      73.165  70.202  81.197  1.00  5.00
ATOM     41  CB  ASN D   3      71.808  71.788  81.391  1.00  5.00
ATOM     42  CA  TYR D   4      72.640  68.840  77.660  1.00  5.00
ATOM     43  CB  TYR D   4      73.482  65.840  76.504  1.00  5.00
ATOM     44  CA  PHE D   5      69.426  68.252  75.743  1.00  5.00
ATOM     45  CB  PHE D   5      69.190  71.093  77.043  1.00  5.00
ATOM     46  CA  LEU D   6      68.119  66.431  72.509  1.00  5.00
ATOM     47  CB  LEU D   6      69.173  64.759  73.271  1.00  5.00
ATOM     48  CA  GLY D   7      64.828  67.300  70.619  1.00  5.00
TER
CONECT    1    2
CONECT    2    4    3
CONECT    4    6    5
CONECT    6    8    7
CONECT    8   10    9
CONECT   10   12   11
CONECT   13   14
CONECT   14   16   15
CONECT   16   18   17
CONECT   18   20   19
CONECT   20   22   21
CONECT   22   24   23
CONECT   25   26
CONECT   26   28   27
CONECT   28   30   29
CONECT   30   32   31
CONECT   32   34   33
CONECT   34   36   35
CONECT   37   38
CONECT   38   40   39
CONECT   40   42   41
CONECT   42   44   43
CONECT   44   46   45
CONECT   46   48   47
ENDMDL
REMARK CysZ8 x 4            ENERGY    -2.49066E+00 RMS    0.00
CRYST1  146.550  146.550  146.550  90.00  90.00  90.00 P 1           1
ORIGX1       1.00000   0.00000   0.00000        0.00000
ORIGX2       0.00000   1.00000   0.00000        0.00000
ORIGX2       0.00000   0.00000   1.00000        0.00000
SCALE1       1.00000   0.00000   0.00000        0.00000
SCALE2       1.00000   0.00000   0.00000        0.00000
SCALE3       1.00000   0.00000   0.00000        0.00000
ATOM      1  CA  GLY A   1      78.748  71.266  83.042  1.00  5.00
ATOM      2  CA  VAL A   2      80.274  71.636  79.511  1.00  5.00
ATOM      3  CB  VAL A   2      81.227  70.974  78.544  1.00  5.00
ATOM      4  CA  ASN A   3      79.109  73.720  76.752  1.00  5.00
ATOM      5  CB  ASN A   3      79.257  75.338  75.506  1.00  5.00
ATOM      6  CA  TYR A   4      79.954  73.528  72.856  1.00  5.00
ATOM      7  CB  TYR A   4      79.745  70.178  73.488  1.00  5.00
ATOM      8  CA  PHE A   5      79.341  75.349  69.699  1.00  5.00
ATOM      9  CB  PHE A   5      79.372  78.269  69.250  1.00  5.00
ATOM     10  CA  LEU A   6      77.379  74.511  66.578  1.00  5.00
ATOM     11  CB  LEU A   6      76.210  73.201  67.739  1.00  5.00
ATOM     12  CA  GLY A   7      78.770  75.150  62.970  1.00  5.00
TER
ATOM     13  CA  GLY B   1      65.557  80.942  72.723  1.00  5.00
ATOM     14  CA  VAL B   2      67.036  77.741  74.220  1.00  5.00
ATOM     15  CB  VAL B   2      67.981  77.946  75.354  1.00  5.00
ATOM     16  CA  ASN B   3      66.069  73.961  73.825  1.00  5.00
ATOM     17  CB  ASN B   3      65.351  72.726  72.489  1.00  5.00
ATOM     18  CA  TYR B   4      66.523  70.475  75.576  1.00  5.00
ATOM     19  CB  TYR B   4      67.656  69.373  78.405  1.00  5.00
ATOM     20  CA  PHE B   5      67.724  67.545  73.299  1.00  5.00
ATOM     21  CB  PHE B   5      68.411  65.996  70.890  1.00  5.00
ATOM     22  CA  LEU B   6      68.780  63.720  74.128  1.00  5.00
ATOM     23  CB  LEU B   6      68.051  63.542  76.069  1.00  5.00
ATOM     24  CA  GLY B   7      70.026  61.717  70.921  1.00  5.00
TER
ATOM     25  CA  GLY C   1      77.072  80.955  65.541  1.00  5.00
ATOM     26  CA  VAL C   2      74.616  78.900  67.873  1.00  5.00
ATOM     27  CB  VAL C   2      73.608  78.310  66.932  1.00  5.00
ATOM     28  CA  ASN C   3      75.746  77.056  71.144  1.00  5.00
ATOM     29  CB  ASN C   3      75.570  78.052  72.965  1.00  5.00
ATOM     30  CA  TYR C   4      75.181  73.865  72.950  1.00  5.00
ATOM     31  CB  TYR C   4      75.415  70.564  72.592  1.00  5.00
ATOM     32  CA  PHE C   5      75.227  72.395  76.573  1.00  5.00
ATOM     33  CB  PHE C   5      75.849  73.215  79.449  1.00  5.00
ATOM     34  CA  LEU C   6      75.764  69.001  78.197  1.00  5.00
ATOM     35  CB  LEU C   6      76.219  67.607  76.882  1.00  5.00
ATOM     36  CA  GLY C   7      75.662  68.524  82.082  1.00  5.00
TER
ATOM     37  CA  GLY D   1      70.997  82.611  67.444  1.00  5.00
ATOM     38  CA  VAL D   2      69.762  79.774  69.721  1.00  5.00
ATOM     39  CB  VAL D   2      68.379  79.381  69.842  1.00  5.00
ATOM     40  CA  ASN D   3      71.195  77.317  72.064  1.00  5.00
ATOM     41  CB  ASN D   3      72.026  76.423  73.646  1.00  5.00
ATOM     42  CA  TYR D   4      70.363  73.821  72.953  1.00  5.00
ATOM     43  CB  TYR D   4      71.269  71.094  71.236  1.00  5.00
ATOM     44  CA  PHE D   5      71.098  71.291  75.846  1.00  5.00
ATOM     45  CB  PHE D   5      71.705  70.743  78.739  1.00  5.00
ATOM     46  CA  LEU D   6      72.038  67.553  76.267  1.00  5.00
ATOM     47  CB  LEU D   6      72.218  67.017  74.217  1.00  5.00
ATOM     48  CA  GLY D   7      70.662  65.624  79.362  1.00  5.00
TER
CONECT    1    2
CONECT    2    4    3
CONECT    4    6    5
CONECT    6    8    7
CONECT    8   10    9
CONECT   10   12   11
CONECT   13   14
CONECT   14   16   15
CONECT   16   18   17
CONECT   18   20   19
CONECT   20   22   21
CONECT   22   24   23
CONECT   25   26
CONECT   26   28   27
CONECT   28   30   29
CONECT   30   32   31
CONECT   32   34   33
CONECT   34   36   35
CONECT   37   38
CONECT   38   40   39
CONECT   40   42   41
CONECT   42   44   43
CONECT   44   46   45
CONECT   46   48   47
ENDMDL
REMARK CysZ8 x 4            ENERGY    -2.49064E+00 RMS    0.00
CRYST1  146.550  146.550  146.550  90.00  90.00  90.00 P 1           1
ORIGX1       1.00000   0.00000   0.00000        0.00000
ORIGX2       0.00000   1.00000   0.00000        0.00000
ORIGX2       0.00000   0.00000   1.00000        0.00000
SCALE1       1.00000   0.00000   0.00000        0.00000
SCALE2       1.00000   0.00000   0.00000        0.00000
SCALE3       1.00000   0.00000   0.00000        0.00000
ATOM      1  CA  GLY A   1      63.441  67.839  77.303  1.00  5.00
ATOM      2  CA  VAL A   2      66.183  69.646  75.111  1.00  5.00
ATOM      3  CB  VAL A   2      65.603  70.666  74.208  1.00  5.00
ATOM      4  CA  ASN A   3      69.846  70.491  76.125  1.00  5.00
ATOM      5  CB  ASN A   3      70.845  69.085  75.207  1.00  5.00
ATOM      6  CA  TYR A   4      72.531  73.048  75.331  1.00  5.00
ATOM      7  CB  TYR A   4      69.944  75.177  74.834  1.00  5.00
ATOM      8  CA  PHE A   5      76.600  73.230  75.524  1.00  5.00
ATOM      9  CB  PHE A   5      76.583  71.563  73.182  1.00  5.00
ATOM     10  CA  LEU A   6      79.122  76.161  75.916  1.00  5.00
ATOM     11  CB  LEU A   6      79.326  78.167  76.428  1.00  5.00
ATOM     12  CA  GLY A   7      82.323  75.230  74.275  1.00  5.00
TER
ATOM     13  CA  GLY B   1      61.652  72.808  79.001  1.00  5.00
ATOM     14  CA  VAL B   2      65.391  73.042  78.044  1.00  5.00
ATOM     15  CB  VAL B   2      65.848  74.479  78.254  1.00  5.00
ATOM     16  CA  ASN B   3      68.854  72.389  79.699  1.00  5.00
ATOM     17  CB  ASN B   3      70.194  70.834  79.564  1.00  5.00
ATOM     18  CA  TYR B   4      72.320  74.118  79.607  1.00  5.00
ATOM     19  CB  TYR B   4      74.453  76.930  79.238  1.00  5.00
ATOM     20  CA  PHE B   5      75.920  72.941  80.401  1.00  5.00
ATOM     21  CB  PHE B   5      74.939  71.118  78.218  1.00  5.00
ATOM     22  CA  LEU B   6      79.514  74.180  80.882  1.00  5.00
ATOM     23  CB  LEU B   6      78.654  75.937  81.427  1.00  5.00
ATOM     24  CA  GLY B   7      82.273  71.372  80.681  1.00  5.00
TER
ATOM     25  CA  GLY C   1      67.266  68.908  69.990  1.00  5.00
ATOM     26  CA  VAL C   2      71.085  69.741  71.097  1.00  5.00
ATOM     27  CB  VAL C   2      72.129  69.534  70.068  1.00  5.00
ATOM     28  CA  ASN C   3      72.934  73.079  71.074  1.00  5.00
ATOM     29  CB  ASN C   3      72.503  75.077  71.306  1.00  5.00
ATOM     30  CA  TYR C   4      76.192  74.440  71.092  1.00  5.00
ATOM     31  CB  TYR C   4      78.988  74.633  69.167  1.00  5.00
ATOM     32  CA  PHE C   5      77.732  77.908  71.611  1.00  5.00
ATOM     33  CB  PHE C   5      75.771  77.028  73.669  1.00  5.00
ATOM     34  CA  LEU C   6      81.173  79.151  71.120  1.00  5.00
ATOM     35  CB  LEU C   6      82.500  78.223  69.977  1.00  5.00
ATOM     36  CA  GLY C   7      82.112  81.267  74.066  1.00  5.00
TER
ATOM     37  CA  GLY D   1      78.588  82.044  67.242  1.00  5.00
ATOM     38  CA  VAL D   2      75.827  79.723  68.389  1.00  5.00
ATOM     39  CB  VAL D   2      74.717  79.850  69.394  1.00  5.00
ATOM     40  CA  ASN D   3      75.087  76.237  66.913  1.00  5.00
ATOM     41  CB  ASN D   3      75.699  74.511  65.893  1.00  5.00
ATOM     42  CA  TYR D   4      71.600  74.166  66.889  1.00  5.00
ATOM     43  CB  TYR D   4      68.722  73.551  68.406  1.00  5.00
ATOM     44  CA  PHE D   5      71.132  70.420  65.905  1.00  5.00
ATOM     45  CB  PHE D   5      72.471  68.142  64.481  1.00  5.00
ATOM     46  CA  LEU D   6      68.045  68.392  65.860  1.00  5.00
ATOM     47  CB  LEU D   6      66.789  70.073  65.669  1.00  5.00
ATOM     48  CA  GLY D   7      68.346  64.733  64.891  1.00  5.00
TER
CONECT    1    2
CONECT    2    4    3
CONECT    4    6    5
CONECT    6    8    7
CONECT    8   10    9
CONECT   10   12   11
CONECT   13   14
CONECT   14   16   15
CONECT   16   18   17
CONECT   18   20   19
CONECT   20   22   21
CONECT   22   24   23
CONECT   25   26
CONECT   26   28   27
CONECT   28   30   29
CONECT   30   32   31
CONECT   32   34   33
CONECT   34   36   35
CONECT   37   38
CONECT   38   40   39
CONECT   40   42   41
CONECT   42   44   43
CONECT   44   46   45
CONECT   46   48   47
ENDMDL
REMARK CysZ8 x 4            ENERGY    -2.49047E+00 RMS    0.00
CRYST1  146.550  146.550  146.550  90.00  90.00  90.00 P 1           1
ORIGX1       1.00000   0.00000   0.00000        0.00000
ORIGX2       0.00000   1.00000   0.00000        0.00000
ORIGX2       0.00000   0.00000   1.00000        0.00000
SCALE1       1.00000   0.00000   0.00000        0.00000
SCALE2       1.00000   0.00000   0.00000        0.00000
SCALE3       1.00000   0.00000   0.00000        0.00000
ATOM      1  CA  GLY A   1      68.592  71.218  63.236  1.00  5.00
ATOM      2  CA  VAL A   2      70.628  71.026  66.574  1.00  5.00
ATOM      3  CB  VAL A   2      71.771  70.468  65.850  1.00  5.00
ATOM      4  CA  ASN A   3      70.389  72.878  69.982  1.00  5.00
ATOM      5  CB  ASN A   3      69.355  72.157  71.585  1.00  5.00
ATOM      6  CA  TYR A   4      72.443  75.495  71.743  1.00  5.00
ATOM      7  CB  TYR A   4      74.060  76.194  68.751  1.00  5.00
ATOM      8  CA  PHE A   5      72.638  76.076  75.382  1.00  5.00
ATOM      9  CB  PHE A   5      72.351  73.014  75.575  1.00  5.00
ATOM     10  CA  LEU A   6      73.955  78.965  77.787  1.00  5.00
ATOM     11  CB  LEU A   6      73.429  80.844  76.940  1.00  5.00
ATOM     12  CA  GLY A   7      74.548  78.538  81.474  1.00  5.00
TER
ATOM     13  CA  GLY B   1      69.219  77.645  82.484  1.00  5.00
ATOM     14  CA  VAL B   2      68.481  78.486  78.838  1.00  5.00
ATOM     15  CB  VAL B   2      68.615  79.806  78.162  1.00  5.00
ATOM     16  CA  ASN B   3      68.677  76.365  75.602  1.00  5.00
ATOM     17  CB  ASN B   3      67.077  75.405  76.225  1.00  5.00
ATOM     18  CA  TYR B   4      67.954  77.740  72.060  1.00  5.00
ATOM     19  CB  TYR B   4      70.853  79.227  71.324  1.00  5.00
ATOM     20  CA  PHE B   5      67.686  75.811  68.696  1.00  5.00
ATOM     21  CB  PHE B   5      65.907  73.981  67.086  1.00  5.00
ATOM     22  CA  LEU B   6      69.195  76.538  65.352  1.00  5.00
ATOM     23  CB  LEU B   6      70.966  75.494  64.902  1.00  5.00
ATOM     24  CA  GLY B   7      67.011  74.826  62.615  1.00  5.00
TER
ATOM     25  CA  GLY C   1      69.605  65.768  67.931  1.00  5.00
ATOM     26  CA  VAL C   2      72.977  67.144  69.024  1.00  5.00
ATOM     27  CB  VAL C   2      74.292  66.724  68.397  1.00  5.00
ATOM     28  CA  ASN C   3      73.442  70.088  71.347  1.00  5.00
ATOM     29  CB  ASN C   3      72.948  68.571  72.340  1.00  5.00
ATOM     30  CA  TYR C   4      76.219  72.796  72.288  1.00  5.00
ATOM     31  CB  TYR C   4      75.626  76.056  72.613  1.00  5.00
ATOM     32  CA  PHE C   5      76.899  74.593  75.798  1.00  5.00
ATOM     33  CB  PHE C   5      76.386  74.267  78.794  1.00  5.00
ATOM     34  CA  LEU C   6      78.701  77.549  76.961  1.00  5.00
ATOM     35  CB  LEU C   6      78.208  79.207  75.809  1.00  5.00
ATOM     36  CA  GLY C   7      79.326  77.933  80.488  1.00  5.00
TER
ATOM     37  CA  GLY D   1      71.132  62.463  72.421  1.00  5.00
ATOM     38  CA  VAL D   2      74.632  63.922  72.716  1.00  5.00
ATOM     39  CB  VAL D   2      75.467  63.691  71.527  1.00  5.00
ATOM     40  CA  ASN D   3      76.031  67.288  73.723  1.00  5.00
ATOM     41  CB  ASN D   3      75.981  68.285  75.417  1.00  5.00
ATOM     42  CA  TYR D   4      79.205  69.291  73.609  1.00  5.00
ATOM     43  CB  TYR D   4      77.324  69.722  70.905  1.00  5.00
ATOM     44  CA  PHE D   5      80.678  71.826  76.014  1.00  5.00
ATOM     45  CB  PHE D   5      81.801  72.059  78.829  1.00  5.00
ATOM     46  CA  LEU D   6      82.322  75.158  75.327  1.00  5.00
ATOM     47  CB  LEU D   6      81.077  75.450  73.609  1.00  5.00
ATOM     48  CA  GLY D   7      84.232  76.282  78.335  1.00  5.00
TER
CONECT    1    2
CONECT    2    4    3
CONECT    4    6    5
CONECT    6    8    7
CONECT    8   10    9
CONECT   10   12   11
CONECT   13   14
CONECT   14   16   15
CONECT   16   18   17
CONECT   18   20   19
CONECT   20   22   21
CONECT   22   24   23
CONECT   25   26
CONECT   26   28   27
CONECT   28   30   29
CONECT   30   32   31
CONECT   32   34   33
CONECT   34   36   35
CONECT   37   38
CONECT   38   40   39
CONECT   40   42   41
CONECT   42   44   43
CONECT   44   46   45
CONECT   46   48   47
ENDMDL
REMARK CysZ8 x 4            ENERGY    -2.49039E+00 RMS    0.00
CRYST1  146.550  146.550  146.550  90.00  90.00  90.00 P 1           1
ORIGX1       1.00000   0.00000   0.00000        0.00000
ORIGX2       0.00000   1.00000   0.00000        0.00000
ORIGX2       0.00000   0.00000   1.00000        0.00000
SCALE1       1.00000   0.00000   0.00000        0.00000
SCALE2       1.00000   0.00000   0.00000        0.00000
SCALE3       1.00000   0.00000   0.00000        0.00000
ATOM      1  CA  GLY A   1      72.815  72.607  83.489  1.00  5.00
ATOM      2  CA  VAL A   2      74.113  71.026  80.295  1.00  5.00
ATOM      3  CB  VAL A   2      74.274  69.658  79.744  1.00  5.00
ATOM      4  CA  ASN A   3      74.302  72.677  76.759  1.00  5.00
ATOM      5  CB  ASN A   3      75.433  74.108  75.885  1.00  5.00
ATOM      6  CA  TYR A   4      75.130  71.598  73.152  1.00  5.00
ATOM      7  CB  TYR A   4      73.936  68.924  74.728  1.00  5.00
ATOM      8  CA  PHE A   5      76.011  73.908  70.111  1.00  5.00
ATOM      9  CB  PHE A   5      78.522  74.879  71.480  1.00  5.00
ATOM     10  CA  LEU A   6      76.353  73.770  66.376  1.00  5.00
ATOM     11  CB  LEU A   6      75.411  72.485  65.106  1.00  5.00
ATOM     12  CA  GLY A   7      79.246  75.293  64.606  1.00  5.00
TER
ATOM     13  CA  GLY B   1      77.978  73.809  84.321  1.00  5.00
ATOM     14  CA  VAL B   2      78.828  72.032  80.945  1.00  5.00
ATOM     15  CB  VAL B   2      78.831  70.580  80.650  1.00  5.00
ATOM     16  CA  ASN B   3      78.620  72.953  77.161  1.00  5.00
ATOM     17  CB  ASN B   3      79.836  74.532  76.862  1.00  5.00
ATOM     18  CA  TYR B   4      79.174  70.751  73.992  1.00  5.00
ATOM     19  CB  TYR B   4      80.061  67.939  72.177  1.00  5.00
ATOM     20  CA  PHE B   5      80.468  71.466  70.250  1.00  5.00
ATOM     21  CB  PHE B   5      81.793  73.199  68.261  1.00  5.00
ATOM     22  CA  LEU B   6      78.946  69.390  67.706  1.00  5.00
ATOM     23  CB  LEU B   6      77.097  68.336  67.552  1.00  5.00
ATOM     24  CA  GLY B   7      81.465  70.163  64.914  1.00  5.00
TER
ATOM     25  CA  GLY C   1      63.130  67.000  78.712  1.00  5.00
ATOM     26  CA  VAL C   2      65.709  68.535  76.152  1.00  5.00
ATOM     27  CB  VAL C   2      64.963  67.618  75.213  1.00  5.00
ATOM     28  CA  ASN C   3      65.610  71.998  74.404  1.00  5.00
ATOM     29  CB  ASN C   3      66.364  72.803  75.871  1.00  5.00
ATOM     30  CA  TYR C   4      66.509  73.362  71.038  1.00  5.00
ATOM     31  CB  TYR C   4      66.264  73.687  67.718  1.00  5.00
ATOM     32  CA  PHE C   5      67.202  77.040  69.946  1.00  5.00
ATOM     33  CB  PHE C   5      68.017  76.656  72.928  1.00  5.00
ATOM     34  CA  LEU C   6      68.263  79.103  66.735  1.00  5.00
ATOM     35  CB  LEU C   6      66.289  79.465  66.172  1.00  5.00
ATOM     36  CA  GLY C   7      70.505  82.518  66.485  1.00  5.00
TER
ATOM     37  CA  GLY D   1      74.064  79.478  64.306  1.00  5.00
ATOM     38  CA  VAL D   2      72.088  76.540  66.122  1.00  5.00
ATOM     39  CB  VAL D   2      71.444  75.359  65.585  1.00  5.00
ATOM     40  CA  ASN D   3      71.969  75.949  69.958  1.00  5.00
ATOM     41  CB  ASN D   3      73.564  76.600  70.972  1.00  5.00
ATOM     42  CA  TYR D   4      70.429  72.959  72.102  1.00  5.00
ATOM     43  CB  TYR D   4      67.867  70.862  72.009  1.00  5.00
ATOM     44  CA  PHE D   5      70.088  72.363  75.875  1.00  5.00
ATOM     45  CB  PHE D   5      71.324  73.994  78.014  1.00  5.00
ATOM     46  CA  LEU D   6      69.825  69.654  78.475  1.00  5.00
ATOM     47  CB  LEU D   6      69.820  67.576  78.304  1.00  5.00
ATOM     48  CA  GLY D   7      68.262  69.542  82.088  1.00  5.00
TER
CONECT    1    2
CONECT    2    4    3
CONECT    4    6    5
CONECT    6    8    7
CONECT    8   10    9
CONECT   10   12   11
CONECT   13   14
CONECT   14   16   15
CONECT   16   18   17
CONECT   18   20   19
CONECT   20   22   21
CONECT   22   24   23
CONECT   25   26
CONECT   26   28   27
CONECT   28   30   29
CONECT   30   32   31
CONECT   32   34   33
CONECT   34   36   35
CONECT   37   38
CONECT   38   40   39
CONECT   40   42   41
CONECT   42   44   43
CONECT   44   46   45
CONECT   46   48   47
ENDMDL
REMARK CysZ8 x 4            ENERGY    -2.49036E+00 RMS    0.00
CRYST1  146.550  146.550  146.550  90.00  90.00  90.00 P 1           1
ORIGX1       1.00000   0.00000   0.00000        0.00000
ORIGX2       0.00000   1.00000   0.00000        0.00000
ORIGX2       0.00000   0.00000   1.00000        0.00000
SCALE1       1.00000   0.00000   0.00000        0.00000
SCALE2       1.00000   0.00000   0.00000        0.00000
SCALE3       1.00000   0.00000   0.00000        0.00000
ATOM      1  CA  GLY A   1      69.533  63.346  70.086  1.00  5.00
ATOM      2  CA  VAL A   2      72.493  65.334  71.659  1.00  5.00
ATOM      3  CB  VAL A   2      73.481  64.423  70.914  1.00  5.00
ATOM      4  CA  ASN A   3      72.594  68.603  72.979  1.00  5.00
ATOM      5  CB  ASN A   3      71.750  70.176  73.844  1.00  5.00
ATOM      6  CA  TYR A   4      75.385  71.319  73.669  1.00  5.00
ATOM      7  CB  TYR A   4      76.124  71.434  70.356  1.00  5.00
ATOM      8  CA  PHE A   5      75.523  74.434  76.165  1.00  5.00
ATOM      9  CB  PHE A   5      74.474  75.534  78.772  1.00  5.00
ATOM     10  CA  LEU A   6      76.979  78.068  75.651  1.00  5.00
ATOM     11  CB  LEU A   6      77.856  78.439  73.849  1.00  5.00
ATOM     12  CA  GLY A   7      77.832  80.810  78.102  1.00  5.00
TER
ATOM     13  CA  GLY B   1      70.518  66.081  64.041  1.00  5.00
ATOM     14  CA  VAL B   2      72.018  67.994  67.362  1.00  5.00
ATOM     15  CB  VAL B   2      72.345  68.929  66.178  1.00  5.00
ATOM     16  CA  ASN B   3      71.064  70.882  69.617  1.00  5.00
ATOM     17  CB  ASN B   3      69.269  70.075  69.086  1.00  5.00
ATOM     18  CA  TYR B   4      72.489  73.722  71.531  1.00  5.00
ATOM     19  CB  TYR B   4      74.428  76.295  70.682  1.00  5.00
ATOM     20  CA  PHE B   5      71.468  75.459  74.912  1.00  5.00
ATOM     21  CB  PHE B   5      70.032  74.918  77.554  1.00  5.00
ATOM     22  CA  LEU B   6      71.602  78.883  76.798  1.00  5.00
ATOM     23  CB  LEU B   6      71.735  80.497  75.534  1.00  5.00
ATOM     24  CA  GLY B   7      71.458  79.437  80.622  1.00  5.00
TER
ATOM     25  CA  GLY C   1      75.213  63.497  76.784  1.00  5.00
ATOM     26  CA  VAL C   2      75.153  67.373  77.056  1.00  5.00
ATOM     27  CB  VAL C   2      74.899  68.037  78.391  1.00  5.00
ATOM     28  CA  ASN C   3      78.522  69.522  76.678  1.00  5.00
ATOM     29  CB  ASN C   3      78.639  69.236  74.693  1.00  5.00
ATOM     30  CA  TYR C   4      79.348  73.287  77.258  1.00  5.00
ATOM     31  CB  TYR C   4      79.188  75.937  79.216  1.00  5.00
ATOM     32  CA  PHE C   5      81.541  76.139  75.568  1.00  5.00
ATOM     33  CB  PHE C   5      81.040  73.877  73.730  1.00  5.00
ATOM     34  CA  LEU C   6      82.503  79.766  76.473  1.00  5.00
ATOM     35  CB  LEU C   6      82.473  80.724  78.334  1.00  5.00
ATOM     36  CA  GLY C   7      84.118  82.203  74.129  1.00  5.00
TER
ATOM     37  CA  GLY D   1      66.772  79.056  80.128  1.00  5.00
ATOM     38  CA  VAL D   2      66.760  78.749  76.344  1.00  5.00
ATOM     39  CB  VAL D   2      66.710  80.207  75.923  1.00  5.00
ATOM     40  CA  ASN D   3      67.373  75.962  73.943  1.00  5.00
ATOM     41  CB  ASN D   3      67.455  73.882  74.238  1.00  5.00
ATOM     42  CA  TYR D   4      67.779  75.980  70.176  1.00  5.00
ATOM     43  CB  TYR D   4      70.229  77.843  70.896  1.00  5.00
ATOM     44  CA  PHE D   5      68.140  73.199  67.452  1.00  5.00
ATOM     45  CB  PHE D   5      65.112  72.787  67.429  1.00  5.00
ATOM     46  CA  LEU D   6      70.760  73.214  64.623  1.00  5.00
ATOM     47  CB  LEU D   6      71.740  74.315  65.983  1.00  5.00
ATOM     48  CA  GLY D   7      70.002  70.607  62.122  1.00  5.00
TER
CONECT    1    2
CONECT    2    4    3
CONECT    4    6    5
CONECT    6    8    7
CONECT    8   10    9
CONECT   10   12   11
CONECT   13   14
CONECT   14   16   15
CONECT   16   18   17
CONECT   18   20   19
CONECT   20   22   21
CONECT   22   24   23
CONECT   25   26
CONECT   26   28   27
CONECT   28   30   29
CONECT   30   32   31
CONECT   32   34   33
CONECT   34   36   35
CONECT   37   38
CONECT   38   40   39
CONECT   40   42   41
CONECT   42   44   43
CONECT   44   46   45
CONECT   46   48   47
ENDMDL
REMARK CysZ8 x 4            ENERGY    -2.49032E+00 RMS    0.00
CRYST1  146.550  146.550  146.550  90.00  90.00  90.00 P 1           1
ORIGX1       1.00000   0.00000   0.00000        0.00000
ORIGX2       0.00000   1.00000   0.00000        0.00000
ORIGX2       0.00000   0.00000   1.00000        0.00000
SCALE1       1.00000   0.00000   0.00000        0.00000
SCALE2       1.00000   0.00000   0.00000        0.00000
SCALE3       1.00000   0.00000   0.00000        0.00000
ATOM      1  CA  GLY A   1      80.637  66.212  72.688  1.00  5.00
ATOM      2  CA  VAL A   2      77.882  67.529  74.933  1.00  5.00
ATOM      3  CB  VAL A   2      78.340  67.121  76.234  1.00  5.00
ATOM      4  CA  ASN A   3      75.087  69.969  74.169  1.00  5.00
ATOM      5  CB  ASN A   3      74.266  70.385  72.374  1.00  5.00
ATOM      6  CA  TYR A   4      72.280  72.065  75.734  1.00  5.00
ATOM      7  CB  TYR A   4      75.605  72.878  75.819  1.00  5.00
ATOM      8  CA  PHE A   5      68.846  73.418  74.337  1.00  5.00
ATOM      9  CB  PHE A   5      67.397  70.827  74.720  1.00  5.00
ATOM     10  CA  LEU A   6      66.811  76.765  74.706  1.00  5.00
ATOM     11  CB  LEU A   6      66.339  78.693  75.419  1.00  5.00
ATOM     12  CA  GLY A   7      63.661  75.801  73.010  1.00  5.00
TER
ATOM     13  CA  GLY B   1      65.359  79.027  69.435  1.00  5.00
ATOM     14  CA  VAL B   2      68.810  78.549  70.729  1.00  5.00
ATOM     15  CB  VAL B   2      69.184  79.718  71.525  1.00  5.00
ATOM     16  CA  ASN B   3      71.134  75.704  71.298  1.00  5.00
ATOM     17  CB  ASN B   3      71.322  73.783  71.632  1.00  5.00
ATOM     18  CA  TYR B   4      74.426  75.334  72.953  1.00  5.00
ATOM     19  CB  TYR B   4      72.471  77.497  74.092  1.00  5.00
ATOM     20  CA  PHE B   5      77.236  72.852  72.195  1.00  5.00
ATOM     21  CB  PHE B   5      78.406  70.455  70.843  1.00  5.00
ATOM     22  CA  LEU B   6      80.527  71.759  73.997  1.00  5.00
ATOM     23  CB  LEU B   6      81.102  70.865  75.911  1.00  5.00
ATOM     24  CA  GLY B   7      83.485  70.554  71.973  1.00  5.00
TER
ATOM     25  CA  GLY C   1      86.462  75.623  73.799  1.00  5.00
ATOM     26  CA  VAL C   2      82.603  75.600  73.948  1.00  5.00
ATOM     27  CB  VAL C   2      81.911  76.218  75.158  1.00  5.00
ATOM     28  CA  ASN C   3      80.029  76.505  70.845  1.00  5.00
ATOM     29  CB  ASN C   3      79.423  75.471  69.286  1.00  5.00
ATOM     30  CA  TYR C   4      76.786  78.330  71.136  1.00  5.00
ATOM     31  CB  TYR C   4      74.555  80.488  72.573  1.00  5.00
ATOM     32  CA  PHE C   5      74.011  78.667  68.439  1.00  5.00
ATOM     33  CB  PHE C   5      74.396  75.917  68.996  1.00  5.00
ATOM     34  CA  LEU C   6      70.897  80.887  67.890  1.00  5.00
ATOM     35  CB  LEU C   6      71.996  82.610  67.445  1.00  5.00
ATOM     36  CA  GLY C   7      67.742  81.284  65.359  1.00  5.00
TER
ATOM     37  CA  GLY D   1      76.765  61.379  74.137  1.00  5.00
ATOM     38  CA  VAL D   2      74.050  63.208  76.260  1.00  5.00
ATOM     39  CB  VAL D   2      74.500  64.124  77.416  1.00  5.00
ATOM     40  CA  ASN D   3      71.980  66.328  75.929  1.00  5.00
ATOM     41  CB  ASN D   3      70.333  66.707  74.708  1.00  5.00
ATOM     42  CA  TYR D   4      70.248  69.193  78.066  1.00  5.00
ATOM     43  CB  TYR D   4      72.397  68.055  80.379  1.00  5.00
ATOM     44  CA  PHE D   5      67.222  71.332  78.038  1.00  5.00
ATOM     45  CB  PHE D   5      64.488  71.152  79.222  1.00  5.00
ATOM     46  CA  LEU D   6      66.809  74.696  79.395  1.00  5.00
ATOM     47  CB  LEU D   6      68.626  75.396  78.567  1.00  5.00
ATOM     48  CA  GLY D   7      63.364  75.517  80.704  1.00  5.00
TER
CONECT    1    2
CONECT    2    4    3
CONECT    4    6    5
CONECT    6    8    7
CONECT    8   10    9
CONECT   10   12   11
CONECT   13   14
CONECT   14   16   15
CONECT   16   18   17
CONECT   18   20   19
CONECT   20   22   21
CONECT   22   24   23
CONECT   25   26
CONECT   26   28   27
CONECT   28   30   29
CONECT   30   32   31
CONECT   32   34   33
CONECT   34   36   35
CONECT   37   38
CONECT   38   40   39
CONECT   40   42   41
CONECT   42   44   43
CONECT   44   46   45
CONECT   46   48   47
ENDMDL
REMARK CysZ8 x 4            ENERGY    -2.49025E+00 RMS    0.00
CRYST1  146.550  146.550  146.550  90.00  90.00  90.00 P 1           1
ORIGX1       1.00000   0.00000   0.00000        0.00000
ORIGX2       0.00000   1.00000   0.00000        0.00000
ORIGX2       0.00000   0.00000   1.00000        0.00000
SCALE1       1.00000   0.00000   0.00000        0.00000
SCALE2       1.00000   0.00000   0.00000        0.00000
SCALE3       1.00000   0.00000   0.00000        0.00000
ATOM      1  CA  GLY A   1      74.079  61.735  80.018  1.00  5.00
ATOM      2  CA  VAL A   2      74.507  65.548  79.640  1.00  5.00
ATOM      3  CB  VAL A   2      73.657  66.500  80.292  1.00  5.00
ATOM      4  CA  ASN A   3      77.185  67.384  77.329  1.00  5.00
ATOM      5  CB  ASN A   3      78.183  65.692  77.298  1.00  5.00
ATOM      6  CA  TYR A   4      78.740  71.051  76.735  1.00  5.00
ATOM      7  CB  TYR A   4      81.413  73.053  76.730  1.00  5.00
ATOM      8  CA  PHE A   5      79.818  72.889  73.399  1.00  5.00
ATOM      9  CB  PHE A   5      77.526  71.193  72.481  1.00  5.00
ATOM     10  CA  LEU A   6      81.958  75.984  72.561  1.00  5.00
ATOM     11  CB  LEU A   6      84.075  76.063  72.635  1.00  5.00
ATOM     12  CA  GLY A   7      81.706  78.555  69.541  1.00  5.00
TER
ATOM     13  CA  GLY B   1      68.317  71.994  63.265  1.00  5.00
ATOM     14  CA  VAL B   2      68.231  69.768  66.327  1.00  5.00
ATOM     15  CB  VAL B   2      68.732  68.302  65.996  1.00  5.00
ATOM     16  CA  ASN B   3      69.694  72.829  68.253  1.00  5.00
ATOM     17  CB  ASN B   3      71.702  72.744  68.197  1.00  5.00
ATOM     18  CA  TYR B   4      67.581  75.260  70.329  1.00  5.00
ATOM     19  CB  TYR B   4      68.090  72.570  72.327  1.00  5.00
ATOM     20  CA  PHE B   5      68.199  78.845  71.708  1.00  5.00
ATOM     21  CB  PHE B   5      66.504  79.822  69.389  1.00  5.00
ATOM     22  CA  LEU B   6      68.233  80.271  75.230  1.00  5.00
ATOM     23  CB  LEU B   6      68.911  79.030  76.490  1.00  5.00
ATOM     24  CA  GLY B   7      67.497  83.939  75.855  1.00  5.00
TER
ATOM     25  CA  GLY C   1      73.780  84.146  73.513  1.00  5.00
ATOM     26  CA  VAL C   2      73.607  80.361  74.673  1.00  5.00
ATOM     27  CB  VAL C   2      73.383  80.663  76.067  1.00  5.00
ATOM     28  CA  ASN C   3      72.224  77.598  73.118  1.00  5.00
ATOM     29  CB  ASN C   3      71.354  77.494  71.335  1.00  5.00
ATOM     30  CA  TYR C   4      71.021  73.780  73.621  1.00  5.00
ATOM     31  CB  TYR C   4      70.961  72.861  76.968  1.00  5.00
ATOM     32  CA  PHE C   5      71.053  70.498  71.605  1.00  5.00
ATOM     33  CB  PHE C   5      71.894  68.481  69.530  1.00  5.00
ATOM     34  CA  LEU C   6      69.122  67.274  72.139  1.00  5.00
ATOM     35  CB  LEU C   6      67.362  67.610  71.178  1.00  5.00
ATOM     36  CA  GLY C   7      70.663  63.870  71.176  1.00  5.00
TER
ATOM     37  CA  GLY D   1      79.566  81.556  72.122  1.00  5.00
ATOM     38  CA  VAL D   2      78.225  78.790  74.206  1.00  5.00
ATOM     39  CB  VAL D   2      78.634  78.748  75.652  1.00  5.00
ATOM     40  CA  ASN D   3      76.197  75.477  73.343  1.00  5.00
ATOM     41  CB  ASN D   3      76.822  75.631  71.505  1.00  5.00
ATOM     42  CA  TYR D   4      74.838  72.362  75.350  1.00  5.00
ATOM     43  CB  TYR D   4      75.502  74.548  77.771  1.00  5.00
ATOM     44  CA  PHE D   5      73.284  68.966  74.700  1.00  5.00
ATOM     45  CB  PHE D   5      73.950  66.172  73.538  1.00  5.00
ATOM     46  CA  LEU D   6      70.518  67.028  76.638  1.00  5.00
ATOM     47  CB  LEU D   6      69.582  68.049  78.100  1.00  5.00
ATOM     48  CA  GLY D   7      69.825  63.300  76.953  1.00  5.00
TER
CONECT    1    2
CONECT    2    4    3
CONECT    4    6    5
CONECT    6    8    7
CONECT    8   10    9
CONECT   10   12   11
CONECT   13   14
CONECT   14   16   15
CONECT   16   18   17
CONECT   18   20   19
CONECT   20   22   21
CONECT   22   24   23
CONECT   25   26
CONECT   26   28   27
CONECT   28   30   29
CONECT   30   32   31
CONECT   32   34   33
CONECT   34   36   35
CONECT   37   38
CONECT   38   40   39
CONECT   40   42   41
CONECT   42   44   43
CONECT   44   46   45
CONECT   46   48   47
ENDMDL
REMARK CysZ8 x 4            ENERGY    -2.49019E+00 RMS    0.00
CRYST1  146.550  146.550  146.550  90.00  90.00  90.00 P 1           1
ORIGX1       1.00000   0.00000   0.00000        0.00000
ORIGX2       0.00000   1.00000   0.00000        0.00000
ORIGX2       0.00000   0.00000   1.00000        0.00000
SCALE1       1.00000   0.00000   0.00000        0.00000
SCALE2       1.00000   0.00000   0.00000        0.00000
SCALE3       1.00000   0.00000   0.00000        0.00000
ATOM      1  CA  GLY A   1      81.099  76.209  67.409  1.00  5.00
ATOM      2  CA  VAL A   2      79.536  76.313  70.809  1.00  5.00
ATOM      3  CB  VAL A   2      80.351  75.360  71.465  1.00  5.00
ATOM      4  CA  ASN A   3      77.872  78.773  73.309  1.00  5.00
ATOM      5  CB  ASN A   3      76.571  79.422  71.851  1.00  5.00
ATOM      6  CA  TYR A   4      77.105  78.595  77.154  1.00  5.00
ATOM      7  CB  TYR A   4      77.357  77.253  80.262  1.00  5.00
ATOM      8  CA  PHE A   5      74.803  80.939  79.165  1.00  5.00
ATOM      9  CB  PHE A   5      73.935  80.166  76.486  1.00  5.00
ATOM     10  CA  LEU A   6      74.566  80.550  82.890  1.00  5.00
ATOM     11  CB  LEU A   6      75.625  79.560  84.337  1.00  5.00
ATOM     12  CA  GLY A   7      71.320  82.778  83.876  1.00  5.00
TER
ATOM     13  CA  GLY B   1      73.343  70.196  82.950  1.00  5.00
ATOM     14  CA  VAL B   2      71.877  70.486  79.275  1.00  5.00
ATOM     15  CB  VAL B   2      71.165  71.725  78.888  1.00  5.00
ATOM     16  CA  ASN B   3      73.274  71.276  76.088  1.00  5.00
ATOM     17  CB  ASN B   3      74.858  69.992  75.809  1.00  5.00
ATOM     18  CA  TYR B   4      71.260  72.137  72.755  1.00  5.00
ATOM     19  CB  TYR B   4      71.023  75.084  74.348  1.00  5.00
ATOM     20  CA  PHE B   5      72.032  71.819  69.028  1.00  5.00
ATOM     21  CB  PHE B   5      74.201  70.558  67.357  1.00  5.00
ATOM     22  CA  LEU B   6      71.070  73.559  65.933  1.00  5.00
ATOM     23  CB  LEU B   6      71.319  75.361  64.860  1.00  5.00
ATOM     24  CA  GLY B   7      71.661  71.353  62.945  1.00  5.00
TER
ATOM     25  CA  GLY C   1      74.059  65.036  80.337  1.00  5.00
ATOM     26  CA  VAL C   2      71.462  65.891  77.709  1.00  5.00
ATOM     27  CB  VAL C   2      70.063  66.143  78.409  1.00  5.00
ATOM     28  CA  ASN C   3      72.200  66.756  74.260  1.00  5.00
ATOM     29  CB  ASN C   3      71.205  65.026  74.005  1.00  5.00
ATOM     30  CA  TYR C   4      69.279  68.393  72.433  1.00  5.00
ATOM     31  CB  TYR C   4      68.240  69.679  75.282  1.00  5.00
ATOM     32  CA  PHE C   5      68.865  68.768  68.628  1.00  5.00
ATOM     33  CB  PHE C   5      70.867  67.097  67.150  1.00  5.00
ATOM     34  CA  LEU C   6      66.836  70.851  66.067  1.00  5.00
ATOM     35  CB  LEU C   6      66.995  72.426  67.379  1.00  5.00
ATOM     36  CA  GLY C   7      66.503  70.271  62.246  1.00  5.00
TER
ATOM     37  CA  GLY D   1      76.235  72.262  62.438  1.00  5.00
ATOM     38  CA  VAL D   2      76.269  74.304  65.819  1.00  5.00
ATOM     39  CB  VAL D   2      75.962  75.797  65.960  1.00  5.00
ATOM     40  CA  ASN D   3      75.624  73.755  69.605  1.00  5.00
ATOM     41  CB  ASN D   3      76.280  72.866  71.328  1.00  5.00
ATOM     42  CA  TYR D   4      74.141  75.779  72.733  1.00  5.00
ATOM     43  CB  TYR D   4      73.127  77.780  70.211  1.00  5.00
ATOM     44  CA  PHE D   5      74.360  75.367  76.593  1.00  5.00
ATOM     45  CB  PHE D   5      75.526  73.503  78.462  1.00  5.00
ATOM     46  CA  LEU D   6      72.403  76.523  79.505  1.00  5.00
ATOM     47  CB  LEU D   6      71.061  78.101  79.801  1.00  5.00
ATOM     48  CA  GLY D   7      73.809  75.803  82.984  1.00  5.00
TER
CONECT    1    2
CONECT    2    4    3
CONECT    4    6    5
CONECT    6    8    7
CONECT    8   10    9
CONECT   10   12   11
CONECT   13   14
CONECT   14   16   15
CONECT   16   18   17
CONECT   18   20   19
CONECT   20   22   21
CONECT   22   24   23
CONECT   25   26
CONECT   26   28   27
CONECT   28   30   29
CONECT   30   32   31
CONECT   32   34   33
CONECT   34   36   35
CONECT   37   38
CONECT   38   40   39
CONECT   40   42   41
CONECT   42   44   43
CONECT   44   46   45
CONECT   46   48   47
ENDMDL
REMARK CysZ8 x 4            ENERGY    -2.49017E+00 RMS    0.00
CRYST1  146.550  146.550  146.550  90.00  90.00  90.00 P 1           1
ORIGX1       1.00000   0.00000   0.00000        0.00000
ORIGX2       0.00000   1.00000   0.00000        0.00000
ORIGX2       0.00000   0.00000   1.00000        0.00000
SCALE1       1.00000   0.00000   0.00000        0.00000
SCALE2       1.00000   0.00000   0.00000        0.00000
SCALE3       1.00000   0.00000   0.00000        0.00000
ATOM      1  CA  GLY A   1      69.147  60.498  75.791  1.00  5.00
ATOM      2  CA  VAL A   2      70.815  63.804  74.934  1.00  5.00
ATOM      3  CB  VAL A   2      71.149  64.799  75.971  1.00  5.00
ATOM      4  CA  ASN A   3      72.298  65.209  71.782  1.00  5.00
ATOM      5  CB  ASN A   3      71.266  65.232  70.077  1.00  5.00
ATOM      6  CA  TYR A   4      75.412  67.472  71.161  1.00  5.00
ATOM      7  CB  TYR A   4      78.736  67.801  70.774  1.00  5.00
ATOM      8  CA  PHE A   5      75.813  69.464  67.758  1.00  5.00
ATOM      9  CB  PHE A   5      73.251  70.668  68.516  1.00  5.00
ATOM     10  CA  LEU A   6      78.524  71.601  66.624  1.00  5.00
ATOM     11  CB  LEU A   6      79.852  69.993  66.723  1.00  5.00
ATOM     12  CA  GLY A   7      78.098  74.459  64.085  1.00  5.00
TER
ATOM     13  CA  GLY B   1      65.125  64.108  74.029  1.00  5.00
ATOM     14  CA  VAL B   2      66.998  67.245  74.385  1.00  5.00
ATOM     15  CB  VAL B   2      67.771  67.649  75.639  1.00  5.00
ATOM     16  CA  ASN B   3      69.300  69.096  71.963  1.00  5.00
ATOM     17  CB  ASN B   3      68.706  68.751  69.976  1.00  5.00
ATOM     18  CA  TYR B   4      72.625  70.986  72.475  1.00  5.00
ATOM     19  CB  TYR B   4      74.695  68.774  73.995  1.00  5.00
ATOM     20  CA  PHE B   5      74.857  73.598  70.266  1.00  5.00
ATOM     21  CB  PHE B   5      75.736  75.805  68.266  1.00  5.00
ATOM     22  CA  LEU B   6      78.451  74.704  71.046  1.00  5.00
ATOM     23  CB  LEU B   6      79.097  72.906  71.996  1.00  5.00
ATOM     24  CA  GLY B   7      80.405  77.320  69.152  1.00  5.00
TER
ATOM     25  CA  GLY C   1      83.143  80.703  74.308  1.00  5.00
ATOM     26  CA  VAL C   2      79.224  80.645  73.622  1.00  5.00
ATOM     27  CB  VAL C   2      79.558  81.050  72.196  1.00  5.00
ATOM     28  CA  ASN C   3      76.994  77.431  73.894  1.00  5.00
ATOM     29  CB  ASN C   3      77.876  75.998  75.070  1.00  5.00
ATOM     30  CA  TYR C   4      73.299  76.890  73.250  1.00  5.00
ATOM     31  CB  TYR C   4      70.372  76.425  71.727  1.00  5.00
ATOM     32  CA  PHE C   5      70.774  73.990  74.321  1.00  5.00
ATOM     33  CB  PHE C   5      73.381  73.611  75.722  1.00  5.00
ATOM     34  CA  LEU C   6      67.131  72.849  73.691  1.00  5.00
ATOM     35  CB  LEU C   6      66.784  72.374  71.765  1.00  5.00
ATOM     36  CA  GLY C   7      64.717  71.399  76.060  1.00  5.00
TER
ATOM     37  CA  GLY D   1      82.986  80.570  78.633  1.00  5.00
ATOM     38  CA  VAL D   2      79.259  80.242  79.507  1.00  5.00
ATOM     39  CB  VAL D   2      79.044  81.682  79.322  1.00  5.00
ATOM     40  CA  ASN D   3      76.316  78.057  78.287  1.00  5.00
ATOM     41  CB  ASN D   3      76.060  76.298  79.069  1.00  5.00
ATOM     42  CA  TYR D   4      72.517  78.754  77.392  1.00  5.00
ATOM     43  CB  TYR D   4      74.150  79.714  74.609  1.00  5.00
ATOM     44  CA  PHE D   5      69.184  76.814  77.249  1.00  5.00
ATOM     45  CB  PHE D   5      67.602  74.644  78.734  1.00  5.00
ATOM     46  CA  LEU D   6      66.209  77.342  75.022  1.00  5.00
ATOM     47  CB  LEU D   6      66.003  78.262  73.144  1.00  5.00
ATOM     48  CA  GLY D   7      62.725  76.180  75.733  1.00  5.00
TER
CONECT    1    2
CONECT    2    4    3
CONECT    4    6    5
CONECT    6    8    7
CONECT    8   10    9
CONECT   10   12   11
CONECT   13   14
CONECT   14   16   15
CONECT   16   18   17
CONECT   18   20   19
CONECT   20   22   21
CONECT   22   24   23
CONECT   25   26
CONECT   26   28   27
CONECT   28   30   29
CONECT   30   32   31
CONECT   32   34   33
CONECT   34   36   35
CONECT   37   38
CONECT   38   40   39
CONECT   40   42   41
CONECT   42   44   43
CONECT   44   46   45
CONECT   46   48   47
ENDMDL
REMARK CysZ8 x 4            ENERGY    -2.49014E+00 RMS    0.00
CRYST1  146.550  146.550  146.550  90.00  90.00  90.00 P 1           1
ORIGX1       1.00000   0.00000   0.00000        0.00000
ORIGX2       0.00000   1.00000   0.00000        0.00000
ORIGX2       0.00000   0.00000   1.00000        0.00000
SCALE1       1.00000   0.00000   0.00000        0.00000
SCALE2       1.00000   0.00000   0.00000        0.00000
SCALE3       1.00000   0.00000   0.00000        0.00000
ATOM      1  CA  GLY A   1      68.049  63.340  70.617  1.00  5.00
ATOM      2  CA  VAL A   2      70.329  66.173  71.990  1.00  5.00
ATOM      3  CB  VAL A   2      70.870  65.890  73.277  1.00  5.00
ATOM      4  CA  ASN A   3      70.660  69.932  71.078  1.00  5.00
ATOM      5  CB  ASN A   3      68.744  70.061  71.443  1.00  5.00
ATOM      6  CA  TYR A   4      73.343  72.346  71.722  1.00  5.00
ATOM      7  CB  TYR A   4      76.742  72.604  71.198  1.00  5.00
ATOM      8  CA  PHE A   5      74.027  76.287  71.352  1.00  5.00
ATOM      9  CB  PHE A   5      72.599  78.837  70.902  1.00  5.00
ATOM     10  CA  LEU A   6      76.999  78.281  70.182  1.00  5.00
ATOM     11  CB  LEU A   6      77.474  77.227  68.406  1.00  5.00
ATOM     12  CA  GLY A   7      76.426  81.872  70.566  1.00  5.00
TER
ATOM     13  CA  GLY B   1      67.513  64.638  76.690  1.00  5.00
ATOM     14  CA  VAL B   2      69.778  67.672  77.646  1.00  5.00
ATOM     15  CB  VAL B   2      70.620  67.548  78.917  1.00  5.00
ATOM     16  CA  ASN B   3      71.045  71.035  76.095  1.00  5.00
ATOM     17  CB  ASN B   3      69.637  72.402  76.201  1.00  5.00
ATOM     18  CA  TYR B   4      74.130  72.995  76.074  1.00  5.00
ATOM     19  CB  TYR B   4      77.460  73.316  75.064  1.00  5.00
ATOM     20  CA  PHE B   5      75.498  76.627  75.290  1.00  5.00
ATOM     21  CB  PHE B   5      72.491  76.801  75.636  1.00  5.00
ATOM     22  CA  LEU B   6      78.757  78.530  74.874  1.00  5.00
ATOM     23  CB  LEU B   6      80.272  77.740  73.678  1.00  5.00
ATOM     24  CA  GLY B   7      79.122  82.253  75.429  1.00  5.00
TER
ATOM     25  CA  GLY C   1      72.982  61.733  67.197  1.00  5.00
ATOM     26  CA  VAL C   2      72.993  65.453  68.438  1.00  5.00
ATOM     27  CB  VAL C   2      74.222  65.534  69.114  1.00  5.00
ATOM     28  CA  ASN C   3      72.193  68.813  66.884  1.00  5.00
ATOM     29  CB  ASN C   3      70.919  70.294  66.523  1.00  5.00
ATOM     30  CA  TYR C   4      74.026  72.212  66.651  1.00  5.00
ATOM     31  CB  TYR C   4      76.067  73.691  64.537  1.00  5.00
ATOM     32  CA  PHE C   5      73.121  75.762  66.819  1.00  5.00
ATOM     33  CB  PHE C   5      70.972  74.666  68.633  1.00  5.00
ATOM     34  CA  LEU C   6      74.914  78.785  65.430  1.00  5.00
ATOM     35  CB  LEU C   6      75.914  78.579  63.535  1.00  5.00
ATOM     36  CA  GLY C   7      74.317  82.252  66.840  1.00  5.00
TER
ATOM     37  CA  GLY D   1      81.032  81.349  80.243  1.00  5.00
ATOM     38  CA  VAL D   2      79.602  77.859  78.896  1.00  5.00
ATOM     39  CB  VAL D   2      80.928  77.247  78.616  1.00  5.00
ATOM     40  CA  ASN D   3      76.317  76.603  80.144  1.00  5.00
ATOM     41  CB  ASN D   3      74.506  77.486  79.859  1.00  5.00
ATOM     42  CA  TYR D   4      74.034  73.580  79.943  1.00  5.00
ATOM     43  CB  TYR D   4      76.859  71.993  79.679  1.00  5.00
ATOM     44  CA  PHE D   5      70.222  73.215  80.277  1.00  5.00
ATOM     45  CB  PHE D   5      69.994  76.058  81.327  1.00  5.00
ATOM     46  CA  LEU D   6      67.574  70.297  80.718  1.00  5.00
ATOM     47  CB  LEU D   6      67.506  69.580  82.762  1.00  5.00
ATOM     48  CA  GLY D   7      64.648  71.041  78.237  1.00  5.00
TER
CONECT    1    2
CONECT    2    4    3
CONECT    4    6    5
CONECT    6    8    7
CONECT    8   10    9
CONECT   10   12   11
CONECT   13   14
CONECT   14   16   15
CONECT   16   18   17
CONECT   18   20   19
CONECT   20   22   21
CONECT   22   24   23
CONECT   25   26
CONECT   26   28   27
CONECT   28   30   29
CONECT   30   32   31
CONECT   32   34   33
CONECT   34   36   35
CONECT   37   38
CONECT   38   40   39
CONECT   40   42   41
CONECT   42   44   43
CONECT   44   46   45
CONECT   46   48   47
ENDMDL
REMARK CysZ8 x 4            ENERGY    -2.49012E+00 RMS    0.00
CRYST1  146.550  146.550  146.550  90.00  90.00  90.00 P 1           1
ORIGX1       1.00000   0.00000   0.00000        0.00000
ORIGX2       0.00000   1.00000   0.00000        0.00000
ORIGX2       0.00000   0.00000   1.00000        0.00000
SCALE1       1.00000   0.00000   0.00000        0.00000
SCALE2       1.00000   0.00000   0.00000        0.00000
SCALE3       1.00000   0.00000   0.00000        0.00000
ATOM      1  CA  GLY A   1      67.912  64.092  74.039  1.00  5.00
ATOM      2  CA  VAL A   2      70.600  66.731  74.109  1.00  5.00
ATOM      3  CB  VAL A   2      71.732  66.743  75.146  1.00  5.00
ATOM      4  CA  ASN A   3      71.426  69.624  71.987  1.00  5.00
ATOM      5  CB  ASN A   3      70.025  70.407  70.806  1.00  5.00
ATOM      6  CA  TYR A   4      74.505  72.003  72.096  1.00  5.00
ATOM      7  CB  TYR A   4      75.711  68.999  73.079  1.00  5.00
ATOM      8  CA  PHE A   5      75.172  75.348  70.270  1.00  5.00
ATOM      9  CB  PHE A   5      74.025  78.045  69.700  1.00  5.00
ATOM     10  CA  LEU A   6      78.667  77.065  69.694  1.00  5.00
ATOM     11  CB  LEU A   6      79.719  75.404  70.166  1.00  5.00
ATOM     12  CA  GLY A   7      79.073  80.919  68.807  1.00  5.00
TER
ATOM     13  CA  GLY B   1      70.712  60.798  70.547  1.00  5.00
ATOM     14  CA  VAL B   2      72.495  64.072  70.893  1.00  5.00
ATOM     15  CB  VAL B   2      73.600  63.820  71.924  1.00  5.00
ATOM     16  CA  ASN B   3      73.448  66.993  68.639  1.00  5.00
ATOM     17  CB  ASN B   3      72.442  68.038  67.314  1.00  5.00
ATOM     18  CA  TYR B   4      75.652  69.893  68.453  1.00  5.00
ATOM     19  CB  TYR B   4      77.197  69.247  65.502  1.00  5.00
ATOM     20  CA  PHE B   5      75.331  73.006  66.462  1.00  5.00
ATOM     21  CB  PHE B   5      72.414  72.920  66.782  1.00  5.00
ATOM     22  CA  LEU B   6      78.304  74.987  65.156  1.00  5.00
ATOM     23  CB  LEU B   6      78.929  73.634  63.832  1.00  5.00
ATOM     24  CA  GLY B   7      77.804  78.697  64.363  1.00  5.00
TER
ATOM     25  CA  GLY C   1      80.295  81.743  73.931  1.00  5.00
ATOM     26  CA  VAL C   2      78.495  78.404  73.985  1.00  5.00
ATOM     27  CB  VAL C   2      79.054  77.253  74.729  1.00  5.00
ATOM     28  CA  ASN C   3      75.067  77.390  74.717  1.00  5.00
ATOM     29  CB  ASN C   3      73.158  77.829  74.205  1.00  5.00
ATOM     30  CA  TYR C   4      73.471  73.798  75.797  1.00  5.00
ATOM     31  CB  TYR C   4      73.239  71.154  77.755  1.00  5.00
ATOM     32  CA  PHE C   5      69.691  72.408  75.805  1.00  5.00
ATOM     33  CB  PHE C   5      70.218  73.983  73.264  1.00  5.00
ATOM     34  CA  LEU C   6      68.230  69.139  76.825  1.00  5.00
ATOM     35  CB  LEU C   6      68.329  69.367  78.895  1.00  5.00
ATOM     36  CA  GLY C   7      64.729  68.881  75.445  1.00  5.00
TER
ATOM     37  CA  GLY D   1      81.008  81.403  79.558  1.00  5.00
ATOM     38  CA  VAL D   2      78.314  78.860  78.554  1.00  5.00
ATOM     39  CB  VAL D   2      78.796  77.558  79.101  1.00  5.00
ATOM     40  CA  ASN D   3      74.339  79.033  79.083  1.00  5.00
ATOM     41  CB  ASN D   3      74.373  79.753  77.249  1.00  5.00
ATOM     42  CA  TYR D   4      72.075  76.055  79.871  1.00  5.00
ATOM     43  CB  TYR D   4      71.124  73.538  81.709  1.00  5.00
ATOM     44  CA  PHE D   5      68.368  75.104  79.235  1.00  5.00
ATOM     45  CB  PHE D   5      66.511  74.922  76.942  1.00  5.00
ATOM     46  CA  LEU D   6      66.086  72.250  80.780  1.00  5.00
ATOM     47  CB  LEU D   6      65.852  73.079  82.656  1.00  5.00
ATOM     48  CA  GLY D   7      62.943  70.717  79.210  1.00  5.00
TER
CONECT    1    2
CONECT    2    4    3
CONECT    4    6    5
CONECT    6    8    7
CONECT    8   10    9
CONECT   10   12   11
CONECT   13   14
CONECT   14   16   15
CONECT   16   18   17
CONECT   18   20   19
CONECT   20   22   21
CONECT   22   24   23
CONECT   25   26
CONECT   26   28   27
CONECT   28   30   29
CONECT   30   32   31
CONECT   32   34   33
CONECT   34   36   35
CONECT   37   38
CONECT   38   40   39
CONECT   40   42   41
CONECT   42   44   43
CONECT   44   46   45
CONECT   46   48   47
ENDMDL
REMARK CysZ8 x 4            ENERGY    -2.49009E+00 RMS    0.00
CRYST1  146.550  146.550  146.550  90.00  90.00  90.00 P 1           1
ORIGX1       1.00000   0.00000   0.00000        0.00000
ORIGX2       0.00000   1.00000   0.00000        0.00000
ORIGX2       0.00000   0.00000   1.00000        0.00000
SCALE1       1.00000   0.00000   0.00000        0.00000
SCALE2       1.00000   0.00000   0.00000        0.00000
SCALE3       1.00000   0.00000   0.00000        0.00000
ATOM      1  CA  GLY A   1      78.075  76.995  64.031  1.00  5.00
ATOM      2  CA  VAL A   2      75.369  76.226  66.783  1.00  5.00
ATOM      3  CB  VAL A   2      74.078  76.430  65.993  1.00  5.00
ATOM      4  CA  ASN A   3      76.079  73.541  69.495  1.00  5.00
ATOM      5  CB  ASN A   3      77.621  74.590  70.192  1.00  5.00
ATOM      6  CA  TYR A   4      73.631  71.597  71.840  1.00  5.00
ATOM      7  CB  TYR A   4      72.377  72.976  69.224  1.00  5.00
ATOM      8  CA  PHE A   5      73.595  69.549  74.981  1.00  5.00
ATOM      9  CB  PHE A   5      74.922  69.465  77.716  1.00  5.00
ATOM     10  CA  LEU A   6      71.354  66.707  76.389  1.00  5.00
ATOM     11  CB  LEU A   6      70.949  65.046  75.248  1.00  5.00
ATOM     12  CA  GLY A   7      71.459  65.670  80.264  1.00  5.00
TER
ATOM     13  CA  GLY B   1      66.105  68.995  80.538  1.00  5.00
ATOM     14  CA  VAL B   2      67.975  69.857  77.294  1.00  5.00
ATOM     15  CB  VAL B   2      66.767  69.809  76.493  1.00  5.00
ATOM     16  CA  ASN B   3      70.514  72.376  76.120  1.00  5.00
ATOM     17  CB  ASN B   3      71.946  72.571  77.556  1.00  5.00
ATOM     18  CA  TYR B   4      71.325  74.848  73.393  1.00  5.00
ATOM     19  CB  TYR B   4      68.530  72.981  73.037  1.00  5.00
ATOM     20  CA  PHE B   5      74.373  77.049  72.907  1.00  5.00
ATOM     21  CB  PHE B   5      75.677  75.373  74.978  1.00  5.00
ATOM     22  CA  LEU B   6      75.580  79.200  69.880  1.00  5.00
ATOM     23  CB  LEU B   6      73.789  80.452  70.150  1.00  5.00
ATOM     24  CA  GLY B   7      78.925  80.473  68.900  1.00  5.00
TER
ATOM     25  CA  GLY C   1      75.717  73.679  60.727  1.00  5.00
ATOM     26  CA  VAL C   2      73.885  72.021  63.765  1.00  5.00
ATOM     27  CB  VAL C   2      72.403  72.282  63.873  1.00  5.00
ATOM     28  CA  ASN C   3      75.388  69.904  66.392  1.00  5.00
ATOM     29  CB  ASN C   3      76.497  70.538  67.908  1.00  5.00
ATOM     30  CA  TYR C   4      74.325  68.076  69.537  1.00  5.00
ATOM     31  CB  TYR C   4      71.643  68.685  71.387  1.00  5.00
ATOM     32  CA  PHE C   5      76.080  66.141  72.407  1.00  5.00
ATOM     33  CB  PHE C   5      76.656  69.143  72.561  1.00  5.00
ATOM     34  CA  LEU C   6      74.958  64.265  75.603  1.00  5.00
ATOM     35  CB  LEU C   6      75.370  62.290  74.843  1.00  5.00
ATOM     36  CA  GLY C   7      76.902  65.564  78.792  1.00  5.00
TER
ATOM     37  CA  GLY D   1      79.015  83.249  72.620  1.00  5.00
ATOM     38  CA  VAL D   2      75.429  82.673  73.803  1.00  5.00
ATOM     39  CB  VAL D   2      74.544  83.748  73.357  1.00  5.00
ATOM     40  CA  ASN D   3      73.872  79.892  75.581  1.00  5.00
ATOM     41  CB  ASN D   3      74.107  79.055  77.439  1.00  5.00
ATOM     42  CA  TYR D   4      70.207  78.838  76.283  1.00  5.00
ATOM     43  CB  TYR D   4      70.735  78.061  73.015  1.00  5.00
ATOM     44  CA  PHE D   5      68.770  76.266  78.721  1.00  5.00
ATOM     45  CB  PHE D   5      69.747  74.935  81.187  1.00  5.00
ATOM     46  CA  LEU D   6      65.137  74.729  78.426  1.00  5.00
ATOM     47  CB  LEU D   6      63.726  75.516  77.069  1.00  5.00
ATOM     48  CA  GLY D   7      64.473  72.673  81.448  1.00  5.00
TER
CONECT    1    2
CONECT    2    4    3
CONECT    4    6    5
CONECT    6    8    7
CONECT    8   10    9
CONECT   10   12   11
CONECT   13   14
CONECT   14   16   15
CONECT   16   18   17
CONECT   18   20   19
CONECT   20   22   21
CONECT   22   24   23
CONECT   25   26
CONECT   26   28   27
CONECT   28   30   29
CONECT   30   32   31
CONECT   32   34   33
CONECT   34   36   35
CONECT   37   38
CONECT   38   40   39
CONECT   40   42   41
CONECT   42   44   43
CONECT   44   46   45
CONECT   46   48   47
ENDMDL
REMARK CysZ8 x 4            ENERGY    -2.49009E+00 RMS    0.00
CRYST1  146.550  146.550  146.550  90.00  90.00  90.00 P 1           1
ORIGX1       1.00000   0.00000   0.00000        0.00000
ORIGX2       0.00000   1.00000   0.00000        0.00000
ORIGX2       0.00000   0.00000   1.00000        0.00000
SCALE1       1.00000   0.00000   0.00000        0.00000
SCALE2       1.00000   0.00000   0.00000        0.00000
SCALE3       1.00000   0.00000   0.00000        0.00000
ATOM      1  CA  GLY A   1      71.177  82.785  80.325  1.00  5.00
ATOM      2  CA  VAL A   2      68.168  80.698  78.557  1.00  5.00
ATOM      3  CB  VAL A   2      68.029  81.763  77.625  1.00  5.00
ATOM      4  CA  ASN A   3      68.488  77.028  77.179  1.00  5.00
ATOM      5  CB  ASN A   3      70.226  76.074  77.800  1.00  5.00
ATOM      6  CA  TYR A   4      66.695  74.961  74.804  1.00  5.00
ATOM      7  CB  TYR A   4      66.828  75.184  71.425  1.00  5.00
ATOM      8  CA  PHE A   5      66.634  71.315  73.830  1.00  5.00
ATOM      9  CB  PHE A   5      67.333  68.409  74.734  1.00  5.00
ATOM     10  CA  LEU A   6      65.453  69.279  70.691  1.00  5.00
ATOM     11  CB  LEU A   6      65.394  71.026  69.531  1.00  5.00
ATOM     12  CA  GLY A   7      65.183  65.690  72.036  1.00  5.00
TER
ATOM     13  CA  GLY B   1      76.108  79.510  66.497  1.00  5.00
ATOM     14  CA  VAL B   2      78.625  76.727  67.774  1.00  5.00
ATOM     15  CB  VAL B   2      79.539  77.774  68.463  1.00  5.00
ATOM     16  CA  ASN B   3      77.927  73.205  68.810  1.00  5.00
ATOM     17  CB  ASN B   3      78.922  71.833  67.743  1.00  5.00
ATOM     18  CA  TYR B   4      79.608  71.082  71.427  1.00  5.00
ATOM     19  CB  TYR B   4      79.009  71.836  74.511  1.00  5.00
ATOM     20  CA  PHE B   5      79.722  67.269  71.706  1.00  5.00
ATOM     21  CB  PHE B   5      82.096  67.789  70.037  1.00  5.00
ATOM     22  CA  LEU B   6      80.418  65.446  75.021  1.00  5.00
ATOM     23  CB  LEU B   6      78.629  65.598  76.071  1.00  5.00
ATOM     24  CA  GLY B   7      82.273  62.093  75.217  1.00  5.00
TER
ATOM     25  CA  GLY C   1      73.302  84.662  76.082  1.00  5.00
ATOM     26  CA  VAL C   2      71.556  81.324  75.064  1.00  5.00
ATOM     27  CB  VAL C   2      70.843  80.648  73.796  1.00  5.00
ATOM     28  CA  ASN C   3      72.675  77.761  75.034  1.00  5.00
ATOM     29  CB  ASN C   3      74.244  77.683  76.246  1.00  5.00
ATOM     30  CA  TYR C   4      71.059  74.582  73.518  1.00  5.00
ATOM     31  CB  TYR C   4      70.341  73.315  70.536  1.00  5.00
ATOM     32  CA  PHE C   5      71.193  70.631  74.026  1.00  5.00
ATOM     33  CB  PHE C   5      72.243  68.124  75.500  1.00  5.00
ATOM     34  CA  LEU C   6      70.224  67.848  71.502  1.00  5.00
ATOM     35  CB  LEU C   6      70.332  68.416  69.485  1.00  5.00
ATOM     36  CA  GLY C   7      69.831  64.278  72.927  1.00  5.00
TER
ATOM     37  CA  GLY D   1      75.043  63.259  73.469  1.00  5.00
ATOM     38  CA  VAL D   2      75.632  66.882  72.282  1.00  5.00
ATOM     39  CB  VAL D   2      76.038  66.825  70.868  1.00  5.00
ATOM     40  CA  ASN D   3      75.207  70.605  73.076  1.00  5.00
ATOM     41  CB  ASN D   3      75.410  71.859  74.477  1.00  5.00
ATOM     42  CA  TYR D   4      74.619  73.804  70.945  1.00  5.00
ATOM     43  CB  TYR D   4      73.829  75.655  68.081  1.00  5.00
ATOM     44  CA  PHE D   5      75.191  77.699  71.890  1.00  5.00
ATOM     45  CB  PHE D   5      77.780  76.384  72.411  1.00  5.00
ATOM     46  CA  LEU D   6      74.559  81.019  70.126  1.00  5.00
ATOM     47  CB  LEU D   6      72.794  80.681  69.110  1.00  5.00
ATOM     48  CA  GLY D   7      76.532  83.356  72.387  1.00  5.00
TER
CONECT    1    2
CONECT    2    4    3
CONECT    4    6    5
CONECT    6    8    7
CONECT    8   10    9
CONECT   10   12   11
CONECT   13   14
CONECT   14   16   15
CONECT   16   18   17
CONECT   18   20   19
CONECT   20   22   21
CONECT   22   24   23
CONECT   25   26
CONECT   26   28   27
CONECT   28   30   29
CONECT   30   32   31
CONECT   32   34   33
CONECT   34   36   35
CONECT   37   38
CONECT   38   40   39
CONECT   40   42   41
CONECT   42   44   43
CONECT   44   46   45
CONECT   46   48   47
ENDMDL
REMARK CysZ8 x 4            ENERGY    -2.49005E+00 RMS    0.00
CRYST1  146.550  146.550  146.550  90.00  90.00  90.00 P 1           1
ORIGX1       1.00000   0.00000   0.00000        0.00000
ORIGX2       0.00000   1.00000   0.00000        0.00000
ORIGX2       0.00000   0.00000   1.00000        0.00000
SCALE1       1.00000   0.00000   0.00000        0.00000
SCALE2       1.00000   0.00000   0.00000        0.00000
SCALE3       1.00000   0.00000   0.00000        0.00000
ATOM      1  CA  GLY A   1      73.828  67.928  63.563  1.00  5.00
ATOM      2  CA  VAL A   2      71.246  69.809  65.968  1.00  5.00
ATOM      3  CB  VAL A   2      70.585  68.521  66.454  1.00  5.00
ATOM      4  CA  ASN A   3      72.640  71.541  69.388  1.00  5.00
ATOM      5  CB  ASN A   3      73.917  72.271  68.038  1.00  5.00
ATOM      6  CA  TYR A   4      70.931  73.743  72.026  1.00  5.00
ATOM      7  CB  TYR A   4      67.948  72.576  71.002  1.00  5.00
ATOM      8  CA  PHE A   5      71.885  76.298  75.186  1.00  5.00
ATOM      9  CB  PHE A   5      74.200  77.639  76.478  1.00  5.00
ATOM     10  CA  LEU A   6      70.055  77.277  78.485  1.00  5.00
ATOM     11  CB  LEU A   6      68.925  75.833  79.528  1.00  5.00
ATOM     12  CA  GLY A   7      71.446  79.902  80.880  1.00  5.00
TER
ATOM     13  CA  GLY B   1      80.293  79.920  77.049  1.00  5.00
ATOM     14  CA  VAL B   2      80.336  77.035  79.625  1.00  5.00
ATOM     15  CB  VAL B   2      79.895  77.849  80.814  1.00  5.00
ATOM     16  CA  ASN B   3      80.109  73.469  78.447  1.00  5.00
ATOM     17  CB  ASN B   3      80.540  71.781  79.538  1.00  5.00
ATOM     18  CA  TYR B   4      78.035  71.149  76.295  1.00  5.00
ATOM     19  CB  TYR B   4      80.288  72.608  74.122  1.00  5.00
ATOM     20  CA  PHE B   5      76.304  67.591  76.424  1.00  5.00
ATOM     21  CB  PHE B   5      74.193  68.780  77.969  1.00  5.00
ATOM     22  CA  LEU B   6      75.727  65.140  73.787  1.00  5.00
ATOM     23  CB  LEU B   6      77.693  65.219  73.001  1.00  5.00
ATOM     24  CA  GLY B   7      72.888  62.581  73.438  1.00  5.00
TER
ATOM     25  CA  GLY C   1      75.482  78.386  81.527  1.00  5.00
ATOM     26  CA  VAL C   2      75.082  75.032  79.830  1.00  5.00
ATOM     27  CB  VAL C   2      73.794  74.345  80.473  1.00  5.00
ATOM     28  CA  ASN C   3      74.575  73.508  76.230  1.00  5.00
ATOM     29  CB  ASN C   3      75.244  72.996  74.433  1.00  5.00
ATOM     30  CA  TYR C   4      72.565  70.432  74.805  1.00  5.00
ATOM     31  CB  TYR C   4      70.038  72.448  75.566  1.00  5.00
ATOM     32  CA  PHE C   5      73.239  68.532  71.561  1.00  5.00
ATOM     33  CB  PHE C   5      75.035  67.350  69.727  1.00  5.00
ATOM     34  CA  LEU C   6      71.118  65.954  70.147  1.00  5.00
ATOM     35  CB  LEU C   6      69.812  65.003  71.501  1.00  5.00
ATOM     36  CA  GLY C   7      72.885  64.386  67.193  1.00  5.00
TER
ATOM     37  CA  GLY D   1      65.237  81.950  78.383  1.00  5.00
ATOM     38  CA  VAL D   2      66.889  79.492  75.769  1.00  5.00
ATOM     39  CB  VAL D   2      66.014  78.384  75.659  1.00  5.00
ATOM     40  CA  ASN D   3      69.225  79.089  72.766  1.00  5.00
ATOM     41  CB  ASN D   3      71.210  79.033  72.712  1.00  5.00
ATOM     42  CA  TYR D   4      69.211  76.626  69.862  1.00  5.00
ATOM     43  CB  TYR D   4      67.987  76.126  66.823  1.00  5.00
ATOM     44  CA  PHE D   5      72.094  76.120  67.096  1.00  5.00
ATOM     45  CB  PHE D   5      74.297  77.573  68.612  1.00  5.00
ATOM     46  CA  LEU D   6      72.865  74.085  63.829  1.00  5.00
ATOM     47  CB  LEU D   6      71.215  75.018  63.108  1.00  5.00
ATOM     48  CA  GLY D   7      76.268  72.443  63.180  1.00  5.00
TER
CONECT    1    2
CONECT    2    4    3
CONECT    4    6    5
CONECT    6    8    7
CONECT    8   10    9
CONECT   10   12   11
CONECT   13   14
CONECT   14   16   15
CONECT   16   18   17
CONECT   18   20   19
CONECT   20   22   21
CONECT   22   24   23
CONECT   25   26
CONECT   26   28   27
CONECT   28   30   29
CONECT   30   32   31
CONECT   32   34   33
CONECT   34   36   35
CONECT   37   38
CONECT   38   40   39
CONECT   40   42   41
CONECT   42   44   43
CONECT   44   46   45
CONECT   46   48   47
ENDMDL
REMARK CysZ8 x 4            ENERGY    -2.49001E+00 RMS    0.00
CRYST1  146.550  146.550  146.550  90.00  90.00  90.00 P 1           1
ORIGX1       1.00000   0.00000   0.00000        0.00000
ORIGX2       0.00000   1.00000   0.00000        0.00000
ORIGX2       0.00000   0.00000   1.00000        0.00000
SCALE1       1.00000   0.00000   0.00000        0.00000
SCALE2       1.00000   0.00000   0.00000        0.00000
SCALE3       1.00000   0.00000   0.00000        0.00000
ATOM      1  CA  GLY A   1      75.085  71.156  84.661  1.00  5.00
ATOM      2  CA  VAL A   2      77.423  70.036  81.799  1.00  5.00
ATOM      3  CB  VAL A   2      78.007  68.674  82.058  1.00  5.00
ATOM      4  CA  ASN A   3      77.869  70.621  77.977  1.00  5.00
ATOM      5  CB  ASN A   3      78.963  72.083  77.031  1.00  5.00
ATOM      6  CA  TYR A   4      77.930  68.242  74.921  1.00  5.00
ATOM      7  CB  TYR A   4      74.877  66.977  73.837  1.00  5.00
ATOM      8  CA  PHE A   5      79.040  68.270  71.316  1.00  5.00
ATOM      9  CB  PHE A   5      80.957  70.115  69.803  1.00  5.00
ATOM     10  CA  LEU A   6      76.711  67.519  68.358  1.00  5.00
ATOM     11  CB  LEU A   6      74.670  67.276  68.642  1.00  5.00
ATOM     12  CA  GLY A   7      77.498  65.828  65.151  1.00  5.00
TER
ATOM     13  CA  GLY B   1      79.703  71.442  63.817  1.00  5.00
ATOM     14  CA  VAL B   2      77.200  72.023  66.672  1.00  5.00
ATOM     15  CB  VAL B   2      75.859  71.449  66.407  1.00  5.00
ATOM     16  CA  ASN B   3      77.181  72.200  70.407  1.00  5.00
ATOM     17  CB  ASN B   3      78.323  73.255  71.755  1.00  5.00
ATOM     18  CA  TYR B   4      74.410  71.265  73.210  1.00  5.00
ATOM     19  CB  TYR B   4      71.630  69.573  73.119  1.00  5.00
ATOM     20  CA  PHE B   5      74.025  71.574  76.916  1.00  5.00
ATOM     21  CB  PHE B   5      75.222  74.168  75.663  1.00  5.00
ATOM     22  CA  LEU B   6      71.683  70.242  79.643  1.00  5.00
ATOM     23  CB  LEU B   6      72.327  68.352  80.287  1.00  5.00
ATOM     24  CA  GLY B   7      70.335  72.450  82.386  1.00  5.00
TER
ATOM     25  CA  GLY C   1      60.617  72.440  73.938  1.00  5.00
ATOM     26  CA  VAL C   2      64.449  72.874  73.619  1.00  5.00
ATOM     27  CB  VAL C   2      65.015  71.458  73.678  1.00  5.00
ATOM     28  CA  ASN C   3      66.274  76.242  72.698  1.00  5.00
ATOM     29  CB  ASN C   3      65.028  77.411  73.808  1.00  5.00
ATOM     30  CA  TYR C   4      69.096  77.015  70.390  1.00  5.00
ATOM     31  CB  TYR C   4      69.799  77.381  67.186  1.00  5.00
ATOM     32  CA  PHE C   5      71.682  79.802  70.447  1.00  5.00
ATOM     33  CB  PHE C   5      73.413  80.370  72.853  1.00  5.00
ATOM     34  CA  LEU C   6      73.878  81.697  67.901  1.00  5.00
ATOM     35  CB  LEU C   6      72.537  81.376  66.417  1.00  5.00
ATOM     36  CA  GLY C   7      76.633  83.843  69.386  1.00  5.00
TER
ATOM     37  CA  GLY D   1      65.260  72.473  80.054  1.00  5.00
ATOM     38  CA  VAL D   2      67.954  71.588  77.368  1.00  5.00
ATOM     39  CB  VAL D   2      68.336  70.249  77.089  1.00  5.00
ATOM     40  CA  ASN D   3      69.738  74.388  75.354  1.00  5.00
ATOM     41  CB  ASN D   3      70.209  76.294  75.621  1.00  5.00
ATOM     42  CA  TYR D   4      72.042  74.467  72.244  1.00  5.00
ATOM     43  CB  TYR D   4      68.898  73.725  71.221  1.00  5.00
ATOM     44  CA  PHE D   5      74.741  76.487  70.479  1.00  5.00
ATOM     45  CB  PHE D   5      76.886  78.557  70.520  1.00  5.00
ATOM     46  CA  LEU D   6      75.663  76.891  66.595  1.00  5.00
ATOM     47  CB  LEU D   6      74.212  76.061  65.293  1.00  5.00
ATOM     48  CA  GLY D   7      79.616  77.791  66.574  1.00  5.00
TER
CONECT    1    2
CONECT    2    4    3
CONECT    4    6    5
CONECT    6    8    7
CONECT    8   10    9
CONECT   10   12   11
CONECT   13   14
CONECT   14   16   15
CONECT   16   18   17
CONECT   18   20   19
CONECT   20   22   21
CONECT   22   24   23
CONECT   25   26
CONECT   26   28   27
CONECT   28   30   29
CONECT   30   32   31
CONECT   32   34   33
CONECT   34   36   35
CONECT   37   38
CONECT   38   40   39
CONECT   40   42   41
CONECT   42   44   43
CONECT   44   46   45
CONECT   46   48   47
ENDMDL
REMARK CysZ8 x 4            ENERGY    -2.48999E+00 RMS    0.00
CRYST1  146.550  146.550  146.550  90.00  90.00  90.00 P 1           1
ORIGX1       1.00000   0.00000   0.00000        0.00000
ORIGX2       0.00000   1.00000   0.00000        0.00000
ORIGX2       0.00000   0.00000   1.00000        0.00000
SCALE1       1.00000   0.00000   0.00000        0.00000
SCALE2       1.00000   0.00000   0.00000        0.00000
SCALE3       1.00000   0.00000   0.00000        0.00000
ATOM      1  CA  GLY A   1      80.173  79.279  69.186  1.00  5.00
ATOM      2  CA  VAL A   2      77.469  76.567  69.840  1.00  5.00
ATOM      3  CB  VAL A   2      77.683  75.190  69.380  1.00  5.00
ATOM      4  CA  ASN A   3      76.613  74.720  73.279  1.00  5.00
ATOM      5  CB  ASN A   3      77.188  75.640  74.932  1.00  5.00
ATOM      6  CA  TYR A   4      74.584  71.610  74.407  1.00  5.00
ATOM      7  CB  TYR A   4      76.031  70.433  71.613  1.00  5.00
ATOM      8  CA  PHE A   5      72.444  71.217  77.620  1.00  5.00
ATOM      9  CB  PHE A   5      70.807  73.721  77.114  1.00  5.00
ATOM     10  CA  LEU A   6      71.302  68.033  79.132  1.00  5.00
ATOM     11  CB  LEU A   6      72.398  66.245  78.831  1.00  5.00
ATOM     12  CA  GLY A   7      68.520  67.604  81.746  1.00  5.00
TER
ATOM     13  CA  GLY B   1      72.032  84.209  70.694  1.00  5.00
ATOM     14  CA  VAL B   2      69.585  81.394  70.133  1.00  5.00
ATOM     15  CB  VAL B   2      69.242  81.203  68.608  1.00  5.00
ATOM     16  CA  ASN B   3      68.409  78.017  71.841  1.00  5.00
ATOM     17  CB  ASN B   3      68.010  78.555  73.804  1.00  5.00
ATOM     18  CA  TYR B   4      67.408  74.596  69.854  1.00  5.00
ATOM     19  CB  TYR B   4      69.300  72.074  68.630  1.00  5.00
ATOM     20  CA  PHE B   5      65.875  71.204  70.879  1.00  5.00
ATOM     21  CB  PHE B   5      64.282  69.977  73.105  1.00  5.00
ATOM     22  CA  LEU B   6      66.905  67.485  70.033  1.00  5.00
ATOM     23  CB  LEU B   6      69.070  67.710  70.419  1.00  5.00
ATOM     24  CA  GLY B   7      63.622  65.932  71.393  1.00  5.00
TER
ATOM     25  CA  GLY C   1      64.905  65.051  76.516  1.00  5.00
ATOM     26  CA  VAL C   2      68.320  66.690  75.485  1.00  5.00
ATOM     27  CB  VAL C   2      69.315  65.822  74.775  1.00  5.00
ATOM     28  CA  ASN C   3      68.656  70.399  74.331  1.00  5.00
ATOM     29  CB  ASN C   3      67.488  70.969  75.851  1.00  5.00
ATOM     30  CA  TYR C   4      71.081  72.502  71.979  1.00  5.00
ATOM     31  CB  TYR C   4      73.210  72.317  69.312  1.00  5.00
ATOM     32  CA  PHE C   5      72.073  76.280  72.372  1.00  5.00
ATOM     33  CB  PHE C   5      73.197  77.509  74.778  1.00  5.00
ATOM     34  CA  LEU C   6      73.886  78.835  70.229  1.00  5.00
ATOM     35  CB  LEU C   6      74.007  79.026  68.116  1.00  5.00
ATOM     36  CA  GLY C   7      75.741  81.568  72.328  1.00  5.00
TER
ATOM     37  CA  GLY D   1      75.553  68.362  82.207  1.00  5.00
ATOM     38  CA  VAL D   2      76.298  70.964  79.567  1.00  5.00
ATOM     39  CB  VAL D   2      75.838  72.373  79.496  1.00  5.00
ATOM     40  CA  ASN D   3      78.666  70.939  76.690  1.00  5.00
ATOM     41  CB  ASN D   3      78.371  69.287  75.629  1.00  5.00
ATOM     42  CA  TYR D   4      80.033  73.408  74.046  1.00  5.00
ATOM     43  CB  TYR D   4      80.586  76.681  73.558  1.00  5.00
ATOM     44  CA  PHE D   5      81.527  73.341  70.745  1.00  5.00
ATOM     45  CB  PHE D   5      81.536  71.288  68.719  1.00  5.00
ATOM     46  CA  LEU D   6      84.323  75.363  69.359  1.00  5.00
ATOM     47  CB  LEU D   6      86.343  76.081  69.923  1.00  5.00
ATOM     48  CA  GLY D   7      83.931  76.892  65.877  1.00  5.00
TER
CONECT    1    2
CONECT    2    4    3
CONECT    4    6    5
CONECT    6    8    7
CONECT    8   10    9
CONECT   10   12   11
CONECT   13   14
CONECT   14   16   15
CONECT   16   18   17
CONECT   18   20   19
CONECT   20   22   21
CONECT   22   24   23
CONECT   25   26
CONECT   26   28   27
CONECT   28   30   29
CONECT   30   32   31
CONECT   32   34   33
CONECT   34   36   35
CONECT   37   38
CONECT   38   40   39
CONECT   40   42   41
CONECT   42   44   43
CONECT   44   46   45
CONECT   46   48   47
ENDMDL
REMARK CysZ8 x 4            ENERGY    -2.48999E+00 RMS    0.00
CRYST1  146.550  146.550  146.550  90.00  90.00  90.00 P 1           1
ORIGX1       1.00000   0.00000   0.00000        0.00000
ORIGX2       0.00000   1.00000   0.00000        0.00000
ORIGX2       0.00000   0.00000   1.00000        0.00000
SCALE1       1.00000   0.00000   0.00000        0.00000
SCALE2       1.00000   0.00000   0.00000        0.00000
SCALE3       1.00000   0.00000   0.00000        0.00000
ATOM      1  CA  GLY A   1      85.016  76.647  69.263  1.00  5.00
ATOM      2  CA  VAL A   2      81.746  74.937  70.631  1.00  5.00
ATOM      3  CB  VAL A   2      81.006  74.135  69.670  1.00  5.00
ATOM      4  CA  ASN A   3      80.933  72.748  73.761  1.00  5.00
ATOM      5  CB  ASN A   3      81.662  72.412  75.577  1.00  5.00
ATOM      6  CA  TYR A   4      78.254  70.304  74.497  1.00  5.00
ATOM      7  CB  TYR A   4      77.677  66.958  74.544  1.00  5.00
ATOM      8  CA  PHE A   5      76.535  69.211  77.738  1.00  5.00
ATOM      9  CB  PHE A   5      75.012  70.670  79.919  1.00  5.00
ATOM     10  CA  LEU A   6      73.964  66.478  78.730  1.00  5.00
ATOM     11  CB  LEU A   6      73.804  65.116  77.146  1.00  5.00
ATOM     12  CA  GLY A   7      72.504  66.642  82.332  1.00  5.00
TER
ATOM     13  CA  GLY B   1      84.002  79.207  73.835  1.00  5.00
ATOM     14  CA  VAL B   2      80.324  78.345  73.675  1.00  5.00
ATOM     15  CB  VAL B   2      79.619  78.397  72.445  1.00  5.00
ATOM     16  CA  ASN B   3      78.026  75.918  75.029  1.00  5.00
ATOM     17  CB  ASN B   3      77.914  74.826  76.728  1.00  5.00
ATOM     18  CA  TYR B   4      75.244  73.533  74.244  1.00  5.00
ATOM     19  CB  TYR B   4      74.579  70.260  74.017  1.00  5.00
ATOM     20  CA  PHE B   5      73.036  71.988  76.834  1.00  5.00
ATOM     21  CB  PHE B   5      71.967  74.783  77.315  1.00  5.00
ATOM     22  CA  LEU B   6      70.803  69.014  77.301  1.00  5.00
ATOM     23  CB  LEU B   6      69.659  67.876  76.047  1.00  5.00
ATOM     24  CA  GLY B   7      68.299  68.583  80.105  1.00  5.00
TER
ATOM     25  CA  GLY C   1      65.524  64.538  72.650  1.00  5.00
ATOM     26  CA  VAL C   2      65.032  68.268  73.988  1.00  5.00
ATOM     27  CB  VAL C   2      64.829  67.783  75.315  1.00  5.00
ATOM     28  CA  ASN C   3      68.393  70.498  73.766  1.00  5.00
ATOM     29  CB  ASN C   3      68.720  69.623  71.967  1.00  5.00
ATOM     30  CA  TYR C   4      69.624  74.065  74.315  1.00  5.00
ATOM     31  CB  TYR C   4      67.684  76.719  75.379  1.00  5.00
ATOM     32  CA  PHE C   5      72.575  76.117  73.073  1.00  5.00
ATOM     33  CB  PHE C   5      73.643  77.605  70.673  1.00  5.00
ATOM     34  CA  LEU C   6      74.313  79.268  74.473  1.00  5.00
ATOM     35  CB  LEU C   6      75.580  79.139  76.243  1.00  5.00
ATOM     36  CA  GLY C   7      76.772  81.387  72.341  1.00  5.00
TER
ATOM     37  CA  GLY D   1      65.677  65.210  68.808  1.00  5.00
ATOM     38  CA  VAL D   2      65.222  69.007  68.187  1.00  5.00
ATOM     39  CB  VAL D   2      64.256  69.386  69.189  1.00  5.00
ATOM     40  CA  ASN D   3      67.706  71.570  69.586  1.00  5.00
ATOM     41  CB  ASN D   3      68.144  72.010  67.672  1.00  5.00
ATOM     42  CA  TYR D   4      67.623  75.247  70.348  1.00  5.00
ATOM     43  CB  TYR D   4      66.247  73.401  72.714  1.00  5.00
ATOM     44  CA  PHE D   5      69.916  77.998  69.666  1.00  5.00
ATOM     45  CB  PHE D   5      70.199  78.233  66.685  1.00  5.00
ATOM     46  CA  LEU D   6      70.258  81.831  70.872  1.00  5.00
ATOM     47  CB  LEU D   6      69.942  81.135  72.759  1.00  5.00
ATOM     48  CA  GLY D   7      71.788  82.948  67.415  1.00  5.00
TER
CONECT    1    2
CONECT    2    4    3
CONECT    4    6    5
CONECT    6    8    7
CONECT    8   10    9
CONECT   10   12   11
CONECT   13   14
CONECT   14   16   15
CONECT   16   18   17
CONECT   18   20   19
CONECT   20   22   21
CONECT   22   24   23
CONECT   25   26
CONECT   26   28   27
CONECT   28   30   29
CONECT   30   32   31
CONECT   32   34   33
CONECT   34   36   35
CONECT   37   38
CONECT   38   40   39
CONECT   40   42   41
CONECT   42   44   43
CONECT   44   46   45
CONECT   46   48   47
ENDMDL
REMARK CysZ8 x 4            ENERGY    -2.48995E+00 RMS    0.00
CRYST1  146.550  146.550  146.550  90.00  90.00  90.00 P 1           1
ORIGX1       1.00000   0.00000   0.00000        0.00000
ORIGX2       0.00000   1.00000   0.00000        0.00000
ORIGX2       0.00000   0.00000   1.00000        0.00000
SCALE1       1.00000   0.00000   0.00000        0.00000
SCALE2       1.00000   0.00000   0.00000        0.00000
SCALE3       1.00000   0.00000   0.00000        0.00000
ATOM      1  CA  GLY A   1      64.465  70.430  77.484  1.00  5.00
ATOM      2  CA  VAL A   2      67.911  68.959  77.420  1.00  5.00
ATOM      3  CB  VAL A   2      68.175  67.766  76.488  1.00  5.00
ATOM      4  CA  ASN A   3      71.288  70.259  78.426  1.00  5.00
ATOM      5  CB  ASN A   3      71.179  69.313  80.216  1.00  5.00
ATOM      6  CA  TYR A   4      74.791  69.385  77.589  1.00  5.00
ATOM      7  CB  TYR A   4      76.889  68.234  75.241  1.00  5.00
ATOM      8  CA  PHE A   5      78.135  68.983  79.167  1.00  5.00
ATOM      9  CB  PHE A   5      77.276  67.337  81.515  1.00  5.00
ATOM     10  CA  LEU A   6      81.360  69.192  77.619  1.00  5.00
ATOM     11  CB  LEU A   6      81.159  70.662  76.149  1.00  5.00
ATOM     12  CA  GLY A   7      83.784  67.939  80.293  1.00  5.00
TER
ATOM     13  CA  GLY B   1      82.267  75.533  76.910  1.00  5.00
ATOM     14  CA  VAL B   2      78.676  74.313  77.637  1.00  5.00
ATOM     15  CB  VAL B   2      78.747  73.945  78.998  1.00  5.00
ATOM     16  CA  ASN B   3      75.721  73.411  75.334  1.00  5.00
ATOM     17  CB  ASN B   3      76.893  72.200  74.142  1.00  5.00
ATOM     18  CA  TYR B   4      71.755  73.266  75.565  1.00  5.00
ATOM     19  CB  TYR B   4      69.276  73.263  77.632  1.00  5.00
ATOM     20  CA  PHE B   5      69.319  70.837  73.520  1.00  5.00
ATOM     21  CB  PHE B   5      69.042  68.653  71.484  1.00  5.00
ATOM     22  CA  LEU B   6      65.626  70.356  72.668  1.00  5.00
ATOM     23  CB  LEU B   6      64.842  72.257  72.305  1.00  5.00
ATOM     24  CA  GLY B   7      64.931  66.481  73.335  1.00  5.00
TER
ATOM     25  CA  GLY C   1      70.042  68.129  62.784  1.00  5.00
ATOM     26  CA  VAL C   2      70.013  72.134  63.806  1.00  5.00
ATOM     27  CB  VAL C   2      68.986  73.062  63.290  1.00  5.00
ATOM     28  CA  ASN C   3      72.447  74.221  65.922  1.00  5.00
ATOM     29  CB  ASN C   3      72.604  75.156  64.166  1.00  5.00
ATOM     30  CA  TYR C   4      72.184  77.673  67.666  1.00  5.00
ATOM     31  CB  TYR C   4      69.546  78.523  65.873  1.00  5.00
ATOM     32  CA  PHE C   5      74.829  79.931  69.607  1.00  5.00
ATOM     33  CB  PHE C   5      77.637  79.849  70.411  1.00  5.00
ATOM     34  CA  LEU C   6      74.873  82.740  72.209  1.00  5.00
ATOM     35  CB  LEU C   6      73.533  82.476  73.721  1.00  5.00
ATOM     36  CA  GLY C   7      77.312  85.306  72.768  1.00  5.00
TER
ATOM     37  CA  GLY D   1      66.611  67.822  66.512  1.00  5.00
ATOM     38  CA  VAL D   2      67.261  71.413  67.774  1.00  5.00
ATOM     39  CB  VAL D   2      66.447  72.611  67.807  1.00  5.00
ATOM     40  CA  ASN D   3      70.156  72.610  70.006  1.00  5.00
ATOM     41  CB  ASN D   3      71.566  71.875  68.583  1.00  5.00
ATOM     42  CA  TYR D   4      71.824  75.621  71.501  1.00  5.00
ATOM     43  CB  TYR D   4      70.759  76.972  74.437  1.00  5.00
ATOM     44  CA  PHE D   5      75.387  76.647  72.650  1.00  5.00
ATOM     45  CB  PHE D   5      75.475  75.018  70.120  1.00  5.00
ATOM     46  CA  LEU D   6      76.755  79.480  75.011  1.00  5.00
ATOM     47  CB  LEU D   6      76.497  78.526  76.825  1.00  5.00
ATOM     48  CA  GLY D   7      79.674  81.790  74.491  1.00  5.00
TER
CONECT    1    2
CONECT    2    4    3
CONECT    4    6    5
CONECT    6    8    7
CONECT    8   10    9
CONECT   10   12   11
CONECT   13   14
CONECT   14   16   15
CONECT   16   18   17
CONECT   18   20   19
CONECT   20   22   21
CONECT   22   24   23
CONECT   25   26
CONECT   26   28   27
CONECT   28   30   29
CONECT   30   32   31
CONECT   32   34   33
CONECT   34   36   35
CONECT   37   38
CONECT   38   40   39
CONECT   40   42   41
CONECT   42   44   43
CONECT   44   46   45
CONECT   46   48   47
ENDMDL
REMARK CysZ8 x 4            ENERGY    -2.48991E+00 RMS    0.00
CRYST1  146.550  146.550  146.550  90.00  90.00  90.00 P 1           1
ORIGX1       1.00000   0.00000   0.00000        0.00000
ORIGX2       0.00000   1.00000   0.00000        0.00000
ORIGX2       0.00000   0.00000   1.00000        0.00000
SCALE1       1.00000   0.00000   0.00000        0.00000
SCALE2       1.00000   0.00000   0.00000        0.00000
SCALE3       1.00000   0.00000   0.00000        0.00000
ATOM      1  CA  GLY A   1      82.032  65.636  75.381  1.00  5.00
ATOM      2  CA  VAL A   2      78.357  66.645  76.033  1.00  5.00
ATOM      3  CB  VAL A   2      77.638  66.444  77.294  1.00  5.00
ATOM      4  CA  ASN A   3      75.949  68.803  74.052  1.00  5.00
ATOM      5  CB  ASN A   3      76.568  67.720  72.459  1.00  5.00
ATOM      6  CA  TYR A   4      72.805  70.633  75.133  1.00  5.00
ATOM      7  CB  TYR A   4      70.377  70.553  77.321  1.00  5.00
ATOM      8  CA  PHE A   5      69.983  72.744  73.581  1.00  5.00
ATOM      9  CB  PHE A   5      69.460  73.910  70.922  1.00  5.00
ATOM     10  CA  LEU A   6      67.306  75.287  74.480  1.00  5.00
ATOM     11  CB  LEU A   6      68.316  76.408  76.005  1.00  5.00
ATOM     12  CA  GLY A   7      64.310  75.674  72.058  1.00  5.00
TER
ATOM     13  CA  GLY B   1      61.889  73.291  75.364  1.00  5.00
ATOM     14  CA  VAL B   2      65.266  72.013  76.526  1.00  5.00
ATOM     15  CB  VAL B   2      64.783  71.536  77.773  1.00  5.00
ATOM     16  CA  ASN B   3      67.254  69.145  74.908  1.00  5.00
ATOM     17  CB  ASN B   3      67.861  69.772  73.031  1.00  5.00
ATOM     18  CA  TYR B   4      70.574  67.378  75.663  1.00  5.00
ATOM     19  CB  TYR B   4      70.933  65.798  78.580  1.00  5.00
ATOM     20  CA  PHE B   5      72.981  65.092  73.823  1.00  5.00
ATOM     21  CB  PHE B   5      72.163  66.992  71.728  1.00  5.00
ATOM     22  CA  LEU B   6      75.638  62.622  75.442  1.00  5.00
ATOM     23  CB  LEU B   6      75.513  62.399  77.485  1.00  5.00
ATOM     24  CA  GLY B   7      78.890  61.759  73.641  1.00  5.00
TER
ATOM     25  CA  GLY C   1      66.403  82.858  71.790  1.00  5.00
ATOM     26  CA  VAL C   2      67.212  79.268  70.704  1.00  5.00
ATOM     27  CB  VAL C   2      66.703  79.286  69.344  1.00  5.00
ATOM     28  CA  ASN C   3      70.642  78.670  72.303  1.00  5.00
ATOM     29  CB  ASN C   3      70.279  79.558  74.074  1.00  5.00
ATOM     30  CA  TYR C   4      72.851  75.622  72.670  1.00  5.00
ATOM     31  CB  TYR C   4      74.067  72.584  71.572  1.00  5.00
ATOM     32  CA  PHE C   5      75.908  74.338  74.826  1.00  5.00
ATOM     33  CB  PHE C   5      73.787  73.905  76.903  1.00  5.00
ATOM     34  CA  LEU C   6      78.804  71.863  74.153  1.00  5.00
ATOM     35  CB  LEU C   6      78.777  71.669  72.068  1.00  5.00
ATOM     36  CA  GLY C   7      81.227  70.683  76.858  1.00  5.00
TER
ATOM     37  CA  GLY D   1      68.981  82.843  64.189  1.00  5.00
ATOM     38  CA  VAL D   2      70.368  80.205  66.317  1.00  5.00
ATOM     39  CB  VAL D   2      69.957  78.906  65.750  1.00  5.00
ATOM     40  CA  ASN D   3      73.057  80.514  68.984  1.00  5.00
ATOM     41  CB  ASN D   3      72.324  82.326  69.268  1.00  5.00
ATOM     42  CA  TYR D   4      75.296  77.496  69.627  1.00  5.00
ATOM     43  CB  TYR D   4      77.933  75.904  68.424  1.00  5.00
ATOM     44  CA  PHE D   5      78.258  77.467  72.420  1.00  5.00
ATOM     45  CB  PHE D   5      76.048  78.408  74.004  1.00  5.00
ATOM     46  CA  LEU D   6      81.582  75.666  72.477  1.00  5.00
ATOM     47  CB  LEU D   6      83.489  75.694  71.532  1.00  5.00
ATOM     48  CA  GLY D   7      83.318  75.860  75.922  1.00  5.00
TER
CONECT    1    2
CONECT    2    4    3
CONECT    4    6    5
CONECT    6    8    7
CONECT    8   10    9
CONECT   10   12   11
CONECT   13   14
CONECT   14   16   15
CONECT   16   18   17
CONECT   18   20   19
CONECT   20   22   21
CONECT   22   24   23
CONECT   25   26
CONECT   26   28   27
CONECT   28   30   29
CONECT   30   32   31
CONECT   32   34   33
CONECT   34   36   35
CONECT   37   38
CONECT   38   40   39
CONECT   40   42   41
CONECT   42   44   43
CONECT   44   46   45
CONECT   46   48   47
ENDMDL
REMARK CysZ8 x 4            ENERGY    -2.48987E+00 RMS    0.00
CRYST1  146.550  146.550  146.550  90.00  90.00  90.00 P 1           1
ORIGX1       1.00000   0.00000   0.00000        0.00000
ORIGX2       0.00000   1.00000   0.00000        0.00000
ORIGX2       0.00000   0.00000   1.00000        0.00000
SCALE1       1.00000   0.00000   0.00000        0.00000
SCALE2       1.00000   0.00000   0.00000        0.00000
SCALE3       1.00000   0.00000   0.00000        0.00000
ATOM      1  CA  GLY A   1      69.030  74.320  63.915  1.00  5.00
ATOM      2  CA  VAL A   2      70.316  74.135  67.467  1.00  5.00
ATOM      3  CB  VAL A   2      69.937  75.152  68.406  1.00  5.00
ATOM      4  CA  ASN A   3      71.679  71.502  69.972  1.00  5.00
ATOM      5  CB  ASN A   3      72.235  69.813  68.998  1.00  5.00
ATOM      6  CA  TYR A   4      72.041  71.611  73.826  1.00  5.00
ATOM      7  CB  TYR A   4      71.405  73.856  76.195  1.00  5.00
ATOM      8  CA  PHE A   5      74.241  69.848  76.422  1.00  5.00
ATOM      9  CB  PHE A   5      76.461  71.622  75.289  1.00  5.00
ATOM     10  CA  LEU A   6      73.623  69.030  80.211  1.00  5.00
ATOM     11  CB  LEU A   6      71.702  68.470  80.013  1.00  5.00
ATOM     12  CA  GLY A   7      77.106  67.898  81.806  1.00  5.00
TER
ATOM     13  CA  GLY B   1      64.627  72.699  65.172  1.00  5.00
ATOM     14  CA  VAL B   2      66.391  72.140  68.549  1.00  5.00
ATOM     15  CB  VAL B   2      65.694  72.773  69.775  1.00  5.00
ATOM     16  CA  ASN B   3      67.892  69.224  70.546  1.00  5.00
ATOM     17  CB  ASN B   3      68.888  67.502  70.389  1.00  5.00
ATOM     18  CA  TYR B   4      69.350  68.542  74.004  1.00  5.00
ATOM     19  CB  TYR B   4      67.405  66.356  75.400  1.00  5.00
ATOM     20  CA  PHE B   5      72.004  66.078  75.323  1.00  5.00
ATOM     21  CB  PHE B   5      73.853  67.415  73.510  1.00  5.00
ATOM     22  CA  LEU B   6      72.953  64.387  78.705  1.00  5.00
ATOM     23  CB  LEU B   6      72.378  62.791  77.406  1.00  5.00
ATOM     24  CA  GLY B   7      76.824  64.234  78.800  1.00  5.00
TER
ATOM     25  CA  GLY C   1      77.351  73.369  83.075  1.00  5.00
ATOM     26  CA  VAL C   2      74.311  73.494  80.914  1.00  5.00
ATOM     27  CB  VAL C   2      72.836  73.340  81.034  1.00  5.00
ATOM     28  CA  ASN C   3      75.276  74.950  77.662  1.00  5.00
ATOM     29  CB  ASN C   3      76.781  76.312  77.243  1.00  5.00
ATOM     30  CA  TYR C   4      73.817  75.220  74.102  1.00  5.00
ATOM     31  CB  TYR C   4      71.488  77.580  73.426  1.00  5.00
ATOM     32  CA  PHE C   5      75.234  75.030  70.474  1.00  5.00
ATOM     33  CB  PHE C   5      75.554  72.492  69.015  1.00  5.00
ATOM     34  CA  LEU C   6      74.099  76.697  67.044  1.00  5.00
ATOM     35  CB  LEU C   6      73.186  78.277  68.078  1.00  5.00
ATOM     36  CA  GLY C   7      73.656  75.723  63.288  1.00  5.00
TER
ATOM     37  CA  GLY D   1      70.862  77.809  82.282  1.00  5.00
ATOM     38  CA  VAL D   2      71.904  80.668  80.318  1.00  5.00
ATOM     39  CB  VAL D   2      72.010  81.874  81.098  1.00  5.00
ATOM     40  CA  ASN D   3      75.019  79.487  77.998  1.00  5.00
ATOM     41  CB  ASN D   3      74.826  78.125  79.394  1.00  5.00
ATOM     42  CA  TYR D   4      75.007  79.362  74.158  1.00  5.00
ATOM     43  CB  TYR D   4      72.685  81.600  75.077  1.00  5.00
ATOM     44  CA  PHE D   5      77.952  78.755  71.524  1.00  5.00
ATOM     45  CB  PHE D   5      79.213  75.954  71.214  1.00  5.00
ATOM     46  CA  LEU D   6      77.864  79.709  67.817  1.00  5.00
ATOM     47  CB  LEU D   6      78.236  81.588  67.068  1.00  5.00
ATOM     48  CA  GLY D   7      79.402  77.347  65.249  1.00  5.00
TER
CONECT    1    2
CONECT    2    4    3
CONECT    4    6    5
CONECT    6    8    7
CONECT    8   10    9
CONECT   10   12   11
CONECT   13   14
CONECT   14   16   15
CONECT   16   18   17
CONECT   18   20   19
CONECT   20   22   21
CONECT   22   24   23
CONECT   25   26
CONECT   26   28   27
CONECT   28   30   29
CONECT   30   32   31
CONECT   32   34   33
CONECT   34   36   35
CONECT   37   38
CONECT   38   40   39
CONECT   40   42   41
CONECT   42   44   43
CONECT   44   46   45
CONECT   46   48   47
ENDMDL
REMARK CysZ8 x 4            ENERGY    -2.48983E+00 RMS    0.00
CRYST1  146.550  146.550  146.550  90.00  90.00  90.00 P 1           1
ORIGX1       1.00000   0.00000   0.00000        0.00000
ORIGX2       0.00000   1.00000   0.00000        0.00000
ORIGX2       0.00000   0.00000   1.00000        0.00000
SCALE1       1.00000   0.00000   0.00000        0.00000
SCALE2       1.00000   0.00000   0.00000        0.00000
SCALE3       1.00000   0.00000   0.00000        0.00000
ATOM      1  CA  GLY A   1      73.381  82.157  65.225  1.00  5.00
ATOM      2  CA  VAL A   2      73.523  78.465  66.353  1.00  5.00
ATOM      3  CB  VAL A   2      74.065  77.489  65.413  1.00  5.00
ATOM      4  CA  ASN A   3      74.613  77.446  69.887  1.00  5.00
ATOM      5  CB  ASN A   3      75.195  78.986  70.843  1.00  5.00
ATOM      6  CA  TYR A   4      75.398  74.089  71.550  1.00  5.00
ATOM      7  CB  TYR A   4      75.797  70.878  71.181  1.00  5.00
ATOM      8  CA  PHE A   5      75.285  72.783  75.109  1.00  5.00
ATOM      9  CB  PHE A   5      74.163  74.076  77.468  1.00  5.00
ATOM     10  CA  LEU A   6      77.069  70.339  77.296  1.00  5.00
ATOM     11  CB  LEU A   6      79.097  69.593  77.272  1.00  5.00
ATOM     12  CA  GLY A   7      74.922  69.875  80.534  1.00  5.00
TER
ATOM     13  CA  GLY B   1      81.982  72.917  86.411  1.00  5.00
ATOM     14  CA  VAL B   2      79.487  72.920  83.429  1.00  5.00
ATOM     15  CB  VAL B   2      78.470  73.833  84.183  1.00  5.00
ATOM     16  CA  ASN B   3      79.903  74.652  80.022  1.00  5.00
ATOM     17  CB  ASN B   3      80.313  73.774  78.427  1.00  5.00
ATOM     18  CA  TYR B   4      78.023  75.814  76.888  1.00  5.00
ATOM     19  CB  TYR B   4      78.438  78.573  75.000  1.00  5.00
ATOM     20  CA  PHE B   5      79.384  75.814  73.027  1.00  5.00
ATOM     21  CB  PHE B   5      79.440  72.781  73.172  1.00  5.00
ATOM     22  CA  LEU B   6      78.893  77.980  69.789  1.00  5.00
ATOM     23  CB  LEU B   6      79.397  79.768  69.584  1.00  5.00
ATOM     24  CA  GLY B   7      79.381  76.815  66.109  1.00  5.00
TER
ATOM     25  CA  GLY C   1      71.448  61.411  76.451  1.00  5.00
ATOM     26  CA  VAL C   2      71.189  64.425  74.006  1.00  5.00
ATOM     27  CB  VAL C   2      71.253  63.886  72.480  1.00  5.00
ATOM     28  CA  ASN C   3      68.812  67.346  73.364  1.00  5.00
ATOM     29  CB  ASN C   3      67.476  68.671  74.203  1.00  5.00
ATOM     30  CA  TYR C   4      67.681  70.134  70.699  1.00  5.00
ATOM     31  CB  TYR C   4      65.063  70.406  68.654  1.00  5.00
ATOM     32  CA  PHE C   5      65.890  73.557  71.459  1.00  5.00
ATOM     33  CB  PHE C   5      68.209  73.323  73.402  1.00  5.00
ATOM     34  CA  LEU C   6      64.485  75.936  69.011  1.00  5.00
ATOM     35  CB  LEU C   6      63.119  75.089  67.825  1.00  5.00
ATOM     36  CA  GLY C   7      63.229  78.919  70.983  1.00  5.00
TER
ATOM     37  CA  GLY D   1      68.267  80.598  66.009  1.00  5.00
ATOM     38  CA  VAL D   2      69.153  76.852  66.567  1.00  5.00
ATOM     39  CB  VAL D   2      69.697  76.306  65.357  1.00  5.00
ATOM     40  CA  ASN D   3      70.448  75.399  69.704  1.00  5.00
ATOM     41  CB  ASN D   3      70.843  75.937  71.508  1.00  5.00
ATOM     42  CA  TYR D   4      71.618  71.959  70.766  1.00  5.00
ATOM     43  CB  TYR D   4      72.807  69.799  68.338  1.00  5.00
ATOM     44  CA  PHE D   5      72.262  69.926  74.101  1.00  5.00
ATOM     45  CB  PHE D   5      70.671  69.121  76.636  1.00  5.00
ATOM     46  CA  LEU D   6      74.166  66.815  75.503  1.00  5.00
ATOM     47  CB  LEU D   6      76.042  66.729  74.553  1.00  5.00
ATOM     48  CA  GLY D   7      74.200  65.306  79.075  1.00  5.00
TER
CONECT    1    2
CONECT    2    4    3
CONECT    4    6    5
CONECT    6    8    7
CONECT    8   10    9
CONECT   10   12   11
CONECT   13   14
CONECT   14   16   15
CONECT   16   18   17
CONECT   18   20   19
CONECT   20   22   21
CONECT   22   24   23
CONECT   25   26
CONECT   26   28   27
CONECT   28   30   29
CONECT   30   32   31
CONECT   32   34   33
CONECT   34   36   35
CONECT   37   38
CONECT   38   40   39
CONECT   40   42   41
CONECT   42   44   43
CONECT   44   46   45
CONECT   46   48   47
ENDMDL
REMARK CysZ8 x 4            ENERGY    -2.48976E+00 RMS    0.00
CRYST1  146.550  146.550  146.550  90.00  90.00  90.00 P 1           1
ORIGX1       1.00000   0.00000   0.00000        0.00000
ORIGX2       0.00000   1.00000   0.00000        0.00000
ORIGX2       0.00000   0.00000   1.00000        0.00000
SCALE1       1.00000   0.00000   0.00000        0.00000
SCALE2       1.00000   0.00000   0.00000        0.00000
SCALE3       1.00000   0.00000   0.00000        0.00000
ATOM      1  CA  GLY A   1      80.546  81.210  75.862  1.00  5.00
ATOM      2  CA  VAL A   2      79.537  80.460  72.230  1.00  5.00
ATOM      3  CB  VAL A   2      80.357  80.666  70.902  1.00  5.00
ATOM      4  CA  ASN A   3      76.050  78.904  71.899  1.00  5.00
ATOM      5  CB  ASN A   3      74.667  80.358  71.496  1.00  5.00
ATOM      6  CA  TYR A   4      74.541  78.261  68.519  1.00  5.00
ATOM      7  CB  TYR A   4      77.255  76.176  68.772  1.00  5.00
ATOM      8  CA  PHE A   5      71.503  76.664  66.829  1.00  5.00
ATOM      9  CB  PHE A   5      70.116  79.113  67.600  1.00  5.00
ATOM     10  CA  LEU A   6      70.692  74.125  63.917  1.00  5.00
ATOM     11  CB  LEU A   6      72.681  73.842  63.463  1.00  5.00
ATOM     12  CA  GLY A   7      67.388  74.313  62.488  1.00  5.00
TER
ATOM     13  CA  GLY B   1      63.172  73.480  71.873  1.00  5.00
ATOM     14  CA  VAL B   2      66.279  71.363  72.411  1.00  5.00
ATOM     15  CB  VAL B   2      65.772  69.970  72.092  1.00  5.00
ATOM     16  CA  ASN B   3      70.053  72.188  73.291  1.00  5.00
ATOM     17  CB  ASN B   3      69.407  73.500  74.731  1.00  5.00
ATOM     18  CA  TYR B   4      73.650  70.281  73.281  1.00  5.00
ATOM     19  CB  TYR B   4      73.338  68.595  70.369  1.00  5.00
ATOM     20  CA  PHE B   5      76.710  71.531  75.106  1.00  5.00
ATOM     21  CB  PHE B   5      74.689  73.360  76.371  1.00  5.00
ATOM     22  CA  LEU B   6      80.494  70.630  75.463  1.00  5.00
ATOM     23  CB  LEU B   6      80.946  70.744  73.424  1.00  5.00
ATOM     24  CA  GLY B   7      82.971  72.243  77.609  1.00  5.00
TER
ATOM     25  CA  GLY C   1      62.436  68.885  76.162  1.00  5.00
ATOM     26  CA  VAL C   2      65.902  67.506  76.114  1.00  5.00
ATOM     27  CB  VAL C   2      65.936  66.321  75.185  1.00  5.00
ATOM     28  CA  ASN C   3      69.195  69.185  76.838  1.00  5.00
ATOM     29  CB  ASN C   3      70.023  70.634  78.023  1.00  5.00
ATOM     30  CA  TYR C   4      72.557  67.865  77.183  1.00  5.00
ATOM     31  CB  TYR C   4      75.054  67.827  75.283  1.00  5.00
ATOM     32  CA  PHE C   5      75.590  69.388  78.845  1.00  5.00
ATOM     33  CB  PHE C   5      74.336  69.820  81.509  1.00  5.00
ATOM     34  CA  LEU C   6      78.947  67.893  79.229  1.00  5.00
ATOM     35  CB  LEU C   6      79.180  67.175  77.367  1.00  5.00
ATOM     36  CA  GLY C   7      80.682  70.175  81.857  1.00  5.00
TER
ATOM     37  CA  GLY D   1      64.626  72.847  66.411  1.00  5.00
ATOM     38  CA  VAL D   2      67.937  72.320  68.074  1.00  5.00
ATOM     39  CB  VAL D   2      69.255  71.850  67.459  1.00  5.00
ATOM     40  CA  ASN D   3      70.825  74.401  69.862  1.00  5.00
ATOM     41  CB  ASN D   3      69.601  75.042  71.280  1.00  5.00
ATOM     42  CA  TYR D   4      74.681  73.503  70.334  1.00  5.00
ATOM     43  CB  TYR D   4      77.061  71.078  70.135  1.00  5.00
ATOM     44  CA  PHE D   5      77.005  75.028  72.827  1.00  5.00
ATOM     45  CB  PHE D   5      77.069  77.110  74.932  1.00  5.00
ATOM     46  CA  LEU D   6      80.798  75.023  73.370  1.00  5.00
ATOM     47  CB  LEU D   6      82.077  75.455  71.906  1.00  5.00
ATOM     48  CA  GLY D   7      81.508  77.020  76.530  1.00  5.00
TER
CONECT    1    2
CONECT    2    4    3
CONECT    4    6    5
CONECT    6    8    7
CONECT    8   10    9
CONECT   10   12   11
CONECT   13   14
CONECT   14   16   15
CONECT   16   18   17
CONECT   18   20   19
CONECT   20   22   21
CONECT   22   24   23
CONECT   25   26
CONECT   26   28   27
CONECT   28   30   29
CONECT   30   32   31
CONECT   32   34   33
CONECT   34   36   35
CONECT   37   38
CONECT   38   40   39
CONECT   40   42   41
CONECT   42   44   43
CONECT   44   46   45
CONECT   46   48   47
ENDMDL
REMARK CysZ8 x 4            ENERGY    -2.48975E+00 RMS    0.00
CRYST1  146.550  146.550  146.550  90.00  90.00  90.00 P 1           1
ORIGX1       1.00000   0.00000   0.00000        0.00000
ORIGX2       0.00000   1.00000   0.00000        0.00000
ORIGX2       0.00000   0.00000   1.00000        0.00000
SCALE1       1.00000   0.00000   0.00000        0.00000
SCALE2       1.00000   0.00000   0.00000        0.00000
SCALE3       1.00000   0.00000   0.00000        0.00000
ATOM      1  CA  GLY A   1      64.911  67.021  65.936  1.00  5.00
ATOM      2  CA  VAL A   2      67.756  68.922  67.807  1.00  5.00
ATOM      3  CB  VAL A   2      66.771  69.958  68.170  1.00  5.00
ATOM      4  CA  ASN A   3      70.337  67.089  69.761  1.00  5.00
ATOM      5  CB  ASN A   3      71.033  65.409  69.146  1.00  5.00
ATOM      6  CA  TYR A   4      70.999  67.686  73.388  1.00  5.00
ATOM      7  CB  TYR A   4      69.971  69.775  75.762  1.00  5.00
ATOM      8  CA  PHE A   5      73.748  67.192  75.826  1.00  5.00
ATOM      9  CB  PHE A   5      76.572  66.607  76.787  1.00  5.00
ATOM     10  CA  LEU A   6      73.358  66.370  79.576  1.00  5.00
ATOM     11  CB  LEU A   6      71.321  66.372  80.147  1.00  5.00
ATOM     12  CA  GLY A   7      76.558  66.671  81.523  1.00  5.00
TER
ATOM     13  CA  GLY B   1      71.738  76.713  83.530  1.00  5.00
ATOM     14  CA  VAL B   2      70.965  75.649  79.684  1.00  5.00
ATOM     15  CB  VAL B   2      69.947  75.835  78.722  1.00  5.00
ATOM     16  CA  ASN B   3      72.960  75.923  76.473  1.00  5.00
ATOM     17  CB  ASN B   3      74.884  75.793  75.934  1.00  5.00
ATOM     18  CA  TYR B   4      72.237  76.260  72.839  1.00  5.00
ATOM     19  CB  TYR B   4      71.018  78.287  70.337  1.00  5.00
ATOM     20  CA  PHE B   5      74.415  74.903  69.688  1.00  5.00
ATOM     21  CB  PHE B   5      76.836  73.229  69.925  1.00  5.00
ATOM     22  CA  LEU B   6      74.929  75.532  66.058  1.00  5.00
ATOM     23  CB  LEU B   6      73.412  77.058  65.619  1.00  5.00
ATOM     24  CA  GLY B   7      76.898  73.175  63.872  1.00  5.00
TER
ATOM     25  CA  GLY C   1      75.272  72.337  83.011  1.00  5.00
ATOM     26  CA  VAL C   2      72.977  71.109  80.065  1.00  5.00
ATOM     27  CB  VAL C   2      71.561  70.817  80.418  1.00  5.00
ATOM     28  CA  ASN C   3      73.158  71.955  76.218  1.00  5.00
ATOM     29  CB  ASN C   3      74.598  72.279  74.904  1.00  5.00
ATOM     30  CA  TYR C   4      70.922  71.495  73.165  1.00  5.00
ATOM     31  CB  TYR C   4      69.012  73.787  71.585  1.00  5.00
ATOM     32  CA  PHE C   5      71.852  71.454  69.467  1.00  5.00
ATOM     33  CB  PHE C   5      73.854  69.510  70.687  1.00  5.00
ATOM     34  CA  LEU C   6      70.425  72.404  66.127  1.00  5.00
ATOM     35  CB  LEU C   6      69.244  73.993  66.453  1.00  5.00
ATOM     36  CA  GLY C   7      72.609  70.940  63.175  1.00  5.00
TER
ATOM     37  CA  GLY D   1      80.455  75.364  64.492  1.00  5.00
ATOM     38  CA  VAL D   2      79.554  77.761  67.374  1.00  5.00
ATOM     39  CB  VAL D   2      79.968  79.142  67.541  1.00  5.00
ATOM     40  CA  ASN D   3      77.898  77.254  70.921  1.00  5.00
ATOM     41  CB  ASN D   3      78.741  78.226  72.311  1.00  5.00
ATOM     42  CA  TYR D   4      75.786  79.705  73.302  1.00  5.00
ATOM     43  CB  TYR D   4      75.184  80.127  69.956  1.00  5.00
ATOM     44  CA  PHE D   5      74.771  79.872  76.831  1.00  5.00
ATOM     45  CB  PHE D   5      75.097  78.262  79.232  1.00  5.00
ATOM     46  CA  LEU D   6      71.560  80.902  78.169  1.00  5.00
ATOM     47  CB  LEU D   6      70.523  80.144  76.568  1.00  5.00
ATOM     48  CA  GLY D   7      71.649  81.517  82.065  1.00  5.00
TER
CONECT    1    2
CONECT    2    4    3
CONECT    4    6    5
CONECT    6    8    7
CONECT    8   10    9
CONECT   10   12   11
CONECT   13   14
CONECT   14   16   15
CONECT   16   18   17
CONECT   18   20   19
CONECT   20   22   21
CONECT   22   24   23
CONECT   25   26
CONECT   26   28   27
CONECT   28   30   29
CONECT   30   32   31
CONECT   32   34   33
CONECT   34   36   35
CONECT   37   38
CONECT   38   40   39
CONECT   40   42   41
CONECT   42   44   43
CONECT   44   46   45
CONECT   46   48   47
ENDMDL
REMARK CysZ8 x 4            ENERGY    -2.48971E+00 RMS    0.00
CRYST1  146.550  146.550  146.550  90.00  90.00  90.00 P 1           1
ORIGX1       1.00000   0.00000   0.00000        0.00000
ORIGX2       0.00000   1.00000   0.00000        0.00000
ORIGX2       0.00000   0.00000   1.00000        0.00000
SCALE1       1.00000   0.00000   0.00000        0.00000
SCALE2       1.00000   0.00000   0.00000        0.00000
SCALE3       1.00000   0.00000   0.00000        0.00000
ATOM      1  CA  GLY A   1      65.542  68.163  79.290  1.00  5.00
ATOM      2  CA  VAL A   2      68.978  68.199  77.866  1.00  5.00
ATOM      3  CB  VAL A   2      68.980  67.208  76.796  1.00  5.00
ATOM      4  CA  ASN A   3      71.247  70.572  76.099  1.00  5.00
ATOM      5  CB  ASN A   3      71.887  72.406  76.214  1.00  5.00
ATOM      6  CA  TYR A   4      74.016  70.705  73.246  1.00  5.00
ATOM      7  CB  TYR A   4      74.325  72.127  70.088  1.00  5.00
ATOM      8  CA  PHE A   5      77.048  73.240  72.701  1.00  5.00
ATOM      9  CB  PHE A   5      78.617  75.577  73.734  1.00  5.00
ATOM     10  CA  LEU A   6      79.120  74.388  69.639  1.00  5.00
ATOM     11  CB  LEU A   6      78.290  74.936  67.862  1.00  5.00
ATOM     12  CA  GLY A   7      82.647  74.345  71.223  1.00  5.00
TER
ATOM     13  CA  GLY B   1      76.511  87.950  71.907  1.00  5.00
ATOM     14  CA  VAL B   2      75.937  84.162  71.229  1.00  5.00
ATOM     15  CB  VAL B   2      75.865  83.049  72.247  1.00  5.00
ATOM     16  CA  ASN B   3      73.091  82.041  70.220  1.00  5.00
ATOM     17  CB  ASN B   3      72.307  81.436  68.349  1.00  5.00
ATOM     18  CA  TYR B   4      70.577  79.362  71.877  1.00  5.00
ATOM     19  CB  TYR B   4      69.885  76.795  73.867  1.00  5.00
ATOM     20  CA  PHE B   5      68.328  76.833  69.946  1.00  5.00
ATOM     21  CB  PHE B   5      70.956  76.678  68.508  1.00  5.00
ATOM     22  CA  LEU B   6      65.547  74.450  70.761  1.00  5.00
ATOM     23  CB  LEU B   6      64.434  75.742  71.895  1.00  5.00
ATOM     24  CA  GLY B   7      65.221  71.315  68.334  1.00  5.00
TER
ATOM     25  CA  GLY C   1      79.712  80.465  71.030  1.00  5.00
ATOM     26  CA  VAL C   2      76.152  78.956  70.504  1.00  5.00
ATOM     27  CB  VAL C   2      75.856  79.257  69.026  1.00  5.00
ATOM     28  CA  ASN C   3      74.078  76.334  72.411  1.00  5.00
ATOM     29  CB  ASN C   3      73.941  77.299  74.219  1.00  5.00
ATOM     30  CA  TYR C   4      71.180  73.803  71.263  1.00  5.00
ATOM     31  CB  TYR C   4      69.592  71.579  69.124  1.00  5.00
ATOM     32  CA  PHE C   5      68.192  71.921  73.159  1.00  5.00
ATOM     33  CB  PHE C   5      65.885  72.640  74.996  1.00  5.00
ATOM     34  CA  LEU C   6      66.378  68.291  72.538  1.00  5.00
ATOM     35  CB  LEU C   6      67.358  67.538  70.866  1.00  5.00
ATOM     36  CA  GLY C   7      63.702  66.754  74.573  1.00  5.00
TER
ATOM     37  CA  GLY D   1      84.260  69.103  68.359  1.00  5.00
ATOM     38  CA  VAL D   2      81.013  69.610  70.034  1.00  5.00
ATOM     39  CB  VAL D   2      79.729  69.883  69.369  1.00  5.00
ATOM     40  CA  ASN D   3      79.796  69.264  73.685  1.00  5.00
ATOM     41  CB  ASN D   3      80.805  70.891  73.829  1.00  5.00
ATOM     42  CA  TYR D   4      76.574  67.844  75.186  1.00  5.00
ATOM     43  CB  TYR D   4      76.358  66.889  71.992  1.00  5.00
ATOM     44  CA  PHE D   5      74.955  68.438  78.514  1.00  5.00
ATOM     45  CB  PHE D   5      73.400  70.306  80.179  1.00  5.00
ATOM     46  CA  LEU D   6      72.197  66.466  80.475  1.00  5.00
ATOM     47  CB  LEU D   6      71.146  64.663  80.270  1.00  5.00
ATOM     48  CA  GLY D   7      70.595  67.921  83.581  1.00  5.00
TER
CONECT    1    2
CONECT    2    4    3
CONECT    4    6    5
CONECT    6    8    7
CONECT    8   10    9
CONECT   10   12   11
CONECT   13   14
CONECT   14   16   15
CONECT   16   18   17
CONECT   18   20   19
CONECT   20   22   21
CONECT   22   24   23
CONECT   25   26
CONECT   26   28   27
CONECT   28   30   29
CONECT   30   32   31
CONECT   32   34   33
CONECT   34   36   35
CONECT   37   38
CONECT   38   40   39
CONECT   40   42   41
CONECT   42   44   43
CONECT   44   46   45
CONECT   46   48   47
ENDMDL
REMARK CysZ8 x 4            ENERGY    -2.48967E+00 RMS    0.00
CRYST1  146.550  146.550  146.550  90.00  90.00  90.00 P 1           1
ORIGX1       1.00000   0.00000   0.00000        0.00000
ORIGX2       0.00000   1.00000   0.00000        0.00000
ORIGX2       0.00000   0.00000   1.00000        0.00000
SCALE1       1.00000   0.00000   0.00000        0.00000
SCALE2       1.00000   0.00000   0.00000        0.00000
SCALE3       1.00000   0.00000   0.00000        0.00000
ATOM      1  CA  GLY A   1      79.365  81.358  77.924  1.00  5.00
ATOM      2  CA  VAL A   2      79.648  81.024  74.176  1.00  5.00
ATOM      3  CB  VAL A   2      81.016  81.407  73.828  1.00  5.00
ATOM      4  CA  ASN A   3      76.568  79.893  72.013  1.00  5.00
ATOM      5  CB  ASN A   3      75.266  81.332  72.706  1.00  5.00
ATOM      6  CA  TYR A   4      76.737  77.966  68.812  1.00  5.00
ATOM      7  CB  TYR A   4      78.179  75.949  71.062  1.00  5.00
ATOM      8  CA  PHE A   5      74.138  76.640  66.412  1.00  5.00
ATOM      9  CB  PHE A   5      71.079  76.484  65.688  1.00  5.00
ATOM     10  CA  LEU A   6      74.274  74.139  63.437  1.00  5.00
ATOM     11  CB  LEU A   6      75.619  72.553  62.880  1.00  5.00
ATOM     12  CA  GLY A   7      71.388  74.931  60.872  1.00  5.00
TER
ATOM     13  CA  GLY B   1      64.830  72.104  66.592  1.00  5.00
ATOM     14  CA  VAL B   2      67.431  70.905  69.410  1.00  5.00
ATOM     15  CB  VAL B   2      68.192  69.751  69.165  1.00  5.00
ATOM     16  CA  ASN B   3      69.992  72.347  71.850  1.00  5.00
ATOM     17  CB  ASN B   3      69.270  73.133  73.552  1.00  5.00
ATOM     18  CA  TYR B   4      72.767  70.981  73.987  1.00  5.00
ATOM     19  CB  TYR B   4      76.224  70.544  73.600  1.00  5.00
ATOM     20  CA  PHE B   5      74.870  72.447  76.805  1.00  5.00
ATOM     21  CB  PHE B   5      72.158  72.761  77.952  1.00  5.00
ATOM     22  CA  LEU B   6      78.309  71.571  78.334  1.00  5.00
ATOM     23  CB  LEU B   6      80.028  71.890  77.023  1.00  5.00
ATOM     24  CA  GLY B   7      79.768  72.477  81.767  1.00  5.00
TER
ATOM     25  CA  GLY C   1      62.184  69.419  76.818  1.00  5.00
ATOM     26  CA  VAL C   2      64.535  70.071  73.856  1.00  5.00
ATOM     27  CB  VAL C   2      64.568  71.430  73.064  1.00  5.00
ATOM     28  CA  ASN C   3      67.504  70.983  75.941  1.00  5.00
ATOM     29  CB  ASN C   3      67.816  70.213  77.760  1.00  5.00
ATOM     30  CA  TYR C   4      70.733  68.522  76.541  1.00  5.00
ATOM     31  CB  TYR C   4      73.543  67.678  74.857  1.00  5.00
ATOM     32  CA  PHE C   5      73.626  68.786  79.162  1.00  5.00
ATOM     33  CB  PHE C   5      72.247  66.692  80.684  1.00  5.00
ATOM     34  CA  LEU C   6      77.098  67.300  79.652  1.00  5.00
ATOM     35  CB  LEU C   6      78.121  67.387  77.916  1.00  5.00
ATOM     36  CA  GLY C   7      78.899  67.121  83.235  1.00  5.00
TER
ATOM     37  CA  GLY D   1      68.078  72.257  63.222  1.00  5.00
ATOM     38  CA  VAL D   2      70.615  71.699  66.262  1.00  5.00
ATOM     39  CB  VAL D   2      71.245  70.626  65.469  1.00  5.00
ATOM     40  CA  ASN D   3      72.541  73.820  68.727  1.00  5.00
ATOM     41  CB  ASN D   3      70.768  74.255  69.585  1.00  5.00
ATOM     42  CA  TYR D   4      75.332  73.543  71.350  1.00  5.00
ATOM     43  CB  TYR D   4      76.714  71.064  69.421  1.00  5.00
ATOM     44  CA  PHE D   5      76.205  75.682  74.474  1.00  5.00
ATOM     45  CB  PHE D   5      73.590  77.254  74.554  1.00  5.00
ATOM     46  CA  LEU D   6      79.692  76.048  76.009  1.00  5.00
ATOM     47  CB  LEU D   6      81.324  77.126  75.714  1.00  5.00
ATOM     48  CA  GLY D   7      79.373  77.130  79.936  1.00  5.00
TER
CONECT    1    2
CONECT    2    4    3
CONECT    4    6    5
CONECT    6    8    7
CONECT    8   10    9
CONECT   10   12   11
CONECT   13   14
CONECT   14   16   15
CONECT   16   18   17
CONECT   18   20   19
CONECT   20   22   21
CONECT   22   24   23
CONECT   25   26
CONECT   26   28   27
CONECT   28   30   29
CONECT   30   32   31
CONECT   32   34   33
CONECT   34   36   35
CONECT   37   38
CONECT   38   40   39
CONECT   40   42   41
CONECT   42   44   43
CONECT   44   46   45
CONECT   46   48   47
ENDMDL
REMARK CysZ8 x 4            ENERGY    -2.48967E+00 RMS    0.00
CRYST1  146.550  146.550  146.550  90.00  90.00  90.00 P 1           1
ORIGX1       1.00000   0.00000   0.00000        0.00000
ORIGX2       0.00000   1.00000   0.00000        0.00000
ORIGX2       0.00000   0.00000   1.00000        0.00000
SCALE1       1.00000   0.00000   0.00000        0.00000
SCALE2       1.00000   0.00000   0.00000        0.00000
SCALE3       1.00000   0.00000   0.00000        0.00000
ATOM      1  CA  GLY A   1      74.030  66.283  64.846  1.00  5.00
ATOM      2  CA  VAL A   2      74.255  67.149  68.681  1.00  5.00
ATOM      3  CB  VAL A   2      75.538  66.967  69.447  1.00  5.00
ATOM      4  CA  ASN A   3      72.997  69.807  71.069  1.00  5.00
ATOM      5  CB  ASN A   3      71.379  71.026  71.540  1.00  5.00
ATOM      6  CA  TYR A   4      73.828  70.674  74.884  1.00  5.00
ATOM      7  CB  TYR A   4      76.281  72.598  75.853  1.00  5.00
ATOM      8  CA  PHE A   5      72.186  72.811  77.612  1.00  5.00
ATOM      9  CB  PHE A   5      69.804  71.140  76.867  1.00  5.00
ATOM     10  CA  LEU A   6      73.529  74.020  80.871  1.00  5.00
ATOM     11  CB  LEU A   6      75.380  74.823  80.206  1.00  5.00
ATOM     12  CA  GLY A   7      70.500  75.412  82.708  1.00  5.00
TER
ATOM     13  CA  GLY B   1      69.636  66.023  65.844  1.00  5.00
ATOM     14  CA  VAL B   2      70.217  65.020  69.593  1.00  5.00
ATOM     15  CB  VAL B   2      71.228  64.077  70.173  1.00  5.00
ATOM     16  CA  ASN B   3      70.114  66.903  72.851  1.00  5.00
ATOM     17  CB  ASN B   3      68.609  65.621  73.106  1.00  5.00
ATOM     18  CA  TYR B   4      72.147  66.924  76.185  1.00  5.00
ATOM     19  CB  TYR B   4      75.233  66.585  75.081  1.00  5.00
ATOM     20  CA  PHE B   5      71.588  68.791  79.534  1.00  5.00
ATOM     21  CB  PHE B   5      68.997  67.760  80.702  1.00  5.00
ATOM     22  CA  LEU B   6      73.907  70.011  82.290  1.00  5.00
ATOM     23  CB  LEU B   6      75.277  70.023  80.689  1.00  5.00
ATOM     24  CA  GLY B   7      72.621  70.131  85.669  1.00  5.00
TER
ATOM     25  CA  GLY C   1      68.719  80.131  80.216  1.00  5.00
ATOM     26  CA  VAL C   2      72.216  79.153  78.357  1.00  5.00
ATOM     27  CB  VAL C   2      73.357  79.522  79.198  1.00  5.00
ATOM     28  CA  ASN C   3      72.258  76.683  75.603  1.00  5.00
ATOM     29  CB  ASN C   3      70.623  76.350  74.690  1.00  5.00
ATOM     30  CA  TYR C   4      75.087  75.089  73.218  1.00  5.00
ATOM     31  CB  TYR C   4      75.848  77.656  75.078  1.00  5.00
ATOM     32  CA  PHE C   5      75.260  73.339  69.754  1.00  5.00
ATOM     33  CB  PHE C   5      73.533  71.792  67.670  1.00  5.00
ATOM     34  CA  LEU C   6      77.967  71.445  67.853  1.00  5.00
ATOM     35  CB  LEU C   6      78.818  70.791  69.699  1.00  5.00
ATOM     36  CA  GLY C   7      76.866  70.784  64.233  1.00  5.00
TER
ATOM     37  CA  GLY D   1      80.493  74.588  62.738  1.00  5.00
ATOM     38  CA  VAL D   2      80.478  75.031  66.490  1.00  5.00
ATOM     39  CB  VAL D   2      80.933  76.309  66.953  1.00  5.00
ATOM     40  CA  ASN D   3      77.414  77.119  68.114  1.00  5.00
ATOM     41  CB  ASN D   3      75.566  76.580  67.739  1.00  5.00
ATOM     42  CA  TYR D   4      76.580  78.968  71.460  1.00  5.00
ATOM     43  CB  TYR D   4      78.179  80.949  73.525  1.00  5.00
ATOM     44  CA  PHE D   5      72.964  80.521  72.226  1.00  5.00
ATOM     45  CB  PHE D   5      72.364  77.876  71.316  1.00  5.00
ATOM     46  CA  LEU D   6      72.011  82.949  75.095  1.00  5.00
ATOM     47  CB  LEU D   6      73.872  83.170  75.971  1.00  5.00
ATOM     48  CA  GLY D   7      68.386  83.440  75.993  1.00  5.00
TER
CONECT    1    2
CONECT    2    4    3
CONECT    4    6    5
CONECT    6    8    7
CONECT    8   10    9
CONECT   10   12   11
CONECT   13   14
CONECT   14   16   15
CONECT   16   18   17
CONECT   18   20   19
CONECT   20   22   21
CONECT   22   24   23
CONECT   25   26
CONECT   26   28   27
CONECT   28   30   29
CONECT   30   32   31
CONECT   32   34   33
CONECT   34   36   35
CONECT   37   38
CONECT   38   40   39
CONECT   40   42   41
CONECT   42   44   43
CONECT   44   46   45
CONECT   46   48   47
ENDMDL
REMARK CysZ8 x 4            ENERGY    -2.48967E+00 RMS    0.00
CRYST1  146.550  146.550  146.550  90.00  90.00  90.00 P 1           1
ORIGX1       1.00000   0.00000   0.00000        0.00000
ORIGX2       0.00000   1.00000   0.00000        0.00000
ORIGX2       0.00000   0.00000   1.00000        0.00000
SCALE1       1.00000   0.00000   0.00000        0.00000
SCALE2       1.00000   0.00000   0.00000        0.00000
SCALE3       1.00000   0.00000   0.00000        0.00000
ATOM      1  CA  GLY A   1      85.613  68.848  78.584  1.00  5.00
ATOM      2  CA  VAL A   2      82.286  70.228  77.009  1.00  5.00
ATOM      3  CB  VAL A   2      81.260  69.884  78.001  1.00  5.00
ATOM      4  CA  ASN A   3      82.023  73.708  75.544  1.00  5.00
ATOM      5  CB  ASN A   3      83.216  75.219  74.844  1.00  5.00
ATOM      6  CA  TYR A   4      79.087  75.871  74.286  1.00  5.00
ATOM      7  CB  TYR A   4      78.987  78.802  76.147  1.00  5.00
ATOM      8  CA  PHE A   5      78.073  78.313  71.704  1.00  5.00
ATOM      9  CB  PHE A   5      80.659  78.229  70.137  1.00  5.00
ATOM     10  CA  LEU A   6      75.294  80.918  71.334  1.00  5.00
ATOM     11  CB  LEU A   6      75.137  80.939  73.358  1.00  5.00
ATOM     12  CA  GLY A   7      73.037  82.346  68.674  1.00  5.00
TER
ATOM     13  CA  GLY B   1      65.585  80.224  76.988  1.00  5.00
ATOM     14  CA  VAL B   2      66.168  77.114  74.516  1.00  5.00
ATOM     15  CB  VAL B   2      65.921  77.702  73.262  1.00  5.00
ATOM     16  CA  ASN B   3      69.245  74.964  74.583  1.00  5.00
ATOM     17  CB  ASN B   3      69.126  74.990  76.473  1.00  5.00
ATOM     18  CA  TYR B   4      70.869  72.474  72.414  1.00  5.00
ATOM     19  CB  TYR B   4      69.851  70.415  69.883  1.00  5.00
ATOM     20  CA  PHE B   5      73.651  69.990  72.651  1.00  5.00
ATOM     21  CB  PHE B   5      75.880  69.201  74.473  1.00  5.00
ATOM     22  CA  LEU B   6      75.816  68.040  69.898  1.00  5.00
ATOM     23  CB  LEU B   6      75.868  69.432  68.437  1.00  5.00
ATOM     24  CA  GLY B   7      77.812  64.618  70.479  1.00  5.00
TER
ATOM     25  CA  GLY C   1      74.401  62.100  69.444  1.00  5.00
ATOM     26  CA  VAL C   2      72.339  65.307  68.939  1.00  5.00
ATOM     27  CB  VAL C   2      70.961  64.973  68.485  1.00  5.00
ATOM     28  CA  ASN C   3      70.321  66.450  72.023  1.00  5.00
ATOM     29  CB  ASN C   3      71.956  66.134  73.216  1.00  5.00
ATOM     30  CA  TYR C   4      67.901  69.318  72.611  1.00  5.00
ATOM     31  CB  TYR C   4      64.515  69.099  72.023  1.00  5.00
ATOM     32  CA  PHE C   5      66.454  70.601  75.919  1.00  5.00
ATOM     33  CB  PHE C   5      69.386  70.482  76.503  1.00  5.00
ATOM     34  CA  LEU C   6      63.847  73.347  76.366  1.00  5.00
ATOM     35  CB  LEU C   6      62.582  72.085  75.288  1.00  5.00
ATOM     36  CA  GLY C   7      63.523  75.475  79.370  1.00  5.00
TER
ATOM     37  CA  GLY D   1      80.625  67.485  73.296  1.00  5.00
ATOM     38  CA  VAL D   2      79.458  70.929  72.012  1.00  5.00
ATOM     39  CB  VAL D   2      79.928  71.107  70.585  1.00  5.00
ATOM     40  CA  ASN D   3      76.540  72.854  73.198  1.00  5.00
ATOM     41  CB  ASN D   3      77.362  73.179  75.038  1.00  5.00
ATOM     42  CA  TYR D   4      74.495  75.570  71.550  1.00  5.00
ATOM     43  CB  TYR D   4      74.316  76.984  68.607  1.00  5.00
ATOM     44  CA  PHE D   5      71.751  78.286  72.902  1.00  5.00
ATOM     45  CB  PHE D   5      70.422  79.252  75.411  1.00  5.00
ATOM     46  CA  LEU D   6      69.176  79.966  70.988  1.00  5.00
ATOM     47  CB  LEU D   6      69.685  79.375  69.029  1.00  5.00
ATOM     48  CA  GLY D   7      67.372  82.624  72.842  1.00  5.00
TER
CONECT    1    2
CONECT    2    4    3
CONECT    4    6    5
CONECT    6    8    7
CONECT    8   10    9
CONECT   10   12   11
CONECT   13   14
CONECT   14   16   15
CONECT   16   18   17
CONECT   18   20   19
CONECT   20   22   21
CONECT   22   24   23
CONECT   25   26
CONECT   26   28   27
CONECT   28   30   29
CONECT   30   32   31
CONECT   32   34   33
CONECT   34   36   35
CONECT   37   38
CONECT   38   40   39
CONECT   40   42   41
CONECT   42   44   43
CONECT   44   46   45
CONECT   46   48   47
ENDMDL
REMARK CysZ8 x 4            ENERGY    -2.48965E+00 RMS    0.00
CRYST1  146.550  146.550  146.550  90.00  90.00  90.00 P 1           1
ORIGX1       1.00000   0.00000   0.00000        0.00000
ORIGX2       0.00000   1.00000   0.00000        0.00000
ORIGX2       0.00000   0.00000   1.00000        0.00000
SCALE1       1.00000   0.00000   0.00000        0.00000
SCALE2       1.00000   0.00000   0.00000        0.00000
SCALE3       1.00000   0.00000   0.00000        0.00000
ATOM      1  CA  GLY A   1      74.288  64.142  78.851  1.00  5.00
ATOM      2  CA  VAL A   2      75.505  66.481  76.068  1.00  5.00
ATOM      3  CB  VAL A   2      75.505  65.633  74.744  1.00  5.00
ATOM      4  CA  ASN A   3      75.100  70.063  74.972  1.00  5.00
ATOM      5  CB  ASN A   3      74.094  71.477  75.847  1.00  5.00
ATOM      6  CA  TYR A   4      74.817  72.511  71.710  1.00  5.00
ATOM      7  CB  TYR A   4      74.371  70.001  69.569  1.00  5.00
ATOM      8  CA  PHE A   5      75.695  76.115  71.064  1.00  5.00
ATOM      9  CB  PHE A   5      76.293  78.584  72.632  1.00  5.00
ATOM     10  CA  LEU A   6      74.396  78.403  68.291  1.00  5.00
ATOM     11  CB  LEU A   6      72.628  77.821  67.280  1.00  5.00
ATOM     12  CA  GLY A   7      75.876  82.050  68.189  1.00  5.00
TER
ATOM     13  CA  GLY B   1      80.960  65.026  77.391  1.00  5.00
ATOM     14  CA  VAL B   2      80.706  66.694  73.940  1.00  5.00
ATOM     15  CB  VAL B   2      80.319  65.696  72.908  1.00  5.00
ATOM     16  CA  ASN B   3      79.297  69.913  73.111  1.00  5.00
ATOM     17  CB  ASN B   3      79.091  70.382  75.112  1.00  5.00
ATOM     18  CA  TYR B   4      78.598  71.276  69.533  1.00  5.00
ATOM     19  CB  TYR B   4      77.650  67.944  69.522  1.00  5.00
ATOM     20  CA  PHE B   5      78.550  74.551  68.081  1.00  5.00
ATOM     21  CB  PHE B   5      78.733  77.616  68.633  1.00  5.00
ATOM     22  CA  LEU B   6      76.665  75.947  65.021  1.00  5.00
ATOM     23  CB  LEU B   6      75.706  74.275  64.546  1.00  5.00
ATOM     24  CA  GLY B   7      78.207  79.384  64.104  1.00  5.00
TER
ATOM     25  CA  GLY C   1      73.598  84.092  72.240  1.00  5.00
ATOM     26  CA  VAL C   2      71.791  80.655  72.150  1.00  5.00
ATOM     27  CB  VAL C   2      71.788  80.988  70.678  1.00  5.00
ATOM     28  CA  ASN C   3      72.512  77.292  73.816  1.00  5.00
ATOM     29  CB  ASN C   3      72.202  76.966  75.722  1.00  5.00
ATOM     30  CA  TYR C   4      71.145  73.743  73.372  1.00  5.00
ATOM     31  CB  TYR C   4      69.227  71.774  71.476  1.00  5.00
ATOM     32  CA  PHE C   5      70.948  70.489  75.374  1.00  5.00
ATOM     33  CB  PHE C   5      69.497  69.887  77.965  1.00  5.00
ATOM     34  CA  LEU C   6      70.310  66.772  74.231  1.00  5.00
ATOM     35  CB  LEU C   6      70.071  66.859  72.156  1.00  5.00
ATOM     36  CA  GLY C   7      68.965  64.296  76.835  1.00  5.00
TER
ATOM     37  CA  GLY D   1      64.637  64.991  75.557  1.00  5.00
ATOM     38  CA  VAL D   2      65.918  67.720  73.279  1.00  5.00
ATOM     39  CB  VAL D   2      65.213  68.126  72.081  1.00  5.00
ATOM     40  CA  ASN D   3      65.776  71.264  74.827  1.00  5.00
ATOM     41  CB  ASN D   3      65.459  72.484  76.217  1.00  5.00
ATOM     42  CA  TYR D   4      67.235  74.780  73.832  1.00  5.00
ATOM     43  CB  TYR D   4      65.582  77.455  73.254  1.00  5.00
ATOM     44  CA  PHE D   5      68.107  77.672  76.394  1.00  5.00
ATOM     45  CB  PHE D   5      68.400  75.846  78.630  1.00  5.00
ATOM     46  CA  LEU D   6      68.818  81.324  75.821  1.00  5.00
ATOM     47  CB  LEU D   6      66.771  81.712  75.408  1.00  5.00
ATOM     48  CA  GLY D   7      72.279  82.184  77.509  1.00  5.00
TER
CONECT    1    2
CONECT    2    4    3
CONECT    4    6    5
CONECT    6    8    7
CONECT    8   10    9
CONECT   10   12   11
CONECT   13   14
CONECT   14   16   15
CONECT   16   18   17
CONECT   18   20   19
CONECT   20   22   21
CONECT   22   24   23
CONECT   25   26
CONECT   26   28   27
CONECT   28   30   29
CONECT   30   32   31
CONECT   32   34   33
CONECT   34   36   35
CONECT   37   38
CONECT   38   40   39
CONECT   40   42   41
CONECT   42   44   43
CONECT   44   46   45
CONECT   46   48   47
ENDMDL
REMARK CysZ8 x 4            ENERGY    -2.48964E+00 RMS    0.00
CRYST1  146.550  146.550  146.550  90.00  90.00  90.00 P 1           1
ORIGX1       1.00000   0.00000   0.00000        0.00000
ORIGX2       0.00000   1.00000   0.00000        0.00000
ORIGX2       0.00000   0.00000   1.00000        0.00000
SCALE1       1.00000   0.00000   0.00000        0.00000
SCALE2       1.00000   0.00000   0.00000        0.00000
SCALE3       1.00000   0.00000   0.00000        0.00000
ATOM      1  CA  GLY A   1      63.558  76.575  73.723  1.00  5.00
ATOM      2  CA  VAL A   2      65.584  76.282  70.499  1.00  5.00
ATOM      3  CB  VAL A   2      64.993  77.492  69.723  1.00  5.00
ATOM      4  CA  ASN A   3      68.526  73.679  69.662  1.00  5.00
ATOM      5  CB  ASN A   3      67.458  72.661  68.324  1.00  5.00
ATOM      6  CA  TYR A   4      71.261  73.307  66.841  1.00  5.00
ATOM      7  CB  TYR A   4      72.160  76.356  67.724  1.00  5.00
ATOM      8  CA  PHE A   5      74.347  70.619  66.002  1.00  5.00
ATOM      9  CB  PHE A   5      74.931  67.668  66.338  1.00  5.00
ATOM     10  CA  LEU A   6      77.927  71.229  65.603  1.00  5.00
ATOM     11  CB  LEU A   6      78.927  72.921  66.571  1.00  5.00
ATOM     12  CA  GLY A   7      79.681  68.373  64.010  1.00  5.00
TER
ATOM     13  CA  GLY B   1      75.741  82.438  77.180  1.00  5.00
ATOM     14  CA  VAL B   2      74.603  79.090  78.877  1.00  5.00
ATOM     15  CB  VAL B   2      73.157  79.260  79.175  1.00  5.00
ATOM     16  CA  ASN B   3      75.945  75.460  78.876  1.00  5.00
ATOM     17  CB  ASN B   3      76.559  75.732  80.729  1.00  5.00
ATOM     18  CA  TYR B   4      74.160  71.927  79.265  1.00  5.00
ATOM     19  CB  TYR B   4      71.760  69.790  77.846  1.00  5.00
ATOM     20  CA  PHE B   5      74.857  68.226  80.192  1.00  5.00
ATOM     21  CB  PHE B   5      75.470  66.095  82.288  1.00  5.00
ATOM     22  CA  LEU B   6      73.825  64.735  78.768  1.00  5.00
ATOM     23  CB  LEU B   6      72.831  64.152  77.084  1.00  5.00
ATOM     24  CA  GLY B   7      73.965  61.275  80.793  1.00  5.00
TER
ATOM     25  CA  GLY C   1      67.307  82.653  72.234  1.00  5.00
ATOM     26  CA  VAL C   2      69.509  80.272  69.858  1.00  5.00
ATOM     27  CB  VAL C   2      70.523  81.335  69.881  1.00  5.00
ATOM     28  CA  ASN C   3      71.154  77.026  71.118  1.00  5.00
ATOM     29  CB  ASN C   3      69.563  76.198  71.933  1.00  5.00
ATOM     30  CA  TYR C   4      74.134  74.795  70.084  1.00  5.00
ATOM     31  CB  TYR C   4      76.657  76.921  70.726  1.00  5.00
ATOM     32  CA  PHE C   5      74.940  70.989  70.650  1.00  5.00
ATOM     33  CB  PHE C   5      73.808  68.565  71.760  1.00  5.00
ATOM     34  CA  LEU C   6      78.004  68.800  70.486  1.00  5.00
ATOM     35  CB  LEU C   6      79.649  69.839  71.145  1.00  5.00
ATOM     36  CA  GLY C   7      77.635  64.822  70.196  1.00  5.00
TER
ATOM     37  CA  GLY D   1      76.791  64.637  74.506  1.00  5.00
ATOM     38  CA  VAL D   2      76.674  68.247  75.596  1.00  5.00
ATOM     39  CB  VAL D   2      77.903  69.131  75.697  1.00  5.00
ATOM     40  CA  ASN D   3      74.824  71.481  74.580  1.00  5.00
ATOM     41  CB  ASN D   3      72.889  72.063  74.866  1.00  5.00
ATOM     42  CA  TYR D   4      75.529  75.220  74.637  1.00  5.00
ATOM     43  CB  TYR D   4      77.465  77.979  75.177  1.00  5.00
ATOM     44  CA  PHE D   5      72.823  78.137  74.676  1.00  5.00
ATOM     45  CB  PHE D   5      69.943  78.845  74.906  1.00  5.00
ATOM     46  CA  LEU D   6      73.351  81.744  73.472  1.00  5.00
ATOM     47  CB  LEU D   6      75.186  82.019  72.461  1.00  5.00
ATOM     48  CA  GLY D   7      70.609  83.812  75.057  1.00  5.00
TER
CONECT    1    2
CONECT    2    4    3
CONECT    4    6    5
CONECT    6    8    7
CONECT    8   10    9
CONECT   10   12   11
CONECT   13   14
CONECT   14   16   15
CONECT   16   18   17
CONECT   18   20   19
CONECT   20   22   21
CONECT   22   24   23
CONECT   25   26
CONECT   26   28   27
CONECT   28   30   29
CONECT   30   32   31
CONECT   32   34   33
CONECT   34   36   35
CONECT   37   38
CONECT   38   40   39
CONECT   40   42   41
CONECT   42   44   43
CONECT   44   46   45
CONECT   46   48   47
ENDMDL
REMARK CysZ8 x 4            ENERGY    -2.48947E+00 RMS    0.00
CRYST1  146.550  146.550  146.550  90.00  90.00  90.00 P 1           1
ORIGX1       1.00000   0.00000   0.00000        0.00000
ORIGX2       0.00000   1.00000   0.00000        0.00000
ORIGX2       0.00000   0.00000   1.00000        0.00000
SCALE1       1.00000   0.00000   0.00000        0.00000
SCALE2       1.00000   0.00000   0.00000        0.00000
SCALE3       1.00000   0.00000   0.00000        0.00000
ATOM      1  CA  GLY A   1      79.182  77.759  80.762  1.00  5.00
ATOM      2  CA  VAL A   2      76.657  75.333  79.395  1.00  5.00
ATOM      3  CB  VAL A   2      76.214  74.278  80.362  1.00  5.00
ATOM      4  CA  ASN A   3      75.106  76.465  75.944  1.00  5.00
ATOM      5  CB  ASN A   3      76.862  76.306  75.126  1.00  5.00
ATOM      6  CA  TYR A   4      72.073  75.458  73.588  1.00  5.00
ATOM      7  CB  TYR A   4      69.268  74.890  75.334  1.00  5.00
ATOM      8  CA  PHE A   5      71.868  74.827  69.683  1.00  5.00
ATOM      9  CB  PHE A   5      74.553  73.904  68.710  1.00  5.00
ATOM     10  CA  LEU A   6      69.269  74.694  66.849  1.00  5.00
ATOM     11  CB  LEU A   6      67.437  75.510  66.371  1.00  5.00
ATOM     12  CA  GLY A   7      69.524  72.249  64.067  1.00  5.00
TER
ATOM     13  CA  GLY B   1      63.389  65.643  71.439  1.00  5.00
ATOM     14  CA  VAL B   2      66.845  67.072  72.695  1.00  5.00
ATOM     15  CB  VAL B   2      67.191  67.757  73.979  1.00  5.00
ATOM     16  CA  ASN B   3      70.558  66.338  72.148  1.00  5.00
ATOM     17  CB  ASN B   3      70.967  65.405  70.496  1.00  5.00
ATOM     18  CA  TYR B   4      73.804  67.131  74.502  1.00  5.00
ATOM     19  CB  TYR B   4      73.593  68.851  77.331  1.00  5.00
ATOM     20  CA  PHE B   5      77.547  67.467  73.914  1.00  5.00
ATOM     21  CB  PHE B   5      76.456  68.366  71.189  1.00  5.00
ATOM     22  CA  LEU B   6      80.134  67.236  76.610  1.00  5.00
ATOM     23  CB  LEU B   6      80.546  66.693  78.593  1.00  5.00
ATOM     24  CA  GLY B   7      83.596  68.722  75.497  1.00  5.00
TER
ATOM     25  CA  GLY C   1      64.907  70.485  66.957  1.00  5.00
ATOM     26  CA  VAL C   2      67.354  71.485  69.736  1.00  5.00
ATOM     27  CB  VAL C   2      66.626  71.682  71.048  1.00  5.00
ATOM     28  CA  ASN C   3      71.041  70.500  70.819  1.00  5.00
ATOM     29  CB  ASN C   3      71.534  70.846  68.854  1.00  5.00
ATOM     30  CA  TYR C   4      73.082  71.400  73.969  1.00  5.00
ATOM     31  CB  TYR C   4      72.872  73.183  76.781  1.00  5.00
ATOM     32  CA  PHE C   5      76.710  71.744  75.016  1.00  5.00
ATOM     33  CB  PHE C   5      79.523  72.033  73.849  1.00  5.00
ATOM     34  CA  LEU C   6      78.387  71.165  78.467  1.00  5.00
ATOM     35  CB  LEU C   6      77.331  69.683  79.382  1.00  5.00
ATOM     36  CA  GLY C   7      81.883  73.109  77.995  1.00  5.00
TER
ATOM     37  CA  GLY D   1      72.176  79.408  83.926  1.00  5.00
ATOM     38  CA  VAL D   2      72.407  78.400  80.143  1.00  5.00
ATOM     39  CB  VAL D   2      71.184  78.233  79.294  1.00  5.00
ATOM     40  CA  ASN D   3      72.819  80.124  76.840  1.00  5.00
ATOM     41  CB  ASN D   3      74.622  79.955  75.785  1.00  5.00
ATOM     42  CA  TYR D   4      71.281  79.770  73.345  1.00  5.00
ATOM     43  CB  TYR D   4      69.493  77.520  71.665  1.00  5.00
ATOM     44  CA  PHE D   5      73.006  80.078  69.727  1.00  5.00
ATOM     45  CB  PHE D   5      75.345  78.293  70.391  1.00  5.00
ATOM     46  CA  LEU D   6      70.660  79.982  66.608  1.00  5.00
ATOM     47  CB  LEU D   6      69.118  80.257  65.167  1.00  5.00
ATOM     48  CA  GLY D   7      72.913  78.214  63.954  1.00  5.00
TER
CONECT    1    2
CONECT    2    4    3
CONECT    4    6    5
CONECT    6    8    7
CONECT    8   10    9
CONECT   10   12   11
CONECT   13   14
CONECT   14   16   15
CONECT   16   18   17
CONECT   18   20   19
CONECT   20   22   21
CONECT   22   24   23
CONECT   25   26
CONECT   26   28   27
CONECT   28   30   29
CONECT   30   32   31
CONECT   32   34   33
CONECT   34   36   35
CONECT   37   38
CONECT   38   40   39
CONECT   40   42   41
CONECT   42   44   43
CONECT   44   46   45
CONECT   46   48   47
ENDMDL
REMARK CysZ8 x 4            ENERGY    -2.48946E+00 RMS    0.00
CRYST1  146.550  146.550  146.550  90.00  90.00  90.00 P 1           1
ORIGX1       1.00000   0.00000   0.00000        0.00000
ORIGX2       0.00000   1.00000   0.00000        0.00000
ORIGX2       0.00000   0.00000   1.00000        0.00000
SCALE1       1.00000   0.00000   0.00000        0.00000
SCALE2       1.00000   0.00000   0.00000        0.00000
SCALE3       1.00000   0.00000   0.00000        0.00000
ATOM      1  CA  GLY A   1      77.607  60.623  72.019  1.00  5.00
ATOM      2  CA  VAL A   2      75.989  64.193  72.542  1.00  5.00
ATOM      3  CB  VAL A   2      75.282  64.712  71.339  1.00  5.00
ATOM      4  CA  ASN A   3      73.672  65.104  75.619  1.00  5.00
ATOM      5  CB  ASN A   3      74.535  63.336  76.413  1.00  5.00
ATOM      6  CA  TYR A   4      71.300  68.156  76.526  1.00  5.00
ATOM      7  CB  TYR A   4      67.955  67.906  76.669  1.00  5.00
ATOM      8  CA  PHE A   5      70.908  70.498  79.585  1.00  5.00
ATOM      9  CB  PHE A   5      73.836  70.994  79.887  1.00  5.00
ATOM     10  CA  LEU A   6      67.590  72.189  80.238  1.00  5.00
ATOM     11  CB  LEU A   6      66.420  71.303  81.762  1.00  5.00
ATOM     12  CA  GLY A   7      68.247  75.836  81.942  1.00  5.00
TER
ATOM     13  CA  GLY B   1      81.778  63.977  74.054  1.00  5.00
ATOM     14  CA  VAL B   2      79.764  67.186  73.348  1.00  5.00
ATOM     15  CB  VAL B   2      79.060  67.519  72.101  1.00  5.00
ATOM     16  CA  ASN B   3      76.808  68.781  75.335  1.00  5.00
ATOM     17  CB  ASN B   3      78.483  68.814  76.727  1.00  5.00
ATOM     18  CA  TYR B   4      73.812  71.176  74.714  1.00  5.00
ATOM     19  CB  TYR B   4      70.605  70.500  73.847  1.00  5.00
ATOM     20  CA  PHE B   5      72.209  73.863  76.451  1.00  5.00
ATOM     21  CB  PHE B   5      73.993  76.016  77.212  1.00  5.00
ATOM     22  CA  LEU B   6      68.532  75.508  76.091  1.00  5.00
ATOM     23  CB  LEU B   6      67.401  73.738  76.220  1.00  5.00
ATOM     24  CA  GLY B   7      66.815  78.711  77.601  1.00  5.00
TER
ATOM     25  CA  GLY C   1      63.916  79.099  67.371  1.00  5.00
ATOM     26  CA  VAL C   2      67.685  80.044  67.209  1.00  5.00
ATOM     27  CB  VAL C   2      67.427  81.602  67.193  1.00  5.00
ATOM     28  CA  ASN C   3      71.025  78.073  68.316  1.00  5.00
ATOM     29  CB  ASN C   3      71.802  77.244  66.737  1.00  5.00
ATOM     30  CA  TYR C   4      74.784  78.629  69.255  1.00  5.00
ATOM     31  CB  TYR C   4      74.431  81.954  68.735  1.00  5.00
ATOM     32  CA  PHE C   5      77.708  76.091  69.110  1.00  5.00
ATOM     33  CB  PHE C   5      79.467  73.811  68.328  1.00  5.00
ATOM     34  CA  LEU C   6      80.892  76.778  71.154  1.00  5.00
ATOM     35  CB  LEU C   6      80.431  78.036  72.830  1.00  5.00
ATOM     36  CA  GLY C   7      84.228  75.290  70.530  1.00  5.00
TER
ATOM     37  CA  GLY D   1      63.614  81.304  71.708  1.00  5.00
ATOM     38  CA  VAL D   2      67.270  80.536  72.087  1.00  5.00
ATOM     39  CB  VAL D   2      67.754  80.697  73.480  1.00  5.00
ATOM     40  CA  ASN D   3      69.221  77.215  72.325  1.00  5.00
ATOM     41  CB  ASN D   3      69.479  75.251  72.112  1.00  5.00
ATOM     42  CA  TYR D   4      73.197  76.602  73.122  1.00  5.00
ATOM     43  CB  TYR D   4      74.360  79.493  74.397  1.00  5.00
ATOM     44  CA  PHE D   5      75.899  73.698  72.386  1.00  5.00
ATOM     45  CB  PHE D   5      75.148  71.334  70.750  1.00  5.00
ATOM     46  CA  LEU D   6      79.265  72.633  73.775  1.00  5.00
ATOM     47  CB  LEU D   6      80.509  72.564  75.569  1.00  5.00
ATOM     48  CA  GLY D   7      81.835  70.622  71.836  1.00  5.00
TER
CONECT    1    2
CONECT    2    4    3
CONECT    4    6    5
CONECT    6    8    7
CONECT    8   10    9
CONECT   10   12   11
CONECT   13   14
CONECT   14   16   15
CONECT   16   18   17
CONECT   18   20   19
CONECT   20   22   21
CONECT   22   24   23
CONECT   25   26
CONECT   26   28   27
CONECT   28   30   29
CONECT   30   32   31
CONECT   32   34   33
CONECT   34   36   35
CONECT   37   38
CONECT   38   40   39
CONECT   40   42   41
CONECT   42   44   43
CONECT   44   46   45
CONECT   46   48   47
ENDMDL
REMARK CysZ8 x 4            ENERGY    -2.48944E+00 RMS    0.00
CRYST1  146.550  146.550  146.550  90.00  90.00  90.00 P 1           1
ORIGX1       1.00000   0.00000   0.00000        0.00000
ORIGX2       0.00000   1.00000   0.00000        0.00000
ORIGX2       0.00000   0.00000   1.00000        0.00000
SCALE1       1.00000   0.00000   0.00000        0.00000
SCALE2       1.00000   0.00000   0.00000        0.00000
SCALE3       1.00000   0.00000   0.00000        0.00000
ATOM      1  CA  GLY A   1      79.032  69.526  83.625  1.00  5.00
ATOM      2  CA  VAL A   2      77.658  69.779  79.818  1.00  5.00
ATOM      3  CB  VAL A   2      77.161  68.446  80.230  1.00  5.00
ATOM      4  CA  ASN A   3      74.405  71.408  78.523  1.00  5.00
ATOM      5  CB  ASN A   3      74.244  72.041  80.476  1.00  5.00
ATOM      6  CA  TYR A   4      72.522  71.126  74.957  1.00  5.00
ATOM      7  CB  TYR A   4      72.746  69.467  72.095  1.00  5.00
ATOM      8  CA  PHE A   5      70.071  73.116  72.862  1.00  5.00
ATOM      9  CB  PHE A   5      68.495  75.661  73.091  1.00  5.00
ATOM     10  CA  LEU A   6      67.603  72.644  69.858  1.00  5.00
ATOM     11  CB  LEU A   6      66.077  71.315  69.362  1.00  5.00
ATOM     12  CA  GLY A   7      66.901  75.349  67.336  1.00  5.00
TER
ATOM     13  CA  GLY B   1      81.568  79.291  79.198  1.00  5.00
ATOM     14  CA  VAL B   2      81.618  77.653  75.448  1.00  5.00
ATOM     15  CB  VAL B   2      82.669  76.986  74.711  1.00  5.00
ATOM     16  CA  ASN B   3      79.034  76.637  72.886  1.00  5.00
ATOM     17  CB  ASN B   3      77.077  77.004  72.980  1.00  5.00
ATOM     18  CA  TYR B   4      79.181  74.388  69.919  1.00  5.00
ATOM     19  CB  TYR B   4      79.382  71.093  69.080  1.00  5.00
ATOM     20  CA  PHE B   5      76.866  74.037  66.949  1.00  5.00
ATOM     21  CB  PHE B   5      77.720  76.969  66.676  1.00  5.00
ATOM     22  CA  LEU B   6      75.569  70.847  64.689  1.00  5.00
ATOM     23  CB  LEU B   6      76.294  68.917  65.051  1.00  5.00
ATOM     24  CA  GLY B   7      73.636  71.910  61.820  1.00  5.00
TER
ATOM     25  CA  GLY C   1      81.935  74.938  81.477  1.00  5.00
ATOM     26  CA  VAL C   2      80.951  73.736  77.642  1.00  5.00
ATOM     27  CB  VAL C   2      81.481  72.383  77.723  1.00  5.00
ATOM     28  CA  ASN C   3      77.586  73.500  75.622  1.00  5.00
ATOM     29  CB  ASN C   3      75.915  74.067  76.440  1.00  5.00
ATOM     30  CA  TYR C   4      76.084  71.950  72.413  1.00  5.00
ATOM     31  CB  TYR C   4      76.245  69.205  70.473  1.00  5.00
ATOM     32  CA  PHE C   5      73.523  73.037  69.849  1.00  5.00
ATOM     33  CB  PHE C   5      72.228  75.717  69.395  1.00  5.00
ATOM     34  CA  LEU C   6      71.391  71.281  67.080  1.00  5.00
ATOM     35  CB  LEU C   6      70.153  69.466  66.957  1.00  5.00
ATOM     36  CA  GLY C   7      69.893  74.267  64.861  1.00  5.00
TER
ATOM     37  CA  GLY D   1      60.537  76.644  68.576  1.00  5.00
ATOM     38  CA  VAL D   2      63.036  76.909  71.501  1.00  5.00
ATOM     39  CB  VAL D   2      63.077  77.991  72.501  1.00  5.00
ATOM     40  CA  ASN D   3      64.158  73.614  73.623  1.00  5.00
ATOM     41  CB  ASN D   3      62.446  72.679  73.379  1.00  5.00
ATOM     42  CA  TYR D   4      67.122  72.850  75.849  1.00  5.00
ATOM     43  CB  TYR D   4      66.304  75.489  77.839  1.00  5.00
ATOM     44  CA  PHE D   5      68.656  69.594  77.302  1.00  5.00
ATOM     45  CB  PHE D   5      68.911  69.290  74.353  1.00  5.00
ATOM     46  CA  LEU D   6      71.304  68.858  79.748  1.00  5.00
ATOM     47  CB  LEU D   6      70.462  69.806  81.534  1.00  5.00
ATOM     48  CA  GLY D   7      72.691  65.436  79.738  1.00  5.00
TER
CONECT    1    2
CONECT    2    4    3
CONECT    4    6    5
CONECT    6    8    7
CONECT    8   10    9
CONECT   10   12   11
CONECT   13   14
CONECT   14   16   15
CONECT   16   18   17
CONECT   18   20   19
CONECT   20   22   21
CONECT   22   24   23
CONECT   25   26
CONECT   26   28   27
CONECT   28   30   29
CONECT   30   32   31
CONECT   32   34   33
CONECT   34   36   35
CONECT   37   38
CONECT   38   40   39
CONECT   40   42   41
CONECT   42   44   43
CONECT   44   46   45
CONECT   46   48   47
ENDMDL
REMARK CysZ8 x 4            ENERGY    -2.48942E+00 RMS    0.00
CRYST1  146.550  146.550  146.550  90.00  90.00  90.00 P 1           1
ORIGX1       1.00000   0.00000   0.00000        0.00000
ORIGX2       0.00000   1.00000   0.00000        0.00000
ORIGX2       0.00000   0.00000   1.00000        0.00000
SCALE1       1.00000   0.00000   0.00000        0.00000
SCALE2       1.00000   0.00000   0.00000        0.00000
SCALE3       1.00000   0.00000   0.00000        0.00000
ATOM      1  CA  GLY A   1      75.854  64.787  67.794  1.00  5.00
ATOM      2  CA  VAL A   2      74.986  67.535  70.443  1.00  5.00
ATOM      3  CB  VAL A   2      74.160  67.157  71.577  1.00  5.00
ATOM      4  CA  ASN A   3      76.369  70.727  71.906  1.00  5.00
ATOM      5  CB  ASN A   3      77.269  71.382  70.297  1.00  5.00
ATOM      6  CA  TYR A   4      75.618  73.225  74.842  1.00  5.00
ATOM      7  CB  TYR A   4      74.930  73.971  78.043  1.00  5.00
ATOM      8  CA  PHE A   5      75.889  76.979  75.830  1.00  5.00
ATOM      9  CB  PHE A   5      74.550  79.694  75.892  1.00  5.00
ATOM     10  CA  LEU A   6      76.612  78.711  79.330  1.00  5.00
ATOM     11  CB  LEU A   6      77.688  76.885  79.656  1.00  5.00
ATOM     12  CA  GLY A   7      75.771  82.510  79.323  1.00  5.00
TER
ATOM     13  CA  GLY B   1      78.262  62.380  72.044  1.00  5.00
ATOM     14  CA  VAL B   2      77.769  65.909  73.776  1.00  5.00
ATOM     15  CB  VAL B   2      76.740  65.173  74.554  1.00  5.00
ATOM     16  CA  ASN B   3      79.887  69.221  73.714  1.00  5.00
ATOM     17  CB  ASN B   3      80.165  69.910  71.901  1.00  5.00
ATOM     18  CA  TYR B   4      80.234  72.680  75.668  1.00  5.00
ATOM     19  CB  TYR B   4      82.186  74.075  77.944  1.00  5.00
ATOM     20  CA  PHE B   5      80.349  76.434  74.168  1.00  5.00
ATOM     21  CB  PHE B   5      77.788  75.730  72.891  1.00  5.00
ATOM     22  CA  LEU B   6      80.590  79.723  75.812  1.00  5.00
ATOM     23  CB  LEU B   6      81.561  79.014  77.529  1.00  5.00
ATOM     24  CA  GLY B   7      78.498  82.633  74.608  1.00  5.00
TER
ATOM     25  CA  GLY C   1      65.153  70.011  61.653  1.00  5.00
ATOM     26  CA  VAL C   2      68.136  70.510  63.956  1.00  5.00
ATOM     27  CB  VAL C   2      69.361  70.986  63.196  1.00  5.00
ATOM     28  CA  ASN C   3      66.817  70.945  67.410  1.00  5.00
ATOM     29  CB  ASN C   3      65.310  70.615  68.768  1.00  5.00
ATOM     30  CA  TYR C   4      67.543  72.834  70.462  1.00  5.00
ATOM     31  CB  TYR C   4      66.205  75.703  71.632  1.00  5.00
ATOM     32  CA  PHE C   5      67.266  72.512  74.138  1.00  5.00
ATOM     33  CB  PHE C   5      68.373  70.004  72.861  1.00  5.00
ATOM     34  CA  LEU C   6      66.842  75.574  76.477  1.00  5.00
ATOM     35  CB  LEU C   6      66.061  77.448  76.624  1.00  5.00
ATOM     36  CA  GLY C   7      65.977  74.854  80.274  1.00  5.00
TER
ATOM     37  CA  GLY D   1      71.285  81.658  79.668  1.00  5.00
ATOM     38  CA  VAL D   2      71.742  77.756  80.035  1.00  5.00
ATOM     39  CB  VAL D   2      71.256  77.367  81.428  1.00  5.00
ATOM     40  CA  ASN D   3      70.651  76.617  76.423  1.00  5.00
ATOM     41  CB  ASN D   3      70.487  78.491  75.934  1.00  5.00
ATOM     42  CA  TYR D   4      71.619  73.254  74.475  1.00  5.00
ATOM     43  CB  TYR D   4      70.333  73.059  77.558  1.00  5.00
ATOM     44  CA  PHE D   5      71.751  72.070  70.944  1.00  5.00
ATOM     45  CB  PHE D   5      72.630  72.846  68.170  1.00  5.00
ATOM     46  CA  LEU D   6      71.016  68.865  68.809  1.00  5.00
ATOM     47  CB  LEU D   6      69.267  68.042  67.841  1.00  5.00
ATOM     48  CA  GLY D   7      72.597  69.275  65.452  1.00  5.00
TER
CONECT    1    2
CONECT    2    4    3
CONECT    4    6    5
CONECT    6    8    7
CONECT    8   10    9
CONECT   10   12   11
CONECT   13   14
CONECT   14   16   15
CONECT   16   18   17
CONECT   18   20   19
CONECT   20   22   21
CONECT   22   24   23
CONECT   25   26
CONECT   26   28   27
CONECT   28   30   29
CONECT   30   32   31
CONECT   32   34   33
CONECT   34   36   35
CONECT   37   38
CONECT   38   40   39
CONECT   40   42   41
CONECT   42   44   43
CONECT   44   46   45
CONECT   46   48   47
ENDMDL
REMARK CysZ8 x 4            ENERGY    -2.48940E+00 RMS    0.00
CRYST1  146.550  146.550  146.550  90.00  90.00  90.00 P 1           1
ORIGX1       1.00000   0.00000   0.00000        0.00000
ORIGX2       0.00000   1.00000   0.00000        0.00000
ORIGX2       0.00000   0.00000   1.00000        0.00000
SCALE1       1.00000   0.00000   0.00000        0.00000
SCALE2       1.00000   0.00000   0.00000        0.00000
SCALE3       1.00000   0.00000   0.00000        0.00000
ATOM      1  CA  GLY A   1      74.413  80.585  83.152  1.00  5.00
ATOM      2  CA  VAL A   2      73.309  77.082  82.231  1.00  5.00
ATOM      3  CB  VAL A   2      72.941  76.233  83.448  1.00  5.00
ATOM      4  CA  ASN A   3      73.284  75.519  78.718  1.00  5.00
ATOM      5  CB  ASN A   3      74.928  76.434  78.038  1.00  5.00
ATOM      6  CA  TYR A   4      72.167  72.453  76.822  1.00  5.00
ATOM      7  CB  TYR A   4      70.033  69.992  76.647  1.00  5.00
ATOM      8  CA  PHE A   5      72.943  70.300  73.628  1.00  5.00
ATOM      9  CB  PHE A   5      74.487  68.209  72.140  1.00  5.00
ATOM     10  CA  LEU A   6      70.704  68.746  71.197  1.00  5.00
ATOM     11  CB  LEU A   6      68.854  69.743  71.843  1.00  5.00
ATOM     12  CA  GLY A   7      71.731  65.605  69.368  1.00  5.00
TER
ATOM     13  CA  GLY B   1      71.965  62.582  72.207  1.00  5.00
ATOM     14  CA  VAL B   2      71.263  65.318  74.962  1.00  5.00
ATOM     15  CB  VAL B   2      71.348  64.550  76.237  1.00  5.00
ATOM     16  CA  ASN B   3      74.224  67.143  76.739  1.00  5.00
ATOM     17  CB  ASN B   3      75.757  66.024  76.724  1.00  5.00
ATOM     18  CA  TYR B   4      74.701  69.955  79.251  1.00  5.00
ATOM     19  CB  TYR B   4      74.625  71.020  82.489  1.00  5.00
ATOM     20  CA  PHE B   5      77.176  72.939  79.561  1.00  5.00
ATOM     21  CB  PHE B   5      76.707  72.519  76.643  1.00  5.00
ATOM     22  CA  LEU B   6      77.976  75.347  82.348  1.00  5.00
ATOM     23  CB  LEU B   6      78.206  75.341  84.487  1.00  5.00
ATOM     24  CA  GLY B   7      79.084  78.822  81.183  1.00  5.00
TER
ATOM     25  CA  GLY C   1      75.134  68.045  61.554  1.00  5.00
ATOM     26  CA  VAL C   2      73.904  68.598  65.241  1.00  5.00
ATOM     27  CB  VAL C   2      74.303  67.406  65.933  1.00  5.00
ATOM     28  CA  ASN C   3      72.625  71.438  67.509  1.00  5.00
ATOM     29  CB  ASN C   3      71.045  71.617  66.162  1.00  5.00
ATOM     30  CA  TYR C   4      73.486  73.654  70.895  1.00  5.00
ATOM     31  CB  TYR C   4      75.198  75.822  72.585  1.00  5.00
ATOM     32  CA  PHE C   5      71.245  75.613  73.493  1.00  5.00
ATOM     33  CB  PHE C   5      68.829  74.592  74.779  1.00  5.00
ATOM     34  CA  LEU C   6      71.282  78.795  75.623  1.00  5.00
ATOM     35  CB  LEU C   6      72.900  79.580  74.455  1.00  5.00
ATOM     36  CA  GLY C   7      69.356  79.279  78.916  1.00  5.00
TER
ATOM     37  CA  GLY D   1      78.741  70.390  62.201  1.00  5.00
ATOM     38  CA  VAL D   2      77.075  72.516  64.758  1.00  5.00
ATOM     39  CB  VAL D   2      77.776  72.467  66.072  1.00  5.00
ATOM     40  CA  ASN D   3      74.159  74.641  65.307  1.00  5.00
ATOM     41  CB  ASN D   3      73.936  74.515  63.341  1.00  5.00
ATOM     42  CA  TYR D   4      73.111  77.261  68.079  1.00  5.00
ATOM     43  CB  TYR D   4      72.616  80.251  69.506  1.00  5.00
ATOM     44  CA  PHE D   5      69.532  78.024  69.656  1.00  5.00
ATOM     45  CB  PHE D   5      69.389  75.056  69.265  1.00  5.00
ATOM     46  CA  LEU D   6      68.479  80.610  72.188  1.00  5.00
ATOM     47  CB  LEU D   6      68.584  82.698  72.036  1.00  5.00
ATOM     48  CA  GLY D   7      65.350  81.054  74.580  1.00  5.00
TER
CONECT    1    2
CONECT    2    4    3
CONECT    4    6    5
CONECT    6    8    7
CONECT    8   10    9
CONECT   10   12   11
CONECT   13   14
CONECT   14   16   15
CONECT   16   18   17
CONECT   18   20   19
CONECT   20   22   21
CONECT   22   24   23
CONECT   25   26
CONECT   26   28   27
CONECT   28   30   29
CONECT   30   32   31
CONECT   32   34   33
CONECT   34   36   35
CONECT   37   38
CONECT   38   40   39
CONECT   40   42   41
CONECT   42   44   43
CONECT   44   46   45
CONECT   46   48   47
ENDMDL
REMARK CysZ8 x 4            ENERGY    -2.48932E+00 RMS    0.00
CRYST1  146.550  146.550  146.550  90.00  90.00  90.00 P 1           1
ORIGX1       1.00000   0.00000   0.00000        0.00000
ORIGX2       0.00000   1.00000   0.00000        0.00000
ORIGX2       0.00000   0.00000   1.00000        0.00000
SCALE1       1.00000   0.00000   0.00000        0.00000
SCALE2       1.00000   0.00000   0.00000        0.00000
SCALE3       1.00000   0.00000   0.00000        0.00000
ATOM      1  CA  GLY A   1      74.070  84.184  76.940  1.00  5.00
ATOM      2  CA  VAL A   2      76.776  82.983  74.432  1.00  5.00
ATOM      3  CB  VAL A   2      77.774  83.289  75.497  1.00  5.00
ATOM      4  CA  ASN A   3      76.388  80.046  72.075  1.00  5.00
ATOM      5  CB  ASN A   3      75.197  80.956  70.854  1.00  5.00
ATOM      6  CA  TYR A   4      78.399  77.384  70.066  1.00  5.00
ATOM      7  CB  TYR A   4      79.929  79.463  72.129  1.00  5.00
ATOM      8  CA  PHE A   5      77.905  74.714  67.482  1.00  5.00
ATOM      9  CB  PHE A   5      76.112  74.635  65.036  1.00  5.00
ATOM     10  CA  LEU A   6      79.581  71.148  67.464  1.00  5.00
ATOM     11  CB  LEU A   6      79.150  71.085  69.521  1.00  5.00
ATOM     12  CA  GLY A   7      80.060  68.594  64.740  1.00  5.00
TER
ATOM     13  CA  GLY B   1      73.161  71.542  83.161  1.00  5.00
ATOM     14  CA  VAL B   2      70.569  70.486  80.521  1.00  5.00
ATOM     15  CB  VAL B   2      69.728  71.630  80.309  1.00  5.00
ATOM     16  CA  ASN B   3      70.375  68.782  77.196  1.00  5.00
ATOM     17  CB  ASN B   3      71.595  67.563  76.343  1.00  5.00
ATOM     18  CA  TYR B   4      67.593  69.386  74.736  1.00  5.00
ATOM     19  CB  TYR B   4      66.803  72.153  76.409  1.00  5.00
ATOM     20  CA  PHE B   5      66.768  67.919  71.291  1.00  5.00
ATOM     21  CB  PHE B   5      65.891  65.351  72.631  1.00  5.00
ATOM     22  CA  LEU B   6      65.203  69.783  68.292  1.00  5.00
ATOM     23  CB  LEU B   6      66.775  71.115  67.890  1.00  5.00
ATOM     24  CA  GLY B   7      61.892  68.634  66.567  1.00  5.00
TER
ATOM     25  CA  GLY C   1      76.503  81.634  80.239  1.00  5.00
ATOM     26  CA  VAL C   2      77.279  79.259  77.491  1.00  5.00
ATOM     27  CB  VAL C   2      78.619  78.983  77.917  1.00  5.00
ATOM     28  CA  ASN C   3      75.121  77.158  75.072  1.00  5.00
ATOM     29  CB  ASN C   3      73.882  78.008  73.578  1.00  5.00
ATOM     30  CA  TYR C   4      76.273  74.160  72.869  1.00  5.00
ATOM     31  CB  TYR C   4      78.457  74.122  75.382  1.00  5.00
ATOM     32  CA  PHE C   5      74.650  72.414  69.921  1.00  5.00
ATOM     33  CB  PHE C   5      72.741  72.331  67.584  1.00  5.00
ATOM     34  CA  LEU C   6      75.208  68.953  68.385  1.00  5.00
ATOM     35  CB  LEU C   6      75.211  67.076  69.227  1.00  5.00
ATOM     36  CA  GLY C   7      73.885  68.426  64.823  1.00  5.00
TER
ATOM     37  CA  GLY D   1      69.687  67.873  66.164  1.00  5.00
ATOM     38  CA  VAL D   2      70.552  68.128  69.979  1.00  5.00
ATOM     39  CB  VAL D   2      70.860  67.153  71.053  1.00  5.00
ATOM     40  CA  ASN D   3      71.241  71.003  72.231  1.00  5.00
ATOM     41  CB  ASN D   3      69.790  72.176  71.289  1.00  5.00
ATOM     42  CA  TYR D   4      73.033  71.669  75.435  1.00  5.00
ATOM     43  CB  TYR D   4      74.272  70.275  78.170  1.00  5.00
ATOM     44  CA  PHE D   5      73.437  74.504  77.912  1.00  5.00
ATOM     45  CB  PHE D   5      71.060  76.185  78.046  1.00  5.00
ATOM     46  CA  LEU D   6      76.371  75.003  80.154  1.00  5.00
ATOM     47  CB  LEU D   6      78.209  74.028  80.684  1.00  5.00
ATOM     48  CA  GLY D   7      75.658  76.891  83.434  1.00  5.00
TER
CONECT    1    2
CONECT    2    4    3
CONECT    4    6    5
CONECT    6    8    7
CONECT    8   10    9
CONECT   10   12   11
CONECT   13   14
CONECT   14   16   15
CONECT   16   18   17
CONECT   18   20   19
CONECT   20   22   21
CONECT   22   24   23
CONECT   25   26
CONECT   26   28   27
CONECT   28   30   29
CONECT   30   32   31
CONECT   32   34   33
CONECT   34   36   35
CONECT   37   38
CONECT   38   40   39
CONECT   40   42   41
CONECT   42   44   43
CONECT   44   46   45
CONECT   46   48   47
ENDMDL
REMARK CysZ8 x 4            ENERGY    -2.48924E+00 RMS    0.00
CRYST1  146.550  146.550  146.550  90.00  90.00  90.00 P 1           1
ORIGX1       1.00000   0.00000   0.00000        0.00000
ORIGX2       0.00000   1.00000   0.00000        0.00000
ORIGX2       0.00000   0.00000   1.00000        0.00000
SCALE1       1.00000   0.00000   0.00000        0.00000
SCALE2       1.00000   0.00000   0.00000        0.00000
SCALE3       1.00000   0.00000   0.00000        0.00000
ATOM      1  CA  GLY A   1      61.628  75.321  73.941  1.00  5.00
ATOM      2  CA  VAL A   2      63.449  72.919  71.545  1.00  5.00
ATOM      3  CB  VAL A   2      63.182  72.854  70.063  1.00  5.00
ATOM      4  CA  ASN A   3      66.512  71.044  72.483  1.00  5.00
ATOM      5  CB  ASN A   3      66.226  69.681  74.049  1.00  5.00
ATOM      6  CA  TYR A   4      68.943  68.904  70.348  1.00  5.00
ATOM      7  CB  TYR A   4      69.245  72.053  69.150  1.00  5.00
ATOM      8  CA  PHE A   5      72.094  66.762  70.461  1.00  5.00
ATOM      9  CB  PHE A   5      71.024  65.545  73.009  1.00  5.00
ATOM     10  CA  LEU A   6      75.280  66.694  68.221  1.00  5.00
ATOM     11  CB  LEU A   6      76.230  68.530  68.279  1.00  5.00
ATOM     12  CA  GLY A   7      77.202  63.621  67.178  1.00  5.00
TER
ATOM     13  CA  GLY B   1      75.093  82.813  68.788  1.00  5.00
ATOM     14  CA  VAL B   2      76.409  81.368  72.077  1.00  5.00
ATOM     15  CB  VAL B   2      75.841  82.028  73.236  1.00  5.00
ATOM     16  CA  ASN B   3      78.097  78.145  73.761  1.00  5.00
ATOM     17  CB  ASN B   3      79.935  77.565  73.514  1.00  5.00
ATOM     18  CA  TYR B   4      77.806  76.860  77.289  1.00  5.00
ATOM     19  CB  TYR B   4      74.464  76.709  77.992  1.00  5.00
ATOM     20  CA  PHE B   5      79.598  73.989  79.316  1.00  5.00
ATOM     21  CB  PHE B   5      81.957  74.580  77.637  1.00  5.00
ATOM     22  CA  LEU B   6      78.513  71.608  82.187  1.00  5.00
ATOM     23  CB  LEU B   6      76.688  71.040  81.406  1.00  5.00
ATOM     24  CA  GLY B   7      81.442  71.409  84.571  1.00  5.00
TER
ATOM     25  CA  GLY C   1      65.831  80.689  71.486  1.00  5.00
ATOM     26  CA  VAL C   2      66.598  77.035  70.681  1.00  5.00
ATOM     27  CB  VAL C   2      67.195  77.461  69.375  1.00  5.00
ATOM     28  CA  ASN C   3      69.304  74.854  72.343  1.00  5.00
ATOM     29  CB  ASN C   3      69.719  75.141  74.359  1.00  5.00
ATOM     30  CA  TYR C   4      72.026  72.229  71.486  1.00  5.00
ATOM     31  CB  TYR C   4      73.597  73.166  68.555  1.00  5.00
ATOM     32  CA  PHE C   5      74.082  69.350  73.137  1.00  5.00
ATOM     33  CB  PHE C   5      74.354  68.602  75.973  1.00  5.00
ATOM     34  CA  LEU C   6      77.430  67.604  72.450  1.00  5.00
ATOM     35  CB  LEU C   6      79.347  67.645  71.914  1.00  5.00
ATOM     36  CA  GLY C   7      77.916  63.836  73.466  1.00  5.00
TER
ATOM     37  CA  GLY D   1      78.554  67.415  78.631  1.00  5.00
ATOM     38  CA  VAL D   2      78.559  70.547  76.666  1.00  5.00
ATOM     39  CB  VAL D   2      79.797  70.414  75.681  1.00  5.00
ATOM     40  CA  ASN D   3      75.815  72.879  75.289  1.00  5.00
ATOM     41  CB  ASN D   3      75.596  73.264  77.294  1.00  5.00
ATOM     42  CA  TYR D   4      75.301  75.369  72.464  1.00  5.00
ATOM     43  CB  TYR D   4      77.719  73.333  71.525  1.00  5.00
ATOM     44  CA  PHE D   5      72.672  78.213  72.074  1.00  5.00
ATOM     45  CB  PHE D   5      70.888  80.421  72.990  1.00  5.00
ATOM     46  CA  LEU D   6      71.113  79.225  68.634  1.00  5.00
ATOM     47  CB  LEU D   6      72.254  78.339  67.056  1.00  5.00
ATOM     48  CA  GLY D   7      68.811  82.315  68.053  1.00  5.00
TER
CONECT    1    2
CONECT    2    4    3
CONECT    4    6    5
CONECT    6    8    7
CONECT    8   10    9
CONECT   10   12   11
CONECT   13   14
CONECT   14   16   15
CONECT   16   18   17
CONECT   18   20   19
CONECT   20   22   21
CONECT   22   24   23
CONECT   25   26
CONECT   26   28   27
CONECT   28   30   29
CONECT   30   32   31
CONECT   32   34   33
CONECT   34   36   35
CONECT   37   38
CONECT   38   40   39
CONECT   40   42   41
CONECT   42   44   43
CONECT   44   46   45
CONECT   46   48   47
ENDMDL
REMARK CysZ8 x 4            ENERGY    -2.48922E+00 RMS    0.00
CRYST1  146.550  146.550  146.550  90.00  90.00  90.00 P 1           1
ORIGX1       1.00000   0.00000   0.00000        0.00000
ORIGX2       0.00000   1.00000   0.00000        0.00000
ORIGX2       0.00000   0.00000   1.00000        0.00000
SCALE1       1.00000   0.00000   0.00000        0.00000
SCALE2       1.00000   0.00000   0.00000        0.00000
SCALE3       1.00000   0.00000   0.00000        0.00000
ATOM      1  CA  GLY A   1      71.109  63.805  71.240  1.00  5.00
ATOM      2  CA  VAL A   2      69.100  67.124  71.647  1.00  5.00
ATOM      3  CB  VAL A   2      67.930  66.936  72.608  1.00  5.00
ATOM      4  CA  ASN A   3      71.132  70.313  72.106  1.00  5.00
ATOM      5  CB  ASN A   3      72.454  69.392  71.034  1.00  5.00
ATOM      6  CA  TYR A   4      70.665  73.987  72.569  1.00  5.00
ATOM      7  CB  TYR A   4      68.445  74.308  75.176  1.00  5.00
ATOM      8  CA  PHE A   5      72.784  77.218  71.883  1.00  5.00
ATOM      9  CB  PHE A   5      74.656  78.501  69.884  1.00  5.00
ATOM     10  CA  LEU A   6      72.727  80.676  73.342  1.00  5.00
ATOM     11  CB  LEU A   6      71.786  80.852  75.237  1.00  5.00
ATOM     12  CA  GLY A   7      75.222  83.143  71.897  1.00  5.00
TER
ATOM     13  CA  GLY B   1      82.891  78.634  71.434  1.00  5.00
ATOM     14  CA  VAL B   2      82.361  76.922  75.080  1.00  5.00
ATOM     15  CB  VAL B   2      81.714  77.974  75.925  1.00  5.00
ATOM     16  CA  ASN B   3      80.001  73.911  75.627  1.00  5.00
ATOM     17  CB  ASN B   3      81.770  72.851  75.745  1.00  5.00
ATOM     18  CA  TYR B   4      77.619  72.703  78.464  1.00  5.00
ATOM     19  CB  TYR B   4      78.289  75.913  79.410  1.00  5.00
ATOM     20  CA  PHE B   5      75.759  69.603  79.498  1.00  5.00
ATOM     21  CB  PHE B   5      76.702  68.209  77.016  1.00  5.00
ATOM     22  CA  LEU B   6      72.873  68.393  81.694  1.00  5.00
ATOM     23  CB  LEU B   6      71.935  70.067  80.972  1.00  5.00
ATOM     24  CA  GLY B   7      72.476  64.725  82.657  1.00  5.00
TER
ATOM     25  CA  GLY C   1      69.709  84.563  69.486  1.00  5.00
ATOM     26  CA  VAL C   2      69.066  80.954  70.610  1.00  5.00
ATOM     27  CB  VAL C   2      67.636  80.607  70.864  1.00  5.00
ATOM     28  CA  ASN C   3      70.142  77.980  68.293  1.00  5.00
ATOM     29  CB  ASN C   3      70.673  79.034  66.715  1.00  5.00
ATOM     30  CA  TYR C   4      69.103  74.477  68.741  1.00  5.00
ATOM     31  CB  TYR C   4      67.176  72.040  70.209  1.00  5.00
ATOM     32  CA  PHE C   5      70.112  71.141  67.349  1.00  5.00
ATOM     33  CB  PHE C   5      71.274  73.241  65.550  1.00  5.00
ATOM     34  CA  LEU C   6      68.890  67.673  67.442  1.00  5.00
ATOM     35  CB  LEU C   6      66.904  66.865  67.012  1.00  5.00
ATOM     36  CA  GLY C   7      70.597  64.310  66.486  1.00  5.00
TER
ATOM     37  CA  GLY D   1      69.738  63.953  78.223  1.00  5.00
ATOM     38  CA  VAL D   2      69.946  67.679  77.195  1.00  5.00
ATOM     39  CB  VAL D   2      69.012  68.661  77.751  1.00  5.00
ATOM     40  CA  ASN D   3      73.012  69.542  75.788  1.00  5.00
ATOM     41  CB  ASN D   3      73.380  67.670  75.000  1.00  5.00
ATOM     42  CA  TYR D   4      73.904  73.270  75.567  1.00  5.00
ATOM     43  CB  TYR D   4      74.247  74.518  78.724  1.00  5.00
ATOM     44  CA  PHE D   5      76.475  75.443  73.604  1.00  5.00
ATOM     45  CB  PHE D   5      78.166  75.783  71.156  1.00  5.00
ATOM     46  CA  LEU D   6      77.840  79.158  74.136  1.00  5.00
ATOM     47  CB  LEU D   6      77.093  79.418  75.698  1.00  5.00
ATOM     48  CA  GLY D   7      79.062  81.077  71.029  1.00  5.00
TER
CONECT    1    2
CONECT    2    4    3
CONECT    4    6    5
CONECT    6    8    7
CONECT    8   10    9
CONECT   10   12   11
CONECT   13   14
CONECT   14   16   15
CONECT   16   18   17
CONECT   18   20   19
CONECT   20   22   21
CONECT   22   24   23
CONECT   25   26
CONECT   26   28   27
CONECT   28   30   29
CONECT   30   32   31
CONECT   32   34   33
CONECT   34   36   35
CONECT   37   38
CONECT   38   40   39
CONECT   40   42   41
CONECT   42   44   43
CONECT   44   46   45
CONECT   46   48   47
ENDMDL
REMARK CysZ8 x 4            ENERGY    -2.48913E+00 RMS    0.00
CRYST1  146.550  146.550  146.550  90.00  90.00  90.00 P 1           1
ORIGX1       1.00000   0.00000   0.00000        0.00000
ORIGX2       0.00000   1.00000   0.00000        0.00000
ORIGX2       0.00000   0.00000   1.00000        0.00000
SCALE1       1.00000   0.00000   0.00000        0.00000
SCALE2       1.00000   0.00000   0.00000        0.00000
SCALE3       1.00000   0.00000   0.00000        0.00000
ATOM      1  CA  GLY A   1      70.963  76.265  84.269  1.00  5.00
ATOM      2  CA  VAL A   2      73.356  73.579  82.901  1.00  5.00
ATOM      3  CB  VAL A   2      73.609  72.537  83.803  1.00  5.00
ATOM      4  CA  ASN A   3      75.754  73.529  80.114  1.00  5.00
ATOM      5  CB  ASN A   3      77.699  73.762  79.827  1.00  5.00
ATOM      6  CA  TYR A   4      77.402  70.484  78.227  1.00  5.00
ATOM      7  CB  TYR A   4      74.652  68.617  78.872  1.00  5.00
ATOM      8  CA  PHE A   5      79.959  70.357  75.519  1.00  5.00
ATOM      9  CB  PHE A   5      82.959  70.120  76.143  1.00  5.00
ATOM     10  CA  LEU A   6      81.256  68.010  72.711  1.00  5.00
ATOM     11  CB  LEU A   6      80.719  67.552  70.774  1.00  5.00
ATOM     12  CA  GLY A   7      85.121  67.997  71.995  1.00  5.00
TER
ATOM     13  CA  GLY B   1      74.820  82.161  65.824  1.00  5.00
ATOM     14  CA  VAL B   2      72.612  78.987  65.074  1.00  5.00
ATOM     15  CB  VAL B   2      72.061  78.975  63.712  1.00  5.00
ATOM     16  CA  ASN B   3      71.538  77.136  68.050  1.00  5.00
ATOM     17  CB  ASN B   3      71.055  77.867  69.854  1.00  5.00
ATOM     18  CA  TYR B   4      68.787  74.197  68.100  1.00  5.00
ATOM     19  CB  TYR B   4      71.004  71.717  67.924  1.00  5.00
ATOM     20  CA  PHE B   5      66.474  73.209  70.847  1.00  5.00
ATOM     21  CB  PHE B   5      64.667  75.029  72.393  1.00  5.00
ATOM     22  CA  LEU B   6      64.615  70.232  72.293  1.00  5.00
ATOM     23  CB  LEU B   6      65.554  68.468  71.894  1.00  5.00
ATOM     24  CA  GLY B   7      61.546  71.007  74.167  1.00  5.00
TER
ATOM     25  CA  GLY C   1      64.017  71.208  77.811  1.00  5.00
ATOM     26  CA  VAL C   2      67.401  71.044  76.270  1.00  5.00
ATOM     27  CB  VAL C   2      68.399  70.130  76.592  1.00  5.00
ATOM     28  CA  ASN C   3      69.119  73.211  74.020  1.00  5.00
ATOM     29  CB  ASN C   3      69.560  75.162  74.453  1.00  5.00
ATOM     30  CA  TYR C   4      71.948  72.291  71.530  1.00  5.00
ATOM     31  CB  TYR C   4      73.873  69.686  71.130  1.00  5.00
ATOM     32  CA  PHE C   5      74.636  74.233  69.303  1.00  5.00
ATOM     33  CB  PHE C   5      74.272  75.296  72.037  1.00  5.00
ATOM     34  CA  LEU C   6      76.734  74.027  65.862  1.00  5.00
ATOM     35  CB  LEU C   6      75.348  74.778  64.607  1.00  5.00
ATOM     36  CA  GLY C   7      80.166  75.791  65.475  1.00  5.00
TER
ATOM     37  CA  GLY D   1      66.985  73.389  81.544  1.00  5.00
ATOM     38  CA  VAL D   2      70.335  72.310  79.802  1.00  5.00
ATOM     39  CB  VAL D   2      70.692  71.012  80.545  1.00  5.00
ATOM     40  CA  ASN D   3      72.461  73.548  76.760  1.00  5.00
ATOM     41  CB  ASN D   3      72.603  75.320  77.531  1.00  5.00
ATOM     42  CA  TYR D   4      74.967  71.756  74.660  1.00  5.00
ATOM     43  CB  TYR D   4      76.615  68.876  74.704  1.00  5.00
ATOM     44  CA  PHE D   5      77.749  72.773  72.340  1.00  5.00
ATOM     45  CB  PHE D   5      79.960  74.105  73.778  1.00  5.00
ATOM     46  CA  LEU D   6      79.512  71.255  69.309  1.00  5.00
ATOM     47  CB  LEU D   6      77.736  70.620  68.415  1.00  5.00
ATOM     48  CA  GLY D   7      82.689  72.687  67.617  1.00  5.00
TER
CONECT    1    2
CONECT    2    4    3
CONECT    4    6    5
CONECT    6    8    7
CONECT    8   10    9
CONECT   10   12   11
CONECT   13   14
CONECT   14   16   15
CONECT   16   18   17
CONECT   18   20   19
CONECT   20   22   21
CONECT   22   24   23
CONECT   25   26
CONECT   26   28   27
CONECT   28   30   29
CONECT   30   32   31
CONECT   32   34   33
CONECT   34   36   35
CONECT   37   38
CONECT   38   40   39
CONECT   40   42   41
CONECT   42   44   43
CONECT   44   46   45
CONECT   46   48   47
ENDMDL
REMARK CysZ8 x 4            ENERGY    -2.48913E+00 RMS    0.00
CRYST1  146.550  146.550  146.550  90.00  90.00  90.00 P 1           1
ORIGX1       1.00000   0.00000   0.00000        0.00000
ORIGX2       0.00000   1.00000   0.00000        0.00000
ORIGX2       0.00000   0.00000   1.00000        0.00000
SCALE1       1.00000   0.00000   0.00000        0.00000
SCALE2       1.00000   0.00000   0.00000        0.00000
SCALE3       1.00000   0.00000   0.00000        0.00000
ATOM      1  CA  GLY A   1      77.441  62.615  76.036  1.00  5.00
ATOM      2  CA  VAL A   2      75.501  65.627  74.486  1.00  5.00
ATOM      3  CB  VAL A   2      73.998  65.885  74.650  1.00  5.00
ATOM      4  CA  ASN A   3      74.786  69.191  75.721  1.00  5.00
ATOM      5  CB  ASN A   3      76.665  69.123  76.462  1.00  5.00
ATOM      6  CA  TYR A   4      72.320  71.981  75.241  1.00  5.00
ATOM      7  CB  TYR A   4      69.895  69.741  75.794  1.00  5.00
ATOM      8  CA  PHE A   5      72.718  75.691  75.959  1.00  5.00
ATOM      9  CB  PHE A   5      75.252  74.683  77.101  1.00  5.00
ATOM     10  CA  LEU A   6      70.393  79.046  75.727  1.00  5.00
ATOM     11  CB  LEU A   6      68.534  78.903  76.582  1.00  5.00
ATOM     12  CA  GLY A   7      72.341  82.403  75.591  1.00  5.00
TER
ATOM     13  CA  GLY B   1      66.828  79.631  66.147  1.00  5.00
ATOM     14  CA  VAL B   2      68.616  76.523  66.837  1.00  5.00
ATOM     15  CB  VAL B   2      68.173  75.363  66.053  1.00  5.00
ATOM     16  CA  ASN B   3      72.358  76.149  66.297  1.00  5.00
ATOM     17  CB  ASN B   3      72.519  77.793  67.246  1.00  5.00
ATOM     18  CA  TYR B   4      74.607  73.042  66.845  1.00  5.00
ATOM     19  CB  TYR B   4      75.398  71.193  64.072  1.00  5.00
ATOM     20  CA  PHE B   5      78.143  71.968  67.761  1.00  5.00
ATOM     21  CB  PHE B   5      76.921  73.647  69.968  1.00  5.00
ATOM     22  CA  LEU B   6      80.389  69.036  67.391  1.00  5.00
ATOM     23  CB  LEU B   6      80.969  69.117  65.378  1.00  5.00
ATOM     24  CA  GLY B   7      83.362  68.809  69.819  1.00  5.00
TER
ATOM     25  CA  GLY C   1      67.539  83.224  78.783  1.00  5.00
ATOM     26  CA  VAL C   2      70.951  82.165  80.388  1.00  5.00
ATOM     27  CB  VAL C   2      72.046  83.004  80.655  1.00  5.00
ATOM     28  CA  ASN C   3      70.122  78.515  80.651  1.00  5.00
ATOM     29  CB  ASN C   3      68.677  77.771  81.765  1.00  5.00
ATOM     30  CA  TYR C   4      71.586  75.096  80.080  1.00  5.00
ATOM     31  CB  TYR C   4      74.505  74.765  81.758  1.00  5.00
ATOM     32  CA  PHE C   5      70.070  71.702  79.192  1.00  5.00
ATOM     33  CB  PHE C   5      67.889  73.649  79.289  1.00  5.00
ATOM     34  CA  LEU C   6      71.537  67.879  79.614  1.00  5.00
ATOM     35  CB  LEU C   6      73.208  68.523  80.569  1.00  5.00
ATOM     36  CA  GLY C   7      69.652  65.221  77.704  1.00  5.00
TER
ATOM     37  CA  GLY D   1      80.554  64.150  71.379  1.00  5.00
ATOM     38  CA  VAL D   2      77.789  66.687  70.503  1.00  5.00
ATOM     39  CB  VAL D   2      76.381  66.468  69.953  1.00  5.00
ATOM     40  CA  ASN D   3      76.703  70.353  71.565  1.00  5.00
ATOM     41  CB  ASN D   3      77.688  70.781  73.286  1.00  5.00
ATOM     42  CA  TYR D   4      73.370  72.484  70.997  1.00  5.00
ATOM     43  CB  TYR D   4      72.117  69.654  69.552  1.00  5.00
ATOM     44  CA  PHE D   5      71.978  75.972  71.261  1.00  5.00
ATOM     45  CB  PHE D   5      72.346  78.837  71.786  1.00  5.00
ATOM     46  CA  LEU D   6      68.638  77.549  71.712  1.00  5.00
ATOM     47  CB  LEU D   6      67.141  75.986  71.328  1.00  5.00
ATOM     48  CA  GLY D   7      68.199  81.298  71.282  1.00  5.00
TER
CONECT    1    2
CONECT    2    4    3
CONECT    4    6    5
CONECT    6    8    7
CONECT    8   10    9
CONECT   10   12   11
CONECT   13   14
CONECT   14   16   15
CONECT   16   18   17
CONECT   18   20   19
CONECT   20   22   21
CONECT   22   24   23
CONECT   25   26
CONECT   26   28   27
CONECT   28   30   29
CONECT   30   32   31
CONECT   32   34   33
CONECT   34   36   35
CONECT   37   38
CONECT   38   40   39
CONECT   40   42   41
CONECT   42   44   43
CONECT   44   46   45
CONECT   46   48   47
ENDMDL
REMARK CysZ8 x 4            ENERGY    -2.48913E+00 RMS    0.00
CRYST1  146.550  146.550  146.550  90.00  90.00  90.00 P 1           1
ORIGX1       1.00000   0.00000   0.00000        0.00000
ORIGX2       0.00000   1.00000   0.00000        0.00000
ORIGX2       0.00000   0.00000   1.00000        0.00000
SCALE1       1.00000   0.00000   0.00000        0.00000
SCALE2       1.00000   0.00000   0.00000        0.00000
SCALE3       1.00000   0.00000   0.00000        0.00000
ATOM      1  CA  GLY A   1      65.263  77.202  77.635  1.00  5.00
ATOM      2  CA  VAL A   2      66.667  73.985  76.130  1.00  5.00
ATOM      3  CB  VAL A   2      66.059  74.336  74.916  1.00  5.00
ATOM      4  CA  ASN A   3      70.161  72.943  75.311  1.00  5.00
ATOM      5  CB  ASN A   3      71.922  72.434  75.897  1.00  5.00
ATOM      6  CA  TYR A   4      71.807  71.104  72.382  1.00  5.00
ATOM      7  CB  TYR A   4      71.408  73.685  70.184  1.00  5.00
ATOM      8  CA  PHE A   5      74.948  69.272  72.174  1.00  5.00
ATOM      9  CB  PHE A   5      74.017  68.351  74.823  1.00  5.00
ATOM     10  CA  LEU A   6      77.223  68.049  69.538  1.00  5.00
ATOM     11  CB  LEU A   6      77.206  69.737  68.260  1.00  5.00
ATOM     12  CA  GLY A   7      80.404  66.251  70.224  1.00  5.00
TER
ATOM     13  CA  GLY B   1      82.892  69.237  71.345  1.00  5.00
ATOM     14  CA  VAL B   2      80.656  72.145  70.482  1.00  5.00
ATOM     15  CB  VAL B   2      80.967  72.101  69.026  1.00  5.00
ATOM     16  CA  ASN B   3      77.265  72.725  72.571  1.00  5.00
ATOM     17  CB  ASN B   3      77.850  71.377  73.934  1.00  5.00
ATOM     18  CA  TYR B   4      74.398  74.852  71.433  1.00  5.00
ATOM     19  CB  TYR B   4      73.871  77.560  69.369  1.00  5.00
ATOM     20  CA  PHE B   5      71.438  76.404  73.190  1.00  5.00
ATOM     21  CB  PHE B   5      70.200  76.804  75.887  1.00  5.00
ATOM     22  CA  LEU B   6      67.800  77.800  72.172  1.00  5.00
ATOM     23  CB  LEU B   6      67.224  77.482  70.267  1.00  5.00
ATOM     24  CA  GLY B   7      65.403  80.034  74.207  1.00  5.00
TER
ATOM     25  CA  GLY C   1      68.269  84.634  72.069  1.00  5.00
ATOM     26  CA  VAL C   2      70.570  81.793  70.811  1.00  5.00
ATOM     27  CB  VAL C   2      70.245  81.124  69.568  1.00  5.00
ATOM     28  CA  ASN C   3      73.543  80.418  72.858  1.00  5.00
ATOM     29  CB  ASN C   3      74.145  80.064  74.766  1.00  5.00
ATOM     30  CA  TYR C   4      76.427  78.284  71.724  1.00  5.00
ATOM     31  CB  TYR C   4      78.294  80.711  70.338  1.00  5.00
ATOM     32  CA  PHE C   5      79.691  76.885  73.543  1.00  5.00
ATOM     33  CB  PHE C   5      80.880  75.957  76.131  1.00  5.00
ATOM     34  CA  LEU C   6      83.023  75.833  72.473  1.00  5.00
ATOM     35  CB  LEU C   6      83.017  76.479  70.519  1.00  5.00
ATOM     36  CA  GLY C   7      85.058  73.937  75.234  1.00  5.00
TER
ATOM     37  CA  GLY D   1      65.734  73.548  82.204  1.00  5.00
ATOM     38  CA  VAL D   2      67.050  70.726  79.660  1.00  5.00
ATOM     39  CB  VAL D   2      65.727  70.407  78.973  1.00  5.00
ATOM     40  CA  ASN D   3      70.037  69.439  77.667  1.00  5.00
ATOM     41  CB  ASN D   3      70.508  68.701  79.508  1.00  5.00
ATOM     42  CA  TYR D   4      70.269  67.440  74.429  1.00  5.00
ATOM     43  CB  TYR D   4      68.788  69.999  72.713  1.00  5.00
ATOM     44  CA  PHE D   5      72.284  65.281  72.329  1.00  5.00
ATOM     45  CB  PHE D   5      70.497  63.037  73.401  1.00  5.00
ATOM     46  CA  LEU D   6      72.757  66.110  68.720  1.00  5.00
ATOM     47  CB  LEU D   6      72.668  68.113  69.011  1.00  5.00
ATOM     48  CA  GLY D   7      74.284  64.156  65.889  1.00  5.00
TER
CONECT    1    2
CONECT    2    4    3
CONECT    4    6    5
CONECT    6    8    7
CONECT    8   10    9
CONECT   10   12   11
CONECT   13   14
CONECT   14   16   15
CONECT   16   18   17
CONECT   18   20   19
CONECT   20   22   21
CONECT   22   24   23
CONECT   25   26
CONECT   26   28   27
CONECT   28   30   29
CONECT   30   32   31
CONECT   32   34   33
CONECT   34   36   35
CONECT   37   38
CONECT   38   40   39
CONECT   40   42   41
CONECT   42   44   43
CONECT   44   46   45
CONECT   46   48   47
ENDMDL
REMARK CysZ8 x 4            ENERGY    -2.48909E+00 RMS    0.00
CRYST1  146.550  146.550  146.550  90.00  90.00  90.00 P 1           1
ORIGX1       1.00000   0.00000   0.00000        0.00000
ORIGX2       0.00000   1.00000   0.00000        0.00000
ORIGX2       0.00000   0.00000   1.00000        0.00000
SCALE1       1.00000   0.00000   0.00000        0.00000
SCALE2       1.00000   0.00000   0.00000        0.00000
SCALE3       1.00000   0.00000   0.00000        0.00000
ATOM      1  CA  GLY A   1      84.813  70.866  77.882  1.00  5.00
ATOM      2  CA  VAL A   2      82.249  73.427  76.491  1.00  5.00
ATOM      3  CB  VAL A   2      82.011  74.676  77.140  1.00  5.00
ATOM      4  CA  ASN A   3      81.378  72.805  72.664  1.00  5.00
ATOM      5  CB  ASN A   3      81.693  70.861  72.059  1.00  5.00
ATOM      6  CA  TYR A   4      79.012  74.639  70.314  1.00  5.00
ATOM      7  CB  TYR A   4      80.097  74.950  67.157  1.00  5.00
ATOM      8  CA  PHE A   5      76.743  73.014  67.585  1.00  5.00
ATOM      9  CB  PHE A   5      76.172  71.144  69.743  1.00  5.00
ATOM     10  CA  LEU A   6      75.208  74.272  64.450  1.00  5.00
ATOM     11  CB  LEU A   6      77.017  74.394  63.470  1.00  5.00
ATOM     12  CA  GLY A   7      71.810  73.197  62.715  1.00  5.00
TER
ATOM     13  CA  GLY B   1      66.538  80.062  67.755  1.00  5.00
ATOM     14  CA  VAL B   2      69.259  79.009  70.324  1.00  5.00
ATOM     15  CB  VAL B   2      68.520  79.990  71.171  1.00  5.00
ATOM     16  CA  ASN B   3      69.659  75.861  72.219  1.00  5.00
ATOM     17  CB  ASN B   3      68.505  74.107  72.388  1.00  5.00
ATOM     18  CA  TYR B   4      71.758  74.428  75.160  1.00  5.00
ATOM     19  CB  TYR B   4      70.552  74.480  78.271  1.00  5.00
ATOM     20  CA  PHE B   5      72.997  71.108  76.112  1.00  5.00
ATOM     21  CB  PHE B   5      73.250  68.151  75.682  1.00  5.00
ATOM     22  CA  LEU B   6      74.542  69.468  79.409  1.00  5.00
ATOM     23  CB  LEU B   6      74.592  70.273  81.290  1.00  5.00
ATOM     24  CA  GLY B   7      76.914  66.202  79.070  1.00  5.00
TER
ATOM     25  CA  GLY C   1      69.301  77.660  64.283  1.00  5.00
ATOM     26  CA  VAL C   2      72.384  77.531  66.647  1.00  5.00
ATOM     27  CB  VAL C   2      72.578  78.917  67.214  1.00  5.00
ATOM     28  CA  ASN C   3      72.989  74.941  69.776  1.00  5.00
ATOM     29  CB  ASN C   3      72.879  73.696  68.332  1.00  5.00
ATOM     30  CA  TYR C   4      75.663  75.149  72.645  1.00  5.00
ATOM     31  CB  TYR C   4      73.536  77.198  74.232  1.00  5.00
ATOM     32  CA  PHE C   5      76.957  71.834  74.796  1.00  5.00
ATOM     33  CB  PHE C   5      77.565  68.777  75.055  1.00  5.00
ATOM     34  CA  LEU C   6      78.575  71.555  78.435  1.00  5.00
ATOM     35  CB  LEU C   6      77.789  73.428  78.734  1.00  5.00
ATOM     36  CA  GLY C   7      80.641  68.282  79.470  1.00  5.00
TER
ATOM     37  CA  GLY D   1      72.532  63.837  79.223  1.00  5.00
ATOM     38  CA  VAL D   2      70.082  66.907  79.434  1.00  5.00
ATOM     39  CB  VAL D   2      70.002  67.826  80.515  1.00  5.00
ATOM     40  CA  ASN D   3      69.075  69.393  76.643  1.00  5.00
ATOM     41  CB  ASN D   3      67.021  69.633  76.925  1.00  5.00
ATOM     42  CA  TYR D   4      67.510  73.010  76.664  1.00  5.00
ATOM     43  CB  TYR D   4      65.892  74.784  78.906  1.00  5.00
ATOM     44  CA  PHE D   5      65.939  75.819  74.492  1.00  5.00
ATOM     45  CB  PHE D   5      65.110  76.790  71.625  1.00  5.00
ATOM     46  CA  LEU D   6      66.113  79.418  75.853  1.00  5.00
ATOM     47  CB  LEU D   6      67.420  78.740  76.969  1.00  5.00
ATOM     48  CA  GLY D   7      63.796  81.555  73.520  1.00  5.00
TER
CONECT    1    2
CONECT    2    4    3
CONECT    4    6    5
CONECT    6    8    7
CONECT    8   10    9
CONECT   10   12   11
CONECT   13   14
CONECT   14   16   15
CONECT   16   18   17
CONECT   18   20   19
CONECT   20   22   21
CONECT   22   24   23
CONECT   25   26
CONECT   26   28   27
CONECT   28   30   29
CONECT   30   32   31
CONECT   32   34   33
CONECT   34   36   35
CONECT   37   38
CONECT   38   40   39
CONECT   40   42   41
CONECT   42   44   43
CONECT   44   46   45
CONECT   46   48   47
ENDMDL
REMARK CysZ8 x 4            ENERGY    -2.48907E+00 RMS    0.00
CRYST1  146.550  146.550  146.550  90.00  90.00  90.00 P 1           1
ORIGX1       1.00000   0.00000   0.00000        0.00000
ORIGX2       0.00000   1.00000   0.00000        0.00000
ORIGX2       0.00000   0.00000   1.00000        0.00000
SCALE1       1.00000   0.00000   0.00000        0.00000
SCALE2       1.00000   0.00000   0.00000        0.00000
SCALE3       1.00000   0.00000   0.00000        0.00000
ATOM      1  CA  GLY A   1      81.535  66.077  74.195  1.00  5.00
ATOM      2  CA  VAL A   2      80.718  69.916  73.672  1.00  5.00
ATOM      3  CB  VAL A   2      81.492  70.936  73.006  1.00  5.00
ATOM      4  CA  ASN A   3      77.305  71.554  74.218  1.00  5.00
ATOM      5  CB  ASN A   3      75.996  70.434  75.292  1.00  5.00
ATOM      6  CA  TYR A   4      75.582  74.664  72.546  1.00  5.00
ATOM      7  CB  TYR A   4      75.684  74.544  69.199  1.00  5.00
ATOM      8  CA  PHE A   5      72.793  77.295  72.861  1.00  5.00
ATOM      9  CB  PHE A   5      71.220  77.656  75.311  1.00  5.00
ATOM     10  CA  LEU A   6      70.489  79.123  70.508  1.00  5.00
ATOM     11  CB  LEU A   6      71.132  79.156  68.557  1.00  5.00
ATOM     12  CA  GLY A   7      68.085  81.691  71.561  1.00  5.00
TER
ATOM     13  CA  GLY B   1      71.944  84.611  71.403  1.00  5.00
ATOM     14  CA  VAL B   2      74.684  81.924  71.085  1.00  5.00
ATOM     15  CB  VAL B   2      75.649  82.238  69.999  1.00  5.00
ATOM     16  CA  ASN B   3      75.657  80.245  74.321  1.00  5.00
ATOM     17  CB  ASN B   3      74.981  79.255  75.910  1.00  5.00
ATOM     18  CA  TYR B   4      77.975  77.384  75.001  1.00  5.00
ATOM     19  CB  TYR B   4      81.295  76.545  75.143  1.00  5.00
ATOM     20  CA  PHE B   5      78.862  74.460  77.314  1.00  5.00
ATOM     21  CB  PHE B   5      76.080  74.971  78.451  1.00  5.00
ATOM     22  CA  LEU B   6      81.998  72.107  77.695  1.00  5.00
ATOM     23  CB  LEU B   6      84.075  72.460  77.457  1.00  5.00
ATOM     24  CA  GLY B   7      81.425  68.624  79.189  1.00  5.00
TER
ATOM     25  CA  GLY C   1      65.744  78.360  76.208  1.00  5.00
ATOM     26  CA  VAL C   2      66.889  75.643  73.441  1.00  5.00
ATOM     27  CB  VAL C   2      66.082  75.405  72.222  1.00  5.00
ATOM     28  CA  ASN C   3      70.158  73.662  73.695  1.00  5.00
ATOM     29  CB  ASN C   3      71.311  73.356  75.389  1.00  5.00
ATOM     30  CA  TYR C   4      72.530  71.990  71.086  1.00  5.00
ATOM     31  CB  TYR C   4      73.475  71.477  67.935  1.00  5.00
ATOM     32  CA  PHE C   5      75.022  68.989  71.187  1.00  5.00
ATOM     33  CB  PHE C   5      76.249  66.973  73.149  1.00  5.00
ATOM     34  CA  LEU C   6      78.416  68.256  69.486  1.00  5.00
ATOM     35  CB  LEU C   6      79.312  68.915  67.690  1.00  5.00
ATOM     36  CA  GLY C   7      80.225  64.831  69.444  1.00  5.00
TER
ATOM     37  CA  GLY D   1      75.414  67.354  65.879  1.00  5.00
ATOM     38  CA  VAL D   2      72.324  66.890  68.103  1.00  5.00
ATOM     39  CB  VAL D   2      72.985  66.088  69.133  1.00  5.00
ATOM     40  CA  ASN D   3      69.666  69.285  69.477  1.00  5.00
ATOM     41  CB  ASN D   3      69.574  70.880  68.096  1.00  5.00
ATOM     42  CA  TYR D   4      67.783  69.506  72.814  1.00  5.00
ATOM     43  CB  TYR D   4      70.114  69.271  75.331  1.00  5.00
ATOM     44  CA  PHE D   5      64.491  71.075  74.273  1.00  5.00
ATOM     45  CB  PHE D   5      64.092  69.137  72.027  1.00  5.00
ATOM     46  CA  LEU D   6      64.405  73.033  77.583  1.00  5.00
ATOM     47  CB  LEU D   6      66.015  74.312  77.798  1.00  5.00
ATOM     48  CA  GLY D   7      61.507  72.949  80.057  1.00  5.00
TER
CONECT    1    2
CONECT    2    4    3
CONECT    4    6    5
CONECT    6    8    7
CONECT    8   10    9
CONECT   10   12   11
CONECT   13   14
CONECT   14   16   15
CONECT   16   18   17
CONECT   18   20   19
CONECT   20   22   21
CONECT   22   24   23
CONECT   25   26
CONECT   26   28   27
CONECT   28   30   29
CONECT   30   32   31
CONECT   32   34   33
CONECT   34   36   35
CONECT   37   38
CONECT   38   40   39
CONECT   40   42   41
CONECT   42   44   43
CONECT   44   46   45
CONECT   46   48   47
ENDMDL
REMARK CysZ8 x 4            ENERGY    -2.48907E+00 RMS    0.00
CRYST1  146.550  146.550  146.550  90.00  90.00  90.00 P 1           1
ORIGX1       1.00000   0.00000   0.00000        0.00000
ORIGX2       0.00000   1.00000   0.00000        0.00000
ORIGX2       0.00000   0.00000   1.00000        0.00000
SCALE1       1.00000   0.00000   0.00000        0.00000
SCALE2       1.00000   0.00000   0.00000        0.00000
SCALE3       1.00000   0.00000   0.00000        0.00000
ATOM      1  CA  GLY A   1      75.526  82.166  78.733  1.00  5.00
ATOM      2  CA  VAL A   2      75.488  82.265  75.016  1.00  5.00
ATOM      3  CB  VAL A   2      76.037  83.549  74.567  1.00  5.00
ATOM      4  CA  ASN A   3      73.667  79.847  72.772  1.00  5.00
ATOM      5  CB  ASN A   3      71.886  79.479  73.716  1.00  5.00
ATOM      6  CA  TYR A   4      74.131  79.099  68.833  1.00  5.00
ATOM      7  CB  TYR A   4      77.316  78.015  69.381  1.00  5.00
ATOM      8  CA  PHE A   5      72.279  76.806  66.443  1.00  5.00
ATOM      9  CB  PHE A   5      69.735  76.268  65.262  1.00  5.00
ATOM     10  CA  LEU A   6      73.447  74.834  63.267  1.00  5.00
ATOM     11  CB  LEU A   6      74.696  73.677  64.340  1.00  5.00
ATOM     12  CA  GLY A   7      70.317  73.973  61.355  1.00  5.00
TER
ATOM     13  CA  GLY B   1      67.872  70.412  64.220  1.00  5.00
ATOM     14  CA  VAL B   2      70.440  70.491  66.847  1.00  5.00
ATOM     15  CB  VAL B   2      71.609  69.879  66.174  1.00  5.00
ATOM     16  CA  ASN B   3      71.722  73.472  68.852  1.00  5.00
ATOM     17  CB  ASN B   3      71.846  75.112  69.828  1.00  5.00
ATOM     18  CA  TYR B   4      74.667  74.147  71.164  1.00  5.00
ATOM     19  CB  TYR B   4      77.882  73.786  70.042  1.00  5.00
ATOM     20  CA  PHE B   5      75.337  76.351  74.117  1.00  5.00
ATOM     21  CB  PHE B   5      74.539  77.494  76.694  1.00  5.00
ATOM     22  CA  LEU B   6      78.485  78.147  75.731  1.00  5.00
ATOM     23  CB  LEU B   6      79.203  79.008  73.985  1.00  5.00
ATOM     24  CA  GLY B   7      78.831  78.996  79.503  1.00  5.00
TER
ATOM     25  CA  GLY C   1      63.432  69.167  73.798  1.00  5.00
ATOM     26  CA  VAL C   2      66.505  67.226  74.591  1.00  5.00
ATOM     27  CB  VAL C   2      66.204  65.758  74.344  1.00  5.00
ATOM     28  CA  ASN C   3      69.584  68.536  76.194  1.00  5.00
ATOM     29  CB  ASN C   3      70.574  68.782  77.999  1.00  5.00
ATOM     30  CA  TYR C   4      73.248  67.546  76.755  1.00  5.00
ATOM     31  CB  TYR C   4      74.537  67.241  73.669  1.00  5.00
ATOM     32  CA  PHE C   5      76.241  68.635  78.887  1.00  5.00
ATOM     33  CB  PHE C   5      77.544  70.161  81.101  1.00  5.00
ATOM     34  CA  LEU C   6      80.074  68.715  78.020  1.00  5.00
ATOM     35  CB  LEU C   6      79.491  69.586  76.191  1.00  5.00
ATOM     36  CA  GLY C   7      82.147  69.456  81.111  1.00  5.00
TER
ATOM     37  CA  GLY D   1      65.774  68.549  68.107  1.00  5.00
ATOM     38  CA  VAL D   2      68.532  67.961  70.764  1.00  5.00
ATOM     39  CB  VAL D   2      69.708  67.270  70.233  1.00  5.00
ATOM     40  CA  ASN D   3      70.747  70.820  72.356  1.00  5.00
ATOM     41  CB  ASN D   3      69.300  72.124  72.148  1.00  5.00
ATOM     42  CA  TYR D   4      74.173  70.719  74.132  1.00  5.00
ATOM     43  CB  TYR D   4      74.432  70.773  70.768  1.00  5.00
ATOM     44  CA  PHE D   5      75.688  72.705  77.153  1.00  5.00
ATOM     45  CB  PHE D   5      72.838  72.603  77.839  1.00  5.00
ATOM     46  CA  LEU D   6      79.115  73.854  78.141  1.00  5.00
ATOM     47  CB  LEU D   6      80.165  74.595  76.519  1.00  5.00
ATOM     48  CA  GLY D   7      79.559  75.383  81.547  1.00  5.00
TER
CONECT    1    2
CONECT    2    4    3
CONECT    4    6    5
CONECT    6    8    7
CONECT    8   10    9
CONECT   10   12   11
CONECT   13   14
CONECT   14   16   15
CONECT   16   18   17
CONECT   18   20   19
CONECT   20   22   21
CONECT   22   24   23
CONECT   25   26
CONECT   26   28   27
CONECT   28   30   29
CONECT   30   32   31
CONECT   32   34   33
CONECT   34   36   35
CONECT   37   38
CONECT   38   40   39
CONECT   40   42   41
CONECT   42   44   43
CONECT   44   46   45
CONECT   46   48   47
ENDMDL
REMARK CysZ8 x 4            ENERGY    -2.48899E+00 RMS    0.00
CRYST1  146.550  146.550  146.550  90.00  90.00  90.00 P 1           1
ORIGX1       1.00000   0.00000   0.00000        0.00000
ORIGX2       0.00000   1.00000   0.00000        0.00000
ORIGX2       0.00000   0.00000   1.00000        0.00000
SCALE1       1.00000   0.00000   0.00000        0.00000
SCALE2       1.00000   0.00000   0.00000        0.00000
SCALE3       1.00000   0.00000   0.00000        0.00000
ATOM      1  CA  GLY A   1      70.047  66.943  65.145  1.00  5.00
ATOM      2  CA  VAL A   2      69.829  68.150  68.883  1.00  5.00
ATOM      3  CB  VAL A   2      69.730  66.725  69.157  1.00  5.00
ATOM      4  CA  ASN A   3      72.849  69.704  70.710  1.00  5.00
ATOM      5  CB  ASN A   3      73.716  71.602  71.238  1.00  5.00
ATOM      6  CA  TYR A   4      73.689  70.355  74.337  1.00  5.00
ATOM      7  CB  TYR A   4      71.219  69.805  76.583  1.00  5.00
ATOM      8  CA  PHE A   5      76.129  72.840  75.921  1.00  5.00
ATOM      9  CB  PHE A   5      78.784  73.860  74.815  1.00  5.00
ATOM     10  CA  LEU A   6      77.643  73.791  79.258  1.00  5.00
ATOM     11  CB  LEU A   6      77.261  72.134  80.427  1.00  5.00
ATOM     12  CA  GLY A   7      79.026  77.358  79.936  1.00  5.00
TER
ATOM     13  CA  GLY B   1      72.181  78.251  63.629  1.00  5.00
ATOM     14  CA  VAL B   2      69.795  78.517  66.697  1.00  5.00
ATOM     15  CB  VAL B   2      68.302  78.157  66.544  1.00  5.00
ATOM     16  CA  ASN B   3      70.942  78.624  70.263  1.00  5.00
ATOM     17  CB  ASN B   3      72.488  80.016  70.352  1.00  5.00
ATOM     18  CA  TYR B   4      68.883  77.940  73.600  1.00  5.00
ATOM     19  CB  TYR B   4      67.213  76.133  71.250  1.00  5.00
ATOM     20  CA  PHE B   5      69.225  78.138  77.656  1.00  5.00
ATOM     21  CB  PHE B   5      71.142  80.103  78.851  1.00  5.00
ATOM     22  CA  LEU B   6      68.315  76.416  80.823  1.00  5.00
ATOM     23  CB  LEU B   6      67.903  74.359  80.432  1.00  5.00
ATOM     24  CA  GLY B   7      69.683  78.569  83.707  1.00  5.00
TER
ATOM     25  CA  GLY C   1      70.797  72.836  62.908  1.00  5.00
ATOM     26  CA  VAL C   2      69.732  73.962  66.490  1.00  5.00
ATOM     27  CB  VAL C   2      68.850  73.069  67.078  1.00  5.00
ATOM     28  CA  ASN C   3      71.440  73.780  69.956  1.00  5.00
ATOM     29  CB  ASN C   3      72.625  75.211  70.791  1.00  5.00
ATOM     30  CA  TYR C   4      70.606  73.877  73.678  1.00  5.00
ATOM     31  CB  TYR C   4      68.828  71.316  72.228  1.00  5.00
ATOM     32  CA  PHE C   5      72.403  75.387  76.866  1.00  5.00
ATOM     33  CB  PHE C   5      74.632  77.105  76.113  1.00  5.00
ATOM     34  CA  LEU C   6      72.557  74.247  80.445  1.00  5.00
ATOM     35  CB  LEU C   6      72.457  72.553  81.464  1.00  5.00
ATOM     36  CA  GLY C   7      73.683  77.117  82.660  1.00  5.00
TER
ATOM     37  CA  GLY D   1      83.452  74.908  78.907  1.00  5.00
ATOM     38  CA  VAL D   2      81.941  71.724  77.206  1.00  5.00
ATOM     39  CB  VAL D   2      81.768  70.874  78.377  1.00  5.00
ATOM     40  CA  ASN D   3      79.590  70.877  74.142  1.00  5.00
ATOM     41  CB  ASN D   3      80.365  69.490  72.891  1.00  5.00
ATOM     42  CA  TYR D   4      77.584  67.908  73.266  1.00  5.00
ATOM     43  CB  TYR D   4      75.948  68.933  76.097  1.00  5.00
ATOM     44  CA  PHE D   5      75.901  67.079  69.968  1.00  5.00
ATOM     45  CB  PHE D   5      74.969  67.952  67.207  1.00  5.00
ATOM     46  CA  LEU D   6      73.225  64.485  69.550  1.00  5.00
ATOM     47  CB  LEU D   6      73.140  63.589  71.320  1.00  5.00
ATOM     48  CA  GLY D   7      72.549  63.408  66.018  1.00  5.00
TER
CONECT    1    2
CONECT    2    4    3
CONECT    4    6    5
CONECT    6    8    7
CONECT    8   10    9
CONECT   10   12   11
CONECT   13   14
CONECT   14   16   15
CONECT   16   18   17
CONECT   18   20   19
CONECT   20   22   21
CONECT   22   24   23
CONECT   25   26
CONECT   26   28   27
CONECT   28   30   29
CONECT   30   32   31
CONECT   32   34   33
CONECT   34   36   35
CONECT   37   38
CONECT   38   40   39
CONECT   40   42   41
CONECT   42   44   43
CONECT   44   46   45
CONECT   46   48   47
ENDMDL
REMARK CysZ8 x 4            ENERGY    -2.48896E+00 RMS    0.00
CRYST1  146.550  146.550  146.550  90.00  90.00  90.00 P 1           1
ORIGX1       1.00000   0.00000   0.00000        0.00000
ORIGX2       0.00000   1.00000   0.00000        0.00000
ORIGX2       0.00000   0.00000   1.00000        0.00000
SCALE1       1.00000   0.00000   0.00000        0.00000
SCALE2       1.00000   0.00000   0.00000        0.00000
SCALE3       1.00000   0.00000   0.00000        0.00000
ATOM      1  CA  GLY A   1      74.235  65.190  69.203  1.00  5.00
ATOM      2  CA  VAL A   2      71.880  64.828  72.340  1.00  5.00
ATOM      3  CB  VAL A   2      71.949  63.458  72.928  1.00  5.00
ATOM      4  CA  ASN A   3      70.755  68.301  73.096  1.00  5.00
ATOM      5  CB  ASN A   3      69.471  69.594  73.785  1.00  5.00
ATOM      6  CA  TYR A   4      71.536  72.090  72.140  1.00  5.00
ATOM      7  CB  TYR A   4      73.291  70.110  70.139  1.00  5.00
ATOM      8  CA  PHE A   5      70.721  75.166  73.882  1.00  5.00
ATOM      9  CB  PHE A   5      69.275  76.672  76.118  1.00  5.00
ATOM     10  CA  LEU A   6      70.440  78.865  72.657  1.00  5.00
ATOM     11  CB  LEU A   6      69.331  79.500  71.078  1.00  5.00
ATOM     12  CA  GLY A   7      69.954  81.921  74.944  1.00  5.00
TER
ATOM     13  CA  GLY B   1      63.372  83.757  75.381  1.00  5.00
ATOM     14  CA  VAL B   2      65.446  80.621  75.923  1.00  5.00
ATOM     15  CB  VAL B   2      65.072  80.130  77.245  1.00  5.00
ATOM     16  CA  ASN B   3      65.229  78.315  72.776  1.00  5.00
ATOM     17  CB  ASN B   3      65.110  80.070  71.746  1.00  5.00
ATOM     18  CA  TYR B   4      66.411  74.521  72.452  1.00  5.00
ATOM     19  CB  TYR B   4      64.848  72.345  74.406  1.00  5.00
ATOM     20  CA  PHE B   5      67.910  72.365  69.598  1.00  5.00
ATOM     21  CB  PHE B   5      69.923  74.634  69.786  1.00  5.00
ATOM     22  CA  LEU B   6      68.309  68.593  69.227  1.00  5.00
ATOM     23  CB  LEU B   6      66.328  68.751  69.787  1.00  5.00
ATOM     24  CA  GLY B   7      71.178  67.250  67.113  1.00  5.00
TER
ATOM     25  CA  GLY C   1      79.959  83.084  73.332  1.00  5.00
ATOM     26  CA  VAL C   2      79.398  79.359  72.029  1.00  5.00
ATOM     27  CB  VAL C   2      79.882  79.661  70.710  1.00  5.00
ATOM     28  CA  ASN C   3      79.862  76.403  74.401  1.00  5.00
ATOM     29  CB  ASN C   3      79.126  76.175  76.270  1.00  5.00
ATOM     30  CA  TYR C   4      80.276  72.461  73.936  1.00  5.00
ATOM     31  CB  TYR C   4      81.122  69.460  72.425  1.00  5.00
ATOM     32  CA  PHE C   5      79.500  69.817  76.488  1.00  5.00
ATOM     33  CB  PHE C   5      77.191  71.739  76.442  1.00  5.00
ATOM     34  CA  LEU C   6      79.882  65.820  76.724  1.00  5.00
ATOM     35  CB  LEU C   6      81.170  64.626  75.472  1.00  5.00
ATOM     36  CA  GLY C   7      77.465  63.627  78.900  1.00  5.00
TER
ATOM     37  CA  GLY D   1      75.882  61.946  74.440  1.00  5.00
ATOM     38  CA  VAL D   2      77.300  65.466  73.430  1.00  5.00
ATOM     39  CB  VAL D   2      77.732  65.900  72.063  1.00  5.00
ATOM     40  CA  ASN D   3      75.883  68.924  74.113  1.00  5.00
ATOM     41  CB  ASN D   3      75.016  67.870  75.522  1.00  5.00
ATOM     42  CA  TYR D   4      76.036  72.349  72.580  1.00  5.00
ATOM     43  CB  TYR D   4      75.920  74.453  69.936  1.00  5.00
ATOM     44  CA  PHE D   5      75.317  75.906  74.210  1.00  5.00
ATOM     45  CB  PHE D   5      74.357  77.483  76.436  1.00  5.00
ATOM     46  CA  LEU D   6      74.879  79.388  72.424  1.00  5.00
ATOM     47  CB  LEU D   6      74.075  80.011  70.625  1.00  5.00
ATOM     48  CA  GLY D   7      74.918  82.768  74.535  1.00  5.00
TER
CONECT    1    2
CONECT    2    4    3
CONECT    4    6    5
CONECT    6    8    7
CONECT    8   10    9
CONECT   10   12   11
CONECT   13   14
CONECT   14   16   15
CONECT   16   18   17
CONECT   18   20   19
CONECT   20   22   21
CONECT   22   24   23
CONECT   25   26
CONECT   26   28   27
CONECT   28   30   29
CONECT   30   32   31
CONECT   32   34   33
CONECT   34   36   35
CONECT   37   38
CONECT   38   40   39
CONECT   40   42   41
CONECT   42   44   43
CONECT   44   46   45
CONECT   46   48   47
ENDMDL
REMARK CysZ8 x 4            ENERGY    -2.48893E+00 RMS    0.00
CRYST1  146.550  146.550  146.550  90.00  90.00  90.00 P 1           1
ORIGX1       1.00000   0.00000   0.00000        0.00000
ORIGX2       0.00000   1.00000   0.00000        0.00000
ORIGX2       0.00000   0.00000   1.00000        0.00000
SCALE1       1.00000   0.00000   0.00000        0.00000
SCALE2       1.00000   0.00000   0.00000        0.00000
SCALE3       1.00000   0.00000   0.00000        0.00000
ATOM      1  CA  GLY A   1      83.031  77.036  76.168  1.00  5.00
ATOM      2  CA  VAL A   2      79.338  77.697  74.560  1.00  5.00
ATOM      3  CB  VAL A   2      80.386  78.288  73.661  1.00  5.00
ATOM      4  CA  ASN A   3      76.420  75.420  74.505  1.00  5.00
ATOM      5  CB  ASN A   3      76.512  74.194  76.157  1.00  5.00
ATOM      6  CA  TYR A   4      72.916  75.710  72.873  1.00  5.00
ATOM      7  CB  TYR A   4      72.657  78.798  71.419  1.00  5.00
ATOM      8  CA  PHE A   5      69.341  74.337  73.052  1.00  5.00
ATOM      9  CB  PHE A   5      67.147  72.698  74.151  1.00  5.00
ATOM     10  CA  LEU A   6      66.259  74.513  70.710  1.00  5.00
ATOM     11  CB  LEU A   6      66.252  74.747  68.578  1.00  5.00
ATOM     12  CA  GLY A   7      62.667  74.140  72.248  1.00  5.00
TER
ATOM     13  CA  GLY B   1      65.537  65.938  75.005  1.00  5.00
ATOM     14  CA  VAL B   2      68.678  64.486  72.890  1.00  5.00
ATOM     15  CB  VAL B   2      67.774  65.059  71.886  1.00  5.00
ATOM     16  CA  ASN B   3      71.655  66.780  72.699  1.00  5.00
ATOM     17  CB  ASN B   3      71.404  66.960  74.712  1.00  5.00
ATOM     18  CA  TYR B   4      74.761  66.875  70.460  1.00  5.00
ATOM     19  CB  TYR B   4      72.878  68.010  67.958  1.00  5.00
ATOM     20  CA  PHE B   5      78.504  67.937  70.914  1.00  5.00
ATOM     21  CB  PHE B   5      78.507  65.040  71.644  1.00  5.00
ATOM     22  CA  LEU B   6      80.318  69.866  68.259  1.00  5.00
ATOM     23  CB  LEU B   6      78.600  71.113  67.979  1.00  5.00
ATOM     24  CA  GLY B   7      83.961  69.902  69.497  1.00  5.00
TER
ATOM     25  CA  GLY C   1      63.756  68.774  71.921  1.00  5.00
ATOM     26  CA  VAL C   2      67.124  69.442  70.150  1.00  5.00
ATOM     27  CB  VAL C   2      66.906  70.090  68.885  1.00  5.00
ATOM     28  CA  ASN C   3      70.382  70.482  72.186  1.00  5.00
ATOM     29  CB  ASN C   3      70.674  70.463  74.147  1.00  5.00
ATOM     30  CA  TYR C   4      74.019  71.563  71.027  1.00  5.00
ATOM     31  CB  TYR C   4      71.879  73.932  70.073  1.00  5.00
ATOM     32  CA  PHE C   5      77.358  71.814  72.820  1.00  5.00
ATOM     33  CB  PHE C   5      78.757  70.288  74.878  1.00  5.00
ATOM     34  CA  LEU C   6      80.887  73.476  72.185  1.00  5.00
ATOM     35  CB  LEU C   6      80.630  74.720  70.462  1.00  5.00
ATOM     36  CA  GLY C   7      83.519  71.512  74.140  1.00  5.00
TER
ATOM     37  CA  GLY D   1      62.599  79.926  70.675  1.00  5.00
ATOM     38  CA  VAL D   2      66.327  78.879  70.832  1.00  5.00
ATOM     39  CB  VAL D   2      67.230  80.035  70.751  1.00  5.00
ATOM     40  CA  ASN D   3      68.485  79.132  73.962  1.00  5.00
ATOM     41  CB  ASN D   3      66.786  78.289  74.535  1.00  5.00
ATOM     42  CA  TYR D   4      72.016  79.305  74.451  1.00  5.00
ATOM     43  CB  TYR D   4      70.388  82.227  74.423  1.00  5.00
ATOM     44  CA  PHE D   5      74.328  78.742  77.298  1.00  5.00
ATOM     45  CB  PHE D   5      73.165  76.260  76.922  1.00  5.00
ATOM     46  CA  LEU D   6      78.004  79.982  78.377  1.00  5.00
ATOM     47  CB  LEU D   6      77.174  81.823  77.786  1.00  5.00
ATOM     48  CA  GLY D   7      80.963  78.730  80.362  1.00  5.00
TER
CONECT    1    2
CONECT    2    4    3
CONECT    4    6    5
CONECT    6    8    7
CONECT    8   10    9
CONECT   10   12   11
CONECT   13   14
CONECT   14   16   15
CONECT   16   18   17
CONECT   18   20   19
CONECT   20   22   21
CONECT   22   24   23
CONECT   25   26
CONECT   26   28   27
CONECT   28   30   29
CONECT   30   32   31
CONECT   32   34   33
CONECT   34   36   35
CONECT   37   38
CONECT   38   40   39
CONECT   40   42   41
CONECT   42   44   43
CONECT   44   46   45
CONECT   46   48   47
ENDMDL
REMARK CysZ8 x 4            ENERGY    -2.48873E+00 RMS    0.00
CRYST1  146.550  146.550  146.550  90.00  90.00  90.00 P 1           1
ORIGX1       1.00000   0.00000   0.00000        0.00000
ORIGX2       0.00000   1.00000   0.00000        0.00000
ORIGX2       0.00000   0.00000   1.00000        0.00000
SCALE1       1.00000   0.00000   0.00000        0.00000
SCALE2       1.00000   0.00000   0.00000        0.00000
SCALE3       1.00000   0.00000   0.00000        0.00000
ATOM      1  CA  GLY A   1      66.172  76.654  83.063  1.00  5.00
ATOM      2  CA  VAL A   2      65.061  76.769  79.464  1.00  5.00
ATOM      3  CB  VAL A   2      65.244  78.050  78.750  1.00  5.00
ATOM      4  CA  ASN A   3      67.483  74.262  77.531  1.00  5.00
ATOM      5  CB  ASN A   3      66.916  72.644  78.522  1.00  5.00
ATOM      6  CA  TYR A   4      66.816  72.367  74.284  1.00  5.00
ATOM      7  CB  TYR A   4      67.953  75.051  72.506  1.00  5.00
ATOM      8  CA  PHE A   5      68.311  69.078  73.193  1.00  5.00
ATOM      9  CB  PHE A   5      66.257  67.898  74.947  1.00  5.00
ATOM     10  CA  LEU A   6      68.045  67.630  69.476  1.00  5.00
ATOM     11  CB  LEU A   6      67.088  68.053  67.600  1.00  5.00
ATOM     12  CA  GLY A   7      69.247  64.189  68.571  1.00  5.00
TER
ATOM     13  CA  GLY B   1      77.246  64.623  74.072  1.00  5.00
ATOM     14  CA  VAL B   2      77.265  68.292  73.015  1.00  5.00
ATOM     15  CB  VAL B   2      77.110  68.835  71.679  1.00  5.00
ATOM     16  CA  ASN B   3      76.097  71.789  74.038  1.00  5.00
ATOM     17  CB  ASN B   3      77.211  71.047  75.598  1.00  5.00
ATOM     18  CA  TYR B   4      75.041  75.192  72.539  1.00  5.00
ATOM     19  CB  TYR B   4      74.374  76.922  69.755  1.00  5.00
ATOM     20  CA  PHE B   5      74.238  78.785  73.400  1.00  5.00
ATOM     21  CB  PHE B   5      74.941  81.135  74.887  1.00  5.00
ATOM     22  CA  LEU B   6      71.904  81.365  71.743  1.00  5.00
ATOM     23  CB  LEU B   6      71.484  81.092  69.795  1.00  5.00
ATOM     24  CA  GLY B   7      72.778  84.664  73.452  1.00  5.00
TER
ATOM     25  CA  GLY C   1      85.044  63.480  72.795  1.00  5.00
ATOM     26  CA  VAL C   2      82.434  66.487  73.149  1.00  5.00
ATOM     27  CB  VAL C   2      81.584  66.414  74.416  1.00  5.00
ATOM     28  CA  ASN C   3      81.954  69.736  71.028  1.00  5.00
ATOM     29  CB  ASN C   3      81.148  68.626  69.559  1.00  5.00
ATOM     30  CA  TYR C   4      80.057  72.918  71.970  1.00  5.00
ATOM     31  CB  TYR C   4      78.666  75.223  74.143  1.00  5.00
ATOM     32  CA  PHE C   5      78.344  75.606  69.756  1.00  5.00
ATOM     33  CB  PHE C   5      77.627  74.834  66.944  1.00  5.00
ATOM     34  CA  LEU C   6      77.623  79.093  70.488  1.00  5.00
ATOM     35  CB  LEU C   6      79.557  79.414  71.003  1.00  5.00
ATOM     36  CA  GLY C   7      75.477  81.394  68.223  1.00  5.00
TER
ATOM     37  CA  GLY D   1      68.870  84.221  75.721  1.00  5.00
ATOM     38  CA  VAL D   2      68.492  80.394  74.870  1.00  5.00
ATOM     39  CB  VAL D   2      67.643  80.232  73.729  1.00  5.00
ATOM     40  CA  ASN D   3      70.651  77.246  75.352  1.00  5.00
ATOM     41  CB  ASN D   3      72.232  77.251  76.612  1.00  5.00
ATOM     42  CA  TYR D   4      70.895  73.951  73.384  1.00  5.00
ATOM     43  CB  TYR D   4      72.001  73.596  70.161  1.00  5.00
ATOM     44  CA  PHE D   5      72.223  70.347  73.989  1.00  5.00
ATOM     45  CB  PHE D   5      72.926  68.398  75.971  1.00  5.00
ATOM     46  CA  LEU D   6      73.092  67.476  71.457  1.00  5.00
ATOM     47  CB  LEU D   6      73.058  68.750  69.782  1.00  5.00
ATOM     48  CA  GLY D   7      73.326  63.972  72.280  1.00  5.00
TER
CONECT    1    2
CONECT    2    4    3
CONECT    4    6    5
CONECT    6    8    7
CONECT    8   10    9
CONECT   10   12   11
CONECT   13   14
CONECT   14   16   15
CONECT   16   18   17
CONECT   18   20   19
CONECT   20   22   21
CONECT   22   24   23
CONECT   25   26
CONECT   26   28   27
CONECT   28   30   29
CONECT   30   32   31
CONECT   32   34   33
CONECT   34   36   35
CONECT   37   38
CONECT   38   40   39
CONECT   40   42   41
CONECT   42   44   43
CONECT   44   46   45
CONECT   46   48   47
ENDMDL
REMARK CysZ8 x 4            ENERGY    -2.48867E+00 RMS    0.00
CRYST1  146.550  146.550  146.550  90.00  90.00  90.00 P 1           1
ORIGX1       1.00000   0.00000   0.00000        0.00000
ORIGX2       0.00000   1.00000   0.00000        0.00000
ORIGX2       0.00000   0.00000   1.00000        0.00000
SCALE1       1.00000   0.00000   0.00000        0.00000
SCALE2       1.00000   0.00000   0.00000        0.00000
SCALE3       1.00000   0.00000   0.00000        0.00000
ATOM      1  CA  GLY A   1      78.364  67.907  80.964  1.00  5.00
ATOM      2  CA  VAL A   2      77.786  71.026  78.919  1.00  5.00
ATOM      3  CB  VAL A   2      78.809  71.521  77.939  1.00  5.00
ATOM      4  CA  ASN A   3      75.338  72.432  76.426  1.00  5.00
ATOM      5  CB  ASN A   3      73.752  71.320  76.921  1.00  5.00
ATOM      6  CA  TYR A   4      75.249  75.216  73.811  1.00  5.00
ATOM      7  CB  TYR A   4      78.286  76.677  73.669  1.00  5.00
ATOM      8  CA  PHE A   5      72.368  77.385  72.401  1.00  5.00
ATOM      9  CB  PHE A   5      69.484  77.318  73.363  1.00  5.00
ATOM     10  CA  LEU A   6      72.078  79.822  69.429  1.00  5.00
ATOM     11  CB  LEU A   6      72.273  78.729  67.613  1.00  5.00
ATOM     12  CA  GLY A   7      70.123  83.119  69.171  1.00  5.00
TER
ATOM     13  CA  GLY B   1      73.827  85.661  70.097  1.00  5.00
ATOM     14  CA  VAL B   2      75.144  82.504  71.690  1.00  5.00
ATOM     15  CB  VAL B   2      76.670  82.393  71.637  1.00  5.00
ATOM     16  CA  ASN B   3      73.820  80.967  75.009  1.00  5.00
ATOM     17  CB  ASN B   3      71.967  81.195  74.194  1.00  5.00
ATOM     18  CA  TYR B   4      75.105  78.329  77.621  1.00  5.00
ATOM     19  CB  TYR B   4      76.894  76.144  79.464  1.00  5.00
ATOM     20  CA  PHE B   5      73.113  75.363  79.200  1.00  5.00
ATOM     21  CB  PHE B   5      70.219  74.715  78.363  1.00  5.00
ATOM     22  CA  LEU B   6      74.055  72.412  81.064  1.00  5.00
ATOM     23  CB  LEU B   6      73.960  72.855  82.947  1.00  5.00
ATOM     24  CA  GLY B   7      72.618  68.856  80.922  1.00  5.00
TER
ATOM     25  CA  GLY C   1      66.232  78.734  69.368  1.00  5.00
ATOM     26  CA  VAL C   2      68.262  75.594  68.388  1.00  5.00
ATOM     27  CB  VAL C   2      68.971  75.299  67.081  1.00  5.00
ATOM     28  CA  ASN C   3      70.746  73.760  70.767  1.00  5.00
ATOM     29  CB  ASN C   3      71.108  73.362  72.716  1.00  5.00
ATOM     30  CA  TYR C   4      74.081  71.678  70.891  1.00  5.00
ATOM     31  CB  TYR C   4      74.717  74.993  70.436  1.00  5.00
ATOM     32  CA  PHE C   5      75.934  69.502  73.409  1.00  5.00
ATOM     33  CB  PHE C   5      75.196  67.564  75.635  1.00  5.00
ATOM     34  CA  LEU C   6      79.452  68.688  74.685  1.00  5.00
ATOM     35  CB  LEU C   6      80.458  70.231  73.454  1.00  5.00
ATOM     36  CA  GLY C   7      80.094  65.819  76.986  1.00  5.00
TER
ATOM     37  CA  GLY D   1      78.838  62.433  73.588  1.00  5.00
ATOM     38  CA  VAL D   2      78.073  65.282  71.154  1.00  5.00
ATOM     39  CB  VAL D   2      79.134  65.555  70.087  1.00  5.00
ATOM     40  CA  ASN D   3      74.390  65.951  70.380  1.00  5.00
ATOM     41  CB  ASN D   3      72.946  66.833  71.375  1.00  5.00
ATOM     42  CA  TYR D   4      72.260  68.772  68.488  1.00  5.00
ATOM     43  CB  TYR D   4      70.297  67.581  65.958  1.00  5.00
ATOM     44  CA  PHE D   5      68.731  70.028  68.659  1.00  5.00
ATOM     45  CB  PHE D   5      67.575  71.835  70.715  1.00  5.00
ATOM     46  CA  LEU D   6      66.731  71.976  66.074  1.00  5.00
ATOM     47  CB  LEU D   6      66.914  71.439  64.170  1.00  5.00
ATOM     48  CA  GLY D   7      63.297  72.123  67.791  1.00  5.00
TER
CONECT    1    2
CONECT    2    4    3
CONECT    4    6    5
CONECT    6    8    7
CONECT    8   10    9
CONECT   10   12   11
CONECT   13   14
CONECT   14   16   15
CONECT   16   18   17
CONECT   18   20   19
CONECT   20   22   21
CONECT   22   24   23
CONECT   25   26
CONECT   26   28   27
CONECT   28   30   29
CONECT   30   32   31
CONECT   32   34   33
CONECT   34   36   35
CONECT   37   38
CONECT   38   40   39
CONECT   40   42   41
CONECT   42   44   43
CONECT   44   46   45
CONECT   46   48   47
ENDMDL
REMARK CysZ8 x 4            ENERGY    -2.48863E+00 RMS    0.00
CRYST1  146.550  146.550  146.550  90.00  90.00  90.00 P 1           1
ORIGX1       1.00000   0.00000   0.00000        0.00000
ORIGX2       0.00000   1.00000   0.00000        0.00000
ORIGX2       0.00000   0.00000   1.00000        0.00000
SCALE1       1.00000   0.00000   0.00000        0.00000
SCALE2       1.00000   0.00000   0.00000        0.00000
SCALE3       1.00000   0.00000   0.00000        0.00000
ATOM      1  CA  GLY A   1      62.853  71.142  66.807  1.00  5.00
ATOM      2  CA  VAL A   2      63.409  73.053  69.938  1.00  5.00
ATOM      3  CB  VAL A   2      63.508  72.525  71.227  1.00  5.00
ATOM      4  CA  ASN A   3      67.504  73.089  69.654  1.00  5.00
ATOM      5  CB  ASN A   3      67.232  71.163  69.239  1.00  5.00
ATOM      6  CA  TYR A   4      69.210  76.057  68.378  1.00  5.00
ATOM      7  CB  TYR A   4      68.456  78.199  70.788  1.00  5.00
ATOM      8  CA  PHE A   5      72.893  76.338  67.479  1.00  5.00
ATOM      9  CB  PHE A   5      75.426  75.175  66.496  1.00  5.00
ATOM     10  CA  LEU A   6      75.361  79.233  67.871  1.00  5.00
ATOM     11  CB  LEU A   6      74.241  80.142  69.354  1.00  5.00
ATOM     12  CA  GLY A   7      78.332  79.470  65.305  1.00  5.00
TER
ATOM     13  CA  GLY B   1      70.887  79.490  81.457  1.00  5.00
ATOM     14  CA  VAL B   2      73.171  76.152  82.011  1.00  5.00
ATOM     15  CB  VAL B   2      72.252  75.472  82.967  1.00  5.00
ATOM     16  CA  ASN B   3      75.474  73.884  79.829  1.00  5.00
ATOM     17  CB  ASN B   3      76.822  75.320  80.072  1.00  5.00
ATOM     18  CA  TYR B   4      76.174  70.204  78.438  1.00  5.00
ATOM     19  CB  TYR B   4      73.123  69.972  77.129  1.00  5.00
ATOM     20  CA  PHE B   5      78.809  68.157  76.479  1.00  5.00
ATOM     21  CB  PHE B   5      81.716  67.421  75.896  1.00  5.00
ATOM     22  CA  LEU B   6      78.047  66.075  73.403  1.00  5.00
ATOM     23  CB  LEU B   6      76.331  67.297  73.329  1.00  5.00
ATOM     24  CA  GLY B   7      80.906  63.646  73.401  1.00  5.00
TER
ATOM     25  CA  GLY C   1      83.458  66.396  70.891  1.00  5.00
ATOM     26  CA  VAL C   2      80.912  69.487  70.884  1.00  5.00
ATOM     27  CB  VAL C   2      80.176  69.888  69.667  1.00  5.00
ATOM     28  CA  ASN C   3      79.037  71.451  73.695  1.00  5.00
ATOM     29  CB  ASN C   3      80.203  72.893  72.834  1.00  5.00
ATOM     30  CA  TYR C   4      75.589  72.339  74.531  1.00  5.00
ATOM     31  CB  TYR C   4      72.490  72.258  73.529  1.00  5.00
ATOM     32  CA  PHE C   5      73.572  75.005  76.293  1.00  5.00
ATOM     33  CB  PHE C   5      74.339  77.617  77.429  1.00  5.00
ATOM     34  CA  LEU C   6      70.197  74.668  77.918  1.00  5.00
ATOM     35  CB  LEU C   6      71.075  73.296  79.147  1.00  5.00
ATOM     36  CA  GLY C   7      68.052  76.889  80.182  1.00  5.00
TER
ATOM     37  CA  GLY D   1      80.850  74.126  67.582  1.00  5.00
ATOM     38  CA  VAL D   2      77.987  74.700  70.076  1.00  5.00
ATOM     39  CB  VAL D   2      78.224  76.092  70.389  1.00  5.00
ATOM     40  CA  ASN D   3      74.274  73.864  70.619  1.00  5.00
ATOM     41  CB  ASN D   3      72.577  73.122  69.768  1.00  5.00
ATOM     42  CA  TYR D   4      71.391  75.493  72.693  1.00  5.00
ATOM     43  CB  TYR D   4      70.453  77.903  74.575  1.00  5.00
ATOM     44  CA  PHE D   5      67.978  74.242  74.221  1.00  5.00
ATOM     45  CB  PHE D   5      66.774  72.366  76.237  1.00  5.00
ATOM     46  CA  LEU D   6      64.865  75.944  75.971  1.00  5.00
ATOM     47  CB  LEU D   6      64.686  77.698  74.833  1.00  5.00
ATOM     48  CA  GLY D   7      62.183  74.168  77.671  1.00  5.00
TER
CONECT    1    2
CONECT    2    4    3
CONECT    4    6    5
CONECT    6    8    7
CONECT    8   10    9
CONECT   10   12   11
CONECT   13   14
CONECT   14   16   15
CONECT   16   18   17
CONECT   18   20   19
CONECT   20   22   21
CONECT   22   24   23
CONECT   25   26
CONECT   26   28   27
CONECT   28   30   29
CONECT   30   32   31
CONECT   32   34   33
CONECT   34   36   35
CONECT   37   38
CONECT   38   40   39
CONECT   40   42   41
CONECT   42   44   43
CONECT   44   46   45
CONECT   46   48   47
ENDMDL
REMARK CysZ8 x 4            ENERGY    -2.48860E+00 RMS    0.00
CRYST1  146.550  146.550  146.550  90.00  90.00  90.00 P 1           1
ORIGX1       1.00000   0.00000   0.00000        0.00000
ORIGX2       0.00000   1.00000   0.00000        0.00000
ORIGX2       0.00000   0.00000   1.00000        0.00000
SCALE1       1.00000   0.00000   0.00000        0.00000
SCALE2       1.00000   0.00000   0.00000        0.00000
SCALE3       1.00000   0.00000   0.00000        0.00000
ATOM      1  CA  GLY A   1      79.543  65.395  76.466  1.00  5.00
ATOM      2  CA  VAL A   2      76.598  66.391  74.290  1.00  5.00
ATOM      3  CB  VAL A   2      76.142  64.998  74.039  1.00  5.00
ATOM      4  CA  ASN A   3      74.158  69.306  75.387  1.00  5.00
ATOM      5  CB  ASN A   3      75.027  71.145  75.323  1.00  5.00
ATOM      6  CA  TYR A   4      71.197  71.503  73.855  1.00  5.00
ATOM      7  CB  TYR A   4      68.460  71.639  71.983  1.00  5.00
ATOM      8  CA  PHE A   5      69.814  74.856  74.617  1.00  5.00
ATOM      9  CB  PHE A   5      72.518  75.902  75.667  1.00  5.00
ATOM     10  CA  LEU A   6      66.792  77.136  73.317  1.00  5.00
ATOM     11  CB  LEU A   6      65.121  76.011  72.856  1.00  5.00
ATOM     12  CA  GLY A   7      65.848  80.687  74.370  1.00  5.00
TER
ATOM     13  CA  GLY B   1      64.760  79.493  78.009  1.00  5.00
ATOM     14  CA  VAL B   2      65.140  75.665  78.294  1.00  5.00
ATOM     15  CB  VAL B   2      63.904  75.156  77.492  1.00  5.00
ATOM     16  CA  ASN B   3      68.505  73.709  78.056  1.00  5.00
ATOM     17  CB  ASN B   3      69.822  73.116  79.539  1.00  5.00
ATOM     18  CA  TYR B   4      68.816  70.117  77.650  1.00  5.00
ATOM     19  CB  TYR B   4      66.174  70.871  75.803  1.00  5.00
ATOM     20  CA  PHE B   5      71.528  67.274  77.691  1.00  5.00
ATOM     21  CB  PHE B   5      73.868  67.841  79.533  1.00  5.00
ATOM     22  CA  LEU B   6      71.000  64.239  75.625  1.00  5.00
ATOM     23  CB  LEU B   6      71.126  65.385  73.754  1.00  5.00
ATOM     24  CA  GLY B   7      73.320  61.279  76.625  1.00  5.00
TER
ATOM     25  CA  GLY C   1      82.151  67.542  74.567  1.00  5.00
ATOM     26  CA  VAL C   2      79.740  69.286  72.211  1.00  5.00
ATOM     27  CB  VAL C   2      79.158  68.305  71.185  1.00  5.00
ATOM     28  CA  ASN C   3      77.257  72.007  73.019  1.00  5.00
ATOM     29  CB  ASN C   3      78.849  72.601  74.309  1.00  5.00
ATOM     30  CA  TYR C   4      74.284  73.544  70.949  1.00  5.00
ATOM     31  CB  TYR C   4      73.550  70.485  70.239  1.00  5.00
ATOM     32  CA  PHE C   5      72.051  76.735  71.150  1.00  5.00
ATOM     33  CB  PHE C   5      71.091  79.327  72.546  1.00  5.00
ATOM     34  CA  LEU C   6      68.762  77.860  69.376  1.00  5.00
ATOM     35  CB  LEU C   6      68.686  75.819  68.843  1.00  5.00
ATOM     36  CA  GLY C   7      67.855  81.475  69.603  1.00  5.00
TER
ATOM     37  CA  GLY D   1      84.345  71.096  75.044  1.00  5.00
ATOM     38  CA  VAL D   2      82.748  73.316  72.309  1.00  5.00
ATOM     39  CB  VAL D   2      83.098  72.701  70.947  1.00  5.00
ATOM     40  CA  ASN D   3      79.737  75.335  71.572  1.00  5.00
ATOM     41  CB  ASN D   3      79.368  77.229  71.364  1.00  5.00
ATOM     42  CA  TYR D   4      77.433  75.538  68.498  1.00  5.00
ATOM     43  CB  TYR D   4      75.242  74.941  66.068  1.00  5.00
ATOM     44  CA  PHE D   5      74.885  78.397  67.553  1.00  5.00
ATOM     45  CB  PHE D   5      75.414  80.511  69.729  1.00  5.00
ATOM     46  CA  LEU D   6      72.040  78.456  65.169  1.00  5.00
ATOM     47  CB  LEU D   6      70.613  77.137  64.342  1.00  5.00
ATOM     48  CA  GLY D   7      71.178  81.887  63.416  1.00  5.00
TER
CONECT    1    2
CONECT    2    4    3
CONECT    4    6    5
CONECT    6    8    7
CONECT    8   10    9
CONECT   10   12   11
CONECT   13   14
CONECT   14   16   15
CONECT   16   18   17
CONECT   18   20   19
CONECT   20   22   21
CONECT   22   24   23
CONECT   25   26
CONECT   26   28   27
CONECT   28   30   29
CONECT   30   32   31
CONECT   32   34   33
CONECT   34   36   35
CONECT   37   38
CONECT   38   40   39
CONECT   40   42   41
CONECT   42   44   43
CONECT   44   46   45
CONECT   46   48   47
ENDMDL
REMARK CysZ8 x 4            ENERGY    -2.48855E+00 RMS    0.00
CRYST1  146.550  146.550  146.550  90.00  90.00  90.00 P 1           1
ORIGX1       1.00000   0.00000   0.00000        0.00000
ORIGX2       0.00000   1.00000   0.00000        0.00000
ORIGX2       0.00000   0.00000   1.00000        0.00000
SCALE1       1.00000   0.00000   0.00000        0.00000
SCALE2       1.00000   0.00000   0.00000        0.00000
SCALE3       1.00000   0.00000   0.00000        0.00000
ATOM      1  CA  GLY A   1      72.325  63.711  79.468  1.00  5.00
ATOM      2  CA  VAL A   2      74.662  66.799  80.444  1.00  5.00
ATOM      3  CB  VAL A   2      75.738  66.620  81.392  1.00  5.00
ATOM      4  CA  ASN A   3      74.111  70.435  79.308  1.00  5.00
ATOM      5  CB  ASN A   3      73.122  71.109  80.940  1.00  5.00
ATOM      6  CA  TYR A   4      75.947  73.694  79.375  1.00  5.00
ATOM      7  CB  TYR A   4      78.069  71.269  80.645  1.00  5.00
ATOM      8  CA  PHE A   5      75.412  77.402  78.591  1.00  5.00
ATOM      9  CB  PHE A   5      72.962  78.838  80.001  1.00  5.00
ATOM     10  CA  LEU A   6      77.341  80.083  76.843  1.00  5.00
ATOM     11  CB  LEU A   6      77.827  79.151  75.462  1.00  5.00
ATOM     12  CA  GLY A   7      77.534  83.836  77.946  1.00  5.00
TER
ATOM     13  CA  GLY B   1      64.649  81.712  73.016  1.00  5.00
ATOM     14  CA  VAL B   2      68.466  81.351  72.760  1.00  5.00
ATOM     15  CB  VAL B   2      68.883  82.286  73.890  1.00  5.00
ATOM     16  CA  ASN B   3      70.219  78.753  70.392  1.00  5.00
ATOM     17  CB  ASN B   3      69.910  79.435  68.402  1.00  5.00
ATOM     18  CA  TYR B   4      71.707  75.184  71.330  1.00  5.00
ATOM     19  CB  TYR B   4      68.613  74.333  72.167  1.00  5.00
ATOM     20  CA  PHE B   5      73.934  72.590  70.008  1.00  5.00
ATOM     21  CB  PHE B   5      76.292  74.207  70.894  1.00  5.00
ATOM     22  CA  LEU B   6      74.870  68.794  70.614  1.00  5.00
ATOM     23  CB  LEU B   6      72.967  68.800  69.951  1.00  5.00
ATOM     24  CA  GLY B   7      78.260  66.713  70.839  1.00  5.00
TER
ATOM     25  CA  GLY C   1      63.939  77.533  71.744  1.00  5.00
ATOM     26  CA  VAL C   2      66.298  76.544  68.850  1.00  5.00
ATOM     27  CB  VAL C   2      65.829  77.731  68.058  1.00  5.00
ATOM     28  CA  ASN C   3      68.882  73.503  68.620  1.00  5.00
ATOM     29  CB  ASN C   3      67.334  72.321  68.839  1.00  5.00
ATOM     30  CA  TYR C   4      71.565  72.205  66.214  1.00  5.00
ATOM     31  CB  TYR C   4      74.720  73.235  66.342  1.00  5.00
ATOM     32  CA  PHE C   5      73.675  68.953  65.744  1.00  5.00
ATOM     33  CB  PHE C   5      71.683  67.025  64.794  1.00  5.00
ATOM     34  CA  LEU C   6      77.229  68.167  64.948  1.00  5.00
ATOM     35  CB  LEU C   6      77.802  69.395  66.488  1.00  5.00
ATOM     36  CA  GLY C   7      77.885  65.171  62.626  1.00  5.00
TER
ATOM     37  CA  GLY D   1      76.325  62.736  75.880  1.00  5.00
ATOM     38  CA  VAL D   2      76.517  66.536  76.369  1.00  5.00
ATOM     39  CB  VAL D   2      77.716  67.201  76.855  1.00  5.00
ATOM     40  CA  ASN D   3      74.949  69.463  75.096  1.00  5.00
ATOM     41  CB  ASN D   3      73.235  70.205  74.547  1.00  5.00
ATOM     42  CA  TYR D   4      75.695  73.111  74.788  1.00  5.00
ATOM     43  CB  TYR D   4      78.219  74.708  76.359  1.00  5.00
ATOM     44  CA  PHE D   5      73.968  76.522  74.543  1.00  5.00
ATOM     45  CB  PHE D   5      71.403  76.395  76.176  1.00  5.00
ATOM     46  CA  LEU D   6      74.789  79.806  72.853  1.00  5.00
ATOM     47  CB  LEU D   6      74.336  79.206  70.981  1.00  5.00
ATOM     48  CA  GLY D   7      73.207  82.785  74.760  1.00  5.00
TER
CONECT    1    2
CONECT    2    4    3
CONECT    4    6    5
CONECT    6    8    7
CONECT    8   10    9
CONECT   10   12   11
CONECT   13   14
CONECT   14   16   15
CONECT   16   18   17
CONECT   18   20   19
CONECT   20   22   21
CONECT   22   24   23
CONECT   25   26
CONECT   26   28   27
CONECT   28   30   29
CONECT   30   32   31
CONECT   32   34   33
CONECT   34   36   35
CONECT   37   38
CONECT   38   40   39
CONECT   40   42   41
CONECT   42   44   43
CONECT   44   46   45
CONECT   46   48   47
ENDMDL
REMARK CysZ8 x 4            ENERGY    -2.48853E+00 RMS    0.00
CRYST1  146.550  146.550  146.550  90.00  90.00  90.00 P 1           1
ORIGX1       1.00000   0.00000   0.00000        0.00000
ORIGX2       0.00000   1.00000   0.00000        0.00000
ORIGX2       0.00000   0.00000   1.00000        0.00000
SCALE1       1.00000   0.00000   0.00000        0.00000
SCALE2       1.00000   0.00000   0.00000        0.00000
SCALE3       1.00000   0.00000   0.00000        0.00000
ATOM      1  CA  GLY A   1      84.278  75.349  70.627  1.00  5.00
ATOM      2  CA  VAL A   2      81.056  76.344  72.472  1.00  5.00
ATOM      3  CB  VAL A   2      81.705  77.662  72.242  1.00  5.00
ATOM      4  CA  ASN A   3      77.582  75.640  71.313  1.00  5.00
ATOM      5  CB  ASN A   3      77.134  74.100  70.113  1.00  5.00
ATOM      6  CA  TYR A   4      74.070  76.062  72.725  1.00  5.00
ATOM      7  CB  TYR A   4      74.212  77.805  75.514  1.00  5.00
ATOM      8  CA  PHE A   5      70.794  74.425  71.178  1.00  5.00
ATOM      9  CB  PHE A   5      72.671  72.081  70.866  1.00  5.00
ATOM     10  CA  LEU A   6      67.137  75.462  71.573  1.00  5.00
ATOM     11  CB  LEU A   6      66.896  77.547  71.824  1.00  5.00
ATOM     12  CA  GLY A   7      63.753  73.589  71.378  1.00  5.00
TER
ATOM     13  CA  GLY B   1      79.617  81.579  72.110  1.00  5.00
ATOM     14  CA  VAL B   2      77.190  80.083  69.386  1.00  5.00
ATOM     15  CB  VAL B   2      78.099  78.888  69.078  1.00  5.00
ATOM     16  CA  ASN B   3      73.657  78.957  69.745  1.00  5.00
ATOM     17  CB  ASN B   3      72.563  80.702  69.016  1.00  5.00
ATOM     18  CA  TYR B   4      71.251  77.015  67.286  1.00  5.00
ATOM     19  CB  TYR B   4      70.889  74.081  65.905  1.00  5.00
ATOM     20  CA  PHE B   5      67.320  76.373  67.245  1.00  5.00
ATOM     21  CB  PHE B   5      67.546  79.138  65.919  1.00  5.00
ATOM     22  CA  LEU B   6      65.631  72.898  67.045  1.00  5.00
ATOM     23  CB  LEU B   6      66.721  72.065  68.524  1.00  5.00
ATOM     24  CA  GLY B   7      62.582  71.998  64.818  1.00  5.00
TER
ATOM     25  CA  GLY C   1      81.885  63.651  73.933  1.00  5.00
ATOM     26  CA  VAL C   2      80.479  66.491  76.075  1.00  5.00
ATOM     27  CB  VAL C   2      81.466  67.661  75.665  1.00  5.00
ATOM     28  CA  ASN C   3      76.742  67.805  75.657  1.00  5.00
ATOM     29  CB  ASN C   3      75.260  66.371  75.775  1.00  5.00
ATOM     30  CA  TYR C   4      74.743  69.881  78.326  1.00  5.00
ATOM     31  CB  TYR C   4      73.730  73.162  78.313  1.00  5.00
ATOM     32  CA  PHE C   5      70.982  70.613  79.070  1.00  5.00
ATOM     33  CB  PHE C   5      68.441  69.673  77.943  1.00  5.00
ATOM     34  CA  LEU C   6      69.155  73.243  81.118  1.00  5.00
ATOM     35  CB  LEU C   6      69.557  75.205  81.285  1.00  5.00
ATOM     36  CA  GLY C   7      66.093  72.195  82.966  1.00  5.00
TER
ATOM     37  CA  GLY D   1      64.518  72.815  77.985  1.00  5.00
ATOM     38  CA  VAL D   2      67.687  73.933  75.997  1.00  5.00
ATOM     39  CB  VAL D   2      68.042  75.293  76.232  1.00  5.00
ATOM     40  CA  ASN D   3      70.819  72.272  75.183  1.00  5.00
ATOM     41  CB  ASN D   3      70.022  70.796  74.049  1.00  5.00
ATOM     42  CA  TYR D   4      74.672  73.106  75.331  1.00  5.00
ATOM     43  CB  TYR D   4      77.229  75.463  75.730  1.00  5.00
ATOM     44  CA  PHE D   5      77.889  71.781  73.793  1.00  5.00
ATOM     45  CB  PHE D   5      78.987  69.561  71.947  1.00  5.00
ATOM     46  CA  LEU D   6      81.420  72.453  74.971  1.00  5.00
ATOM     47  CB  LEU D   6      81.502  73.915  76.471  1.00  5.00
ATOM     48  CA  GLY D   7      83.447  71.150  72.041  1.00  5.00
TER
CONECT    1    2
CONECT    2    4    3
CONECT    4    6    5
CONECT    6    8    7
CONECT    8   10    9
CONECT   10   12   11
CONECT   13   14
CONECT   14   16   15
CONECT   16   18   17
CONECT   18   20   19
CONECT   20   22   21
CONECT   22   24   23
CONECT   25   26
CONECT   26   28   27
CONECT   28   30   29
CONECT   30   32   31
CONECT   32   34   33
CONECT   34   36   35
CONECT   37   38
CONECT   38   40   39
CONECT   40   42   41
CONECT   42   44   43
CONECT   44   46   45
CONECT   46   48   47
ENDMDL
REMARK CysZ8 x 4            ENERGY    -2.48853E+00 RMS    0.00
CRYST1  146.550  146.550  146.550  90.00  90.00  90.00 P 1           1
ORIGX1       1.00000   0.00000   0.00000        0.00000
ORIGX2       0.00000   1.00000   0.00000        0.00000
ORIGX2       0.00000   0.00000   1.00000        0.00000
SCALE1       1.00000   0.00000   0.00000        0.00000
SCALE2       1.00000   0.00000   0.00000        0.00000
SCALE3       1.00000   0.00000   0.00000        0.00000
ATOM      1  CA  GLY A   1      65.782  62.449  78.711  1.00  5.00
ATOM      2  CA  VAL A   2      67.840  65.459  79.954  1.00  5.00
ATOM      3  CB  VAL A   2      68.580  64.629  80.855  1.00  5.00
ATOM      4  CA  ASN A   3      68.577  68.813  78.281  1.00  5.00
ATOM      5  CB  ASN A   3      67.917  70.593  78.633  1.00  5.00
ATOM      6  CA  TYR A   4      71.642  70.906  79.429  1.00  5.00
ATOM      7  CB  TYR A   4      71.555  68.758  81.948  1.00  5.00
ATOM      8  CA  PHE A   5      73.311  74.228  78.435  1.00  5.00
ATOM      9  CB  PHE A   5      72.311  74.076  81.202  1.00  5.00
ATOM     10  CA  LEU A   6      76.554  75.696  79.261  1.00  5.00
ATOM     11  CB  LEU A   6      77.869  74.744  77.996  1.00  5.00
ATOM     12  CA  GLY A   7      76.799  79.540  79.019  1.00  5.00
TER
ATOM     13  CA  GLY B   1      76.259  65.066  65.384  1.00  5.00
ATOM     14  CA  VAL B   2      75.557  68.762  66.519  1.00  5.00
ATOM     15  CB  VAL B   2      76.275  69.917  65.857  1.00  5.00
ATOM     16  CA  ASN B   3      72.431  71.374  66.703  1.00  5.00
ATOM     17  CB  ASN B   3      71.316  70.283  68.162  1.00  5.00
ATOM     18  CA  TYR B   4      72.326  75.464  66.907  1.00  5.00
ATOM     19  CB  TYR B   4      72.168  77.874  64.623  1.00  5.00
ATOM     20  CA  PHE B   5      70.025  78.143  68.620  1.00  5.00
ATOM     21  CB  PHE B   5      69.611  77.363  71.295  1.00  5.00
ATOM     22  CA  LEU B   6      69.738  81.985  68.539  1.00  5.00
ATOM     23  CB  LEU B   6      69.785  82.037  66.386  1.00  5.00
ATOM     24  CA  GLY B   7      68.824  83.679  71.637  1.00  5.00
TER
ATOM     25  CA  GLY C   1      81.603  77.911  76.042  1.00  5.00
ATOM     26  CA  VAL C   2      78.464  79.173  74.180  1.00  5.00
ATOM     27  CB  VAL C   2      78.281  79.833  72.876  1.00  5.00
ATOM     28  CA  ASN C   3      76.947  75.482  73.875  1.00  5.00
ATOM     29  CB  ASN C   3      77.585  73.756  73.028  1.00  5.00
ATOM     30  CA  TYR C   4      74.147  73.166  74.892  1.00  5.00
ATOM     31  CB  TYR C   4      70.767  72.744  74.618  1.00  5.00
ATOM     32  CA  PHE C   5      74.045  69.256  75.457  1.00  5.00
ATOM     33  CB  PHE C   5      75.259  70.387  78.036  1.00  5.00
ATOM     34  CA  LEU C   6      71.147  66.732  75.367  1.00  5.00
ATOM     35  CB  LEU C   6      70.104  67.931  73.871  1.00  5.00
ATOM     36  CA  GLY C   7      71.156  63.520  77.373  1.00  5.00
TER
ATOM     37  CA  GLY D   1      73.746  64.635  70.633  1.00  5.00
ATOM     38  CA  VAL D   2      74.777  68.395  71.419  1.00  5.00
ATOM     39  CB  VAL D   2      76.143  68.437  70.968  1.00  5.00
ATOM     40  CA  ASN D   3      73.452  71.752  70.829  1.00  5.00
ATOM     41  CB  ASN D   3      71.648  72.437  70.375  1.00  5.00
ATOM     42  CA  TYR D   4      75.228  75.348  70.007  1.00  5.00
ATOM     43  CB  TYR D   4      78.382  75.200  69.564  1.00  5.00
ATOM     44  CA  PHE D   5      74.186  79.102  70.459  1.00  5.00
ATOM     45  CB  PHE D   5      74.223  78.287  73.252  1.00  5.00
ATOM     46  CA  LEU D   6      74.456  82.455  68.533  1.00  5.00
ATOM     47  CB  LEU D   6      74.351  82.543  66.488  1.00  5.00
ATOM     48  CA  GLY D   7      75.964  85.644  70.137  1.00  5.00
TER
CONECT    1    2
CONECT    2    4    3
CONECT    4    6    5
CONECT    6    8    7
CONECT    8   10    9
CONECT   10   12   11
CONECT   13   14
CONECT   14   16   15
CONECT   16   18   17
CONECT   18   20   19
CONECT   20   22   21
CONECT   22   24   23
CONECT   25   26
CONECT   26   28   27
CONECT   28   30   29
CONECT   30   32   31
CONECT   32   34   33
CONECT   34   36   35
CONECT   37   38
CONECT   38   40   39
CONECT   40   42   41
CONECT   42   44   43
CONECT   44   46   45
CONECT   46   48   47
ENDMDL
REMARK CysZ8 x 4            ENERGY    -2.48850E+00 RMS    0.00
CRYST1  146.550  146.550  146.550  90.00  90.00  90.00 P 1           1
ORIGX1       1.00000   0.00000   0.00000        0.00000
ORIGX2       0.00000   1.00000   0.00000        0.00000
ORIGX2       0.00000   0.00000   1.00000        0.00000
SCALE1       1.00000   0.00000   0.00000        0.00000
SCALE2       1.00000   0.00000   0.00000        0.00000
SCALE3       1.00000   0.00000   0.00000        0.00000
ATOM      1  CA  GLY A   1      69.215  79.733  66.250  1.00  5.00
ATOM      2  CA  VAL A   2      69.066  76.023  67.621  1.00  5.00
ATOM      3  CB  VAL A   2      68.968  75.047  66.464  1.00  5.00
ATOM      4  CA  ASN A   3      70.450  74.854  71.143  1.00  5.00
ATOM      5  CB  ASN A   3      69.485  75.318  72.870  1.00  5.00
ATOM      6  CA  TYR A   4      71.783  71.410  72.158  1.00  5.00
ATOM      7  CB  TYR A   4      73.835  72.926  69.956  1.00  5.00
ATOM      8  CA  PHE A   5      72.785  69.997  75.418  1.00  5.00
ATOM      9  CB  PHE A   5      69.978  71.169  75.775  1.00  5.00
ATOM     10  CA  LEU A   6      74.742  66.820  76.485  1.00  5.00
ATOM     11  CB  LEU A   6      76.058  67.793  75.094  1.00  5.00
ATOM     12  CA  GLY A   7      74.348  65.418  80.056  1.00  5.00
TER
ATOM     13  CA  GLY B   1      65.343  80.065  69.345  1.00  5.00
ATOM     14  CA  VAL B   2      64.830  76.209  69.835  1.00  5.00
ATOM     15  CB  VAL B   2      64.681  75.269  68.683  1.00  5.00
ATOM     16  CA  ASN B   3      66.364  73.747  72.388  1.00  5.00
ATOM     17  CB  ASN B   3      65.669  75.087  73.645  1.00  5.00
ATOM     18  CA  TYR B   4      67.592  69.937  72.341  1.00  5.00
ATOM     19  CB  TYR B   4      69.290  70.971  69.514  1.00  5.00
ATOM     20  CA  PHE B   5      69.232  67.024  74.402  1.00  5.00
ATOM     21  CB  PHE B   5      69.782  65.817  77.113  1.00  5.00
ATOM     22  CA  LEU B   6      71.847  64.471  73.541  1.00  5.00
ATOM     23  CB  LEU B   6      73.205  65.478  72.230  1.00  5.00
ATOM     24  CA  GLY B   7      71.219  60.892  74.483  1.00  5.00
TER
ATOM     25  CA  GLY C   1      76.513  69.962  82.655  1.00  5.00
ATOM     26  CA  VAL C   2      77.307  71.404  79.104  1.00  5.00
ATOM     27  CB  VAL C   2      78.349  70.991  78.344  1.00  5.00
ATOM     28  CA  ASN C   3      75.094  73.205  76.527  1.00  5.00
ATOM     29  CB  ASN C   3      74.020  74.737  75.931  1.00  5.00
ATOM     30  CA  TYR C   4      75.605  74.035  72.853  1.00  5.00
ATOM     31  CB  TYR C   4      78.470  72.499  72.652  1.00  5.00
ATOM     32  CA  PHE C   5      74.270  76.658  70.378  1.00  5.00
ATOM     33  CB  PHE C   5      72.493  79.112  70.232  1.00  5.00
ATOM     34  CA  LEU C   6      73.665  76.643  66.403  1.00  5.00
ATOM     35  CB  LEU C   6      73.402  75.138  64.975  1.00  5.00
ATOM     36  CA  GLY C   7      73.512  80.063  65.671  1.00  5.00
TER
ATOM     37  CA  GLY D   1      79.120  73.220  67.030  1.00  5.00
ATOM     38  CA  VAL D   2      79.360  77.024  66.712  1.00  5.00
ATOM     39  CB  VAL D   2      79.304  77.819  65.458  1.00  5.00
ATOM     40  CA  ASN D   3      79.294  78.303  70.179  1.00  5.00
ATOM     41  CB  ASN D   3      77.666  79.314  69.650  1.00  5.00
ATOM     42  CA  TYR D   4      78.912  76.306  73.611  1.00  5.00
ATOM     43  CB  TYR D   4      81.723  75.229  72.127  1.00  5.00
ATOM     44  CA  PHE D   5      77.750  77.029  77.064  1.00  5.00
ATOM     45  CB  PHE D   5      76.019  78.752  75.390  1.00  5.00
ATOM     46  CA  LEU D   6      78.901  75.519  80.638  1.00  5.00
ATOM     47  CB  LEU D   6      80.327  74.413  81.288  1.00  5.00
ATOM     48  CA  GLY D   7      76.058  75.335  83.227  1.00  5.00
TER
CONECT    1    2
CONECT    2    4    3
CONECT    4    6    5
CONECT    6    8    7
CONECT    8   10    9
CONECT   10   12   11
CONECT   13   14
CONECT   14   16   15
CONECT   16   18   17
CONECT   18   20   19
CONECT   20   22   21
CONECT   22   24   23
CONECT   25   26
CONECT   26   28   27
CONECT   28   30   29
CONECT   30   32   31
CONECT   32   34   33
CONECT   34   36   35
CONECT   37   38
CONECT   38   40   39
CONECT   40   42   41
CONECT   42   44   43
CONECT   44   46   45
CONECT   46   48   47
ENDMDL
REMARK CysZ8 x 4            ENERGY    -2.48847E+00 RMS    0.00
CRYST1  146.550  146.550  146.550  90.00  90.00  90.00 P 1           1
ORIGX1       1.00000   0.00000   0.00000        0.00000
ORIGX2       0.00000   1.00000   0.00000        0.00000
ORIGX2       0.00000   0.00000   1.00000        0.00000
SCALE1       1.00000   0.00000   0.00000        0.00000
SCALE2       1.00000   0.00000   0.00000        0.00000
SCALE3       1.00000   0.00000   0.00000        0.00000
ATOM      1  CA  GLY A   1      63.385  69.127  69.858  1.00  5.00
ATOM      2  CA  VAL A   2      67.049  68.868  70.900  1.00  5.00
ATOM      3  CB  VAL A   2      67.552  67.555  70.763  1.00  5.00
ATOM      4  CA  ASN A   3      69.448  71.848  70.614  1.00  5.00
ATOM      5  CB  ASN A   3      68.128  72.985  69.545  1.00  5.00
ATOM      6  CA  TYR A   4      73.108  72.298  70.953  1.00  5.00
ATOM      7  CB  TYR A   4      75.957  70.725  72.031  1.00  5.00
ATOM      8  CA  PHE A   5      75.694  75.511  71.067  1.00  5.00
ATOM      9  CB  PHE A   5      75.383  78.476  70.990  1.00  5.00
ATOM     10  CA  LEU A   6      79.374  75.911  70.832  1.00  5.00
ATOM     11  CB  LEU A   6      80.760  75.946  69.192  1.00  5.00
ATOM     12  CA  GLY A   7      80.337  79.518  71.874  1.00  5.00
TER
ATOM     13  CA  GLY B   1      65.965  73.595  81.635  1.00  5.00
ATOM     14  CA  VAL B   2      69.336  73.687  79.666  1.00  5.00
ATOM     15  CB  VAL B   2      69.512  74.939  78.899  1.00  5.00
ATOM     16  CA  ASN B   3      72.771  72.414  80.023  1.00  5.00
ATOM     17  CB  ASN B   3      71.725  70.722  79.996  1.00  5.00
ATOM     18  CA  TYR B   4      76.251  74.029  79.398  1.00  5.00
ATOM     19  CB  TYR B   4      78.723  74.965  81.547  1.00  5.00
ATOM     20  CA  PHE B   5      79.495  71.824  79.272  1.00  5.00
ATOM     21  CB  PHE B   5      77.507  70.557  77.542  1.00  5.00
ATOM     22  CA  LEU B   6      83.027  72.049  80.562  1.00  5.00
ATOM     23  CB  LEU B   6      82.755  72.288  82.663  1.00  5.00
ATOM     24  CA  GLY B   7      85.481  70.885  77.525  1.00  5.00
TER
ATOM     25  CA  GLY C   1      62.664  70.325  75.132  1.00  5.00
ATOM     26  CA  VAL C   2      66.387  69.834  75.565  1.00  5.00
ATOM     27  CB  VAL C   2      66.307  68.372  75.866  1.00  5.00
ATOM     28  CA  ASN C   3      69.036  72.326  75.037  1.00  5.00
ATOM     29  CB  ASN C   3      68.716  74.119  74.335  1.00  5.00
ATOM     30  CA  TYR C   4      72.890  72.187  75.400  1.00  5.00
ATOM     31  CB  TYR C   4      71.346  69.290  75.310  1.00  5.00
ATOM     32  CA  PHE C   5      76.088  74.589  75.473  1.00  5.00
ATOM     33  CB  PHE C   5      74.534  77.152  75.715  1.00  5.00
ATOM     34  CA  LEU C   6      79.807  73.843  74.929  1.00  5.00
ATOM     35  CB  LEU C   6      81.154  73.291  73.434  1.00  5.00
ATOM     36  CA  GLY C   7      82.372  76.408  76.406  1.00  5.00
TER
ATOM     37  CA  GLY D   1      79.475  81.372  68.627  1.00  5.00
ATOM     38  CA  VAL D   2      77.775  78.501  66.551  1.00  5.00
ATOM     39  CB  VAL D   2      78.724  77.968  65.477  1.00  5.00
ATOM     40  CA  ASN D   3      74.553  76.598  67.311  1.00  5.00
ATOM     41  CB  ASN D   3      73.919  78.188  66.206  1.00  5.00
ATOM     42  CA  TYR D   4      73.785  73.063  66.498  1.00  5.00
ATOM     43  CB  TYR D   4      76.681  72.759  68.115  1.00  5.00
ATOM     44  CA  PHE D   5      70.352  71.458  66.458  1.00  5.00
ATOM     45  CB  PHE D   5      68.644  73.206  64.750  1.00  5.00
ATOM     46  CA  LEU D   6      69.126  67.907  66.173  1.00  5.00
ATOM     47  CB  LEU D   6      70.831  66.751  66.258  1.00  5.00
ATOM     48  CA  GLY D   7      65.203  67.689  65.375  1.00  5.00
TER
CONECT    1    2
CONECT    2    4    3
CONECT    4    6    5
CONECT    6    8    7
CONECT    8   10    9
CONECT   10   12   11
CONECT   13   14
CONECT   14   16   15
CONECT   16   18   17
CONECT   18   20   19
CONECT   20   22   21
CONECT   22   24   23
CONECT   25   26
CONECT   26   28   27
CONECT   28   30   29
CONECT   30   32   31
CONECT   32   34   33
CONECT   34   36   35
CONECT   37   38
CONECT   38   40   39
CONECT   40   42   41
CONECT   42   44   43
CONECT   44   46   45
CONECT   46   48   47
ENDMDL
REMARK CysZ8 x 4            ENERGY    -2.48827E+00 RMS    0.00
CRYST1  146.550  146.550  146.550  90.00  90.00  90.00 P 1           1
ORIGX1       1.00000   0.00000   0.00000        0.00000
ORIGX2       0.00000   1.00000   0.00000        0.00000
ORIGX2       0.00000   0.00000   1.00000        0.00000
SCALE1       1.00000   0.00000   0.00000        0.00000
SCALE2       1.00000   0.00000   0.00000        0.00000
SCALE3       1.00000   0.00000   0.00000        0.00000
ATOM      1  CA  GLY A   1      77.792  77.647  65.844  1.00  5.00
ATOM      2  CA  VAL A   2      75.002  76.889  68.355  1.00  5.00
ATOM      3  CB  VAL A   2      73.749  77.686  68.626  1.00  5.00
ATOM      4  CA  ASN A   3      74.434  73.571  70.227  1.00  5.00
ATOM      5  CB  ASN A   3      76.345  73.046  70.174  1.00  5.00
ATOM      6  CA  TYR A   4      71.686  71.806  71.966  1.00  5.00
ATOM      7  CB  TYR A   4      68.788  69.957  72.153  1.00  5.00
ATOM      8  CA  PHE A   5      72.149  69.272  74.664  1.00  5.00
ATOM      9  CB  PHE A   5      75.123  69.760  74.990  1.00  5.00
ATOM     10  CA  LEU A   6      69.872  66.538  76.301  1.00  5.00
ATOM     11  CB  LEU A   6      68.290  65.684  76.013  1.00  5.00
ATOM     12  CA  GLY A   7      71.451  65.717  79.826  1.00  5.00
TER
ATOM     13  CA  GLY B   1      82.213  78.334  74.240  1.00  5.00
ATOM     14  CA  VAL B   2      79.470  79.101  76.836  1.00  5.00
ATOM     15  CB  VAL B   2      78.859  80.076  75.946  1.00  5.00
ATOM     16  CA  ASN B   3      76.285  77.094  77.945  1.00  5.00
ATOM     17  CB  ASN B   3      76.042  76.600  79.824  1.00  5.00
ATOM     18  CA  TYR B   4      72.616  77.995  78.782  1.00  5.00
ATOM     19  CB  TYR B   4      70.149  77.816  76.618  1.00  5.00
ATOM     20  CA  PHE B   5      69.654  75.920  80.147  1.00  5.00
ATOM     21  CB  PHE B   5      68.893  73.634  82.025  1.00  5.00
ATOM     22  CA  LEU B   6      65.976  75.460  79.070  1.00  5.00
ATOM     23  CB  LEU B   6      64.856  75.617  77.391  1.00  5.00
ATOM     24  CA  GLY B   7      63.660  73.562  81.438  1.00  5.00
TER
ATOM     25  CA  GLY C   1      65.715  69.638  81.551  1.00  5.00
ATOM     26  CA  VAL C   2      67.669  70.235  78.559  1.00  5.00
ATOM     27  CB  VAL C   2      66.766  70.183  77.412  1.00  5.00
ATOM     28  CA  ASN C   3      70.637  72.595  77.977  1.00  5.00
ATOM     29  CB  ASN C   3      72.103  71.294  78.232  1.00  5.00
ATOM     30  CA  TYR C   4      71.756  74.724  75.257  1.00  5.00
ATOM     31  CB  TYR C   4      68.641  73.439  74.679  1.00  5.00
ATOM     32  CA  PHE C   5      75.215  75.921  74.223  1.00  5.00
ATOM     33  CB  PHE C   5      78.164  75.211  73.879  1.00  5.00
ATOM     34  CA  LEU C   6      76.758  78.790  72.252  1.00  5.00
ATOM     35  CB  LEU C   6      75.025  80.130  72.315  1.00  5.00
ATOM     36  CA  GLY C   7      80.188  78.322  70.536  1.00  5.00
TER
ATOM     37  CA  GLY D   1      73.141  63.483  74.060  1.00  5.00
ATOM     38  CA  VAL D   2      73.431  66.526  71.777  1.00  5.00
ATOM     39  CB  VAL D   2      74.303  66.331  70.543  1.00  5.00
ATOM     40  CA  ASN D   3      72.333  68.247  68.587  1.00  5.00
ATOM     41  CB  ASN D   3      70.687  69.024  67.633  1.00  5.00
ATOM     42  CA  TYR D   4      73.975  71.088  66.752  1.00  5.00
ATOM     43  CB  TYR D   4      76.748  72.906  66.499  1.00  5.00
ATOM     44  CA  PHE D   5      73.047  74.146  64.798  1.00  5.00
ATOM     45  CB  PHE D   5      71.118  74.334  67.020  1.00  5.00
ATOM     46  CA  LEU D   6      75.240  75.435  61.957  1.00  5.00
ATOM     47  CB  LEU D   6      75.961  73.574  61.586  1.00  5.00
ATOM     48  CA  GLY D   7      74.443  78.299  60.146  1.00  5.00
TER
CONECT    1    2
CONECT    2    4    3
CONECT    4    6    5
CONECT    6    8    7
CONECT    8   10    9
CONECT   10   12   11
CONECT   13   14
CONECT   14   16   15
CONECT   16   18   17
CONECT   18   20   19
CONECT   20   22   21
CONECT   22   24   23
CONECT   25   26
CONECT   26   28   27
CONECT   28   30   29
CONECT   30   32   31
CONECT   32   34   33
CONECT   34   36   35
CONECT   37   38
CONECT   38   40   39
CONECT   40   42   41
CONECT   42   44   43
CONECT   44   46   45
CONECT   46   48   47
ENDMDL
REMARK CysZ8 x 4            ENERGY    -2.48826E+00 RMS    0.00
CRYST1  146.550  146.550  146.550  90.00  90.00  90.00 P 1           1
ORIGX1       1.00000   0.00000   0.00000        0.00000
ORIGX2       0.00000   1.00000   0.00000        0.00000
ORIGX2       0.00000   0.00000   1.00000        0.00000
SCALE1       1.00000   0.00000   0.00000        0.00000
SCALE2       1.00000   0.00000   0.00000        0.00000
SCALE3       1.00000   0.00000   0.00000        0.00000
ATOM      1  CA  GLY A   1      70.210  82.507  78.775  1.00  5.00
ATOM      2  CA  VAL A   2      71.668  79.223  77.594  1.00  5.00
ATOM      3  CB  VAL A   2      73.095  79.576  77.588  1.00  5.00
ATOM      4  CA  ASN A   3      70.761  75.830  76.194  1.00  5.00
ATOM      5  CB  ASN A   3      69.315  74.588  75.527  1.00  5.00
ATOM      6  CA  TYR A   4      72.768  72.688  75.589  1.00  5.00
ATOM      7  CB  TYR A   4      73.062  69.926  77.268  1.00  5.00
ATOM      8  CA  PHE A   5      72.401  69.549  73.234  1.00  5.00
ATOM      9  CB  PHE A   5      70.904  71.660  71.597  1.00  5.00
ATOM     10  CA  LEU A   6      73.974  66.007  73.290  1.00  5.00
ATOM     11  CB  LEU A   6      74.045  64.597  74.753  1.00  5.00
ATOM     12  CA  GLY A   7      74.279  64.228  69.958  1.00  5.00
TER
ATOM     13  CA  GLY B   1      69.382  82.765  73.733  1.00  5.00
ATOM     14  CA  VAL B   2      72.341  80.690  72.776  1.00  5.00
ATOM     15  CB  VAL B   2      73.659  81.307  72.840  1.00  5.00
ATOM     16  CA  ASN B   3      72.572  77.032  72.131  1.00  5.00
ATOM     17  CB  ASN B   3      70.701  76.962  71.248  1.00  5.00
ATOM     18  CA  TYR B   4      75.575  74.479  72.764  1.00  5.00
ATOM     19  CB  TYR B   4      78.077  73.707  74.982  1.00  5.00
ATOM     20  CA  PHE B   5      75.970  70.927  71.173  1.00  5.00
ATOM     21  CB  PHE B   5      75.366  68.768  69.051  1.00  5.00
ATOM     22  CA  LEU B   6      78.260  68.070  72.334  1.00  5.00
ATOM     23  CB  LEU B   6      77.940  68.006  74.401  1.00  5.00
ATOM     24  CA  GLY B   7      78.594  65.226  69.606  1.00  5.00
TER
ATOM     25  CA  GLY C   1      67.411  79.674  82.974  1.00  5.00
ATOM     26  CA  VAL C   2      69.543  76.798  81.609  1.00  5.00
ATOM     27  CB  VAL C   2      69.013  76.067  82.771  1.00  5.00
ATOM     28  CA  ASN C   3      68.530  73.962  79.269  1.00  5.00
ATOM     29  CB  ASN C   3      66.786  74.859  78.889  1.00  5.00
ATOM     30  CA  TYR C   4      69.876  70.385  78.613  1.00  5.00
ATOM     31  CB  TYR C   4      70.716  68.261  81.097  1.00  5.00
ATOM     32  CA  PHE C   5      69.122  68.302  75.765  1.00  5.00
ATOM     33  CB  PHE C   5      66.810  69.729  74.657  1.00  5.00
ATOM     34  CA  LEU C   6      70.049  64.602  75.615  1.00  5.00
ATOM     35  CB  LEU C   6      69.974  64.569  77.712  1.00  5.00
ATOM     36  CA  GLY C   7      69.379  63.044  72.041  1.00  5.00
TER
ATOM     37  CA  GLY D   1      83.199  66.994  69.228  1.00  5.00
ATOM     38  CA  VAL D   2      81.663  70.214  70.951  1.00  5.00
ATOM     39  CB  VAL D   2      81.970  70.880  72.317  1.00  5.00
ATOM     40  CA  ASN D   3      79.641  72.766  68.873  1.00  5.00
ATOM     41  CB  ASN D   3      78.278  71.962  67.744  1.00  5.00
ATOM     42  CA  TYR D   4      78.583  76.177  69.749  1.00  5.00
ATOM     43  CB  TYR D   4      78.798  79.347  70.963  1.00  5.00
ATOM     44  CA  PHE D   5      75.692  78.122  68.090  1.00  5.00
ATOM     45  CB  PHE D   5      74.261  75.337  68.098  1.00  5.00
ATOM     46  CA  LEU D   6      73.848  81.506  68.283  1.00  5.00
ATOM     47  CB  LEU D   6      75.267  82.675  68.550  1.00  5.00
ATOM     48  CA  GLY D   7      70.000  81.603  67.807  1.00  5.00
TER
CONECT    1    2
CONECT    2    4    3
CONECT    4    6    5
CONECT    6    8    7
CONECT    8   10    9
CONECT   10   12   11
CONECT   13   14
CONECT   14   16   15
CONECT   16   18   17
CONECT   18   20   19
CONECT   20   22   21
CONECT   22   24   23
CONECT   25   26
CONECT   26   28   27
CONECT   28   30   29
CONECT   30   32   31
CONECT   32   34   33
CONECT   34   36   35
CONECT   37   38
CONECT   38   40   39
CONECT   40   42   41
CONECT   42   44   43
CONECT   44   46   45
CONECT   46   48   47
ENDMDL
REMARK CysZ8 x 4            ENERGY    -2.48822E+00 RMS    0.00
CRYST1  146.550  146.550  146.550  90.00  90.00  90.00 P 1           1
ORIGX1       1.00000   0.00000   0.00000        0.00000
ORIGX2       0.00000   1.00000   0.00000        0.00000
ORIGX2       0.00000   0.00000   1.00000        0.00000
SCALE1       1.00000   0.00000   0.00000        0.00000
SCALE2       1.00000   0.00000   0.00000        0.00000
SCALE3       1.00000   0.00000   0.00000        0.00000
ATOM      1  CA  GLY A   1      66.544  65.031  77.917  1.00  5.00
ATOM      2  CA  VAL A   2      67.980  68.184  80.004  1.00  5.00
ATOM      3  CB  VAL A   2      68.386  68.384  81.439  1.00  5.00
ATOM      4  CA  ASN A   3      68.762  71.239  77.820  1.00  5.00
ATOM      5  CB  ASN A   3      66.823  72.069  77.764  1.00  5.00
ATOM      6  CA  TYR A   4      70.523  74.380  79.185  1.00  5.00
ATOM      7  CB  TYR A   4      73.528  75.409  80.269  1.00  5.00
ATOM      8  CA  PHE A   5      70.868  78.118  78.458  1.00  5.00
ATOM      9  CB  PHE A   5      70.188  80.222  76.385  1.00  5.00
ATOM     10  CA  LEU A   6      72.928  80.888  79.658  1.00  5.00
ATOM     11  CB  LEU A   6      74.144  80.144  81.145  1.00  5.00
ATOM     12  CA  GLY A   7      72.289  84.442  77.986  1.00  5.00
TER
ATOM     13  CA  GLY B   1      73.171  84.064  74.223  1.00  5.00
ATOM     14  CA  VAL B   2      74.714  80.400  74.459  1.00  5.00
ATOM     15  CB  VAL B   2      75.041  79.565  75.688  1.00  5.00
ATOM     16  CA  ASN B   3      72.578  77.136  74.760  1.00  5.00
ATOM     17  CB  ASN B   3      71.212  77.496  73.347  1.00  5.00
ATOM     18  CA  TYR B   4      73.628  73.593  75.585  1.00  5.00
ATOM     19  CB  TYR B   4      76.629  74.847  76.774  1.00  5.00
ATOM     20  CA  PHE B   5      71.597  70.435  75.384  1.00  5.00
ATOM     21  CB  PHE B   5      70.130  69.059  73.221  1.00  5.00
ATOM     22  CA  LEU B   6      72.183  66.903  77.024  1.00  5.00
ATOM     23  CB  LEU B   6      72.707  66.229  78.863  1.00  5.00
ATOM     24  CA  GLY B   7      70.282  63.672  76.172  1.00  5.00
TER
ATOM     25  CA  GLY C   1      72.631  81.497  64.459  1.00  5.00
ATOM     26  CA  VAL C   2      75.204  78.630  65.005  1.00  5.00
ATOM     27  CB  VAL C   2      76.464  78.523  65.891  1.00  5.00
ATOM     28  CA  ASN C   3      74.729  74.926  66.650  1.00  5.00
ATOM     29  CB  ASN C   3      75.342  74.372  64.829  1.00  5.00
ATOM     30  CA  TYR C   4      77.583  72.016  67.492  1.00  5.00
ATOM     31  CB  TYR C   4      79.230  71.875  70.419  1.00  5.00
ATOM     32  CA  PHE C   5      77.432  68.341  68.774  1.00  5.00
ATOM     33  CB  PHE C   5      76.033  65.706  68.648  1.00  5.00
ATOM     34  CA  LEU C   6      79.655  66.280  71.152  1.00  5.00
ATOM     35  CB  LEU C   6      80.588  67.508  72.482  1.00  5.00
ATOM     36  CA  GLY C   7      80.936  62.638  71.012  1.00  5.00
TER
ATOM     37  CA  GLY D   1      72.497  82.752  69.013  1.00  5.00
ATOM     38  CA  VAL D   2      74.569  79.442  69.672  1.00  5.00
ATOM     39  CB  VAL D   2      75.876  79.823  70.229  1.00  5.00
ATOM     40  CA  ASN D   3      73.530  75.920  70.628  1.00  5.00
ATOM     41  CB  ASN D   3      73.035  74.738  69.114  1.00  5.00
ATOM     42  CA  TYR D   4      75.702  72.936  71.874  1.00  5.00
ATOM     43  CB  TYR D   4      76.768  71.563  74.834  1.00  5.00
ATOM     44  CA  PHE D   5      74.300  69.261  72.165  1.00  5.00
ATOM     45  CB  PHE D   5      73.263  69.897  69.477  1.00  5.00
ATOM     46  CA  LEU D   6      75.807  65.986  73.176  1.00  5.00
ATOM     47  CB  LEU D   6      76.302  66.713  75.103  1.00  5.00
ATOM     48  CA  GLY D   7      74.757  62.586  73.148  1.00  5.00
TER
CONECT    1    2
CONECT    2    4    3
CONECT    4    6    5
CONECT    6    8    7
CONECT    8   10    9
CONECT   10   12   11
CONECT   13   14
CONECT   14   16   15
CONECT   16   18   17
CONECT   18   20   19
CONECT   20   22   21
CONECT   22   24   23
CONECT   25   26
CONECT   26   28   27
CONECT   28   30   29
CONECT   30   32   31
CONECT   32   34   33
CONECT   34   36   35
CONECT   37   38
CONECT   38   40   39
CONECT   40   42   41
CONECT   42   44   43
CONECT   44   46   45
CONECT   46   48   47
ENDMDL
REMARK CysZ8 x 4            ENERGY    -2.48822E+00 RMS    0.00
CRYST1  146.550  146.550  146.550  90.00  90.00  90.00 P 1           1
ORIGX1       1.00000   0.00000   0.00000        0.00000
ORIGX2       0.00000   1.00000   0.00000        0.00000
ORIGX2       0.00000   0.00000   1.00000        0.00000
SCALE1       1.00000   0.00000   0.00000        0.00000
SCALE2       1.00000   0.00000   0.00000        0.00000
SCALE3       1.00000   0.00000   0.00000        0.00000
ATOM      1  CA  GLY A   1      70.149  77.396  82.127  1.00  5.00
ATOM      2  CA  VAL A   2      70.094  74.459  79.530  1.00  5.00
ATOM      3  CB  VAL A   2      68.962  73.464  79.564  1.00  5.00
ATOM      4  CA  ASN A   3      71.251  75.090  75.869  1.00  5.00
ATOM      5  CB  ASN A   3      72.186  76.889  75.844  1.00  5.00
ATOM      6  CA  TYR A   4      71.024  73.246  72.468  1.00  5.00
ATOM      7  CB  TYR A   4      68.956  71.202  74.099  1.00  5.00
ATOM      8  CA  PHE A   5      72.531  73.848  68.865  1.00  5.00
ATOM      9  CB  PHE A   5      73.857  76.051  67.237  1.00  5.00
ATOM     10  CA  LEU A   6      71.005  72.802  65.202  1.00  5.00
ATOM     11  CB  LEU A   6      69.128  71.706  65.498  1.00  5.00
ATOM     12  CA  GLY A   7      73.886  73.576  62.587  1.00  5.00
TER
ATOM     13  CA  GLY B   1      81.823  73.625  85.489  1.00  5.00
ATOM     14  CA  VAL B   2      80.479  74.395  81.746  1.00  5.00
ATOM     15  CB  VAL B   2      80.134  75.598  81.012  1.00  5.00
ATOM     16  CA  ASN B   3      79.474  71.376  79.759  1.00  5.00
ATOM     17  CB  ASN B   3      79.708  69.397  80.137  1.00  5.00
ATOM     18  CA  TYR B   4      78.534  70.661  75.923  1.00  5.00
ATOM     19  CB  TYR B   4      81.224  71.993  74.456  1.00  5.00
ATOM     20  CA  PHE B   5      77.161  67.636  74.182  1.00  5.00
ATOM     21  CB  PHE B   5      77.050  65.427  75.941  1.00  5.00
ATOM     22  CA  LEU B   6      77.230  66.374  70.658  1.00  5.00
ATOM     23  CB  LEU B   6      78.504  68.044  70.220  1.00  5.00
ATOM     24  CA  GLY B   7      74.865  63.638  69.221  1.00  5.00
TER
ATOM     25  CA  GLY C   1      72.307  77.503  61.680  1.00  5.00
ATOM     26  CA  VAL C   2      69.953  77.643  64.716  1.00  5.00
ATOM     27  CB  VAL C   2      68.644  77.100  64.309  1.00  5.00
ATOM     28  CA  ASN C   3      70.873  77.835  68.604  1.00  5.00
ATOM     29  CB  ASN C   3      70.450  79.690  69.154  1.00  5.00
ATOM     30  CA  TYR C   4      68.525  77.674  71.260  1.00  5.00
ATOM     31  CB  TYR C   4      68.583  74.496  70.135  1.00  5.00
ATOM     32  CA  PHE C   5      68.351  78.216  75.068  1.00  5.00
ATOM     33  CB  PHE C   5      68.840  81.157  74.442  1.00  5.00
ATOM     34  CA  LEU C   6      66.297  76.850  77.846  1.00  5.00
ATOM     35  CB  LEU C   6      65.197  75.068  77.828  1.00  5.00
ATOM     36  CA  GLY C   7      65.990  79.412  80.941  1.00  5.00
TER
ATOM     37  CA  GLY D   1      73.746  67.216  63.244  1.00  5.00
ATOM     38  CA  VAL D   2      72.568  68.282  66.752  1.00  5.00
ATOM     39  CB  VAL D   2      71.513  67.851  67.704  1.00  5.00
ATOM     40  CA  ASN D   3      74.287  69.548  69.826  1.00  5.00
ATOM     41  CB  ASN D   3      75.361  71.240  69.518  1.00  5.00
ATOM     42  CA  TYR D   4      73.582  70.216  73.517  1.00  5.00
ATOM     43  CB  TYR D   4      71.602  69.877  76.137  1.00  5.00
ATOM     44  CA  PHE D   5      74.809  72.529  76.431  1.00  5.00
ATOM     45  CB  PHE D   5      76.556  74.948  76.367  1.00  5.00
ATOM     46  CA  LEU D   6      74.578  72.510  80.313  1.00  5.00
ATOM     47  CB  LEU D   6      73.581  70.720  80.899  1.00  5.00
ATOM     48  CA  GLY D   7      75.653  75.347  82.883  1.00  5.00
TER
CONECT    1    2
CONECT    2    4    3
CONECT    4    6    5
CONECT    6    8    7
CONECT    8   10    9
CONECT   10   12   11
CONECT   13   14
CONECT   14   16   15
CONECT   16   18   17
CONECT   18   20   19
CONECT   20   22   21
CONECT   22   24   23
CONECT   25   26
CONECT   26   28   27
CONECT   28   30   29
CONECT   30   32   31
CONECT   32   34   33
CONECT   34   36   35
CONECT   37   38
CONECT   38   40   39
CONECT   40   42   41
CONECT   42   44   43
CONECT   44   46   45
CONECT   46   48   47
ENDMDL
REMARK CysZ8 x 4            ENERGY    -2.48819E+00 RMS    0.00
CRYST1  146.550  146.550  146.550  90.00  90.00  90.00 P 1           1
ORIGX1       1.00000   0.00000   0.00000        0.00000
ORIGX2       0.00000   1.00000   0.00000        0.00000
ORIGX2       0.00000   0.00000   1.00000        0.00000
SCALE1       1.00000   0.00000   0.00000        0.00000
SCALE2       1.00000   0.00000   0.00000        0.00000
SCALE3       1.00000   0.00000   0.00000        0.00000
ATOM      1  CA  GLY A   1      68.520  78.088  81.344  1.00  5.00
ATOM      2  CA  VAL A   2      71.770  77.572  79.474  1.00  5.00
ATOM      3  CB  VAL A   2      73.217  77.416  79.938  1.00  5.00
ATOM      4  CA  ASN A   3      72.095  76.276  75.841  1.00  5.00
ATOM      5  CB  ASN A   3      70.704  77.741  75.541  1.00  5.00
ATOM      6  CA  TYR A   4      74.962  75.119  73.573  1.00  5.00
ATOM      7  CB  TYR A   4      75.933  73.811  76.592  1.00  5.00
ATOM      8  CA  PHE A   5      75.611  74.690  69.692  1.00  5.00
ATOM      9  CB  PHE A   5      74.294  75.239  67.065  1.00  5.00
ATOM     10  CA  LEU A   6      78.242  73.211  67.775  1.00  5.00
ATOM     11  CB  LEU A   6      79.894  72.036  67.043  1.00  5.00
ATOM     12  CA  GLY A   7      77.876  73.994  63.804  1.00  5.00
TER
ATOM     13  CA  GLY B   1      70.264  67.593  63.540  1.00  5.00
ATOM     14  CA  VAL B   2      70.782  66.048  66.824  1.00  5.00
ATOM     15  CB  VAL B   2      70.760  64.594  66.914  1.00  5.00
ATOM     16  CA  ASN B   3      70.661  67.622  70.231  1.00  5.00
ATOM     17  CB  ASN B   3      68.716  67.071  69.818  1.00  5.00
ATOM     18  CA  TYR B   4      72.795  66.656  73.627  1.00  5.00
ATOM     19  CB  TYR B   4      75.215  68.003  71.710  1.00  5.00
ATOM     20  CA  PHE B   5      71.708  67.331  77.182  1.00  5.00
ATOM     21  CB  PHE B   5      69.351  68.915  77.907  1.00  5.00
ATOM     22  CA  LEU B   6      72.789  67.348  80.748  1.00  5.00
ATOM     23  CB  LEU B   6      74.441  68.592  80.617  1.00  5.00
ATOM     24  CA  GLY B   7      69.562  65.748  82.361  1.00  5.00
TER
ATOM     25  CA  GLY C   1      83.728  76.180  66.269  1.00  5.00
ATOM     26  CA  VAL C   2      81.442  76.222  69.465  1.00  5.00
ATOM     27  CB  VAL C   2      81.764  75.232  70.554  1.00  5.00
ATOM     28  CA  ASN C   3      78.373  78.396  70.349  1.00  5.00
ATOM     29  CB  ASN C   3      77.238  79.011  68.865  1.00  5.00
ATOM     30  CA  TYR C   4      76.866  78.844  73.887  1.00  5.00
ATOM     31  CB  TYR C   4      77.819  77.302  76.694  1.00  5.00
ATOM     32  CA  PHE C   5      73.683  80.593  74.882  1.00  5.00
ATOM     33  CB  PHE C   5      73.256  79.048  72.337  1.00  5.00
ATOM     34  CA  LEU C   6      72.448  81.650  78.195  1.00  5.00
ATOM     35  CB  LEU C   6      74.430  81.940  78.835  1.00  5.00
ATOM     36  CA  GLY C   7      68.817  82.537  79.284  1.00  5.00
TER
ATOM     37  CA  GLY D   1      69.133  72.843  83.061  1.00  5.00
ATOM     38  CA  VAL D   2      71.606  72.921  80.298  1.00  5.00
ATOM     39  CB  VAL D   2      72.846  73.262  81.104  1.00  5.00
ATOM     40  CA  ASN D   3      71.214  71.970  76.619  1.00  5.00
ATOM     41  CB  ASN D   3      69.955  72.922  75.402  1.00  5.00
ATOM     42  CA  TYR D   4      73.715  71.136  73.772  1.00  5.00
ATOM     43  CB  TYR D   4      77.187  70.699  73.601  1.00  5.00
ATOM     44  CA  PHE D   5      73.090  70.930  69.628  1.00  5.00
ATOM     45  CB  PHE D   5      71.334  71.829  67.287  1.00  5.00
ATOM     46  CA  LEU D   6      74.802  68.734  67.064  1.00  5.00
ATOM     47  CB  LEU D   6      75.179  66.688  66.839  1.00  5.00
ATOM     48  CA  GLY D   7      75.331  69.675  63.545  1.00  5.00
TER
CONECT    1    2
CONECT    2    4    3
CONECT    4    6    5
CONECT    6    8    7
CONECT    8   10    9
CONECT   10   12   11
CONECT   13   14
CONECT   14   16   15
CONECT   16   18   17
CONECT   18   20   19
CONECT   20   22   21
CONECT   22   24   23
CONECT   25   26
CONECT   26   28   27
CONECT   28   30   29
CONECT   30   32   31
CONECT   32   34   33
CONECT   34   36   35
CONECT   37   38
CONECT   38   40   39
CONECT   40   42   41
CONECT   42   44   43
CONECT   44   46   45
CONECT   46   48   47
ENDMDL
REMARK CysZ8 x 4            ENERGY    -2.48807E+00 RMS    0.00
CRYST1  146.550  146.550  146.550  90.00  90.00  90.00 P 1           1
ORIGX1       1.00000   0.00000   0.00000        0.00000
ORIGX2       0.00000   1.00000   0.00000        0.00000
ORIGX2       0.00000   0.00000   1.00000        0.00000
SCALE1       1.00000   0.00000   0.00000        0.00000
SCALE2       1.00000   0.00000   0.00000        0.00000
SCALE3       1.00000   0.00000   0.00000        0.00000
ATOM      1  CA  GLY A   1      78.411  65.119  78.267  1.00  5.00
ATOM      2  CA  VAL A   2      77.378  68.613  77.544  1.00  5.00
ATOM      3  CB  VAL A   2      78.485  69.649  77.806  1.00  5.00
ATOM      4  CA  ASN A   3      75.793  70.031  74.360  1.00  5.00
ATOM      5  CB  ASN A   3      75.233  68.026  74.354  1.00  5.00
ATOM      6  CA  TYR A   4      75.284  73.388  72.412  1.00  5.00
ATOM      7  CB  TYR A   4      76.960  75.773  70.578  1.00  5.00
ATOM      8  CA  PHE A   5      73.088  74.582  69.461  1.00  5.00
ATOM      9  CB  PHE A   5      71.224  73.364  71.373  1.00  5.00
ATOM     10  CA  LEU A   6      72.923  77.245  66.771  1.00  5.00
ATOM     11  CB  LEU A   6      74.822  77.346  66.089  1.00  5.00
ATOM     12  CA  GLY A   7      69.108  78.104  65.942  1.00  5.00
TER
ATOM     13  CA  GLY B   1      72.476  65.634  79.733  1.00  5.00
ATOM     14  CA  VAL B   2      72.296  69.348  79.687  1.00  5.00
ATOM     15  CB  VAL B   2      72.993  69.690  80.960  1.00  5.00
ATOM     16  CA  ASN B   3      72.038  71.641  76.608  1.00  5.00
ATOM     17  CB  ASN B   3      71.705  70.219  75.142  1.00  5.00
ATOM     18  CA  TYR B   4      72.765  75.267  75.421  1.00  5.00
ATOM     19  CB  TYR B   4      74.842  77.934  75.624  1.00  5.00
ATOM     20  CA  PHE B   5      71.291  77.222  72.798  1.00  5.00
ATOM     21  CB  PHE B   5      68.898  78.537  71.484  1.00  5.00
ATOM     22  CA  LEU B   6      72.560  80.222  70.907  1.00  5.00
ATOM     23  CB  LEU B   6      74.691  80.083  71.166  1.00  5.00
ATOM     24  CA  GLY B   7      70.735  83.120  69.526  1.00  5.00
TER
ATOM     25  CA  GLY C   1      83.278  64.364  74.990  1.00  5.00
ATOM     26  CA  VAL C   2      80.677  67.110  74.215  1.00  5.00
ATOM     27  CB  VAL C   2      81.032  68.589  73.905  1.00  5.00
ATOM     28  CA  ASN C   3      78.489  68.068  71.343  1.00  5.00
ATOM     29  CB  ASN C   3      77.623  66.861  70.059  1.00  5.00
ATOM     30  CA  TYR C   4      77.778  70.834  69.038  1.00  5.00
ATOM     31  CB  TYR C   4      80.991  71.319  68.656  1.00  5.00
ATOM     32  CA  PHE C   5      74.626  71.368  66.946  1.00  5.00
ATOM     33  CB  PHE C   5      73.497  69.652  69.100  1.00  5.00
ATOM     34  CA  LEU C   6      73.901  73.177  63.555  1.00  5.00
ATOM     35  CB  LEU C   6      75.941  73.595  63.028  1.00  5.00
ATOM     36  CA  GLY C   7      70.231  73.544  63.553  1.00  5.00
TER
ATOM     37  CA  GLY D   1      72.020  85.702  72.451  1.00  5.00
ATOM     38  CA  VAL D   2      72.686  82.634  74.958  1.00  5.00
ATOM     39  CB  VAL D   2      73.525  82.934  76.131  1.00  5.00
ATOM     40  CA  ASN D   3      70.334  80.213  76.383  1.00  5.00
ATOM     41  CB  ASN D   3      68.959  81.495  75.831  1.00  5.00
ATOM     42  CA  TYR D   4      70.800  77.057  78.613  1.00  5.00
ATOM     43  CB  TYR D   4      73.680  76.070  80.156  1.00  5.00
ATOM     44  CA  PHE D   5      68.625  73.923  79.316  1.00  5.00
ATOM     45  CB  PHE D   5      68.063  74.706  76.472  1.00  5.00
ATOM     46  CA  LEU D   6      68.675  70.794  81.470  1.00  5.00
ATOM     47  CB  LEU D   6      69.145  70.206  83.351  1.00  5.00
ATOM     48  CA  GLY D   7      66.611  67.753  80.709  1.00  5.00
TER
CONECT    1    2
CONECT    2    4    3
CONECT    4    6    5
CONECT    6    8    7
CONECT    8   10    9
CONECT   10   12   11
CONECT   13   14
CONECT   14   16   15
CONECT   16   18   17
CONECT   18   20   19
CONECT   20   22   21
CONECT   22   24   23
CONECT   25   26
CONECT   26   28   27
CONECT   28   30   29
CONECT   30   32   31
CONECT   32   34   33
CONECT   34   36   35
CONECT   37   38
CONECT   38   40   39
CONECT   40   42   41
CONECT   42   44   43
CONECT   44   46   45
CONECT   46   48   47
ENDMDL
REMARK CysZ8 x 4            ENERGY    -2.48801E+00 RMS    0.00
CRYST1  146.550  146.550  146.550  90.00  90.00  90.00 P 1           1
ORIGX1       1.00000   0.00000   0.00000        0.00000
ORIGX2       0.00000   1.00000   0.00000        0.00000
ORIGX2       0.00000   0.00000   1.00000        0.00000
SCALE1       1.00000   0.00000   0.00000        0.00000
SCALE2       1.00000   0.00000   0.00000        0.00000
SCALE3       1.00000   0.00000   0.00000        0.00000
ATOM      1  CA  GLY A   1      72.504  80.498  63.998  1.00  5.00
ATOM      2  CA  VAL A   2      72.139  77.719  66.538  1.00  5.00
ATOM      3  CB  VAL A   2      71.673  76.807  65.395  1.00  5.00
ATOM      4  CA  ASN A   3      74.485  75.696  68.929  1.00  5.00
ATOM      5  CB  ASN A   3      76.433  76.349  69.516  1.00  5.00
ATOM      6  CA  TYR A   4      74.113  72.407  70.905  1.00  5.00
ATOM      7  CB  TYR A   4      72.705  72.651  67.825  1.00  5.00
ATOM      8  CA  PHE A   5      75.241  70.897  74.031  1.00  5.00
ATOM      9  CB  PHE A   5      76.167  73.068  75.781  1.00  5.00
ATOM     10  CA  LEU A   6      76.543  67.809  75.568  1.00  5.00
ATOM     11  CB  LEU A   6      76.385  65.844  74.764  1.00  5.00
ATOM     12  CA  GLY A   7      75.740  67.974  79.214  1.00  5.00
TER
ATOM     13  CA  GLY B   1      73.710  82.973  73.060  1.00  5.00
ATOM     14  CA  VAL B   2      70.357  81.496  74.512  1.00  5.00
ATOM     15  CB  VAL B   2      69.033  81.691  73.875  1.00  5.00
ATOM     16  CA  ASN B   3      69.959  77.818  75.856  1.00  5.00
ATOM     17  CB  ASN B   3      71.777  77.432  76.766  1.00  5.00
ATOM     18  CA  TYR B   4      67.378  74.817  76.053  1.00  5.00
ATOM     19  CB  TYR B   4      64.359  75.571  74.822  1.00  5.00
ATOM     20  CA  PHE B   5      67.873  71.685  78.039  1.00  5.00
ATOM     21  CB  PHE B   5      68.379  70.391  80.808  1.00  5.00
ATOM     22  CA  LEU B   6      66.334  68.388  76.886  1.00  5.00
ATOM     23  CB  LEU B   6      66.526  68.975  74.904  1.00  5.00
ATOM     24  CA  GLY B   7      67.172  66.176  79.644  1.00  5.00
TER
ATOM     25  CA  GLY C   1      80.323  65.638  78.577  1.00  5.00
ATOM     26  CA  VAL C   2      80.451  69.301  79.540  1.00  5.00
ATOM     27  CB  VAL C   2      81.066  70.088  80.681  1.00  5.00
ATOM     28  CA  ASN C   3      81.147  70.103  75.901  1.00  5.00
ATOM     29  CB  ASN C   3      80.827  68.303  75.069  1.00  5.00
ATOM     30  CA  TYR C   4      79.350  71.996  73.048  1.00  5.00
ATOM     31  CB  TYR C   4      82.212  73.463  71.933  1.00  5.00
ATOM     32  CA  PHE C   5      78.471  71.895  69.235  1.00  5.00
ATOM     33  CB  PHE C   5      76.206  69.930  69.505  1.00  5.00
ATOM     34  CA  LEU C   6      77.593  74.476  66.402  1.00  5.00
ATOM     35  CB  LEU C   6      79.156  74.169  65.090  1.00  5.00
ATOM     36  CA  GLY C   7      74.975  73.888  63.559  1.00  5.00
TER
ATOM     37  CA  GLY D   1      71.762  82.732  68.556  1.00  5.00
ATOM     38  CA  VAL D   2      69.921  79.941  70.071  1.00  5.00
ATOM     39  CB  VAL D   2      68.807  79.965  68.945  1.00  5.00
ATOM     40  CA  ASN D   3      71.148  76.877  71.627  1.00  5.00
ATOM     41  CB  ASN D   3      72.785  76.593  72.783  1.00  5.00
ATOM     42  CA  TYR D   4      69.978  73.435  72.735  1.00  5.00
ATOM     43  CB  TYR D   4      69.521  70.885  70.426  1.00  5.00
ATOM     44  CA  PHE D   5      71.185  70.728  75.175  1.00  5.00
ATOM     45  CB  PHE D   5      71.868  72.379  77.684  1.00  5.00
ATOM     46  CA  LEU D   6      70.847  66.998  75.301  1.00  5.00
ATOM     47  CB  LEU D   6      71.949  66.228  73.612  1.00  5.00
ATOM     48  CA  GLY D   7      71.751  66.862  79.187  1.00  5.00
TER
CONECT    1    2
CONECT    2    4    3
CONECT    4    6    5
CONECT    6    8    7
CONECT    8   10    9
CONECT   10   12   11
CONECT   13   14
CONECT   14   16   15
CONECT   16   18   17
CONECT   18   20   19
CONECT   20   22   21
CONECT   22   24   23
CONECT   25   26
CONECT   26   28   27
CONECT   28   30   29
CONECT   30   32   31
CONECT   32   34   33
CONECT   34   36   35
CONECT   37   38
CONECT   38   40   39
CONECT   40   42   41
CONECT   42   44   43
CONECT   44   46   45
CONECT   46   48   47
ENDMDL
REMARK CysZ8 x 4            ENERGY    -2.48800E+00 RMS    0.00
CRYST1  146.550  146.550  146.550  90.00  90.00  90.00 P 1           1
ORIGX1       1.00000   0.00000   0.00000        0.00000
ORIGX2       0.00000   1.00000   0.00000        0.00000
ORIGX2       0.00000   0.00000   1.00000        0.00000
SCALE1       1.00000   0.00000   0.00000        0.00000
SCALE2       1.00000   0.00000   0.00000        0.00000
SCALE3       1.00000   0.00000   0.00000        0.00000
ATOM      1  CA  GLY A   1      63.755  76.232  72.883  1.00  5.00
ATOM      2  CA  VAL A   2      66.277  74.029  71.093  1.00  5.00
ATOM      3  CB  VAL A   2      65.794  74.738  69.812  1.00  5.00
ATOM      4  CA  ASN A   3      69.606  73.058  72.609  1.00  5.00
ATOM      5  CB  ASN A   3      70.489  73.672  74.302  1.00  5.00
ATOM      6  CA  TYR A   4      72.851  71.067  71.822  1.00  5.00
ATOM      7  CB  TYR A   4      75.359  71.957  69.845  1.00  5.00
ATOM      8  CA  PHE A   5      76.053  70.061  73.750  1.00  5.00
ATOM      9  CB  PHE A   5      77.281  69.361  76.370  1.00  5.00
ATOM     10  CA  LEU A   6      79.570  68.924  72.283  1.00  5.00
ATOM     11  CB  LEU A   6      79.648  69.499  70.332  1.00  5.00
ATOM     12  CA  GLY A   7      80.825  66.832  75.165  1.00  5.00
TER
ATOM     13  CA  GLY B   1      80.837  62.215  70.821  1.00  5.00
ATOM     14  CA  VAL B   2      78.164  64.896  70.928  1.00  5.00
ATOM     15  CB  VAL B   2      77.635  65.271  69.647  1.00  5.00
ATOM     16  CA  ASN B   3      74.489  65.483  72.807  1.00  5.00
ATOM     17  CB  ASN B   3      74.099  65.713  74.638  1.00  5.00
ATOM     18  CA  TYR B   4      71.427  67.190  71.691  1.00  5.00
ATOM     19  CB  TYR B   4      69.595  69.111  69.455  1.00  5.00
ATOM     20  CA  PHE B   5      68.198  68.182  73.584  1.00  5.00
ATOM     21  CB  PHE B   5      70.591  69.348  74.886  1.00  5.00
ATOM     22  CA  LEU B   6      64.595  69.452  72.388  1.00  5.00
ATOM     23  CB  LEU B   6      64.897  69.536  70.228  1.00  5.00
ATOM     24  CA  GLY B   7      62.114  70.669  75.027  1.00  5.00
TER
ATOM     25  CA  GLY C   1      81.807  70.795  78.914  1.00  5.00
ATOM     26  CA  VAL C   2      80.288  73.300  76.374  1.00  5.00
ATOM     27  CB  VAL C   2      81.023  74.154  75.561  1.00  5.00
ATOM     28  CA  ASN C   3      76.412  73.899  75.593  1.00  5.00
ATOM     29  CB  ASN C   3      75.896  73.218  77.426  1.00  5.00
ATOM     30  CA  TYR C   4      74.781  75.672  72.624  1.00  5.00
ATOM     31  CB  TYR C   4      74.434  76.006  69.217  1.00  5.00
ATOM     32  CA  PHE C   5      71.203  77.036  71.677  1.00  5.00
ATOM     33  CB  PHE C   5      68.787  78.176  72.981  1.00  5.00
ATOM     34  CA  LEU C   6      69.503  77.627  68.290  1.00  5.00
ATOM     35  CB  LEU C   6      69.836  75.916  67.471  1.00  5.00
ATOM     36  CA  GLY C   7      65.969  79.234  68.022  1.00  5.00
TER
ATOM     37  CA  GLY D   1      69.074  83.550  66.868  1.00  5.00
ATOM     38  CA  VAL D   2      71.812  81.285  68.268  1.00  5.00
ATOM     39  CB  VAL D   2      72.565  80.469  67.167  1.00  5.00
ATOM     40  CA  ASN D   3      73.127  81.256  71.671  1.00  5.00
ATOM     41  CB  ASN D   3      72.437  82.383  73.212  1.00  5.00
ATOM     42  CA  TYR D   4      76.282  79.521  73.478  1.00  5.00
ATOM     43  CB  TYR D   4      79.594  79.372  74.300  1.00  5.00
ATOM     44  CA  PHE D   5      76.822  78.219  76.883  1.00  5.00
ATOM     45  CB  PHE D   5      73.874  78.585  76.471  1.00  5.00
ATOM     46  CA  LEU D   6      79.657  76.882  78.984  1.00  5.00
ATOM     47  CB  LEU D   6      81.619  77.367  78.349  1.00  5.00
ATOM     48  CA  GLY D   7      79.812  74.953  82.021  1.00  5.00
TER
CONECT    1    2
CONECT    2    4    3
CONECT    4    6    5
CONECT    6    8    7
CONECT    8   10    9
CONECT   10   12   11
CONECT   13   14
CONECT   14   16   15
CONECT   16   18   17
CONECT   18   20   19
CONECT   20   22   21
CONECT   22   24   23
CONECT   25   26
CONECT   26   28   27
CONECT   28   30   29
CONECT   30   32   31
CONECT   32   34   33
CONECT   34   36   35
CONECT   37   38
CONECT   38   40   39
CONECT   40   42   41
CONECT   42   44   43
CONECT   44   46   45
CONECT   46   48   47
ENDMDL
REMARK CysZ8 x 4            ENERGY    -2.48785E+00 RMS    0.00
CRYST1  146.550  146.550  146.550  90.00  90.00  90.00 P 1           1
ORIGX1       1.00000   0.00000   0.00000        0.00000
ORIGX2       0.00000   1.00000   0.00000        0.00000
ORIGX2       0.00000   0.00000   1.00000        0.00000
SCALE1       1.00000   0.00000   0.00000        0.00000
SCALE2       1.00000   0.00000   0.00000        0.00000
SCALE3       1.00000   0.00000   0.00000        0.00000
ATOM      1  CA  GLY A   1      80.635  65.720  75.560  1.00  5.00
ATOM      2  CA  VAL A   2      78.325  68.637  75.748  1.00  5.00
ATOM      3  CB  VAL A   2      77.488  68.998  77.012  1.00  5.00
ATOM      4  CA  ASN A   3      77.167  71.192  73.143  1.00  5.00
ATOM      5  CB  ASN A   3      78.323  70.833  71.511  1.00  5.00
ATOM      6  CA  TYR A   4      75.247  74.566  73.664  1.00  5.00
ATOM      7  CB  TYR A   4      73.782  75.244  76.467  1.00  5.00
ATOM      8  CA  PHE A   5      73.271  76.834  71.190  1.00  5.00
ATOM      9  CB  PHE A   5      72.966  76.914  68.202  1.00  5.00
ATOM     10  CA  LEU A   6      71.729  80.395  71.521  1.00  5.00
ATOM     11  CB  LEU A   6      72.492  82.028  72.645  1.00  5.00
ATOM     12  CA  GLY A   7      68.870  81.060  69.015  1.00  5.00
TER
ATOM     13  CA  GLY B   1      77.367  63.979  72.693  1.00  5.00
ATOM     14  CA  VAL B   2      74.786  66.215  74.411  1.00  5.00
ATOM     15  CB  VAL B   2      74.783  65.657  75.772  1.00  5.00
ATOM     16  CA  ASN B   3      73.191  69.447  73.235  1.00  5.00
ATOM     17  CB  ASN B   3      73.002  70.286  71.444  1.00  5.00
ATOM     18  CA  TYR B   4      71.744  72.430  75.187  1.00  5.00
ATOM     19  CB  TYR B   4      72.796  71.358  78.038  1.00  5.00
ATOM     20  CA  PHE B   5      69.664  75.353  73.601  1.00  5.00
ATOM     21  CB  PHE B   5      68.888  76.334  70.966  1.00  5.00
ATOM     22  CA  LEU B   6      68.551  79.018  74.742  1.00  5.00
ATOM     23  CB  LEU B   6      69.536  80.089  76.178  1.00  5.00
ATOM     24  CA  GLY B   7      65.481  80.606  73.235  1.00  5.00
TER
ATOM     25  CA  GLY C   1      85.682  71.340  76.917  1.00  5.00
ATOM     26  CA  VAL C   2      82.092  72.106  76.170  1.00  5.00
ATOM     27  CB  VAL C   2      80.958  72.389  77.088  1.00  5.00
ATOM     28  CA  ASN C   3      80.990  73.745  72.833  1.00  5.00
ATOM     29  CB  ASN C   3      81.074  73.491  70.898  1.00  5.00
ATOM     30  CA  TYR C   4      78.557  76.696  71.943  1.00  5.00
ATOM     31  CB  TYR C   4      76.164  77.988  73.775  1.00  5.00
ATOM     32  CA  PHE C   5      77.052  78.326  69.081  1.00  5.00
ATOM     33  CB  PHE C   5      77.991  75.600  68.168  1.00  5.00
ATOM     34  CA  LEU C   6      75.314  81.514  68.391  1.00  5.00
ATOM     35  CB  LEU C   6      76.374  82.761  69.723  1.00  5.00
ATOM     36  CA  GLY C   7      73.039  80.487  65.274  1.00  5.00
TER
ATOM     37  CA  GLY D   1      63.129  79.834  77.158  1.00  5.00
ATOM     38  CA  VAL D   2      65.539  76.947  77.555  1.00  5.00
ATOM     39  CB  VAL D   2      66.110  76.842  78.932  1.00  5.00
ATOM     40  CA  ASN D   3      65.892  73.734  75.264  1.00  5.00
ATOM     41  CB  ASN D   3      65.288  73.104  73.355  1.00  5.00
ATOM     42  CA  TYR D   4      67.803  70.603  76.332  1.00  5.00
ATOM     43  CB  TYR D   4      68.019  72.013  79.322  1.00  5.00
ATOM     44  CA  PHE D   5      69.144  67.519  74.036  1.00  5.00
ATOM     45  CB  PHE D   5      70.743  65.712  72.311  1.00  5.00
ATOM     46  CA  LEU D   6      70.147  64.554  76.125  1.00  5.00
ATOM     47  CB  LEU D   6      70.834  64.231  78.078  1.00  5.00
ATOM     48  CA  GLY D   7      71.565  61.764  74.134  1.00  5.00
TER
CONECT    1    2
CONECT    2    4    3
CONECT    4    6    5
CONECT    6    8    7
CONECT    8   10    9
CONECT   10   12   11
CONECT   13   14
CONECT   14   16   15
CONECT   16   18   17
CONECT   18   20   19
CONECT   20   22   21
CONECT   22   24   23
CONECT   25   26
CONECT   26   28   27
CONECT   28   30   29
CONECT   30   32   31
CONECT   32   34   33
CONECT   34   36   35
CONECT   37   38
CONECT   38   40   39
CONECT   40   42   41
CONECT   42   44   43
CONECT   44   46   45
CONECT   46   48   47
ENDMDL
REMARK CysZ8 x 4            ENERGY    -2.48784E+00 RMS    0.00
CRYST1  146.550  146.550  146.550  90.00  90.00  90.00 P 1           1
ORIGX1       1.00000   0.00000   0.00000        0.00000
ORIGX2       0.00000   1.00000   0.00000        0.00000
ORIGX2       0.00000   0.00000   1.00000        0.00000
SCALE1       1.00000   0.00000   0.00000        0.00000
SCALE2       1.00000   0.00000   0.00000        0.00000
SCALE3       1.00000   0.00000   0.00000        0.00000
ATOM      1  CA  GLY A   1      80.555  80.507  73.222  1.00  5.00
ATOM      2  CA  VAL A   2      78.309  77.342  73.295  1.00  5.00
ATOM      3  CB  VAL A   2      79.264  76.375  73.998  1.00  5.00
ATOM      4  CA  ASN A   3      74.302  76.980  73.339  1.00  5.00
ATOM      5  CB  ASN A   3      74.431  77.979  71.618  1.00  5.00
ATOM      6  CA  TYR A   4      71.445  74.884  74.652  1.00  5.00
ATOM      7  CB  TYR A   4      69.225  75.485  77.201  1.00  5.00
ATOM      8  CA  PHE A   5      68.184  73.769  73.210  1.00  5.00
ATOM      9  CB  PHE A   5      70.408  73.359  71.214  1.00  5.00
ATOM     10  CA  LEU A   6      65.020  71.919  74.527  1.00  5.00
ATOM     11  CB  LEU A   6      64.286  71.876  76.409  1.00  5.00
ATOM     12  CA  GLY A   7      62.989  70.785  71.523  1.00  5.00
TER
ATOM     13  CA  GLY B   1      79.579  74.157  64.451  1.00  5.00
ATOM     14  CA  VAL B   2      79.008  70.776  66.488  1.00  5.00
ATOM     15  CB  VAL B   2      79.985  69.735  66.481  1.00  5.00
ATOM     16  CA  ASN B   3      76.083  69.703  68.711  1.00  5.00
ATOM     17  CB  ASN B   3      74.198  69.065  68.934  1.00  5.00
ATOM     18  CA  TYR B   4      75.720  67.594  71.835  1.00  5.00
ATOM     19  CB  TYR B   4      76.287  70.339  73.724  1.00  5.00
ATOM     20  CA  PHE B   5      72.573  65.685  73.225  1.00  5.00
ATOM     21  CB  PHE B   5      70.173  65.011  71.689  1.00  5.00
ATOM     22  CA  LEU B   6      70.980  65.290  76.629  1.00  5.00
ATOM     23  CB  LEU B   6      72.158  66.817  77.520  1.00  5.00
ATOM     24  CA  GLY B   7      68.941  61.953  77.088  1.00  5.00
TER
ATOM     25  CA  GLY C   1      64.606  65.995  75.383  1.00  5.00
ATOM     26  CA  VAL C   2      67.366  68.755  75.702  1.00  5.00
ATOM     27  CB  VAL C   2      67.988  68.787  77.099  1.00  5.00
ATOM     28  CA  ASN C   3      70.330  69.062  73.140  1.00  5.00
ATOM     29  CB  ASN C   3      68.770  69.525  71.911  1.00  5.00
ATOM     30  CA  TYR C   4      73.452  71.318  73.228  1.00  5.00
ATOM     31  CB  TYR C   4      72.332  71.627  76.486  1.00  5.00
ATOM     32  CA  PHE C   5      75.617  73.285  70.705  1.00  5.00
ATOM     33  CB  PHE C   5      76.259  74.768  68.073  1.00  5.00
ATOM     34  CA  LEU C   6      79.370  73.727  70.861  1.00  5.00
ATOM     35  CB  LEU C   6      80.244  71.977  71.527  1.00  5.00
ATOM     36  CA  GLY C   7      80.683  76.379  68.501  1.00  5.00
TER
ATOM     37  CA  GLY D   1      64.533  76.263  76.695  1.00  5.00
ATOM     38  CA  VAL D   2      66.762  78.195  74.177  1.00  5.00
ATOM     39  CB  VAL D   2      66.621  79.631  73.932  1.00  5.00
ATOM     40  CA  ASN D   3      69.902  79.065  76.480  1.00  5.00
ATOM     41  CB  ASN D   3      70.984  78.728  78.200  1.00  5.00
ATOM     42  CA  TYR D   4      73.470  79.783  75.966  1.00  5.00
ATOM     43  CB  TYR D   4      74.835  82.430  77.536  1.00  5.00
ATOM     44  CA  PHE D   5      76.796  79.452  78.023  1.00  5.00
ATOM     45  CB  PHE D   5      75.743  76.687  78.190  1.00  5.00
ATOM     46  CA  LEU D   6      79.545  81.998  78.113  1.00  5.00
ATOM     47  CB  LEU D   6      80.056  82.087  80.130  1.00  5.00
ATOM     48  CA  GLY D   7      83.204  80.352  77.839  1.00  5.00
TER
CONECT    1    2
CONECT    2    4    3
CONECT    4    6    5
CONECT    6    8    7
CONECT    8   10    9
CONECT   10   12   11
CONECT   13   14
CONECT   14   16   15
CONECT   16   18   17
CONECT   18   20   19
CONECT   20   22   21
CONECT   22   24   23
CONECT   25   26
CONECT   26   28   27
CONECT   28   30   29
CONECT   30   32   31
CONECT   32   34   33
CONECT   34   36   35
CONECT   37   38
CONECT   38   40   39
CONECT   40   42   41
CONECT   42   44   43
CONECT   44   46   45
CONECT   46   48   47
ENDMDL
REMARK CysZ8 x 4            ENERGY    -2.48780E+00 RMS    0.00
CRYST1  146.550  146.550  146.550  90.00  90.00  90.00 P 1           1
ORIGX1       1.00000   0.00000   0.00000        0.00000
ORIGX2       0.00000   1.00000   0.00000        0.00000
ORIGX2       0.00000   0.00000   1.00000        0.00000
SCALE1       1.00000   0.00000   0.00000        0.00000
SCALE2       1.00000   0.00000   0.00000        0.00000
SCALE3       1.00000   0.00000   0.00000        0.00000
ATOM      1  CA  GLY A   1      71.158  83.884  73.843  1.00  5.00
ATOM      2  CA  VAL A   2      72.720  80.743  72.085  1.00  5.00
ATOM      3  CB  VAL A   2      74.081  80.599  71.444  1.00  5.00
ATOM      4  CA  ASN A   3      72.377  76.958  72.484  1.00  5.00
ATOM      5  CB  ASN A   3      71.252  75.351  72.770  1.00  5.00
ATOM      6  CA  TYR A   4      73.614  73.754  70.655  1.00  5.00
ATOM      7  CB  TYR A   4      76.548  75.347  71.238  1.00  5.00
ATOM      8  CA  PHE A   5      72.526  70.105  70.280  1.00  5.00
ATOM      9  CB  PHE A   5      71.036  67.727  71.501  1.00  5.00
ATOM     10  CA  LEU A   6      74.328  67.057  68.590  1.00  5.00
ATOM     11  CB  LEU A   6      76.114  66.253  67.745  1.00  5.00
ATOM     12  CA  GLY A   7      72.378  63.807  68.997  1.00  5.00
TER
ATOM     13  CA  GLY B   1      69.706  84.966  69.425  1.00  5.00
ATOM     14  CA  VAL B   2      70.416  81.286  68.222  1.00  5.00
ATOM     15  CB  VAL B   2      71.252  81.653  67.068  1.00  5.00
ATOM     16  CA  ASN B   3      69.670  77.505  68.940  1.00  5.00
ATOM     17  CB  ASN B   3      68.239  76.170  68.715  1.00  5.00
ATOM     18  CA  TYR B   4      70.766  74.542  66.796  1.00  5.00
ATOM     19  CB  TYR B   4      73.508  76.661  67.264  1.00  5.00
ATOM     20  CA  PHE B   5      70.256  70.959  66.479  1.00  5.00
ATOM     21  CB  PHE B   5      68.517  71.789  64.169  1.00  5.00
ATOM     22  CA  LEU B   6      72.481  68.310  64.717  1.00  5.00
ATOM     23  CB  LEU B   6      73.895  69.798  64.904  1.00  5.00
ATOM     24  CA  GLY B   7      71.286  64.778  64.209  1.00  5.00
TER
ATOM     25  CA  GLY C   1      81.236  80.640  80.579  1.00  5.00
ATOM     26  CA  VAL C   2      79.510  77.571  79.046  1.00  5.00
ATOM     27  CB  VAL C   2      80.322  76.434  78.541  1.00  5.00
ATOM     28  CA  ASN C   3      76.991  75.197  80.249  1.00  5.00
ATOM     29  CB  ASN C   3      75.739  76.816  80.385  1.00  5.00
ATOM     30  CA  TYR C   4      75.980  71.545  79.071  1.00  5.00
ATOM     31  CB  TYR C   4      77.428  69.754  76.606  1.00  5.00
ATOM     32  CA  PHE C   5      72.979  69.181  79.598  1.00  5.00
ATOM     33  CB  PHE C   5      72.570  72.284  79.393  1.00  5.00
ATOM     34  CA  LEU C   6      72.494  65.553  79.522  1.00  5.00
ATOM     35  CB  LEU C   6      74.147  64.961  80.626  1.00  5.00
ATOM     36  CA  GLY C   7      69.445  63.674  78.294  1.00  5.00
TER
ATOM     37  CA  GLY D   1      71.757  62.652  72.905  1.00  5.00
ATOM     38  CA  VAL D   2      73.692  65.848  73.915  1.00  5.00
ATOM     39  CB  VAL D   2      75.017  66.298  73.325  1.00  5.00
ATOM     40  CA  ASN D   3      72.590  69.298  74.412  1.00  5.00
ATOM     41  CB  ASN D   3      71.641  68.773  76.017  1.00  5.00
ATOM     42  CA  TYR D   4      74.882  72.360  75.262  1.00  5.00
ATOM     43  CB  TYR D   4      75.382  71.038  72.267  1.00  5.00
ATOM     44  CA  PHE D   5      74.247  76.224  76.071  1.00  5.00
ATOM     45  CB  PHE D   5      71.908  78.088  76.382  1.00  5.00
ATOM     46  CA  LEU D   6      76.331  79.493  76.218  1.00  5.00
ATOM     47  CB  LEU D   6      77.964  79.497  75.086  1.00  5.00
ATOM     48  CA  GLY D   7      75.892  82.798  78.138  1.00  5.00
TER
CONECT    1    2
CONECT    2    4    3
CONECT    4    6    5
CONECT    6    8    7
CONECT    8   10    9
CONECT   10   12   11
CONECT   13   14
CONECT   14   16   15
CONECT   16   18   17
CONECT   18   20   19
CONECT   20   22   21
CONECT   22   24   23
CONECT   25   26
CONECT   26   28   27
CONECT   28   30   29
CONECT   30   32   31
CONECT   32   34   33
CONECT   34   36   35
CONECT   37   38
CONECT   38   40   39
CONECT   40   42   41
CONECT   42   44   43
CONECT   44   46   45
CONECT   46   48   47
ENDMDL
REMARK CysZ8 x 4            ENERGY    -2.48778E+00 RMS    0.00
CRYST1  146.550  146.550  146.550  90.00  90.00  90.00 P 1           1
ORIGX1       1.00000   0.00000   0.00000        0.00000
ORIGX2       0.00000   1.00000   0.00000        0.00000
ORIGX2       0.00000   0.00000   1.00000        0.00000
SCALE1       1.00000   0.00000   0.00000        0.00000
SCALE2       1.00000   0.00000   0.00000        0.00000
SCALE3       1.00000   0.00000   0.00000        0.00000
ATOM      1  CA  GLY A   1      67.232  66.881  76.903  1.00  5.00
ATOM      2  CA  VAL A   2      69.778  69.772  77.220  1.00  5.00
ATOM      3  CB  VAL A   2      70.951  68.799  77.525  1.00  5.00
ATOM      4  CA  ASN A   3      70.703  72.974  74.932  1.00  5.00
ATOM      5  CB  ASN A   3      69.524  72.238  73.496  1.00  5.00
ATOM      6  CA  TYR A   4      73.510  75.549  74.595  1.00  5.00
ATOM      7  CB  TYR A   4      76.378  75.866  72.905  1.00  5.00
ATOM      8  CA  PHE A   5      73.961  79.157  73.074  1.00  5.00
ATOM      9  CB  PHE A   5      72.763  81.896  73.253  1.00  5.00
ATOM     10  CA  LEU A   6      76.582  81.836  71.996  1.00  5.00
ATOM     11  CB  LEU A   6      78.187  80.963  70.869  1.00  5.00
ATOM     12  CA  GLY A   7      75.206  85.256  71.430  1.00  5.00
TER
ATOM     13  CA  GLY B   1      76.928  61.639  75.785  1.00  5.00
ATOM     14  CA  VAL B   2      76.100  62.788  72.232  1.00  5.00
ATOM     15  CB  VAL B   2      75.650  61.814  71.125  1.00  5.00
ATOM     16  CA  ASN B   3      75.787  66.562  71.217  1.00  5.00
ATOM     17  CB  ASN B   3      77.388  67.631  71.666  1.00  5.00
ATOM     18  CA  TYR B   4      74.091  68.002  68.046  1.00  5.00
ATOM     19  CB  TYR B   4      71.949  67.605  65.472  1.00  5.00
ATOM     20  CA  PHE B   5      74.806  71.777  66.523  1.00  5.00
ATOM     21  CB  PHE B   5      77.433  72.101  67.887  1.00  5.00
ATOM     22  CA  LEU B   6      73.345  73.487  63.310  1.00  5.00
ATOM     23  CB  LEU B   6      71.363  72.964  62.984  1.00  5.00
ATOM     24  CA  GLY B   7      75.346  75.780  61.121  1.00  5.00
TER
ATOM     25  CA  GLY C   1      74.993  79.618  67.337  1.00  5.00
ATOM     26  CA  VAL C   2      72.666  77.069  69.003  1.00  5.00
ATOM     27  CB  VAL C   2      72.066  76.136  67.946  1.00  5.00
ATOM     28  CA  ASN C   3      73.774  73.799  70.446  1.00  5.00
ATOM     29  CB  ASN C   3      75.048  72.604  71.459  1.00  5.00
ATOM     30  CA  TYR C   4      72.077  70.623  71.473  1.00  5.00
ATOM     31  CB  TYR C   4      70.373  71.625  68.943  1.00  5.00
ATOM     32  CA  PHE C   5      73.117  67.677  73.774  1.00  5.00
ATOM     33  CB  PHE C   5      75.431  66.499  75.295  1.00  5.00
ATOM     34  CA  LEU C   6      71.593  64.222  74.760  1.00  5.00
ATOM     35  CB  LEU C   6      71.262  62.662  73.367  1.00  5.00
ATOM     36  CA  GLY C   7      72.748  61.984  77.676  1.00  5.00
TER
ATOM     37  CA  GLY D   1      79.021  85.876  76.357  1.00  5.00
ATOM     38  CA  VAL D   2      77.635  82.241  75.893  1.00  5.00
ATOM     39  CB  VAL D   2      78.703  81.225  76.128  1.00  5.00
ATOM     40  CA  ASN D   3      74.965  80.340  77.658  1.00  5.00
ATOM     41  CB  ASN D   3      73.545  81.106  78.787  1.00  5.00
ATOM     42  CA  TYR D   4      73.762  76.844  78.366  1.00  5.00
ATOM     43  CB  TYR D   4      73.467  73.828  79.740  1.00  5.00
ATOM     44  CA  PHE D   5      70.134  75.471  78.930  1.00  5.00
ATOM     45  CB  PHE D   5      69.974  76.988  76.382  1.00  5.00
ATOM     46  CA  LEU D   6      68.844  72.455  80.556  1.00  5.00
ATOM     47  CB  LEU D   6      69.334  70.785  81.845  1.00  5.00
ATOM     48  CA  GLY D   7      65.360  71.686  79.878  1.00  5.00
TER
CONECT    1    2
CONECT    2    4    3
CONECT    4    6    5
CONECT    6    8    7
CONECT    8   10    9
CONECT   10   12   11
CONECT   13   14
CONECT   14   16   15
CONECT   16   18   17
CONECT   18   20   19
CONECT   20   22   21
CONECT   22   24   23
CONECT   25   26
CONECT   26   28   27
CONECT   28   30   29
CONECT   30   32   31
CONECT   32   34   33
CONECT   34   36   35
CONECT   37   38
CONECT   38   40   39
CONECT   40   42   41
CONECT   42   44   43
CONECT   44   46   45
CONECT   46   48   47
ENDMDL
REMARK CysZ8 x 4            ENERGY    -2.48770E+00 RMS    0.00
CRYST1  146.550  146.550  146.550  90.00  90.00  90.00 P 1           1
ORIGX1       1.00000   0.00000   0.00000        0.00000
ORIGX2       0.00000   1.00000   0.00000        0.00000
ORIGX2       0.00000   0.00000   1.00000        0.00000
SCALE1       1.00000   0.00000   0.00000        0.00000
SCALE2       1.00000   0.00000   0.00000        0.00000
SCALE3       1.00000   0.00000   0.00000        0.00000
ATOM      1  CA  GLY A   1      61.604  78.849  67.861  1.00  5.00
ATOM      2  CA  VAL A   2      64.648  76.837  69.381  1.00  5.00
ATOM      3  CB  VAL A   2      65.800  77.762  69.526  1.00  5.00
ATOM      4  CA  ASN A   3      64.860  73.602  71.103  1.00  5.00
ATOM      5  CB  ASN A   3      63.727  71.877  71.068  1.00  5.00
ATOM      6  CA  TYR A   4      67.194  71.698  73.496  1.00  5.00
ATOM      7  CB  TYR A   4      66.303  74.685  75.086  1.00  5.00
ATOM      8  CA  PHE A   5      68.292  68.051  74.029  1.00  5.00
ATOM      9  CB  PHE A   5      69.491  68.233  71.297  1.00  5.00
ATOM     10  CA  LEU A   6      70.125  66.457  77.040  1.00  5.00
ATOM     11  CB  LEU A   6      68.453  66.378  77.894  1.00  5.00
ATOM     12  CA  GLY A   7      72.607  63.613  76.663  1.00  5.00
TER
ATOM     13  CA  GLY B   1      76.727  71.822  83.645  1.00  5.00
ATOM     14  CA  VAL B   2      78.102  71.818  80.168  1.00  5.00
ATOM     15  CB  VAL B   2      78.960  70.721  79.693  1.00  5.00
ATOM     16  CA  ASN B   3      75.760  72.882  77.185  1.00  5.00
ATOM     17  CB  ASN B   3      74.370  74.032  78.093  1.00  5.00
ATOM     18  CA  TYR B   4      76.126  73.107  73.424  1.00  5.00
ATOM     19  CB  TYR B   4      78.416  71.033  74.707  1.00  5.00
ATOM     20  CA  PHE B   5      74.250  74.677  70.394  1.00  5.00
ATOM     21  CB  PHE B   5      72.511  76.880  69.434  1.00  5.00
ATOM     22  CA  LEU B   6      74.223  74.335  66.450  1.00  5.00
ATOM     23  CB  LEU B   6      73.419  72.457  66.240  1.00  5.00
ATOM     24  CA  GLY B   7      72.794  76.824  63.981  1.00  5.00
TER
ATOM     25  CA  GLY C   1      77.577  77.740  63.241  1.00  5.00
ATOM     26  CA  VAL C   2      78.658  75.707  66.348  1.00  5.00
ATOM     27  CB  VAL C   2      80.028  75.100  66.614  1.00  5.00
ATOM     28  CA  ASN C   3      78.426  76.724  69.924  1.00  5.00
ATOM     29  CB  ASN C   3      77.091  77.949  70.769  1.00  5.00
ATOM     30  CA  TYR C   4      79.872  75.883  73.378  1.00  5.00
ATOM     31  CB  TYR C   4      81.560  73.302  75.108  1.00  5.00
ATOM     32  CA  PHE C   5      78.837  77.073  76.811  1.00  5.00
ATOM     33  CB  PHE C   5      76.325  76.750  75.177  1.00  5.00
ATOM     34  CA  LEU C   6      79.933  75.743  80.325  1.00  5.00
ATOM     35  CB  LEU C   6      81.600  74.684  79.544  1.00  5.00
ATOM     36  CA  GLY C   7      78.106  76.280  83.415  1.00  5.00
TER
ATOM     37  CA  GLY D   1      68.337  76.644  66.363  1.00  5.00
ATOM     38  CA  VAL D   2      68.855  73.419  67.931  1.00  5.00
ATOM     39  CB  VAL D   2      68.459  72.343  66.995  1.00  5.00
ATOM     40  CA  ASN D   3      70.995  72.846  71.033  1.00  5.00
ATOM     41  CB  ASN D   3      71.127  73.337  72.985  1.00  5.00
ATOM     42  CA  TYR D   4      72.610  69.874  73.031  1.00  5.00
ATOM     43  CB  TYR D   4      74.418  67.112  73.499  1.00  5.00
ATOM     44  CA  PHE D   5      73.711  69.261  76.540  1.00  5.00
ATOM     45  CB  PHE D   5      71.557  71.097  77.283  1.00  5.00
ATOM     46  CA  LEU D   6      76.568  67.037  78.092  1.00  5.00
ATOM     47  CB  LEU D   6      78.145  66.308  77.096  1.00  5.00
ATOM     48  CA  GLY D   7      76.590  65.556  81.688  1.00  5.00
TER
CONECT    1    2
CONECT    2    4    3
CONECT    4    6    5
CONECT    6    8    7
CONECT    8   10    9
CONECT   10   12   11
CONECT   13   14
CONECT   14   16   15
CONECT   16   18   17
CONECT   18   20   19
CONECT   20   22   21
CONECT   22   24   23
CONECT   25   26
CONECT   26   28   27
CONECT   28   30   29
CONECT   30   32   31
CONECT   32   34   33
CONECT   34   36   35
CONECT   37   38
CONECT   38   40   39
CONECT   40   42   41
CONECT   42   44   43
CONECT   44   46   45
CONECT   46   48   47
ENDMDL
REMARK CysZ8 x 4            ENERGY    -2.48755E+00 RMS    0.00
CRYST1  146.550  146.550  146.550  90.00  90.00  90.00 P 1           1
ORIGX1       1.00000   0.00000   0.00000        0.00000
ORIGX2       0.00000   1.00000   0.00000        0.00000
ORIGX2       0.00000   0.00000   1.00000        0.00000
SCALE1       1.00000   0.00000   0.00000        0.00000
SCALE2       1.00000   0.00000   0.00000        0.00000
SCALE3       1.00000   0.00000   0.00000        0.00000
ATOM      1  CA  GLY A   1      65.467  68.480  68.649  1.00  5.00
ATOM      2  CA  VAL A   2      69.369  68.599  68.786  1.00  5.00
ATOM      3  CB  VAL A   2      69.390  68.806  67.322  1.00  5.00
ATOM      4  CA  ASN A   3      71.395  69.906  71.757  1.00  5.00
ATOM      5  CB  ASN A   3      70.629  70.891  73.333  1.00  5.00
ATOM      6  CA  TYR A   4      75.230  71.048  72.571  1.00  5.00
ATOM      7  CB  TYR A   4      76.592  72.598  69.923  1.00  5.00
ATOM      8  CA  PHE A   5      76.969  71.897  75.724  1.00  5.00
ATOM      9  CB  PHE A   5      76.068  69.279  76.512  1.00  5.00
ATOM     10  CA  LEU A   6      80.114  73.647  77.010  1.00  5.00
ATOM     11  CB  LEU A   6      81.294  75.129  76.270  1.00  5.00
ATOM     12  CA  GLY A   7      82.081  72.550  80.307  1.00  5.00
TER
ATOM     13  CA  GLY B   1      66.268  64.973  71.760  1.00  5.00
ATOM     14  CA  VAL B   2      69.998  64.380  70.997  1.00  5.00
ATOM     15  CB  VAL B   2      70.650  63.826  69.776  1.00  5.00
ATOM     16  CA  ASN B   3      73.027  65.918  72.897  1.00  5.00
ATOM     17  CB  ASN B   3      72.763  63.951  73.459  1.00  5.00
ATOM     18  CA  TYR B   4      77.002  66.718  72.405  1.00  5.00
ATOM     19  CB  TYR B   4      75.725  68.078  69.638  1.00  5.00
ATOM     20  CA  PHE B   5      79.675  68.819  74.421  1.00  5.00
ATOM     21  CB  PHE B   5      80.099  66.182  75.869  1.00  5.00
ATOM     22  CA  LEU B   6      82.339  71.512  73.695  1.00  5.00
ATOM     23  CB  LEU B   6      81.347  72.232  72.094  1.00  5.00
ATOM     24  CA  GLY B   7      85.764  72.406  75.611  1.00  5.00
TER
ATOM     25  CA  GLY C   1      77.879  77.020  81.665  1.00  5.00
ATOM     26  CA  VAL C   2      76.575  77.396  77.970  1.00  5.00
ATOM     27  CB  VAL C   2      77.316  78.168  76.980  1.00  5.00
ATOM     28  CA  ASN C   3      74.170  75.549  76.125  1.00  5.00
ATOM     29  CB  ASN C   3      73.143  73.794  76.120  1.00  5.00
ATOM     30  CA  TYR C   4      73.152  75.806  72.396  1.00  5.00
ATOM     31  CB  TYR C   4      76.473  76.024  72.077  1.00  5.00
ATOM     32  CA  PHE C   5      70.286  73.950  70.451  1.00  5.00
ATOM     33  CB  PHE C   5      67.338  73.249  70.080  1.00  5.00
ATOM     34  CA  LEU C   6      69.428  73.264  66.704  1.00  5.00
ATOM     35  CB  LEU C   6      71.593  73.384  66.340  1.00  5.00
ATOM     36  CA  GLY C   7      65.811  72.580  65.197  1.00  5.00
TER
ATOM     37  CA  GLY D   1      65.449  76.966  64.245  1.00  5.00
ATOM     38  CA  VAL D   2      68.521  77.662  66.474  1.00  5.00
ATOM     39  CB  VAL D   2      69.914  77.987  65.959  1.00  5.00
ATOM     40  CA  ASN D   3      68.839  79.371  69.670  1.00  5.00
ATOM     41  CB  ASN D   3      67.685  78.542  71.149  1.00  5.00
ATOM     42  CA  TYR D   4      71.651  79.687  72.145  1.00  5.00
ATOM     43  CB  TYR D   4      73.748  81.888  73.360  1.00  5.00
ATOM     44  CA  PHE D   5      71.494  79.710  76.079  1.00  5.00
ATOM     45  CB  PHE D   5      70.362  77.127  74.988  1.00  5.00
ATOM     46  CA  LEU D   6      74.336  80.829  78.505  1.00  5.00
ATOM     47  CB  LEU D   6      73.391  82.714  78.235  1.00  5.00
ATOM     48  CA  GLY D   7      74.249  80.187  82.294  1.00  5.00
TER
CONECT    1    2
CONECT    2    4    3
CONECT    4    6    5
CONECT    6    8    7
CONECT    8   10    9
CONECT   10   12   11
CONECT   13   14
CONECT   14   16   15
CONECT   16   18   17
CONECT   18   20   19
CONECT   20   22   21
CONECT   22   24   23
CONECT   25   26
CONECT   26   28   27
CONECT   28   30   29
CONECT   30   32   31
CONECT   32   34   33
CONECT   34   36   35
CONECT   37   38
CONECT   38   40   39
CONECT   40   42   41
CONECT   42   44   43
CONECT   44   46   45
CONECT   46   48   47
ENDMDL
REMARK CysZ8 x 4            ENERGY    -2.48754E+00 RMS    0.00
CRYST1  146.550  146.550  146.550  90.00  90.00  90.00 P 1           1
ORIGX1       1.00000   0.00000   0.00000        0.00000
ORIGX2       0.00000   1.00000   0.00000        0.00000
ORIGX2       0.00000   0.00000   1.00000        0.00000
SCALE1       1.00000   0.00000   0.00000        0.00000
SCALE2       1.00000   0.00000   0.00000        0.00000
SCALE3       1.00000   0.00000   0.00000        0.00000
ATOM      1  CA  GLY A   1      63.002  75.092  76.765  1.00  5.00
ATOM      2  CA  VAL A   2      66.423  76.491  75.879  1.00  5.00
ATOM      3  CB  VAL A   2      67.421  76.443  77.020  1.00  5.00
ATOM      4  CA  ASN A   3      69.671  75.038  74.392  1.00  5.00
ATOM      5  CB  ASN A   3      70.424  74.560  72.720  1.00  5.00
ATOM      6  CA  TYR A   4      73.582  75.151  75.172  1.00  5.00
ATOM      7  CB  TYR A   4      74.059  72.298  76.880  1.00  5.00
ATOM      8  CA  PHE A   5      76.831  75.332  73.039  1.00  5.00
ATOM      9  CB  PHE A   5      77.737  75.767  70.160  1.00  5.00
ATOM     10  CA  LEU A   6      80.609  75.101  73.537  1.00  5.00
ATOM     11  CB  LEU A   6      79.948  73.579  74.878  1.00  5.00
ATOM     12  CA  GLY A   7      82.685  76.363  70.713  1.00  5.00
TER
ATOM     13  CA  GLY B   1      63.895  76.438  70.394  1.00  5.00
ATOM     14  CA  VAL B   2      66.593  79.178  71.761  1.00  5.00
ATOM     15  CB  VAL B   2      66.480  80.606  72.108  1.00  5.00
ATOM     16  CA  ASN B   3      70.417  78.656  72.128  1.00  5.00
ATOM     17  CB  ASN B   3      72.262  78.264  71.662  1.00  5.00
ATOM     18  CA  TYR B   4      73.437  80.174  74.116  1.00  5.00
ATOM     19  CB  TYR B   4      75.405  78.704  76.211  1.00  5.00
ATOM     20  CA  PHE B   5      77.084  80.190  72.882  1.00  5.00
ATOM     21  CB  PHE B   5      78.547  81.298  70.364  1.00  5.00
ATOM     22  CA  LEU B   6      79.727  80.890  75.399  1.00  5.00
ATOM     23  CB  LEU B   6      80.418  80.048  77.115  1.00  5.00
ATOM     24  CA  GLY B   7      82.867  82.720  74.322  1.00  5.00
TER
ATOM     25  CA  GLY C   1      83.123  72.411  68.744  1.00  5.00
ATOM     26  CA  VAL C   2      80.060  71.120  70.473  1.00  5.00
ATOM     27  CB  VAL C   2      80.693  70.014  71.276  1.00  5.00
ATOM     28  CA  ASN C   3      76.246  71.679  71.093  1.00  5.00
ATOM     29  CB  ASN C   3      76.500  71.486  69.075  1.00  5.00
ATOM     30  CA  TYR C   4      73.581  70.822  73.890  1.00  5.00
ATOM     31  CB  TYR C   4      76.656  69.606  74.673  1.00  5.00
ATOM     32  CA  PHE C   5      69.894  70.678  74.469  1.00  5.00
ATOM     33  CB  PHE C   5      67.069  70.845  73.347  1.00  5.00
ATOM     34  CA  LEU C   6      67.607  70.404  77.672  1.00  5.00
ATOM     35  CB  LEU C   6      68.334  71.466  78.900  1.00  5.00
ATOM     36  CA  GLY C   7      64.062  68.921  77.503  1.00  5.00
TER
ATOM     37  CA  GLY D   1      65.012  64.581  78.945  1.00  5.00
ATOM     38  CA  VAL D   2      68.760  65.855  78.088  1.00  5.00
ATOM     39  CB  VAL D   2      69.822  66.458  78.957  1.00  5.00
ATOM     40  CA  ASN D   3      70.583  65.801  74.795  1.00  5.00
ATOM     41  CB  ASN D   3      69.751  67.012  73.397  1.00  5.00
ATOM     42  CA  TYR D   4      73.994  66.916  73.557  1.00  5.00
ATOM     43  CB  TYR D   4      76.891  65.307  73.245  1.00  5.00
ATOM     44  CA  PHE D   5      75.653  67.387  69.938  1.00  5.00
ATOM     45  CB  PHE D   5      73.283  69.129  70.418  1.00  5.00
ATOM     46  CA  LEU D   6      79.126  66.974  68.220  1.00  5.00
ATOM     47  CB  LEU D   6      78.972  64.831  68.751  1.00  5.00
ATOM     48  CA  GLY D   7      80.166  69.552  65.482  1.00  5.00
TER
CONECT    1    2
CONECT    2    4    3
CONECT    4    6    5
CONECT    6    8    7
CONECT    8   10    9
CONECT   10   12   11
CONECT   13   14
CONECT   14   16   15
CONECT   16   18   17
CONECT   18   20   19
CONECT   20   22   21
CONECT   22   24   23
CONECT   25   26
CONECT   26   28   27
CONECT   28   30   29
CONECT   30   32   31
CONECT   32   34   33
CONECT   34   36   35
CONECT   37   38
CONECT   38   40   39
CONECT   40   42   41
CONECT   42   44   43
CONECT   44   46   45
CONECT   46   48   47
ENDMDL
REMARK CysZ8 x 4            ENERGY    -2.48750E+00 RMS    0.00
CRYST1  146.550  146.550  146.550  90.00  90.00  90.00 P 1           1
ORIGX1       1.00000   0.00000   0.00000        0.00000
ORIGX2       0.00000   1.00000   0.00000        0.00000
ORIGX2       0.00000   0.00000   1.00000        0.00000
SCALE1       1.00000   0.00000   0.00000        0.00000
SCALE2       1.00000   0.00000   0.00000        0.00000
SCALE3       1.00000   0.00000   0.00000        0.00000
ATOM      1  CA  GLY A   1      78.082  61.664  69.137  1.00  5.00
ATOM      2  CA  VAL A   2      77.672  64.832  71.366  1.00  5.00
ATOM      3  CB  VAL A   2      78.093  64.597  72.687  1.00  5.00
ATOM      4  CA  ASN A   3      79.453  68.141  70.762  1.00  5.00
ATOM      5  CB  ASN A   3      80.521  68.828  69.036  1.00  5.00
ATOM      6  CA  TYR A   4      79.778  71.384  72.903  1.00  5.00
ATOM      7  CB  TYR A   4      78.764  72.033  75.952  1.00  5.00
ATOM      8  CA  PHE A   5      80.283  75.224  72.004  1.00  5.00
ATOM      9  CB  PHE A   5      79.095  73.867  69.623  1.00  5.00
ATOM     10  CA  LEU A   6      81.683  78.264  73.702  1.00  5.00
ATOM     11  CB  LEU A   6      83.147  77.299  74.998  1.00  5.00
ATOM     12  CA  GLY A   7      80.977  81.760  73.468  1.00  5.00
TER
ATOM     13  CA  GLY B   1      69.534  79.504  84.127  1.00  5.00
ATOM     14  CA  VAL B   2      69.948  76.819  81.306  1.00  5.00
ATOM     15  CB  VAL B   2      69.965  75.320  81.168  1.00  5.00
ATOM     16  CA  ASN B   3      68.382  76.735  77.860  1.00  5.00
ATOM     17  CB  ASN B   3      68.081  78.099  76.389  1.00  5.00
ATOM     18  CA  TYR B   4      67.374  73.938  75.313  1.00  5.00
ATOM     19  CB  TYR B   4      66.566  70.776  74.719  1.00  5.00
ATOM     20  CA  PHE B   5      66.903  74.124  71.401  1.00  5.00
ATOM     21  CB  PHE B   5      68.750  76.309  71.833  1.00  5.00
ATOM     22  CA  LEU B   6      64.616  71.791  69.412  1.00  5.00
ATOM     23  CB  LEU B   6      63.512  70.098  70.023  1.00  5.00
ATOM     24  CA  GLY B   7      65.154  72.304  65.801  1.00  5.00
TER
ATOM     25  CA  GLY C   1      73.484  64.957  65.962  1.00  5.00
ATOM     26  CA  VAL C   2      73.535  66.439  69.654  1.00  5.00
ATOM     27  CB  VAL C   2      72.938  65.800  70.753  1.00  5.00
ATOM     28  CA  ASN C   3      75.112  69.801  70.525  1.00  5.00
ATOM     29  CB  ASN C   3      74.868  71.711  69.874  1.00  5.00
ATOM     30  CA  TYR C   4      75.767  71.999  73.593  1.00  5.00
ATOM     31  CB  TYR C   4      74.632  71.923  76.909  1.00  5.00
ATOM     32  CA  PHE C   5      76.413  75.730  74.045  1.00  5.00
ATOM     33  CB  PHE C   5      74.318  75.977  71.879  1.00  5.00
ATOM     34  CA  LEU C   6      78.022  77.566  76.906  1.00  5.00
ATOM     35  CB  LEU C   6      79.388  76.478  77.221  1.00  5.00
ATOM     36  CA  GLY C   7      77.550  81.516  77.451  1.00  5.00
TER
ATOM     37  CA  GLY D   1      67.099  67.970  65.929  1.00  5.00
ATOM     38  CA  VAL D   2      68.015  68.319  70.006  1.00  5.00
ATOM     39  CB  VAL D   2      67.949  66.900  70.582  1.00  5.00
ATOM     40  CA  ASN D   3      70.511  71.092  71.381  1.00  5.00
ATOM     41  CB  ASN D   3      70.282  72.300  69.693  1.00  5.00
ATOM     42  CA  TYR D   4      71.355  72.132  75.145  1.00  5.00
ATOM     43  CB  TYR D   4      70.212  69.042  75.213  1.00  5.00
ATOM     44  CA  PHE D   5      72.614  75.640  76.362  1.00  5.00
ATOM     45  CB  PHE D   5      72.050  78.515  76.034  1.00  5.00
ATOM     46  CA  LEU D   6      73.912  77.334  79.414  1.00  5.00
ATOM     47  CB  LEU D   6      75.417  76.167  80.254  1.00  5.00
ATOM     48  CA  GLY D   7      72.687  80.863  79.987  1.00  5.00
TER
CONECT    1    2
CONECT    2    4    3
CONECT    4    6    5
CONECT    6    8    7
CONECT    8   10    9
CONECT   10   12   11
CONECT   13   14
CONECT   14   16   15
CONECT   16   18   17
CONECT   18   20   19
CONECT   20   22   21
CONECT   22   24   23
CONECT   25   26
CONECT   26   28   27
CONECT   28   30   29
CONECT   30   32   31
CONECT   32   34   33
CONECT   34   36   35
CONECT   37   38
CONECT   38   40   39
CONECT   40   42   41
CONECT   42   44   43
CONECT   44   46   45
CONECT   46   48   47
ENDMDL
REMARK CysZ8 x 4            ENERGY    -2.48750E+00 RMS    0.00
CRYST1  146.550  146.550  146.550  90.00  90.00  90.00 P 1           1
ORIGX1       1.00000   0.00000   0.00000        0.00000
ORIGX2       0.00000   1.00000   0.00000        0.00000
ORIGX2       0.00000   0.00000   1.00000        0.00000
SCALE1       1.00000   0.00000   0.00000        0.00000
SCALE2       1.00000   0.00000   0.00000        0.00000
SCALE3       1.00000   0.00000   0.00000        0.00000
ATOM      1  CA  GLY A   1      67.589  74.713  81.864  1.00  5.00
ATOM      2  CA  VAL A   2      67.658  73.093  78.416  1.00  5.00
ATOM      3  CB  VAL A   2      66.304  73.726  78.208  1.00  5.00
ATOM      4  CA  ASN A   3      70.564  72.831  76.200  1.00  5.00
ATOM      5  CB  ASN A   3      72.467  72.621  76.771  1.00  5.00
ATOM      6  CA  TYR A   4      71.424  71.774  72.824  1.00  5.00
ATOM      7  CB  TYR A   4      70.079  70.882  69.739  1.00  5.00
ATOM      8  CA  PHE A   5      74.521  70.445  70.980  1.00  5.00
ATOM      9  CB  PHE A   5      77.511  70.240  71.235  1.00  5.00
ATOM     10  CA  LEU A   6      75.065  70.690  67.095  1.00  5.00
ATOM     11  CB  LEU A   6      73.393  71.918  66.653  1.00  5.00
ATOM     12  CA  GLY A   7      77.634  68.669  64.898  1.00  5.00
TER
ATOM     13  CA  GLY B   1      74.333  65.322  63.907  1.00  5.00
ATOM     14  CA  VAL B   2      72.139  67.030  66.494  1.00  5.00
ATOM     15  CB  VAL B   2      70.832  66.729  65.925  1.00  5.00
ATOM     16  CA  ASN B   3      72.242  66.430  70.220  1.00  5.00
ATOM     17  CB  ASN B   3      74.200  66.089  70.613  1.00  5.00
ATOM     18  CA  TYR B   4      69.921  67.879  73.242  1.00  5.00
ATOM     19  CB  TYR B   4      67.102  68.869  74.518  1.00  5.00
ATOM     20  CA  PHE B   5      70.886  68.407  76.790  1.00  5.00
ATOM     21  CB  PHE B   5      73.094  68.283  78.696  1.00  5.00
ATOM     22  CA  LEU B   6      68.993  69.235  79.778  1.00  5.00
ATOM     23  CB  LEU B   6      67.382  68.072  80.091  1.00  5.00
ATOM     24  CA  GLY B   7      70.888  70.356  83.002  1.00  5.00
TER
ATOM     25  CA  GLY C   1      81.345  70.622  68.030  1.00  5.00
ATOM     26  CA  VAL C   2      79.371  73.704  69.585  1.00  5.00
ATOM     27  CB  VAL C   2      78.699  73.505  68.347  1.00  5.00
ATOM     28  CA  ASN C   3      76.641  73.773  72.447  1.00  5.00
ATOM     29  CB  ASN C   3      77.148  73.795  74.458  1.00  5.00
ATOM     30  CA  TYR C   4      73.616  76.036  72.857  1.00  5.00
ATOM     31  CB  TYR C   4      72.017  76.364  70.068  1.00  5.00
ATOM     32  CA  PHE C   5      71.026  76.952  75.636  1.00  5.00
ATOM     33  CB  PHE C   5      71.851  77.244  78.513  1.00  5.00
ATOM     34  CA  LEU C   6      67.247  77.350  75.458  1.00  5.00
ATOM     35  CB  LEU C   6      66.920  75.742  74.294  1.00  5.00
ATOM     36  CA  GLY C   7      65.370  79.781  77.605  1.00  5.00
TER
ATOM     37  CA  GLY D   1      67.612  80.838  71.665  1.00  5.00
ATOM     38  CA  VAL D   2      70.495  82.263  73.988  1.00  5.00
ATOM     39  CB  VAL D   2      70.917  81.767  75.373  1.00  5.00
ATOM     40  CA  ASN D   3      74.160  82.046  73.733  1.00  5.00
ATOM     41  CB  ASN D   3      75.896  82.635  74.409  1.00  5.00
ATOM     42  CA  TYR D   4      76.529  79.188  72.934  1.00  5.00
ATOM     43  CB  TYR D   4      76.002  77.081  70.183  1.00  5.00
ATOM     44  CA  PHE D   5      79.003  76.931  74.550  1.00  5.00
ATOM     45  CB  PHE D   5      77.038  77.992  76.466  1.00  5.00
ATOM     46  CA  LEU D   6      81.906  75.291  72.915  1.00  5.00
ATOM     47  CB  LEU D   6      82.874  76.679  73.913  1.00  5.00
ATOM     48  CA  GLY D   7      83.280  72.023  74.075  1.00  5.00
TER
CONECT    1    2
CONECT    2    4    3
CONECT    4    6    5
CONECT    6    8    7
CONECT    8   10    9
CONECT   10   12   11
CONECT   13   14
CONECT   14   16   15
CONECT   16   18   17
CONECT   18   20   19
CONECT   20   22   21
CONECT   22   24   23
CONECT   25   26
CONECT   26   28   27
CONECT   28   30   29
CONECT   30   32   31
CONECT   32   34   33
CONECT   34   36   35
CONECT   37   38
CONECT   38   40   39
CONECT   40   42   41
CONECT   42   44   43
CONECT   44   46   45
CONECT   46   48   47
ENDMDL
REMARK CysZ8 x 4            ENERGY    -2.48749E+00 RMS    0.00
CRYST1  146.550  146.550  146.550  90.00  90.00  90.00 P 1           1
ORIGX1       1.00000   0.00000   0.00000        0.00000
ORIGX2       0.00000   1.00000   0.00000        0.00000
ORIGX2       0.00000   0.00000   1.00000        0.00000
SCALE1       1.00000   0.00000   0.00000        0.00000
SCALE2       1.00000   0.00000   0.00000        0.00000
SCALE3       1.00000   0.00000   0.00000        0.00000
ATOM      1  CA  GLY A   1      73.456  62.563  72.301  1.00  5.00
ATOM      2  CA  VAL A   2      75.332  65.980  72.330  1.00  5.00
ATOM      3  CB  VAL A   2      76.260  66.454  71.137  1.00  5.00
ATOM      4  CA  ASN A   3      74.917  69.364  73.681  1.00  5.00
ATOM      5  CB  ASN A   3      75.050  70.890  75.022  1.00  5.00
ATOM      6  CA  TYR A   4      75.698  72.900  72.230  1.00  5.00
ATOM      7  CB  TYR A   4      74.970  75.291  69.915  1.00  5.00
ATOM      8  CA  PHE A   5      76.087  76.370  74.122  1.00  5.00
ATOM      9  CB  PHE A   5      76.020  76.855  77.090  1.00  5.00
ATOM     10  CA  LEU A   6      75.830  79.972  72.985  1.00  5.00
ATOM     11  CB  LEU A   6      75.339  80.553  71.107  1.00  5.00
ATOM     12  CA  GLY A   7      76.130  82.884  75.262  1.00  5.00
TER
ATOM     13  CA  GLY B   1      76.862  64.684  79.102  1.00  5.00
ATOM     14  CA  VAL B   2      78.941  65.703  76.156  1.00  5.00
ATOM     15  CB  VAL B   2      78.395  64.612  75.332  1.00  5.00
ATOM     16  CA  ASN B   3      78.748  69.627  75.707  1.00  5.00
ATOM     17  CB  ASN B   3      78.189  71.320  76.641  1.00  5.00
ATOM     18  CA  TYR B   4      79.961  72.435  73.479  1.00  5.00
ATOM     19  CB  TYR B   4      79.330  71.100  70.544  1.00  5.00
ATOM     20  CA  PHE B   5      80.426  76.163  74.110  1.00  5.00
ATOM     21  CB  PHE B   5      81.468  75.107  76.767  1.00  5.00
ATOM     22  CA  LEU B   6      80.367  78.729  71.284  1.00  5.00
ATOM     23  CB  LEU B   6      79.703  77.558  69.733  1.00  5.00
ATOM     24  CA  GLY B   7      80.163  82.589  71.122  1.00  5.00
TER
ATOM     25  CA  GLY C   1      72.435  82.852  77.355  1.00  5.00
ATOM     26  CA  VAL C   2      71.010  80.411  74.743  1.00  5.00
ATOM     27  CB  VAL C   2      69.994  80.898  73.789  1.00  5.00
ATOM     28  CA  ASN C   3      71.668  76.474  74.708  1.00  5.00
ATOM     29  CB  ASN C   3      71.715  76.233  76.764  1.00  5.00
ATOM     30  CA  TYR C   4      71.467  73.858  71.861  1.00  5.00
ATOM     31  CB  TYR C   4      71.013  73.655  68.421  1.00  5.00
ATOM     32  CA  PHE C   5      70.770  70.111  71.367  1.00  5.00
ATOM     33  CB  PHE C   5      69.433  67.611  72.061  1.00  5.00
ATOM     34  CA  LEU C   6      72.128  67.550  68.759  1.00  5.00
ATOM     35  CB  LEU C   6      73.542  68.637  67.565  1.00  5.00
ATOM     36  CA  GLY C   7      70.884  63.892  68.362  1.00  5.00
TER
ATOM     37  CA  GLY D   1      67.998  65.943  65.473  1.00  5.00
ATOM     38  CA  VAL D   2      68.593  69.612  66.476  1.00  5.00
ATOM     39  CB  VAL D   2      68.241  70.389  65.177  1.00  5.00
ATOM     40  CA  ASN D   3      66.917  71.353  69.497  1.00  5.00
ATOM     41  CB  ASN D   3      65.949  69.846  70.565  1.00  5.00
ATOM     42  CA  TYR D   4      67.320  74.609  71.314  1.00  5.00
ATOM     43  CB  TYR D   4      69.592  77.203  71.146  1.00  5.00
ATOM     44  CA  PHE D   5      67.092  75.842  75.002  1.00  5.00
ATOM     45  CB  PHE D   5      67.313  72.783  75.058  1.00  5.00
ATOM     46  CA  LEU D   6      66.385  78.854  77.058  1.00  5.00
ATOM     47  CB  LEU D   6      64.527  79.294  76.277  1.00  5.00
ATOM     48  CA  GLY D   7      66.998  79.634  80.706  1.00  5.00
TER
CONECT    1    2
CONECT    2    4    3
CONECT    4    6    5
CONECT    6    8    7
CONECT    8   10    9
CONECT   10   12   11
CONECT   13   14
CONECT   14   16   15
CONECT   16   18   17
CONECT   18   20   19
CONECT   20   22   21
CONECT   22   24   23
CONECT   25   26
CONECT   26   28   27
CONECT   28   30   29
CONECT   30   32   31
CONECT   32   34   33
CONECT   34   36   35
CONECT   37   38
CONECT   38   40   39
CONECT   40   42   41
CONECT   42   44   43
CONECT   44   46   45
CONECT   46   48   47
ENDMDL
REMARK CysZ8 x 4            ENERGY    -2.48738E+00 RMS    0.00
CRYST1  146.550  146.550  146.550  90.00  90.00  90.00 P 1           1
ORIGX1       1.00000   0.00000   0.00000        0.00000
ORIGX2       0.00000   1.00000   0.00000        0.00000
ORIGX2       0.00000   0.00000   1.00000        0.00000
SCALE1       1.00000   0.00000   0.00000        0.00000
SCALE2       1.00000   0.00000   0.00000        0.00000
SCALE3       1.00000   0.00000   0.00000        0.00000
ATOM      1  CA  GLY A   1      80.979  70.052  68.549  1.00  5.00
ATOM      2  CA  VAL A   2      77.209  70.997  68.290  1.00  5.00
ATOM      3  CB  VAL A   2      76.313  69.792  68.200  1.00  5.00
ATOM      4  CA  ASN A   3      74.683  72.855  70.400  1.00  5.00
ATOM      5  CB  ASN A   3      73.726  74.596  70.991  1.00  5.00
ATOM      6  CA  TYR A   4      70.961  72.806  71.292  1.00  5.00
ATOM      7  CB  TYR A   4      70.496  70.118  69.418  1.00  5.00
ATOM      8  CA  PHE A   5      68.527  75.395  72.933  1.00  5.00
ATOM      9  CB  PHE A   5      69.536  76.969  70.693  1.00  5.00
ATOM     10  CA  LEU A   6      65.450  74.848  75.175  1.00  5.00
ATOM     11  CB  LEU A   6      65.273  72.906  75.828  1.00  5.00
ATOM     12  CA  GLY A   7      63.108  77.519  76.296  1.00  5.00
TER
ATOM     13  CA  GLY B   1      65.354  78.298  79.676  1.00  5.00
ATOM     14  CA  VAL B   2      68.432  76.369  79.200  1.00  5.00
ATOM     15  CB  VAL B   2      67.941  74.947  79.299  1.00  5.00
ATOM     16  CA  ASN B   3      70.980  75.363  76.369  1.00  5.00
ATOM     17  CB  ASN B   3      72.448  76.431  75.495  1.00  5.00
ATOM     18  CA  TYR B   4      72.091  71.811  75.626  1.00  5.00
ATOM     19  CB  TYR B   4      69.278  71.670  73.865  1.00  5.00
ATOM     20  CA  PHE B   5      75.302  70.558  73.889  1.00  5.00
ATOM     21  CB  PHE B   5      77.792  71.798  72.602  1.00  5.00
ATOM     22  CA  LEU B   6      76.870  67.478  72.293  1.00  5.00
ATOM     23  CB  LEU B   6      75.599  65.914  71.624  1.00  5.00
ATOM     24  CA  GLY B   7      80.535  66.738  72.035  1.00  5.00
TER
ATOM     25  CA  GLY C   1      63.608  73.597  71.138  1.00  5.00
ATOM     26  CA  VAL C   2      66.261  74.778  68.638  1.00  5.00
ATOM     27  CB  VAL C   2      66.022  76.062  67.997  1.00  5.00
ATOM     28  CA  ASN C   3      69.321  73.303  67.532  1.00  5.00
ATOM     29  CB  ASN C   3      68.250  71.729  66.972  1.00  5.00
ATOM     30  CA  TYR C   4      72.766  75.164  66.892  1.00  5.00
ATOM     31  CB  TYR C   4      74.586  78.045  67.299  1.00  5.00
ATOM     32  CA  PHE C   5      75.786  73.795  64.929  1.00  5.00
ATOM     33  CB  PHE C   5      76.891  71.186  63.718  1.00  5.00
ATOM     34  CA  LEU C   6      79.495  75.303  65.196  1.00  5.00
ATOM     35  CB  LEU C   6      80.941  74.333  66.261  1.00  5.00
ATOM     36  CA  GLY C   7      81.170  76.910  62.166  1.00  5.00
TER
ATOM     37  CA  GLY D   1      81.469  64.558  76.177  1.00  5.00
ATOM     38  CA  VAL D   2      77.756  65.775  76.576  1.00  5.00
ATOM     39  CB  VAL D   2      76.619  65.012  76.177  1.00  5.00
ATOM     40  CA  ASN D   3      77.000  69.254  78.235  1.00  5.00
ATOM     41  CB  ASN D   3      78.846  69.981  77.775  1.00  5.00
ATOM     42  CA  TYR D   4      74.169  71.539  79.512  1.00  5.00
ATOM     43  CB  TYR D   4      76.175  71.583  82.157  1.00  5.00
ATOM     44  CA  PHE D   5      74.445  75.439  79.187  1.00  5.00
ATOM     45  CB  PHE D   5      75.680  77.940  78.139  1.00  5.00
ATOM     46  CA  LEU D   6      72.712  78.328  80.944  1.00  5.00
ATOM     47  CB  LEU D   6      72.002  76.904  82.365  1.00  5.00
ATOM     48  CA  GLY D   7      73.136  81.886  79.513  1.00  5.00
TER
CONECT    1    2
CONECT    2    4    3
CONECT    4    6    5
CONECT    6    8    7
CONECT    8   10    9
CONECT   10   12   11
CONECT   13   14
CONECT   14   16   15
CONECT   16   18   17
CONECT   18   20   19
CONECT   20   22   21
CONECT   22   24   23
CONECT   25   26
CONECT   26   28   27
CONECT   28   30   29
CONECT   30   32   31
CONECT   32   34   33
CONECT   34   36   35
CONECT   37   38
CONECT   38   40   39
CONECT   40   42   41
CONECT   42   44   43
CONECT   44   46   45
CONECT   46   48   47
ENDMDL
REMARK CysZ8 x 4            ENERGY    -2.48712E+00 RMS    0.00
CRYST1  146.550  146.550  146.550  90.00  90.00  90.00 P 1           1
ORIGX1       1.00000   0.00000   0.00000        0.00000
ORIGX2       0.00000   1.00000   0.00000        0.00000
ORIGX2       0.00000   0.00000   1.00000        0.00000
SCALE1       1.00000   0.00000   0.00000        0.00000
SCALE2       1.00000   0.00000   0.00000        0.00000
SCALE3       1.00000   0.00000   0.00000        0.00000
ATOM      1  CA  GLY A   1      80.985  79.168  68.827  1.00  5.00
ATOM      2  CA  VAL A   2      78.896  76.091  69.970  1.00  5.00
ATOM      3  CB  VAL A   2      79.604  75.021  69.280  1.00  5.00
ATOM      4  CA  ASN A   3      76.983  75.620  73.245  1.00  5.00
ATOM      5  CB  ASN A   3      76.719  77.211  74.367  1.00  5.00
ATOM      6  CA  TYR A   4      75.176  72.482  74.227  1.00  5.00
ATOM      7  CB  TYR A   4      74.216  69.125  74.133  1.00  5.00
ATOM      8  CA  PHE A   5      72.750  71.590  77.037  1.00  5.00
ATOM      9  CB  PHE A   5      71.907  73.996  78.669  1.00  5.00
ATOM     10  CA  LEU A   6      72.262  68.295  78.602  1.00  5.00
ATOM     11  CB  LEU A   6      72.929  66.741  79.746  1.00  5.00
ATOM     12  CA  GLY A   7      68.676  68.415  79.861  1.00  5.00
TER
ATOM     13  CA  GLY B   1      65.984  65.546  75.807  1.00  5.00
ATOM     14  CA  VAL B   2      69.206  67.496  75.166  1.00  5.00
ATOM     15  CB  VAL B   2      70.072  66.433  75.452  1.00  5.00
ATOM     16  CA  ASN B   3      69.805  70.942  73.784  1.00  5.00
ATOM     17  CB  ASN B   3      68.595  71.852  75.132  1.00  5.00
ATOM     18  CA  TYR B   4      72.387  72.288  71.584  1.00  5.00
ATOM     19  CB  TYR B   4      75.314  71.840  69.973  1.00  5.00
ATOM     20  CA  PHE B   5      72.976  75.768  70.312  1.00  5.00
ATOM     21  CB  PHE B   5      71.817  77.817  72.218  1.00  5.00
ATOM     22  CA  LEU B   6      74.757  77.585  67.677  1.00  5.00
ATOM     23  CB  LEU B   6      75.740  76.803  65.932  1.00  5.00
ATOM     24  CA  GLY B   7      75.857  81.264  68.252  1.00  5.00
TER
ATOM     25  CA  GLY C   1      84.794  77.612  70.851  1.00  5.00
ATOM     26  CA  VAL C   2      83.227  74.454  71.981  1.00  5.00
ATOM     27  CB  VAL C   2      84.155  73.341  72.134  1.00  5.00
ATOM     28  CA  ASN C   3      80.832  74.594  75.083  1.00  5.00
ATOM     29  CB  ASN C   3      79.707  76.146  75.783  1.00  5.00
ATOM     30  CA  TYR C   4      78.608  72.039  76.827  1.00  5.00
ATOM     31  CB  TYR C   4      77.997  68.770  76.402  1.00  5.00
ATOM     32  CA  PHE C   5      76.235  71.927  80.031  1.00  5.00
ATOM     33  CB  PHE C   5      76.323  74.914  79.942  1.00  5.00
ATOM     34  CA  LEU C   6      74.366  69.386  82.370  1.00  5.00
ATOM     35  CB  LEU C   6      75.875  68.928  83.891  1.00  5.00
ATOM     36  CA  GLY C   7      70.983  70.621  83.516  1.00  5.00
TER
ATOM     37  CA  GLY D   1      71.949  82.873  67.555  1.00  5.00
ATOM     38  CA  VAL D   2      69.696  79.774  67.435  1.00  5.00
ATOM     39  CB  VAL D   2      70.207  78.591  66.690  1.00  5.00
ATOM     40  CA  ASN D   3      69.049  76.802  69.807  1.00  5.00
ATOM     41  CB  ASN D   3      67.817  75.944  71.084  1.00  5.00
ATOM     42  CA  TYR D   4      68.814  73.259  68.595  1.00  5.00
ATOM     43  CB  TYR D   4      72.022  73.206  67.387  1.00  5.00
ATOM     44  CA  PHE D   5      67.548  70.335  70.238  1.00  5.00
ATOM     45  CB  PHE D   5      65.645  71.591  72.133  1.00  5.00
ATOM     46  CA  LEU D   6      68.074  66.624  70.551  1.00  5.00
ATOM     47  CB  LEU D   6      69.965  65.751  70.312  1.00  5.00
ATOM     48  CA  GLY D   7      64.542  65.000  70.190  1.00  5.00
TER
CONECT    1    2
CONECT    2    4    3
CONECT    4    6    5
CONECT    6    8    7
CONECT    8   10    9
CONECT   10   12   11
CONECT   13   14
CONECT   14   16   15
CONECT   16   18   17
CONECT   18   20   19
CONECT   20   22   21
CONECT   22   24   23
CONECT   25   26
CONECT   26   28   27
CONECT   28   30   29
CONECT   30   32   31
CONECT   32   34   33
CONECT   34   36   35
CONECT   37   38
CONECT   38   40   39
CONECT   40   42   41
CONECT   42   44   43
CONECT   44   46   45
CONECT   46   48   47
ENDMDL
REMARK CysZ8 x 4            ENERGY    -2.48711E+00 RMS    0.00
CRYST1  146.550  146.550  146.550  90.00  90.00  90.00 P 1           1
ORIGX1       1.00000   0.00000   0.00000        0.00000
ORIGX2       0.00000   1.00000   0.00000        0.00000
ORIGX2       0.00000   0.00000   1.00000        0.00000
SCALE1       1.00000   0.00000   0.00000        0.00000
SCALE2       1.00000   0.00000   0.00000        0.00000
SCALE3       1.00000   0.00000   0.00000        0.00000
ATOM      1  CA  GLY A   1      70.063  82.730  74.304  1.00  5.00
ATOM      2  CA  VAL A   2      69.540  78.926  74.186  1.00  5.00
ATOM      3  CB  VAL A   2      67.967  78.644  73.970  1.00  5.00
ATOM      4  CA  ASN A   3      71.577  75.618  74.812  1.00  5.00
ATOM      5  CB  ASN A   3      73.449  76.151  75.487  1.00  5.00
ATOM      6  CA  TYR A   4      71.098  71.933  73.833  1.00  5.00
ATOM      7  CB  TYR A   4      71.472  72.814  70.634  1.00  5.00
ATOM      8  CA  PHE A   5      73.198  68.501  74.524  1.00  5.00
ATOM      9  CB  PHE A   5      74.105  66.155  76.212  1.00  5.00
ATOM     10  CA  LEU A   6      74.257  65.985  71.873  1.00  5.00
ATOM     11  CB  LEU A   6      75.331  66.607  70.053  1.00  5.00
ATOM     12  CA  GLY A   7      75.085  62.322  73.007  1.00  5.00
TER
ATOM     13  CA  GLY B   1      83.145  69.939  72.463  1.00  5.00
ATOM     14  CA  VAL B   2      80.569  72.854  72.783  1.00  5.00
ATOM     15  CB  VAL B   2      81.443  73.562  73.890  1.00  5.00
ATOM     16  CA  ASN B   3      78.895  74.670  69.880  1.00  5.00
ATOM     17  CB  ASN B   3      79.117  73.980  68.097  1.00  5.00
ATOM     18  CA  TYR B   4      76.810  77.692  68.779  1.00  5.00
ATOM     19  CB  TYR B   4      75.859  80.927  69.395  1.00  5.00
ATOM     20  CA  PHE B   5      74.000  78.332  66.086  1.00  5.00
ATOM     21  CB  PHE B   5      74.860  75.492  66.373  1.00  5.00
ATOM     22  CA  LEU B   6      72.278  81.230  64.579  1.00  5.00
ATOM     23  CB  LEU B   6      73.424  82.902  64.896  1.00  5.00
ATOM     24  CA  GLY B   7      68.492  80.329  64.110  1.00  5.00
TER
ATOM     25  CA  GLY C   1      70.080  60.842  77.140  1.00  5.00
ATOM     26  CA  VAL C   2      69.910  64.674  75.810  1.00  5.00
ATOM     27  CB  VAL C   2      69.441  64.923  74.523  1.00  5.00
ATOM     28  CA  ASN C   3      69.369  67.656  77.976  1.00  5.00
ATOM     29  CB  ASN C   3      70.636  66.981  79.368  1.00  5.00
ATOM     30  CA  TYR C   4      68.359  71.147  77.194  1.00  5.00
ATOM     31  CB  TYR C   4      65.094  70.839  77.950  1.00  5.00
ATOM     32  CA  PHE C   5      69.283  74.480  78.721  1.00  5.00
ATOM     33  CB  PHE C   5      71.649  72.773  78.010  1.00  5.00
ATOM     34  CA  LEU C   6      68.228  78.304  78.533  1.00  5.00
ATOM     35  CB  LEU C   6      66.171  78.285  78.537  1.00  5.00
ATOM     36  CA  GLY C   7      70.079  81.449  79.988  1.00  5.00
TER
ATOM     37  CA  GLY D   1      70.185  82.559  68.898  1.00  5.00
ATOM     38  CA  VAL D   2      70.945  78.668  69.839  1.00  5.00
ATOM     39  CB  VAL D   2      70.618  78.016  68.581  1.00  5.00
ATOM     40  CA  ASN D   3      73.833  76.609  71.554  1.00  5.00
ATOM     41  CB  ASN D   3      75.610  76.133  72.414  1.00  5.00
ATOM     42  CA  TYR D   4      74.761  72.856  71.745  1.00  5.00
ATOM     43  CB  TYR D   4      76.795  71.120  69.694  1.00  5.00
ATOM     44  CA  PHE D   5      77.111  71.006  73.842  1.00  5.00
ATOM     45  CB  PHE D   5      77.886  72.671  76.306  1.00  5.00
ATOM     46  CA  LEU D   6      78.760  67.555  74.338  1.00  5.00
ATOM     47  CB  LEU D   6      79.129  66.737  72.374  1.00  5.00
ATOM     48  CA  GLY D   7      79.032  65.560  77.543  1.00  5.00
TER
CONECT    1    2
CONECT    2    4    3
CONECT    4    6    5
CONECT    6    8    7
CONECT    8   10    9
CONECT   10   12   11
CONECT   13   14
CONECT   14   16   15
CONECT   16   18   17
CONECT   18   20   19
CONECT   20   22   21
CONECT   22   24   23
CONECT   25   26
CONECT   26   28   27
CONECT   28   30   29
CONECT   30   32   31
CONECT   32   34   33
CONECT   34   36   35
CONECT   37   38
CONECT   38   40   39
CONECT   40   42   41
CONECT   42   44   43
CONECT   44   46   45
CONECT   46   48   47
ENDMDL
REMARK CysZ8 x 4            ENERGY    -2.48704E+00 RMS    0.00
CRYST1  146.550  146.550  146.550  90.00  90.00  90.00 P 1           1
ORIGX1       1.00000   0.00000   0.00000        0.00000
ORIGX2       0.00000   1.00000   0.00000        0.00000
ORIGX2       0.00000   0.00000   1.00000        0.00000
SCALE1       1.00000   0.00000   0.00000        0.00000
SCALE2       1.00000   0.00000   0.00000        0.00000
SCALE3       1.00000   0.00000   0.00000        0.00000
ATOM      1  CA  GLY A   1      65.816  77.599  68.706  1.00  5.00
ATOM      2  CA  VAL A   2      67.613  76.014  71.657  1.00  5.00
ATOM      3  CB  VAL A   2      66.579  76.330  72.778  1.00  5.00
ATOM      4  CA  ASN A   3      70.765  73.746  71.421  1.00  5.00
ATOM      5  CB  ASN A   3      71.879  74.659  69.848  1.00  5.00
ATOM      6  CA  TYR A   4      72.203  71.339  73.777  1.00  5.00
ATOM      7  CB  TYR A   4      72.078  70.445  76.979  1.00  5.00
ATOM      8  CA  PHE A   5      75.293  68.968  73.936  1.00  5.00
ATOM      9  CB  PHE A   5      77.624  68.261  72.291  1.00  5.00
ATOM     10  CA  LEU A   6      75.755  66.010  76.315  1.00  5.00
ATOM     11  CB  LEU A   6      73.774  66.228  76.812  1.00  5.00
ATOM     12  CA  GLY A   7      79.419  64.787  75.805  1.00  5.00
TER
ATOM     13  CA  GLY B   1      75.176  82.497  65.135  1.00  5.00
ATOM     14  CA  VAL B   2      73.709  81.517  68.486  1.00  5.00
ATOM     15  CB  VAL B   2      73.446  80.100  67.928  1.00  5.00
ATOM     16  CA  ASN B   3      74.962  81.923  72.006  1.00  5.00
ATOM     17  CB  ASN B   3      73.692  83.367  72.617  1.00  5.00
ATOM     18  CA  TYR B   4      76.180  79.095  74.599  1.00  5.00
ATOM     19  CB  TYR B   4      79.171  78.212  75.803  1.00  5.00
ATOM     20  CA  PHE B   5      76.025  78.087  78.327  1.00  5.00
ATOM     21  CB  PHE B   5      73.232  77.993  77.473  1.00  5.00
ATOM     22  CA  LEU B   6      77.745  75.362  80.410  1.00  5.00
ATOM     23  CB  LEU B   6      79.450  76.516  80.649  1.00  5.00
ATOM     24  CA  GLY B   7      75.912  74.132  83.599  1.00  5.00
TER
ATOM     25  CA  GLY C   1      80.224  63.822  70.439  1.00  5.00
ATOM     26  CA  VAL C   2      76.281  63.744  70.631  1.00  5.00
ATOM     27  CB  VAL C   2      75.252  63.114  71.501  1.00  5.00
ATOM     28  CA  ASN C   3      74.700  67.249  70.206  1.00  5.00
ATOM     29  CB  ASN C   3      75.087  68.913  69.178  1.00  5.00
ATOM     30  CA  TYR C   4      70.795  67.957  70.006  1.00  5.00
ATOM     31  CB  TYR C   4      70.051  68.279  73.297  1.00  5.00
ATOM     32  CA  PHE C   5      68.209  70.704  69.263  1.00  5.00
ATOM     33  CB  PHE C   5      68.483  73.407  67.934  1.00  5.00
ATOM     34  CA  LEU C   6      64.957  72.155  71.058  1.00  5.00
ATOM     35  CB  LEU C   6      64.290  72.022  72.990  1.00  5.00
ATOM     36  CA  GLY C   7      62.265  73.801  68.994  1.00  5.00
TER
ATOM     37  CA  GLY D   1      79.926  67.282  80.323  1.00  5.00
ATOM     38  CA  VAL D   2      76.443  68.839  79.626  1.00  5.00
ATOM     39  CB  VAL D   2      75.609  68.621  80.845  1.00  5.00
ATOM     40  CA  ASN D   3      76.001  72.056  77.783  1.00  5.00
ATOM     41  CB  ASN D   3      77.954  72.642  77.375  1.00  5.00
ATOM     42  CA  TYR D   4      73.422  74.286  76.303  1.00  5.00
ATOM     43  CB  TYR D   4      73.177  73.689  79.589  1.00  5.00
ATOM     44  CA  PHE D   5      73.256  76.974  73.486  1.00  5.00
ATOM     45  CB  PHE D   5      75.835  75.632  73.195  1.00  5.00
ATOM     46  CA  LEU D   6      70.844  79.926  73.124  1.00  5.00
ATOM     47  CB  LEU D   6      69.788  81.245  74.218  1.00  5.00
ATOM     48  CA  GLY D   7      69.075  81.560  69.763  1.00  5.00
TER
CONECT    1    2
CONECT    2    4    3
CONECT    4    6    5
CONECT    6    8    7
CONECT    8   10    9
CONECT   10   12   11
CONECT   13   14
CONECT   14   16   15
CONECT   16   18   17
CONECT   18   20   19
CONECT   20   22   21
CONECT   22   24   23
CONECT   25   26
CONECT   26   28   27
CONECT   28   30   29
CONECT   30   32   31
CONECT   32   34   33
CONECT   34   36   35
CONECT   37   38
CONECT   38   40   39
CONECT   40   42   41
CONECT   42   44   43
CONECT   44   46   45
CONECT   46   48   47
ENDMDL
REMARK CysZ8 x 4            ENERGY    -2.48696E+00 RMS    0.00
CRYST1  146.550  146.550  146.550  90.00  90.00  90.00 P 1           1
ORIGX1       1.00000   0.00000   0.00000        0.00000
ORIGX2       0.00000   1.00000   0.00000        0.00000
ORIGX2       0.00000   0.00000   1.00000        0.00000
SCALE1       1.00000   0.00000   0.00000        0.00000
SCALE2       1.00000   0.00000   0.00000        0.00000
SCALE3       1.00000   0.00000   0.00000        0.00000
ATOM      1  CA  GLY A   1      80.728  69.370  67.752  1.00  5.00
ATOM      2  CA  VAL A   2      77.487  71.026  67.539  1.00  5.00
ATOM      3  CB  VAL A   2      76.401  70.031  67.476  1.00  5.00
ATOM      4  CA  ASN A   3      75.406  72.754  70.115  1.00  5.00
ATOM      5  CB  ASN A   3      75.004  74.444  71.125  1.00  5.00
ATOM      6  CA  TYR A   4      71.811  73.334  70.848  1.00  5.00
ATOM      7  CB  TYR A   4      69.444  71.089  71.724  1.00  5.00
ATOM      8  CA  PHE A   5      69.494  75.852  72.624  1.00  5.00
ATOM      9  CB  PHE A   5      71.446  77.587  71.185  1.00  5.00
ATOM     10  CA  LEU A   6      65.848  75.338  73.959  1.00  5.00
ATOM     11  CB  LEU A   6      66.840  73.798  74.963  1.00  5.00
ATOM     12  CA  GLY A   7      63.690  78.068  75.777  1.00  5.00
TER
ATOM     13  CA  GLY B   1      82.177  74.352  66.926  1.00  5.00
ATOM     14  CA  VAL B   2      78.578  75.572  66.270  1.00  5.00
ATOM     15  CB  VAL B   2      77.587  75.174  65.192  1.00  5.00
ATOM     16  CA  ASN B   3      75.464  76.928  67.989  1.00  5.00
ATOM     17  CB  ASN B   3      76.426  78.115  69.305  1.00  5.00
ATOM     18  CA  TYR B   4      71.771  76.486  67.160  1.00  5.00
ATOM     19  CB  TYR B   4      71.466  73.142  67.128  1.00  5.00
ATOM     20  CA  PHE B   5      68.319  77.772  68.464  1.00  5.00
ATOM     21  CB  PHE B   5      69.035  80.527  67.712  1.00  5.00
ATOM     22  CA  LEU B   6      64.866  76.623  69.039  1.00  5.00
ATOM     23  CB  LEU B   6      65.486  74.886  69.551  1.00  5.00
ATOM     24  CA  GLY B   7      62.119  79.076  70.429  1.00  5.00
TER
ATOM     25  CA  GLY C   1      79.151  61.922  73.676  1.00  5.00
ATOM     26  CA  VAL C   2      76.880  64.485  75.011  1.00  5.00
ATOM     27  CB  VAL C   2      75.858  63.698  75.842  1.00  5.00
ATOM     28  CA  ASN C   3      77.185  67.655  77.014  1.00  5.00
ATOM     29  CB  ASN C   3      78.861  68.461  76.226  1.00  5.00
ATOM     30  CA  TYR C   4      74.542  69.958  78.594  1.00  5.00
ATOM     31  CB  TYR C   4      71.272  70.971  78.943  1.00  5.00
ATOM     32  CA  PHE C   5      74.599  73.715  80.082  1.00  5.00
ATOM     33  CB  PHE C   5      76.189  74.097  77.470  1.00  5.00
ATOM     34  CA  LEU C   6      72.439  75.905  82.433  1.00  5.00
ATOM     35  CB  LEU C   6      72.160  74.217  83.699  1.00  5.00
ATOM     36  CA  GLY C   7      72.298  79.700  82.330  1.00  5.00
TER
ATOM     37  CA  GLY D   1      67.619  79.381  80.301  1.00  5.00
ATOM     38  CA  VAL D   2      69.116  75.846  79.204  1.00  5.00
ATOM     39  CB  VAL D   2      67.728  75.391  79.369  1.00  5.00
ATOM     40  CA  ASN D   3      71.950  74.847  76.751  1.00  5.00
ATOM     41  CB  ASN D   3      72.572  76.780  77.009  1.00  5.00
ATOM     42  CA  TYR D   4      72.994  71.505  75.104  1.00  5.00
ATOM     43  CB  TYR D   4      72.586  68.048  75.041  1.00  5.00
ATOM     44  CA  PHE D   5      76.158  70.145  73.172  1.00  5.00
ATOM     45  CB  PHE D   5      78.761  71.050  72.143  1.00  5.00
ATOM     46  CA  LEU D   6      76.172  66.809  71.522  1.00  5.00
ATOM     47  CB  LEU D   6      74.200  66.166  71.110  1.00  5.00
ATOM     48  CA  GLY D   7      78.963  65.798  69.057  1.00  5.00
TER
CONECT    1    2
CONECT    2    4    3
CONECT    4    6    5
CONECT    6    8    7
CONECT    8   10    9
CONECT   10   12   11
CONECT   13   14
CONECT   14   16   15
CONECT   16   18   17
CONECT   18   20   19
CONECT   20   22   21
CONECT   22   24   23
CONECT   25   26
CONECT   26   28   27
CONECT   28   30   29
CONECT   30   32   31
CONECT   32   34   33
CONECT   34   36   35
CONECT   37   38
CONECT   38   40   39
CONECT   40   42   41
CONECT   42   44   43
CONECT   44   46   45
CONECT   46   48   47
ENDMDL
REMARK CysZ8 x 4            ENERGY    -2.48695E+00 RMS    0.00
CRYST1  146.550  146.550  146.550  90.00  90.00  90.00 P 1           1
ORIGX1       1.00000   0.00000   0.00000        0.00000
ORIGX2       0.00000   1.00000   0.00000        0.00000
ORIGX2       0.00000   0.00000   1.00000        0.00000
SCALE1       1.00000   0.00000   0.00000        0.00000
SCALE2       1.00000   0.00000   0.00000        0.00000
SCALE3       1.00000   0.00000   0.00000        0.00000
ATOM      1  CA  GLY A   1      80.733  74.217  80.744  1.00  5.00
ATOM      2  CA  VAL A   2      79.084  74.282  77.380  1.00  5.00
ATOM      3  CB  VAL A   2      79.890  73.134  76.939  1.00  5.00
ATOM      4  CA  ASN A   3      75.681  74.555  75.675  1.00  5.00
ATOM      5  CB  ASN A   3      73.656  74.823  75.784  1.00  5.00
ATOM      6  CA  TYR A   4      74.954  73.822  72.095  1.00  5.00
ATOM      7  CB  TYR A   4      77.265  72.516  70.017  1.00  5.00
ATOM      8  CA  PHE A   5      72.298  74.719  69.634  1.00  5.00
ATOM      9  CB  PHE A   5      70.071  76.649  69.292  1.00  5.00
ATOM     10  CA  LEU A   6      70.547  73.030  66.584  1.00  5.00
ATOM     11  CB  LEU A   6      70.123  71.101  66.067  1.00  5.00
ATOM     12  CA  GLY A   7      69.043  75.574  64.208  1.00  5.00
TER
ATOM     13  CA  GLY B   1      80.908  80.835  78.027  1.00  5.00
ATOM     14  CA  VAL B   2      81.587  78.118  75.373  1.00  5.00
ATOM     15  CB  VAL B   2      83.087  77.701  75.306  1.00  5.00
ATOM     16  CA  ASN B   3      78.511  77.548  73.119  1.00  5.00
ATOM     17  CB  ASN B   3      77.808  79.334  73.162  1.00  5.00
ATOM     18  CA  TYR B   4      78.068  75.890  69.672  1.00  5.00
ATOM     19  CB  TYR B   4      80.420  74.549  71.856  1.00  5.00
ATOM     20  CA  PHE B   5      75.649  76.146  66.757  1.00  5.00
ATOM     21  CB  PHE B   5      73.330  77.750  65.796  1.00  5.00
ATOM     22  CA  LEU B   6      74.149  73.217  64.732  1.00  5.00
ATOM     23  CB  LEU B   6      75.157  71.709  65.446  1.00  5.00
ATOM     24  CA  GLY B   7      72.806  74.278  61.225  1.00  5.00
TER
ATOM     25  CA  GLY C   1      76.153  64.046  81.607  1.00  5.00
ATOM     26  CA  VAL C   2      74.583  64.680  77.896  1.00  5.00
ATOM     27  CB  VAL C   2      73.795  63.427  77.523  1.00  5.00
ATOM     28  CA  ASN C   3      71.530  67.100  78.278  1.00  5.00
ATOM     29  CB  ASN C   3      72.588  68.267  79.555  1.00  5.00
ATOM     30  CA  TYR C   4      69.157  68.880  75.728  1.00  5.00
ATOM     31  CB  TYR C   4      69.006  68.496  72.441  1.00  5.00
ATOM     32  CA  PHE C   5      67.058  71.989  76.191  1.00  5.00
ATOM     33  CB  PHE C   5      69.220  72.154  78.304  1.00  5.00
ATOM     34  CA  LEU C   6      64.309  72.880  73.589  1.00  5.00
ATOM     35  CB  LEU C   6      63.385  71.746  72.187  1.00  5.00
ATOM     36  CA  GLY C   7      63.578  76.767  73.376  1.00  5.00
TER
ATOM     37  CA  GLY D   1      78.657  67.946  81.568  1.00  5.00
ATOM     38  CA  VAL D   2      77.462  69.086  78.158  1.00  5.00
ATOM     39  CB  VAL D   2      78.369  68.589  77.162  1.00  5.00
ATOM     40  CA  ASN D   3      74.205  70.674  76.807  1.00  5.00
ATOM     41  CB  ASN D   3      74.770  72.126  78.243  1.00  5.00
ATOM     42  CA  TYR D   4      72.305  70.684  73.328  1.00  5.00
ATOM     43  CB  TYR D   4      72.650  69.821  70.105  1.00  5.00
ATOM     44  CA  PHE D   5      69.533  73.131  72.267  1.00  5.00
ATOM     45  CB  PHE D   5      68.328  75.434  73.699  1.00  5.00
ATOM     46  CA  LEU D   6      66.856  72.723  69.362  1.00  5.00
ATOM     47  CB  LEU D   6      66.366  70.824  68.594  1.00  5.00
ATOM     48  CA  GLY D   7      64.722  75.604  67.833  1.00  5.00
TER
CONECT    1    2
CONECT    2    4    3
CONECT    4    6    5
CONECT    6    8    7
CONECT    8   10    9
CONECT   10   12   11
CONECT   13   14
CONECT   14   16   15
CONECT   16   18   17
CONECT   18   20   19
CONECT   20   22   21
CONECT   22   24   23
CONECT   25   26
CONECT   26   28   27
CONECT   28   30   29
CONECT   30   32   31
CONECT   32   34   33
CONECT   34   36   35
CONECT   37   38
CONECT   38   40   39
CONECT   40   42   41
CONECT   42   44   43
CONECT   44   46   45
CONECT   46   48   47
ENDMDL
REMARK CysZ8 x 4            ENERGY    -2.48690E+00 RMS    0.00
CRYST1  146.550  146.550  146.550  90.00  90.00  90.00 P 1           1
ORIGX1       1.00000   0.00000   0.00000        0.00000
ORIGX2       0.00000   1.00000   0.00000        0.00000
ORIGX2       0.00000   0.00000   1.00000        0.00000
SCALE1       1.00000   0.00000   0.00000        0.00000
SCALE2       1.00000   0.00000   0.00000        0.00000
SCALE3       1.00000   0.00000   0.00000        0.00000
ATOM      1  CA  GLY A   1      65.251  74.238  64.793  1.00  5.00
ATOM      2  CA  VAL A   2      64.763  72.845  68.152  1.00  5.00
ATOM      3  CB  VAL A   2      63.936  71.642  68.066  1.00  5.00
ATOM      4  CA  ASN A   3      66.513  73.993  71.341  1.00  5.00
ATOM      5  CB  ASN A   3      65.254  74.888  72.580  1.00  5.00
ATOM      6  CA  TYR A   4      66.744  72.426  74.871  1.00  5.00
ATOM      7  CB  TYR A   4      67.697  69.653  76.550  1.00  5.00
ATOM      8  CA  PHE A   5      67.676  73.773  78.435  1.00  5.00
ATOM      9  CB  PHE A   5      67.949  76.473  79.753  1.00  5.00
ATOM     10  CA  LEU A   6      69.306  71.755  81.256  1.00  5.00
ATOM     11  CB  LEU A   6      70.009  69.803  81.497  1.00  5.00
ATOM     12  CA  GLY A   7      67.969  74.003  83.831  1.00  5.00
TER
ATOM     13  CA  GLY B   1      73.599  76.281  83.995  1.00  5.00
ATOM     14  CA  VAL B   2      73.821  74.322  80.699  1.00  5.00
ATOM     15  CB  VAL B   2      74.960  73.356  80.584  1.00  5.00
ATOM     16  CA  ASN B   3      71.975  74.281  77.284  1.00  5.00
ATOM     17  CB  ASN B   3      70.624  75.592  76.641  1.00  5.00
ATOM     18  CA  TYR B   4      71.598  72.025  74.223  1.00  5.00
ATOM     19  CB  TYR B   4      72.489  70.520  77.066  1.00  5.00
ATOM     20  CA  PHE B   5      70.392  72.619  70.547  1.00  5.00
ATOM     21  CB  PHE B   5      69.094  74.758  68.852  1.00  5.00
ATOM     22  CA  LEU B   6      69.422  70.526  67.373  1.00  5.00
ATOM     23  CB  LEU B   6      68.731  68.693  68.211  1.00  5.00
ATOM     24  CA  GLY B   7      70.031  72.034  64.209  1.00  5.00
TER
ATOM     25  CA  GLY C   1      79.038  65.289  65.053  1.00  5.00
ATOM     26  CA  VAL C   2      78.869  66.956  68.508  1.00  5.00
ATOM     27  CB  VAL C   2      78.605  65.898  69.558  1.00  5.00
ATOM     28  CA  ASN C   3      79.373  70.580  69.531  1.00  5.00
ATOM     29  CB  ASN C   3      77.928  71.059  68.313  1.00  5.00
ATOM     30  CA  TYR C   4      80.119  72.672  72.666  1.00  5.00
ATOM     31  CB  TYR C   4      81.501  72.752  75.691  1.00  5.00
ATOM     32  CA  PHE C   5      79.311  76.365  72.999  1.00  5.00
ATOM     33  CB  PHE C   5      77.858  77.901  70.860  1.00  5.00
ATOM     34  CA  LEU C   6      80.342  78.812  75.720  1.00  5.00
ATOM     35  CB  LEU C   6      82.098  77.823  76.068  1.00  5.00
ATOM     36  CA  GLY C   7      78.116  82.273  75.596  1.00  5.00
TER
ATOM     37  CA  GLY D   1      74.810  66.582  64.079  1.00  5.00
ATOM     38  CA  VAL D   2      74.156  68.175  67.380  1.00  5.00
ATOM     39  CB  VAL D   2      73.855  67.601  68.762  1.00  5.00
ATOM     40  CA  ASN D   3      75.118  71.248  69.467  1.00  5.00
ATOM     41  CB  ASN D   3      74.178  72.489  68.260  1.00  5.00
ATOM     42  CA  TYR D   4      75.670  71.789  73.213  1.00  5.00
ATOM     43  CB  TYR D   4      76.563  68.625  73.634  1.00  5.00
ATOM     44  CA  PHE D   5      75.808  75.039  75.318  1.00  5.00
ATOM     45  CB  PHE D   5      73.850  76.135  73.229  1.00  5.00
ATOM     46  CA  LEU D   6      77.226  76.500  78.208  1.00  5.00
ATOM     47  CB  LEU D   6      78.853  75.351  79.079  1.00  5.00
ATOM     48  CA  GLY D   7      76.323  80.094  79.973  1.00  5.00
TER
CONECT    1    2
CONECT    2    4    3
CONECT    4    6    5
CONECT    6    8    7
CONECT    8   10    9
CONECT   10   12   11
CONECT   13   14
CONECT   14   16   15
CONECT   16   18   17
CONECT   18   20   19
CONECT   20   22   21
CONECT   22   24   23
CONECT   25   26
CONECT   26   28   27
CONECT   28   30   29
CONECT   30   32   31
CONECT   32   34   33
CONECT   34   36   35
CONECT   37   38
CONECT   38   40   39
CONECT   40   42   41
CONECT   42   44   43
CONECT   44   46   45
CONECT   46   48   47
ENDMDL
REMARK CysZ8 x 4            ENERGY    -2.48685E+00 RMS    0.00
CRYST1  146.550  146.550  146.550  90.00  90.00  90.00 P 1           1
ORIGX1       1.00000   0.00000   0.00000        0.00000
ORIGX2       0.00000   1.00000   0.00000        0.00000
ORIGX2       0.00000   0.00000   1.00000        0.00000
SCALE1       1.00000   0.00000   0.00000        0.00000
SCALE2       1.00000   0.00000   0.00000        0.00000
SCALE3       1.00000   0.00000   0.00000        0.00000
ATOM      1  CA  GLY A   1      65.191  82.917  75.857  1.00  5.00
ATOM      2  CA  VAL A   2      68.262  80.634  76.550  1.00  5.00
ATOM      3  CB  VAL A   2      69.385  81.143  75.900  1.00  5.00
ATOM      4  CA  ASN A   3      69.208  77.898  78.943  1.00  5.00
ATOM      5  CB  ASN A   3      67.497  77.290  79.845  1.00  5.00
ATOM      6  CA  TYR A   4      72.836  76.226  78.961  1.00  5.00
ATOM      7  CB  TYR A   4      76.021  77.035  79.499  1.00  5.00
ATOM      8  CA  PHE A   5      74.509  73.113  80.544  1.00  5.00
ATOM      9  CB  PHE A   5      72.404  71.361  79.838  1.00  5.00
ATOM     10  CA  LEU A   6      77.944  71.640  81.201  1.00  5.00
ATOM     11  CB  LEU A   6      79.348  73.272  81.425  1.00  5.00
ATOM     12  CA  GLY A   7      78.958  67.967  80.267  1.00  5.00
TER
ATOM     13  CA  GLY B   1      84.733  71.051  67.877  1.00  5.00
ATOM     14  CA  VAL B   2      80.900  72.646  67.718  1.00  5.00
ATOM     15  CB  VAL B   2      81.131  73.697  66.655  1.00  5.00
ATOM     16  CA  ASN B   3      77.701  70.955  67.204  1.00  5.00
ATOM     17  CB  ASN B   3      77.760  69.541  68.661  1.00  5.00
ATOM     18  CA  TYR B   4      74.016  71.575  67.124  1.00  5.00
ATOM     19  CB  TYR B   4      75.907  74.387  66.972  1.00  5.00
ATOM     20  CA  PHE B   5      70.816  69.647  67.447  1.00  5.00
ATOM     21  CB  PHE B   5      72.530  69.282  69.792  1.00  5.00
ATOM     22  CA  LEU B   6      67.207  69.635  66.520  1.00  5.00
ATOM     23  CB  LEU B   6      67.240  68.232  64.846  1.00  5.00
ATOM     24  CA  GLY B   7      64.826  69.312  69.438  1.00  5.00
TER
ATOM     25  CA  GLY C   1      84.174  71.352  72.362  1.00  5.00
ATOM     26  CA  VAL C   2      80.492  73.104  72.294  1.00  5.00
ATOM     27  CB  VAL C   2      79.784  73.952  71.344  1.00  5.00
ATOM     28  CA  ASN C   3      76.983  71.248  71.674  1.00  5.00
ATOM     29  CB  ASN C   3      77.482  70.059  73.190  1.00  5.00
ATOM     30  CA  TYR C   4      73.657  73.271  70.851  1.00  5.00
ATOM     31  CB  TYR C   4      72.305  75.696  69.192  1.00  5.00
ATOM     32  CA  PHE C   5      69.790  72.682  70.477  1.00  5.00
ATOM     33  CB  PHE C   5      69.968  71.178  73.075  1.00  5.00
ATOM     34  CA  LEU C   6      67.084  74.571  68.530  1.00  5.00
ATOM     35  CB  LEU C   6      66.909  75.113  66.562  1.00  5.00
ATOM     36  CA  GLY C   7      63.316  73.565  68.977  1.00  5.00
TER
ATOM     37  CA  GLY D   1      63.352  77.290  74.473  1.00  5.00
ATOM     38  CA  VAL D   2      66.956  77.033  73.255  1.00  5.00
ATOM     39  CB  VAL D   2      67.413  77.789  72.046  1.00  5.00
ATOM     40  CA  ASN D   3      69.578  75.059  74.974  1.00  5.00
ATOM     41  CB  ASN D   3      68.755  74.143  76.657  1.00  5.00
ATOM     42  CA  TYR D   4      73.363  74.781  74.681  1.00  5.00
ATOM     43  CB  TYR D   4      72.298  77.453  72.903  1.00  5.00
ATOM     44  CA  PHE D   5      75.954  72.247  76.117  1.00  5.00
ATOM     45  CB  PHE D   5      74.309  69.738  76.243  1.00  5.00
ATOM     46  CA  LEU D   6      79.689  72.717  76.597  1.00  5.00
ATOM     47  CB  LEU D   6      81.003  74.182  77.187  1.00  5.00
ATOM     48  CA  GLY D   7      81.780  69.636  76.522  1.00  5.00
TER
CONECT    1    2
CONECT    2    4    3
CONECT    4    6    5
CONECT    6    8    7
CONECT    8   10    9
CONECT   10   12   11
CONECT   13   14
CONECT   14   16   15
CONECT   16   18   17
CONECT   18   20   19
CONECT   20   22   21
CONECT   22   24   23
CONECT   25   26
CONECT   26   28   27
CONECT   28   30   29
CONECT   30   32   31
CONECT   32   34   33
CONECT   34   36   35
CONECT   37   38
CONECT   38   40   39
CONECT   40   42   41
CONECT   42   44   43
CONECT   44   46   45
CONECT   46   48   47
ENDMDL
REMARK CysZ8 x 4            ENERGY    -2.48679E+00 RMS    0.00
CRYST1  146.550  146.550  146.550  90.00  90.00  90.00 P 1           1
ORIGX1       1.00000   0.00000   0.00000        0.00000
ORIGX2       0.00000   1.00000   0.00000        0.00000
ORIGX2       0.00000   0.00000   1.00000        0.00000
SCALE1       1.00000   0.00000   0.00000        0.00000
SCALE2       1.00000   0.00000   0.00000        0.00000
SCALE3       1.00000   0.00000   0.00000        0.00000
ATOM      1  CA  GLY A   1      80.032  78.115  66.544  1.00  5.00
ATOM      2  CA  VAL A   2      79.428  75.781  69.474  1.00  5.00
ATOM      3  CB  VAL A   2      80.268  76.196  70.666  1.00  5.00
ATOM      4  CA  ASN A   3      76.655  73.740  70.875  1.00  5.00
ATOM      5  CB  ASN A   3      75.599  72.934  69.350  1.00  5.00
ATOM      6  CA  TYR A   4      75.120  72.913  74.399  1.00  5.00
ATOM      7  CB  TYR A   4      73.901  74.821  76.890  1.00  5.00
ATOM      8  CA  PHE A   5      72.538  70.315  75.533  1.00  5.00
ATOM      9  CB  PHE A   5      70.949  67.993  74.772  1.00  5.00
ATOM     10  CA  LEU A   6      70.239  69.805  78.753  1.00  5.00
ATOM     11  CB  LEU A   6      70.707  71.636  79.422  1.00  5.00
ATOM     12  CA  GLY A   7      67.962  66.629  79.267  1.00  5.00
TER
ATOM     13  CA  GLY B   1      64.316  67.516  71.323  1.00  5.00
ATOM     14  CA  VAL B   2      64.285  71.417  70.872  1.00  5.00
ATOM     15  CB  VAL B   2      63.712  72.475  71.623  1.00  5.00
ATOM     16  CA  ASN B   3      67.031  73.989  70.270  1.00  5.00
ATOM     17  CB  ASN B   3      67.006  74.335  68.223  1.00  5.00
ATOM     18  CA  TYR B   4      68.187  77.461  71.409  1.00  5.00
ATOM     19  CB  TYR B   4      68.287  80.017  73.484  1.00  5.00
ATOM     20  CA  PHE B   5      70.632  80.194  69.938  1.00  5.00
ATOM     21  CB  PHE B   5      69.480  82.667  68.771  1.00  5.00
ATOM     22  CA  LEU B   6      72.311  82.366  72.548  1.00  5.00
ATOM     23  CB  LEU B   6      72.942  80.773  73.799  1.00  5.00
ATOM     24  CA  GLY B   7      75.062  84.370  70.824  1.00  5.00
TER
ATOM     25  CA  GLY C   1      73.827  68.480  84.344  1.00  5.00
ATOM     26  CA  VAL C   2      74.682  70.157  80.971  1.00  5.00
ATOM     27  CB  VAL C   2      75.722  71.154  80.681  1.00  5.00
ATOM     28  CA  ASN C   3      76.732  68.853  78.083  1.00  5.00
ATOM     29  CB  ASN C   3      75.500  67.335  77.801  1.00  5.00
ATOM     30  CA  TYR C   4      78.663  70.740  75.582  1.00  5.00
ATOM     31  CB  TYR C   4      79.812  73.724  75.885  1.00  5.00
ATOM     32  CA  PHE C   5      79.424  70.183  71.866  1.00  5.00
ATOM     33  CB  PHE C   5      76.290  69.976  71.860  1.00  5.00
ATOM     34  CA  LEU C   6      82.239  72.220  70.138  1.00  5.00
ATOM     35  CB  LEU C   6      84.166  72.433  70.765  1.00  5.00
ATOM     36  CA  GLY C   7      82.295  72.097  66.432  1.00  5.00
TER
ATOM     37  CA  GLY D   1      77.543  78.663  74.410  1.00  5.00
ATOM     38  CA  VAL D   2      76.537  79.489  70.703  1.00  5.00
ATOM     39  CB  VAL D   2      77.394  80.184  69.697  1.00  5.00
ATOM     40  CA  ASN D   3      73.819  76.775  70.623  1.00  5.00
ATOM     41  CB  ASN D   3      73.124  75.041  70.043  1.00  5.00
ATOM     42  CA  TYR D   4      71.534  75.311  73.259  1.00  5.00
ATOM     43  CB  TYR D   4      70.279  76.855  76.175  1.00  5.00
ATOM     44  CA  PHE D   5      69.482  72.255  73.422  1.00  5.00
ATOM     45  CB  PHE D   5      68.516  70.247  71.600  1.00  5.00
ATOM     46  CA  LEU D   6      66.677  70.733  75.617  1.00  5.00
ATOM     47  CB  LEU D   6      65.858  71.061  77.610  1.00  5.00
ATOM     48  CA  GLY D   7      65.404  67.236  75.432  1.00  5.00
TER
CONECT    1    2
CONECT    2    4    3
CONECT    4    6    5
CONECT    6    8    7
CONECT    8   10    9
CONECT   10   12   11
CONECT   13   14
CONECT   14   16   15
CONECT   16   18   17
CONECT   18   20   19
CONECT   20   22   21
CONECT   22   24   23
CONECT   25   26
CONECT   26   28   27
CONECT   28   30   29
CONECT   30   32   31
CONECT   32   34   33
CONECT   34   36   35
CONECT   37   38
CONECT   38   40   39
CONECT   40   42   41
CONECT   42   44   43
CONECT   44   46   45
CONECT   46   48   47
ENDMDL
REMARK CysZ8 x 4            ENERGY    -2.48678E+00 RMS    0.00
CRYST1  146.550  146.550  146.550  90.00  90.00  90.00 P 1           1
ORIGX1       1.00000   0.00000   0.00000        0.00000
ORIGX2       0.00000   1.00000   0.00000        0.00000
ORIGX2       0.00000   0.00000   1.00000        0.00000
SCALE1       1.00000   0.00000   0.00000        0.00000
SCALE2       1.00000   0.00000   0.00000        0.00000
SCALE3       1.00000   0.00000   0.00000        0.00000
ATOM      1  CA  GLY A   1      64.500  72.993  82.397  1.00  5.00
ATOM      2  CA  VAL A   2      68.023  74.625  81.350  1.00  5.00
ATOM      3  CB  VAL A   2      68.553  75.938  81.176  1.00  5.00
ATOM      4  CA  ASN A   3      71.007  72.373  80.568  1.00  5.00
ATOM      5  CB  ASN A   3      69.402  71.213  80.003  1.00  5.00
ATOM      6  CA  TYR A   4      74.514  73.241  79.972  1.00  5.00
ATOM      7  CB  TYR A   4      77.625  73.402  81.039  1.00  5.00
ATOM      8  CA  PHE A   5      76.933  70.598  78.504  1.00  5.00
ATOM      9  CB  PHE A   5      74.497  69.015  77.979  1.00  5.00
ATOM     10  CA  LEU A   6      80.349  70.479  77.342  1.00  5.00
ATOM     11  CB  LEU A   6      81.957  71.120  78.540  1.00  5.00
ATOM     12  CA  GLY A   7      80.454  68.965  73.871  1.00  5.00
TER
ATOM     13  CA  GLY B   1      82.523  77.627  65.754  1.00  5.00
ATOM     14  CA  VAL B   2      78.657  78.246  66.561  1.00  5.00
ATOM     15  CB  VAL B   2      77.778  78.668  65.472  1.00  5.00
ATOM     16  CA  ASN B   3      76.235  75.252  65.971  1.00  5.00
ATOM     17  CB  ASN B   3      76.366  73.391  65.235  1.00  5.00
ATOM     18  CA  TYR B   4      72.574  74.596  66.480  1.00  5.00
ATOM     19  CB  TYR B   4      69.607  76.165  66.168  1.00  5.00
ATOM     20  CA  PHE B   5      70.663  71.417  67.931  1.00  5.00
ATOM     21  CB  PHE B   5      70.154  69.364  70.036  1.00  5.00
ATOM     22  CA  LEU B   6      67.047  70.588  67.627  1.00  5.00
ATOM     23  CB  LEU B   6      66.296  72.097  66.408  1.00  5.00
ATOM     24  CA  GLY B   7      65.426  67.686  69.550  1.00  5.00
TER
ATOM     25  CA  GLY C   1      63.414  72.678  78.106  1.00  5.00
ATOM     26  CA  VAL C   2      66.435  74.402  76.402  1.00  5.00
ATOM     27  CB  VAL C   2      65.726  75.646  76.904  1.00  5.00
ATOM     28  CA  ASN C   3      69.953  73.004  75.904  1.00  5.00
ATOM     29  CB  ASN C   3      70.301  71.160  75.510  1.00  5.00
ATOM     30  CA  TYR C   4      73.509  74.580  75.471  1.00  5.00
ATOM     31  CB  TYR C   4      75.662  77.093  75.399  1.00  5.00
ATOM     32  CA  PHE C   5      77.020  73.187  74.378  1.00  5.00
ATOM     33  CB  PHE C   5      76.073  70.565  73.347  1.00  5.00
ATOM     34  CA  LEU C   6      80.290  74.536  75.088  1.00  5.00
ATOM     35  CB  LEU C   6      79.959  75.623  76.471  1.00  5.00
ATOM     36  CA  GLY C   7      83.684  73.408  73.488  1.00  5.00
TER
ATOM     37  CA  GLY D   1      62.938  71.502  72.562  1.00  5.00
ATOM     38  CA  VAL D   2      65.908  73.535  71.012  1.00  5.00
ATOM     39  CB  VAL D   2      65.848  74.994  70.857  1.00  5.00
ATOM     40  CA  ASN D   3      69.571  73.542  71.818  1.00  5.00
ATOM     41  CB  ASN D   3      71.195  73.016  72.709  1.00  5.00
ATOM     42  CA  TYR D   4      72.689  75.938  71.043  1.00  5.00
ATOM     43  CB  TYR D   4      74.199  78.781  71.892  1.00  5.00
ATOM     44  CA  PHE D   5      76.472  75.267  70.888  1.00  5.00
ATOM     45  CB  PHE D   5      75.405  72.918  69.377  1.00  5.00
ATOM     46  CA  LEU D   6      79.879  77.197  70.751  1.00  5.00
ATOM     47  CB  LEU D   6      79.454  78.743  71.560  1.00  5.00
ATOM     48  CA  GLY D   7      83.441  76.031  70.135  1.00  5.00
TER
CONECT    1    2
CONECT    2    4    3
CONECT    4    6    5
CONECT    6    8    7
CONECT    8   10    9
CONECT   10   12   11
CONECT   13   14
CONECT   14   16   15
CONECT   16   18   17
CONECT   18   20   19
CONECT   20   22   21
CONECT   22   24   23
CONECT   25   26
CONECT   26   28   27
CONECT   28   30   29
CONECT   30   32   31
CONECT   32   34   33
CONECT   34   36   35
CONECT   37   38
CONECT   38   40   39
CONECT   40   42   41
CONECT   42   44   43
CONECT   44   46   45
CONECT   46   48   47
ENDMDL
REMARK CysZ8 x 4            ENERGY    -2.48674E+00 RMS    0.00
CRYST1  146.550  146.550  146.550  90.00  90.00  90.00 P 1           1
ORIGX1       1.00000   0.00000   0.00000        0.00000
ORIGX2       0.00000   1.00000   0.00000        0.00000
ORIGX2       0.00000   0.00000   1.00000        0.00000
SCALE1       1.00000   0.00000   0.00000        0.00000
SCALE2       1.00000   0.00000   0.00000        0.00000
SCALE3       1.00000   0.00000   0.00000        0.00000
ATOM      1  CA  GLY A   1      65.447  77.892  69.463  1.00  5.00
ATOM      2  CA  VAL A   2      68.492  76.444  71.536  1.00  5.00
ATOM      3  CB  VAL A   2      68.106  75.972  72.917  1.00  5.00
ATOM      4  CA  ASN A   3      70.845  73.769  70.673  1.00  5.00
ATOM      5  CB  ASN A   3      72.816  73.609  71.048  1.00  5.00
ATOM      6  CA  TYR A   4      72.145  70.822  72.927  1.00  5.00
ATOM      7  CB  TYR A   4      68.900  70.773  74.377  1.00  5.00
ATOM      8  CA  PHE A   5      75.122  68.541  72.841  1.00  5.00
ATOM      9  CB  PHE A   5      77.543  68.946  71.209  1.00  5.00
ATOM     10  CA  LEU A   6      75.424  64.975  74.131  1.00  5.00
ATOM     11  CB  LEU A   6      73.502  64.492  73.455  1.00  5.00
ATOM     12  CA  GLY A   7      79.275  64.880  74.276  1.00  5.00
TER
ATOM     13  CA  GLY B   1      80.121  70.517  84.895  1.00  5.00
ATOM     14  CA  VAL B   2      78.021  71.218  81.816  1.00  5.00
ATOM     15  CB  VAL B   2      76.692  71.907  81.605  1.00  5.00
ATOM     16  CA  ASN B   3      78.470  74.021  79.208  1.00  5.00
ATOM     17  CB  ASN B   3      80.227  74.684  78.519  1.00  5.00
ATOM     18  CA  TYR B   4      76.008  76.526  77.632  1.00  5.00
ATOM     19  CB  TYR B   4      72.838  77.348  77.722  1.00  5.00
ATOM     20  CA  PHE B   5      76.451  78.706  74.792  1.00  5.00
ATOM     21  CB  PHE B   5      77.536  76.443  73.104  1.00  5.00
ATOM     22  CA  LEU B   6      74.665  81.987  73.572  1.00  5.00
ATOM     23  CB  LEU B   6      73.551  82.139  75.331  1.00  5.00
ATOM     24  CA  GLY B   7      75.371  83.703  70.421  1.00  5.00
TER
ATOM     25  CA  GLY C   1      68.177  85.607  69.817  1.00  5.00
ATOM     26  CA  VAL C   2      69.599  81.713  69.591  1.00  5.00
ATOM     27  CB  VAL C   2      70.679  82.143  68.584  1.00  5.00
ATOM     28  CA  ASN C   3      71.434  79.818  72.420  1.00  5.00
ATOM     29  CB  ASN C   3      69.770  79.688  73.672  1.00  5.00
ATOM     30  CA  TYR C   4      73.309  76.279  72.948  1.00  5.00
ATOM     31  CB  TYR C   4      74.487  78.003  70.202  1.00  5.00
ATOM     32  CA  PHE C   5      74.010  73.667  75.729  1.00  5.00
ATOM     33  CB  PHE C   5      72.455  71.558  77.283  1.00  5.00
ATOM     34  CA  LEU C   6      76.784  70.963  76.202  1.00  5.00
ATOM     35  CB  LEU C   6      78.875  71.273  75.838  1.00  5.00
ATOM     36  CA  GLY C   7      76.703  67.972  78.539  1.00  5.00
TER
ATOM     37  CA  GLY D   1      62.899  74.568  69.758  1.00  5.00
ATOM     38  CA  VAL D   2      65.339  71.946  70.799  1.00  5.00
ATOM     39  CB  VAL D   2      65.240  70.476  71.197  1.00  5.00
ATOM     40  CA  ASN D   3      68.156  70.477  68.543  1.00  5.00
ATOM     41  CB  ASN D   3      68.328  72.343  68.450  1.00  5.00
ATOM     42  CA  TYR D   4      70.544  67.763  69.920  1.00  5.00
ATOM     43  CB  TYR D   4      67.633  65.877  69.557  1.00  5.00
ATOM     44  CA  PHE D   5      74.111  66.834  68.869  1.00  5.00
ATOM     45  CB  PHE D   5      74.155  69.807  68.155  1.00  5.00
ATOM     46  CA  LEU D   6      76.300  63.820  69.592  1.00  5.00
ATOM     47  CB  LEU D   6      75.858  61.780  69.419  1.00  5.00
ATOM     48  CA  GLY D   7      79.866  65.156  69.575  1.00  5.00
TER
CONECT    1    2
CONECT    2    4    3
CONECT    4    6    5
CONECT    6    8    7
CONECT    8   10    9
CONECT   10   12   11
CONECT   13   14
CONECT   14   16   15
CONECT   16   18   17
CONECT   18   20   19
CONECT   20   22   21
CONECT   22   24   23
CONECT   25   26
CONECT   26   28   27
CONECT   28   30   29
CONECT   30   32   31
CONECT   32   34   33
CONECT   34   36   35
CONECT   37   38
CONECT   38   40   39
CONECT   40   42   41
CONECT   42   44   43
CONECT   44   46   45
CONECT   46   48   47
ENDMDL
REMARK CysZ8 x 4            ENERGY    -2.48667E+00 RMS    0.00
CRYST1  146.550  146.550  146.550  90.00  90.00  90.00 P 1           1
ORIGX1       1.00000   0.00000   0.00000        0.00000
ORIGX2       0.00000   1.00000   0.00000        0.00000
ORIGX2       0.00000   0.00000   1.00000        0.00000
SCALE1       1.00000   0.00000   0.00000        0.00000
SCALE2       1.00000   0.00000   0.00000        0.00000
SCALE3       1.00000   0.00000   0.00000        0.00000
ATOM      1  CA  GLY A   1      73.394  62.785  74.878  1.00  5.00
ATOM      2  CA  VAL A   2      74.584  66.371  75.886  1.00  5.00
ATOM      3  CB  VAL A   2      75.885  66.348  75.281  1.00  5.00
ATOM      4  CA  ASN A   3      73.390  70.011  74.834  1.00  5.00
ATOM      5  CB  ASN A   3      71.441  70.073  75.090  1.00  5.00
ATOM      6  CA  TYR A   4      74.774  73.681  74.834  1.00  5.00
ATOM      7  CB  TYR A   4      77.966  74.472  73.697  1.00  5.00
ATOM      8  CA  PHE A   5      73.465  77.173  75.363  1.00  5.00
ATOM      9  CB  PHE A   5      71.254  78.769  76.791  1.00  5.00
ATOM     10  CA  LEU A   6      74.620  80.410  73.662  1.00  5.00
ATOM     11  CB  LEU A   6      74.415  79.087  72.008  1.00  5.00
ATOM     12  CA  GLY A   7      73.265  83.304  75.739  1.00  5.00
TER
ATOM     13  CA  GLY B   1      72.204  63.603  80.273  1.00  5.00
ATOM     14  CA  VAL B   2      73.926  67.131  80.624  1.00  5.00
ATOM     15  CB  VAL B   2      75.275  67.414  81.166  1.00  5.00
ATOM     16  CA  ASN B   3      73.355  70.737  79.753  1.00  5.00
ATOM     17  CB  ASN B   3      73.486  72.209  81.349  1.00  5.00
ATOM     18  CA  TYR B   4      75.778  73.788  79.254  1.00  5.00
ATOM     19  CB  TYR B   4      76.819  71.480  76.884  1.00  5.00
ATOM     20  CA  PHE B   5      75.801  77.809  78.783  1.00  5.00
ATOM     21  CB  PHE B   5      75.731  80.516  79.877  1.00  5.00
ATOM     22  CA  LEU B   6      78.533  79.984  77.232  1.00  5.00
ATOM     23  CB  LEU B   6      78.536  79.747  75.191  1.00  5.00
ATOM     24  CA  GLY B   7      78.421  83.783  78.400  1.00  5.00
TER
ATOM     25  CA  GLY C   1      78.223  65.124  65.127  1.00  5.00
ATOM     26  CA  VAL C   2      77.369  68.730  66.136  1.00  5.00
ATOM     27  CB  VAL C   2      78.473  69.604  65.494  1.00  5.00
ATOM     28  CA  ASN C   3      73.790  70.191  65.997  1.00  5.00
ATOM     29  CB  ASN C   3      73.000  68.434  66.221  1.00  5.00
ATOM     30  CA  TYR C   4      72.110  73.687  66.728  1.00  5.00
ATOM     31  CB  TYR C   4      71.528  77.026  65.936  1.00  5.00
ATOM     32  CA  PHE C   5      68.615  74.568  67.752  1.00  5.00
ATOM     33  CB  PHE C   5      68.877  72.183  69.337  1.00  5.00
ATOM     34  CA  LEU C   6      66.774  78.074  67.855  1.00  5.00
ATOM     35  CB  LEU C   6      65.896  78.023  65.983  1.00  5.00
ATOM     36  CA  GLY C   7      63.664  78.700  69.995  1.00  5.00
TER
ATOM     37  CA  GLY D   1      67.567  82.802  72.675  1.00  5.00
ATOM     38  CA  VAL D   2      69.643  79.945  70.827  1.00  5.00
ATOM     39  CB  VAL D   2      70.662  80.662  70.120  1.00  5.00
ATOM     40  CA  ASN D   3      70.668  76.558  71.804  1.00  5.00
ATOM     41  CB  ASN D   3      69.683  75.127  72.671  1.00  5.00
ATOM     42  CA  TYR D   4      73.343  73.894  70.792  1.00  5.00
ATOM     43  CB  TYR D   4      76.422  73.314  70.110  1.00  5.00
ATOM     44  CA  PHE D   5      73.712  69.868  70.787  1.00  5.00
ATOM     45  CB  PHE D   5      72.108  67.288  71.686  1.00  5.00
ATOM     46  CA  LEU D   6      76.633  67.388  70.799  1.00  5.00
ATOM     47  CB  LEU D   6      78.614  68.429  70.658  1.00  5.00
ATOM     48  CA  GLY D   7      75.105  63.844  70.758  1.00  5.00
TER
CONECT    1    2
CONECT    2    4    3
CONECT    4    6    5
CONECT    6    8    7
CONECT    8   10    9
CONECT   10   12   11
CONECT   13   14
CONECT   14   16   15
CONECT   16   18   17
CONECT   18   20   19
CONECT   20   22   21
CONECT   22   24   23
CONECT   25   26
CONECT   26   28   27
CONECT   28   30   29
CONECT   30   32   31
CONECT   32   34   33
CONECT   34   36   35
CONECT   37   38
CONECT   38   40   39
CONECT   40   42   41
CONECT   42   44   43
CONECT   44   46   45
CONECT   46   48   47
ENDMDL
REMARK CysZ8 x 4            ENERGY    -2.48658E+00 RMS    0.00
CRYST1  146.550  146.550  146.550  90.00  90.00  90.00 P 1           1
ORIGX1       1.00000   0.00000   0.00000        0.00000
ORIGX2       0.00000   1.00000   0.00000        0.00000
ORIGX2       0.00000   0.00000   1.00000        0.00000
SCALE1       1.00000   0.00000   0.00000        0.00000
SCALE2       1.00000   0.00000   0.00000        0.00000
SCALE3       1.00000   0.00000   0.00000        0.00000
ATOM      1  CA  GLY A   1      68.157  65.131  68.154  1.00  5.00
ATOM      2  CA  VAL A   2      69.155  67.033  71.527  1.00  5.00
ATOM      3  CB  VAL A   2      69.340  66.163  72.674  1.00  5.00
ATOM      4  CA  ASN A   3      70.991  70.506  72.409  1.00  5.00
ATOM      5  CB  ASN A   3      69.777  72.105  72.615  1.00  5.00
ATOM      6  CA  TYR A   4      72.058  72.192  75.830  1.00  5.00
ATOM      7  CB  TYR A   4      75.271  71.760  76.579  1.00  5.00
ATOM      8  CA  PHE A   5      72.614  75.853  76.940  1.00  5.00
ATOM      9  CB  PHE A   5      71.630  78.646  76.681  1.00  5.00
ATOM     10  CA  LEU A   6      74.353  77.936  79.725  1.00  5.00
ATOM     11  CB  LEU A   6      75.989  77.539  81.095  1.00  5.00
ATOM     12  CA  GLY A   7      72.895  81.278  79.879  1.00  5.00
TER
ATOM     13  CA  GLY B   1      64.363  67.731  68.298  1.00  5.00
ATOM     14  CA  VAL B   2      64.701  69.344  71.798  1.00  5.00
ATOM     15  CB  VAL B   2      64.839  68.510  73.092  1.00  5.00
ATOM     16  CA  ASN B   3      66.733  71.938  73.779  1.00  5.00
ATOM     17  CB  ASN B   3      66.402  73.800  74.545  1.00  5.00
ATOM     18  CA  TYR B   4      67.632  72.085  77.385  1.00  5.00
ATOM     19  CB  TYR B   4      70.167  70.423  78.612  1.00  5.00
ATOM     20  CA  PHE B   5      68.579  74.805  79.914  1.00  5.00
ATOM     21  CB  PHE B   5      68.894  77.912  80.082  1.00  5.00
ATOM     22  CA  LEU B   6      71.689  74.914  82.088  1.00  5.00
ATOM     23  CB  LEU B   6      72.945  73.678  81.080  1.00  5.00
ATOM     24  CA  GLY B   7      70.991  78.187  83.917  1.00  5.00
TER
ATOM     25  CA  GLY C   1      78.702  64.478  65.021  1.00  5.00
ATOM     26  CA  VAL C   2      78.435  66.593  68.254  1.00  5.00
ATOM     27  CB  VAL C   2      78.941  66.109  69.599  1.00  5.00
ATOM     28  CA  ASN C   3      78.454  70.471  68.268  1.00  5.00
ATOM     29  CB  ASN C   3      77.417  71.043  66.592  1.00  5.00
ATOM     30  CA  TYR C   4      78.963  73.636  70.181  1.00  5.00
ATOM     31  CB  TYR C   4      80.616  70.853  70.437  1.00  5.00
ATOM     32  CA  PHE C   5      77.835  77.453  70.284  1.00  5.00
ATOM     33  CB  PHE C   5      75.280  79.101  69.939  1.00  5.00
ATOM     34  CA  LEU C   6      78.743  80.846  72.314  1.00  5.00
ATOM     35  CB  LEU C   6      80.804  81.243  72.404  1.00  5.00
ATOM     36  CA  GLY C   7      76.833  84.180  71.199  1.00  5.00
TER
ATOM     37  CA  GLY D   1      77.829  82.124  78.354  1.00  5.00
ATOM     38  CA  VAL D   2      77.639  78.964  76.263  1.00  5.00
ATOM     39  CB  VAL D   2      77.938  77.791  77.016  1.00  5.00
ATOM     40  CA  ASN D   3      75.620  76.391  74.082  1.00  5.00
ATOM     41  CB  ASN D   3      74.170  75.492  72.831  1.00  5.00
ATOM     42  CA  TYR D   4      76.046  72.603  72.974  1.00  5.00
ATOM     43  CB  TYR D   4      79.108  71.780  74.022  1.00  5.00
ATOM     44  CA  PHE D   5      74.488  70.453  70.437  1.00  5.00
ATOM     45  CB  PHE D   5      72.873  71.265  68.246  1.00  5.00
ATOM     46  CA  LEU D   6      74.468  66.464  69.401  1.00  5.00
ATOM     47  CB  LEU D   6      74.986  65.626  71.219  1.00  5.00
ATOM     48  CA  GLY D   7      72.917  65.596  65.944  1.00  5.00
TER
CONECT    1    2
CONECT    2    4    3
CONECT    4    6    5
CONECT    6    8    7
CONECT    8   10    9
CONECT   10   12   11
CONECT   13   14
CONECT   14   16   15
CONECT   16   18   17
CONECT   18   20   19
CONECT   20   22   21
CONECT   22   24   23
CONECT   25   26
CONECT   26   28   27
CONECT   28   30   29
CONECT   30   32   31
CONECT   32   34   33
CONECT   34   36   35
CONECT   37   38
CONECT   38   40   39
CONECT   40   42   41
CONECT   42   44   43
CONECT   44   46   45
CONECT   46   48   47
ENDMDL
REMARK CysZ8 x 4            ENERGY    -2.48655E+00 RMS    0.00
CRYST1  146.550  146.550  146.550  90.00  90.00  90.00 P 1           1
ORIGX1       1.00000   0.00000   0.00000        0.00000
ORIGX2       0.00000   1.00000   0.00000        0.00000
ORIGX2       0.00000   0.00000   1.00000        0.00000
SCALE1       1.00000   0.00000   0.00000        0.00000
SCALE2       1.00000   0.00000   0.00000        0.00000
SCALE3       1.00000   0.00000   0.00000        0.00000
ATOM      1  CA  GLY A   1      71.124  63.499  65.543  1.00  5.00
ATOM      2  CA  VAL A   2      71.028  67.325  65.880  1.00  5.00
ATOM      3  CB  VAL A   2      69.479  67.522  65.833  1.00  5.00
ATOM      4  CA  ASN A   3      72.519  69.629  68.603  1.00  5.00
ATOM      5  CB  ASN A   3      74.184  68.836  67.828  1.00  5.00
ATOM      6  CA  TYR A   4      72.472  73.242  69.753  1.00  5.00
ATOM      7  CB  TYR A   4      69.432  72.056  69.095  1.00  5.00
ATOM      8  CA  PHE A   5      74.512  75.486  72.422  1.00  5.00
ATOM      9  CB  PHE A   5      76.859  75.251  74.194  1.00  5.00
ATOM     10  CA  LEU A   6      74.583  79.037  73.797  1.00  5.00
ATOM     11  CB  LEU A   6      73.293  79.429  75.376  1.00  5.00
ATOM     12  CA  GLY A   7      77.624  80.863  75.127  1.00  5.00
TER
ATOM     13  CA  GLY B   1      77.594  65.205  63.884  1.00  5.00
ATOM     14  CA  VAL B   2      76.002  68.849  63.358  1.00  5.00
ATOM     15  CB  VAL B   2      74.543  69.424  63.214  1.00  5.00
ATOM     16  CA  ASN B   3      76.805  70.939  66.507  1.00  5.00
ATOM     17  CB  ASN B   3      78.039  69.816  67.463  1.00  5.00
ATOM     18  CA  TYR B   4      75.669  74.582  66.716  1.00  5.00
ATOM     19  CB  TYR B   4      72.904  72.701  66.110  1.00  5.00
ATOM     20  CA  PHE B   5      76.908  77.069  69.183  1.00  5.00
ATOM     21  CB  PHE B   5      78.921  78.016  71.212  1.00  5.00
ATOM     22  CA  LEU B   6      75.962  80.882  69.853  1.00  5.00
ATOM     23  CB  LEU B   6      74.030  80.181  69.735  1.00  5.00
ATOM     24  CA  GLY B   7      77.669  83.842  71.398  1.00  5.00
TER
ATOM     25  CA  GLY C   1      62.786  69.053  75.330  1.00  5.00
ATOM     26  CA  VAL C   2      66.462  67.951  75.778  1.00  5.00
ATOM     27  CB  VAL C   2      66.775  66.953  74.691  1.00  5.00
ATOM     28  CA  ASN C   3      68.239  70.919  77.228  1.00  5.00
ATOM     29  CB  ASN C   3      68.126  72.882  77.683  1.00  5.00
ATOM     30  CA  TYR C   4      71.516  71.080  79.235  1.00  5.00
ATOM     31  CB  TYR C   4      74.458  69.425  78.566  1.00  5.00
ATOM     32  CA  PHE C   5      73.608  73.557  81.158  1.00  5.00
ATOM     33  CB  PHE C   5      73.387  76.149  82.812  1.00  5.00
ATOM     34  CA  LEU C   6      77.081  74.342  81.797  1.00  5.00
ATOM     35  CB  LEU C   6      78.062  73.487  80.125  1.00  5.00
ATOM     36  CA  GLY C   7      78.201  76.398  84.838  1.00  5.00
TER
ATOM     37  CA  GLY D   1      76.057  80.390  82.217  1.00  5.00
ATOM     38  CA  VAL D   2      76.395  78.298  78.964  1.00  5.00
ATOM     39  CB  VAL D   2      77.816  78.094  79.188  1.00  5.00
ATOM     40  CA  ASN D   3      73.564  76.343  77.763  1.00  5.00
ATOM     41  CB  ASN D   3      71.718  76.467  78.468  1.00  5.00
ATOM     42  CA  TYR D   4      72.880  73.379  75.439  1.00  5.00
ATOM     43  CB  TYR D   4      72.065  70.234  75.666  1.00  5.00
ATOM     44  CA  PHE D   5      69.859  72.041  73.492  1.00  5.00
ATOM     45  CB  PHE D   5      70.023  74.954  73.023  1.00  5.00
ATOM     46  CA  LEU D   6      68.987  68.894  71.698  1.00  5.00
ATOM     47  CB  LEU D   6      70.773  67.921  72.076  1.00  5.00
ATOM     48  CA  GLY D   7      66.011  68.005  69.470  1.00  5.00
TER
CONECT    1    2
CONECT    2    4    3
CONECT    4    6    5
CONECT    6    8    7
CONECT    8   10    9
CONECT   10   12   11
CONECT   13   14
CONECT   14   16   15
CONECT   16   18   17
CONECT   18   20   19
CONECT   20   22   21
CONECT   22   24   23
CONECT   25   26
CONECT   26   28   27
CONECT   28   30   29
CONECT   30   32   31
CONECT   32   34   33
CONECT   34   36   35
CONECT   37   38
CONECT   38   40   39
CONECT   40   42   41
CONECT   42   44   43
CONECT   44   46   45
CONECT   46   48   47
ENDMDL
REMARK CysZ8 x 4            ENERGY    -2.48647E+00 RMS    0.00
CRYST1  146.550  146.550  146.550  90.00  90.00  90.00 P 1           1
ORIGX1       1.00000   0.00000   0.00000        0.00000
ORIGX2       0.00000   1.00000   0.00000        0.00000
ORIGX2       0.00000   0.00000   1.00000        0.00000
SCALE1       1.00000   0.00000   0.00000        0.00000
SCALE2       1.00000   0.00000   0.00000        0.00000
SCALE3       1.00000   0.00000   0.00000        0.00000
ATOM      1  CA  GLY A   1      73.797  71.908  83.687  1.00  5.00
ATOM      2  CA  VAL A   2      72.187  70.544  80.587  1.00  5.00
ATOM      3  CB  VAL A   2      70.801  70.045  81.019  1.00  5.00
ATOM      4  CA  ASN A   3      72.786  71.393  77.084  1.00  5.00
ATOM      5  CB  ASN A   3      74.754  70.905  77.249  1.00  5.00
ATOM      6  CA  TYR A   4      71.053  71.636  73.667  1.00  5.00
ATOM      7  CB  TYR A   4      68.118  73.143  72.963  1.00  5.00
ATOM      8  CA  PHE A   5      71.896  71.486  70.064  1.00  5.00
ATOM      9  CB  PHE A   5      72.496  69.335  68.158  1.00  5.00
ATOM     10  CA  LEU A   6      70.467  72.918  66.917  1.00  5.00
ATOM     11  CB  LEU A   6      69.313  74.352  67.786  1.00  5.00
ATOM     12  CA  GLY A   7      71.073  70.717  63.799  1.00  5.00
TER
ATOM     13  CA  GLY B   1      65.010  67.797  65.029  1.00  5.00
ATOM     14  CA  VAL B   2      67.088  69.017  68.069  1.00  5.00
ATOM     15  CB  VAL B   2      66.520  70.333  68.435  1.00  5.00
ATOM     16  CA  ASN B   3      68.799  66.795  70.687  1.00  5.00
ATOM     17  CB  ASN B   3      70.620  66.166  70.199  1.00  5.00
ATOM     18  CA  TYR B   4      70.506  67.505  74.168  1.00  5.00
ATOM     19  CB  TYR B   4      68.291  66.843  76.436  1.00  5.00
ATOM     20  CA  PHE B   5      73.943  67.324  75.823  1.00  5.00
ATOM     21  CB  PHE B   5      74.806  67.994  73.023  1.00  5.00
ATOM     22  CA  LEU B   6      75.140  67.163  79.493  1.00  5.00
ATOM     23  CB  LEU B   6      74.734  66.045  81.294  1.00  5.00
ATOM     24  CA  GLY B   7      78.406  69.040  80.282  1.00  5.00
TER
ATOM     25  CA  GLY C   1      74.856  74.490  63.336  1.00  5.00
ATOM     26  CA  VAL C   2      75.030  75.790  66.894  1.00  5.00
ATOM     27  CB  VAL C   2      73.763  76.554  67.097  1.00  5.00
ATOM     28  CA  ASN C   3      74.861  74.369  70.290  1.00  5.00
ATOM     29  CB  ASN C   3      75.912  72.803  69.391  1.00  5.00
ATOM     30  CA  TYR C   4      73.558  75.679  73.594  1.00  5.00
ATOM     31  CB  TYR C   4      71.262  77.565  72.168  1.00  5.00
ATOM     32  CA  PHE C   5      74.033  75.291  77.413  1.00  5.00
ATOM     33  CB  PHE C   5      75.613  74.738  79.997  1.00  5.00
ATOM     34  CA  LEU C   6      71.341  75.930  79.948  1.00  5.00
ATOM     35  CB  LEU C   6      70.075  76.352  78.238  1.00  5.00
ATOM     36  CA  GLY C   7      72.280  75.802  83.640  1.00  5.00
TER
ATOM     37  CA  GLY D   1      70.255  81.002  77.877  1.00  5.00
ATOM     38  CA  VAL D   2      73.868  80.405  79.073  1.00  5.00
ATOM     39  CB  VAL D   2      74.188  79.419  80.257  1.00  5.00
ATOM     40  CA  ASN D   3      76.882  79.947  76.733  1.00  5.00
ATOM     41  CB  ASN D   3      78.952  79.910  76.234  1.00  5.00
ATOM     42  CA  TYR D   4      76.689  78.910  73.048  1.00  5.00
ATOM     43  CB  TYR D   4      75.872  79.541  69.984  1.00  5.00
ATOM     44  CA  PHE D   5      78.604  76.701  70.658  1.00  5.00
ATOM     45  CB  PHE D   5      78.031  75.115  72.976  1.00  5.00
ATOM     46  CA  LEU D   6      78.919  77.137  66.826  1.00  5.00
ATOM     47  CB  LEU D   6      78.933  79.084  66.108  1.00  5.00
ATOM     48  CA  GLY D   7      80.252  74.274  64.951  1.00  5.00
TER
CONECT    1    2
CONECT    2    4    3
CONECT    4    6    5
CONECT    6    8    7
CONECT    8   10    9
CONECT   10   12   11
CONECT   13   14
CONECT   14   16   15
CONECT   16   18   17
CONECT   18   20   19
CONECT   20   22   21
CONECT   22   24   23
CONECT   25   26
CONECT   26   28   27
CONECT   28   30   29
CONECT   30   32   31
CONECT   32   34   33
CONECT   34   36   35
CONECT   37   38
CONECT   38   40   39
CONECT   40   42   41
CONECT   42   44   43
CONECT   44   46   45
CONECT   46   48   47
ENDMDL
REMARK CysZ8 x 4            ENERGY    -2.48640E+00 RMS    0.00
CRYST1  146.550  146.550  146.550  90.00  90.00  90.00 P 1           1
ORIGX1       1.00000   0.00000   0.00000        0.00000
ORIGX2       0.00000   1.00000   0.00000        0.00000
ORIGX2       0.00000   0.00000   1.00000        0.00000
SCALE1       1.00000   0.00000   0.00000        0.00000
SCALE2       1.00000   0.00000   0.00000        0.00000
SCALE3       1.00000   0.00000   0.00000        0.00000
ATOM      1  CA  GLY A   1      62.593  66.732  69.402  1.00  5.00
ATOM      2  CA  VAL A   2      63.291  69.857  70.891  1.00  5.00
ATOM      3  CB  VAL A   2      62.081  70.478  71.552  1.00  5.00
ATOM      4  CA  ASN A   3      65.227  69.453  74.210  1.00  5.00
ATOM      5  CB  ASN A   3      64.969  67.597  75.135  1.00  5.00
ATOM      6  CA  TYR A   4      67.660  71.145  76.334  1.00  5.00
ATOM      7  CB  TYR A   4      68.448  73.565  78.418  1.00  5.00
ATOM      8  CA  PHE A   5      70.350  70.013  78.874  1.00  5.00
ATOM      9  CB  PHE A   5      70.287  68.300  76.450  1.00  5.00
ATOM     10  CA  LEU A   6      72.795  71.702  81.522  1.00  5.00
ATOM     11  CB  LEU A   6      71.125  72.357  82.380  1.00  5.00
ATOM     12  CA  GLY A   7      75.776  69.728  82.714  1.00  5.00
TER
ATOM     13  CA  GLY B   1      78.192  76.474  83.466  1.00  5.00
ATOM     14  CA  VAL B   2      78.191  74.550  80.190  1.00  5.00
ATOM     15  CB  VAL B   2      78.289  73.061  80.343  1.00  5.00
ATOM     16  CA  ASN B   3      74.890  74.016  78.377  1.00  5.00
ATOM     17  CB  ASN B   3      73.997  75.613  77.631  1.00  5.00
ATOM     18  CA  TYR B   4      73.830  71.397  75.611  1.00  5.00
ATOM     19  CB  TYR B   4      74.708  69.223  77.888  1.00  5.00
ATOM     20  CA  PHE B   5      70.520  71.588  73.393  1.00  5.00
ATOM     21  CB  PHE B   5      68.086  73.301  73.218  1.00  5.00
ATOM     22  CA  LEU B   6      68.599  69.372  70.901  1.00  5.00
ATOM     23  CB  LEU B   6      67.473  67.683  71.264  1.00  5.00
ATOM     24  CA  GLY B   7      66.458  71.038  67.961  1.00  5.00
TER
ATOM     25  CA  GLY C   1      77.517  84.221  76.102  1.00  5.00
ATOM     26  CA  VAL C   2      78.727  81.628  73.568  1.00  5.00
ATOM     27  CB  VAL C   2      80.162  81.652  73.317  1.00  5.00
ATOM     28  CA  ASN C   3      77.114  79.011  71.453  1.00  5.00
ATOM     29  CB  ASN C   3      76.916  79.608  69.434  1.00  5.00
ATOM     30  CA  TYR C   4      78.332  76.136  69.047  1.00  5.00
ATOM     31  CB  TYR C   4      79.362  75.111  72.057  1.00  5.00
ATOM     32  CA  PHE C   5      76.214  74.019  66.839  1.00  5.00
ATOM     33  CB  PHE C   5      75.395  76.694  65.573  1.00  5.00
ATOM     34  CA  LEU C   6      76.386  70.280  65.285  1.00  5.00
ATOM     35  CB  LEU C   6      77.326  68.488  65.524  1.00  5.00
ATOM     36  CA  GLY C   7      74.892  70.502  61.837  1.00  5.00
TER
ATOM     37  CA  GLY D   1      78.753  80.834  79.531  1.00  5.00
ATOM     38  CA  VAL D   2      79.013  78.548  76.487  1.00  5.00
ATOM     39  CB  VAL D   2      80.277  78.242  75.799  1.00  5.00
ATOM     40  CA  ASN D   3      76.503  76.532  74.951  1.00  5.00
ATOM     41  CB  ASN D   3      74.718  77.206  74.508  1.00  5.00
ATOM     42  CA  TYR D   4      76.057  73.520  72.496  1.00  5.00
ATOM     43  CB  TYR D   4      77.491  71.820  75.017  1.00  5.00
ATOM     44  CA  PHE D   5      73.474  72.469  69.825  1.00  5.00
ATOM     45  CB  PHE D   5      73.313  75.556  69.745  1.00  5.00
ATOM     46  CA  LEU D   6      72.480  69.046  68.580  1.00  5.00
ATOM     47  CB  LEU D   6      72.716  68.202  70.455  1.00  5.00
ATOM     48  CA  GLY D   7      70.540  68.781  65.313  1.00  5.00
TER
CONECT    1    2
CONECT    2    4    3
CONECT    4    6    5
CONECT    6    8    7
CONECT    8   10    9
CONECT   10   12   11
CONECT   13   14
CONECT   14   16   15
CONECT   16   18   17
CONECT   18   20   19
CONECT   20   22   21
CONECT   22   24   23
CONECT   25   26
CONECT   26   28   27
CONECT   28   30   29
CONECT   30   32   31
CONECT   32   34   33
CONECT   34   36   35
CONECT   37   38
CONECT   38   40   39
CONECT   40   42   41
CONECT   42   44   43
CONECT   44   46   45
CONECT   46   48   47
ENDMDL
REMARK CysZ8 x 4            ENERGY    -2.48640E+00 RMS    0.00
CRYST1  146.550  146.550  146.550  90.00  90.00  90.00 P 1           1
ORIGX1       1.00000   0.00000   0.00000        0.00000
ORIGX2       0.00000   1.00000   0.00000        0.00000
ORIGX2       0.00000   0.00000   1.00000        0.00000
SCALE1       1.00000   0.00000   0.00000        0.00000
SCALE2       1.00000   0.00000   0.00000        0.00000
SCALE3       1.00000   0.00000   0.00000        0.00000
ATOM      1  CA  GLY A   1      82.139  78.693  78.225  1.00  5.00
ATOM      2  CA  VAL A   2      79.844  80.578  75.484  1.00  5.00
ATOM      3  CB  VAL A   2      80.042  81.719  74.643  1.00  5.00
ATOM      4  CA  ASN A   3      76.555  79.369  74.062  1.00  5.00
ATOM      5  CB  ASN A   3      74.778  78.463  73.858  1.00  5.00
ATOM      6  CA  TYR A   4      74.717  79.859  70.748  1.00  5.00
ATOM      7  CB  TYR A   4      77.698  78.486  69.936  1.00  5.00
ATOM      8  CA  PHE A   5      70.810  79.185  70.094  1.00  5.00
ATOM      9  CB  PHE A   5      70.744  81.995  71.173  1.00  5.00
ATOM     10  CA  LEU A   6      68.554  79.299  66.888  1.00  5.00
ATOM     11  CB  LEU A   6      69.332  79.258  64.914  1.00  5.00
ATOM     12  CA  GLY A   7      65.007  78.861  67.198  1.00  5.00
TER
ATOM     13  CA  GLY B   1      63.727  74.044  74.576  1.00  5.00
ATOM     14  CA  VAL B   2      66.475  71.807  73.421  1.00  5.00
ATOM     15  CB  VAL B   2      66.156  70.982  72.159  1.00  5.00
ATOM     16  CA  ASN B   3      70.234  72.257  74.083  1.00  5.00
ATOM     17  CB  ASN B   3      69.677  73.667  75.601  1.00  5.00
ATOM     18  CA  TYR B   4      73.287  70.744  72.526  1.00  5.00
ATOM     19  CB  TYR B   4      71.684  71.368  69.735  1.00  5.00
ATOM     20  CA  PHE B   5      76.827  70.359  73.856  1.00  5.00
ATOM     21  CB  PHE B   5      77.627  70.535  76.681  1.00  5.00
ATOM     22  CA  LEU B   6      80.245  70.194  72.289  1.00  5.00
ATOM     23  CB  LEU B   6      79.893  71.883  71.150  1.00  5.00
ATOM     24  CA  GLY B   7      82.590  68.236  74.362  1.00  5.00
TER
ATOM     25  CA  GLY C   1      64.683  71.552  79.173  1.00  5.00
ATOM     26  CA  VAL C   2      66.633  68.493  77.950  1.00  5.00
ATOM     27  CB  VAL C   2      65.724  68.471  76.763  1.00  5.00
ATOM     28  CA  ASN C   3      70.220  69.004  76.958  1.00  5.00
ATOM     29  CB  ASN C   3      70.532  68.046  78.600  1.00  5.00
ATOM     30  CA  TYR C   4      72.274  66.855  74.287  1.00  5.00
ATOM     31  CB  TYR C   4      72.333  67.263  70.943  1.00  5.00
ATOM     32  CA  PHE C   5      76.079  66.154  73.527  1.00  5.00
ATOM     33  CB  PHE C   5      78.758  65.917  74.984  1.00  5.00
ATOM     34  CA  LEU C   6      78.042  66.759  70.306  1.00  5.00
ATOM     35  CB  LEU C   6      76.901  68.498  69.850  1.00  5.00
ATOM     36  CA  GLY C   7      80.829  65.069  68.721  1.00  5.00
TER
ATOM     37  CA  GLY D   1      63.894  75.391  69.336  1.00  5.00
ATOM     38  CA  VAL D   2      67.412  74.069  69.283  1.00  5.00
ATOM     39  CB  VAL D   2      67.890  74.424  67.876  1.00  5.00
ATOM     40  CA  ASN D   3      70.554  75.638  71.168  1.00  5.00
ATOM     41  CB  ASN D   3      69.254  76.170  72.474  1.00  5.00
ATOM     42  CA  TYR D   4      74.305  74.793  71.471  1.00  5.00
ATOM     43  CB  TYR D   4      73.040  74.511  68.378  1.00  5.00
ATOM     44  CA  PHE D   5      76.929  75.171  73.823  1.00  5.00
ATOM     45  CB  PHE D   5      77.185  75.494  76.736  1.00  5.00
ATOM     46  CA  LEU D   6      80.592  74.909  73.513  1.00  5.00
ATOM     47  CB  LEU D   6      81.333  76.735  72.958  1.00  5.00
ATOM     48  CA  GLY D   7      81.640  73.836  77.144  1.00  5.00
TER
CONECT    1    2
CONECT    2    4    3
CONECT    4    6    5
CONECT    6    8    7
CONECT    8   10    9
CONECT   10   12   11
CONECT   13   14
CONECT   14   16   15
CONECT   16   18   17
CONECT   18   20   19
CONECT   20   22   21
CONECT   22   24   23
CONECT   25   26
CONECT   26   28   27
CONECT   28   30   29
CONECT   30   32   31
CONECT   32   34   33
CONECT   34   36   35
CONECT   37   38
CONECT   38   40   39
CONECT   40   42   41
CONECT   42   44   43
CONECT   44   46   45
CONECT   46   48   47
ENDMDL
REMARK CysZ8 x 4            ENERGY    -2.48638E+00 RMS    0.00
CRYST1  146.550  146.550  146.550  90.00  90.00  90.00 P 1           1
ORIGX1       1.00000   0.00000   0.00000        0.00000
ORIGX2       0.00000   1.00000   0.00000        0.00000
ORIGX2       0.00000   0.00000   1.00000        0.00000
SCALE1       1.00000   0.00000   0.00000        0.00000
SCALE2       1.00000   0.00000   0.00000        0.00000
SCALE3       1.00000   0.00000   0.00000        0.00000
ATOM      1  CA  GLY A   1      71.847  68.697  64.575  1.00  5.00
ATOM      2  CA  VAL A   2      74.369  69.067  67.568  1.00  5.00
ATOM      3  CB  VAL A   2      75.671  68.429  67.455  1.00  5.00
ATOM      4  CA  ASN A   3      73.290  70.702  70.871  1.00  5.00
ATOM      5  CB  ASN A   3      71.950  70.840  72.463  1.00  5.00
ATOM      6  CA  TYR A   4      75.107  71.764  74.088  1.00  5.00
ATOM      7  CB  TYR A   4      76.275  74.842  74.512  1.00  5.00
ATOM      8  CA  PHE A   5      74.126  72.843  77.587  1.00  5.00
ATOM      9  CB  PHE A   5      72.793  70.294  77.009  1.00  5.00
ATOM     10  CA  LEU A   6      75.785  74.921  80.218  1.00  5.00
ATOM     11  CB  LEU A   6      76.146  76.900  79.496  1.00  5.00
ATOM     12  CA  GLY A   7      75.241  74.552  83.858  1.00  5.00
TER
ATOM     13  CA  GLY B   1      70.592  63.232  68.848  1.00  5.00
ATOM     14  CA  VAL B   2      73.925  64.159  70.316  1.00  5.00
ATOM     15  CB  VAL B   2      74.928  64.049  69.182  1.00  5.00
ATOM     16  CA  ASN B   3      73.970  66.222  73.505  1.00  5.00
ATOM     17  CB  ASN B   3      73.923  64.734  74.949  1.00  5.00
ATOM     18  CA  TYR B   4      77.156  67.673  75.654  1.00  5.00
ATOM     19  CB  TYR B   4      80.152  69.008  75.789  1.00  5.00
ATOM     20  CA  PHE B   5      77.400  69.764  78.900  1.00  5.00
ATOM     21  CB  PHE B   5      75.780  67.513  80.080  1.00  5.00
ATOM     22  CA  LEU B   6      79.462  72.543  80.493  1.00  5.00
ATOM     23  CB  LEU B   6      79.620  73.427  78.600  1.00  5.00
ATOM     24  CA  GLY B   7      80.053  72.758  84.383  1.00  5.00
TER
ATOM     25  CA  GLY C   1      72.723  72.330  62.838  1.00  5.00
ATOM     26  CA  VAL C   2      74.633  73.499  65.943  1.00  5.00
ATOM     27  CB  VAL C   2      76.106  73.594  66.143  1.00  5.00
ATOM     28  CA  ASN C   3      72.831  74.508  69.302  1.00  5.00
ATOM     29  CB  ASN C   3      71.771  72.893  68.448  1.00  5.00
ATOM     30  CA  TYR C   4      73.699  76.027  72.812  1.00  5.00
ATOM     31  CB  TYR C   4      74.417  79.250  73.140  1.00  5.00
ATOM     32  CA  PHE C   5      71.527  76.014  76.040  1.00  5.00
ATOM     33  CB  PHE C   5      69.585  73.986  77.142  1.00  5.00
ATOM     34  CA  LEU C   6      72.026  77.692  79.531  1.00  5.00
ATOM     35  CB  LEU C   6      72.086  79.665  79.411  1.00  5.00
ATOM     36  CA  GLY C   7      70.767  76.101  82.654  1.00  5.00
TER
ATOM     37  CA  GLY D   1      74.086  78.005  60.786  1.00  5.00
ATOM     38  CA  VAL D   2      74.504  78.199  64.629  1.00  5.00
ATOM     39  CB  VAL D   2      75.792  78.091  65.291  1.00  5.00
ATOM     40  CA  ASN D   3      71.783  78.394  67.309  1.00  5.00
ATOM     41  CB  ASN D   3      71.043  76.735  66.322  1.00  5.00
ATOM     42  CA  TYR D   4      71.838  79.829  71.215  1.00  5.00
ATOM     43  CB  TYR D   4      70.936  82.788  72.500  1.00  5.00
ATOM     44  CA  PHE D   5      69.109  78.997  73.951  1.00  5.00
ATOM     45  CB  PHE D   5      68.651  76.516  72.468  1.00  5.00
ATOM     46  CA  LEU D   6      68.220  80.399  77.548  1.00  5.00
ATOM     47  CB  LEU D   6      68.913  82.274  77.051  1.00  5.00
ATOM     48  CA  GLY D   7      66.184  77.425  79.387  1.00  5.00
TER
CONECT    1    2
CONECT    2    4    3
CONECT    4    6    5
CONECT    6    8    7
CONECT    8   10    9
CONECT   10   12   11
CONECT   13   14
CONECT   14   16   15
CONECT   16   18   17
CONECT   18   20   19
CONECT   20   22   21
CONECT   22   24   23
CONECT   25   26
CONECT   26   28   27
CONECT   28   30   29
CONECT   30   32   31
CONECT   32   34   33
CONECT   34   36   35
CONECT   37   38
CONECT   38   40   39
CONECT   40   42   41
CONECT   42   44   43
CONECT   44   46   45
CONECT   46   48   47
ENDMDL
REMARK CysZ8 x 4            ENERGY    -2.48637E+00 RMS    0.00
CRYST1  146.550  146.550  146.550  90.00  90.00  90.00 P 1           1
ORIGX1       1.00000   0.00000   0.00000        0.00000
ORIGX2       0.00000   1.00000   0.00000        0.00000
ORIGX2       0.00000   0.00000   1.00000        0.00000
SCALE1       1.00000   0.00000   0.00000        0.00000
SCALE2       1.00000   0.00000   0.00000        0.00000
SCALE3       1.00000   0.00000   0.00000        0.00000
ATOM      1  CA  GLY A   1      78.325  69.040  65.660  1.00  5.00
ATOM      2  CA  VAL A   2      77.044  69.775  69.134  1.00  5.00
ATOM      3  CB  VAL A   2      78.162  69.075  70.004  1.00  5.00
ATOM      4  CA  ASN A   3      75.269  73.041  70.450  1.00  5.00
ATOM      5  CB  ASN A   3      73.484  73.865  70.221  1.00  5.00
ATOM      6  CA  TYR A   4      75.078  74.911  73.867  1.00  5.00
ATOM      7  CB  TYR A   4      76.164  75.321  77.022  1.00  5.00
ATOM      8  CA  PHE A   5      72.765  77.550  75.058  1.00  5.00
ATOM      9  CB  PHE A   5      70.945  75.445  74.319  1.00  5.00
ATOM     10  CA  LEU A   6      73.284  80.407  77.482  1.00  5.00
ATOM     11  CB  LEU A   6      75.356  80.219  77.959  1.00  5.00
ATOM     12  CA  GLY A   7      70.485  82.305  78.706  1.00  5.00
TER
ATOM     13  CA  GLY B   1      71.096  62.257  67.799  1.00  5.00
ATOM     14  CA  VAL B   2      68.673  65.173  68.398  1.00  5.00
ATOM     15  CB  VAL B   2      67.191  64.998  68.380  1.00  5.00
ATOM     16  CA  ASN B   3      68.477  65.101  72.312  1.00  5.00
ATOM     17  CB  ASN B   3      68.385  63.052  72.467  1.00  5.00
ATOM     18  CA  TYR B   4      68.805  67.901  74.838  1.00  5.00
ATOM     19  CB  TYR B   4      67.004  70.314  76.460  1.00  5.00
ATOM     20  CA  PHE B   5      71.010  68.578  77.744  1.00  5.00
ATOM     21  CB  PHE B   5      73.256  67.971  75.844  1.00  5.00
ATOM     22  CA  LEU B   6      70.619  70.668  80.868  1.00  5.00
ATOM     23  CB  LEU B   6      68.826  71.613  80.992  1.00  5.00
ATOM     24  CA  GLY B   7      73.923  71.200  82.685  1.00  5.00
TER
ATOM     25  CA  GLY C   1      68.890  83.594  73.794  1.00  5.00
ATOM     26  CA  VAL C   2      72.563  82.945  72.847  1.00  5.00
ATOM     27  CB  VAL C   2      73.470  83.291  73.945  1.00  5.00
ATOM     28  CA  ASN C   3      73.655  79.486  71.313  1.00  5.00
ATOM     29  CB  ASN C   3      71.765  79.383  71.004  1.00  5.00
ATOM     30  CA  TYR C   4      77.185  78.362  71.311  1.00  5.00
ATOM     31  CB  TYR C   4      78.941  76.363  73.404  1.00  5.00
ATOM     32  CA  PHE C   5      78.262  75.629  69.102  1.00  5.00
ATOM     33  CB  PHE C   5      77.687  74.066  66.623  1.00  5.00
ATOM     34  CA  LEU C   6      81.232  73.245  69.303  1.00  5.00
ATOM     35  CB  LEU C   6      82.072  73.487  71.203  1.00  5.00
ATOM     36  CA  GLY C   7      82.312  71.263  66.254  1.00  5.00
TER
ATOM     37  CA  GLY D   1      70.312  79.036  82.151  1.00  5.00
ATOM     38  CA  VAL D   2      72.775  76.791  80.632  1.00  5.00
ATOM     39  CB  VAL D   2      72.936  75.916  81.903  1.00  5.00
ATOM     40  CA  ASN D   3      71.358  74.465  78.215  1.00  5.00
ATOM     41  CB  ASN D   3      69.580  75.323  78.558  1.00  5.00
ATOM     42  CA  TYR D   4      72.851  71.964  75.799  1.00  5.00
ATOM     43  CB  TYR D   4      75.222  71.874  78.189  1.00  5.00
ATOM     44  CA  PHE D   5      71.658  70.249  72.323  1.00  5.00
ATOM     45  CB  PHE D   5      69.550  69.718  70.190  1.00  5.00
ATOM     46  CA  LEU D   6      73.249  67.732  70.101  1.00  5.00
ATOM     47  CB  LEU D   6      72.870  65.737  70.858  1.00  5.00
ATOM     48  CA  GLY D   7      72.145  67.776  66.377  1.00  5.00
TER
CONECT    1    2
CONECT    2    4    3
CONECT    4    6    5
CONECT    6    8    7
CONECT    8   10    9
CONECT   10   12   11
CONECT   13   14
CONECT   14   16   15
CONECT   16   18   17
CONECT   18   20   19
CONECT   20   22   21
CONECT   22   24   23
CONECT   25   26
CONECT   26   28   27
CONECT   28   30   29
CONECT   30   32   31
CONECT   32   34   33
CONECT   34   36   35
CONECT   37   38
CONECT   38   40   39
CONECT   40   42   41
CONECT   42   44   43
CONECT   44   46   45
CONECT   46   48   47
ENDMDL
REMARK CysZ8 x 4            ENERGY    -2.48632E+00 RMS    0.00
CRYST1  146.550  146.550  146.550  90.00  90.00  90.00 P 1           1
ORIGX1       1.00000   0.00000   0.00000        0.00000
ORIGX2       0.00000   1.00000   0.00000        0.00000
ORIGX2       0.00000   0.00000   1.00000        0.00000
SCALE1       1.00000   0.00000   0.00000        0.00000
SCALE2       1.00000   0.00000   0.00000        0.00000
SCALE3       1.00000   0.00000   0.00000        0.00000
ATOM      1  CA  GLY A   1      62.537  69.933  73.162  1.00  5.00
ATOM      2  CA  VAL A   2      66.104  71.008  74.017  1.00  5.00
ATOM      3  CB  VAL A   2      66.715  72.347  73.869  1.00  5.00
ATOM      4  CA  ASN A   3      68.107  71.172  77.417  1.00  5.00
ATOM      5  CB  ASN A   3      68.632  69.275  76.969  1.00  5.00
ATOM      6  CA  TYR A   4      70.046  73.760  79.210  1.00  5.00
ATOM      7  CB  TYR A   4      68.537  76.037  77.322  1.00  5.00
ATOM      8  CA  PHE A   5      73.360  73.910  81.439  1.00  5.00
ATOM      9  CB  PHE A   5      76.388  73.721  80.779  1.00  5.00
ATOM     10  CA  LEU A   6      74.627  76.142  84.287  1.00  5.00
ATOM     11  CB  LEU A   6      74.552  75.388  86.236  1.00  5.00
ATOM     12  CA  GLY A   7      78.223  77.369  83.719  1.00  5.00
TER
ATOM     13  CA  GLY B   1      68.539  65.352  71.199  1.00  5.00
ATOM     14  CA  VAL B   2      69.868  68.828  72.056  1.00  5.00
ATOM     15  CB  VAL B   2      69.399  69.851  71.190  1.00  5.00
ATOM     16  CA  ASN B   3      71.874  70.580  74.886  1.00  5.00
ATOM     17  CB  ASN B   3      73.431  69.715  74.001  1.00  5.00
ATOM     18  CA  TYR B   4      72.257  74.670  75.849  1.00  5.00
ATOM     19  CB  TYR B   4      71.258  77.551  74.479  1.00  5.00
ATOM     20  CA  PHE B   5      75.002  76.508  77.543  1.00  5.00
ATOM     21  CB  PHE B   5      77.784  76.994  76.693  1.00  5.00
ATOM     22  CA  LEU B   6      74.780  79.860  79.521  1.00  5.00
ATOM     23  CB  LEU B   6      75.001  80.240  81.474  1.00  5.00
ATOM     24  CA  GLY B   7      78.712  80.862  79.308  1.00  5.00
TER
ATOM     25  CA  GLY C   1      71.908  82.695  70.462  1.00  5.00
ATOM     26  CA  VAL C   2      74.005  80.498  68.333  1.00  5.00
ATOM     27  CB  VAL C   2      75.449  80.899  68.637  1.00  5.00
ATOM     28  CA  ASN C   3      74.137  76.659  67.911  1.00  5.00
ATOM     29  CB  ASN C   3      73.020  76.829  66.248  1.00  5.00
ATOM     30  CA  TYR C   4      77.036  74.127  68.067  1.00  5.00
ATOM     31  CB  TYR C   4      79.660  72.400  69.317  1.00  5.00
ATOM     32  CA  PHE C   5      76.764  70.616  66.474  1.00  5.00
ATOM     33  CB  PHE C   5      74.439  69.578  64.854  1.00  5.00
ATOM     34  CA  LEU C   6      78.957  67.745  67.402  1.00  5.00
ATOM     35  CB  LEU C   6      78.297  68.000  69.338  1.00  5.00
ATOM     36  CA  GLY C   7      79.338  64.731  64.773  1.00  5.00
TER
ATOM     37  CA  GLY D   1      75.106  63.540  65.929  1.00  5.00
ATOM     38  CA  VAL D   2      74.317  65.794  68.888  1.00  5.00
ATOM     39  CB  VAL D   2      74.811  65.667  70.278  1.00  5.00
ATOM     40  CA  ASN D   3      73.531  69.492  69.196  1.00  5.00
ATOM     41  CB  ASN D   3      72.773  71.120  68.242  1.00  5.00
ATOM     42  CA  TYR D   4      74.551  72.113  71.674  1.00  5.00
ATOM     43  CB  TYR D   4      77.178  74.137  72.358  1.00  5.00
ATOM     44  CA  PHE D   5      73.647  75.670  71.981  1.00  5.00
ATOM     45  CB  PHE D   5      71.015  76.212  70.558  1.00  5.00
ATOM     46  CA  LEU D   6      74.916  78.906  73.705  1.00  5.00
ATOM     47  CB  LEU D   6      76.795  79.927  73.306  1.00  5.00
ATOM     48  CA  GLY D   7      72.787  81.417  75.412  1.00  5.00
TER
CONECT    1    2
CONECT    2    4    3
CONECT    4    6    5
CONECT    6    8    7
CONECT    8   10    9
CONECT   10   12   11
CONECT   13   14
CONECT   14   16   15
CONECT   16   18   17
CONECT   18   20   19
CONECT   20   22   21
CONECT   22   24   23
CONECT   25   26
CONECT   26   28   27
CONECT   28   30   29
CONECT   30   32   31
CONECT   32   34   33
CONECT   34   36   35
CONECT   37   38
CONECT   38   40   39
CONECT   40   42   41
CONECT   42   44   43
CONECT   44   46   45
CONECT   46   48   47
ENDMDL
REMARK CysZ8 x 4            ENERGY    -2.48622E+00 RMS    0.00
CRYST1  146.550  146.550  146.550  90.00  90.00  90.00 P 1           1
ORIGX1       1.00000   0.00000   0.00000        0.00000
ORIGX2       0.00000   1.00000   0.00000        0.00000
ORIGX2       0.00000   0.00000   1.00000        0.00000
SCALE1       1.00000   0.00000   0.00000        0.00000
SCALE2       1.00000   0.00000   0.00000        0.00000
SCALE3       1.00000   0.00000   0.00000        0.00000
ATOM      1  CA  GLY A   1      63.042  74.478  71.195  1.00  5.00
ATOM      2  CA  VAL A   2      66.273  75.574  72.698  1.00  5.00
ATOM      3  CB  VAL A   2      65.902  76.210  73.947  1.00  5.00
ATOM      4  CA  ASN A   3      69.732  74.636  71.732  1.00  5.00
ATOM      5  CB  ASN A   3      69.500  74.978  69.786  1.00  5.00
ATOM      6  CA  TYR A   4      73.074  75.718  73.111  1.00  5.00
ATOM      7  CB  TYR A   4      71.542  75.247  76.062  1.00  5.00
ATOM      8  CA  PHE A   5      76.695  75.625  71.986  1.00  5.00
ATOM      9  CB  PHE A   5      75.350  74.561  69.595  1.00  5.00
ATOM     10  CA  LEU A   6      79.854  76.462  73.903  1.00  5.00
ATOM     11  CB  LEU A   6      80.906  76.241  75.553  1.00  5.00
ATOM     12  CA  GLY A   7      82.176  77.685  71.240  1.00  5.00
TER
ATOM     13  CA  GLY B   1      64.168  75.248  66.682  1.00  5.00
ATOM     14  CA  VAL B   2      66.316  78.258  68.212  1.00  5.00
ATOM     15  CB  VAL B   2      65.745  78.827  69.471  1.00  5.00
ATOM     16  CA  ASN B   3      69.990  78.188  68.876  1.00  5.00
ATOM     17  CB  ASN B   3      70.952  79.818  68.073  1.00  5.00
ATOM     18  CA  TYR B   4      72.106  79.952  71.723  1.00  5.00
ATOM     19  CB  TYR B   4      68.947  80.420  72.869  1.00  5.00
ATOM     20  CA  PHE B   5      76.129  80.304  71.594  1.00  5.00
ATOM     21  CB  PHE B   5      75.921  80.877  68.645  1.00  5.00
ATOM     22  CA  LEU B   6      77.912  80.820  74.949  1.00  5.00
ATOM     23  CB  LEU B   6      77.005  78.912  75.133  1.00  5.00
ATOM     24  CA  GLY B   7      81.206  82.253  73.483  1.00  5.00
TER
ATOM     25  CA  GLY C   1      63.092  70.829  74.604  1.00  5.00
ATOM     26  CA  VAL C   2      66.741  71.781  75.475  1.00  5.00
ATOM     27  CB  VAL C   2      66.694  72.550  76.726  1.00  5.00
ATOM     28  CA  ASN C   3      70.280  70.819  74.249  1.00  5.00
ATOM     29  CB  ASN C   3      70.861  71.591  72.463  1.00  5.00
ATOM     30  CA  TYR C   4      73.831  71.929  75.156  1.00  5.00
ATOM     31  CB  TYR C   4      76.338  73.077  77.021  1.00  5.00
ATOM     32  CA  PHE C   5      77.557  71.666  73.595  1.00  5.00
ATOM     33  CB  PHE C   5      79.591  72.356  71.338  1.00  5.00
ATOM     34  CA  LEU C   6      80.791  71.705  75.669  1.00  5.00
ATOM     35  CB  LEU C   6      80.156  70.181  76.984  1.00  5.00
ATOM     36  CA  GLY C   7      83.597  72.216  73.325  1.00  5.00
TER
ATOM     37  CA  GLY D   1      63.823  66.787  78.220  1.00  5.00
ATOM     38  CA  VAL D   2      67.441  68.207  78.273  1.00  5.00
ATOM     39  CB  VAL D   2      67.268  68.092  79.762  1.00  5.00
ATOM     40  CA  ASN D   3      70.725  67.148  76.584  1.00  5.00
ATOM     41  CB  ASN D   3      71.499  66.188  75.120  1.00  5.00
ATOM     42  CA  TYR D   4      74.468  67.726  76.759  1.00  5.00
ATOM     43  CB  TYR D   4      76.010  68.131  79.704  1.00  5.00
ATOM     44  CA  PHE D   5      77.184  67.200  74.123  1.00  5.00
ATOM     45  CB  PHE D   5      75.347  68.436  72.187  1.00  5.00
[truncated: 21,806 more chars]
