# Supplementary material for: Two Methods for Superposing the Structures of Like-Molecule Assemblies: Application to Peptide and Protein Oligomers and Aggregates
Source: Molecules. 2025 Mar 4;30(5):1156. doi: 10.3390/molecules30051156 (PMC11902252; doi:10.3390/molecules30051156)
Supplement: Supplementary file 1 [file molecules-30-01156-s001.zip › CysZ8_6.pdb]

REMARK CLUSTER    1 FREE ENERGY  -3.28514E+01 AVE RMSD 0.00
REMARK CysZ8 x 6            ENERGY    -2.91393E+01 RMS    0.00
CRYST1  161.300  161.300  161.300  90.00  90.00  90.00 P 1           1
ORIGX1       1.00000   0.00000   0.00000        0.00000
ORIGX2       0.00000   1.00000   0.00000        0.00000
ORIGX2       0.00000   0.00000   1.00000        0.00000
SCALE1       1.00000   0.00000   0.00000        0.00000
SCALE2       1.00000   0.00000   0.00000        0.00000
SCALE3       1.00000   0.00000   0.00000        0.00000
ATOM      1  CA  GLY A   1      75.312  86.391  88.326  1.00  5.00
ATOM      2  CA  VAL A   2      78.451  86.968  86.219  1.00  5.00
ATOM      3  CB  VAL A   2      78.954  88.217  86.747  1.00  5.00
ATOM      4  CA  ASN A   3      81.179  84.706  84.989  1.00  5.00
ATOM      5  CB  ASN A   3      81.306  82.859  84.219  1.00  5.00
ATOM      6  CA  TYR A   4      84.753  84.696  83.918  1.00  5.00
ATOM      7  CB  TYR A   4      85.600  83.332  86.627  1.00  5.00
ATOM      8  CA  PHE A   5      86.646  83.290  80.975  1.00  5.00
ATOM      9  CB  PHE A   5      84.511  84.006  79.044  1.00  5.00
ATOM     10  CA  LEU A   6      89.447  80.668  80.648  1.00  5.00
ATOM     11  CB  LEU A   6      88.854  79.011  81.781  1.00  5.00
ATOM     12  CA  GLY A   7      91.971  80.272  77.769  1.00  5.00
TER
ATOM     13  CA  GLY B   1      80.252  70.073  87.052  1.00  5.00
ATOM     14  CA  VAL B   2      79.916  71.911  83.774  1.00  5.00
ATOM     15  CB  VAL B   2      80.759  71.758  82.719  1.00  5.00
ATOM     16  CA  ASN B   3      77.128  74.098  81.840  1.00  5.00
ATOM     17  CB  ASN B   3      75.339  74.482  82.702  1.00  5.00
ATOM     18  CA  TYR B   4      76.421  74.823  77.873  1.00  5.00
ATOM     19  CB  TYR B   4      75.050  72.288  79.627  1.00  5.00
ATOM     20  CA  PHE B   5      75.455  78.189  76.231  1.00  5.00
ATOM     21  CB  PHE B   5      76.971  76.842  74.122  1.00  5.00
ATOM     22  CA  LEU B   6      72.251  80.034  75.217  1.00  5.00
ATOM     23  CB  LEU B   6      71.097  79.950  76.925  1.00  5.00
ATOM     24  CA  GLY B   7      72.443  83.125  72.940  1.00  5.00
TER
ATOM     25  CA  GLY C   1      71.438  76.282  80.790  1.00  5.00
ATOM     26  CA  VAL C   2      73.887  79.387  80.386  1.00  5.00
ATOM     27  CB  VAL C   2      75.090  78.439  80.345  1.00  5.00
ATOM     28  CA  ASN C   3      73.515  82.938  79.207  1.00  5.00
ATOM     29  CB  ASN C   3      71.958  84.162  78.942  1.00  5.00
ATOM     30  CA  TYR C   4      75.683  84.970  77.021  1.00  5.00
ATOM     31  CB  TYR C   4      75.892  88.094  77.976  1.00  5.00
ATOM     32  CA  PHE C   5      79.412  85.209  76.467  1.00  5.00
ATOM     33  CB  PHE C   5      78.319  83.095  74.688  1.00  5.00
ATOM     34  CA  LEU C   6      81.796  87.888  75.815  1.00  5.00
ATOM     35  CB  LEU C   6      81.122  89.087  77.558  1.00  5.00
ATOM     36  CA  GLY C   7      84.518  86.519  73.458  1.00  5.00
TER
ATOM     37  CA  GLY D   1      84.019  75.380  90.742  1.00  5.00
ATOM     38  CA  VAL D   2      81.565  75.110  87.892  1.00  5.00
ATOM     39  CB  VAL D   2      80.090  74.981  87.993  1.00  5.00
ATOM     40  CA  ASN D   3      82.336  75.696  84.286  1.00  5.00
ATOM     41  CB  ASN D   3      83.968  74.453  84.525  1.00  5.00
ATOM     42  CA  TYR D   4      80.703  76.759  80.816  1.00  5.00
ATOM     43  CB  TYR D   4      78.942  77.366  83.645  1.00  5.00
ATOM     44  CA  PHE D   5      81.490  76.656  77.037  1.00  5.00
ATOM     45  CB  PHE D   5      80.176  73.795  77.273  1.00  5.00
ATOM     46  CA  LEU D   6      80.449  78.965  74.182  1.00  5.00
ATOM     47  CB  LEU D   6      82.190  79.908  74.898  1.00  5.00
ATOM     48  CA  GLY D   7      82.060  77.395  71.158  1.00  5.00
TER
ATOM     49  CA  GLY E   1      73.350  79.627  87.678  1.00  5.00
ATOM     50  CA  VAL E   2      75.166  82.376  85.683  1.00  5.00
ATOM     51  CB  VAL E   2      76.233  81.756  84.903  1.00  5.00
ATOM     52  CA  ASN E   3      73.657  85.017  83.215  1.00  5.00
ATOM     53  CB  ASN E   3      71.887  84.284  83.273  1.00  5.00
ATOM     54  CA  TYR E   4      76.803  86.796  81.578  1.00  5.00
ATOM     55  CB  TYR E   4      78.008  89.672  82.926  1.00  5.00
ATOM     56  CA  PHE E   5      80.420  85.915  80.956  1.00  5.00
ATOM     57  CB  PHE E   5      78.308  83.936  80.242  1.00  5.00
ATOM     58  CA  LEU E   6      83.698  88.249  80.702  1.00  5.00
ATOM     59  CB  LEU E   6      83.606  88.426  82.831  1.00  5.00
ATOM     60  CA  GLY E   7      86.621  87.388  78.366  1.00  5.00
TER
ATOM     61  CA  GLY F   1      86.521  78.842  70.246  1.00  5.00
ATOM     62  CA  VAL F   2      87.291  79.384  74.103  1.00  5.00
ATOM     63  CB  VAL F   2      88.271  80.433  73.761  1.00  5.00
ATOM     64  CA  ASN F   3      85.960  78.259  77.518  1.00  5.00
ATOM     65  CB  ASN F   3      85.997  76.342  76.801  1.00  5.00
ATOM     66  CA  TYR F   4      84.175  79.869  80.593  1.00  5.00
ATOM     67  CB  TYR F   4      81.140  79.862  79.285  1.00  5.00
ATOM     68  CA  PHE F   5      84.176  79.526  84.539  1.00  5.00
ATOM     69  CB  PHE F   5      85.664  78.016  86.862  1.00  5.00
ATOM     70  CA  LEU F   6      81.736  80.280  87.404  1.00  5.00
ATOM     71  CB  LEU F   6      79.980  80.421  88.640  1.00  5.00
ATOM     72  CA  GLY F   7      83.836  80.316  90.661  1.00  5.00
TER
CONECT    1    2
CONECT    2    4    3
CONECT    4    6    5
CONECT    6    8    7
CONECT    8   10    9
CONECT   10   12   11
CONECT   13   14
CONECT   14   16   15
CONECT   16   18   17
CONECT   18   20   19
CONECT   20   22   21
CONECT   22   24   23
CONECT   25   26
CONECT   26   28   27
CONECT   28   30   29
CONECT   30   32   31
CONECT   32   34   33
CONECT   34   36   35
CONECT   37   38
CONECT   38   40   39
CONECT   40   42   41
CONECT   42   44   43
CONECT   44   46   45
CONECT   46   48   47
CONECT   49   50
CONECT   50   52   51
CONECT   52   54   53
CONECT   54   56   55
CONECT   56   58   57
CONECT   58   60   59
CONECT   61   62
CONECT   62   64   63
CONECT   64   66   65
CONECT   66   68   67
CONECT   68   70   69
CONECT   70   72   71
ENDMDL
REMARK CysZ8 x 6            ENERGY    -2.91383E+01 RMS    0.00
CRYST1  161.300  161.300  161.300  90.00  90.00  90.00 P 1           1
ORIGX1       1.00000   0.00000   0.00000        0.00000
ORIGX2       0.00000   1.00000   0.00000        0.00000
ORIGX2       0.00000   0.00000   1.00000        0.00000
SCALE1       1.00000   0.00000   0.00000        0.00000
SCALE2       1.00000   0.00000   0.00000        0.00000
SCALE3       1.00000   0.00000   0.00000        0.00000
ATOM      1  CA  GLY A   1      78.378  91.497  83.838  1.00  5.00
ATOM      2  CA  VAL A   2      76.757  88.862  81.453  1.00  5.00
ATOM      3  CB  VAL A   2      75.804  89.197  80.351  1.00  5.00
ATOM      4  CA  ASN A   3      78.387  86.188  79.150  1.00  5.00
ATOM      5  CB  ASN A   3      79.921  86.840  80.105  1.00  5.00
ATOM      6  CA  TYR A   4      77.660  83.648  76.192  1.00  5.00
ATOM      7  CB  TYR A   4      77.713  82.867  72.944  1.00  5.00
ATOM      8  CA  PHE A   5      77.921  79.813  75.458  1.00  5.00
ATOM      9  CB  PHE A   5      78.702  78.392  78.001  1.00  5.00
ATOM     10  CA  LEU A   6      78.734  77.683  72.555  1.00  5.00
ATOM     11  CB  LEU A   6      80.464  78.913  72.429  1.00  5.00
ATOM     12  CA  GLY A   7      77.019  74.177  71.602  1.00  5.00
TER
ATOM     13  CA  GLY B   1      87.738  86.413  74.258  1.00  5.00
ATOM     14  CA  VAL B   2      86.358  82.997  74.810  1.00  5.00
ATOM     15  CB  VAL B   2      86.358  81.976  73.671  1.00  5.00
ATOM     16  CA  ASN B   3      86.131  80.776  77.932  1.00  5.00
ATOM     17  CB  ASN B   3      84.870  82.135  78.766  1.00  5.00
ATOM     18  CA  TYR B   4      86.053  77.155  79.352  1.00  5.00
ATOM     19  CB  TYR B   4      87.463  76.031  82.192  1.00  5.00
ATOM     20  CA  PHE B   5      83.276  74.855  80.674  1.00  5.00
ATOM     21  CB  PHE B   5      81.205  72.870  79.752  1.00  5.00
ATOM     22  CA  LEU B   6      83.413  73.617  84.202  1.00  5.00
ATOM     23  CB  LEU B   6      83.128  75.600  85.091  1.00  5.00
ATOM     24  CA  GLY B   7      81.975  70.296  85.078  1.00  5.00
TER
ATOM     25  CA  GLY C   1      80.397  87.077  90.806  1.00  5.00
ATOM     26  CA  VAL C   2      79.197  86.961  87.275  1.00  5.00
ATOM     27  CB  VAL C   2      80.082  87.188  86.035  1.00  5.00
ATOM     28  CA  ASN C   3      76.456  85.094  85.238  1.00  5.00
ATOM     29  CB  ASN C   3      74.773  85.670  84.279  1.00  5.00
ATOM     30  CA  TYR C   4      76.983  83.065  81.796  1.00  5.00
ATOM     31  CB  TYR C   4      79.158  82.820  79.365  1.00  5.00
ATOM     32  CA  PHE C   5      74.479  81.714  79.297  1.00  5.00
ATOM     33  CB  PHE C   5      74.035  82.975  76.575  1.00  5.00
ATOM     34  CA  LEU C   6      74.292  78.212  77.855  1.00  5.00
ATOM     35  CB  LEU C   6      73.267  77.936  79.771  1.00  5.00
ATOM     36  CA  GLY C   7      72.904  77.815  74.247  1.00  5.00
TER
ATOM     37  CA  GLY D   1      71.277  81.184  84.367  1.00  5.00
ATOM     38  CA  VAL D   2      74.786  79.746  85.076  1.00  5.00
ATOM     39  CB  VAL D   2      75.447  79.768  83.722  1.00  5.00
ATOM     40  CA  ASN D   3      77.602  81.098  87.103  1.00  5.00
ATOM     41  CB  ASN D   3      78.379  80.232  88.806  1.00  5.00
ATOM     42  CA  TYR D   4      81.099  82.243  86.278  1.00  5.00
ATOM     43  CB  TYR D   4      82.935  84.639  87.457  1.00  5.00
ATOM     44  CA  PHE D   5      84.408  81.393  87.748  1.00  5.00
ATOM     45  CB  PHE D   5      82.913  79.405  89.402  1.00  5.00
ATOM     46  CA  LEU D   6      87.543  83.525  87.640  1.00  5.00
ATOM     47  CB  LEU D   6      87.817  85.556  87.238  1.00  5.00
ATOM     48  CA  GLY D   7      91.082  81.816  86.959  1.00  5.00
TER
ATOM     49  CA  GLY E   1      72.890  73.800  85.213  1.00  5.00
ATOM     50  CA  VAL E   2      76.172  74.825  83.139  1.00  5.00
ATOM     51  CB  VAL E   2      76.449  74.785  81.707  1.00  5.00
ATOM     52  CA  ASN E   3      79.171  76.746  84.493  1.00  5.00
ATOM     53  CB  ASN E   3      79.062  76.981  86.439  1.00  5.00
ATOM     54  CA  TYR E   4      81.708  78.952  82.891  1.00  5.00
ATOM     55  CB  TYR E   4      82.421  82.200  83.048  1.00  5.00
ATOM     56  CA  PHE E   5      85.387  79.985  83.356  1.00  5.00
ATOM     57  CB  PHE E   5      87.280  79.091  85.621  1.00  5.00
ATOM     58  CA  LEU E   6      87.540  82.913  82.652  1.00  5.00
ATOM     59  CB  LEU E   6      86.908  84.768  82.832  1.00  5.00
ATOM     60  CA  GLY E   7      91.170  82.616  80.952  1.00  5.00
TER
ATOM     61  CA  GLY F   1      82.202  69.716  76.197  1.00  5.00
ATOM     62  CA  VAL F   2      81.130  73.201  75.015  1.00  5.00
ATOM     63  CB  VAL F   2      79.645  73.662  75.383  1.00  5.00
ATOM     64  CA  ASN F   3      82.920  76.486  75.123  1.00  5.00
ATOM     65  CB  ASN F   3      84.599  76.534  74.143  1.00  5.00
ATOM     66  CA  TYR F   4      82.037  80.221  76.158  1.00  5.00
ATOM     67  CB  TYR F   4      83.063  79.044  79.131  1.00  5.00
ATOM     68  CA  PHE F   5      82.316  83.792  74.490  1.00  5.00
ATOM     69  CB  PHE F   5      83.715  85.257  72.167  1.00  5.00
ATOM     70  CA  LEU F   6      82.461  87.376  75.784  1.00  5.00
ATOM     71  CB  LEU F   6      83.684  88.011  77.344  1.00  5.00
ATOM     72  CA  GLY F   7      79.820  90.039  74.925  1.00  5.00
TER
CONECT    1    2
CONECT    2    4    3
CONECT    4    6    5
CONECT    6    8    7
CONECT    8   10    9
CONECT   10   12   11
CONECT   13   14
CONECT   14   16   15
CONECT   16   18   17
CONECT   18   20   19
CONECT   20   22   21
CONECT   22   24   23
CONECT   25   26
CONECT   26   28   27
CONECT   28   30   29
CONECT   30   32   31
CONECT   32   34   33
CONECT   34   36   35
CONECT   37   38
CONECT   38   40   39
CONECT   40   42   41
CONECT   42   44   43
CONECT   44   46   45
CONECT   46   48   47
CONECT   49   50
CONECT   50   52   51
CONECT   52   54   53
CONECT   54   56   55
CONECT   56   58   57
CONECT   58   60   59
CONECT   61   62
CONECT   62   64   63
CONECT   64   66   65
CONECT   66   68   67
CONECT   68   70   69
CONECT   70   72   71
ENDMDL
REMARK CysZ8 x 6            ENERGY    -2.91381E+01 RMS    0.00
CRYST1  161.300  161.300  161.300  90.00  90.00  90.00 P 1           1
ORIGX1       1.00000   0.00000   0.00000        0.00000
ORIGX2       0.00000   1.00000   0.00000        0.00000
ORIGX2       0.00000   0.00000   1.00000        0.00000
SCALE1       1.00000   0.00000   0.00000        0.00000
SCALE2       1.00000   0.00000   0.00000        0.00000
SCALE3       1.00000   0.00000   0.00000        0.00000
ATOM      1  CA  GLY A   1      86.240  88.200  73.236  1.00  5.00
ATOM      2  CA  VAL A   2      84.841  85.784  75.669  1.00  5.00
ATOM      3  CB  VAL A   2      84.761  84.389  75.079  1.00  5.00
ATOM      4  CA  ASN A   3      86.483  84.262  78.832  1.00  5.00
ATOM      5  CB  ASN A   3      86.607  84.582  80.737  1.00  5.00
ATOM      6  CA  TYR A   4      86.024  81.110  80.955  1.00  5.00
ATOM      7  CB  TYR A   4      87.940  78.530  82.063  1.00  5.00
ATOM      8  CA  PHE A   5      85.705  80.010  84.790  1.00  5.00
ATOM      9  CB  PHE A   5      84.161  82.613  84.494  1.00  5.00
ATOM     10  CA  LEU A   6      85.673  76.921  86.970  1.00  5.00
ATOM     11  CB  LEU A   6      85.504  74.837  86.949  1.00  5.00
ATOM     12  CA  GLY A   7      83.980  77.947  90.228  1.00  5.00
TER
ATOM     13  CA  GLY B   1      88.217  73.265  83.902  1.00  5.00
ATOM     14  CA  VAL B   2      85.089  74.438  81.852  1.00  5.00
ATOM     15  CB  VAL B   2      84.697  75.715  82.546  1.00  5.00
ATOM     16  CA  ASN B   3      84.654  75.246  78.098  1.00  5.00
ATOM     17  CB  ASN B   3      83.083  74.261  77.303  1.00  5.00
ATOM     18  CA  TYR B   4      83.215  78.043  75.802  1.00  5.00
ATOM     19  CB  TYR B   4      83.271  80.948  77.670  1.00  5.00
ATOM     20  CA  PHE B   5      80.726  78.377  72.929  1.00  5.00
ATOM     21  CB  PHE B   5      79.093  76.172  73.877  1.00  5.00
ATOM     22  CA  LEU B   6      80.309  81.391  70.425  1.00  5.00
ATOM     23  CB  LEU B   6      82.050  82.774  70.473  1.00  5.00
ATOM     24  CA  GLY B   7      76.994  83.017  68.933  1.00  5.00
TER
ATOM     25  CA  GLY C   1      77.563  68.514  83.932  1.00  5.00
ATOM     26  CA  VAL C   2      76.660  72.289  84.351  1.00  5.00
ATOM     27  CB  VAL C   2      76.729  72.839  85.769  1.00  5.00
ATOM     28  CA  ASN C   3      75.827  74.752  81.563  1.00  5.00
ATOM     29  CB  ASN C   3      74.281  74.645  80.291  1.00  5.00
ATOM     30  CA  TYR C   4      75.994  78.559  81.118  1.00  5.00
ATOM     31  CB  TYR C   4      77.865  81.126  82.526  1.00  5.00
ATOM     32  CA  PHE C   5      74.796  81.398  78.824  1.00  5.00
ATOM     33  CB  PHE C   5      73.537  82.035  76.172  1.00  5.00
ATOM     34  CA  LEU C   6      76.110  84.814  78.588  1.00  5.00
ATOM     35  CB  LEU C   6      77.413  85.361  80.052  1.00  5.00
ATOM     36  CA  GLY C   7      74.524  88.097  76.888  1.00  5.00
TER
ATOM     37  CA  GLY D   1      83.675  94.037  81.752  1.00  5.00
ATOM     38  CA  VAL D   2      80.504  91.600  82.654  1.00  5.00
ATOM     39  CB  VAL D   2      79.457  90.697  82.121  1.00  5.00
ATOM     40  CA  ASN D   3      80.591  87.902  84.093  1.00  5.00
ATOM     41  CB  ASN D   3      80.145  88.323  85.991  1.00  5.00
ATOM     42  CA  TYR D   4      77.692  85.545  84.362  1.00  5.00
ATOM     43  CB  TYR D   4      74.719  84.056  83.848  1.00  5.00
ATOM     44  CA  PHE D   5      77.464  82.271  86.387  1.00  5.00
ATOM     45  CB  PHE D   5      79.552  83.549  87.879  1.00  5.00
ATOM     46  CA  LEU D   6      75.333  79.085  85.825  1.00  5.00
ATOM     47  CB  LEU D   6      74.453  77.942  84.801  1.00  5.00
ATOM     48  CA  GLY D   7      74.299  77.131  88.935  1.00  5.00
TER
ATOM     49  CA  GLY E   1      76.685  87.022  73.223  1.00  5.00
ATOM     50  CA  VAL E   2      78.512  83.637  73.875  1.00  5.00
ATOM     51  CB  VAL E   2      79.575  84.017  74.878  1.00  5.00
ATOM     52  CA  ASN E   3      77.640  80.347  75.649  1.00  5.00
ATOM     53  CB  ASN E   3      76.564  80.184  73.952  1.00  5.00
ATOM     54  CA  TYR E   4      79.454  78.283  78.232  1.00  5.00
ATOM     55  CB  TYR E   4      76.187  77.598  77.948  1.00  5.00
ATOM     56  CA  PHE E   5      79.658  74.367  79.192  1.00  5.00
ATOM     57  CB  PHE E   5      79.248  71.525  78.573  1.00  5.00
ATOM     58  CA  LEU E   6      81.248  72.209  82.060  1.00  5.00
ATOM     59  CB  LEU E   6      81.379  72.422  84.067  1.00  5.00
ATOM     60  CA  GLY E   7      81.862  68.778  80.987  1.00  5.00
TER
ATOM     61  CA  GLY F   1      80.150  74.850  88.546  1.00  5.00
ATOM     62  CA  VAL F   2      80.216  76.897  85.351  1.00  5.00
ATOM     63  CB  VAL F   2      79.309  76.726  84.182  1.00  5.00
ATOM     64  CA  ASN F   3      81.351  80.558  84.908  1.00  5.00
ATOM     65  CB  ASN F   3      81.631  80.430  86.909  1.00  5.00
ATOM     66  CA  TYR F   4      81.531  82.797  81.668  1.00  5.00
ATOM     67  CB  TYR F   4      81.531  79.567  81.125  1.00  5.00
ATOM     68  CA  PHE F   5      82.558  86.405  80.954  1.00  5.00
ATOM     69  CB  PHE F   5      84.294  88.303  82.459  1.00  5.00
ATOM     70  CA  LEU F   6      81.968  89.026  78.543  1.00  5.00
ATOM     71  CB  LEU F   6      80.499  89.432  77.187  1.00  5.00
ATOM     72  CA  GLY F   7      84.956  91.308  77.574  1.00  5.00
TER
CONECT    1    2
CONECT    2    4    3
CONECT    4    6    5
CONECT    6    8    7
CONECT    8   10    9
CONECT   10   12   11
CONECT   13   14
CONECT   14   16   15
CONECT   16   18   17
CONECT   18   20   19
CONECT   20   22   21
CONECT   22   24   23
CONECT   25   26
CONECT   26   28   27
CONECT   28   30   29
CONECT   30   32   31
CONECT   32   34   33
CONECT   34   36   35
CONECT   37   38
CONECT   38   40   39
CONECT   40   42   41
CONECT   42   44   43
CONECT   44   46   45
CONECT   46   48   47
CONECT   49   50
CONECT   50   52   51
CONECT   52   54   53
CONECT   54   56   55
CONECT   56   58   57
CONECT   58   60   59
CONECT   61   62
CONECT   62   64   63
CONECT   64   66   65
CONECT   66   68   67
CONECT   68   70   69
CONECT   70   72   71
ENDMDL
REMARK CysZ8 x 6            ENERGY    -2.91380E+01 RMS    0.00
CRYST1  161.300  161.300  161.300  90.00  90.00  90.00 P 1           1
ORIGX1       1.00000   0.00000   0.00000        0.00000
ORIGX2       0.00000   1.00000   0.00000        0.00000
ORIGX2       0.00000   0.00000   1.00000        0.00000
SCALE1       1.00000   0.00000   0.00000        0.00000
SCALE2       1.00000   0.00000   0.00000        0.00000
SCALE3       1.00000   0.00000   0.00000        0.00000
ATOM      1  CA  GLY A   1      78.014  70.073  76.900  1.00  5.00
ATOM      2  CA  VAL A   2      78.948  73.445  78.615  1.00  5.00
ATOM      3  CB  VAL A   2      77.622  73.937  79.187  1.00  5.00
ATOM      4  CA  ASN A   3      81.859  73.560  80.779  1.00  5.00
ATOM      5  CB  ASN A   3      83.334  73.761  79.468  1.00  5.00
ATOM      6  CA  TYR A   4      83.610  76.033  83.325  1.00  5.00
ATOM      7  CB  TYR A   4      80.547  75.499  84.485  1.00  5.00
ATOM      8  CA  PHE A   5      87.047  77.379  84.138  1.00  5.00
ATOM      9  CB  PHE A   5      88.209  76.896  81.365  1.00  5.00
ATOM     10  CA  LEU A   6      89.036  78.686  87.187  1.00  5.00
ATOM     11  CB  LEU A   6      89.066  77.815  89.039  1.00  5.00
ATOM     12  CA  GLY A   7      91.814  81.139  86.119  1.00  5.00
TER
ATOM     13  CA  GLY B   1      76.807  78.544  71.236  1.00  5.00
ATOM     14  CA  VAL B   2      74.428  80.018  73.653  1.00  5.00
ATOM     15  CB  VAL B   2      73.184  79.198  73.914  1.00  5.00
ATOM     16  CA  ASN B   3      74.243  82.190  76.894  1.00  5.00
ATOM     17  CB  ASN B   3      72.382  82.574  77.780  1.00  5.00
ATOM     18  CA  TYR B   4      75.872  81.780  80.483  1.00  5.00
ATOM     19  CB  TYR B   4      78.663  80.903  78.752  1.00  5.00
ATOM     20  CA  PHE B   5      75.094  81.969  84.239  1.00  5.00
ATOM     21  CB  PHE B   5      72.809  80.853  82.763  1.00  5.00
ATOM     22  CA  LEU B   6      77.006  83.098  87.654  1.00  5.00
ATOM     23  CB  LEU B   6      77.251  85.105  87.550  1.00  5.00
ATOM     24  CA  GLY B   7      75.962  81.560  90.907  1.00  5.00
TER
ATOM     25  CA  GLY C   1      80.247  79.072  90.667  1.00  5.00
ATOM     26  CA  VAL C   2      79.826  79.676  86.994  1.00  5.00
ATOM     27  CB  VAL C   2      81.014  79.467  86.159  1.00  5.00
ATOM     28  CA  ASN C   3      77.355  78.239  84.401  1.00  5.00
ATOM     29  CB  ASN C   3      75.687  77.288  84.845  1.00  5.00
ATOM     30  CA  TYR C   4      77.023  77.969  80.534  1.00  5.00
ATOM     31  CB  TYR C   4      80.373  77.305  80.730  1.00  5.00
ATOM     32  CA  PHE C   5      74.336  76.848  78.024  1.00  5.00
ATOM     33  CB  PHE C   5      71.367  77.450  78.369  1.00  5.00
ATOM     34  CA  LEU C   6      74.553  74.868  74.816  1.00  5.00
ATOM     35  CB  LEU C   6      76.182  73.754  74.371  1.00  5.00
ATOM     36  CA  GLY C   7      72.045  74.954  71.892  1.00  5.00
TER
ATOM     37  CA  GLY D   1      86.433  88.070  71.424  1.00  5.00
ATOM     38  CA  VAL D   2      85.027  87.108  74.744  1.00  5.00
ATOM     39  CB  VAL D   2      85.783  87.728  75.788  1.00  5.00
ATOM     40  CA  ASN D   3      81.973  87.973  76.666  1.00  5.00
ATOM     41  CB  ASN D   3      80.618  87.587  75.350  1.00  5.00
ATOM     42  CA  TYR D   4      80.995  89.161  80.126  1.00  5.00
ATOM     43  CB  TYR D   4      78.985  92.084  80.481  1.00  5.00
ATOM     44  CA  PHE D   5      79.214  87.124  82.829  1.00  5.00
ATOM     45  CB  PHE D   5      80.367  89.476  84.423  1.00  5.00
ATOM     46  CA  LEU D   6      75.644  87.031  84.138  1.00  5.00
ATOM     47  CB  LEU D   6      75.234  85.722  82.640  1.00  5.00
ATOM     48  CA  GLY D   7      73.986  87.890  87.473  1.00  5.00
TER
ATOM     49  CA  GLY E   1      84.263  77.608  70.490  1.00  5.00
ATOM     50  CA  VAL E   2      82.392  80.621  72.186  1.00  5.00
ATOM     51  CB  VAL E   2      80.994  81.059  72.361  1.00  5.00
ATOM     52  CA  ASN E   3      83.561  81.583  75.768  1.00  5.00
ATOM     53  CB  ASN E   3      85.134  82.172  74.578  1.00  5.00
ATOM     54  CA  TYR E   4      82.361  83.521  79.074  1.00  5.00
ATOM     55  CB  TYR E   4      79.455  84.797  78.118  1.00  5.00
ATOM     56  CA  PHE E   5      83.629  85.107  82.386  1.00  5.00
ATOM     57  CB  PHE E   5      84.152  87.655  81.148  1.00  5.00
ATOM     58  CA  LEU E   6      82.092  85.368  85.771  1.00  5.00
ATOM     59  CB  LEU E   6      81.744  84.103  87.400  1.00  5.00
ATOM     60  CA  GLY E   7      82.380  88.022  88.651  1.00  5.00
TER
ATOM     61  CA  GLY F   1      81.405  73.784  72.774  1.00  5.00
ATOM     62  CA  VAL F   2      80.709  76.465  75.244  1.00  5.00
ATOM     63  CB  VAL F   2      79.342  77.087  75.622  1.00  5.00
ATOM     64  CA  ASN F   3      83.019  77.584  77.922  1.00  5.00
ATOM     65  CB  ASN F   3      84.826  77.670  77.133  1.00  5.00
ATOM     66  CA  TYR F   4      83.132  79.775  80.976  1.00  5.00
ATOM     67  CB  TYR F   4      81.137  82.085  82.429  1.00  5.00
ATOM     68  CA  PHE F   5      85.682  81.284  83.352  1.00  5.00
ATOM     69  CB  PHE F   5      86.941  81.637  80.725  1.00  5.00
ATOM     70  CA  LEU F   6      85.730  82.099  87.110  1.00  5.00
ATOM     71  CB  LEU F   6      85.203  80.915  88.803  1.00  5.00
ATOM     72  CA  GLY F   7      87.723  84.786  89.032  1.00  5.00
TER
CONECT    1    2
CONECT    2    4    3
CONECT    4    6    5
CONECT    6    8    7
CONECT    8   10    9
CONECT   10   12   11
CONECT   13   14
CONECT   14   16   15
CONECT   16   18   17
CONECT   18   20   19
CONECT   20   22   21
CONECT   22   24   23
CONECT   25   26
CONECT   26   28   27
CONECT   28   30   29
CONECT   30   32   31
CONECT   32   34   33
CONECT   34   36   35
CONECT   37   38
CONECT   38   40   39
CONECT   40   42   41
CONECT   42   44   43
CONECT   44   46   45
CONECT   46   48   47
CONECT   49   50
CONECT   50   52   51
CONECT   52   54   53
CONECT   54   56   55
CONECT   56   58   57
CONECT   58   60   59
CONECT   61   62
CONECT   62   64   63
CONECT   64   66   65
CONECT   66   68   67
CONECT   68   70   69
CONECT   70   72   71
ENDMDL
REMARK CysZ8 x 6            ENERGY    -2.91378E+01 RMS    0.00
CRYST1  161.300  161.300  161.300  90.00  90.00  90.00 P 1           1
ORIGX1       1.00000   0.00000   0.00000        0.00000
ORIGX2       0.00000   1.00000   0.00000        0.00000
ORIGX2       0.00000   0.00000   1.00000        0.00000
SCALE1       1.00000   0.00000   0.00000        0.00000
SCALE2       1.00000   0.00000   0.00000        0.00000
SCALE3       1.00000   0.00000   0.00000        0.00000
ATOM      1  CA  GLY A   1      88.941  85.588  77.715  1.00  5.00
ATOM      2  CA  VAL A   2      85.335  84.711  78.141  1.00  5.00
ATOM      3  CB  VAL A   2      84.770  83.327  78.080  1.00  5.00
ATOM      4  CA  ASN A   3      82.608  85.317  80.532  1.00  5.00
ATOM      5  CB  ASN A   3      81.756  86.290  82.019  1.00  5.00
ATOM      6  CA  TYR A   4      79.348  83.448  81.756  1.00  5.00
ATOM      7  CB  TYR A   4      78.180  80.575  80.336  1.00  5.00
ATOM      8  CA  PHE A   5      76.689  84.346  84.404  1.00  5.00
ATOM      9  CB  PHE A   5      77.075  86.502  82.288  1.00  5.00
ATOM     10  CA  LEU A   6      73.952  82.806  86.691  1.00  5.00
ATOM     11  CB  LEU A   6      73.030  80.798  86.417  1.00  5.00
ATOM     12  CA  GLY A   7      71.339  85.368  87.943  1.00  5.00
TER
ATOM     13  CA  GLY B   1      73.373  75.214  85.057  1.00  5.00
ATOM     14  CA  VAL B   2      75.663  77.347  82.703  1.00  5.00
ATOM     15  CB  VAL B   2      75.531  78.809  82.790  1.00  5.00
ATOM     16  CA  ASN B   3      79.257  76.878  81.079  1.00  5.00
ATOM     17  CB  ASN B   3      80.802  75.520  80.996  1.00  5.00
ATOM     18  CA  TYR B   4      81.650  79.081  79.310  1.00  5.00
ATOM     19  CB  TYR B   4      82.544  80.106  82.325  1.00  5.00
ATOM     20  CA  PHE B   5      84.732  77.941  77.414  1.00  5.00
ATOM     21  CB  PHE B   5      86.118  75.463  76.440  1.00  5.00
ATOM     22  CA  LEU B   6      87.894  78.902  75.670  1.00  5.00
ATOM     23  CB  LEU B   6      88.856  80.376  76.673  1.00  5.00
ATOM     24  CA  GLY B   7      89.200  76.531  72.982  1.00  5.00
TER
ATOM     25  CA  GLY C   1      74.400  86.665  91.827  1.00  5.00
ATOM     26  CA  VAL C   2      77.106  84.440  90.274  1.00  5.00
ATOM     27  CB  VAL C   2      76.444  83.300  90.444  1.00  5.00
ATOM     28  CA  ASN C   3      79.212  85.430  87.469  1.00  5.00
ATOM     29  CB  ASN C   3      79.116  87.408  86.919  1.00  5.00
ATOM     30  CA  TYR C   4      81.985  83.170  86.555  1.00  5.00
ATOM     31  CB  TYR C   4      81.188  81.596  89.421  1.00  5.00
ATOM     32  CA  PHE C   5      84.481  84.004  83.761  1.00  5.00
ATOM     33  CB  PHE C   5      86.034  85.982  82.236  1.00  5.00
ATOM     34  CA  LEU C   6      87.033  81.913  81.603  1.00  5.00
ATOM     35  CB  LEU C   6      86.727  79.911  81.203  1.00  5.00
ATOM     36  CA  GLY C   7      90.606  82.829  81.203  1.00  5.00
TER
ATOM     37  CA  GLY D   1      73.414  71.307  81.536  1.00  5.00
ATOM     38  CA  VAL D   2      74.257  73.958  78.838  1.00  5.00
ATOM     39  CB  VAL D   2      73.913  75.347  79.124  1.00  5.00
ATOM     40  CA  ASN D   3      77.884  74.971  77.822  1.00  5.00
ATOM     41  CB  ASN D   3      78.448  73.687  79.288  1.00  5.00
ATOM     42  CA  TYR D   4      79.239  77.701  75.157  1.00  5.00
ATOM     43  CB  TYR D   4      80.048  80.594  76.607  1.00  5.00
ATOM     44  CA  PHE D   5      82.783  77.974  73.389  1.00  5.00
ATOM     45  CB  PHE D   5      84.656  76.253  71.851  1.00  5.00
ATOM     46  CA  LEU D   6      84.749  80.730  71.658  1.00  5.00
ATOM     47  CB  LEU D   6      85.587  82.135  72.954  1.00  5.00
ATOM     48  CA  GLY D   7      87.852  79.352  69.759  1.00  5.00
TER
ATOM     49  CA  GLY E   1      67.831  83.965  83.691  1.00  5.00
ATOM     50  CA  VAL E   2      71.430  82.463  82.665  1.00  5.00
ATOM     51  CB  VAL E   2      71.504  81.743  81.413  1.00  5.00
ATOM     52  CA  ASN E   3      73.633  84.405  80.316  1.00  5.00
ATOM     53  CB  ASN E   3      73.852  86.152  79.540  1.00  5.00
ATOM     54  CA  TYR E   4      76.878  83.912  78.387  1.00  5.00
ATOM     55  CB  TYR E   4      76.561  81.824  75.769  1.00  5.00
ATOM     56  CA  PHE E   5      79.228  86.333  76.576  1.00  5.00
ATOM     57  CB  PHE E   5      81.539  87.604  77.945  1.00  5.00
ATOM     58  CA  LEU E   6      82.325  85.561  74.216  1.00  5.00
ATOM     59  CB  LEU E   6      80.926  84.413  73.063  1.00  5.00
ATOM     60  CA  GLY E   7      84.887  88.381  73.723  1.00  5.00
TER
ATOM     61  CA  GLY F   1      91.844  73.294  76.930  1.00  5.00
ATOM     62  CA  VAL F   2      89.779  75.753  79.355  1.00  5.00
ATOM     63  CB  VAL F   2      90.230  76.975  80.057  1.00  5.00
ATOM     64  CA  ASN F   3      86.157  75.245  80.440  1.00  5.00
ATOM     65  CB  ASN F   3      86.279  73.372  81.124  1.00  5.00
ATOM     66  CA  TYR F   4      84.290  77.064  83.305  1.00  5.00
ATOM     67  CB  TYR F   4      85.758  78.740  85.785  1.00  5.00
ATOM     68  CA  PHE F   5      80.780  76.679  84.801  1.00  5.00
ATOM     69  CB  PHE F   5      78.882  74.735  85.683  1.00  5.00
ATOM     70  CA  LEU F   6      78.042  79.055  86.466  1.00  5.00
ATOM     71  CB  LEU F   6      78.713  80.825  85.624  1.00  5.00
ATOM     72  CA  GLY F   7      75.111  78.122  88.977  1.00  5.00
TER
CONECT    1    2
CONECT    2    4    3
CONECT    4    6    5
CONECT    6    8    7
CONECT    8   10    9
CONECT   10   12   11
CONECT   13   14
CONECT   14   16   15
CONECT   16   18   17
CONECT   18   20   19
CONECT   20   22   21
CONECT   22   24   23
CONECT   25   26
CONECT   26   28   27
CONECT   28   30   29
CONECT   30   32   31
CONECT   32   34   33
CONECT   34   36   35
CONECT   37   38
CONECT   38   40   39
CONECT   40   42   41
CONECT   42   44   43
CONECT   44   46   45
CONECT   46   48   47
CONECT   49   50
CONECT   50   52   51
CONECT   52   54   53
CONECT   54   56   55
CONECT   56   58   57
CONECT   58   60   59
CONECT   61   62
CONECT   62   64   63
CONECT   64   66   65
CONECT   66   68   67
CONECT   68   70   69
CONECT   70   72   71
ENDMDL
REMARK CysZ8 x 6            ENERGY    -2.91378E+01 RMS    0.00
CRYST1  161.300  161.300  161.300  90.00  90.00  90.00 P 1           1
ORIGX1       1.00000   0.00000   0.00000        0.00000
ORIGX2       0.00000   1.00000   0.00000        0.00000
ORIGX2       0.00000   0.00000   1.00000        0.00000
SCALE1       1.00000   0.00000   0.00000        0.00000
SCALE2       1.00000   0.00000   0.00000        0.00000
SCALE3       1.00000   0.00000   0.00000        0.00000
ATOM      1  CA  GLY A   1      84.444  75.254  73.523  1.00  5.00
ATOM      2  CA  VAL A   2      83.109  77.064  76.606  1.00  5.00
ATOM      3  CB  VAL A   2      81.643  76.488  76.685  1.00  5.00
ATOM      4  CA  ASN A   3      85.383  78.903  78.739  1.00  5.00
ATOM      5  CB  ASN A   3      87.343  79.354  78.832  1.00  5.00
ATOM      6  CA  TYR A   4      85.383  80.861  82.093  1.00  5.00
ATOM      7  CB  TYR A   4      86.343  77.810  83.459  1.00  5.00
ATOM      8  CA  PHE A   5      87.592  83.315  83.476  1.00  5.00
ATOM      9  CB  PHE A   5      89.620  83.181  81.121  1.00  5.00
ATOM     10  CA  LEU A   6      87.999  84.673  86.979  1.00  5.00
ATOM     11  CB  LEU A   6      88.371  84.077  88.988  1.00  5.00
ATOM     12  CA  GLY A   7      89.485  88.079  86.888  1.00  5.00
TER
ATOM     13  CA  GLY B   1      76.846  66.570  77.659  1.00  5.00
ATOM     14  CA  VAL B   2      78.671  68.474  80.314  1.00  5.00
ATOM     15  CB  VAL B   2      80.004  67.872  80.639  1.00  5.00
ATOM     16  CA  ASN B   3      78.570  71.822  82.022  1.00  5.00
ATOM     17  CB  ASN B   3      78.586  72.421  83.977  1.00  5.00
ATOM     18  CA  TYR B   4      81.195  74.557  83.162  1.00  5.00
ATOM     19  CB  TYR B   4      83.297  74.534  80.516  1.00  5.00
ATOM     20  CA  PHE B   5      80.897  77.010  85.969  1.00  5.00
ATOM     21  CB  PHE B   5      79.936  77.378  88.803  1.00  5.00
ATOM     22  CA  LEU B   6      82.772  80.324  86.874  1.00  5.00
ATOM     23  CB  LEU B   6      84.076  81.626  85.854  1.00  5.00
ATOM     24  CA  GLY B   7      82.697  80.586  90.702  1.00  5.00
TER
ATOM     25  CA  GLY C   1      83.375  80.501  70.624  1.00  5.00
ATOM     26  CA  VAL C   2      81.904  81.356  74.184  1.00  5.00
ATOM     27  CB  VAL C   2      80.715  80.440  74.129  1.00  5.00
ATOM     28  CA  ASN C   3      83.968  82.931  76.973  1.00  5.00
ATOM     29  CB  ASN C   3      85.828  82.866  75.928  1.00  5.00
ATOM     30  CA  TYR C   4      83.025  84.114  80.565  1.00  5.00
ATOM     31  CB  TYR C   4      82.216  81.124  81.927  1.00  5.00
ATOM     32  CA  PHE C   5      84.395  86.313  83.304  1.00  5.00
ATOM     33  CB  PHE C   5      87.086  87.205  82.483  1.00  5.00
ATOM     34  CA  LEU C   6      83.727  86.621  87.081  1.00  5.00
ATOM     35  CB  LEU C   6      82.733  85.562  88.391  1.00  5.00
ATOM     36  CA  GLY C   7      85.073  89.077  89.714  1.00  5.00
TER
ATOM     37  CA  GLY D   1      80.716  92.221  88.434  1.00  5.00
ATOM     38  CA  VAL D   2      79.777  89.246  86.056  1.00  5.00
ATOM     39  CB  VAL D   2      78.723  88.361  86.440  1.00  5.00
ATOM     40  CA  ASN D   3      80.780  89.263  82.284  1.00  5.00
ATOM     41  CB  ASN D   3      82.553  89.646  81.362  1.00  5.00
ATOM     42  CA  TYR D   4      80.135  87.154  79.184  1.00  5.00
ATOM     43  CB  TYR D   4      78.101  84.878  80.565  1.00  5.00
ATOM     44  CA  PHE D   5      81.802  87.153  75.724  1.00  5.00
ATOM     45  CB  PHE D   5      84.398  87.979  77.111  1.00  5.00
ATOM     46  CA  LEU D   6      80.986  85.468  72.323  1.00  5.00
ATOM     47  CB  LEU D   6      79.326  84.185  71.900  1.00  5.00
ATOM     48  CA  GLY D   7      83.325  85.052  69.428  1.00  5.00
TER
ATOM     49  CA  GLY E   1      72.021  83.737  87.549  1.00  5.00
ATOM     50  CA  VAL E   2      73.122  83.464  83.873  1.00  5.00
ATOM     51  CB  VAL E   2      73.886  84.753  84.039  1.00  5.00
ATOM     52  CA  ASN E   3      74.202  80.263  81.787  1.00  5.00
ATOM     53  CB  ASN E   3      73.503  78.603  80.938  1.00  5.00
ATOM     54  CA  TYR E   4      75.382  79.951  77.876  1.00  5.00
ATOM     55  CB  TYR E   4      77.676  82.395  77.387  1.00  5.00
ATOM     56  CA  PHE E   5      75.583  77.023  75.588  1.00  5.00
ATOM     57  CB  PHE E   5      72.863  77.962  75.454  1.00  5.00
ATOM     58  CA  LEU E   6      77.996  75.570  72.924  1.00  5.00
ATOM     59  CB  LEU E   6      79.547  74.814  71.902  1.00  5.00
ATOM     60  CA  GLY E   7      75.877  73.434  70.539  1.00  5.00
TER
ATOM     61  CA  GLY F   1      78.393  69.825  72.953  1.00  5.00
ATOM     62  CA  VAL F   2      79.118  71.767  76.238  1.00  5.00
ATOM     63  CB  VAL F   2      80.535  71.866  76.812  1.00  5.00
ATOM     64  CA  ASN F   3      77.303  74.137  78.728  1.00  5.00
ATOM     65  CB  ASN F   3      76.174  72.498  78.763  1.00  5.00
ATOM     66  CA  TYR F   4      78.652  77.244  80.546  1.00  5.00
ATOM     67  CB  TYR F   4      80.198  79.751  79.040  1.00  5.00
ATOM     68  CA  PHE F   5      77.577  79.470  83.752  1.00  5.00
ATOM     69  CB  PHE F   5      74.980  79.395  85.100  1.00  5.00
ATOM     70  CA  LEU F   6      78.890  82.899  85.308  1.00  5.00
ATOM     71  CB  LEU F   6      79.987  84.417  84.480  1.00  5.00
ATOM     72  CA  GLY F   7      78.065  84.129  88.685  1.00  5.00
TER
CONECT    1    2
CONECT    2    4    3
CONECT    4    6    5
CONECT    6    8    7
CONECT    8   10    9
CONECT   10   12   11
CONECT   13   14
CONECT   14   16   15
CONECT   16   18   17
CONECT   18   20   19
CONECT   20   22   21
CONECT   22   24   23
CONECT   25   26
CONECT   26   28   27
CONECT   28   30   29
CONECT   30   32   31
CONECT   32   34   33
CONECT   34   36   35
CONECT   37   38
CONECT   38   40   39
CONECT   40   42   41
CONECT   42   44   43
CONECT   44   46   45
CONECT   46   48   47
CONECT   49   50
CONECT   50   52   51
CONECT   52   54   53
CONECT   54   56   55
CONECT   56   58   57
CONECT   58   60   59
CONECT   61   62
CONECT   62   64   63
CONECT   64   66   65
CONECT   66   68   67
CONECT   68   70   69
CONECT   70   72   71
ENDMDL
REMARK CysZ8 x 6            ENERGY    -2.91378E+01 RMS    0.00
CRYST1  161.300  161.300  161.300  90.00  90.00  90.00 P 1           1
ORIGX1       1.00000   0.00000   0.00000        0.00000
ORIGX2       0.00000   1.00000   0.00000        0.00000
ORIGX2       0.00000   0.00000   1.00000        0.00000
SCALE1       1.00000   0.00000   0.00000        0.00000
SCALE2       1.00000   0.00000   0.00000        0.00000
SCALE3       1.00000   0.00000   0.00000        0.00000
ATOM      1  CA  GLY A   1      77.918  78.653  66.988  1.00  5.00
ATOM      2  CA  VAL A   2      79.567  79.905  70.191  1.00  5.00
ATOM      3  CB  VAL A   2      80.939  79.504  70.187  1.00  5.00
ATOM      4  CA  ASN A   3      77.788  82.840  71.478  1.00  5.00
ATOM      5  CB  ASN A   3      75.982  83.339  72.047  1.00  5.00
ATOM      6  CA  TYR A   4      79.193  84.520  74.515  1.00  5.00
ATOM      7  CB  TYR A   4      82.211  83.590  75.623  1.00  5.00
ATOM      8  CA  PHE A   5      77.088  87.178  76.404  1.00  5.00
ATOM      9  CB  PHE A   5      75.626  84.580  76.112  1.00  5.00
ATOM     10  CA  LEU A   6      78.439  89.712  79.036  1.00  5.00
ATOM     11  CB  LEU A   6      79.559  90.613  77.559  1.00  5.00
ATOM     12  CA  GLY A   7      75.965  92.398  80.767  1.00  5.00
TER
ATOM     13  CA  GLY B   1      84.428  90.548  88.914  1.00  5.00
ATOM     14  CA  VAL B   2      84.264  87.007  87.218  1.00  5.00
ATOM     15  CB  VAL B   2      82.866  86.531  86.950  1.00  5.00
ATOM     16  CA  ASN B   3      86.073  85.458  84.252  1.00  5.00
ATOM     17  CB  ASN B   3      87.797  84.906  85.197  1.00  5.00
ATOM     18  CA  TYR B   4      84.856  83.012  81.577  1.00  5.00
ATOM     19  CB  TYR B   4      82.957  84.824  79.473  1.00  5.00
ATOM     20  CA  PHE B   5      85.942  80.408  78.584  1.00  5.00
ATOM     21  CB  PHE B   5      88.626  80.592  80.040  1.00  5.00
ATOM     22  CA  LEU B   6      84.058  78.984  75.697  1.00  5.00
ATOM     23  CB  LEU B   6      82.315  79.226  75.272  1.00  5.00
ATOM     24  CA  GLY B   7      85.371  75.665  74.293  1.00  5.00
TER
ATOM     25  CA  GLY C   1      79.565  69.826  79.379  1.00  5.00
ATOM     26  CA  VAL C   2      79.867  73.149  81.462  1.00  5.00
ATOM     27  CB  VAL C   2      78.328  73.083  81.591  1.00  5.00
ATOM     28  CA  ASN C   3      82.337  74.112  84.269  1.00  5.00
ATOM     29  CB  ASN C   3      84.275  73.834  83.970  1.00  5.00
ATOM     30  CA  TYR C   4      83.312  76.824  86.849  1.00  5.00
ATOM     31  CB  TYR C   4      82.338  78.032  89.805  1.00  5.00
ATOM     32  CA  PHE C   5      86.501  77.543  88.569  1.00  5.00
ATOM     33  CB  PHE C   5      86.811  77.581  85.528  1.00  5.00
ATOM     34  CA  LEU C   6      86.890  79.495  91.833  1.00  5.00
ATOM     35  CB  LEU C   6      86.604  77.874  93.200  1.00  5.00
ATOM     36  CA  GLY C   7      90.388  80.172  93.107  1.00  5.00
TER
ATOM     37  CA  GLY D   1      76.741  88.809  85.603  1.00  5.00
ATOM     38  CA  VAL D   2      77.977  86.779  82.403  1.00  5.00
ATOM     39  CB  VAL D   2      79.401  86.505  82.604  1.00  5.00
ATOM     40  CA  ASN D   3      76.247  84.178  80.139  1.00  5.00
ATOM     41  CB  ASN D   3      74.381  84.767  79.946  1.00  5.00
ATOM     42  CA  TYR D   4      77.322  81.424  77.516  1.00  5.00
ATOM     43  CB  TYR D   4      80.391  80.619  78.652  1.00  5.00
ATOM     44  CA  PHE D   5      76.237  78.873  74.752  1.00  5.00
ATOM     45  CB  PHE D   5      73.838  78.570  73.138  1.00  5.00
ATOM     46  CA  LEU D   6      77.884  75.761  73.162  1.00  5.00
ATOM     47  CB  LEU D   6      79.600  75.230  72.754  1.00  5.00
ATOM     48  CA  GLY D   7      76.025  74.086  70.210  1.00  5.00
TER
ATOM     49  CA  GLY E   1      89.377  86.015  91.092  1.00  5.00
ATOM     50  CA  VAL E   2      87.004  83.418  89.633  1.00  5.00
ATOM     51  CB  VAL E   2      85.678  83.103  90.247  1.00  5.00
ATOM     52  CA  ASN E   3      86.630  81.517  86.271  1.00  5.00
ATOM     53  CB  ASN E   3      88.526  81.504  85.523  1.00  5.00
ATOM     54  CA  TYR E   4      83.816  79.836  84.267  1.00  5.00
ATOM     55  CB  TYR E   4      81.652  81.654  82.522  1.00  5.00
ATOM     56  CA  PHE E   5      83.851  77.406  80.912  1.00  5.00
ATOM     57  CB  PHE E   5      85.612  75.882  79.044  1.00  5.00
ATOM     58  CA  LEU E   6      81.360  76.036  78.478  1.00  5.00
ATOM     59  CB  LEU E   6      79.341  76.354  77.875  1.00  5.00
ATOM     60  CA  GLY E   7      82.564  73.208  76.380  1.00  5.00
TER
ATOM     61  CA  GLY F   1      77.608  85.557  89.092  1.00  5.00
ATOM     62  CA  VAL F   2      78.074  83.005  85.890  1.00  5.00
ATOM     63  CB  VAL F   2      78.649  81.654  86.083  1.00  5.00
ATOM     64  CA  ASN F   3      75.899  81.082  83.528  1.00  5.00
ATOM     65  CB  ASN F   3      74.049  81.617  83.201  1.00  5.00
ATOM     66  CA  TYR F   4      76.364  78.505  80.763  1.00  5.00
ATOM     67  CB  TYR F   4      79.360  78.038  82.226  1.00  5.00
ATOM     68  CA  PHE F   5      74.156  76.623  78.131  1.00  5.00
ATOM     69  CB  PHE F   5      72.412  79.131  78.374  1.00  5.00
ATOM     70  CA  LEU F   6      74.907  73.665  75.970  1.00  5.00
ATOM     71  CB  LEU F   6      75.215  72.023  77.059  1.00  5.00
ATOM     72  CA  GLY F   7      72.272  72.969  73.373  1.00  5.00
TER
CONECT    1    2
CONECT    2    4    3
CONECT    4    6    5
CONECT    6    8    7
CONECT    8   10    9
CONECT   10   12   11
CONECT   13   14
CONECT   14   16   15
CONECT   16   18   17
CONECT   18   20   19
CONECT   20   22   21
CONECT   22   24   23
CONECT   25   26
CONECT   26   28   27
CONECT   28   30   29
CONECT   30   32   31
CONECT   32   34   33
CONECT   34   36   35
CONECT   37   38
CONECT   38   40   39
CONECT   40   42   41
CONECT   42   44   43
CONECT   44   46   45
CONECT   46   48   47
CONECT   49   50
CONECT   50   52   51
CONECT   52   54   53
CONECT   54   56   55
CONECT   56   58   57
CONECT   58   60   59
CONECT   61   62
CONECT   62   64   63
CONECT   64   66   65
CONECT   66   68   67
CONECT   68   70   69
CONECT   70   72   71
ENDMDL
REMARK CysZ8 x 6            ENERGY    -2.91377E+01 RMS    0.00
CRYST1  161.300  161.300  161.300  90.00  90.00  90.00 P 1           1
ORIGX1       1.00000   0.00000   0.00000        0.00000
ORIGX2       0.00000   1.00000   0.00000        0.00000
ORIGX2       0.00000   0.00000   1.00000        0.00000
SCALE1       1.00000   0.00000   0.00000        0.00000
SCALE2       1.00000   0.00000   0.00000        0.00000
SCALE3       1.00000   0.00000   0.00000        0.00000
ATOM      1  CA  GLY A   1      83.630  74.767  73.415  1.00  5.00
ATOM      2  CA  VAL A   2      82.913  77.634  75.824  1.00  5.00
ATOM      3  CB  VAL A   2      81.726  78.502  75.969  1.00  5.00
ATOM      4  CA  ASN A   3      82.495  76.733  79.398  1.00  5.00
ATOM      5  CB  ASN A   3      83.661  75.230  79.816  1.00  5.00
ATOM      6  CA  TYR A   4      81.279  78.562  82.572  1.00  5.00
ATOM      7  CB  TYR A   4      78.643  80.322  83.009  1.00  5.00
ATOM      8  CA  PHE A   5      82.203  78.480  86.311  1.00  5.00
ATOM      9  CB  PHE A   5      84.920  77.715  84.931  1.00  5.00
ATOM     10  CA  LEU A   6      80.681  79.091  89.666  1.00  5.00
ATOM     11  CB  LEU A   6      81.257  77.284  90.347  1.00  5.00
ATOM     12  CA  GLY A   7      81.775  81.491  92.643  1.00  5.00
TER
ATOM     13  CA  GLY B   1      81.891  71.950  89.771  1.00  5.00
ATOM     14  CA  VAL B   2      81.644  73.743  86.271  1.00  5.00
ATOM     15  CB  VAL B   2      82.624  73.744  85.226  1.00  5.00
ATOM     16  CA  ASN B   3      78.820  74.340  83.550  1.00  5.00
ATOM     17  CB  ASN B   3      78.944  76.093  84.630  1.00  5.00
ATOM     18  CA  TYR B   4      77.901  73.797  79.741  1.00  5.00
ATOM     19  CB  TYR B   4      74.902  74.802  78.760  1.00  5.00
ATOM     20  CA  PHE B   5      77.921  75.747  76.521  1.00  5.00
ATOM     21  CB  PHE B   5      79.106  73.980  74.406  1.00  5.00
ATOM     22  CA  LEU B   6      75.675  76.907  73.558  1.00  5.00
ATOM     23  CB  LEU B   6      74.760  78.074  75.112  1.00  5.00
ATOM     24  CA  GLY B   7      76.074  77.989  69.744  1.00  5.00
TER
ATOM     25  CA  GLY C   1      80.387  86.973  90.083  1.00  5.00
ATOM     26  CA  VAL C   2      80.822  83.968  87.967  1.00  5.00
ATOM     27  CB  VAL C   2      79.740  83.023  87.528  1.00  5.00
ATOM     28  CA  ASN C   3      83.710  82.776  85.704  1.00  5.00
ATOM     29  CB  ASN C   3      84.088  82.027  87.536  1.00  5.00
ATOM     30  CA  TYR C   4      83.720  81.893  82.058  1.00  5.00
ATOM     31  CB  TYR C   4      82.740  84.838  80.757  1.00  5.00
ATOM     32  CA  PHE C   5      86.171  79.958  79.788  1.00  5.00
ATOM     33  CB  PHE C   5      89.019  79.391  80.298  1.00  5.00
ATOM     34  CA  LEU C   6      86.648  79.314  76.078  1.00  5.00
ATOM     35  CB  LEU C   6      87.336  80.602  74.537  1.00  5.00
ATOM     36  CA  GLY C   7      88.418  76.262  75.361  1.00  5.00
TER
ATOM     37  CA  GLY D   1      92.626  79.668  75.131  1.00  5.00
ATOM     38  CA  VAL D   2      90.949  82.554  76.813  1.00  5.00
ATOM     39  CB  VAL D   2      90.942  83.611  75.693  1.00  5.00
ATOM     40  CA  ASN D   3      89.218  83.093  80.030  1.00  5.00
ATOM     41  CB  ASN D   3      90.045  84.429  81.139  1.00  5.00
ATOM     42  CA  TYR D   4      86.469  85.659  80.721  1.00  5.00
ATOM     43  CB  TYR D   4      86.732  85.381  77.347  1.00  5.00
ATOM     44  CA  PHE D   5      84.346  86.910  83.795  1.00  5.00
ATOM     45  CB  PHE D   5      83.995  88.350  86.429  1.00  5.00
ATOM     46  CA  LEU D   6      80.520  87.668  83.488  1.00  5.00
ATOM     47  CB  LEU D   6      78.862  86.568  83.320  1.00  5.00
ATOM     48  CA  GLY D   7      79.890  90.049  86.604  1.00  5.00
TER
ATOM     49  CA  GLY E   1      83.925  86.162  72.444  1.00  5.00
ATOM     50  CA  VAL E   2      81.830  84.064  74.837  1.00  5.00
ATOM     51  CB  VAL E   2      82.687  83.284  75.815  1.00  5.00
ATOM     52  CA  ASN E   3      78.943  84.968  76.723  1.00  5.00
ATOM     53  CB  ASN E   3      77.177  85.847  76.601  1.00  5.00
ATOM     54  CA  TYR E   4      77.735  83.305  79.836  1.00  5.00
ATOM     55  CB  TYR E   4      80.395  81.368  79.722  1.00  5.00
ATOM     56  CA  PHE E   5      74.505  83.996  81.760  1.00  5.00
ATOM     57  CB  PHE E   5      73.911  83.326  78.908  1.00  5.00
ATOM     58  CA  LEU E   6      74.338  83.831  85.465  1.00  5.00
ATOM     59  CB  LEU E   6      75.287  85.157  86.622  1.00  5.00
ATOM     60  CA  GLY E   7      70.705  83.537  85.885  1.00  5.00
TER
ATOM     61  CA  GLY F   1      71.089  78.712  86.679  1.00  5.00
ATOM     62  CA  VAL F   2      74.698  78.672  85.148  1.00  5.00
ATOM     63  CB  VAL F   2      75.446  77.893  86.126  1.00  5.00
ATOM     64  CA  ASN F   3      74.629  78.428  81.247  1.00  5.00
ATOM     65  CB  ASN F   3      72.771  78.231  80.477  1.00  5.00
ATOM     66  CA  TYR F   4      77.392  79.554  78.346  1.00  5.00
ATOM     67  CB  TYR F   4      79.085  77.094  79.855  1.00  5.00
ATOM     68  CA  PHE F   5      77.180  81.088  74.821  1.00  5.00
ATOM     69  CB  PHE F   5      75.857  82.919  72.751  1.00  5.00
ATOM     70  CA  LEU F   6      79.523  80.774  71.654  1.00  5.00
ATOM     71  CB  LEU F   6      79.825  78.656  71.764  1.00  5.00
ATOM     72  CA  GLY F   7      79.314  82.940  68.736  1.00  5.00
TER
CONECT    1    2
CONECT    2    4    3
CONECT    4    6    5
CONECT    6    8    7
CONECT    8   10    9
CONECT   10   12   11
CONECT   13   14
CONECT   14   16   15
CONECT   16   18   17
CONECT   18   20   19
CONECT   20   22   21
CONECT   22   24   23
CONECT   25   26
CONECT   26   28   27
CONECT   28   30   29
CONECT   30   32   31
CONECT   32   34   33
CONECT   34   36   35
CONECT   37   38
CONECT   38   40   39
CONECT   40   42   41
CONECT   42   44   43
CONECT   44   46   45
CONECT   46   48   47
CONECT   49   50
CONECT   50   52   51
CONECT   52   54   53
CONECT   54   56   55
CONECT   56   58   57
CONECT   58   60   59
CONECT   61   62
CONECT   62   64   63
CONECT   64   66   65
CONECT   66   68   67
CONECT   68   70   69
CONECT   70   72   71
ENDMDL
REMARK CysZ8 x 6            ENERGY    -2.91376E+01 RMS    0.00
CRYST1  161.300  161.300  161.300  90.00  90.00  90.00 P 1           1
ORIGX1       1.00000   0.00000   0.00000        0.00000
ORIGX2       0.00000   1.00000   0.00000        0.00000
ORIGX2       0.00000   0.00000   1.00000        0.00000
SCALE1       1.00000   0.00000   0.00000        0.00000
SCALE2       1.00000   0.00000   0.00000        0.00000
SCALE3       1.00000   0.00000   0.00000        0.00000
ATOM      1  CA  GLY A   1      70.310  82.173  76.659  1.00  5.00
ATOM      2  CA  VAL A   2      73.176  83.223  79.146  1.00  5.00
ATOM      3  CB  VAL A   2      73.355  82.376  80.361  1.00  5.00
ATOM      4  CA  ASN A   3      76.992  83.878  78.753  1.00  5.00
ATOM      5  CB  ASN A   3      76.326  85.154  77.382  1.00  5.00
ATOM      6  CA  TYR A   4      80.029  83.449  81.139  1.00  5.00
ATOM      7  CB  TYR A   4      77.935  81.410  82.828  1.00  5.00
ATOM      8  CA  PHE A   5      83.736  84.728  81.129  1.00  5.00
ATOM      9  CB  PHE A   5      85.771  86.777  80.368  1.00  5.00
ATOM     10  CA  LEU A   6      87.000  83.406  82.759  1.00  5.00
ATOM     11  CB  LEU A   6      87.730  81.474  82.590  1.00  5.00
ATOM     12  CA  GLY A   7      90.062  85.800  83.317  1.00  5.00
TER
ATOM     13  CA  GLY B   1      86.706  81.786  89.825  1.00  5.00
ATOM     14  CA  VAL B   2      84.657  82.944  86.663  1.00  5.00
ATOM     15  CB  VAL B   2      84.310  81.825  85.747  1.00  5.00
ATOM     16  CA  ASN B   3      82.600  85.923  85.541  1.00  5.00
ATOM     17  CB  ASN B   3      84.486  86.610  85.035  1.00  5.00
ATOM     18  CA  TYR B   4      78.960  85.938  83.922  1.00  5.00
ATOM     19  CB  TYR B   4      75.582  85.495  83.201  1.00  5.00
ATOM     20  CA  PHE B   5      76.955  88.248  81.349  1.00  5.00
ATOM     21  CB  PHE B   5      79.472  87.927  79.672  1.00  5.00
ATOM     22  CA  LEU B   6      73.310  88.620  80.153  1.00  5.00
ATOM     23  CB  LEU B   6      71.462  88.156  80.724  1.00  5.00
ATOM     24  CA  GLY B   7      73.135  90.971  77.014  1.00  5.00
TER
ATOM     25  CA  GLY C   1      89.391  75.870  79.268  1.00  5.00
ATOM     26  CA  VAL C   2      86.202  77.454  80.353  1.00  5.00
ATOM     27  CB  VAL C   2      85.779  78.212  79.157  1.00  5.00
ATOM     28  CA  ASN C   3      82.882  76.138  81.291  1.00  5.00
ATOM     29  CB  ASN C   3      82.346  74.278  80.632  1.00  5.00
ATOM     30  CA  TYR C   4      79.297  77.385  82.154  1.00  5.00
ATOM     31  CB  TYR C   4      81.360  79.780  81.188  1.00  5.00
ATOM     32  CA  PHE C   5      76.328  75.733  83.983  1.00  5.00
ATOM     33  CB  PHE C   5      74.873  75.227  86.558  1.00  5.00
ATOM     34  CA  LEU C   6      72.809  77.573  83.631  1.00  5.00
ATOM     35  CB  LEU C   6      71.653  77.564  81.864  1.00  5.00
ATOM     36  CA  GLY C   7      70.497  75.790  86.158  1.00  5.00
TER
ATOM     37  CA  GLY D   1      71.785  78.130  89.211  1.00  5.00
ATOM     38  CA  VAL D   2      73.645  80.578  86.879  1.00  5.00
ATOM     39  CB  VAL D   2      73.167  81.876  87.477  1.00  5.00
ATOM     40  CA  ASN D   3      77.230  79.802  87.818  1.00  5.00
ATOM     41  CB  ASN D   3      76.973  79.772  89.865  1.00  5.00
ATOM     42  CA  TYR D   4      80.551  79.145  85.841  1.00  5.00
ATOM     43  CB  TYR D   4      81.772  80.039  88.893  1.00  5.00
ATOM     44  CA  PHE D   5      83.506  76.548  85.690  1.00  5.00
ATOM     45  CB  PHE D   5      81.147  75.197  84.540  1.00  5.00
ATOM     46  CA  LEU D   6      87.221  76.858  85.361  1.00  5.00
ATOM     47  CB  LEU D   6      88.119  77.726  86.883  1.00  5.00
ATOM     48  CA  GLY D   7      90.078  74.712  84.532  1.00  5.00
TER
ATOM     49  CA  GLY E   1      90.313  85.127  72.971  1.00  5.00
ATOM     50  CA  VAL E   2      89.105  81.502  72.788  1.00  5.00
ATOM     51  CB  VAL E   2      89.669  80.751  73.836  1.00  5.00
ATOM     52  CA  ASN E   3      85.428  80.778  73.261  1.00  5.00
ATOM     53  CB  ASN E   3      84.901  81.486  71.572  1.00  5.00
ATOM     54  CA  TYR E   4      83.288  77.664  73.661  1.00  5.00
ATOM     55  CB  TYR E   4      86.504  77.253  74.529  1.00  5.00
ATOM     56  CA  PHE E   5      79.458  76.967  73.915  1.00  5.00
ATOM     57  CB  PHE E   5      77.751  78.979  72.307  1.00  5.00
ATOM     58  CA  LEU E   6      77.598  74.462  76.349  1.00  5.00
ATOM     59  CB  LEU E   6      78.217  73.757  78.349  1.00  5.00
ATOM     60  CA  GLY E   7      74.213  73.085  75.667  1.00  5.00
TER
ATOM     61  CA  GLY F   1      71.687  77.440  76.688  1.00  5.00
ATOM     62  CA  VAL F   2      75.116  78.534  78.174  1.00  5.00
ATOM     63  CB  VAL F   2      75.653  77.683  79.260  1.00  5.00
ATOM     64  CA  ASN F   3      78.211  80.365  76.632  1.00  5.00
ATOM     65  CB  ASN F   3      78.849  82.080  77.220  1.00  5.00
ATOM     66  CA  TYR F   4      81.789  80.370  77.855  1.00  5.00
ATOM     67  CB  TYR F   4      81.747  77.025  77.035  1.00  5.00
ATOM     68  CA  PHE F   5      84.672  82.617  77.075  1.00  5.00
ATOM     69  CB  PHE F   5      85.990  85.063  75.794  1.00  5.00
ATOM     70  CA  LEU F   6      88.305  82.791  78.100  1.00  5.00
ATOM     71  CB  LEU F   6      89.913  81.423  78.652  1.00  5.00
ATOM     72  CA  GLY F   7      89.921  86.268  77.511  1.00  5.00
TER
CONECT    1    2
CONECT    2    4    3
CONECT    4    6    5
CONECT    6    8    7
CONECT    8   10    9
CONECT   10   12   11
CONECT   13   14
CONECT   14   16   15
CONECT   16   18   17
CONECT   18   20   19
CONECT   20   22   21
CONECT   22   24   23
CONECT   25   26
CONECT   26   28   27
CONECT   28   30   29
CONECT   30   32   31
CONECT   32   34   33
CONECT   34   36   35
CONECT   37   38
CONECT   38   40   39
CONECT   40   42   41
CONECT   42   44   43
CONECT   44   46   45
CONECT   46   48   47
CONECT   49   50
CONECT   50   52   51
CONECT   52   54   53
CONECT   54   56   55
CONECT   56   58   57
CONECT   58   60   59
CONECT   61   62
CONECT   62   64   63
CONECT   64   66   65
CONECT   66   68   67
CONECT   68   70   69
CONECT   70   72   71
ENDMDL
REMARK CysZ8 x 6            ENERGY    -2.91373E+01 RMS    0.00
CRYST1  161.300  161.300  161.300  90.00  90.00  90.00 P 1           1
ORIGX1       1.00000   0.00000   0.00000        0.00000
ORIGX2       0.00000   1.00000   0.00000        0.00000
ORIGX2       0.00000   0.00000   1.00000        0.00000
SCALE1       1.00000   0.00000   0.00000        0.00000
SCALE2       1.00000   0.00000   0.00000        0.00000
SCALE3       1.00000   0.00000   0.00000        0.00000
ATOM      1  CA  GLY A   1      87.203  73.487  88.487  1.00  5.00
ATOM      2  CA  VAL A   2      84.205  75.275  87.053  1.00  5.00
ATOM      3  CB  VAL A   2      83.727  74.707  85.697  1.00  5.00
ATOM      4  CA  ASN A   3      82.317  78.098  88.732  1.00  5.00
ATOM      5  CB  ASN A   3      83.844  79.381  88.659  1.00  5.00
ATOM      6  CA  TYR A   4      78.487  79.028  87.894  1.00  5.00
ATOM      7  CB  TYR A   4      77.718  75.802  87.431  1.00  5.00
ATOM      8  CA  PHE A   5      75.947  81.995  87.929  1.00  5.00
ATOM      9  CB  PHE A   5      77.915  83.988  86.647  1.00  5.00
ATOM     10  CA  LEU A   6      72.027  82.414  88.064  1.00  5.00
ATOM     11  CB  LEU A   6      71.857  80.448  88.958  1.00  5.00
ATOM     12  CA  GLY A   7      69.552  85.275  87.227  1.00  5.00
TER
ATOM     13  CA  GLY B   1      75.087  73.230  76.594  1.00  5.00
ATOM     14  CA  VAL B   2      78.915  74.219  76.456  1.00  5.00
ATOM     15  CB  VAL B   2      80.104  73.512  76.178  1.00  5.00
ATOM     16  CA  ASN B   3      80.895  77.392  75.163  1.00  5.00
ATOM     17  CB  ASN B   3      80.695  79.272  75.678  1.00  5.00
ATOM     18  CA  TYR B   4      84.379  78.528  73.865  1.00  5.00
ATOM     19  CB  TYR B   4      85.365  75.569  72.491  1.00  5.00
ATOM     20  CA  PHE B   5      86.213  81.956  74.311  1.00  5.00
ATOM     21  CB  PHE B   5      88.785  80.592  74.903  1.00  5.00
ATOM     22  CA  LEU B   6      85.744  84.800  72.047  1.00  5.00
ATOM     23  CB  LEU B   6      83.831  85.321  72.367  1.00  5.00
ATOM     24  CA  GLY B   7      88.642  87.583  72.394  1.00  5.00
TER
ATOM     25  CA  GLY C   1      89.596  76.268  77.892  1.00  5.00
ATOM     26  CA  VAL C   2      86.075  75.628  77.011  1.00  5.00
ATOM     27  CB  VAL C   2      85.762  74.372  77.826  1.00  5.00
ATOM     28  CA  ASN C   3      82.920  76.490  79.129  1.00  5.00
ATOM     29  CB  ASN C   3      82.561  77.718  80.707  1.00  5.00
ATOM     30  CA  TYR C   4      79.769  74.627  80.524  1.00  5.00
ATOM     31  CB  TYR C   4      79.417  71.232  80.850  1.00  5.00
ATOM     32  CA  PHE C   5      76.099  75.673  81.543  1.00  5.00
ATOM     33  CB  PHE C   5      75.452  73.192  83.040  1.00  5.00
ATOM     34  CA  LEU C   6      74.441  76.806  84.889  1.00  5.00
ATOM     35  CB  LEU C   6      75.299  78.449  84.771  1.00  5.00
ATOM     36  CA  GLY C   7      72.254  74.639  87.086  1.00  5.00
TER
ATOM     37  CA  GLY D   1      89.678  88.279  82.634  1.00  5.00
ATOM     38  CA  VAL D   2      87.967  87.041  79.264  1.00  5.00
ATOM     39  CB  VAL D   2      88.652  85.877  78.476  1.00  5.00
ATOM     40  CA  ASN D   3      84.459  86.101  78.689  1.00  5.00
ATOM     41  CB  ASN D   3      82.888  87.287  79.233  1.00  5.00
ATOM     42  CA  TYR D   4      82.609  83.899  76.181  1.00  5.00
ATOM     43  CB  TYR D   4      84.552  81.311  77.078  1.00  5.00
ATOM     44  CA  PHE D   5      79.202  83.474  74.605  1.00  5.00
ATOM     45  CB  PHE D   5      77.866  84.732  72.258  1.00  5.00
ATOM     46  CA  LEU D   6      76.806  80.309  74.027  1.00  5.00
ATOM     47  CB  LEU D   6      76.546  78.724  75.291  1.00  5.00
ATOM     48  CA  GLY D   7      73.989  80.483  71.647  1.00  5.00
TER
ATOM     49  CA  GLY E   1      90.436  84.217  84.796  1.00  5.00
ATOM     50  CA  VAL E   2      87.882  83.019  82.091  1.00  5.00
ATOM     51  CB  VAL E   2      88.489  81.773  81.542  1.00  5.00
ATOM     52  CA  ASN E   3      84.044  82.946  81.767  1.00  5.00
ATOM     53  CB  ASN E   3      84.350  84.821  82.384  1.00  5.00
ATOM     54  CA  TYR E   4      81.040  81.900  79.593  1.00  5.00
ATOM     55  CB  TYR E   4      79.243  79.022  79.451  1.00  5.00
ATOM     56  CA  PHE E   5      77.482  83.247  78.904  1.00  5.00
ATOM     57  CB  PHE E   5      78.687  85.727  77.670  1.00  5.00
ATOM     58  CA  LEU E   6      74.117  82.060  77.653  1.00  5.00
ATOM     59  CB  LEU E   6      74.662  80.365  79.069  1.00  5.00
ATOM     60  CA  GLY E   7      71.768  84.015  75.412  1.00  5.00
TER
ATOM     61  CA  GLY F   1      70.258  85.193  81.483  1.00  5.00
ATOM     62  CA  VAL F   2      72.548  82.469  83.037  1.00  5.00
ATOM     63  CB  VAL F   2      71.675  81.302  82.993  1.00  5.00
ATOM     64  CA  ASN F   3      76.505  82.622  82.899  1.00  5.00
ATOM     65  CB  ASN F   3      76.037  84.226  81.913  1.00  5.00
ATOM     66  CA  TYR F   4      79.372  79.935  83.566  1.00  5.00
ATOM     67  CB  TYR F   4      79.586  76.598  83.719  1.00  5.00
ATOM     68  CA  PHE F   5      82.980  80.358  84.685  1.00  5.00
ATOM     69  CB  PHE F   5      84.588  82.653  85.574  1.00  5.00
ATOM     70  CA  LEU F   6      86.350  78.418  84.386  1.00  5.00
ATOM     71  CB  LEU F   6      86.909  77.150  82.736  1.00  5.00
ATOM     72  CA  GLY F   7      89.049  79.103  87.015  1.00  5.00
TER
CONECT    1    2
CONECT    2    4    3
CONECT    4    6    5
CONECT    6    8    7
CONECT    8   10    9
CONECT   10   12   11
CONECT   13   14
CONECT   14   16   15
CONECT   16   18   17
CONECT   18   20   19
CONECT   20   22   21
CONECT   22   24   23
CONECT   25   26
CONECT   26   28   27
CONECT   28   30   29
CONECT   30   32   31
CONECT   32   34   33
CONECT   34   36   35
CONECT   37   38
CONECT   38   40   39
CONECT   40   42   41
CONECT   42   44   43
CONECT   44   46   45
CONECT   46   48   47
CONECT   49   50
CONECT   50   52   51
CONECT   52   54   53
CONECT   54   56   55
CONECT   56   58   57
CONECT   58   60   59
CONECT   61   62
CONECT   62   64   63
CONECT   64   66   65
CONECT   66   68   67
CONECT   68   70   69
CONECT   70   72   71
ENDMDL
REMARK CysZ8 x 6            ENERGY    -2.91373E+01 RMS    0.00
CRYST1  161.300  161.300  161.300  90.00  90.00  90.00 P 1           1
ORIGX1       1.00000   0.00000   0.00000        0.00000
ORIGX2       0.00000   1.00000   0.00000        0.00000
ORIGX2       0.00000   0.00000   1.00000        0.00000
SCALE1       1.00000   0.00000   0.00000        0.00000
SCALE2       1.00000   0.00000   0.00000        0.00000
SCALE3       1.00000   0.00000   0.00000        0.00000
ATOM      1  CA  GLY A   1      79.405  70.507  76.983  1.00  5.00
ATOM      2  CA  VAL A   2      78.150  73.675  78.675  1.00  5.00
ATOM      3  CB  VAL A   2      76.734  74.148  78.399  1.00  5.00
ATOM      4  CA  ASN A   3      78.253  75.775  81.487  1.00  5.00
ATOM      5  CB  ASN A   3      79.870  76.744  82.399  1.00  5.00
ATOM      6  CA  TYR A   4      75.913  77.767  83.806  1.00  5.00
ATOM      7  CB  TYR A   4      72.901  78.302  84.705  1.00  5.00
ATOM      8  CA  PHE A   5      76.185  81.261  85.575  1.00  5.00
ATOM      9  CB  PHE A   5      74.854  83.832  84.517  1.00  5.00
ATOM     10  CA  LEU A   6      77.067  82.794  89.112  1.00  5.00
ATOM     11  CB  LEU A   6      78.952  82.232  89.145  1.00  5.00
ATOM     12  CA  GLY A   7      75.360  85.613  90.683  1.00  5.00
TER
ATOM     13  CA  GLY B   1      85.057  73.864  89.382  1.00  5.00
ATOM     14  CA  VAL B   2      84.764  77.358  88.169  1.00  5.00
ATOM     15  CB  VAL B   2      84.246  78.456  89.060  1.00  5.00
ATOM     16  CA  ASN B   3      85.151  79.690  85.074  1.00  5.00
ATOM     17  CB  ASN B   3      84.450  78.183  83.787  1.00  5.00
ATOM     18  CA  TYR B   4      85.744  83.763  84.327  1.00  5.00
ATOM     19  CB  TYR B   4      86.888  85.701  86.645  1.00  5.00
ATOM     20  CA  PHE B   5      84.627  86.394  81.689  1.00  5.00
ATOM     21  CB  PHE B   5      83.319  88.975  82.385  1.00  5.00
ATOM     22  CA  LEU B   6      86.831  87.601  78.736  1.00  5.00
ATOM     23  CB  LEU B   6      86.658  85.871  78.217  1.00  5.00
ATOM     24  CA  GLY B   7      85.700  91.392  78.361  1.00  5.00
TER
ATOM     25  CA  GLY C   1      75.516  84.080  71.618  1.00  5.00
ATOM     26  CA  VAL C   2      76.260  86.821  73.996  1.00  5.00
ATOM     27  CB  VAL C   2      75.866  86.419  75.379  1.00  5.00
ATOM     28  CA  ASN C   3      79.958  87.424  75.080  1.00  5.00
ATOM     29  CB  ASN C   3      80.417  88.224  76.845  1.00  5.00
ATOM     30  CA  TYR C   4      82.987  85.249  76.070  1.00  5.00
ATOM     31  CB  TYR C   4      84.443  88.068  75.031  1.00  5.00
ATOM     32  CA  PHE C   5      83.950  82.670  78.841  1.00  5.00
ATOM     33  CB  PHE C   5      82.352  83.098  81.487  1.00  5.00
ATOM     34  CA  LEU C   6      87.180  81.367  80.164  1.00  5.00
ATOM     35  CB  LEU C   6      88.194  82.826  81.209  1.00  5.00
ATOM     36  CA  GLY C   7      87.802  78.023  81.476  1.00  5.00
TER
ATOM     37  CA  GLY D   1      83.139  90.679  88.075  1.00  5.00
ATOM     38  CA  VAL D   2      80.943  87.720  86.845  1.00  5.00
ATOM     39  CB  VAL D   2      80.242  87.251  85.589  1.00  5.00
ATOM     40  CA  ASN D   3      81.803  84.100  86.698  1.00  5.00
ATOM     41  CB  ASN D   3      83.471  83.253  87.408  1.00  5.00
ATOM     42  CA  TYR D   4      80.748  80.510  85.382  1.00  5.00
ATOM     43  CB  TYR D   4      78.418  80.173  83.046  1.00  5.00
ATOM     44  CA  PHE D   5      80.432  76.741  86.285  1.00  5.00
ATOM     45  CB  PHE D   5      77.739  77.831  87.146  1.00  5.00
ATOM     46  CA  LEU D   6      80.930  73.376  84.567  1.00  5.00
ATOM     47  CB  LEU D   6      82.958  73.631  84.768  1.00  5.00
ATOM     48  CA  GLY D   7      78.519  70.595  85.751  1.00  5.00
TER
ATOM     49  CA  GLY E   1      69.449  82.127  84.354  1.00  5.00
ATOM     50  CA  VAL E   2      71.397  81.682  80.999  1.00  5.00
ATOM     51  CB  VAL E   2      72.326  82.750  80.801  1.00  5.00
ATOM     52  CA  ASN E   3      73.640  78.950  79.753  1.00  5.00
ATOM     53  CB  ASN E   3      72.330  77.595  79.029  1.00  5.00
ATOM     54  CA  TYR E   4      77.390  78.863  78.540  1.00  5.00
ATOM     55  CB  TYR E   4      80.723  78.884  79.412  1.00  5.00
ATOM     56  CA  PHE E   5      79.572  76.717  76.065  1.00  5.00
ATOM     57  CB  PHE E   5      78.204  78.311  73.878  1.00  5.00
ATOM     58  CA  LEU E   6      83.274  75.386  76.537  1.00  5.00
ATOM     59  CB  LEU E   6      83.039  74.635  78.410  1.00  5.00
ATOM     60  CA  GLY E   7      85.588  73.871  73.897  1.00  5.00
TER
ATOM     61  CA  GLY F   1      91.306  78.475  73.911  1.00  5.00
ATOM     62  CA  VAL F   2      88.244  80.723  75.224  1.00  5.00
ATOM     63  CB  VAL F   2      87.897  81.947  74.596  1.00  5.00
ATOM     64  CA  ASN F   3      84.407  79.967  74.989  1.00  5.00
ATOM     65  CB  ASN F   3      85.041  78.924  76.657  1.00  5.00
ATOM     66  CA  TYR F   4      81.013  81.529  74.143  1.00  5.00
ATOM     67  CB  TYR F   4      79.585  83.829  72.042  1.00  5.00
ATOM     68  CA  PHE F   5      77.870  82.224  76.064  1.00  5.00
ATOM     69  CB  PHE F   5      77.866  83.320  78.826  1.00  5.00
ATOM     70  CA  LEU F   6      74.147  82.119  75.493  1.00  5.00
ATOM     71  CB  LEU F   6      73.720  80.141  75.401  1.00  5.00
ATOM     72  CA  GLY F   7      71.705  84.922  76.845  1.00  5.00
TER
CONECT    1    2
CONECT    2    4    3
CONECT    4    6    5
CONECT    6    8    7
CONECT    8   10    9
CONECT   10   12   11
CONECT   13   14
CONECT   14   16   15
CONECT   16   18   17
CONECT   18   20   19
CONECT   20   22   21
CONECT   22   24   23
CONECT   25   26
CONECT   26   28   27
CONECT   28   30   29
CONECT   30   32   31
CONECT   32   34   33
CONECT   34   36   35
CONECT   37   38
CONECT   38   40   39
CONECT   40   42   41
CONECT   42   44   43
CONECT   44   46   45
CONECT   46   48   47
CONECT   49   50
CONECT   50   52   51
CONECT   52   54   53
CONECT   54   56   55
CONECT   56   58   57
CONECT   58   60   59
CONECT   61   62
CONECT   62   64   63
CONECT   64   66   65
CONECT   66   68   67
CONECT   68   70   69
CONECT   70   72   71
ENDMDL
REMARK CysZ8 x 6            ENERGY    -2.91373E+01 RMS    0.00
CRYST1  161.300  161.300  161.300  90.00  90.00  90.00 P 1           1
ORIGX1       1.00000   0.00000   0.00000        0.00000
ORIGX2       0.00000   1.00000   0.00000        0.00000
ORIGX2       0.00000   0.00000   1.00000        0.00000
SCALE1       1.00000   0.00000   0.00000        0.00000
SCALE2       1.00000   0.00000   0.00000        0.00000
SCALE3       1.00000   0.00000   0.00000        0.00000
ATOM      1  CA  GLY A   1      87.538  88.947  79.197  1.00  5.00
ATOM      2  CA  VAL A   2      84.112  87.142  80.112  1.00  5.00
ATOM      3  CB  VAL A   2      84.722  86.293  81.152  1.00  5.00
ATOM      4  CA  ASN A   3      80.261  87.709  80.218  1.00  5.00
ATOM      5  CB  ASN A   3      79.223  88.107  78.582  1.00  5.00
ATOM      6  CA  TYR A   4      77.305  85.974  81.829  1.00  5.00
ATOM      7  CB  TYR A   4      78.284  87.415  84.652  1.00  5.00
ATOM      8  CA  PHE A   5      73.620  85.426  80.647  1.00  5.00
ATOM      9  CB  PHE A   5      74.310  85.105  77.691  1.00  5.00
ATOM     10  CA  LEU A   6      70.562  84.049  82.565  1.00  5.00
ATOM     11  CB  LEU A   6      71.169  85.818  83.595  1.00  5.00
ATOM     12  CA  GLY A   7      67.341  84.446  80.423  1.00  5.00
TER
ATOM     13  CA  GLY B   1      88.038  78.314  72.733  1.00  5.00
ATOM     14  CA  VAL B   2      86.121  79.945  75.524  1.00  5.00
ATOM     15  CB  VAL B   2      84.600  79.832  75.378  1.00  5.00
ATOM     16  CA  ASN B   3      85.418  78.135  79.072  1.00  5.00
ATOM     17  CB  ASN B   3      86.153  76.604  80.164  1.00  5.00
ATOM     18  CA  TYR B   4      82.594  78.779  81.927  1.00  5.00
ATOM     19  CB  TYR B   4      79.307  79.309  81.946  1.00  5.00
ATOM     20  CA  PHE B   5      82.585  79.011  86.001  1.00  5.00
ATOM     21  CB  PHE B   5      84.283  77.881  88.415  1.00  5.00
ATOM     22  CA  LEU B   6      79.603  79.183  88.390  1.00  5.00
ATOM     23  CB  LEU B   6      77.524  78.778  88.239  1.00  5.00
ATOM     24  CA  GLY B   7      79.907  79.839  92.038  1.00  5.00
TER
ATOM     25  CA  GLY C   1      85.209  89.063  74.713  1.00  5.00
ATOM     26  CA  VAL C   2      82.791  86.012  75.156  1.00  5.00
ATOM     27  CB  VAL C   2      83.141  84.885  74.129  1.00  5.00
ATOM     28  CA  ASN C   3      79.510  84.932  76.823  1.00  5.00
ATOM     29  CB  ASN C   3      79.104  84.604  74.941  1.00  5.00
ATOM     30  CA  TYR C   4      78.251  82.295  79.340  1.00  5.00
ATOM     31  CB  TYR C   4      79.867  84.160  81.600  1.00  5.00
ATOM     32  CA  PHE C   5      74.662  80.892  80.175  1.00  5.00
ATOM     33  CB  PHE C   5      71.653  80.965  79.876  1.00  5.00
ATOM     34  CA  LEU C   6      73.131  79.834  83.456  1.00  5.00
ATOM     35  CB  LEU C   6      73.265  81.295  84.990  1.00  5.00
ATOM     36  CA  GLY C   7      70.156  77.320  83.413  1.00  5.00
TER
ATOM     37  CA  GLY D   1      76.614  85.598  89.585  1.00  5.00
ATOM     38  CA  VAL D   2      78.567  83.439  87.155  1.00  5.00
ATOM     39  CB  VAL D   2      77.903  83.296  85.759  1.00  5.00
ATOM     40  CA  ASN D   3      81.949  83.780  85.280  1.00  5.00
ATOM     41  CB  ASN D   3      83.219  83.242  86.702  1.00  5.00
ATOM     42  CA  TYR D   4      83.398  82.857  81.999  1.00  5.00
ATOM     43  CB  TYR D   4      82.259  82.658  78.940  1.00  5.00
ATOM     44  CA  PHE D   5      87.014  82.423  81.037  1.00  5.00
ATOM     45  CB  PHE D   5      86.567  80.173  82.935  1.00  5.00
ATOM     46  CA  LEU D   6      88.602  82.594  77.704  1.00  5.00
ATOM     47  CB  LEU D   6      87.440  84.226  77.192  1.00  5.00
ATOM     48  CA  GLY D   7      91.783  80.446  77.558  1.00  5.00
TER
ATOM     49  CA  GLY E   1      74.152  73.862  85.551  1.00  5.00
ATOM     50  CA  VAL E   2      76.340  76.346  83.677  1.00  5.00
ATOM     51  CB  VAL E   2      77.707  76.608  84.277  1.00  5.00
ATOM     52  CA  ASN E   3      77.044  76.960  79.761  1.00  5.00
ATOM     53  CB  ASN E   3      75.172  77.264  80.126  1.00  5.00
ATOM     54  CA  TYR E   4      79.628  78.766  77.369  1.00  5.00
ATOM     55  CB  TYR E   4      80.465  75.626  78.317  1.00  5.00
ATOM     56  CA  PHE E   5      79.566  80.135  73.886  1.00  5.00
ATOM     57  CB  PHE E   5      76.699  80.629  74.687  1.00  5.00
ATOM     58  CA  LEU E   6      82.120  80.063  70.899  1.00  5.00
ATOM     59  CB  LEU E   6      83.919  79.128  70.340  1.00  5.00
ATOM     60  CA  GLY E   7      82.128  83.084  68.490  1.00  5.00
TER
ATOM     61  CA  GLY F   1      85.059  74.143  72.122  1.00  5.00
ATOM     62  CA  VAL F   2      83.060  75.256  75.156  1.00  5.00
ATOM     63  CB  VAL F   2      81.911  75.776  74.363  1.00  5.00
ATOM     64  CA  ASN F   3      83.839  73.953  78.621  1.00  5.00
ATOM     65  CB  ASN F   3      84.996  72.531  79.616  1.00  5.00
ATOM     66  CA  TYR F   4      82.086  74.533  81.836  1.00  5.00
ATOM     67  CB  TYR F   4      79.222  72.883  82.558  1.00  5.00
ATOM     68  CA  PHE F   5      82.968  74.146  85.588  1.00  5.00
ATOM     69  CB  PHE F   5      85.833  73.559  85.041  1.00  5.00
ATOM     70  CA  LEU F   6      80.818  73.743  88.606  1.00  5.00
ATOM     71  CB  LEU F   6      79.780  72.437  87.743  1.00  5.00
ATOM     72  CA  GLY F   7      81.690  74.558  92.172  1.00  5.00
TER
CONECT    1    2
CONECT    2    4    3
CONECT    4    6    5
CONECT    6    8    7
CONECT    8   10    9
CONECT   10   12   11
CONECT   13   14
CONECT   14   16   15
CONECT   16   18   17
CONECT   18   20   19
CONECT   20   22   21
CONECT   22   24   23
CONECT   25   26
CONECT   26   28   27
CONECT   28   30   29
CONECT   30   32   31
CONECT   32   34   33
CONECT   34   36   35
CONECT   37   38
CONECT   38   40   39
CONECT   40   42   41
CONECT   42   44   43
CONECT   44   46   45
CONECT   46   48   47
CONECT   49   50
CONECT   50   52   51
CONECT   52   54   53
CONECT   54   56   55
CONECT   56   58   57
CONECT   58   60   59
CONECT   61   62
CONECT   62   64   63
CONECT   64   66   65
CONECT   66   68   67
CONECT   68   70   69
CONECT   70   72   71
ENDMDL
REMARK CysZ8 x 6            ENERGY    -2.91372E+01 RMS    0.00
CRYST1  161.300  161.300  161.300  90.00  90.00  90.00 P 1           1
ORIGX1       1.00000   0.00000   0.00000        0.00000
ORIGX2       0.00000   1.00000   0.00000        0.00000
ORIGX2       0.00000   0.00000   1.00000        0.00000
SCALE1       1.00000   0.00000   0.00000        0.00000
SCALE2       1.00000   0.00000   0.00000        0.00000
SCALE3       1.00000   0.00000   0.00000        0.00000
ATOM      1  CA  GLY A   1      76.271  88.137  85.245  1.00  5.00
ATOM      2  CA  VAL A   2      77.549  84.841  83.840  1.00  5.00
ATOM      3  CB  VAL A   2      77.461  84.724  82.346  1.00  5.00
ATOM      4  CA  ASN A   3      80.303  82.350  84.749  1.00  5.00
ATOM      5  CB  ASN A   3      81.666  81.407  85.853  1.00  5.00
ATOM      6  CA  TYR A   4      82.064  79.618  82.815  1.00  5.00
ATOM      7  CB  TYR A   4      80.653  78.354  79.888  1.00  5.00
ATOM      8  CA  PHE A   5      83.983  76.810  84.484  1.00  5.00
ATOM      9  CB  PHE A   5      82.802  74.932  86.308  1.00  5.00
ATOM     10  CA  LEU A   6      86.458  73.930  83.609  1.00  5.00
ATOM     11  CB  LEU A   6      87.325  73.462  81.917  1.00  5.00
ATOM     12  CA  GLY A   7      87.344  70.892  85.548  1.00  5.00
TER
ATOM     13  CA  GLY B   1      86.457  73.770  76.982  1.00  5.00
ATOM     14  CA  VAL B   2      83.271  75.747  77.198  1.00  5.00
ATOM     15  CB  VAL B   2      83.443  75.780  78.611  1.00  5.00
ATOM     16  CA  ASN B   3      81.913  79.343  76.579  1.00  5.00
ATOM     17  CB  ASN B   3      81.191  80.417  75.170  1.00  5.00
ATOM     18  CA  TYR B   4      79.507  81.967  78.131  1.00  5.00
ATOM     19  CB  TYR B   4      81.701  82.568  80.565  1.00  5.00
ATOM     20  CA  PHE B   5      77.048  84.706  76.831  1.00  5.00
ATOM     21  CB  PHE B   5      76.592  82.750  74.630  1.00  5.00
ATOM     22  CA  LEU B   6      75.104  87.822  78.002  1.00  5.00
ATOM     23  CB  LEU B   6      76.115  88.564  79.702  1.00  5.00
ATOM     24  CA  GLY B   7      72.754  88.678  74.900  1.00  5.00
TER
ATOM     25  CA  GLY C   1      88.574  73.004  89.140  1.00  5.00
ATOM     26  CA  VAL C   2      88.928  76.349  87.483  1.00  5.00
ATOM     27  CB  VAL C   2      89.361  76.593  86.028  1.00  5.00
ATOM     28  CA  ASN C   3      86.388  79.131  87.339  1.00  5.00
ATOM     29  CB  ASN C   3      85.395  78.287  88.979  1.00  5.00
ATOM     30  CA  TYR C   4      85.899  82.406  85.244  1.00  5.00
ATOM     31  CB  TYR C   4      89.044  83.254  84.288  1.00  5.00
ATOM     32  CA  PHE C   5      83.533  85.419  85.178  1.00  5.00
ATOM     33  CB  PHE C   5      81.681  85.491  87.652  1.00  5.00
ATOM     34  CA  LEU C   6      81.568  87.712  82.593  1.00  5.00
ATOM     35  CB  LEU C   6      81.062  87.418  80.657  1.00  5.00
ATOM     36  CA  GLY C   7      80.259  91.122  83.704  1.00  5.00
TER
ATOM     37  CA  GLY D   1      81.820  72.759  70.927  1.00  5.00
ATOM     38  CA  VAL D   2      79.943  73.912  74.174  1.00  5.00
ATOM     39  CB  VAL D   2      80.312  72.712  74.939  1.00  5.00
ATOM     40  CA  ASN D   3      78.436  77.560  74.642  1.00  5.00
ATOM     41  CB  ASN D   3      78.047  77.800  72.653  1.00  5.00
ATOM     42  CA  TYR D   4      76.179  79.083  77.173  1.00  5.00
ATOM     43  CB  TYR D   4      77.091  80.026  80.288  1.00  5.00
ATOM     44  CA  PHE D   5      73.751  81.969  77.490  1.00  5.00
ATOM     45  CB  PHE D   5      71.767  80.407  76.183  1.00  5.00
ATOM     46  CA  LEU D   6      72.856  84.406  80.611  1.00  5.00
ATOM     47  CB  LEU D   6      72.942  86.137  81.808  1.00  5.00
ATOM     48  CA  GLY D   7      69.483  85.600  78.825  1.00  5.00
TER
ATOM     49  CA  GLY E   1      84.193  68.653  83.075  1.00  5.00
ATOM     50  CA  VAL E   2      82.583  71.932  81.701  1.00  5.00
ATOM     51  CB  VAL E   2      81.922  71.039  80.703  1.00  5.00
ATOM     52  CA  ASN E   3      79.841  74.070  83.607  1.00  5.00
ATOM     53  CB  ASN E   3      78.440  74.364  84.892  1.00  5.00
ATOM     54  CA  TYR E   4      78.100  77.384  82.834  1.00  5.00
ATOM     55  CB  TYR E   4      77.175  76.246  79.918  1.00  5.00
ATOM     56  CA  PHE E   5      76.692  79.271  85.678  1.00  5.00
ATOM     57  CB  PHE E   5      78.996  78.824  87.417  1.00  5.00
ATOM     58  CA  LEU E   6      74.284  82.613  85.751  1.00  5.00
ATOM     59  CB  LEU E   6      73.926  81.721  83.947  1.00  5.00
ATOM     60  CA  GLY E   7      73.791  84.660  88.792  1.00  5.00
TER
ATOM     61  CA  GLY F   1      76.694  92.352  74.200  1.00  5.00
ATOM     62  CA  VAL F   2      79.843  90.545  75.412  1.00  5.00
ATOM     63  CB  VAL F   2      80.096  90.827  76.880  1.00  5.00
ATOM     64  CA  ASN F   3      80.638  86.729  75.306  1.00  5.00
ATOM     65  CB  ASN F   3      79.791  85.630  73.933  1.00  5.00
ATOM     66  CA  TYR F   4      83.503  84.780  77.422  1.00  5.00
ATOM     67  CB  TYR F   4      85.003  85.602  80.339  1.00  5.00
ATOM     68  CA  PHE F   5      85.268  81.430  77.326  1.00  5.00
ATOM     69  CB  PHE F   5      86.439  79.778  75.149  1.00  5.00
ATOM     70  CA  LEU F   6      86.685  78.921  79.814  1.00  5.00
ATOM     71  CB  LEU F   6      86.559  79.031  81.623  1.00  5.00
ATOM     72  CA  GLY F   7      89.301  76.381  78.872  1.00  5.00
TER
CONECT    1    2
CONECT    2    4    3
CONECT    4    6    5
CONECT    6    8    7
CONECT    8   10    9
CONECT   10   12   11
CONECT   13   14
CONECT   14   16   15
CONECT   16   18   17
CONECT   18   20   19
CONECT   20   22   21
CONECT   22   24   23
CONECT   25   26
CONECT   26   28   27
CONECT   28   30   29
CONECT   30   32   31
CONECT   32   34   33
CONECT   34   36   35
CONECT   37   38
CONECT   38   40   39
CONECT   40   42   41
CONECT   42   44   43
CONECT   44   46   45
CONECT   46   48   47
CONECT   49   50
CONECT   50   52   51
CONECT   52   54   53
CONECT   54   56   55
CONECT   56   58   57
CONECT   58   60   59
CONECT   61   62
CONECT   62   64   63
CONECT   64   66   65
CONECT   66   68   67
CONECT   68   70   69
CONECT   70   72   71
ENDMDL
REMARK CysZ8 x 6            ENERGY    -2.91371E+01 RMS    0.00
CRYST1  161.300  161.300  161.300  90.00  90.00  90.00 P 1           1
ORIGX1       1.00000   0.00000   0.00000        0.00000
ORIGX2       0.00000   1.00000   0.00000        0.00000
ORIGX2       0.00000   0.00000   1.00000        0.00000
SCALE1       1.00000   0.00000   0.00000        0.00000
SCALE2       1.00000   0.00000   0.00000        0.00000
SCALE3       1.00000   0.00000   0.00000        0.00000
ATOM      1  CA  GLY A   1      80.764  76.943  90.985  1.00  5.00
ATOM      2  CA  VAL A   2      80.484  79.027  87.703  1.00  5.00
ATOM      3  CB  VAL A   2      80.569  77.984  86.726  1.00  5.00
ATOM      4  CA  ASN A   3      77.355  80.742  86.502  1.00  5.00
ATOM      5  CB  ASN A   3      76.939  82.465  87.524  1.00  5.00
ATOM      6  CA  TYR A   4      76.569  81.798  82.870  1.00  5.00
ATOM      7  CB  TYR A   4      77.218  78.899  81.253  1.00  5.00
ATOM      8  CA  PHE A   5      74.420  84.193  80.940  1.00  5.00
ATOM      9  CB  PHE A   5      75.788  85.829  83.070  1.00  5.00
ATOM     10  CA  LEU A   6      73.441  84.532  77.158  1.00  5.00
ATOM     11  CB  LEU A   6      71.484  83.804  76.555  1.00  5.00
ATOM     12  CA  GLY A   7      72.646  88.467  76.982  1.00  5.00
TER
ATOM     13  CA  GLY B   1      70.298  75.185  75.987  1.00  5.00
ATOM     14  CA  VAL B   2      73.365  76.550  77.867  1.00  5.00
ATOM     15  CB  VAL B   2      73.373  78.040  77.964  1.00  5.00
ATOM     16  CA  ASN B   3      75.759  74.877  80.258  1.00  5.00
ATOM     17  CB  ASN B   3      75.899  73.143  79.350  1.00  5.00
ATOM     18  CA  TYR B   4      78.739  75.577  82.786  1.00  5.00
ATOM     19  CB  TYR B   4      76.466  74.016  84.838  1.00  5.00
ATOM     20  CA  PHE B   5      81.593  73.446  83.942  1.00  5.00
ATOM     21  CB  PHE B   5      81.911  71.831  81.440  1.00  5.00
ATOM     22  CA  LEU B   6      84.391  73.793  86.480  1.00  5.00
ATOM     23  CB  LEU B   6      84.474  74.807  88.070  1.00  5.00
ATOM     24  CA  GLY B   7      87.780  71.930  86.866  1.00  5.00
TER
ATOM     25  CA  GLY C   1      89.537  84.054  85.410  1.00  5.00
ATOM     26  CA  VAL C   2      86.230  82.711  84.315  1.00  5.00
ATOM     27  CB  VAL C   2      85.003  83.261  85.015  1.00  5.00
ATOM     28  CA  ASN C   3      85.046  81.465  80.777  1.00  5.00
ATOM     29  CB  ASN C   3      85.642  79.875  79.835  1.00  5.00
ATOM     30  CA  TYR C   4      82.252  80.809  78.109  1.00  5.00
ATOM     31  CB  TYR C   4      78.972  81.543  78.415  1.00  5.00
ATOM     32  CA  PHE C   5      82.277  78.771  74.731  1.00  5.00
ATOM     33  CB  PHE C   5      84.145  76.923  76.011  1.00  5.00
ATOM     34  CA  LEU C   6      80.433  78.132  71.550  1.00  5.00
ATOM     35  CB  LEU C   6      80.384  78.511  69.648  1.00  5.00
ATOM     36  CA  GLY C   7      79.665  74.284  70.967  1.00  5.00
TER
ATOM     37  CA  GLY D   1      89.155  77.802  86.693  1.00  5.00
ATOM     38  CA  VAL D   2      85.686  77.935  85.088  1.00  5.00
ATOM     39  CB  VAL D   2      85.088  78.539  86.319  1.00  5.00
ATOM     40  CA  ASN D   3      84.429  76.942  81.598  1.00  5.00
ATOM     41  CB  ASN D   3      84.986  75.012  81.538  1.00  5.00
ATOM     42  CA  TYR D   4      80.860  77.369  79.820  1.00  5.00
ATOM     43  CB  TYR D   4      80.902  79.700  82.278  1.00  5.00
ATOM     44  CA  PHE D   5      78.895  76.011  76.785  1.00  5.00
ATOM     45  CB  PHE D   5      79.611  73.047  76.691  1.00  5.00
ATOM     46  CA  LEU D   6      75.981  77.325  74.529  1.00  5.00
ATOM     47  CB  LEU D   6      77.127  79.125  74.693  1.00  5.00
ATOM     48  CA  GLY D   7      74.462  74.863  72.029  1.00  5.00
TER
ATOM     49  CA  GLY E   1      84.072  88.496  88.703  1.00  5.00
ATOM     50  CA  VAL E   2      82.393  88.720  85.138  1.00  5.00
ATOM     51  CB  VAL E   2      81.721  89.899  84.399  1.00  5.00
ATOM     52  CA  ASN E   3      83.660  87.200  81.876  1.00  5.00
ATOM     53  CB  ASN E   3      85.244  86.045  81.518  1.00  5.00
ATOM     54  CA  TYR E   4      82.818  87.092  78.173  1.00  5.00
ATOM     55  CB  TYR E   4      85.999  86.549  77.666  1.00  5.00
ATOM     56  CA  PHE E   5      82.510  84.733  75.453  1.00  5.00
ATOM     57  CB  PHE E   5      80.691  83.750  73.326  1.00  5.00
ATOM     58  CA  LEU E   6      84.968  83.065  73.415  1.00  5.00
ATOM     59  CB  LEU E   6      85.660  81.689  74.693  1.00  5.00
ATOM     60  CA  GLY E   7      84.859  82.964  69.692  1.00  5.00
TER
ATOM     61  CA  GLY F   1      78.834  88.164  72.522  1.00  5.00
ATOM     62  CA  VAL F   2      77.399  85.909  75.619  1.00  5.00
ATOM     63  CB  VAL F   2      76.630  84.879  74.850  1.00  5.00
ATOM     64  CA  ASN F   3      78.933  85.812  79.342  1.00  5.00
ATOM     65  CB  ASN F   3      77.648  87.224  79.494  1.00  5.00
ATOM     66  CA  TYR F   4      79.940  83.851  82.511  1.00  5.00
ATOM     67  CB  TYR F   4      82.333  83.632  80.220  1.00  5.00
ATOM     68  CA  PHE F   5      80.123  84.560  86.409  1.00  5.00
ATOM     69  CB  PHE F   5      79.694  86.560  88.721  1.00  5.00
ATOM     70  CA  LEU F   6      81.901  82.828  89.119  1.00  5.00
ATOM     71  CB  LEU F   6      83.792  83.390  89.947  1.00  5.00
ATOM     72  CA  GLY F   7      79.629  82.923  92.237  1.00  5.00
TER
CONECT    1    2
CONECT    2    4    3
CONECT    4    6    5
CONECT    6    8    7
CONECT    8   10    9
CONECT   10   12   11
CONECT   13   14
CONECT   14   16   15
CONECT   16   18   17
CONECT   18   20   19
CONECT   20   22   21
CONECT   22   24   23
CONECT   25   26
CONECT   26   28   27
CONECT   28   30   29
CONECT   30   32   31
CONECT   32   34   33
CONECT   34   36   35
CONECT   37   38
CONECT   38   40   39
CONECT   40   42   41
CONECT   42   44   43
CONECT   44   46   45
CONECT   46   48   47
CONECT   49   50
CONECT   50   52   51
CONECT   52   54   53
CONECT   54   56   55
CONECT   56   58   57
CONECT   58   60   59
CONECT   61   62
CONECT   62   64   63
CONECT   64   66   65
CONECT   66   68   67
CONECT   68   70   69
CONECT   70   72   71
ENDMDL
REMARK CysZ8 x 6            ENERGY    -2.91370E+01 RMS    0.00
CRYST1  161.300  161.300  161.300  90.00  90.00  90.00 P 1           1
ORIGX1       1.00000   0.00000   0.00000        0.00000
ORIGX2       0.00000   1.00000   0.00000        0.00000
ORIGX2       0.00000   0.00000   1.00000        0.00000
SCALE1       1.00000   0.00000   0.00000        0.00000
SCALE2       1.00000   0.00000   0.00000        0.00000
SCALE3       1.00000   0.00000   0.00000        0.00000
ATOM      1  CA  GLY A   1      80.046  91.642  87.614  1.00  5.00
ATOM      2  CA  VAL A   2      80.145  88.989  84.782  1.00  5.00
ATOM      3  CB  VAL A   2      79.916  89.973  83.655  1.00  5.00
ATOM      4  CA  ASN A   3      83.352  87.559  82.946  1.00  5.00
ATOM      5  CB  ASN A   3      84.847  87.686  84.354  1.00  5.00
ATOM      6  CA  TYR A   4      83.859  85.666  79.751  1.00  5.00
ATOM      7  CB  TYR A   4      83.306  85.378  76.390  1.00  5.00
ATOM      8  CA  PHE A   5      87.022  83.840  78.389  1.00  5.00
ATOM      9  CB  PHE A   5      86.652  83.651  81.443  1.00  5.00
ATOM     10  CA  LEU A   6      87.371  82.995  74.379  1.00  5.00
ATOM     11  CB  LEU A   6      87.543  84.995  73.753  1.00  5.00
ATOM     12  CA  GLY A   7      90.497  81.117  73.337  1.00  5.00
TER
ATOM     13  CA  GLY B   1      74.467  81.352  87.414  1.00  5.00
ATOM     14  CA  VAL B   2      76.718  81.574  84.290  1.00  5.00
ATOM     15  CB  VAL B   2      78.180  81.885  84.008  1.00  5.00
ATOM     16  CA  ASN B   3      75.785  80.325  80.913  1.00  5.00
ATOM     17  CB  ASN B   3      74.465  81.730  81.011  1.00  5.00
ATOM     18  CA  TYR B   4      78.229  79.818  77.902  1.00  5.00
ATOM     19  CB  TYR B   4      79.086  77.440  80.206  1.00  5.00
ATOM     20  CA  PHE B   5      78.111  79.448  74.049  1.00  5.00
ATOM     21  CB  PHE B   5      75.833  81.542  74.153  1.00  5.00
ATOM     22  CA  LEU B   6      80.560  78.292  71.394  1.00  5.00
ATOM     23  CB  LEU B   6      79.728  76.465  71.660  1.00  5.00
ATOM     24  CA  GLY B   7      79.897  79.958  68.070  1.00  5.00
TER
ATOM     25  CA  GLY C   1      87.041  75.338  74.072  1.00  5.00
ATOM     26  CA  VAL C   2      85.710  78.253  76.150  1.00  5.00
ATOM     27  CB  VAL C   2      85.194  79.656  75.892  1.00  5.00
ATOM     28  CA  ASN C   3      85.591  79.589  79.745  1.00  5.00
ATOM     29  CB  ASN C   3      86.744  78.676  81.201  1.00  5.00
ATOM     30  CA  TYR C   4      82.856  81.846  81.644  1.00  5.00
ATOM     31  CB  TYR C   4      81.471  81.709  78.606  1.00  5.00
ATOM     32  CA  PHE C   5      82.539  83.421  85.031  1.00  5.00
ATOM     33  CB  PHE C   5      83.818  84.092  87.715  1.00  5.00
ATOM     34  CA  LEU C   6      79.872  85.194  87.240  1.00  5.00
ATOM     35  CB  LEU C   6      77.788  85.378  87.537  1.00  5.00
ATOM     36  CA  GLY C   7      80.496  86.913  90.689  1.00  5.00
TER
ATOM     37  CA  GLY D   1      71.364  83.726  85.278  1.00  5.00
ATOM     38  CA  VAL D   2      74.003  85.499  83.044  1.00  5.00
ATOM     39  CB  VAL D   2      75.480  85.949  83.076  1.00  5.00
ATOM     40  CA  ASN D   3      75.441  84.393  79.405  1.00  5.00
ATOM     41  CB  ASN D   3      75.900  85.963  78.101  1.00  5.00
ATOM     42  CA  TYR D   4      78.879  84.532  77.835  1.00  5.00
ATOM     43  CB  TYR D   4      80.303  85.159  80.674  1.00  5.00
ATOM     44  CA  PHE D   5      79.678  83.929  74.108  1.00  5.00
ATOM     45  CB  PHE D   5      78.913  84.239  71.279  1.00  5.00
ATOM     46  CA  LEU D   6      82.741  82.576  71.900  1.00  5.00
ATOM     47  CB  LEU D   6      83.873  80.863  71.625  1.00  5.00
ATOM     48  CA  GLY D   7      84.692  85.068  69.623  1.00  5.00
TER
ATOM     49  CA  GLY E   1      77.656  71.215  74.140  1.00  5.00
ATOM     50  CA  VAL E   2      77.815  73.621  77.279  1.00  5.00
ATOM     51  CB  VAL E   2      77.687  74.878  76.460  1.00  5.00
ATOM     52  CA  ASN E   3      78.261  72.845  80.982  1.00  5.00
ATOM     53  CB  ASN E   3      80.099  72.255  80.552  1.00  5.00
ATOM     54  CA  TYR E   4      77.503  75.288  83.783  1.00  5.00
ATOM     55  CB  TYR E   4      74.336  75.278  83.171  1.00  5.00
ATOM     56  CA  PHE E   5      78.895  74.907  87.469  1.00  5.00
ATOM     57  CB  PHE E   5      81.467  74.077  86.150  1.00  5.00
ATOM     58  CA  LEU E   6      77.801  76.877  90.536  1.00  5.00
ATOM     59  CB  LEU E   6      76.130  77.295  91.661  1.00  5.00
ATOM     60  CA  GLY E   7      80.414  76.980  93.297  1.00  5.00
TER
ATOM     61  CA  GLY F   1      82.068  72.953  73.725  1.00  5.00
ATOM     62  CA  VAL F   2      82.006  75.483  76.813  1.00  5.00
ATOM     63  CB  VAL F   2      81.436  76.770  76.231  1.00  5.00
ATOM     64  CA  ASN F   3      82.330  75.793  80.356  1.00  5.00
ATOM     65  CB  ASN F   3      84.114  74.785  80.347  1.00  5.00
ATOM     66  CA  TYR F   4      81.170  78.237  82.993  1.00  5.00
ATOM     67  CB  TYR F   4      78.708  78.083  85.196  1.00  5.00
ATOM     68  CA  PHE F   5      81.815  79.121  86.815  1.00  5.00
ATOM     69  CB  PHE F   5      84.748  78.653  86.314  1.00  5.00
ATOM     70  CA  LEU F   6      79.822  81.069  89.418  1.00  5.00
ATOM     71  CB  LEU F   6      77.909  81.695  90.290  1.00  5.00
ATOM     72  CA  GLY F   7      81.382  82.507  92.597  1.00  5.00
TER
CONECT    1    2
CONECT    2    4    3
CONECT    4    6    5
CONECT    6    8    7
CONECT    8   10    9
CONECT   10   12   11
CONECT   13   14
CONECT   14   16   15
CONECT   16   18   17
CONECT   18   20   19
CONECT   20   22   21
CONECT   22   24   23
CONECT   25   26
CONECT   26   28   27
CONECT   28   30   29
CONECT   30   32   31
CONECT   32   34   33
CONECT   34   36   35
CONECT   37   38
CONECT   38   40   39
CONECT   40   42   41
CONECT   42   44   43
CONECT   44   46   45
CONECT   46   48   47
CONECT   49   50
CONECT   50   52   51
CONECT   52   54   53
CONECT   54   56   55
CONECT   56   58   57
CONECT   58   60   59
CONECT   61   62
CONECT   62   64   63
CONECT   64   66   65
CONECT   66   68   67
CONECT   68   70   69
CONECT   70   72   71
ENDMDL
REMARK CysZ8 x 6            ENERGY    -2.91370E+01 RMS    0.00
CRYST1  161.300  161.300  161.300  90.00  90.00  90.00 P 1           1
ORIGX1       1.00000   0.00000   0.00000        0.00000
ORIGX2       0.00000   1.00000   0.00000        0.00000
ORIGX2       0.00000   0.00000   1.00000        0.00000
SCALE1       1.00000   0.00000   0.00000        0.00000
SCALE2       1.00000   0.00000   0.00000        0.00000
SCALE3       1.00000   0.00000   0.00000        0.00000
ATOM      1  CA  GLY A   1      91.482  83.997  88.795  1.00  5.00
ATOM      2  CA  VAL A   2      87.877  82.770  87.479  1.00  5.00
ATOM      3  CB  VAL A   2      86.632  83.630  87.221  1.00  5.00
ATOM      4  CA  ASN A   3      86.429  80.158  84.911  1.00  5.00
ATOM      5  CB  ASN A   3      87.960  78.949  85.441  1.00  5.00
ATOM      6  CA  TYR A   4      82.986  79.408  82.972  1.00  5.00
ATOM      7  CB  TYR A   4      80.168  81.115  82.774  1.00  5.00
ATOM      8  CA  PHE A   5      81.867  76.248  80.773  1.00  5.00
ATOM      9  CB  PHE A   5      81.767  73.259  80.498  1.00  5.00
ATOM     10  CA  LEU A   6      79.458  75.979  77.950  1.00  5.00
ATOM     11  CB  LEU A   6      78.293  77.650  77.377  1.00  5.00
ATOM     12  CA  GLY A   7      77.677  72.660  76.720  1.00  5.00
TER
ATOM     13  CA  GLY B   1      69.212  78.156  73.156  1.00  5.00
ATOM     14  CA  VAL B   2      71.676  79.167  75.740  1.00  5.00
ATOM     15  CB  VAL B   2      72.353  77.762  75.846  1.00  5.00
ATOM     16  CA  ASN B   3      74.455  81.786  76.409  1.00  5.00
ATOM     17  CB  ASN B   3      72.851  82.948  75.815  1.00  5.00
ATOM     18  CA  TYR B   4      77.581  82.075  78.746  1.00  5.00
ATOM     19  CB  TYR B   4      80.822  81.626  78.808  1.00  5.00
ATOM     20  CA  PHE B   5      80.056  84.727  80.055  1.00  5.00
ATOM     21  CB  PHE B   5      77.456  86.245  80.060  1.00  5.00
ATOM     22  CA  LEU B   6      83.423  84.584  81.990  1.00  5.00
ATOM     23  CB  LEU B   6      84.512  83.183  81.958  1.00  5.00
ATOM     24  CA  GLY B   7      85.212  87.307  84.066  1.00  5.00
TER
ATOM     25  CA  GLY C   1      73.977  76.501  68.337  1.00  5.00
ATOM     26  CA  VAL C   2      75.171  78.070  71.708  1.00  5.00
ATOM     27  CB  VAL C   2      75.497  76.894  72.606  1.00  5.00
ATOM     28  CA  ASN C   3      76.990  81.639  72.786  1.00  5.00
ATOM     29  CB  ASN C   3      77.378  83.401  71.915  1.00  5.00
ATOM     30  CA  TYR C   4      79.848  82.254  74.987  1.00  5.00
ATOM     31  CB  TYR C   4      82.707  80.554  74.989  1.00  5.00
ATOM     32  CA  PHE C   5      81.882  85.315  76.345  1.00  5.00
ATOM     33  CB  PHE C   5      79.197  86.067  75.394  1.00  5.00
ATOM     34  CA  LEU C   6      85.450  85.386  77.613  1.00  5.00
ATOM     35  CB  LEU C   6      86.117  83.686  76.559  1.00  5.00
ATOM     36  CA  GLY C   7      86.222  88.801  79.005  1.00  5.00
TER
ATOM     37  CA  GLY D   1      92.508  85.719  84.962  1.00  5.00
ATOM     38  CA  VAL D   2      89.560  84.635  82.832  1.00  5.00
ATOM     39  CB  VAL D   2      89.425  84.977  81.420  1.00  5.00
ATOM     40  CA  ASN D   3      89.084  80.920  81.537  1.00  5.00
ATOM     41  CB  ASN D   3      90.908  80.003  81.530  1.00  5.00
ATOM     42  CA  TYR D   4      86.269  79.388  79.332  1.00  5.00
ATOM     43  CB  TYR D   4      89.388  78.614  78.261  1.00  5.00
ATOM     44  CA  PHE D   5      85.439  75.659  78.638  1.00  5.00
ATOM     45  CB  PHE D   5      86.040  75.747  81.539  1.00  5.00
ATOM     46  CA  LEU D   6      83.404  73.896  75.869  1.00  5.00
ATOM     47  CB  LEU D   6      82.908  75.202  74.367  1.00  5.00
ATOM     48  CA  GLY D   7      82.057  70.195  76.417  1.00  5.00
TER
ATOM     49  CA  GLY E   1      67.440  82.085  74.983  1.00  5.00
ATOM     50  CA  VAL E   2      68.805  82.470  78.501  1.00  5.00
ATOM     51  CB  VAL E   2      67.724  82.050  79.377  1.00  5.00
ATOM     52  CA  ASN E   3      72.372  83.456  79.409  1.00  5.00
ATOM     53  CB  ASN E   3      72.567  85.128  78.216  1.00  5.00
ATOM     54  CA  TYR E   4      74.465  83.150  82.663  1.00  5.00
ATOM     55  CB  TYR E   4      71.146  82.321  83.152  1.00  5.00
ATOM     56  CA  PHE E   5      77.852  85.072  83.606  1.00  5.00
ATOM     57  CB  PHE E   5      76.440  85.788  86.256  1.00  5.00
ATOM     58  CA  LEU E   6      80.533  84.140  86.299  1.00  5.00
ATOM     59  CB  LEU E   6      81.837  82.584  86.587  1.00  5.00
ATOM     60  CA  GLY E   7      82.273  87.094  88.005  1.00  5.00
TER
ATOM     61  CA  GLY F   1      73.416  74.781  80.081  1.00  5.00
ATOM     62  CA  VAL F   2      76.027  77.332  81.576  1.00  5.00
ATOM     63  CB  VAL F   2      75.601  78.626  80.986  1.00  5.00
ATOM     64  CA  ASN F   3      78.464  76.424  84.386  1.00  5.00
ATOM     65  CB  ASN F   3      80.193  75.231  84.583  1.00  5.00
ATOM     66  CA  TYR F   4      80.823  78.728  86.317  1.00  5.00
ATOM     67  CB  TYR F   4      77.869  80.430  85.852  1.00  5.00
ATOM     68  CA  PHE F   5      83.698  78.145  88.457  1.00  5.00
ATOM     69  CB  PHE F   5      85.796  75.850  88.861  1.00  5.00
ATOM     70  CA  LEU F   6      86.226  79.766  90.763  1.00  5.00
ATOM     71  CB  LEU F   6      84.378  80.955  91.040  1.00  5.00
ATOM     72  CA  GLY F   7      89.536  77.792  90.936  1.00  5.00
TER
CONECT    1    2
CONECT    2    4    3
CONECT    4    6    5
CONECT    6    8    7
CONECT    8   10    9
CONECT   10   12   11
CONECT   13   14
CONECT   14   16   15
CONECT   16   18   17
CONECT   18   20   19
CONECT   20   22   21
CONECT   22   24   23
CONECT   25   26
CONECT   26   28   27
CONECT   28   30   29
CONECT   30   32   31
CONECT   32   34   33
CONECT   34   36   35
CONECT   37   38
CONECT   38   40   39
CONECT   40   42   41
CONECT   42   44   43
CONECT   44   46   45
CONECT   46   48   47
CONECT   49   50
CONECT   50   52   51
CONECT   52   54   53
CONECT   54   56   55
CONECT   56   58   57
CONECT   58   60   59
CONECT   61   62
CONECT   62   64   63
CONECT   64   66   65
CONECT   66   68   67
CONECT   68   70   69
CONECT   70   72   71
ENDMDL
REMARK CysZ8 x 6            ENERGY    -2.91370E+01 RMS    0.00
CRYST1  161.300  161.300  161.300  90.00  90.00  90.00 P 1           1
ORIGX1       1.00000   0.00000   0.00000        0.00000
ORIGX2       0.00000   1.00000   0.00000        0.00000
ORIGX2       0.00000   0.00000   1.00000        0.00000
SCALE1       1.00000   0.00000   0.00000        0.00000
SCALE2       1.00000   0.00000   0.00000        0.00000
SCALE3       1.00000   0.00000   0.00000        0.00000
ATOM      1  CA  GLY A   1      83.237  71.177  81.696  1.00  5.00
ATOM      2  CA  VAL A   2      81.615  74.631  81.146  1.00  5.00
ATOM      3  CB  VAL A   2      81.214  75.158  82.488  1.00  5.00
ATOM      4  CA  ASN A   3      80.987  76.535  77.888  1.00  5.00
ATOM      5  CB  ASN A   3      80.884  75.610  76.089  1.00  5.00
ATOM      6  CA  TYR A   4      79.746  80.328  76.948  1.00  5.00
ATOM      7  CB  TYR A   4      78.689  81.422  79.988  1.00  5.00
ATOM      8  CA  PHE A   5      78.835  82.343  73.793  1.00  5.00
ATOM      9  CB  PHE A   5      78.282  82.224  70.736  1.00  5.00
ATOM     10  CA  LEU A   6      78.740  85.925  72.818  1.00  5.00
ATOM     11  CB  LEU A   6      79.662  87.814  73.042  1.00  5.00
ATOM     12  CA  GLY A   7      76.805  87.162  69.634  1.00  5.00
TER
ATOM     13  CA  GLY B   1      78.989  90.479  81.371  1.00  5.00
ATOM     14  CA  VAL B   2      78.143  86.859  81.897  1.00  5.00
ATOM     15  CB  VAL B   2      77.287  86.107  80.961  1.00  5.00
ATOM     16  CA  ASN B   3      80.457  84.422  83.913  1.00  5.00
ATOM     17  CB  ASN B   3      79.775  85.363  85.509  1.00  5.00
ATOM     18  CA  TYR B   4      80.879  80.525  84.085  1.00  5.00
ATOM     19  CB  TYR B   4      82.323  79.995  81.217  1.00  5.00
ATOM     20  CA  PHE B   5      82.619  78.419  86.705  1.00  5.00
ATOM     21  CB  PHE B   5      83.542  78.566  89.425  1.00  5.00
ATOM     22  CA  LEU B   6      83.896  75.062  87.363  1.00  5.00
ATOM     23  CB  LEU B   6      84.424  73.946  85.723  1.00  5.00
ATOM     24  CA  GLY B   7      84.081  73.796  90.915  1.00  5.00
TER
ATOM     25  CA  GLY C   1      79.856  85.141  66.829  1.00  5.00
ATOM     26  CA  VAL C   2      82.514  84.312  69.216  1.00  5.00
ATOM     27  CB  VAL C   2      83.212  85.621  69.297  1.00  5.00
ATOM     28  CA  ASN C   3      82.591  81.409  71.813  1.00  5.00
ATOM     29  CB  ASN C   3      81.930  79.777  70.875  1.00  5.00
ATOM     30  CA  TYR C   4      84.466  80.509  75.112  1.00  5.00
ATOM     31  CB  TYR C   4      85.119  84.006  75.322  1.00  5.00
ATOM     32  CA  PHE C   5      85.352  77.243  77.339  1.00  5.00
ATOM     33  CB  PHE C   5      87.624  75.269  76.469  1.00  5.00
ATOM     34  CA  LEU C   6      85.872  76.513  80.972  1.00  5.00
ATOM     35  CB  LEU C   6      85.501  77.431  82.791  1.00  5.00
ATOM     36  CA  GLY C   7      88.306  73.641  81.664  1.00  5.00
TER
ATOM     37  CA  GLY D   1      75.424  90.090  85.581  1.00  5.00
ATOM     38  CA  VAL D   2      74.481  86.416  85.205  1.00  5.00
ATOM     39  CB  VAL D   2      73.522  85.850  84.249  1.00  5.00
ATOM     40  CA  ASN D   3      76.702  83.425  86.299  1.00  5.00
ATOM     41  CB  ASN D   3      77.817  82.728  87.924  1.00  5.00
ATOM     42  CA  TYR D   4      76.594  79.627  85.914  1.00  5.00
ATOM     43  CB  TYR D   4      77.922  78.645  82.918  1.00  5.00
ATOM     44  CA  PHE D   5      78.847  77.026  87.813  1.00  5.00
ATOM     45  CB  PHE D   5      78.652  76.818  90.652  1.00  5.00
ATOM     46  CA  LEU D   6      79.147  73.258  87.654  1.00  5.00
ATOM     47  CB  LEU D   6      79.954  72.093  86.025  1.00  5.00
ATOM     48  CA  GLY D   7      80.186  70.924  90.375  1.00  5.00
TER
ATOM     49  CA  GLY E   1      73.662  88.972  72.785  1.00  5.00
ATOM     50  CA  VAL E   2      75.603  87.021  75.454  1.00  5.00
ATOM     51  CB  VAL E   2      75.054  88.019  76.529  1.00  5.00
ATOM     52  CA  ASN E   3      74.801  83.229  76.393  1.00  5.00
ATOM     53  CB  ASN E   3      74.502  81.795  75.146  1.00  5.00
ATOM     54  CA  TYR E   4      76.180  80.039  78.675  1.00  5.00
ATOM     55  CB  TYR E   4      74.009  78.883  81.030  1.00  5.00
ATOM     56  CA  PHE E   5      76.284  76.219  78.950  1.00  5.00
ATOM     57  CB  PHE E   5      76.981  77.528  76.350  1.00  5.00
ATOM     58  CA  LEU E   6      76.810  73.770  81.836  1.00  5.00
ATOM     59  CB  LEU E   6      75.216  74.683  82.812  1.00  5.00
ATOM     60  CA  GLY E   7      77.794  70.166  82.005  1.00  5.00
TER
ATOM     61  CA  GLY F   1      88.095  76.996  91.760  1.00  5.00
ATOM     62  CA  VAL F   2      88.074  77.786  87.813  1.00  5.00
ATOM     63  CB  VAL F   2      88.918  76.652  87.505  1.00  5.00
ATOM     64  CA  ASN F   3      85.897  80.576  86.490  1.00  5.00
ATOM     65  CB  ASN F   3      87.351  81.713  86.227  1.00  5.00
ATOM     66  CA  TYR F   4      85.449  81.803  82.828  1.00  5.00
ATOM     67  CB  TYR F   4      86.861  80.618  80.085  1.00  5.00
ATOM     68  CA  PHE F   5      84.208  85.134  81.317  1.00  5.00
ATOM     69  CB  PHE F   5      85.456  87.857  81.052  1.00  5.00
ATOM     70  CA  LEU F   6      82.298  86.926  78.100  1.00  5.00
ATOM     71  CB  LEU F   6      81.052  85.405  77.374  1.00  5.00
ATOM     72  CA  GLY F   7      82.519  90.199  76.231  1.00  5.00
TER
CONECT    1    2
CONECT    2    4    3
CONECT    4    6    5
CONECT    6    8    7
CONECT    8   10    9
CONECT   10   12   11
CONECT   13   14
CONECT   14   16   15
CONECT   16   18   17
CONECT   18   20   19
CONECT   20   22   21
CONECT   22   24   23
CONECT   25   26
CONECT   26   28   27
CONECT   28   30   29
CONECT   30   32   31
CONECT   32   34   33
CONECT   34   36   35
CONECT   37   38
CONECT   38   40   39
CONECT   40   42   41
CONECT   42   44   43
CONECT   44   46   45
CONECT   46   48   47
CONECT   49   50
CONECT   50   52   51
CONECT   52   54   53
CONECT   54   56   55
CONECT   56   58   57
CONECT   58   60   59
CONECT   61   62
CONECT   62   64   63
CONECT   64   66   65
CONECT   66   68   67
CONECT   68   70   69
CONECT   70   72   71
ENDMDL
REMARK CysZ8 x 6            ENERGY    -2.91369E+01 RMS    0.00
CRYST1  161.300  161.300  161.300  90.00  90.00  90.00 P 1           1
ORIGX1       1.00000   0.00000   0.00000        0.00000
ORIGX2       0.00000   1.00000   0.00000        0.00000
ORIGX2       0.00000   0.00000   1.00000        0.00000
SCALE1       1.00000   0.00000   0.00000        0.00000
SCALE2       1.00000   0.00000   0.00000        0.00000
SCALE3       1.00000   0.00000   0.00000        0.00000
ATOM      1  CA  GLY A   1      74.430  90.384  86.300  1.00  5.00
ATOM      2  CA  VAL A   2      78.103  89.786  85.596  1.00  5.00
ATOM      3  CB  VAL A   2      78.699  89.250  86.833  1.00  5.00
ATOM      4  CA  ASN A   3      79.868  88.458  82.507  1.00  5.00
ATOM      5  CB  ASN A   3      80.873  90.016  81.744  1.00  5.00
ATOM      6  CA  TYR A   4      82.666  85.711  82.134  1.00  5.00
ATOM      7  CB  TYR A   4      83.570  84.760  85.317  1.00  5.00
ATOM      8  CA  PHE A   5      85.494  84.784  79.569  1.00  5.00
ATOM      9  CB  PHE A   5      87.186  85.822  77.441  1.00  5.00
ATOM     10  CA  LEU A   6      86.603  81.350  78.608  1.00  5.00
ATOM     11  CB  LEU A   6      85.285  79.930  79.273  1.00  5.00
ATOM     12  CA  GLY A   7      90.200  81.425  77.345  1.00  5.00
TER
ATOM     13  CA  GLY B   1      79.078  85.199  90.190  1.00  5.00
ATOM     14  CA  VAL B   2      80.417  82.637  87.444  1.00  5.00
ATOM     15  CB  VAL B   2      79.870  82.591  85.948  1.00  5.00
ATOM     16  CA  ASN B   3      83.619  80.387  86.942  1.00  5.00
ATOM     17  CB  ASN B   3      85.148  79.382  87.860  1.00  5.00
ATOM     18  CA  TYR B   4      85.214  79.050  83.725  1.00  5.00
ATOM     19  CB  TYR B   4      88.430  79.674  83.005  1.00  5.00
ATOM     20  CA  PHE B   5      86.567  75.740  83.005  1.00  5.00
ATOM     21  CB  PHE B   5      84.257  74.397  84.589  1.00  5.00
ATOM     22  CA  LEU B   6      88.723  74.605  80.160  1.00  5.00
ATOM     23  CB  LEU B   6      89.293  76.286  79.324  1.00  5.00
ATOM     24  CA  GLY B   7      90.301  71.065  79.449  1.00  5.00
TER
ATOM     25  CA  GLY C   1      87.002  72.741  73.961  1.00  5.00
ATOM     26  CA  VAL C   2      85.784  75.268  76.865  1.00  5.00
ATOM     27  CB  VAL C   2      84.945  76.531  76.406  1.00  5.00
ATOM     28  CA  ASN C   3      83.216  75.182  79.679  1.00  5.00
ATOM     29  CB  ASN C   3      82.236  73.644  80.320  1.00  5.00
ATOM     30  CA  TYR C   4      81.535  78.081  81.608  1.00  5.00
ATOM     31  CB  TYR C   4      79.156  80.348  80.876  1.00  5.00
ATOM     32  CA  PHE C   5      79.811  77.929  85.009  1.00  5.00
ATOM     33  CB  PHE C   5      80.764  77.684  87.772  1.00  5.00
ATOM     34  CA  LEU C   6      77.345  80.136  87.301  1.00  5.00
ATOM     35  CB  LEU C   6      75.318  79.966  87.651  1.00  5.00
ATOM     36  CA  GLY C   7      77.721  79.254  91.188  1.00  5.00
TER
ATOM     37  CA  GLY D   1      70.666  78.578  82.583  1.00  5.00
ATOM     38  CA  VAL D   2      73.937  80.474  81.775  1.00  5.00
ATOM     39  CB  VAL D   2      74.906  79.577  82.386  1.00  5.00
ATOM     40  CA  ASN D   3      74.585  82.333  78.545  1.00  5.00
ATOM     41  CB  ASN D   3      73.856  83.908  77.429  1.00  5.00
ATOM     42  CA  TYR D   4      77.526  82.896  76.138  1.00  5.00
ATOM     43  CB  TYR D   4      79.582  80.384  77.073  1.00  5.00
ATOM     44  CA  PHE D   5      78.687  85.900  73.611  1.00  5.00
ATOM     45  CB  PHE D   5      77.916  87.482  76.013  1.00  5.00
ATOM     46  CA  LEU D   6      81.305  86.141  71.099  1.00  5.00
ATOM     47  CB  LEU D   6      81.478  84.449  69.840  1.00  5.00
ATOM     48  CA  GLY D   7      82.708  89.539  69.896  1.00  5.00
TER
ATOM     49  CA  GLY E   1      82.147  72.528  71.434  1.00  5.00
ATOM     50  CA  VAL E   2      80.897  74.750  74.355  1.00  5.00
ATOM     51  CB  VAL E   2      80.469  76.196  73.859  1.00  5.00
ATOM     52  CA  ASN E   3      79.496  73.828  77.833  1.00  5.00
ATOM     53  CB  ASN E   3      78.782  72.017  78.409  1.00  5.00
ATOM     54  CA  TYR E   4      77.674  76.078  80.493  1.00  5.00
ATOM     55  CB  TYR E   4      77.132  77.460  77.650  1.00  5.00
ATOM     56  CA  PHE E   5      76.633  75.223  84.296  1.00  5.00
ATOM     57  CB  PHE E   5      77.531  73.429  86.405  1.00  5.00
ATOM     58  CA  LEU E   6      73.721  76.456  86.654  1.00  5.00
ATOM     59  CB  LEU E   6      71.915  75.637  86.213  1.00  5.00
ATOM     60  CA  GLY E   7      74.624  76.148  90.325  1.00  5.00
TER
ATOM     61  CA  GLY F   1      88.322  84.602  72.207  1.00  5.00
ATOM     62  CA  VAL F   2      84.735  84.194  73.469  1.00  5.00
ATOM     63  CB  VAL F   2      84.194  83.230  74.442  1.00  5.00
ATOM     64  CA  ASN F   3      82.704  85.433  76.421  1.00  5.00
ATOM     65  CB  ASN F   3      82.007  86.515  78.038  1.00  5.00
ATOM     66  CA  TYR F   4      80.057  83.865  79.106  1.00  5.00
ATOM     67  CB  TYR F   4      82.092  82.632  81.337  1.00  5.00
ATOM     68  CA  PHE F   5      77.388  85.137  81.110  1.00  5.00
ATOM     69  CB  PHE F   5      75.651  87.599  81.933  1.00  5.00
ATOM     70  CA  LEU F   6      74.995  84.149  83.951  1.00  5.00
ATOM     71  CB  LEU F   6      75.449  84.637  85.979  1.00  5.00
ATOM     72  CA  GLY F   7      71.603  85.688  83.580  1.00  5.00
TER
CONECT    1    2
CONECT    2    4    3
CONECT    4    6    5
CONECT    6    8    7
CONECT    8   10    9
CONECT   10   12   11
CONECT   13   14
CONECT   14   16   15
CONECT   16   18   17
CONECT   18   20   19
CONECT   20   22   21
CONECT   22   24   23
CONECT   25   26
CONECT   26   28   27
CONECT   28   30   29
CONECT   30   32   31
CONECT   32   34   33
CONECT   34   36   35
CONECT   37   38
CONECT   38   40   39
CONECT   40   42   41
CONECT   42   44   43
CONECT   44   46   45
CONECT   46   48   47
CONECT   49   50
CONECT   50   52   51
CONECT   52   54   53
CONECT   54   56   55
CONECT   56   58   57
CONECT   58   60   59
CONECT   61   62
CONECT   62   64   63
CONECT   64   66   65
CONECT   66   68   67
CONECT   68   70   69
CONECT   70   72   71
ENDMDL
REMARK CysZ8 x 6            ENERGY    -2.91369E+01 RMS    0.00
CRYST1  161.300  161.300  161.300  90.00  90.00  90.00 P 1           1
ORIGX1       1.00000   0.00000   0.00000        0.00000
ORIGX2       0.00000   1.00000   0.00000        0.00000
ORIGX2       0.00000   0.00000   1.00000        0.00000
SCALE1       1.00000   0.00000   0.00000        0.00000
SCALE2       1.00000   0.00000   0.00000        0.00000
SCALE3       1.00000   0.00000   0.00000        0.00000
ATOM      1  CA  GLY A   1      82.672  86.343  89.661  1.00  5.00
ATOM      2  CA  VAL A   2      82.060  84.575  86.487  1.00  5.00
ATOM      3  CB  VAL A   2      83.214  83.635  86.574  1.00  5.00
ATOM      4  CA  ASN A   3      78.729  82.383  85.758  1.00  5.00
ATOM      5  CB  ASN A   3      76.958  82.816  84.932  1.00  5.00
ATOM      6  CA  TYR A   4      78.244  79.652  83.272  1.00  5.00
ATOM      7  CB  TYR A   4      79.942  78.176  80.731  1.00  5.00
ATOM      8  CA  PHE A   5      74.609  78.436  81.854  1.00  5.00
ATOM      9  CB  PHE A   5      74.990  81.297  81.147  1.00  5.00
ATOM     10  CA  LEU A   6      72.979  75.560  80.160  1.00  5.00
ATOM     11  CB  LEU A   6      73.294  73.555  80.418  1.00  5.00
ATOM     12  CA  GLY A   7      71.228  76.818  76.975  1.00  5.00
TER
ATOM     13  CA  GLY B   1      76.742  70.874  86.083  1.00  5.00
ATOM     14  CA  VAL B   2      78.228  74.051  84.736  1.00  5.00
ATOM     15  CB  VAL B   2      77.435  75.298  84.502  1.00  5.00
ATOM     16  CA  ASN B   3      81.646  75.374  85.496  1.00  5.00
ATOM     17  CB  ASN B   3      83.321  74.640  84.767  1.00  5.00
ATOM     18  CA  TYR B   4      83.500  78.850  85.300  1.00  5.00
ATOM     19  CB  TYR B   4      80.263  79.253  86.140  1.00  5.00
ATOM     20  CA  PHE B   5      87.115  80.012  85.059  1.00  5.00
ATOM     21  CB  PHE B   5      89.189  78.101  84.478  1.00  5.00
ATOM     22  CA  LEU B   6      88.702  83.223  86.057  1.00  5.00
ATOM     23  CB  LEU B   6      87.707  85.069  86.122  1.00  5.00
ATOM     24  CA  GLY B   7      92.389  83.665  85.087  1.00  5.00
TER
ATOM     25  CA  GLY C   1      82.235  68.387  76.109  1.00  5.00
ATOM     26  CA  VAL C   2      81.746  72.052  75.427  1.00  5.00
ATOM     27  CB  VAL C   2      80.415  72.318  74.929  1.00  5.00
ATOM     28  CA  ASN C   3      83.769  75.396  76.540  1.00  5.00
ATOM     29  CB  ASN C   3      85.649  75.985  76.199  1.00  5.00
ATOM     30  CA  TYR C   4      82.592  79.079  76.737  1.00  5.00
ATOM     31  CB  TYR C   4      80.071  81.362  76.841  1.00  5.00
ATOM     32  CA  PHE C   5      84.299  82.622  76.764  1.00  5.00
ATOM     33  CB  PHE C   5      87.135  83.571  77.161  1.00  5.00
ATOM     34  CA  LEU C   6      82.932  85.576  78.461  1.00  5.00
ATOM     35  CB  LEU C   6      81.208  85.808  79.210  1.00  5.00
ATOM     36  CA  GLY C   7      83.807  89.235  77.604  1.00  5.00
TER
ATOM     37  CA  GLY D   1      76.295  93.018  84.187  1.00  5.00
ATOM     38  CA  VAL D   2      77.227  91.387  80.514  1.00  5.00
ATOM     39  CB  VAL D   2      78.645  91.095  80.059  1.00  5.00
ATOM     40  CA  ASN D   3      76.725  87.910  78.923  1.00  5.00
ATOM     41  CB  ASN D   3      75.291  86.823  78.112  1.00  5.00
ATOM     42  CA  TYR D   4      78.403  85.911  76.154  1.00  5.00
ATOM     43  CB  TYR D   4      80.103  88.772  75.837  1.00  5.00
ATOM     44  CA  PHE D   5      77.857  82.974  73.782  1.00  5.00
ATOM     45  CB  PHE D   5      75.749  84.737  72.611  1.00  5.00
ATOM     46  CA  LEU D   6      80.317  80.431  72.449  1.00  5.00
ATOM     47  CB  LEU D   6      82.423  80.874  72.932  1.00  5.00
ATOM     48  CA  GLY D   7      78.781  78.015  69.948  1.00  5.00
TER
ATOM     49  CA  GLY E   1      88.009  88.792  80.618  1.00  5.00
ATOM     50  CA  VAL E   2      86.664  85.397  82.226  1.00  5.00
ATOM     51  CB  VAL E   2      85.185  85.186  82.300  1.00  5.00
ATOM     52  CA  ASN E   3      85.799  81.747  80.911  1.00  5.00
ATOM     53  CB  ASN E   3      87.777  81.516  81.479  1.00  5.00
ATOM     54  CA  TYR E   4      83.131  79.044  80.995  1.00  5.00
ATOM     55  CB  TYR E   4      85.261  79.303  78.401  1.00  5.00
ATOM     56  CA  PHE E   5      82.916  75.084  80.900  1.00  5.00
ATOM     57  CB  PHE E   5      85.820  75.223  80.685  1.00  5.00
ATOM     58  CA  LEU E   6      80.106  72.869  80.264  1.00  5.00
ATOM     59  CB  LEU E   6      78.391  74.168  80.099  1.00  5.00
ATOM     60  CA  GLY E   7      80.420  69.278  81.412  1.00  5.00
TER
ATOM     61  CA  GLY F   1      75.385  74.827  73.443  1.00  5.00
ATOM     62  CA  VAL F   2      77.250  76.743  76.098  1.00  5.00
ATOM     63  CB  VAL F   2      78.607  76.616  75.542  1.00  5.00
ATOM     64  CA  ASN F   3      76.415  80.254  77.556  1.00  5.00
ATOM     65  CB  ASN F   3      75.193  81.640  76.810  1.00  5.00
ATOM     66  CA  TYR F   4      78.375  82.543  79.966  1.00  5.00
ATOM     67  CB  TYR F   4      81.125  81.782  81.560  1.00  5.00
ATOM     68  CA  PHE F   5      77.687  85.718  82.236  1.00  5.00
ATOM     69  CB  PHE F   5      76.260  87.570  84.089  1.00  5.00
ATOM     70  CA  LEU F   6      80.385  88.409  83.635  1.00  5.00
ATOM     71  CB  LEU F   6      81.931  89.028  82.980  1.00  5.00
ATOM     72  CA  GLY F   7      79.893  90.446  86.907  1.00  5.00
TER
CONECT    1    2
CONECT    2    4    3
CONECT    4    6    5
CONECT    6    8    7
CONECT    8   10    9
CONECT   10   12   11
CONECT   13   14
CONECT   14   16   15
CONECT   16   18   17
CONECT   18   20   19
CONECT   20   22   21
CONECT   22   24   23
CONECT   25   26
CONECT   26   28   27
CONECT   28   30   29
CONECT   30   32   31
CONECT   32   34   33
CONECT   34   36   35
CONECT   37   38
CONECT   38   40   39
CONECT   40   42   41
CONECT   42   44   43
CONECT   44   46   45
CONECT   46   48   47
CONECT   49   50
CONECT   50   52   51
CONECT   52   54   53
CONECT   54   56   55
CONECT   56   58   57
CONECT   58   60   59
CONECT   61   62
CONECT   62   64   63
CONECT   64   66   65
CONECT   66   68   67
CONECT   68   70   69
CONECT   70   72   71
ENDMDL
REMARK CysZ8 x 6            ENERGY    -2.91368E+01 RMS    0.00
CRYST1  161.300  161.300  161.300  90.00  90.00  90.00 P 1           1
ORIGX1       1.00000   0.00000   0.00000        0.00000
ORIGX2       0.00000   1.00000   0.00000        0.00000
ORIGX2       0.00000   0.00000   1.00000        0.00000
SCALE1       1.00000   0.00000   0.00000        0.00000
SCALE2       1.00000   0.00000   0.00000        0.00000
SCALE3       1.00000   0.00000   0.00000        0.00000
ATOM      1  CA  GLY A   1      78.245  90.214  82.697  1.00  5.00
ATOM      2  CA  VAL A   2      79.248  86.644  83.308  1.00  5.00
ATOM      3  CB  VAL A   2      80.488  86.195  82.558  1.00  5.00
ATOM      4  CA  ASN A   3      77.145  83.980  85.548  1.00  5.00
ATOM      5  CB  ASN A   3      75.466  83.395  84.769  1.00  5.00
ATOM      6  CA  TYR A   4      76.915  80.176  86.083  1.00  5.00
ATOM      7  CB  TYR A   4      76.262  78.794  89.057  1.00  5.00
ATOM      8  CA  PHE A   5      73.815  78.103  85.880  1.00  5.00
ATOM      9  CB  PHE A   5      73.074  79.491  83.494  1.00  5.00
ATOM     10  CA  LEU A   6      73.079  74.484  86.256  1.00  5.00
ATOM     11  CB  LEU A   6      73.456  74.044  88.299  1.00  5.00
ATOM     12  CA  GLY A   7      71.602  72.615  83.110  1.00  5.00
TER
ATOM     13  CA  GLY B   1      80.921  73.802  87.773  1.00  5.00
ATOM     14  CA  VAL B   2      81.075  76.713  85.469  1.00  5.00
ATOM     15  CB  VAL B   2      79.634  77.090  85.200  1.00  5.00
ATOM     16  CA  ASN B   3      83.173  79.947  85.603  1.00  5.00
ATOM     17  CB  ASN B   3      84.615  78.808  86.282  1.00  5.00
ATOM     18  CA  TYR B   4      83.069  83.548  84.134  1.00  5.00
ATOM     19  CB  TYR B   4      80.749  83.527  86.712  1.00  5.00
ATOM     20  CA  PHE B   5      85.395  86.611  83.814  1.00  5.00
ATOM     21  CB  PHE B   5      86.508  83.983  82.912  1.00  5.00
ATOM     22  CA  LEU B   6      84.608  90.123  83.237  1.00  5.00
ATOM     23  CB  LEU B   6      82.712  90.172  84.173  1.00  5.00
ATOM     24  CA  GLY B   7      87.759  92.291  81.880  1.00  5.00
TER
ATOM     25  CA  GLY C   1      74.760  86.918  74.157  1.00  5.00
ATOM     26  CA  VAL C   2      76.742  83.689  74.685  1.00  5.00
ATOM     27  CB  VAL C   2      78.204  83.272  74.466  1.00  5.00
ATOM     28  CA  ASN C   3      76.248  80.548  76.725  1.00  5.00
ATOM     29  CB  ASN C   3      74.357  80.524  76.145  1.00  5.00
ATOM     30  CA  TYR C   4      78.428  77.382  77.081  1.00  5.00
ATOM     31  CB  TYR C   4      80.310  78.223  74.348  1.00  5.00
ATOM     32  CA  PHE C   5      77.830  74.158  78.846  1.00  5.00
ATOM     33  CB  PHE C   5      75.591  74.025  77.116  1.00  5.00
ATOM     34  CA  LEU C   6      80.165  70.939  79.910  1.00  5.00
ATOM     35  CB  LEU C   6      82.216  71.428  80.046  1.00  5.00
ATOM     36  CA  GLY C   7      78.243  67.725  80.340  1.00  5.00
TER
ATOM     37  CA  GLY D   1      75.800  68.926  85.147  1.00  5.00
ATOM     38  CA  VAL D   2      77.249  72.472  84.367  1.00  5.00
ATOM     39  CB  VAL D   2      78.729  72.396  84.225  1.00  5.00
ATOM     40  CA  ASN D   3      75.900  75.337  82.080  1.00  5.00
ATOM     41  CB  ASN D   3      74.666  76.138  80.657  1.00  5.00
ATOM     42  CA  TYR D   4      77.470  78.742  81.717  1.00  5.00
ATOM     43  CB  TYR D   4      79.426  80.065  79.242  1.00  5.00
ATOM     44  CA  PHE D   5      76.624  82.415  80.436  1.00  5.00
ATOM     45  CB  PHE D   5      74.390  84.140  79.477  1.00  5.00
ATOM     46  CA  LEU D   6      78.705  85.056  78.987  1.00  5.00
ATOM     47  CB  LEU D   6      80.567  84.831  78.063  1.00  5.00
ATOM     48  CA  GLY D   7      76.819  88.172  77.705  1.00  5.00
TER
ATOM     49  CA  GLY E   1      83.314  90.979  72.299  1.00  5.00
ATOM     50  CA  VAL E   2      82.799  87.566  74.111  1.00  5.00
ATOM     51  CB  VAL E   2      81.343  87.574  73.945  1.00  5.00
ATOM     52  CA  ASN E   3      85.177  84.732  74.688  1.00  5.00
ATOM     53  CB  ASN E   3      86.992  84.372  75.510  1.00  5.00
ATOM     54  CA  TYR E   4      84.757  81.154  76.103  1.00  5.00
ATOM     55  CB  TYR E   4      83.609  78.070  76.985  1.00  5.00
ATOM     56  CA  PHE E   5      87.090  78.224  77.443  1.00  5.00
ATOM     57  CB  PHE E   5      88.855  80.398  78.515  1.00  5.00
ATOM     58  CA  LEU E   6      86.353  74.641  77.149  1.00  5.00
ATOM     59  CB  LEU E   6      85.667  73.155  76.424  1.00  5.00
ATOM     60  CA  GLY E   7      88.200  71.972  79.410  1.00  5.00
TER
ATOM     61  CA  GLY F   1      85.424  72.500  84.141  1.00  5.00
ATOM     62  CA  VAL F   2      83.681  75.304  81.748  1.00  5.00
ATOM     63  CB  VAL F   2      82.312  75.642  81.500  1.00  5.00
ATOM     64  CA  ASN F   3      84.869  78.982  81.595  1.00  5.00
ATOM     65  CB  ASN F   3      86.605  77.909  81.549  1.00  5.00
ATOM     66  CA  TYR F   4      83.626  82.079  79.856  1.00  5.00
ATOM     67  CB  TYR F   4      81.104  81.847  82.192  1.00  5.00
ATOM     68  CA  PHE F   5      84.983  85.916  79.449  1.00  5.00
ATOM     69  CB  PHE F   5      87.317  87.834  79.794  1.00  5.00
ATOM     70  CA  LEU F   6      83.226  89.099  78.522  1.00  5.00
ATOM     71  CB  LEU F   6      81.480  90.030  78.868  1.00  5.00
ATOM     72  CA  GLY F   7      84.951  91.955  76.842  1.00  5.00
TER
CONECT    1    2
CONECT    2    4    3
CONECT    4    6    5
CONECT    6    8    7
CONECT    8   10    9
CONECT   10   12   11
CONECT   13   14
CONECT   14   16   15
CONECT   16   18   17
CONECT   18   20   19
CONECT   20   22   21
CONECT   22   24   23
CONECT   25   26
CONECT   26   28   27
CONECT   28   30   29
CONECT   30   32   31
CONECT   32   34   33
CONECT   34   36   35
CONECT   37   38
CONECT   38   40   39
CONECT   40   42   41
CONECT   42   44   43
CONECT   44   46   45
CONECT   46   48   47
CONECT   49   50
CONECT   50   52   51
CONECT   52   54   53
CONECT   54   56   55
CONECT   56   58   57
CONECT   58   60   59
CONECT   61   62
CONECT   62   64   63
CONECT   64   66   65
CONECT   66   68   67
CONECT   68   70   69
CONECT   70   72   71
ENDMDL
REMARK CysZ8 x 6            ENERGY    -2.91368E+01 RMS    0.00
CRYST1  161.300  161.300  161.300  90.00  90.00  90.00 P 1           1
ORIGX1       1.00000   0.00000   0.00000        0.00000
ORIGX2       0.00000   1.00000   0.00000        0.00000
ORIGX2       0.00000   0.00000   1.00000        0.00000
SCALE1       1.00000   0.00000   0.00000        0.00000
SCALE2       1.00000   0.00000   0.00000        0.00000
SCALE3       1.00000   0.00000   0.00000        0.00000
ATOM      1  CA  GLY A   1      85.834  78.530  91.593  1.00  5.00
ATOM      2  CA  VAL A   2      84.622  77.161  88.247  1.00  5.00
ATOM      3  CB  VAL A   2      83.338  77.850  88.464  1.00  5.00
ATOM      4  CA  ASN A   3      87.029  77.259  85.466  1.00  5.00
ATOM      5  CB  ASN A   3      88.603  76.388  84.618  1.00  5.00
ATOM      6  CA  TYR A   4      87.744  79.588  82.478  1.00  5.00
ATOM      7  CB  TYR A   4      89.705  82.260  82.441  1.00  5.00
ATOM      8  CA  PHE A   5      88.883  78.795  78.849  1.00  5.00
ATOM      9  CB  PHE A   5      87.814  76.732  76.782  1.00  5.00
ATOM     10  CA  LEU A   6      89.841  80.630  75.573  1.00  5.00
ATOM     11  CB  LEU A   6      89.566  82.613  76.209  1.00  5.00
ATOM     12  CA  GLY A   7      89.541  78.293  72.694  1.00  5.00
TER
ATOM     13  CA  GLY B   1      78.725  89.071  76.272  1.00  5.00
ATOM     14  CA  VAL B   2      76.697  86.063  77.528  1.00  5.00
ATOM     15  CB  VAL B   2      75.222  85.800  77.323  1.00  5.00
ATOM     16  CA  ASN B   3      77.352  82.354  78.003  1.00  5.00
ATOM     17  CB  ASN B   3      79.082  81.617  78.778  1.00  5.00
ATOM     18  CA  TYR B   4      75.719  78.883  77.561  1.00  5.00
ATOM     19  CB  TYR B   4      76.813  79.046  74.465  1.00  5.00
ATOM     20  CA  PHE B   5      75.238  75.784  79.564  1.00  5.00
ATOM     21  CB  PHE B   5      74.688  77.349  82.087  1.00  5.00
ATOM     22  CA  LEU B   6      76.089  72.235  78.473  1.00  5.00
ATOM     23  CB  LEU B   6      77.445  73.366  77.230  1.00  5.00
ATOM     24  CA  GLY B   7      74.177  69.491  80.590  1.00  5.00
TER
ATOM     25  CA  GLY C   1      84.940  92.069  84.925  1.00  5.00
ATOM     26  CA  VAL C   2      83.005  88.769  85.064  1.00  5.00
ATOM     27  CB  VAL C   2      83.406  88.280  86.387  1.00  5.00
ATOM     28  CA  ASN C   3      79.968  87.802  83.003  1.00  5.00
ATOM     29  CB  ASN C   3      79.427  88.595  81.191  1.00  5.00
ATOM     30  CA  TYR C   4      77.037  85.543  83.367  1.00  5.00
ATOM     31  CB  TYR C   4      75.065  88.055  84.523  1.00  5.00
ATOM     32  CA  PHE C   5      75.712  82.131  82.028  1.00  5.00
ATOM     33  CB  PHE C   5      78.138  81.414  83.705  1.00  5.00
ATOM     34  CA  LEU C   6      72.438  80.406  80.733  1.00  5.00
ATOM     35  CB  LEU C   6      72.427  81.061  78.784  1.00  5.00
ATOM     36  CA  GLY C   7      70.617  77.023  80.914  1.00  5.00
TER
ATOM     37  CA  GLY D   1      69.133  79.711  87.858  1.00  5.00
ATOM     38  CA  VAL D   2      72.264  81.352  86.301  1.00  5.00
ATOM     39  CB  VAL D   2      72.281  82.820  85.904  1.00  5.00
ATOM     40  CA  ASN D   3      76.000  81.305  87.083  1.00  5.00
ATOM     41  CB  ASN D   3      76.583  79.857  88.380  1.00  5.00
ATOM     42  CA  TYR D   4      79.067  83.643  86.561  1.00  5.00
ATOM     43  CB  TYR D   4      82.066  83.088  88.037  1.00  5.00
ATOM     44  CA  PHE D   5      82.163  83.606  84.215  1.00  5.00
ATOM     45  CB  PHE D   5      82.001  84.702  81.415  1.00  5.00
ATOM     46  CA  LEU D   6      85.774  85.058  83.982  1.00  5.00
ATOM     47  CB  LEU D   6      86.543  83.747  85.342  1.00  5.00
ATOM     48  CA  GLY D   7      87.959  86.896  81.291  1.00  5.00
TER
ATOM     49  CA  GLY E   1      86.160  86.967  71.996  1.00  5.00
ATOM     50  CA  VAL E   2      84.811  83.508  72.237  1.00  5.00
ATOM     51  CB  VAL E   2      84.155  82.997  71.061  1.00  5.00
ATOM     52  CA  ASN E   3      85.285  81.817  75.440  1.00  5.00
ATOM     53  CB  ASN E   3      85.015  81.760  77.450  1.00  5.00
ATOM     54  CA  TYR E   4      84.419  78.398  76.956  1.00  5.00
ATOM     55  CB  TYR E   4      82.972  75.301  76.916  1.00  5.00
ATOM     56  CA  PHE E   5      83.576  77.755  80.627  1.00  5.00
ATOM     57  CB  PHE E   5      83.974  79.238  83.181  1.00  5.00
ATOM     58  CA  LEU E   6      83.983  74.709  83.168  1.00  5.00
ATOM     59  CB  LEU E   6      85.897  74.029  82.706  1.00  5.00
ATOM     60  CA  GLY E   7      81.767  74.471  86.028  1.00  5.00
TER
ATOM     61  CA  GLY F   1      81.155  85.886  70.124  1.00  5.00
ATOM     62  CA  VAL F   2      79.178  83.881  72.817  1.00  5.00
ATOM     63  CB  VAL F   2      77.779  83.976  73.358  1.00  5.00
ATOM     64  CA  ASN F   3      80.394  81.089  74.962  1.00  5.00
ATOM     65  CB  ASN F   3      81.907  82.341  75.319  1.00  5.00
ATOM     66  CA  TYR F   4      79.495  77.665  76.160  1.00  5.00
ATOM     67  CB  TYR F   4      81.460  78.314  73.529  1.00  5.00
ATOM     68  CA  PHE F   5      79.866  75.852  79.468  1.00  5.00
ATOM     69  CB  PHE F   5      79.021  76.375  82.269  1.00  5.00
ATOM     70  CA  LEU F   6      80.355  72.267  80.784  1.00  5.00
ATOM     71  CB  LEU F   6      82.024  70.973  81.081  1.00  5.00
ATOM     72  CA  GLY F   7      78.086  70.397  83.154  1.00  5.00
TER
CONECT    1    2
CONECT    2    4    3
CONECT    4    6    5
CONECT    6    8    7
CONECT    8   10    9
CONECT   10   12   11
CONECT   13   14
CONECT   14   16   15
CONECT   16   18   17
CONECT   18   20   19
CONECT   20   22   21
CONECT   22   24   23
CONECT   25   26
CONECT   26   28   27
CONECT   28   30   29
CONECT   30   32   31
CONECT   32   34   33
CONECT   34   36   35
CONECT   37   38
CONECT   38   40   39
CONECT   40   42   41
CONECT   42   44   43
CONECT   44   46   45
CONECT   46   48   47
CONECT   49   50
CONECT   50   52   51
CONECT   52   54   53
CONECT   54   56   55
CONECT   56   58   57
CONECT   58   60   59
CONECT   61   62
CONECT   62   64   63
CONECT   64   66   65
CONECT   66   68   67
CONECT   68   70   69
CONECT   70   72   71
ENDMDL
REMARK CysZ8 x 6            ENERGY    -2.91368E+01 RMS    0.00
CRYST1  161.300  161.300  161.300  90.00  90.00  90.00 P 1           1
ORIGX1       1.00000   0.00000   0.00000        0.00000
ORIGX2       0.00000   1.00000   0.00000        0.00000
ORIGX2       0.00000   0.00000   1.00000        0.00000
SCALE1       1.00000   0.00000   0.00000        0.00000
SCALE2       1.00000   0.00000   0.00000        0.00000
SCALE3       1.00000   0.00000   0.00000        0.00000
ATOM      1  CA  GLY A   1      70.980  75.617  90.138  1.00  5.00
ATOM      2  CA  VAL A   2      72.273  75.057  86.567  1.00  5.00
ATOM      3  CB  VAL A   2      71.358  74.951  85.341  1.00  5.00
ATOM      4  CA  ASN A   3      75.942  75.481  85.135  1.00  5.00
ATOM      5  CB  ASN A   3      76.407  74.807  87.011  1.00  5.00
ATOM      6  CA  TYR A   4      77.845  75.090  82.029  1.00  5.00
ATOM      7  CB  TYR A   4      78.243  75.567  78.648  1.00  5.00
ATOM      8  CA  PHE A   5      81.395  74.423  80.874  1.00  5.00
ATOM      9  CB  PHE A   5      83.893  72.622  80.854  1.00  5.00
ATOM     10  CA  LEU A   6      83.750  76.285  78.289  1.00  5.00
ATOM     11  CB  LEU A   6      83.538  78.126  77.200  1.00  5.00
ATOM     12  CA  GLY A   7      86.648  74.634  76.398  1.00  5.00
TER
ATOM     13  CA  GLY B   1      70.758  77.784  78.324  1.00  5.00
ATOM     14  CA  VAL B   2      74.460  78.652  78.308  1.00  5.00
ATOM     15  CB  VAL B   2      75.108  78.472  79.692  1.00  5.00
ATOM     16  CA  ASN B   3      76.574  78.840  75.188  1.00  5.00
ATOM     17  CB  ASN B   3      76.867  80.166  73.755  1.00  5.00
ATOM     18  CA  TYR B   4      80.726  78.561  74.615  1.00  5.00
ATOM     19  CB  TYR B   4      81.250  75.991  72.459  1.00  5.00
ATOM     20  CA  PHE B   5      83.240  80.071  72.047  1.00  5.00
ATOM     21  CB  PHE B   5      81.327  82.077  73.156  1.00  5.00
ATOM     22  CA  LEU B   6      87.023  79.246  71.125  1.00  5.00
ATOM     23  CB  LEU B   6      87.726  77.392  71.434  1.00  5.00
ATOM     24  CA  GLY B   7      89.401  81.369  69.150  1.00  5.00
TER
ATOM     25  CA  GLY C   1      92.267  81.283  74.309  1.00  5.00
ATOM     26  CA  VAL C   2      88.279  80.875  75.101  1.00  5.00
ATOM     27  CB  VAL C   2      88.533  80.227  76.423  1.00  5.00
ATOM     28  CA  ASN C   3      84.725  82.498  75.584  1.00  5.00
ATOM     29  CB  ASN C   3      85.451  83.317  73.952  1.00  5.00
ATOM     30  CA  TYR C   4      81.645  81.677  77.448  1.00  5.00
ATOM     31  CB  TYR C   4      80.683  83.018  80.216  1.00  5.00
ATOM     32  CA  PHE C   5      77.920  82.860  77.430  1.00  5.00
ATOM     33  CB  PHE C   5      75.550  84.297  76.030  1.00  5.00
ATOM     34  CA  LEU C   6      75.210  82.523  80.248  1.00  5.00
ATOM     35  CB  LEU C   6      76.094  82.587  82.112  1.00  5.00
ATOM     36  CA  GLY C   7      71.815  83.576  79.481  1.00  5.00
TER
ATOM     37  CA  GLY D   1      71.299  85.675  88.432  1.00  5.00
ATOM     38  CA  VAL D   2      74.361  84.986  86.131  1.00  5.00
ATOM     39  CB  VAL D   2      73.676  85.616  84.982  1.00  5.00
ATOM     40  CA  ASN D   3      77.722  83.822  87.170  1.00  5.00
ATOM     41  CB  ASN D   3      77.832  82.474  88.480  1.00  5.00
ATOM     42  CA  TYR D   4      81.176  83.495  85.425  1.00  5.00
ATOM     43  CB  TYR D   4      83.855  84.235  83.515  1.00  5.00
ATOM     44  CA  PHE D   5      84.252  81.306  86.683  1.00  5.00
ATOM     45  CB  PHE D   5      81.710  79.489  87.060  1.00  5.00
ATOM     46  CA  LEU D   6      87.834  81.792  85.484  1.00  5.00
ATOM     47  CB  LEU D   6      87.675  83.603  86.617  1.00  5.00
ATOM     48  CA  GLY D   7      90.409  78.712  85.665  1.00  5.00
TER
ATOM     49  CA  GLY E   1      93.094  84.647  79.679  1.00  5.00
ATOM     50  CA  VAL E   2      89.601  83.330  79.559  1.00  5.00
ATOM     51  CB  VAL E   2      89.713  82.634  80.925  1.00  5.00
ATOM     52  CA  ASN E   3      86.471  85.270  78.681  1.00  5.00
ATOM     53  CB  ASN E   3      87.299  85.865  77.080  1.00  5.00
ATOM     54  CA  TYR E   4      82.800  85.441  79.432  1.00  5.00
ATOM     55  CB  TYR E   4      81.936  88.009  81.639  1.00  5.00
ATOM     56  CA  PHE E   5      79.548  86.820  77.986  1.00  5.00
ATOM     57  CB  PHE E   5      81.374  87.099  75.756  1.00  5.00
ATOM     58  CA  LEU E   6      76.215  87.500  79.876  1.00  5.00
ATOM     59  CB  LEU E   6      76.766  87.457  81.854  1.00  5.00
ATOM     60  CA  GLY E   7      72.778  87.991  78.117  1.00  5.00
TER
ATOM     61  CA  GLY F   1      88.610  76.162  80.736  1.00  5.00
ATOM     62  CA  VAL F   2      86.124  79.003  81.993  1.00  5.00
ATOM     63  CB  VAL F   2      85.807  80.108  81.226  1.00  5.00
ATOM     64  CA  ASN F   3      82.935  77.945  83.602  1.00  5.00
ATOM     65  CB  ASN F   3      82.751  76.204  84.505  1.00  5.00
ATOM     66  CA  TYR F   4      79.646  79.723  83.926  1.00  5.00
ATOM     67  CB  TYR F   4      79.792  79.256  80.538  1.00  5.00
ATOM     68  CA  PHE F   5      76.399  79.620  85.949  1.00  5.00
ATOM     69  CB  PHE F   5      74.978  78.561  88.334  1.00  5.00
ATOM     70  CA  LEU F   6      72.769  80.755  85.508  1.00  5.00
ATOM     71  CB  LEU F   6      72.023  80.740  83.639  1.00  5.00
ATOM     72  CA  GLY F   7      70.967  81.211  88.839  1.00  5.00
TER
CONECT    1    2
CONECT    2    4    3
CONECT    4    6    5
CONECT    6    8    7
CONECT    8   10    9
CONECT   10   12   11
CONECT   13   14
CONECT   14   16   15
CONECT   16   18   17
CONECT   18   20   19
CONECT   20   22   21
CONECT   22   24   23
CONECT   25   26
CONECT   26   28   27
CONECT   28   30   29
CONECT   30   32   31
CONECT   32   34   33
CONECT   34   36   35
CONECT   37   38
CONECT   38   40   39
CONECT   40   42   41
CONECT   42   44   43
CONECT   44   46   45
CONECT   46   48   47
CONECT   49   50
CONECT   50   52   51
CONECT   52   54   53
CONECT   54   56   55
CONECT   56   58   57
CONECT   58   60   59
CONECT   61   62
CONECT   62   64   63
CONECT   64   66   65
CONECT   66   68   67
CONECT   68   70   69
CONECT   70   72   71
ENDMDL
REMARK CysZ8 x 6            ENERGY    -2.91367E+01 RMS    0.00
CRYST1  161.300  161.300  161.300  90.00  90.00  90.00 P 1           1
ORIGX1       1.00000   0.00000   0.00000        0.00000
ORIGX2       0.00000   1.00000   0.00000        0.00000
ORIGX2       0.00000   0.00000   1.00000        0.00000
SCALE1       1.00000   0.00000   0.00000        0.00000
SCALE2       1.00000   0.00000   0.00000        0.00000
SCALE3       1.00000   0.00000   0.00000        0.00000
ATOM      1  CA  GLY A   1      81.289  86.530  89.031  1.00  5.00
ATOM      2  CA  VAL A   2      81.141  84.136  86.253  1.00  5.00
ATOM      3  CB  VAL A   2      81.388  82.777  86.918  1.00  5.00
ATOM      4  CA  ASN A   3      78.548  83.532  83.526  1.00  5.00
ATOM      5  CB  ASN A   3      77.157  84.926  83.031  1.00  5.00
ATOM      6  CA  TYR A   4      77.528  80.716  81.073  1.00  5.00
ATOM      7  CB  TYR A   4      74.879  78.700  81.192  1.00  5.00
ATOM      8  CA  PHE A   5      75.629  80.651  77.776  1.00  5.00
ATOM      9  CB  PHE A   5      77.650  82.858  77.515  1.00  5.00
ATOM     10  CA  LEU A   6      74.083  78.040  75.498  1.00  5.00
ATOM     11  CB  LEU A   6      73.100  77.057  76.959  1.00  5.00
ATOM     12  CA  GLY A   7      72.855  79.132  71.985  1.00  5.00
TER
ATOM     13  CA  GLY B   1      68.236  86.079  78.568  1.00  5.00
ATOM     14  CA  VAL B   2      69.164  82.330  78.014  1.00  5.00
ATOM     15  CB  VAL B   2      70.052  81.731  76.918  1.00  5.00
ATOM     16  CA  ASN B   3      72.393  82.570  80.051  1.00  5.00
ATOM     17  CB  ASN B   3      72.914  84.258  79.039  1.00  5.00
ATOM     18  CA  TYR B   4      73.117  80.984  83.370  1.00  5.00
ATOM     19  CB  TYR B   4      72.129  78.311  85.264  1.00  5.00
ATOM     20  CA  PHE B   5      75.444  81.833  86.325  1.00  5.00
ATOM     21  CB  PHE B   5      76.678  84.321  87.378  1.00  5.00
ATOM     22  CA  LEU B   6      78.127  79.758  87.977  1.00  5.00
ATOM     23  CB  LEU B   6      78.760  77.741  87.760  1.00  5.00
ATOM     24  CA  GLY B   7      79.620  81.518  91.331  1.00  5.00
TER
ATOM     25  CA  GLY C   1      82.008  72.750  71.557  1.00  5.00
ATOM     26  CA  VAL C   2      82.656  75.283  74.327  1.00  5.00
ATOM     27  CB  VAL C   2      83.916  75.427  75.086  1.00  5.00
ATOM     28  CA  ASN C   3      83.476  79.006  74.137  1.00  5.00
ATOM     29  CB  ASN C   3      82.633  79.795  72.557  1.00  5.00
ATOM     30  CA  TYR C   4      84.949  81.791  76.439  1.00  5.00
ATOM     31  CB  TYR C   4      86.242  81.806  79.429  1.00  5.00
ATOM     32  CA  PHE C   5      84.773  85.689  76.687  1.00  5.00
ATOM     33  CB  PHE C   5      82.783  84.916  74.525  1.00  5.00
ATOM     34  CA  LEU C   6      86.025  88.379  78.920  1.00  5.00
ATOM     35  CB  LEU C   6      87.416  87.748  80.169  1.00  5.00
ATOM     36  CA  GLY C   7      83.664  91.173  79.643  1.00  5.00
TER
ATOM     37  CA  GLY D   1      94.553  83.209  80.547  1.00  5.00
ATOM     38  CA  VAL D   2      90.846  83.355  80.765  1.00  5.00
ATOM     39  CB  VAL D   2      90.157  83.745  79.532  1.00  5.00
ATOM     40  CA  ASN D   3      88.914  79.894  79.550  1.00  5.00
ATOM     41  CB  ASN D   3      90.645  79.584  80.481  1.00  5.00
ATOM     42  CA  TYR D   4      85.610  78.754  80.462  1.00  5.00
ATOM     43  CB  TYR D   4      83.373  78.359  78.048  1.00  5.00
ATOM     44  CA  PHE D   5      84.275  75.150  81.373  1.00  5.00
ATOM     45  CB  PHE D   5      85.902  75.285  83.759  1.00  5.00
ATOM     46  CA  LEU D   6      80.971  73.292  80.808  1.00  5.00
ATOM     47  CB  LEU D   6      81.462  72.797  78.853  1.00  5.00
ATOM     48  CA  GLY D   7      79.727  70.174  82.447  1.00  5.00
TER
ATOM     49  CA  GLY E   1      73.215  73.759  81.896  1.00  5.00
ATOM     50  CA  VAL E   2      75.959  74.248  84.739  1.00  5.00
ATOM     51  CB  VAL E   2      75.906  72.812  84.897  1.00  5.00
ATOM     52  CA  ASN E   3      79.346  75.784  83.593  1.00  5.00
ATOM     53  CB  ASN E   3      78.984  77.753  83.470  1.00  5.00
ATOM     54  CA  TYR E   4      82.535  77.261  85.092  1.00  5.00
ATOM     55  CB  TYR E   4      84.034  77.657  88.079  1.00  5.00
ATOM     56  CA  PHE E   5      85.285  79.978  84.158  1.00  5.00
ATOM     57  CB  PHE E   5      82.901  81.322  82.967  1.00  5.00
ATOM     58  CA  LEU E   6      88.760  80.157  85.498  1.00  5.00
ATOM     59  CB  LEU E   6      90.005  78.470  85.403  1.00  5.00
ATOM     60  CA  GLY E   7      90.957  83.314  85.771  1.00  5.00
TER
ATOM     61  CA  GLY F   1      83.633  89.159  84.814  1.00  5.00
ATOM     62  CA  VAL F   2      83.994  85.804  83.214  1.00  5.00
ATOM     63  CB  VAL F   2      85.090  85.073  83.966  1.00  5.00
ATOM     64  CA  ASN F   3      81.577  84.669  80.535  1.00  5.00
ATOM     65  CB  ASN F   3      81.920  86.473  79.678  1.00  5.00
ATOM     66  CA  TYR F   4      81.232  81.342  78.567  1.00  5.00
ATOM     67  CB  TYR F   4      79.619  78.443  79.527  1.00  5.00
ATOM     68  CA  PHE F   5      79.353  79.989  75.493  1.00  5.00
ATOM     69  CB  PHE F   5      78.203  80.579  72.819  1.00  5.00
ATOM     70  CA  LEU F   6      77.787  76.407  74.505  1.00  5.00
ATOM     71  CB  LEU F   6      77.544  75.213  76.042  1.00  5.00
ATOM     72  CA  GLY F   7      77.153  75.333  70.792  1.00  5.00
TER
CONECT    1    2
CONECT    2    4    3
CONECT    4    6    5
CONECT    6    8    7
CONECT    8   10    9
CONECT   10   12   11
CONECT   13   14
CONECT   14   16   15
CONECT   16   18   17
CONECT   18   20   19
CONECT   20   22   21
CONECT   22   24   23
CONECT   25   26
CONECT   26   28   27
CONECT   28   30   29
CONECT   30   32   31
CONECT   32   34   33
CONECT   34   36   35
CONECT   37   38
CONECT   38   40   39
CONECT   40   42   41
CONECT   42   44   43
CONECT   44   46   45
CONECT   46   48   47
CONECT   49   50
CONECT   50   52   51
CONECT   52   54   53
CONECT   54   56   55
CONECT   56   58   57
CONECT   58   60   59
CONECT   61   62
CONECT   62   64   63
CONECT   64   66   65
CONECT   66   68   67
CONECT   68   70   69
CONECT   70   72   71
ENDMDL
REMARK CysZ8 x 6            ENERGY    -2.91367E+01 RMS    0.00
CRYST1  161.300  161.300  161.300  90.00  90.00  90.00 P 1           1
ORIGX1       1.00000   0.00000   0.00000        0.00000
ORIGX2       0.00000   1.00000   0.00000        0.00000
ORIGX2       0.00000   0.00000   1.00000        0.00000
SCALE1       1.00000   0.00000   0.00000        0.00000
SCALE2       1.00000   0.00000   0.00000        0.00000
SCALE3       1.00000   0.00000   0.00000        0.00000
ATOM      1  CA  GLY A   1      77.386  75.216  90.040  1.00  5.00
ATOM      2  CA  VAL A   2      77.007  78.009  87.464  1.00  5.00
ATOM      3  CB  VAL A   2      75.609  78.371  87.011  1.00  5.00
ATOM      4  CA  ASN A   3      79.410  80.810  86.312  1.00  5.00
ATOM      5  CB  ASN A   3      81.109  80.660  85.322  1.00  5.00
ATOM      6  CA  TYR A   4      79.583  84.523  85.409  1.00  5.00
ATOM      7  CB  TYR A   4      82.199  85.336  87.401  1.00  5.00
ATOM      8  CA  PHE A   5      81.608  86.873  83.153  1.00  5.00
ATOM      9  CB  PHE A   5      80.799  87.503  80.338  1.00  5.00
ATOM     10  CA  LEU A   6      85.185  88.514  83.447  1.00  5.00
ATOM     11  CB  LEU A   6      86.180  87.901  84.917  1.00  5.00
ATOM     12  CA  GLY A   7      86.116  91.643  81.419  1.00  5.00
TER
ATOM     13  CA  GLY B   1      89.407  79.517  91.606  1.00  5.00
ATOM     14  CA  VAL B   2      88.149  78.386  88.122  1.00  5.00
ATOM     15  CB  VAL B   2      87.149  77.335  87.511  1.00  5.00
ATOM     16  CA  ASN B   3      88.243  79.709  84.513  1.00  5.00
ATOM     17  CB  ASN B   3      89.521  78.920  83.249  1.00  5.00
ATOM     18  CA  TYR B   4      86.523  79.092  81.064  1.00  5.00
ATOM     19  CB  TYR B   4      84.720  76.334  81.749  1.00  5.00
ATOM     20  CA  PHE B   5      86.616  80.395  77.424  1.00  5.00
ATOM     21  CB  PHE B   5      88.826  78.311  78.140  1.00  5.00
ATOM     22  CA  LEU B   6      83.664  81.817  75.184  1.00  5.00
ATOM     23  CB  LEU B   6      83.487  83.100  76.734  1.00  5.00
ATOM     24  CA  GLY B   7      83.076  80.285  71.674  1.00  5.00
TER
ATOM     25  CA  GLY C   1      68.984  83.771  74.478  1.00  5.00
ATOM     26  CA  VAL C   2      71.195  80.786  75.218  1.00  5.00
ATOM     27  CB  VAL C   2      70.588  79.734  76.029  1.00  5.00
ATOM     28  CA  ASN C   3      74.850  81.031  74.244  1.00  5.00
ATOM     29  CB  ASN C   3      75.232  82.960  74.242  1.00  5.00
ATOM     30  CA  TYR C   4      78.104  78.781  73.943  1.00  5.00
ATOM     31  CB  TYR C   4      78.395  77.864  70.710  1.00  5.00
ATOM     32  CA  PHE C   5      81.103  78.179  76.210  1.00  5.00
ATOM     33  CB  PHE C   5      82.033  79.131  78.787  1.00  5.00
ATOM     34  CA  LEU C   6      84.552  76.411  76.077  1.00  5.00
ATOM     35  CB  LEU C   6      85.540  77.491  74.639  1.00  5.00
ATOM     36  CA  GLY C   7      86.564  74.786  78.942  1.00  5.00
TER
ATOM     37  CA  GLY D   1      87.679  87.146  71.649  1.00  5.00
ATOM     38  CA  VAL D   2      86.581  86.801  75.475  1.00  5.00
ATOM     39  CB  VAL D   2      85.164  87.391  75.789  1.00  5.00
ATOM     40  CA  ASN D   3      86.861  84.525  78.703  1.00  5.00
ATOM     41  CB  ASN D   3      88.457  84.051  79.974  1.00  5.00
ATOM     42  CA  TYR D   4      84.491  83.432  81.554  1.00  5.00
ATOM     43  CB  TYR D   4      81.230  83.288  81.375  1.00  5.00
ATOM     44  CA  PHE D   5      85.402  82.624  85.352  1.00  5.00
ATOM     45  CB  PHE D   5      87.759  83.036  87.157  1.00  5.00
ATOM     46  CA  LEU D   6      83.742  80.745  88.282  1.00  5.00
ATOM     47  CB  LEU D   6      82.555  79.052  88.771  1.00  5.00
ATOM     48  CA  GLY D   7      84.240  83.199  91.081  1.00  5.00
TER
ATOM     49  CA  GLY E   1      74.363  90.283  83.878  1.00  5.00
ATOM     50  CA  VAL E   2      75.241  87.132  81.729  1.00  5.00
ATOM     51  CB  VAL E   2      75.769  86.731  80.441  1.00  5.00
ATOM     52  CA  ASN E   3      76.006  83.779  83.210  1.00  5.00
ATOM     53  CB  ASN E   3      75.881  84.602  85.124  1.00  5.00
ATOM     54  CA  TYR E   4      77.341  80.124  82.137  1.00  5.00
ATOM     55  CB  TYR E   4      79.325  77.921  83.601  1.00  5.00
ATOM     56  CA  PHE E   5      75.929  76.365  82.551  1.00  5.00
ATOM     57  CB  PHE E   5      73.292  76.792  81.483  1.00  5.00
ATOM     58  CA  LEU E   6      77.836  73.091  82.117  1.00  5.00
ATOM     59  CB  LEU E   6      78.360  73.356  84.203  1.00  5.00
ATOM     60  CA  GLY E   7      75.041  70.520  81.452  1.00  5.00
TER
ATOM     61  CA  GLY F   1      83.286  69.186  77.027  1.00  5.00
ATOM     62  CA  VAL F   2      81.456  72.287  75.774  1.00  5.00
ATOM     63  CB  VAL F   2      80.548  72.111  74.681  1.00  5.00
ATOM     64  CA  ASN F   3      79.425  74.208  77.964  1.00  5.00
ATOM     65  CB  ASN F   3      79.954  75.265  79.600  1.00  5.00
ATOM     66  CA  TYR F   4      76.165  76.283  77.823  1.00  5.00
ATOM     67  CB  TYR F   4      73.112  75.349  77.112  1.00  5.00
ATOM     68  CA  PHE F   5      75.255  79.814  78.476  1.00  5.00
ATOM     69  CB  PHE F   5      77.431  81.806  77.936  1.00  5.00
ATOM     70  CA  LEU F   6      72.516  81.855  79.484  1.00  5.00
ATOM     71  CB  LEU F   6      72.917  81.971  81.675  1.00  5.00
ATOM     72  CA  GLY F   7      71.798  85.516  78.073  1.00  5.00
TER
CONECT    1    2
CONECT    2    4    3
CONECT    4    6    5
CONECT    6    8    7
CONECT    8   10    9
CONECT   10   12   11
CONECT   13   14
CONECT   14   16   15
CONECT   16   18   17
CONECT   18   20   19
CONECT   20   22   21
CONECT   22   24   23
CONECT   25   26
CONECT   26   28   27
CONECT   28   30   29
CONECT   30   32   31
CONECT   32   34   33
CONECT   34   36   35
CONECT   37   38
CONECT   38   40   39
CONECT   40   42   41
CONECT   42   44   43
CONECT   44   46   45
CONECT   46   48   47
CONECT   49   50
CONECT   50   52   51
CONECT   52   54   53
CONECT   54   56   55
CONECT   56   58   57
CONECT   58   60   59
CONECT   61   62
CONECT   62   64   63
CONECT   64   66   65
CONECT   66   68   67
CONECT   68   70   69
CONECT   70   72   71
ENDMDL
REMARK CysZ8 x 6            ENERGY    -2.91366E+01 RMS    0.00
CRYST1  161.300  161.300  161.300  90.00  90.00  90.00 P 1           1
ORIGX1       1.00000   0.00000   0.00000        0.00000
ORIGX2       0.00000   1.00000   0.00000        0.00000
ORIGX2       0.00000   0.00000   1.00000        0.00000
SCALE1       1.00000   0.00000   0.00000        0.00000
SCALE2       1.00000   0.00000   0.00000        0.00000
SCALE3       1.00000   0.00000   0.00000        0.00000
ATOM      1  CA  GLY A   1      87.639  85.321  73.462  1.00  5.00
ATOM      2  CA  VAL A   2      85.100  82.730  74.344  1.00  5.00
ATOM      3  CB  VAL A   2      85.916  81.463  74.088  1.00  5.00
ATOM      4  CA  ASN A   3      81.649  82.383  76.416  1.00  5.00
ATOM      5  CB  ASN A   3      79.914  81.678  75.556  1.00  5.00
ATOM      6  CA  TYR A   4      79.703  79.312  78.002  1.00  5.00
ATOM      7  CB  TYR A   4      80.071  75.937  77.962  1.00  5.00
ATOM      8  CA  PHE A   5      76.184  78.499  79.212  1.00  5.00
ATOM      9  CB  PHE A   5      74.969  79.977  76.885  1.00  5.00
ATOM     10  CA  LEU A   6      74.679  76.080  81.371  1.00  5.00
ATOM     11  CB  LEU A   6      75.836  75.910  83.050  1.00  5.00
ATOM     12  CA  GLY A   7      70.758  75.799  81.561  1.00  5.00
TER
ATOM     13  CA  GLY B   1      93.142  75.290  80.652  1.00  5.00
ATOM     14  CA  VAL B   2      89.447  76.384  81.268  1.00  5.00
ATOM     15  CB  VAL B   2      88.195  75.450  81.435  1.00  5.00
ATOM     16  CA  ASN B   3      87.717  79.210  83.233  1.00  5.00
ATOM     17  CB  ASN B   3      86.381  80.430  82.405  1.00  5.00
ATOM     18  CA  TYR B   4      85.294  78.529  86.084  1.00  5.00
ATOM     19  CB  TYR B   4      85.018  78.806  89.441  1.00  5.00
ATOM     20  CA  PHE B   5      82.579  80.963  87.433  1.00  5.00
ATOM     21  CB  PHE B   5      82.260  82.837  85.137  1.00  5.00
ATOM     22  CA  LEU B   6      80.320  81.584  90.382  1.00  5.00
ATOM     23  CB  LEU B   6      80.688  79.934  91.517  1.00  5.00
ATOM     24  CA  GLY B   7      77.645  83.959  90.127  1.00  5.00
TER
ATOM     25  CA  GLY C   1      89.417  77.886  75.862  1.00  5.00
ATOM     26  CA  VAL C   2      85.928  76.968  77.544  1.00  5.00
ATOM     27  CB  VAL C   2      85.119  75.792  78.133  1.00  5.00
ATOM     28  CA  ASN C   3      84.419  78.562  80.589  1.00  5.00
ATOM     29  CB  ASN C   3      83.132  79.831  79.727  1.00  5.00
ATOM     30  CA  TYR C   4      82.047  77.030  83.076  1.00  5.00
ATOM     31  CB  TYR C   4      82.836  75.907  86.107  1.00  5.00
ATOM     32  CA  PHE C   5      79.472  78.560  85.598  1.00  5.00
ATOM     33  CB  PHE C   5      77.583  80.802  85.653  1.00  5.00
ATOM     34  CA  LEU C   6      77.795  77.200  88.358  1.00  5.00
ATOM     35  CB  LEU C   6      79.193  75.822  89.318  1.00  5.00
ATOM     36  CA  GLY C   7      75.226  79.281  89.639  1.00  5.00
TER
ATOM     37  CA  GLY D   1      89.891  87.649  83.075  1.00  5.00
ATOM     38  CA  VAL D   2      86.350  85.997  83.452  1.00  5.00
ATOM     39  CB  VAL D   2      87.022  84.762  83.895  1.00  5.00
ATOM     40  CA  ASN D   3      82.632  87.451  83.737  1.00  5.00
ATOM     41  CB  ASN D   3      81.702  88.506  82.251  1.00  5.00
ATOM     42  CA  TYR D   4      79.288  85.988  84.375  1.00  5.00
ATOM     43  CB  TYR D   4      76.715  86.340  86.408  1.00  5.00
ATOM     44  CA  PHE D   5      75.676  86.315  82.843  1.00  5.00
ATOM     45  CB  PHE D   5      77.279  85.594  80.479  1.00  5.00
ATOM     46  CA  LEU D   6      72.046  85.522  83.745  1.00  5.00
ATOM     47  CB  LEU D   6      71.527  84.682  85.228  1.00  5.00
ATOM     48  CA  GLY D   7      69.784  84.835  80.656  1.00  5.00
TER
ATOM     49  CA  GLY E   1      84.226  84.478  69.141  1.00  5.00
ATOM     50  CA  VAL E   2      82.855  81.048  69.839  1.00  5.00
ATOM     51  CB  VAL E   2      84.041  80.208  69.550  1.00  5.00
ATOM     52  CA  ASN E   3      80.488  80.023  72.622  1.00  5.00
ATOM     53  CB  ASN E   3      78.879  80.057  71.443  1.00  5.00
ATOM     54  CA  TYR E   4      79.965  76.616  74.427  1.00  5.00
ATOM     55  CB  TYR E   4      83.239  76.616  73.674  1.00  5.00
ATOM     56  CA  PHE E   5      76.823  75.270  75.830  1.00  5.00
ATOM     57  CB  PHE E   5      73.816  75.567  75.837  1.00  5.00
ATOM     58  CA  LEU E   6      75.816  72.586  78.309  1.00  5.00
ATOM     59  CB  LEU E   6      76.779  72.330  80.175  1.00  5.00
ATOM     60  CA  GLY E   7      72.217  71.788  77.262  1.00  5.00
TER
ATOM     61  CA  GLY F   1      69.276  78.789  84.114  1.00  5.00
ATOM     62  CA  VAL F   2      73.042  80.551  84.096  1.00  5.00
ATOM     63  CB  VAL F   2      73.473  79.412  84.977  1.00  5.00
ATOM     64  CA  ASN F   3      75.890  81.416  81.550  1.00  5.00
ATOM     65  CB  ASN F   3      74.485  82.847  81.035  1.00  5.00
ATOM     66  CA  TYR F   4      79.743  82.450  81.851  1.00  5.00
ATOM     67  CB  TYR F   4      79.511  79.096  81.686  1.00  5.00
ATOM     68  CA  PHE F   5      82.375  84.129  79.762  1.00  5.00
ATOM     69  CB  PHE F   5      83.210  85.980  77.683  1.00  5.00
ATOM     70  CA  LEU F   6      86.153  83.617  79.316  1.00  5.00
ATOM     71  CB  LEU F   6      87.628  82.153  78.739  1.00  5.00
ATOM     72  CA  GLY F   7      88.591  86.476  78.628  1.00  5.00
TER
CONECT    1    2
CONECT    2    4    3
CONECT    4    6    5
CONECT    6    8    7
CONECT    8   10    9
CONECT   10   12   11
CONECT   13   14
CONECT   14   16   15
CONECT   16   18   17
CONECT   18   20   19
CONECT   20   22   21
CONECT   22   24   23
CONECT   25   26
CONECT   26   28   27
CONECT   28   30   29
CONECT   30   32   31
CONECT   32   34   33
CONECT   34   36   35
CONECT   37   38
CONECT   38   40   39
CONECT   40   42   41
CONECT   42   44   43
CONECT   44   46   45
CONECT   46   48   47
CONECT   49   50
CONECT   50   52   51
CONECT   52   54   53
CONECT   54   56   55
CONECT   56   58   57
CONECT   58   60   59
CONECT   61   62
CONECT   62   64   63
CONECT   64   66   65
CONECT   66   68   67
CONECT   68   70   69
CONECT   70   72   71
ENDMDL
REMARK CysZ8 x 6            ENERGY    -2.91366E+01 RMS    0.00
CRYST1  161.300  161.300  161.300  90.00  90.00  90.00 P 1           1
ORIGX1       1.00000   0.00000   0.00000        0.00000
ORIGX2       0.00000   1.00000   0.00000        0.00000
ORIGX2       0.00000   0.00000   1.00000        0.00000
SCALE1       1.00000   0.00000   0.00000        0.00000
SCALE2       1.00000   0.00000   0.00000        0.00000
SCALE3       1.00000   0.00000   0.00000        0.00000
ATOM      1  CA  GLY A   1      77.493  92.704  79.647  1.00  5.00
ATOM      2  CA  VAL A   2      76.809  89.044  79.277  1.00  5.00
ATOM      3  CB  VAL A   2      75.606  88.506  80.067  1.00  5.00
ATOM      4  CA  ASN A   3      75.807  87.537  75.953  1.00  5.00
ATOM      5  CB  ASN A   3      76.383  89.445  75.567  1.00  5.00
ATOM      6  CA  TYR A   4      75.242  83.950  75.318  1.00  5.00
ATOM      7  CB  TYR A   4      74.796  81.507  77.502  1.00  5.00
ATOM      8  CA  PHE A   5      75.954  81.523  72.651  1.00  5.00
ATOM      9  CB  PHE A   5      78.048  83.733  72.775  1.00  5.00
ATOM     10  CA  LEU A   6      74.398  78.005  71.633  1.00  5.00
ATOM     11  CB  LEU A   6      72.886  77.515  70.298  1.00  5.00
ATOM     12  CA  GLY A   7      76.836  75.455  69.861  1.00  5.00
TER
ATOM     13  CA  GLY B   1      76.379  69.865  87.452  1.00  5.00
ATOM     14  CA  VAL B   2      78.672  72.107  85.247  1.00  5.00
ATOM     15  CB  VAL B   2      78.741  71.572  83.829  1.00  5.00
ATOM     16  CA  ASN B   3      79.786  75.549  85.853  1.00  5.00
ATOM     17  CB  ASN B   3      80.629  74.947  87.657  1.00  5.00
ATOM     18  CA  TYR B   4      81.467  78.419  84.073  1.00  5.00
ATOM     19  CB  TYR B   4      79.477  78.415  81.295  1.00  5.00
ATOM     20  CA  PHE B   5      83.095  81.733  85.119  1.00  5.00
ATOM     21  CB  PHE B   5      84.189  83.068  87.572  1.00  5.00
ATOM     22  CA  LEU B   6      84.061  85.161  83.500  1.00  5.00
ATOM     23  CB  LEU B   6      83.837  84.966  81.509  1.00  5.00
ATOM     24  CA  GLY B   7      86.350  87.996  84.901  1.00  5.00
TER
ATOM     25  CA  GLY C   1      72.727  71.294  82.372  1.00  5.00
ATOM     26  CA  VAL C   2      75.251  73.832  82.365  1.00  5.00
ATOM     27  CB  VAL C   2      75.983  74.106  81.060  1.00  5.00
ATOM     28  CA  ASN C   3      75.587  76.834  84.790  1.00  5.00
ATOM     29  CB  ASN C   3      74.897  75.856  86.301  1.00  5.00
ATOM     30  CA  TYR C   4      77.816  80.299  84.171  1.00  5.00
ATOM     31  CB  TYR C   4      75.468  82.099  82.443  1.00  5.00
ATOM     32  CA  PHE C   5      79.232  83.029  86.622  1.00  5.00
ATOM     33  CB  PHE C   5      79.062  80.206  87.726  1.00  5.00
ATOM     34  CA  LEU C   6      80.796  86.507  86.349  1.00  5.00
ATOM     35  CB  LEU C   6      79.906  86.699  84.610  1.00  5.00
ATOM     36  CA  GLY C   7      83.042  88.857  88.344  1.00  5.00
TER
ATOM     37  CA  GLY D   1      86.463  90.966  74.736  1.00  5.00
ATOM     38  CA  VAL D   2      86.489  87.818  76.655  1.00  5.00
ATOM     39  CB  VAL D   2      86.691  87.767  78.200  1.00  5.00
ATOM     40  CA  ASN D   3      84.518  84.402  76.115  1.00  5.00
ATOM     41  CB  ASN D   3      84.991  82.841  75.093  1.00  5.00
ATOM     42  CA  TYR D   4      83.546  81.467  78.162  1.00  5.00
ATOM     43  CB  TYR D   4      83.906  80.134  81.147  1.00  5.00
ATOM     44  CA  PHE D   5      82.096  77.894  77.720  1.00  5.00
ATOM     45  CB  PHE D   5      81.839  75.413  76.070  1.00  5.00
ATOM     46  CA  LEU D   6      80.940  74.883  79.957  1.00  5.00
ATOM     47  CB  LEU D   6      81.761  74.438  81.702  1.00  5.00
ATOM     48  CA  GLY D   7      79.710  71.533  78.205  1.00  5.00
TER
ATOM     49  CA  GLY E   1      90.013  85.684  81.950  1.00  5.00
ATOM     50  CA  VAL E   2      87.712  82.888  80.901  1.00  5.00
ATOM     51  CB  VAL E   2      87.753  82.331  79.540  1.00  5.00
ATOM     52  CA  ASN E   3      87.247  79.385  82.667  1.00  5.00
ATOM     53  CB  ASN E   3      87.647  79.716  84.594  1.00  5.00
ATOM     54  CA  TYR E   4      85.022  76.296  83.069  1.00  5.00
ATOM     55  CB  TYR E   4      86.951  75.091  80.565  1.00  5.00
ATOM     56  CA  PHE E   5      84.431  74.305  86.511  1.00  5.00
ATOM     57  CB  PHE E   5      84.834  76.775  88.138  1.00  5.00
ATOM     58  CA  LEU E   6      82.866  70.863  86.789  1.00  5.00
ATOM     59  CB  LEU E   6      83.652  70.132  84.958  1.00  5.00
ATOM     60  CA  GLY E   7      82.837  69.019  90.043  1.00  5.00
TER
ATOM     61  CA  GLY F   1      82.870  92.804  77.492  1.00  5.00
ATOM     62  CA  VAL F   2      81.896  89.202  78.457  1.00  5.00
ATOM     63  CB  VAL F   2      81.943  89.324  79.964  1.00  5.00
ATOM     64  CA  ASN F   3      80.318  86.400  76.434  1.00  5.00
ATOM     65  CB  ASN F   3      81.410  84.836  76.284  1.00  5.00
ATOM     66  CA  TYR F   4      79.005  82.831  77.325  1.00  5.00
ATOM     67  CB  TYR F   4      79.849  82.994  80.512  1.00  5.00
ATOM     68  CA  PHE F   5      78.648  79.472  75.350  1.00  5.00
ATOM     69  CB  PHE F   5      79.237  78.751  72.556  1.00  5.00
ATOM     70  CA  LEU F   6      76.263  76.529  75.573  1.00  5.00
ATOM     71  CB  LEU F   6      74.332  76.156  76.293  1.00  5.00
ATOM     72  CA  GLY F   7      77.633  72.994  74.859  1.00  5.00
TER
CONECT    1    2
CONECT    2    4    3
CONECT    4    6    5
CONECT    6    8    7
CONECT    8   10    9
CONECT   10   12   11
CONECT   13   14
CONECT   14   16   15
CONECT   16   18   17
CONECT   18   20   19
CONECT   20   22   21
CONECT   22   24   23
CONECT   25   26
CONECT   26   28   27
CONECT   28   30   29
CONECT   30   32   31
CONECT   32   34   33
CONECT   34   36   35
CONECT   37   38
CONECT   38   40   39
CONECT   40   42   41
CONECT   42   44   43
CONECT   44   46   45
CONECT   46   48   47
CONECT   49   50
CONECT   50   52   51
CONECT   52   54   53
CONECT   54   56   55
CONECT   56   58   57
CONECT   58   60   59
CONECT   61   62
CONECT   62   64   63
CONECT   64   66   65
CONECT   66   68   67
CONECT   68   70   69
CONECT   70   72   71
ENDMDL
REMARK CysZ8 x 6            ENERGY    -2.91366E+01 RMS    0.00
CRYST1  161.300  161.300  161.300  90.00  90.00  90.00 P 1           1
ORIGX1       1.00000   0.00000   0.00000        0.00000
ORIGX2       0.00000   1.00000   0.00000        0.00000
ORIGX2       0.00000   0.00000   1.00000        0.00000
SCALE1       1.00000   0.00000   0.00000        0.00000
SCALE2       1.00000   0.00000   0.00000        0.00000
SCALE3       1.00000   0.00000   0.00000        0.00000
ATOM      1  CA  GLY A   1      90.203  71.503  81.580  1.00  5.00
ATOM      2  CA  VAL A   2      87.158  73.760  81.161  1.00  5.00
ATOM      3  CB  VAL A   2      86.768  74.051  82.567  1.00  5.00
ATOM      4  CA  ASN A   3      86.277  76.989  79.083  1.00  5.00
ATOM      5  CB  ASN A   3      86.812  76.997  77.119  1.00  5.00
ATOM      6  CA  TYR A   4      83.039  79.428  78.640  1.00  5.00
ATOM      7  CB  TYR A   4      80.862  79.113  81.228  1.00  5.00
ATOM      8  CA  PHE A   5      81.485  81.501  75.599  1.00  5.00
ATOM      9  CB  PHE A   5      81.322  82.590  72.807  1.00  5.00
ATOM     10  CA  LEU A   6      78.863  84.227  75.981  1.00  5.00
ATOM     11  CB  LEU A   6      77.835  83.891  77.622  1.00  5.00
ATOM     12  CA  GLY A   7      77.220  86.049  72.839  1.00  5.00
TER
ATOM     13  CA  GLY B   1      70.166  89.153  81.486  1.00  5.00
ATOM     14  CA  VAL B   2      72.626  86.153  80.844  1.00  5.00
ATOM     15  CB  VAL B   2      72.728  85.866  79.338  1.00  5.00
ATOM     16  CA  ASN B   3      75.322  84.861  83.126  1.00  5.00
ATOM     17  CB  ASN B   3      74.188  83.840  84.378  1.00  5.00
ATOM     18  CA  TYR B   4      77.964  82.267  83.030  1.00  5.00
ATOM     19  CB  TYR B   4      80.259  82.648  80.584  1.00  5.00
ATOM     20  CA  PHE B   5      80.193  80.075  85.627  1.00  5.00
ATOM     21  CB  PHE B   5      80.122  79.186  88.428  1.00  5.00
ATOM     22  CA  LEU B   6      83.623  78.069  85.118  1.00  5.00
ATOM     23  CB  LEU B   6      84.832  78.582  83.509  1.00  5.00
ATOM     24  CA  GLY B   7      83.981  75.920  88.127  1.00  5.00
TER
ATOM     25  CA  GLY C   1      74.216  92.333  79.687  1.00  5.00
ATOM     26  CA  VAL C   2      76.128  89.012  79.592  1.00  5.00
ATOM     27  CB  VAL C   2      76.652  88.626  78.224  1.00  5.00
ATOM     28  CA  ASN C   3      78.745  88.124  82.294  1.00  5.00
ATOM     29  CB  ASN C   3      78.740  89.078  84.201  1.00  5.00
ATOM     30  CA  TYR C   4      80.970  85.255  83.401  1.00  5.00
ATOM     31  CB  TYR C   4      82.440  88.130  83.798  1.00  5.00
ATOM     32  CA  PHE C   5      82.468  83.876  86.636  1.00  5.00
ATOM     33  CB  PHE C   5      79.811  84.253  88.159  1.00  5.00
ATOM     34  CA  LEU C   6      85.814  81.775  86.886  1.00  5.00
ATOM     35  CB  LEU C   6      87.276  82.855  85.908  1.00  5.00
ATOM     36  CA  GLY C   7      87.228  80.444  89.839  1.00  5.00
TER
ATOM     37  CA  GLY D   1      92.575  75.016  82.821  1.00  5.00
ATOM     38  CA  VAL D   2      89.714  77.443  82.899  1.00  5.00
ATOM     39  CB  VAL D   2      89.445  78.235  84.160  1.00  5.00
ATOM     40  CA  ASN D   3      88.872  80.130  80.289  1.00  5.00
ATOM     41  CB  ASN D   3      89.511  79.549  78.383  1.00  5.00
ATOM     42  CA  TYR D   4      86.011  82.544  79.268  1.00  5.00
ATOM     43  CB  TYR D   4      83.912  82.419  81.714  1.00  5.00
ATOM     44  CA  PHE D   5      84.941  84.292  75.943  1.00  5.00
ATOM     45  CB  PHE D   5      86.250  82.326  74.246  1.00  5.00
ATOM     46  CA  LEU D   6      82.432  87.062  75.615  1.00  5.00
ATOM     47  CB  LEU D   6      81.807  87.357  77.571  1.00  5.00
ATOM     48  CA  GLY D   7      81.592  88.299  72.252  1.00  5.00
TER
ATOM     49  CA  GLY E   1      67.508  84.369  83.101  1.00  5.00
ATOM     50  CA  VAL E   2      69.938  82.403  80.802  1.00  5.00
ATOM     51  CB  VAL E   2      69.202  82.100  79.531  1.00  5.00
ATOM     52  CA  ASN E   3      72.386  80.928  83.299  1.00  5.00
ATOM     53  CB  ASN E   3      72.208  78.924  83.561  1.00  5.00
ATOM     54  CA  TYR E   4      75.380  78.569  82.562  1.00  5.00
ATOM     55  CB  TYR E   4      77.366  79.187  79.911  1.00  5.00
ATOM     56  CA  PHE E   5      77.991  76.567  84.282  1.00  5.00
ATOM     57  CB  PHE E   5      78.998  74.898  86.741  1.00  5.00
ATOM     58  CA  LEU E   6      81.230  74.609  83.020  1.00  5.00
ATOM     59  CB  LEU E   6      82.348  74.790  81.352  1.00  5.00
ATOM     60  CA  GLY E   7      82.934  71.735  84.715  1.00  5.00
TER
ATOM     61  CA  GLY F   1      73.797  82.322  72.392  1.00  5.00
ATOM     62  CA  VAL F   2      75.488  80.954  75.569  1.00  5.00
ATOM     63  CB  VAL F   2      74.251  80.697  76.435  1.00  5.00
ATOM     64  CA  ASN F   3      77.603  77.842  75.215  1.00  5.00
ATOM     65  CB  ASN F   3      76.596  78.077  73.489  1.00  5.00
ATOM     66  CA  TYR F   4      80.179  76.327  77.501  1.00  5.00
ATOM     67  CB  TYR F   4      78.360  74.092  79.323  1.00  5.00
ATOM     68  CA  PHE F   5      83.163  74.011  76.398  1.00  5.00
ATOM     69  CB  PHE F   5      83.481  76.629  74.787  1.00  5.00
ATOM     70  CA  LEU F   6      84.866  71.240  78.129  1.00  5.00
ATOM     71  CB  LEU F   6      84.283  70.047  79.730  1.00  5.00
ATOM     72  CA  GLY F   7      88.243  69.169  78.046  1.00  5.00
TER
CONECT    1    2
CONECT    2    4    3
CONECT    4    6    5
CONECT    6    8    7
CONECT    8   10    9
CONECT   10   12   11
CONECT   13   14
CONECT   14   16   15
CONECT   16   18   17
CONECT   18   20   19
CONECT   20   22   21
CONECT   22   24   23
CONECT   25   26
CONECT   26   28   27
CONECT   28   30   29
CONECT   30   32   31
CONECT   32   34   33
CONECT   34   36   35
CONECT   37   38
CONECT   38   40   39
CONECT   40   42   41
CONECT   42   44   43
CONECT   44   46   45
CONECT   46   48   47
CONECT   49   50
CONECT   50   52   51
CONECT   52   54   53
CONECT   54   56   55
CONECT   56   58   57
CONECT   58   60   59
CONECT   61   62
CONECT   62   64   63
CONECT   64   66   65
CONECT   66   68   67
CONECT   68   70   69
CONECT   70   72   71
ENDMDL
REMARK CysZ8 x 6            ENERGY    -2.91365E+01 RMS    0.00
CRYST1  161.300  161.300  161.300  90.00  90.00  90.00 P 1           1
ORIGX1       1.00000   0.00000   0.00000        0.00000
ORIGX2       0.00000   1.00000   0.00000        0.00000
ORIGX2       0.00000   0.00000   1.00000        0.00000
SCALE1       1.00000   0.00000   0.00000        0.00000
SCALE2       1.00000   0.00000   0.00000        0.00000
SCALE3       1.00000   0.00000   0.00000        0.00000
ATOM      1  CA  GLY A   1      76.326  84.303  70.048  1.00  5.00
ATOM      2  CA  VAL A   2      75.802  84.834  73.886  1.00  5.00
ATOM      3  CB  VAL A   2      74.868  84.186  74.868  1.00  5.00
ATOM      4  CA  ASN A   3      78.442  85.871  76.649  1.00  5.00
ATOM      5  CB  ASN A   3      77.568  87.509  76.102  1.00  5.00
ATOM      6  CA  TYR A   4      79.759  84.525  79.827  1.00  5.00
ATOM      7  CB  TYR A   4      79.004  82.416  77.391  1.00  5.00
ATOM      8  CA  PHE A   5      81.467  85.709  82.773  1.00  5.00
ATOM      9  CB  PHE A   5      80.818  87.043  85.301  1.00  5.00
ATOM     10  CA  LEU A   6      84.201  84.007  84.661  1.00  5.00
ATOM     11  CB  LEU A   6      84.800  83.173  82.801  1.00  5.00
ATOM     12  CA  GLY A   7      85.235  85.410  88.008  1.00  5.00
TER
ATOM     13  CA  GLY B   1      86.225  69.988  86.291  1.00  5.00
ATOM     14  CA  VAL B   2      84.907  73.674  86.403  1.00  5.00
ATOM     15  CB  VAL B   2      86.215  74.370  85.903  1.00  5.00
ATOM     16  CA  ASN B   3      81.347  74.468  85.387  1.00  5.00
ATOM     17  CB  ASN B   3      80.417  72.858  84.771  1.00  5.00
ATOM     18  CA  TYR B   4      79.707  77.647  83.977  1.00  5.00
ATOM     19  CB  TYR B   4      78.135  78.452  81.087  1.00  5.00
ATOM     20  CA  PHE B   5      76.248  78.975  84.721  1.00  5.00
ATOM     21  CB  PHE B   5      76.678  77.839  87.420  1.00  5.00
ATOM     22  CA  LEU B   6      73.416  80.409  82.574  1.00  5.00
ATOM     23  CB  LEU B   6      73.263  79.377  80.708  1.00  5.00
ATOM     24  CA  GLY B   7      70.469  82.143  84.506  1.00  5.00
TER
ATOM     25  CA  GLY C   1      71.285  86.379  77.422  1.00  5.00
ATOM     26  CA  VAL C   2      74.514  86.405  79.577  1.00  5.00
ATOM     27  CB  VAL C   2      74.886  87.290  80.731  1.00  5.00
ATOM     28  CA  ASN C   3      76.150  83.495  81.520  1.00  5.00
ATOM     29  CB  ASN C   3      75.634  82.442  79.976  1.00  5.00
ATOM     30  CA  TYR C   4      78.300  83.193  84.961  1.00  5.00
ATOM     31  CB  TYR C   4      77.404  85.184  87.512  1.00  5.00
ATOM     32  CA  PHE C   5      81.312  81.104  85.982  1.00  5.00
ATOM     33  CB  PHE C   5      81.662  83.158  88.150  1.00  5.00
ATOM     34  CA  LEU C   6      82.722  78.851  88.742  1.00  5.00
ATOM     35  CB  LEU C   6      81.878  76.934  88.963  1.00  5.00
ATOM     36  CA  GLY C   7      86.555  78.447  88.017  1.00  5.00
TER
ATOM     37  CA  GLY D   1      91.730  83.524  78.710  1.00  5.00
ATOM     38  CA  VAL D   2      89.128  80.897  79.430  1.00  5.00
ATOM     39  CB  VAL D   2      89.556  80.078  80.654  1.00  5.00
ATOM     40  CA  ASN D   3      85.898  80.391  77.468  1.00  5.00
ATOM     41  CB  ASN D   3      86.188  81.328  75.750  1.00  5.00
ATOM     42  CA  TYR D   4      82.267  79.164  78.310  1.00  5.00
ATOM     43  CB  TYR D   4      81.530  81.070  80.932  1.00  5.00
ATOM     44  CA  PHE D   5      79.501  77.085  76.373  1.00  5.00
ATOM     45  CB  PHE D   5      81.745  75.201  76.572  1.00  5.00
ATOM     46  CA  LEU D   6      75.846  77.534  76.044  1.00  5.00
ATOM     47  CB  LEU D   6      75.187  78.196  74.108  1.00  5.00
ATOM     48  CA  GLY D   7      74.123  74.104  75.395  1.00  5.00
TER
ATOM     49  CA  GLY E   1      71.214  76.063  83.674  1.00  5.00
ATOM     50  CA  VAL E   2      74.815  74.686  84.489  1.00  5.00
ATOM     51  CB  VAL E   2      75.088  74.100  85.757  1.00  5.00
ATOM     52  CA  ASN E   3      77.267  74.474  81.595  1.00  5.00
ATOM     53  CB  ASN E   3      76.412  75.081  79.874  1.00  5.00
ATOM     54  CA  TYR E   4      80.984  73.230  80.903  1.00  5.00
ATOM     55  CB  TYR E   4      83.876  71.601  81.416  1.00  5.00
ATOM     56  CA  PHE E   5      83.899  75.673  80.219  1.00  5.00
ATOM     57  CB  PHE E   5      83.611  77.128  82.760  1.00  5.00
ATOM     58  CA  LEU E   6      87.020  75.923  78.085  1.00  5.00
ATOM     59  CB  LEU E   6      86.605  76.350  76.123  1.00  5.00
ATOM     60  CA  GLY E   7      90.729  76.660  78.516  1.00  5.00
TER
ATOM     61  CA  GLY F   1      78.914  81.671  69.240  1.00  5.00
ATOM     62  CA  VAL F   2      81.453  81.527  72.398  1.00  5.00
ATOM     63  CB  VAL F   2      82.043  80.421  73.281  1.00  5.00
ATOM     64  CA  ASN F   3      82.272  84.610  74.428  1.00  5.00
ATOM     65  CB  ASN F   3      80.560  85.347  73.397  1.00  5.00
ATOM     66  CA  TYR F   4      83.827  84.814  77.761  1.00  5.00
ATOM     67  CB  TYR F   4      86.946  85.612  78.863  1.00  5.00
ATOM     68  CA  PHE F   5      84.282  87.788  80.067  1.00  5.00
ATOM     69  CB  PHE F   5      81.226  88.326  79.624  1.00  5.00
ATOM     70  CA  LEU F   6      86.773  88.072  83.112  1.00  5.00
ATOM     71  CB  LEU F   6      88.338  86.698  83.351  1.00  5.00
ATOM     72  CA  GLY F   7      85.299  90.264  85.792  1.00  5.00
TER
CONECT    1    2
CONECT    2    4    3
CONECT    4    6    5
CONECT    6    8    7
CONECT    8   10    9
CONECT   10   12   11
CONECT   13   14
CONECT   14   16   15
CONECT   16   18   17
CONECT   18   20   19
CONECT   20   22   21
CONECT   22   24   23
CONECT   25   26
CONECT   26   28   27
CONECT   28   30   29
CONECT   30   32   31
CONECT   32   34   33
CONECT   34   36   35
CONECT   37   38
CONECT   38   40   39
CONECT   40   42   41
CONECT   42   44   43
CONECT   44   46   45
CONECT   46   48   47
CONECT   49   50
CONECT   50   52   51
CONECT   52   54   53
CONECT   54   56   55
CONECT   56   58   57
CONECT   58   60   59
CONECT   61   62
CONECT   62   64   63
CONECT   64   66   65
CONECT   66   68   67
CONECT   68   70   69
CONECT   70   72   71
ENDMDL
REMARK CysZ8 x 6            ENERGY    -2.91365E+01 RMS    0.00
CRYST1  161.300  161.300  161.300  90.00  90.00  90.00 P 1           1
ORIGX1       1.00000   0.00000   0.00000        0.00000
ORIGX2       0.00000   1.00000   0.00000        0.00000
ORIGX2       0.00000   0.00000   1.00000        0.00000
SCALE1       1.00000   0.00000   0.00000        0.00000
SCALE2       1.00000   0.00000   0.00000        0.00000
SCALE3       1.00000   0.00000   0.00000        0.00000
ATOM      1  CA  GLY A   1      87.696  86.833  70.612  1.00  5.00
ATOM      2  CA  VAL A   2      86.435  84.546  73.590  1.00  5.00
ATOM      3  CB  VAL A   2      87.299  83.335  73.356  1.00  5.00
ATOM      4  CA  ASN A   3      84.638  86.681  76.417  1.00  5.00
ATOM      5  CB  ASN A   3      83.010  87.263  75.215  1.00  5.00
ATOM      6  CA  TYR A   4      82.284  84.903  78.855  1.00  5.00
ATOM      7  CB  TYR A   4      80.373  82.236  79.536  1.00  5.00
ATOM      8  CA  PHE A   5      79.924  86.192  81.386  1.00  5.00
ATOM      9  CB  PHE A   5      78.199  86.658  78.945  1.00  5.00
ATOM     10  CA  LEU A   6      79.263  85.511  85.108  1.00  5.00
ATOM     11  CB  LEU A   6      80.875  85.426  86.444  1.00  5.00
ATOM     12  CA  GLY A   7      76.007  84.653  86.541  1.00  5.00
TER
ATOM     13  CA  GLY B   1      89.644  75.614  73.279  1.00  5.00
ATOM     14  CA  VAL B   2      88.469  77.980  76.207  1.00  5.00
ATOM     15  CB  VAL B   2      88.618  77.393  77.561  1.00  5.00
ATOM     16  CA  ASN B   3      87.389  81.473  76.864  1.00  5.00
ATOM     17  CB  ASN B   3      85.570  80.911  77.399  1.00  5.00
ATOM     18  CA  TYR B   4      88.033  84.320  79.318  1.00  5.00
ATOM     19  CB  TYR B   4      87.299  87.150  77.501  1.00  5.00
ATOM     20  CA  PHE B   5      85.582  85.823  81.835  1.00  5.00
ATOM     21  CB  PHE B   5      88.250  85.582  82.963  1.00  5.00
ATOM     22  CA  LEU B   6      83.759  89.168  82.571  1.00  5.00
ATOM     23  CB  LEU B   6      82.447  89.462  80.994  1.00  5.00
ATOM     24  CA  GLY B   7      82.046  89.726  85.868  1.00  5.00
TER
ATOM     25  CA  GLY C   1      78.593  78.085  69.882  1.00  5.00
ATOM     26  CA  VAL C   2      77.470  76.869  73.546  1.00  5.00
ATOM     27  CB  VAL C   2      76.989  75.481  73.868  1.00  5.00
ATOM     28  CA  ASN C   3      79.620  77.595  76.507  1.00  5.00
ATOM     29  CB  ASN C   3      80.368  79.279  75.658  1.00  5.00
ATOM     30  CA  TYR C   4      80.228  76.891  80.205  1.00  5.00
ATOM     31  CB  TYR C   4      79.282  73.645  80.519  1.00  5.00
ATOM     32  CA  PHE C   5      81.855  78.735  83.213  1.00  5.00
ATOM     33  CB  PHE C   5      80.313  80.230  85.159  1.00  5.00
ATOM     34  CA  LEU C   6      84.077  77.720  86.202  1.00  5.00
ATOM     35  CB  LEU C   6      85.605  77.901  84.725  1.00  5.00
ATOM     36  CA  GLY C   7      84.250  79.965  89.247  1.00  5.00
TER
ATOM     37  CA  GLY D   1      78.834  75.146  91.236  1.00  5.00
ATOM     38  CA  VAL D   2      79.034  75.784  87.451  1.00  5.00
ATOM     39  CB  VAL D   2      80.244  75.200  86.860  1.00  5.00
ATOM     40  CA  ASN D   3      77.132  78.000  85.103  1.00  5.00
ATOM     41  CB  ASN D   3      75.805  79.203  85.889  1.00  5.00
ATOM     42  CA  TYR D   4      76.359  77.567  81.433  1.00  5.00
ATOM     43  CB  TYR D   4      73.880  75.876  80.225  1.00  5.00
ATOM     44  CA  PHE D   5      76.163  79.926  78.288  1.00  5.00
ATOM     45  CB  PHE D   5      77.061  82.200  76.370  1.00  5.00
ATOM     46  CA  LEU D   6      74.155  79.227  74.893  1.00  5.00
ATOM     47  CB  LEU D   6      72.618  78.658  76.030  1.00  5.00
ATOM     48  CA  GLY D   7      74.756  81.847  72.022  1.00  5.00
TER
ATOM     49  CA  GLY E   1      73.897  73.263  91.826  1.00  5.00
ATOM     50  CA  VAL E   2      74.430  73.429  88.010  1.00  5.00
ATOM     51  CB  VAL E   2      73.564  72.333  87.843  1.00  5.00
ATOM     52  CA  ASN E   3      73.219  76.867  86.176  1.00  5.00
ATOM     53  CB  ASN E   3      74.186  77.559  87.864  1.00  5.00
ATOM     54  CA  TYR E   4      72.342  78.082  82.566  1.00  5.00
ATOM     55  CB  TYR E   4      69.190  78.469  81.811  1.00  5.00
ATOM     56  CA  PHE E   5      72.367  81.374  80.534  1.00  5.00
ATOM     57  CB  PHE E   5      74.964  81.854  82.019  1.00  5.00
ATOM     58  CA  LEU E   6      70.887  82.529  77.286  1.00  5.00
ATOM     59  CB  LEU E   6      68.799  81.959  77.863  1.00  5.00
ATOM     60  CA  GLY E   7      73.510  84.820  75.604  1.00  5.00
TER
ATOM     61  CA  GLY F   1      87.582  86.832  87.661  1.00  5.00
ATOM     62  CA  VAL F   2      87.471  83.211  86.673  1.00  5.00
ATOM     63  CB  VAL F   2      86.001  83.012  86.404  1.00  5.00
ATOM     64  CA  ASN F   3      87.756  81.187  83.424  1.00  5.00
ATOM     65  CB  ASN F   3      89.836  81.401  83.402  1.00  5.00
ATOM     66  CA  TYR F   4      85.152  79.561  80.768  1.00  5.00
ATOM     67  CB  TYR F   4      83.838  82.399  82.057  1.00  5.00
ATOM     68  CA  PHE F   5      84.911  76.764  78.647  1.00  5.00
ATOM     69  CB  PHE F   5      84.210  74.989  80.881  1.00  5.00
ATOM     70  CA  LEU F   6      83.559  76.046  74.905  1.00  5.00
ATOM     71  CB  LEU F   6      84.731  77.557  73.947  1.00  5.00
ATOM     72  CA  GLY F   7      81.002  73.307  74.305  1.00  5.00
TER
CONECT    1    2
CONECT    2    4    3
CONECT    4    6    5
CONECT    6    8    7
CONECT    8   10    9
CONECT   10   12   11
CONECT   13   14
CONECT   14   16   15
CONECT   16   18   17
CONECT   18   20   19
CONECT   20   22   21
CONECT   22   24   23
CONECT   25   26
CONECT   26   28   27
CONECT   28   30   29
CONECT   30   32   31
CONECT   32   34   33
CONECT   34   36   35
CONECT   37   38
CONECT   38   40   39
CONECT   40   42   41
CONECT   42   44   43
CONECT   44   46   45
CONECT   46   48   47
CONECT   49   50
CONECT   50   52   51
CONECT   52   54   53
CONECT   54   56   55
CONECT   56   58   57
CONECT   58   60   59
CONECT   61   62
CONECT   62   64   63
CONECT   64   66   65
CONECT   66   68   67
CONECT   68   70   69
CONECT   70   72   71
ENDMDL
REMARK CysZ8 x 6            ENERGY    -2.91364E+01 RMS    0.00
CRYST1  161.300  161.300  161.300  90.00  90.00  90.00 P 1           1
ORIGX1       1.00000   0.00000   0.00000        0.00000
ORIGX2       0.00000   1.00000   0.00000        0.00000
ORIGX2       0.00000   0.00000   1.00000        0.00000
SCALE1       1.00000   0.00000   0.00000        0.00000
SCALE2       1.00000   0.00000   0.00000        0.00000
SCALE3       1.00000   0.00000   0.00000        0.00000
ATOM      1  CA  GLY A   1      77.611  91.799  77.256  1.00  5.00
ATOM      2  CA  VAL A   2      79.702  88.542  77.146  1.00  5.00
ATOM      3  CB  VAL A   2      81.052  88.686  77.868  1.00  5.00
ATOM      4  CA  ASN A   3      78.913  84.938  75.765  1.00  5.00
ATOM      5  CB  ASN A   3      77.506  85.224  74.299  1.00  5.00
ATOM      6  CA  TYR A   4      80.249  81.542  77.249  1.00  5.00
ATOM      7  CB  TYR A   4      80.207  83.114  80.311  1.00  5.00
ATOM      8  CA  PHE A   5      81.025  77.980  75.953  1.00  5.00
ATOM      9  CB  PHE A   5      80.617  76.969  73.121  1.00  5.00
ATOM     10  CA  LEU A   6      81.420  74.677  77.746  1.00  5.00
ATOM     11  CB  LEU A   6      81.129  74.762  79.789  1.00  5.00
ATOM     12  CA  GLY A   7      82.837  71.835  75.518  1.00  5.00
TER
ATOM     13  CA  GLY B   1      86.922  72.533  78.986  1.00  5.00
ATOM     14  CA  VAL B   2      85.513  76.108  79.107  1.00  5.00
ATOM     15  CB  VAL B   2      85.606  76.999  80.349  1.00  5.00
ATOM     16  CA  ASN B   3      85.461  78.857  76.595  1.00  5.00
ATOM     17  CB  ASN B   3      86.620  78.525  74.898  1.00  5.00
ATOM     18  CA  TYR B   4      84.530  82.546  76.302  1.00  5.00
ATOM     19  CB  TYR B   4      86.947  84.392  74.900  1.00  5.00
ATOM     20  CA  PHE B   5      83.597  84.905  73.429  1.00  5.00
ATOM     21  CB  PHE B   5      81.285  83.102  73.688  1.00  5.00
ATOM     22  CA  LEU B   6      83.241  88.601  73.667  1.00  5.00
ATOM     23  CB  LEU B   6      84.815  89.132  74.952  1.00  5.00
ATOM     24  CA  GLY B   7      80.647  89.727  70.882  1.00  5.00
TER
ATOM     25  CA  GLY C   1      90.806  84.464  83.618  1.00  5.00
ATOM     26  CA  VAL C   2      88.696  81.470  82.190  1.00  5.00
ATOM     27  CB  VAL C   2      88.298  81.324  80.723  1.00  5.00
ATOM     28  CA  ASN C   3      86.999  79.299  84.759  1.00  5.00
ATOM     29  CB  ASN C   3      87.645  79.935  86.490  1.00  5.00
ATOM     30  CA  TYR C   4      84.355  76.520  84.548  1.00  5.00
ATOM     31  CB  TYR C   4      84.047  73.156  83.753  1.00  5.00
ATOM     32  CA  PHE C   5      82.246  74.368  86.823  1.00  5.00
ATOM     33  CB  PHE C   5      82.275  76.980  88.295  1.00  5.00
ATOM     34  CA  LEU C   6      79.962  71.363  86.365  1.00  5.00
ATOM     35  CB  LEU C   6      81.360  69.754  86.043  1.00  5.00
ATOM     36  CA  GLY C   7      77.858  69.866  89.315  1.00  5.00
TER
ATOM     37  CA  GLY D   1      75.554  90.424  81.785  1.00  5.00
ATOM     38  CA  VAL D   2      76.618  87.185  80.507  1.00  5.00
ATOM     39  CB  VAL D   2      76.678  86.339  81.681  1.00  5.00
ATOM     40  CA  ASN D   3      75.165  84.254  78.391  1.00  5.00
ATOM     41  CB  ASN D   3      76.129  83.507  76.886  1.00  5.00
ATOM     42  CA  TYR D   4      75.765  80.354  78.408  1.00  5.00
ATOM     43  CB  TYR D   4      72.579  79.711  79.020  1.00  5.00
ATOM     44  CA  PHE D   5      76.107  77.874  75.687  1.00  5.00
ATOM     45  CB  PHE D   5      76.202  78.075  72.596  1.00  5.00
ATOM     46  CA  LEU D   6      76.763  74.176  76.015  1.00  5.00
ATOM     47  CB  LEU D   6      75.142  72.782  76.524  1.00  5.00
ATOM     48  CA  GLY D   7      78.531  72.767  73.106  1.00  5.00
TER
ATOM     49  CA  GLY E   1      85.581  89.527  84.894  1.00  5.00
ATOM     50  CA  VAL E   2      82.057  88.142  85.251  1.00  5.00
ATOM     51  CB  VAL E   2      80.638  88.692  84.935  1.00  5.00
ATOM     52  CA  ASN E   3      80.432  84.596  85.937  1.00  5.00
ATOM     53  CB  ASN E   3      79.228  84.482  87.519  1.00  5.00
ATOM     54  CA  TYR E   4      77.946  82.435  83.810  1.00  5.00
ATOM     55  CB  TYR E   4      78.199  80.006  81.396  1.00  5.00
ATOM     56  CA  PHE E   5      75.719  79.644  84.481  1.00  5.00
ATOM     57  CB  PHE E   5      76.337  80.615  87.209  1.00  5.00
ATOM     58  CA  LEU E   6      73.621  77.121  82.907  1.00  5.00
ATOM     59  CB  LEU E   6      74.335  76.439  80.992  1.00  5.00
ATOM     60  CA  GLY E   7      69.965  76.480  84.396  1.00  5.00
TER
ATOM     61  CA  GLY F   1      73.746  71.878  86.511  1.00  5.00
ATOM     62  CA  VAL F   2      76.849  73.631  85.145  1.00  5.00
ATOM     63  CB  VAL F   2      77.078  73.510  83.657  1.00  5.00
ATOM     64  CA  ASN F   3      78.790  76.946  85.845  1.00  5.00
ATOM     65  CB  ASN F   3      78.298  76.902  87.710  1.00  5.00
ATOM     66  CA  TYR F   4      81.023  79.126  83.652  1.00  5.00
ATOM     67  CB  TYR F   4      82.246  79.752  80.594  1.00  5.00
ATOM     68  CA  PHE F   5      83.314  82.240  84.139  1.00  5.00
ATOM     69  CB  PHE F   5      84.524  84.207  86.096  1.00  5.00
ATOM     70  CA  LEU F   6      84.796  84.630  81.427  1.00  5.00
ATOM     71  CB  LEU F   6      83.903  84.720  79.612  1.00  5.00
ATOM     72  CA  GLY F   7      87.440  87.423  82.594  1.00  5.00
TER
CONECT    1    2
CONECT    2    4    3
CONECT    4    6    5
CONECT    6    8    7
CONECT    8   10    9
CONECT   10   12   11
CONECT   13   14
CONECT   14   16   15
CONECT   16   18   17
CONECT   18   20   19
CONECT   20   22   21
CONECT   22   24   23
CONECT   25   26
CONECT   26   28   27
CONECT   28   30   29
CONECT   30   32   31
CONECT   32   34   33
CONECT   34   36   35
CONECT   37   38
CONECT   38   40   39
CONECT   40   42   41
CONECT   42   44   43
CONECT   44   46   45
CONECT   46   48   47
CONECT   49   50
CONECT   50   52   51
CONECT   52   54   53
CONECT   54   56   55
CONECT   56   58   57
CONECT   58   60   59
CONECT   61   62
CONECT   62   64   63
CONECT   64   66   65
CONECT   66   68   67
CONECT   68   70   69
CONECT   70   72   71
ENDMDL
REMARK CysZ8 x 6            ENERGY    -2.91364E+01 RMS    0.00
CRYST1  161.300  161.300  161.300  90.00  90.00  90.00 P 1           1
ORIGX1       1.00000   0.00000   0.00000        0.00000
ORIGX2       0.00000   1.00000   0.00000        0.00000
ORIGX2       0.00000   0.00000   1.00000        0.00000
SCALE1       1.00000   0.00000   0.00000        0.00000
SCALE2       1.00000   0.00000   0.00000        0.00000
SCALE3       1.00000   0.00000   0.00000        0.00000
ATOM      1  CA  GLY A   1      68.937  78.562  81.665  1.00  5.00
ATOM      2  CA  VAL A   2      72.463  79.528  80.905  1.00  5.00
ATOM      3  CB  VAL A   2      73.702  78.811  81.417  1.00  5.00
ATOM      4  CA  ASN A   3      74.667  79.453  77.640  1.00  5.00
ATOM      5  CB  ASN A   3      74.985  80.775  76.073  1.00  5.00
ATOM      6  CA  TYR A   4      78.315  79.149  76.575  1.00  5.00
ATOM      7  CB  TYR A   4      81.109  78.916  78.439  1.00  5.00
ATOM      8  CA  PHE A   5      80.360  80.118  73.601  1.00  5.00
ATOM      9  CB  PHE A   5      79.150  82.557  74.775  1.00  5.00
ATOM     10  CA  LEU A   6      83.876  79.350  72.166  1.00  5.00
ATOM     11  CB  LEU A   6      85.332  77.801  72.364  1.00  5.00
ATOM     12  CA  GLY A   7      85.726  81.511  69.655  1.00  5.00
TER
ATOM     13  CA  GLY B   1      85.750  72.923  74.338  1.00  5.00
ATOM     14  CA  VAL B   2      83.030  75.002  76.137  1.00  5.00
ATOM     15  CB  VAL B   2      81.824  75.659  75.511  1.00  5.00
ATOM     16  CA  ASN B   3      81.523  73.698  79.548  1.00  5.00
ATOM     17  CB  ASN B   3      80.951  72.400  80.946  1.00  5.00
ATOM     18  CA  TYR B   4      79.183  75.223  82.011  1.00  5.00
ATOM     19  CB  TYR B   4      77.699  76.205  79.176  1.00  5.00
ATOM     20  CA  PHE B   5      78.505  74.697  85.659  1.00  5.00
ATOM     21  CB  PHE B   5      79.559  74.601  88.585  1.00  5.00
ATOM     22  CA  LEU B   6      75.427  75.864  87.877  1.00  5.00
ATOM     23  CB  LEU B   6      73.989  76.474  86.487  1.00  5.00
ATOM     24  CA  GLY B   7      76.825  75.490  91.607  1.00  5.00
TER
ATOM     25  CA  GLY C   1      92.474  76.700  80.668  1.00  5.00
ATOM     26  CA  VAL C   2      90.138  79.738  81.351  1.00  5.00
ATOM     27  CB  VAL C   2      89.917  80.804  80.309  1.00  5.00
ATOM     28  CA  ASN C   3      87.698  80.107  84.122  1.00  5.00
ATOM     29  CB  ASN C   3      88.436  81.495  85.307  1.00  5.00
ATOM     30  CA  TYR C   4      84.679  82.158  84.195  1.00  5.00
ATOM     31  CB  TYR C   4      83.001  83.234  81.336  1.00  5.00
ATOM     32  CA  PHE C   5      81.304  82.841  85.939  1.00  5.00
ATOM     33  CB  PHE C   5      81.198  83.152  88.851  1.00  5.00
ATOM     34  CA  LEU C   6      77.731  84.290  85.290  1.00  5.00
ATOM     35  CB  LEU C   6      77.929  84.565  83.143  1.00  5.00
ATOM     36  CA  GLY C   7      75.698  85.301  88.058  1.00  5.00
TER
ATOM     37  CA  GLY D   1      71.082  90.123  79.339  1.00  5.00
ATOM     38  CA  VAL D   2      74.192  88.976  81.311  1.00  5.00
ATOM     39  CB  VAL D   2      74.195  88.127  82.515  1.00  5.00
ATOM     40  CA  ASN D   3      77.067  87.711  79.127  1.00  5.00
ATOM     41  CB  ASN D   3      78.130  88.400  77.630  1.00  5.00
ATOM     42  CA  TYR D   4      80.578  87.044  80.369  1.00  5.00
ATOM     43  CB  TYR D   4      82.421  86.791  83.165  1.00  5.00
ATOM     44  CA  PHE D   5      83.689  86.902  78.330  1.00  5.00
ATOM     45  CB  PHE D   5      85.007  88.522  76.251  1.00  5.00
ATOM     46  CA  LEU D   6      87.338  85.731  79.130  1.00  5.00
ATOM     47  CB  LEU D   6      87.480  85.268  81.101  1.00  5.00
ATOM     48  CA  GLY D   7      90.690  86.144  77.165  1.00  5.00
TER
ATOM     49  CA  GLY E   1      75.191  81.905  90.655  1.00  5.00
ATOM     50  CA  VAL E   2      76.618  80.188  87.680  1.00  5.00
ATOM     51  CB  VAL E   2      76.092  80.527  86.354  1.00  5.00
ATOM     52  CA  ASN E   3      80.049  79.015  86.278  1.00  5.00
ATOM     53  CB  ASN E   3      80.918  78.455  87.902  1.00  5.00
ATOM     54  CA  TYR E   4      81.515  78.719  82.578  1.00  5.00
ATOM     55  CB  TYR E   4      83.106  79.969  85.342  1.00  5.00
ATOM     56  CA  PHE E   5      84.674  76.421  81.676  1.00  5.00
ATOM     57  CB  PHE E   5      86.504  75.339  83.925  1.00  5.00
ATOM     58  CA  LEU E   6      86.728  76.348  78.481  1.00  5.00
ATOM     59  CB  LEU E   6      87.840  77.386  77.148  1.00  5.00
ATOM     60  CA  GLY E   7      88.221  72.937  78.609  1.00  5.00
TER
ATOM     61  CA  GLY F   1      89.439  82.814  74.514  1.00  5.00
ATOM     62  CA  VAL F   2      86.019  81.465  76.072  1.00  5.00
ATOM     63  CB  VAL F   2      85.713  81.188  77.565  1.00  5.00
ATOM     64  CA  ASN F   3      82.498  83.208  76.696  1.00  5.00
ATOM     65  CB  ASN F   3      82.758  84.587  75.309  1.00  5.00
ATOM     66  CA  TYR F   4      79.416  82.631  78.721  1.00  5.00
ATOM     67  CB  TYR F   4      78.814  80.364  81.039  1.00  5.00
ATOM     68  CA  PHE F   5      75.688  83.735  78.550  1.00  5.00
ATOM     69  CB  PHE F   5      73.062  84.581  77.170  1.00  5.00
ATOM     70  CA  LEU F   6      72.607  84.035  81.037  1.00  5.00
ATOM     71  CB  LEU F   6      72.303  83.353  83.114  1.00  5.00
ATOM     72  CA  GLY F   7      69.236  85.244  79.598  1.00  5.00
TER
CONECT    1    2
CONECT    2    4    3
CONECT    4    6    5
CONECT    6    8    7
CONECT    8   10    9
CONECT   10   12   11
CONECT   13   14
CONECT   14   16   15
CONECT   16   18   17
CONECT   18   20   19
CONECT   20   22   21
CONECT   22   24   23
CONECT   25   26
CONECT   26   28   27
CONECT   28   30   29
CONECT   30   32   31
CONECT   32   34   33
CONECT   34   36   35
CONECT   37   38
CONECT   38   40   39
CONECT   40   42   41
CONECT   42   44   43
CONECT   44   46   45
CONECT   46   48   47
CONECT   49   50
CONECT   50   52   51
CONECT   52   54   53
CONECT   54   56   55
CONECT   56   58   57
CONECT   58   60   59
CONECT   61   62
CONECT   62   64   63
CONECT   64   66   65
CONECT   66   68   67
CONECT   68   70   69
CONECT   70   72   71
ENDMDL
REMARK CysZ8 x 6            ENERGY    -2.91364E+01 RMS    0.00
CRYST1  161.300  161.300  161.300  90.00  90.00  90.00 P 1           1
ORIGX1       1.00000   0.00000   0.00000        0.00000
ORIGX2       0.00000   1.00000   0.00000        0.00000
ORIGX2       0.00000   0.00000   1.00000        0.00000
SCALE1       1.00000   0.00000   0.00000        0.00000
SCALE2       1.00000   0.00000   0.00000        0.00000
SCALE3       1.00000   0.00000   0.00000        0.00000
ATOM      1  CA  GLY A   1      85.019  76.031  90.985  1.00  5.00
ATOM      2  CA  VAL A   2      83.775  78.204  87.997  1.00  5.00
ATOM      3  CB  VAL A   2      82.348  78.402  88.177  1.00  5.00
ATOM      4  CA  ASN A   3      84.250  82.121  88.237  1.00  5.00
ATOM      5  CB  ASN A   3      84.595  83.440  89.871  1.00  5.00
ATOM      6  CA  TYR A   4      82.780  84.727  85.992  1.00  5.00
ATOM      7  CB  TYR A   4      80.345  87.065  86.313  1.00  5.00
ATOM      8  CA  PHE A   5      83.980  88.190  84.560  1.00  5.00
ATOM      9  CB  PHE A   5      86.393  87.835  82.702  1.00  5.00
ATOM     10  CA  LEU A   6      82.421  91.029  82.654  1.00  5.00
ATOM     11  CB  LEU A   6      81.299  91.635  84.148  1.00  5.00
ATOM     12  CA  GLY A   7      84.201  92.045  79.365  1.00  5.00
TER
ATOM     13  CA  GLY B   1      70.104  85.999  85.179  1.00  5.00
ATOM     14  CA  VAL B   2      73.004  83.801  83.733  1.00  5.00
ATOM     15  CB  VAL B   2      74.310  84.352  84.001  1.00  5.00
ATOM     16  CA  ASN B   3      74.129  80.272  84.314  1.00  5.00
ATOM     17  CB  ASN B   3      72.236  79.891  84.636  1.00  5.00
ATOM     18  CA  TYR B   4      77.293  78.078  83.855  1.00  5.00
ATOM     19  CB  TYR B   4      78.001  80.799  85.462  1.00  5.00
ATOM     20  CA  PHE B   5      77.256  74.331  82.895  1.00  5.00
ATOM     21  CB  PHE B   5      75.838  72.521  81.023  1.00  5.00
ATOM     22  CA  LEU B   6      80.088  71.879  83.586  1.00  5.00
ATOM     23  CB  LEU B   6      80.816  73.484  84.919  1.00  5.00
ATOM     24  CA  GLY B   7      80.422  68.686  81.358  1.00  5.00
TER
ATOM     25  CA  GLY C   1      86.835  73.296  75.639  1.00  5.00
ATOM     26  CA  VAL C   2      84.517  76.256  76.322  1.00  5.00
ATOM     27  CB  VAL C   2      85.290  77.502  76.185  1.00  5.00
ATOM     28  CA  ASN C   3      80.946  77.312  74.764  1.00  5.00
ATOM     29  CB  ASN C   3      80.847  75.490  74.068  1.00  5.00
ATOM     30  CA  TYR C   4      78.332  80.109  75.796  1.00  5.00
ATOM     31  CB  TYR C   4      78.907  81.522  72.877  1.00  5.00
ATOM     32  CA  PHE C   5      74.566  80.408  75.094  1.00  5.00
ATOM     33  CB  PHE C   5      75.192  77.659  75.809  1.00  5.00
ATOM     34  CA  LEU C   6      71.994  83.194  74.692  1.00  5.00
ATOM     35  CB  LEU C   6      73.078  84.568  73.671  1.00  5.00
ATOM     36  CA  GLY C   7      68.256  82.591  75.072  1.00  5.00
TER
ATOM     37  CA  GLY D   1      78.858  90.920  77.340  1.00  5.00
ATOM     38  CA  VAL D   2      80.241  88.253  79.670  1.00  5.00
ATOM     39  CB  VAL D   2      79.274  87.718  80.719  1.00  5.00
ATOM     40  CA  ASN D   3      83.646  86.117  80.300  1.00  5.00
ATOM     41  CB  ASN D   3      84.384  87.552  79.241  1.00  5.00
ATOM     42  CA  TYR D   4      83.876  82.805  82.610  1.00  5.00
ATOM     43  CB  TYR D   4      82.028  80.293  83.352  1.00  5.00
ATOM     44  CA  PHE D   5      86.692  80.449  83.789  1.00  5.00
ATOM     45  CB  PHE D   5      87.019  82.850  85.664  1.00  5.00
ATOM     46  CA  LEU D   6      87.173  76.776  85.013  1.00  5.00
ATOM     47  CB  LEU D   6      86.325  74.973  84.869  1.00  5.00
ATOM     48  CA  GLY D   7      90.013  76.252  87.543  1.00  5.00
TER
ATOM     49  CA  GLY E   1      68.874  84.486  79.909  1.00  5.00
ATOM     50  CA  VAL E   2      72.480  83.443  79.354  1.00  5.00
ATOM     51  CB  VAL E   2      73.797  84.106  79.160  1.00  5.00
ATOM     52  CA  ASN E   3      73.863  79.982  79.847  1.00  5.00
ATOM     53  CB  ASN E   3      72.760  78.564  78.897  1.00  5.00
ATOM     54  CA  TYR E   4      77.396  78.668  79.428  1.00  5.00
ATOM     55  CB  TYR E   4      78.783  81.339  80.974  1.00  5.00
ATOM     56  CA  PHE E   5      79.602  75.523  79.337  1.00  5.00
ATOM     57  CB  PHE E   5      80.771  73.335  77.645  1.00  5.00
ATOM     58  CA  LEU E   6      83.128  74.931  80.608  1.00  5.00
ATOM     59  CB  LEU E   6      84.053  76.698  81.214  1.00  5.00
ATOM     60  CA  GLY E   7      84.843  71.296  80.338  1.00  5.00
TER
ATOM     61  CA  GLY F   1      78.676  87.682  73.159  1.00  5.00
ATOM     62  CA  VAL F   2      80.063  85.269  75.910  1.00  5.00
ATOM     63  CB  VAL F   2      79.247  84.251  76.654  1.00  5.00
ATOM     64  CA  ASN F   3      83.463  83.773  76.226  1.00  5.00
ATOM     65  CB  ASN F   3      85.076  85.031  76.724  1.00  5.00
ATOM     66  CA  TYR F   4      84.610  81.038  78.651  1.00  5.00
ATOM     67  CB  TYR F   4      81.945  79.255  77.818  1.00  5.00
ATOM     68  CA  PHE F   5      88.069  79.597  79.638  1.00  5.00
ATOM     69  CB  PHE F   5      88.437  82.650  79.359  1.00  5.00
ATOM     70  CA  LEU F   6      89.051  76.333  80.951  1.00  5.00
ATOM     71  CB  LEU F   6      88.919  74.542  79.829  1.00  5.00
ATOM     72  CA  GLY F   7      92.730  76.315  82.276  1.00  5.00
TER
CONECT    1    2
CONECT    2    4    3
CONECT    4    6    5
CONECT    6    8    7
CONECT    8   10    9
CONECT   10   12   11
CONECT   13   14
CONECT   14   16   15
CONECT   16   18   17
CONECT   18   20   19
CONECT   20   22   21
CONECT   22   24   23
CONECT   25   26
CONECT   26   28   27
CONECT   28   30   29
CONECT   30   32   31
CONECT   32   34   33
CONECT   34   36   35
CONECT   37   38
CONECT   38   40   39
CONECT   40   42   41
CONECT   42   44   43
CONECT   44   46   45
CONECT   46   48   47
CONECT   49   50
CONECT   50   52   51
CONECT   52   54   53
CONECT   54   56   55
CONECT   56   58   57
CONECT   58   60   59
CONECT   61   62
CONECT   62   64   63
CONECT   64   66   65
CONECT   66   68   67
CONECT   68   70   69
CONECT   70   72   71
ENDMDL
REMARK CysZ8 x 6            ENERGY    -2.91364E+01 RMS    0.00
CRYST1  161.300  161.300  161.300  90.00  90.00  90.00 P 1           1
ORIGX1       1.00000   0.00000   0.00000        0.00000
ORIGX2       0.00000   1.00000   0.00000        0.00000
ORIGX2       0.00000   0.00000   1.00000        0.00000
SCALE1       1.00000   0.00000   0.00000        0.00000
SCALE2       1.00000   0.00000   0.00000        0.00000
SCALE3       1.00000   0.00000   0.00000        0.00000
ATOM      1  CA  GLY A   1      73.161  82.860  90.215  1.00  5.00
ATOM      2  CA  VAL A   2      75.690  80.609  88.456  1.00  5.00
ATOM      3  CB  VAL A   2      75.956  79.519  89.392  1.00  5.00
ATOM      4  CA  ASN A   3      74.171  79.010  85.397  1.00  5.00
ATOM      5  CB  ASN A   3      72.671  79.975  86.318  1.00  5.00
ATOM      6  CA  TYR A   4      75.454  76.976  82.394  1.00  5.00
ATOM      7  CB  TYR A   4      77.939  75.680  84.211  1.00  5.00
ATOM      8  CA  PHE A   5      74.635  76.554  78.540  1.00  5.00
ATOM      9  CB  PHE A   5      74.802  79.515  78.967  1.00  5.00
ATOM     10  CA  LEU A   6      74.933  73.339  76.473  1.00  5.00
ATOM     11  CB  LEU A   6      74.784  71.133  76.577  1.00  5.00
ATOM     12  CA  GLY A   7      74.730  73.493  72.550  1.00  5.00
TER
ATOM     13  CA  GLY B   1      81.141  69.982  78.613  1.00  5.00
ATOM     14  CA  VAL B   2      81.726  73.066  80.928  1.00  5.00
ATOM     15  CB  VAL B   2      80.332  73.562  80.708  1.00  5.00
ATOM     16  CA  ASN B   3      82.308  73.449  84.580  1.00  5.00
ATOM     17  CB  ASN B   3      83.484  71.882  84.255  1.00  5.00
ATOM     18  CA  TYR B   4      82.298  76.550  86.838  1.00  5.00
ATOM     19  CB  TYR B   4      85.535  77.291  86.729  1.00  5.00
ATOM     20  CA  PHE B   5      82.793  80.247  86.394  1.00  5.00
ATOM     21  CB  PHE B   5      79.859  80.003  85.791  1.00  5.00
ATOM     22  CA  LEU B   6      84.405  83.372  87.925  1.00  5.00
ATOM     23  CB  LEU B   6      86.220  82.614  87.814  1.00  5.00
ATOM     24  CA  GLY B   7      82.805  86.963  88.619  1.00  5.00
TER
ATOM     25  CA  GLY C   1      75.783  92.947  78.710  1.00  5.00
ATOM     26  CA  VAL C   2      79.361  91.718  78.272  1.00  5.00
ATOM     27  CB  VAL C   2      80.350  91.633  79.378  1.00  5.00
ATOM     28  CA  ASN C   3      80.194  88.018  76.816  1.00  5.00
ATOM     29  CB  ASN C   3      80.153  88.633  74.945  1.00  5.00
ATOM     30  CA  TYR C   4      83.413  85.932  76.773  1.00  5.00
ATOM     31  CB  TYR C   4      86.335  87.542  77.409  1.00  5.00
ATOM     32  CA  PHE C   5      85.006  82.865  74.858  1.00  5.00
ATOM     33  CB  PHE C   5      83.686  84.810  72.862  1.00  5.00
ATOM     34  CA  LEU C   6      87.974  80.401  74.989  1.00  5.00
ATOM     35  CB  LEU C   6      88.597  79.960  77.065  1.00  5.00
ATOM     36  CA  GLY C   7      89.110  79.452  71.711  1.00  5.00
TER
ATOM     37  CA  GLY D   1      86.019  74.825  73.398  1.00  5.00
ATOM     38  CA  VAL D   2      84.152  77.088  75.999  1.00  5.00
ATOM     39  CB  VAL D   2      84.487  77.623  77.348  1.00  5.00
ATOM     40  CA  ASN D   3      81.839  80.301  76.297  1.00  5.00
ATOM     41  CB  ASN D   3      80.235  80.461  75.149  1.00  5.00
ATOM     42  CA  TYR D   4      81.097  82.934  79.113  1.00  5.00
ATOM     43  CB  TYR D   4      84.321  83.078  78.458  1.00  5.00
ATOM     44  CA  PHE D   5      78.047  85.355  79.972  1.00  5.00
ATOM     45  CB  PHE D   5      75.470  86.704  79.086  1.00  5.00
ATOM     46  CA  LEU D   6      77.702  88.362  82.304  1.00  5.00
ATOM     47  CB  LEU D   6      79.332  88.845  83.621  1.00  5.00
ATOM     48  CA  GLY D   7      74.148  90.080  82.615  1.00  5.00
TER
ATOM     49  CA  GLY E   1      80.182  73.585  72.653  1.00  5.00
ATOM     50  CA  VAL E   2      79.990  74.939  76.266  1.00  5.00
ATOM     51  CB  VAL E   2      81.129  74.009  76.466  1.00  5.00
ATOM     52  CA  ASN E   3      78.971  78.055  77.947  1.00  5.00
ATOM     53  CB  ASN E   3      78.590  80.041  77.889  1.00  5.00
ATOM     54  CA  TYR E   4      78.600  79.617  81.371  1.00  5.00
ATOM     55  CB  TYR E   4      81.237  77.571  81.462  1.00  5.00
ATOM     56  CA  PHE E   5      76.589  82.415  82.955  1.00  5.00
ATOM     57  CB  PHE E   5      73.828  83.274  83.660  1.00  5.00
ATOM     58  CA  LEU E   6      77.046  85.034  85.912  1.00  5.00
ATOM     59  CB  LEU E   6      79.102  84.864  86.163  1.00  5.00
ATOM     60  CA  GLY E   7      73.568  86.483  87.237  1.00  5.00
TER
ATOM     61  CA  GLY F   1      85.612  90.410  82.704  1.00  5.00
ATOM     62  CA  VAL F   2      83.963  86.937  82.565  1.00  5.00
ATOM     63  CB  VAL F   2      83.036  86.670  81.468  1.00  5.00
ATOM     64  CA  ASN F   3      85.680  83.576  82.196  1.00  5.00
ATOM     65  CB  ASN F   3      87.186  84.383  83.097  1.00  5.00
ATOM     66  CA  TYR F   4      84.558  79.807  82.762  1.00  5.00
ATOM     67  CB  TYR F   4      81.709  81.639  82.391  1.00  5.00
ATOM     68  CA  PHE F   5      86.351  76.364  82.647  1.00  5.00
ATOM     69  CB  PHE F   5      88.736  75.167  83.696  1.00  5.00
ATOM     70  CA  LEU F   6      86.409  73.250  80.637  1.00  5.00
ATOM     71  CB  LEU F   6      86.641  73.085  78.625  1.00  5.00
ATOM     72  CA  GLY F   7      87.550  70.012  82.262  1.00  5.00
TER
CONECT    1    2
CONECT    2    4    3
CONECT    4    6    5
CONECT    6    8    7
CONECT    8   10    9
CONECT   10   12   11
CONECT   13   14
CONECT   14   16   15
CONECT   16   18   17
CONECT   18   20   19
CONECT   20   22   21
CONECT   22   24   23
CONECT   25   26
CONECT   26   28   27
CONECT   28   30   29
CONECT   30   32   31
CONECT   32   34   33
CONECT   34   36   35
CONECT   37   38
CONECT   38   40   39
CONECT   40   42   41
CONECT   42   44   43
CONECT   44   46   45
CONECT   46   48   47
CONECT   49   50
CONECT   50   52   51
CONECT   52   54   53
CONECT   54   56   55
CONECT   56   58   57
CONECT   58   60   59
CONECT   61   62
CONECT   62   64   63
CONECT   64   66   65
CONECT   66   68   67
CONECT   68   70   69
CONECT   70   72   71
ENDMDL
REMARK CysZ8 x 6            ENERGY    -2.91364E+01 RMS    0.00
CRYST1  161.300  161.300  161.300  90.00  90.00  90.00 P 1           1
ORIGX1       1.00000   0.00000   0.00000        0.00000
ORIGX2       0.00000   1.00000   0.00000        0.00000
ORIGX2       0.00000   0.00000   1.00000        0.00000
SCALE1       1.00000   0.00000   0.00000        0.00000
SCALE2       1.00000   0.00000   0.00000        0.00000
SCALE3       1.00000   0.00000   0.00000        0.00000
ATOM      1  CA  GLY A   1      88.825  88.436  79.860  1.00  5.00
ATOM      2  CA  VAL A   2      86.478  85.418  80.427  1.00  5.00
ATOM      3  CB  VAL A   2      85.319  86.166  80.887  1.00  5.00
ATOM      4  CA  ASN A   3      85.576  82.282  78.662  1.00  5.00
ATOM      5  CB  ASN A   3      87.442  81.529  78.812  1.00  5.00
ATOM      6  CA  TYR A   4      82.070  80.404  78.692  1.00  5.00
ATOM      7  CB  TYR A   4      80.497  82.800  77.123  1.00  5.00
ATOM      8  CA  PHE A   5      81.574  76.643  77.408  1.00  5.00
ATOM      9  CB  PHE A   5      82.957  74.223  76.195  1.00  5.00
ATOM     10  CA  LEU A   6      78.598  74.339  76.446  1.00  5.00
ATOM     11  CB  LEU A   6      76.758  75.059  75.965  1.00  5.00
ATOM     12  CA  GLY A   7      78.444  70.583  76.777  1.00  5.00
TER
ATOM     13  CA  GLY B   1      82.275  71.451  71.956  1.00  5.00
ATOM     14  CA  VAL B   2      81.042  75.117  71.540  1.00  5.00
ATOM     15  CB  VAL B   2      80.122  75.931  72.297  1.00  5.00
ATOM     16  CA  ASN B   3      83.023  78.083  73.233  1.00  5.00
ATOM     17  CB  ASN B   3      84.647  77.720  74.467  1.00  5.00
ATOM     18  CA  TYR B   4      81.922  81.541  74.259  1.00  5.00
ATOM     19  CB  TYR B   4      79.311  82.657  72.604  1.00  5.00
ATOM     20  CA  PHE B   5      83.562  84.694  75.463  1.00  5.00
ATOM     21  CB  PHE B   5      86.638  84.541  75.818  1.00  5.00
ATOM     22  CA  LEU B   6      83.015  87.830  77.655  1.00  5.00
ATOM     23  CB  LEU B   6      81.019  87.688  78.354  1.00  5.00
ATOM     24  CA  GLY B   7      84.574  91.401  78.130  1.00  5.00
TER
ATOM     25  CA  GLY C   1      87.113  79.522  90.422  1.00  5.00
ATOM     26  CA  VAL C   2      83.926  79.888  88.007  1.00  5.00
ATOM     27  CB  VAL C   2      84.559  80.038  86.650  1.00  5.00
ATOM     28  CA  ASN C   3      80.075  78.706  87.767  1.00  5.00
ATOM     29  CB  ASN C   3      78.568  78.618  89.044  1.00  5.00
ATOM     30  CA  TYR C   4      77.494  77.680  85.235  1.00  5.00
ATOM     31  CB  TYR C   4      76.109  74.549  85.040  1.00  5.00
ATOM     32  CA  PHE C   5      73.717  78.114  84.619  1.00  5.00
ATOM     33  CB  PHE C   5      74.549  80.781  85.583  1.00  5.00
ATOM     34  CA  LEU C   6      71.227  76.196  82.509  1.00  5.00
ATOM     35  CB  LEU C   6      71.519  74.281  83.458  1.00  5.00
ATOM     36  CA  GLY C   7      67.911  77.935  81.580  1.00  5.00
TER
ATOM     37  CA  GLY D   1      74.739  72.281  81.325  1.00  5.00
ATOM     38  CA  VAL D   2      77.494  75.001  80.806  1.00  5.00
ATOM     39  CB  VAL D   2      76.978  76.251  81.330  1.00  5.00
ATOM     40  CA  ASN D   3      81.310  74.926  81.423  1.00  5.00
ATOM     41  CB  ASN D   3      81.560  73.352  80.465  1.00  5.00
ATOM     42  CA  TYR D   4      83.452  77.912  82.950  1.00  5.00
ATOM     43  CB  TYR D   4      82.837  76.530  85.871  1.00  5.00
ATOM     44  CA  PHE D   5      86.685  79.135  81.777  1.00  5.00
ATOM     45  CB  PHE D   5      86.366  77.065  79.652  1.00  5.00
ATOM     46  CA  LEU D   6      89.402  81.474  82.772  1.00  5.00
ATOM     47  CB  LEU D   6      89.630  81.458  84.887  1.00  5.00
ATOM     48  CA  GLY D   7      91.741  83.216  80.230  1.00  5.00
TER
ATOM     49  CA  GLY E   1      83.586  85.285  90.848  1.00  5.00
ATOM     50  CA  VAL E   2      82.646  84.150  87.244  1.00  5.00
ATOM     51  CB  VAL E   2      83.547  84.367  86.077  1.00  5.00
ATOM     52  CA  ASN E   3      79.095  82.643  86.326  1.00  5.00
ATOM     53  CB  ASN E   3      78.388  82.545  88.194  1.00  5.00
ATOM     54  CA  TYR E   4      77.617  81.590  82.906  1.00  5.00
ATOM     55  CB  TYR E   4      80.117  79.369  81.698  1.00  5.00
ATOM     56  CA  PHE E   5      74.424  80.739  81.027  1.00  5.00
ATOM     57  CB  PHE E   5      72.083  81.858  79.648  1.00  5.00
ATOM     58  CA  LEU E   6      73.323  78.419  78.194  1.00  5.00
ATOM     59  CB  LEU E   6      72.151  76.620  78.308  1.00  5.00
ATOM     60  CA  GLY E   7      70.816  79.859  75.524  1.00  5.00
TER
ATOM     61  CA  GLY F   1      76.032  79.466  72.453  1.00  5.00
ATOM     62  CA  VAL F   2      76.780  80.325  75.925  1.00  5.00
ATOM     63  CB  VAL F   2      77.681  79.583  76.843  1.00  5.00
ATOM     64  CA  ASN F   3      77.224  83.750  77.578  1.00  5.00
ATOM     65  CB  ASN F   3      75.514  84.691  78.051  1.00  5.00
ATOM     66  CA  TYR F   4      79.687  84.439  80.508  1.00  5.00
ATOM     67  CB  TYR F   4      82.666  83.076  81.330  1.00  5.00
ATOM     68  CA  PHE F   5      79.867  87.268  82.914  1.00  5.00
ATOM     69  CB  PHE F   5      77.432  85.591  83.043  1.00  5.00
ATOM     70  CA  LEU F   6      82.551  88.242  85.441  1.00  5.00
ATOM     71  CB  LEU F   6      83.662  89.535  84.412  1.00  5.00
ATOM     72  CA  GLY F   7      82.276  89.542  88.957  1.00  5.00
TER
CONECT    1    2
CONECT    2    4    3
CONECT    4    6    5
CONECT    6    8    7
CONECT    8   10    9
CONECT   10   12   11
CONECT   13   14
CONECT   14   16   15
CONECT   16   18   17
CONECT   18   20   19
CONECT   20   22   21
CONECT   22   24   23
CONECT   25   26
CONECT   26   28   27
CONECT   28   30   29
CONECT   30   32   31
CONECT   32   34   33
CONECT   34   36   35
CONECT   37   38
CONECT   38   40   39
CONECT   40   42   41
CONECT   42   44   43
CONECT   44   46   45
CONECT   46   48   47
CONECT   49   50
CONECT   50   52   51
CONECT   52   54   53
CONECT   54   56   55
CONECT   56   58   57
CONECT   58   60   59
CONECT   61   62
CONECT   62   64   63
CONECT   64   66   65
CONECT   66   68   67
CONECT   68   70   69
CONECT   70   72   71
ENDMDL
REMARK CysZ8 x 6            ENERGY    -2.91364E+01 RMS    0.00
CRYST1  161.300  161.300  161.300  90.00  90.00  90.00 P 1           1
ORIGX1       1.00000   0.00000   0.00000        0.00000
ORIGX2       0.00000   1.00000   0.00000        0.00000
ORIGX2       0.00000   0.00000   1.00000        0.00000
SCALE1       1.00000   0.00000   0.00000        0.00000
SCALE2       1.00000   0.00000   0.00000        0.00000
SCALE3       1.00000   0.00000   0.00000        0.00000
ATOM      1  CA  GLY A   1      91.602  85.422  79.602  1.00  5.00
ATOM      2  CA  VAL A   2      88.552  83.791  78.464  1.00  5.00
ATOM      3  CB  VAL A   2      87.389  84.213  79.092  1.00  5.00
ATOM      4  CA  ASN A   3      87.051  82.419  75.349  1.00  5.00
ATOM      5  CB  ASN A   3      88.411  82.589  73.688  1.00  5.00
ATOM      6  CA  TYR A   4      83.527  80.873  74.475  1.00  5.00
ATOM      7  CB  TYR A   4      81.942  82.797  72.172  1.00  5.00
ATOM      8  CA  PHE A   5      81.722  78.196  72.373  1.00  5.00
ATOM      9  CB  PHE A   5      84.297  76.904  73.298  1.00  5.00
ATOM     10  CA  LEU A   6      78.168  77.633  71.161  1.00  5.00
ATOM     11  CB  LEU A   6      78.208  78.216  69.200  1.00  5.00
ATOM     12  CA  GLY A   7      77.282  74.182  70.046  1.00  5.00
TER
ATOM     13  CA  GLY B   1      72.099  87.437  74.661  1.00  5.00
ATOM     14  CA  VAL B   2      74.713  85.373  76.610  1.00  5.00
ATOM     15  CB  VAL B   2      75.806  84.774  75.784  1.00  5.00
ATOM     16  CA  ASN B   3      77.053  86.478  79.382  1.00  5.00
ATOM     17  CB  ASN B   3      76.123  87.914  80.506  1.00  5.00
ATOM     18  CA  TYR B   4      80.332  84.949  80.137  1.00  5.00
ATOM     19  CB  TYR B   4      80.110  82.845  77.470  1.00  5.00
ATOM     20  CA  PHE B   5      82.541  86.439  83.204  1.00  5.00
ATOM     21  CB  PHE B   5      79.811  86.990  83.891  1.00  5.00
ATOM     22  CA  LEU B   6      86.113  85.793  83.828  1.00  5.00
ATOM     23  CB  LEU B   6      87.760  86.923  82.978  1.00  5.00
ATOM     24  CA  GLY B   7      87.077  86.681  87.562  1.00  5.00
TER
ATOM     25  CA  GLY C   1      86.215  76.425  89.392  1.00  5.00
ATOM     26  CA  VAL C   2      83.289  77.994  87.315  1.00  5.00
ATOM     27  CB  VAL C   2      83.563  76.931  86.396  1.00  5.00
ATOM     28  CA  ASN C   3      79.794  78.676  88.169  1.00  5.00
ATOM     29  CB  ASN C   3      80.330  79.508  89.706  1.00  5.00
ATOM     30  CA  TYR C   4      76.627  78.589  85.878  1.00  5.00
ATOM     31  CB  TYR C   4      75.038  76.289  84.166  1.00  5.00
ATOM     32  CA  PHE C   5      73.471  80.972  86.191  1.00  5.00
ATOM     33  CB  PHE C   5      75.733  82.783  86.425  1.00  5.00
ATOM     34  CA  LEU C   6      69.974  81.114  84.349  1.00  5.00
ATOM     35  CB  LEU C   6      68.910  80.180  82.855  1.00  5.00
ATOM     36  CA  GLY C   7      69.260  84.671  84.916  1.00  5.00
TER
ATOM     37  CA  GLY D   1      73.891  74.893  74.338  1.00  5.00
ATOM     38  CA  VAL D   2      76.585  77.436  74.963  1.00  5.00
ATOM     39  CB  VAL D   2      76.104  78.828  75.287  1.00  5.00
ATOM     40  CA  ASN D   3      79.953  76.987  76.658  1.00  5.00
ATOM     41  CB  ASN D   3      80.153  76.031  74.807  1.00  5.00
ATOM     42  CA  TYR D   4      82.704  79.129  78.037  1.00  5.00
ATOM     43  CB  TYR D   4      82.146  81.279  80.485  1.00  5.00
ATOM     44  CA  PHE D   5      86.495  78.590  78.778  1.00  5.00
ATOM     45  CB  PHE D   5      88.688  78.946  76.862  1.00  5.00
ATOM     46  CA  LEU D   6      89.229  80.124  81.080  1.00  5.00
ATOM     47  CB  LEU D   6      89.696  81.442  82.584  1.00  5.00
ATOM     48  CA  GLY D   7      92.914  79.335  80.242  1.00  5.00
TER
ATOM     49  CA  GLY E   1      69.435  85.734  79.111  1.00  5.00
ATOM     50  CA  VAL E   2      72.282  83.442  80.417  1.00  5.00
ATOM     51  CB  VAL E   2      72.500  82.401  79.431  1.00  5.00
ATOM     52  CA  ASN E   3      75.463  83.967  82.482  1.00  5.00
ATOM     53  CB  ASN E   3      74.299  85.432  83.345  1.00  5.00
ATOM     54  CA  TYR E   4      78.562  82.199  83.291  1.00  5.00
ATOM     55  CB  TYR E   4      78.361  79.986  80.601  1.00  5.00
ATOM     56  CA  PHE E   5      81.304  83.030  85.802  1.00  5.00
ATOM     57  CB  PHE E   5      82.537  84.144  88.296  1.00  5.00
ATOM     58  CA  LEU E   6      84.964  81.476  85.946  1.00  5.00
ATOM     59  CB  LEU E   6      85.161  80.506  84.097  1.00  5.00
ATOM     60  CA  GLY E   7      86.872  82.045  89.062  1.00  5.00
TER
ATOM     61  CA  GLY F   1      71.604  75.748  78.203  1.00  5.00
ATOM     62  CA  VAL F   2      74.932  77.216  79.420  1.00  5.00
ATOM     63  CB  VAL F   2      74.521  78.062  80.516  1.00  5.00
ATOM     64  CA  ASN F   3      78.348  75.846  80.709  1.00  5.00
ATOM     65  CB  ASN F   3      78.611  75.019  78.945  1.00  5.00
ATOM     66  CA  TYR F   4      81.677  77.238  82.113  1.00  5.00
ATOM     67  CB  TYR F   4      80.493  79.236  84.475  1.00  5.00
ATOM     68  CA  PHE F   5      85.433  75.790  82.399  1.00  5.00
ATOM     69  CB  PHE F   5      84.539  74.986  79.707  1.00  5.00
ATOM     70  CA  LEU F   6      88.814  76.714  83.859  1.00  5.00
ATOM     71  CB  LEU F   6      88.936  77.611  85.658  1.00  5.00
ATOM     72  CA  GLY F   7      92.086  75.222  82.519  1.00  5.00
TER
CONECT    1    2
CONECT    2    4    3
CONECT    4    6    5
CONECT    6    8    7
CONECT    8   10    9
CONECT   10   12   11
CONECT   13   14
CONECT   14   16   15
CONECT   16   18   17
CONECT   18   20   19
CONECT   20   22   21
CONECT   22   24   23
CONECT   25   26
CONECT   26   28   27
CONECT   28   30   29
CONECT   30   32   31
CONECT   32   34   33
CONECT   34   36   35
CONECT   37   38
CONECT   38   40   39
CONECT   40   42   41
CONECT   42   44   43
CONECT   44   46   45
CONECT   46   48   47
CONECT   49   50
CONECT   50   52   51
CONECT   52   54   53
CONECT   54   56   55
CONECT   56   58   57
CONECT   58   60   59
CONECT   61   62
CONECT   62   64   63
CONECT   64   66   65
CONECT   66   68   67
CONECT   68   70   69
CONECT   70   72   71
ENDMDL
REMARK CysZ8 x 6            ENERGY    -2.91363E+01 RMS    0.00
CRYST1  161.300  161.300  161.300  90.00  90.00  90.00 P 1           1
ORIGX1       1.00000   0.00000   0.00000        0.00000
ORIGX2       0.00000   1.00000   0.00000        0.00000
ORIGX2       0.00000   0.00000   1.00000        0.00000
SCALE1       1.00000   0.00000   0.00000        0.00000
SCALE2       1.00000   0.00000   0.00000        0.00000
SCALE3       1.00000   0.00000   0.00000        0.00000
ATOM      1  CA  GLY A   1      89.968  79.751  84.248  1.00  5.00
ATOM      2  CA  VAL A   2      86.556  80.560  82.681  1.00  5.00
ATOM      3  CB  VAL A   2      86.456  80.570  81.206  1.00  5.00
ATOM      4  CA  ASN A   3      82.995  81.122  84.377  1.00  5.00
ATOM      5  CB  ASN A   3      83.891  82.030  85.861  1.00  5.00
ATOM      6  CA  TYR A   4      79.416  81.760  83.741  1.00  5.00
ATOM      7  CB  TYR A   4      78.710  83.296  80.879  1.00  5.00
ATOM      8  CA  PHE A   5      76.407  82.381  86.226  1.00  5.00
ATOM      9  CB  PHE A   5      76.190  83.095  89.011  1.00  5.00
ATOM     10  CA  LEU A   6      72.608  82.392  86.016  1.00  5.00
ATOM     11  CB  LEU A   6      72.287  80.331  85.338  1.00  5.00
ATOM     12  CA  GLY A   7      70.649  84.548  88.816  1.00  5.00
TER
ATOM     13  CA  GLY B   1      71.394  79.997  77.578  1.00  5.00
ATOM     14  CA  VAL B   2      74.999  81.079  77.950  1.00  5.00
ATOM     15  CB  VAL B   2      75.081  81.860  79.169  1.00  5.00
ATOM     16  CA  ASN B   3      78.332  79.736  76.758  1.00  5.00
ATOM     17  CB  ASN B   3      79.527  80.499  75.328  1.00  5.00
ATOM     18  CA  TYR B   4      82.016  80.254  77.710  1.00  5.00
ATOM     19  CB  TYR B   4      81.371  79.574  80.947  1.00  5.00
ATOM     20  CA  PHE B   5      85.343  79.264  76.074  1.00  5.00
ATOM     21  CB  PHE B   5      86.164  77.722  73.578  1.00  5.00
ATOM     22  CA  LEU B   6      88.855  78.963  77.159  1.00  5.00
ATOM     23  CB  LEU B   6      89.066  77.585  78.731  1.00  5.00
ATOM     24  CA  GLY B   7      91.322  79.947  74.317  1.00  5.00
TER
ATOM     25  CA  GLY C   1      70.748  80.727  91.604  1.00  5.00
ATOM     26  CA  VAL C   2      73.197  78.605  89.503  1.00  5.00
ATOM     27  CB  VAL C   2      73.202  77.199  89.065  1.00  5.00
ATOM     28  CA  ASN C   3      76.848  79.344  88.336  1.00  5.00
ATOM     29  CB  ASN C   3      77.753  78.115  89.715  1.00  5.00
ATOM     30  CA  TYR C   4      79.024  77.129  85.779  1.00  5.00
ATOM     31  CB  TYR C   4      75.908  76.068  85.482  1.00  5.00
ATOM     32  CA  PHE C   5      82.581  76.981  85.293  1.00  5.00
ATOM     33  CB  PHE C   5      85.047  77.904  86.863  1.00  5.00
ATOM     34  CA  LEU C   6      84.959  75.981  82.392  1.00  5.00
ATOM     35  CB  LEU C   6      84.734  76.397  80.332  1.00  5.00
ATOM     36  CA  GLY C   7      88.476  74.072  82.856  1.00  5.00
TER
ATOM     37  CA  GLY D   1      71.613  82.779  73.420  1.00  5.00
ATOM     38  CA  VAL D   2      74.740  84.728  74.444  1.00  5.00
ATOM     39  CB  VAL D   2      74.987  85.468  75.788  1.00  5.00
ATOM     40  CA  ASN D   3      78.421  83.576  74.810  1.00  5.00
ATOM     41  CB  ASN D   3      77.856  82.375  73.319  1.00  5.00
ATOM     42  CA  TYR D   4      81.870  84.443  76.387  1.00  5.00
ATOM     43  CB  TYR D   4      82.923  83.778  79.441  1.00  5.00
ATOM     44  CA  PHE D   5      85.725  83.933  75.449  1.00  5.00
ATOM     45  CB  PHE D   5      87.415  83.129  73.154  1.00  5.00
ATOM     46  CA  LEU D   6      88.955  84.432  77.261  1.00  5.00
ATOM     47  CB  LEU D   6      89.845  83.048  78.515  1.00  5.00
ATOM     48  CA  GLY D   7      92.106  84.315  74.908  1.00  5.00
TER
ATOM     49  CA  GLY E   1      69.842  87.009  84.425  1.00  5.00
ATOM     50  CA  VAL E   2      72.891  85.470  82.956  1.00  5.00
ATOM     51  CB  VAL E   2      72.432  85.970  81.577  1.00  5.00
ATOM     52  CA  ASN E   3      76.611  86.907  83.673  1.00  5.00
ATOM     53  CB  ASN E   3      75.775  86.818  85.475  1.00  5.00
ATOM     54  CA  TYR E   4      79.999  85.884  82.104  1.00  5.00
ATOM     55  CB  TYR E   4      81.712  87.262  79.423  1.00  5.00
ATOM     56  CA  PHE E   5      83.616  85.657  83.702  1.00  5.00
ATOM     57  CB  PHE E   5      81.213  85.686  85.596  1.00  5.00
ATOM     58  CA  LEU E   6      87.182  85.037  82.650  1.00  5.00
ATOM     59  CB  LEU E   6      86.632  85.863  80.729  1.00  5.00
ATOM     60  CA  GLY E   7      89.207  84.868  85.967  1.00  5.00
TER
ATOM     61  CA  GLY F   1      90.138  73.281  71.843  1.00  5.00
ATOM     62  CA  VAL F   2      87.698  73.068  75.009  1.00  5.00
ATOM     63  CB  VAL F   2      87.582  73.175  76.553  1.00  5.00
ATOM     64  CA  ASN F   3      84.280  74.984  75.504  1.00  5.00
ATOM     65  CB  ASN F   3      83.404  75.073  73.707  1.00  5.00
ATOM     66  CA  TYR F   4      81.438  74.898  77.965  1.00  5.00
ATOM     67  CB  TYR F   4      80.624  74.903  81.251  1.00  5.00
ATOM     68  CA  PHE F   5      77.786  76.101  78.418  1.00  5.00
ATOM     69  CB  PHE F   5      76.941  76.420  75.501  1.00  5.00
ATOM     70  CA  LEU F   6      75.501  77.135  81.290  1.00  5.00
ATOM     71  CB  LEU F   6      76.213  78.680  82.305  1.00  5.00
ATOM     72  CA  GLY F   7      72.112  75.193  80.925  1.00  5.00
TER
CONECT    1    2
CONECT    2    4    3
CONECT    4    6    5
CONECT    6    8    7
CONECT    8   10    9
CONECT   10   12   11
CONECT   13   14
CONECT   14   16   15
CONECT   16   18   17
CONECT   18   20   19
CONECT   20   22   21
CONECT   22   24   23
CONECT   25   26
CONECT   26   28   27
CONECT   28   30   29
CONECT   30   32   31
CONECT   32   34   33
CONECT   34   36   35
CONECT   37   38
CONECT   38   40   39
CONECT   40   42   41
CONECT   42   44   43
CONECT   44   46   45
CONECT   46   48   47
CONECT   49   50
CONECT   50   52   51
CONECT   52   54   53
CONECT   54   56   55
CONECT   56   58   57
CONECT   58   60   59
CONECT   61   62
CONECT   62   64   63
CONECT   64   66   65
CONECT   66   68   67
CONECT   68   70   69
CONECT   70   72   71
ENDMDL
REMARK CysZ8 x 6            ENERGY    -2.91362E+01 RMS    0.00
CRYST1  161.300  161.300  161.300  90.00  90.00  90.00 P 1           1
ORIGX1       1.00000   0.00000   0.00000        0.00000
ORIGX2       0.00000   1.00000   0.00000        0.00000
ORIGX2       0.00000   0.00000   1.00000        0.00000
SCALE1       1.00000   0.00000   0.00000        0.00000
SCALE2       1.00000   0.00000   0.00000        0.00000
SCALE3       1.00000   0.00000   0.00000        0.00000
ATOM      1  CA  GLY A   1      78.595  70.901  73.166  1.00  5.00
ATOM      2  CA  VAL A   2      76.104  71.712  75.854  1.00  5.00
ATOM      3  CB  VAL A   2      76.440  70.781  77.061  1.00  5.00
ATOM      4  CA  ASN A   3      75.018  75.010  77.013  1.00  5.00
ATOM      5  CB  ASN A   3      74.945  75.753  75.210  1.00  5.00
ATOM      6  CA  TYR A   4      72.621  76.089  79.674  1.00  5.00
ATOM      7  CB  TYR A   4      74.322  76.089  82.582  1.00  5.00
ATOM      8  CA  PHE A   5      70.563  78.945  80.802  1.00  5.00
ATOM      9  CB  PHE A   5      68.927  78.388  78.416  1.00  5.00
ATOM     10  CA  LEU A   6      70.620  80.517  84.424  1.00  5.00
ATOM     11  CB  LEU A   6      72.564  80.197  85.103  1.00  5.00
ATOM     12  CA  GLY A   7      67.887  82.874  85.370  1.00  5.00
TER
ATOM     13  CA  GLY B   1      80.688  69.928  86.766  1.00  5.00
ATOM     14  CA  VAL B   2      83.456  72.579  86.468  1.00  5.00
ATOM     15  CB  VAL B   2      84.318  72.340  85.201  1.00  5.00
ATOM     16  CA  ASN B   3      82.054  76.050  85.992  1.00  5.00
ATOM     17  CB  ASN B   3      80.145  75.903  86.809  1.00  5.00
ATOM     18  CA  TYR B   4      84.278  79.193  86.413  1.00  5.00
ATOM     19  CB  TYR B   4      87.593  80.389  87.042  1.00  5.00
ATOM     20  CA  PHE B   5      82.991  82.809  85.829  1.00  5.00
ATOM     21  CB  PHE B   5      80.424  83.383  84.415  1.00  5.00
ATOM     22  CA  LEU B   6      85.530  85.759  86.585  1.00  5.00
ATOM     23  CB  LEU B   6      86.464  84.928  84.867  1.00  5.00
ATOM     24  CA  GLY B   7      84.466  89.289  86.623  1.00  5.00
TER
ATOM     25  CA  GLY C   1      76.673  90.665  76.522  1.00  5.00
ATOM     26  CA  VAL C   2      79.836  89.081  77.884  1.00  5.00
ATOM     27  CB  VAL C   2      80.269  89.889  79.101  1.00  5.00
ATOM     28  CA  ASN C   3      81.605  85.740  77.898  1.00  5.00
ATOM     29  CB  ASN C   3      82.386  84.337  76.731  1.00  5.00
ATOM     30  CA  TYR C   4      84.072  83.794  80.152  1.00  5.00
ATOM     31  CB  TYR C   4      82.796  86.289  82.033  1.00  5.00
ATOM     32  CA  PHE C   5      86.128  80.608  79.284  1.00  5.00
ATOM     33  CB  PHE C   5      87.475  78.891  77.337  1.00  5.00
ATOM     34  CA  LEU C   6      88.004  78.157  81.432  1.00  5.00
ATOM     35  CB  LEU C   6      87.744  77.076  83.188  1.00  5.00
ATOM     36  CA  GLY C   7      90.715  76.102  80.106  1.00  5.00
TER
ATOM     37  CA  GLY D   1      87.497  73.152  78.959  1.00  5.00
ATOM     38  CA  VAL D   2      84.122  75.101  80.085  1.00  5.00
ATOM     39  CB  VAL D   2      83.844  75.462  81.460  1.00  5.00
ATOM     40  CA  ASN D   3      82.634  78.350  79.458  1.00  5.00
ATOM     41  CB  ASN D   3      82.262  79.395  77.704  1.00  5.00
ATOM     42  CA  TYR D   4      80.387  81.145  81.124  1.00  5.00
ATOM     43  CB  TYR D   4      83.594  81.038  82.307  1.00  5.00
ATOM     44  CA  PHE D   5      78.295  84.164  79.964  1.00  5.00
ATOM     45  CB  PHE D   5      76.268  84.902  77.856  1.00  5.00
ATOM     46  CA  LEU D   6      77.000  87.246  81.542  1.00  5.00
ATOM     47  CB  LEU D   6      77.715  88.451  83.024  1.00  5.00
ATOM     48  CA  GLY D   7      73.932  89.728  80.798  1.00  5.00
TER
ATOM     49  CA  GLY E   1      94.197  78.886  82.195  1.00  5.00
ATOM     50  CA  VAL E   2      91.232  81.395  82.298  1.00  5.00
ATOM     51  CB  VAL E   2      91.261  82.561  83.284  1.00  5.00
ATOM     52  CA  ASN E   3      89.922  83.251  79.225  1.00  5.00
ATOM     53  CB  ASN E   3      91.285  82.200  78.186  1.00  5.00
ATOM     54  CA  TYR E   4      87.614  86.454  78.606  1.00  5.00
ATOM     55  CB  TYR E   4      88.926  87.756  81.367  1.00  5.00
ATOM     56  CA  PHE E   5      84.997  87.260  75.888  1.00  5.00
ATOM     57  CB  PHE E   5      86.203  84.894  74.740  1.00  5.00
ATOM     58  CA  LEU E   6      82.955  90.380  74.932  1.00  5.00
ATOM     59  CB  LEU E   6      83.912  91.805  74.361  1.00  5.00
ATOM     60  CA  GLY E   7      79.999  89.944  72.485  1.00  5.00
TER
ATOM     61  CA  GLY F   1      81.605  69.803  77.635  1.00  5.00
ATOM     62  CA  VAL F   2      79.726  72.525  79.459  1.00  5.00
ATOM     63  CB  VAL F   2      80.082  72.966  80.920  1.00  5.00
ATOM     64  CA  ASN F   3      78.646  76.225  78.554  1.00  5.00
ATOM     65  CB  ASN F   3      78.493  77.764  77.282  1.00  5.00
ATOM     66  CA  TYR F   4      76.705  78.786  80.882  1.00  5.00
ATOM     67  CB  TYR F   4      79.128  78.970  83.183  1.00  5.00
ATOM     68  CA  PHE F   5      74.856  82.055  81.017  1.00  5.00
ATOM     69  CB  PHE F   5      73.229  81.192  78.657  1.00  5.00
ATOM     70  CA  LEU F   6      73.411  84.147  83.814  1.00  5.00
ATOM     71  CB  LEU F   6      74.755  84.424  85.455  1.00  5.00
ATOM     72  CA  GLY F   7      70.753  86.544  83.110  1.00  5.00
TER
CONECT    1    2
CONECT    2    4    3
CONECT    4    6    5
CONECT    6    8    7
CONECT    8   10    9
CONECT   10   12   11
CONECT   13   14
CONECT   14   16   15
CONECT   16   18   17
CONECT   18   20   19
CONECT   20   22   21
CONECT   22   24   23
CONECT   25   26
CONECT   26   28   27
CONECT   28   30   29
CONECT   30   32   31
CONECT   32   34   33
CONECT   34   36   35
CONECT   37   38
CONECT   38   40   39
CONECT   40   42   41
CONECT   42   44   43
CONECT   44   46   45
CONECT   46   48   47
CONECT   49   50
CONECT   50   52   51
CONECT   52   54   53
CONECT   54   56   55
CONECT   56   58   57
CONECT   58   60   59
CONECT   61   62
CONECT   62   64   63
CONECT   64   66   65
CONECT   66   68   67
CONECT   68   70   69
CONECT   70   72   71
ENDMDL
REMARK CysZ8 x 6            ENERGY    -2.91362E+01 RMS    0.00
CRYST1  161.300  161.300  161.300  90.00  90.00  90.00 P 1           1
ORIGX1       1.00000   0.00000   0.00000        0.00000
ORIGX2       0.00000   1.00000   0.00000        0.00000
ORIGX2       0.00000   0.00000   1.00000        0.00000
SCALE1       1.00000   0.00000   0.00000        0.00000
SCALE2       1.00000   0.00000   0.00000        0.00000
SCALE3       1.00000   0.00000   0.00000        0.00000
ATOM      1  CA  GLY A   1      85.313  73.470  87.000  1.00  5.00
ATOM      2  CA  VAL A   2      84.200  77.248  86.660  1.00  5.00
ATOM      3  CB  VAL A   2      84.993  78.027  87.739  1.00  5.00
ATOM      4  CA  ASN A   3      83.287  79.759  83.753  1.00  5.00
ATOM      5  CB  ASN A   3      81.376  79.669  84.669  1.00  5.00
ATOM      6  CA  TYR A   4      83.770  83.629  82.602  1.00  5.00
ATOM      7  CB  TYR A   4      85.828  84.143  79.979  1.00  5.00
ATOM      8  CA  PHE A   5      81.764  86.305  80.729  1.00  5.00
ATOM      9  CB  PHE A   5      80.418  86.420  83.507  1.00  5.00
ATOM     10  CA  LEU A   6      82.790  89.502  78.602  1.00  5.00
ATOM     11  CB  LEU A   6      83.282  88.550  76.854  1.00  5.00
ATOM     12  CA  GLY A   7      81.093  92.418  80.246  1.00  5.00
TER
ATOM     13  CA  GLY B   1      77.172  88.618  75.299  1.00  5.00
ATOM     14  CA  VAL B   2      79.817  85.918  74.743  1.00  5.00
ATOM     15  CB  VAL B   2      80.632  85.750  73.477  1.00  5.00
ATOM     16  CA  ASN B   3      81.332  83.862  77.304  1.00  5.00
ATOM     17  CB  ASN B   3      80.102  82.183  77.384  1.00  5.00
ATOM     18  CA  TYR B   4      84.297  81.634  77.996  1.00  5.00
ATOM     19  CB  TYR B   4      87.461  80.825  77.290  1.00  5.00
ATOM     20  CA  PHE B   5      85.449  78.479  80.090  1.00  5.00
ATOM     21  CB  PHE B   5      85.088  75.846  81.730  1.00  5.00
ATOM     22  CA  LEU B   6      88.914  77.412  81.365  1.00  5.00
ATOM     23  CB  LEU B   6      89.898  79.224  81.124  1.00  5.00
ATOM     24  CA  GLY B   7      89.072  74.014  82.858  1.00  5.00
TER
ATOM     25  CA  GLY C   1      82.094  70.024  82.999  1.00  5.00
ATOM     26  CA  VAL C   2      79.344  72.667  81.999  1.00  5.00
ATOM     27  CB  VAL C   2      78.012  72.620  81.345  1.00  5.00
ATOM     28  CA  ASN C   3      79.299  76.318  83.119  1.00  5.00
ATOM     29  CB  ASN C   3      80.334  77.220  81.579  1.00  5.00
ATOM     30  CA  TYR C   4      76.754  79.225  82.756  1.00  5.00
ATOM     31  CB  TYR C   4      74.723  80.961  84.656  1.00  5.00
ATOM     32  CA  PHE C   5      77.304  83.007  83.019  1.00  5.00
ATOM     33  CB  PHE C   5      79.891  82.104  81.749  1.00  5.00
ATOM     34  CA  LEU C   6      75.407  86.268  83.662  1.00  5.00
ATOM     35  CB  LEU C   6      73.668  86.189  84.221  1.00  5.00
ATOM     36  CA  GLY C   7      76.069  89.686  82.170  1.00  5.00
TER
ATOM     37  CA  GLY D   1      71.435  81.171  76.750  1.00  5.00
ATOM     38  CA  VAL D   2      73.743  82.927  74.123  1.00  5.00
ATOM     39  CB  VAL D   2      74.148  84.228  74.883  1.00  5.00
ATOM     40  CA  ASN D   3      77.201  81.603  72.920  1.00  5.00
ATOM     41  CB  ASN D   3      79.141  81.698  72.178  1.00  5.00
ATOM     42  CA  TYR D   4      80.327  80.222  74.804  1.00  5.00
ATOM     43  CB  TYR D   4      78.141  77.681  74.475  1.00  5.00
ATOM     44  CA  PHE D   5      83.908  79.410  74.394  1.00  5.00
ATOM     45  CB  PHE D   5      84.345  82.356  74.003  1.00  5.00
ATOM     46  CA  LEU D   6      86.385  76.943  75.773  1.00  5.00
ATOM     47  CB  LEU D   6      85.305  75.670  76.866  1.00  5.00
ATOM     48  CA  GLY D   7      90.147  76.978  76.062  1.00  5.00
TER
ATOM     49  CA  GLY E   1      75.720  72.877  86.526  1.00  5.00
ATOM     50  CA  VAL E   2      79.124  74.661  87.332  1.00  5.00
ATOM     51  CB  VAL E   2      80.341  74.067  86.620  1.00  5.00
ATOM     52  CA  ASN E   3      79.976  78.125  88.548  1.00  5.00
ATOM     53  CB  ASN E   3      81.196  78.535  90.162  1.00  5.00
ATOM     54  CA  TYR E   4      80.831  81.685  86.992  1.00  5.00
ATOM     55  CB  TYR E   4      77.814  83.359  87.068  1.00  5.00
ATOM     56  CA  PHE E   5      83.646  84.178  87.440  1.00  5.00
ATOM     57  CB  PHE E   5      85.167  82.448  85.527  1.00  5.00
ATOM     58  CA  LEU E   6      82.636  88.035  87.383  1.00  5.00
ATOM     59  CB  LEU E   6      82.114  89.897  88.028  1.00  5.00
ATOM     60  CA  GLY E   7      84.747  89.749  84.506  1.00  5.00
TER
ATOM     61  CA  GLY F   1      82.945  70.715  77.493  1.00  5.00
ATOM     62  CA  VAL F   2      80.379  73.420  76.518  1.00  5.00
ATOM     63  CB  VAL F   2      79.214  72.437  76.453  1.00  5.00
ATOM     64  CA  ASN F   3      79.574  76.732  78.415  1.00  5.00
ATOM     65  CB  ASN F   3      80.964  77.609  77.229  1.00  5.00
ATOM     66  CA  TYR F   4      76.537  79.258  78.016  1.00  5.00
ATOM     67  CB  TYR F   4      73.824  78.058  76.707  1.00  5.00
ATOM     68  CA  PHE F   5      76.465  82.882  78.785  1.00  5.00
ATOM     69  CB  PHE F   5      77.577  85.598  79.232  1.00  5.00
ATOM     70  CA  LEU F   6      73.339  85.103  79.523  1.00  5.00
ATOM     71  CB  LEU F   6      71.350  84.514  80.126  1.00  5.00
ATOM     72  CA  GLY F   7      73.485  88.985  78.426  1.00  5.00
TER
CONECT    1    2
CONECT    2    4    3
CONECT    4    6    5
CONECT    6    8    7
CONECT    8   10    9
CONECT   10   12   11
CONECT   13   14
CONECT   14   16   15
CONECT   16   18   17
CONECT   18   20   19
CONECT   20   22   21
CONECT   22   24   23
CONECT   25   26
CONECT   26   28   27
CONECT   28   30   29
CONECT   30   32   31
CONECT   32   34   33
CONECT   34   36   35
CONECT   37   38
CONECT   38   40   39
CONECT   40   42   41
CONECT   42   44   43
CONECT   44   46   45
CONECT   46   48   47
CONECT   49   50
CONECT   50   52   51
CONECT   52   54   53
CONECT   54   56   55
CONECT   56   58   57
CONECT   58   60   59
CONECT   61   62
CONECT   62   64   63
CONECT   64   66   65
CONECT   66   68   67
CONECT   68   70   69
CONECT   70   72   71
ENDMDL
REMARK CysZ8 x 6            ENERGY    -2.91362E+01 RMS    0.00
CRYST1  161.300  161.300  161.300  90.00  90.00  90.00 P 1           1
ORIGX1       1.00000   0.00000   0.00000        0.00000
ORIGX2       0.00000   1.00000   0.00000        0.00000
ORIGX2       0.00000   0.00000   1.00000        0.00000
SCALE1       1.00000   0.00000   0.00000        0.00000
SCALE2       1.00000   0.00000   0.00000        0.00000
SCALE3       1.00000   0.00000   0.00000        0.00000
ATOM      1  CA  GLY A   1      89.829  87.762  74.669  1.00  5.00
ATOM      2  CA  VAL A   2      86.674  86.768  76.034  1.00  5.00
ATOM      3  CB  VAL A   2      86.393  85.590  75.139  1.00  5.00
ATOM      4  CA  ASN A   3      86.081  85.117  79.428  1.00  5.00
ATOM      5  CB  ASN A   3      86.005  87.053  80.298  1.00  5.00
ATOM      6  CA  TYR A   4      83.059  83.542  81.000  1.00  5.00
ATOM      7  CB  TYR A   4      81.767  80.397  81.350  1.00  5.00
ATOM      8  CA  PHE A   5      81.494  82.955  84.680  1.00  5.00
ATOM      9  CB  PHE A   5      79.562  84.352  86.626  1.00  5.00
ATOM     10  CA  LEU A   6      79.174  80.354  86.263  1.00  5.00
ATOM     11  CB  LEU A   6      80.059  78.456  85.542  1.00  5.00
ATOM     12  CA  GLY A   7      77.613  81.473  89.490  1.00  5.00
TER
ATOM     13  CA  GLY B   1      72.880  82.060  86.641  1.00  5.00
ATOM     14  CA  VAL B   2      75.867  82.158  84.531  1.00  5.00
ATOM     15  CB  VAL B   2      75.503  81.032  83.653  1.00  5.00
ATOM     16  CA  ASN B   3      77.659  85.358  83.538  1.00  5.00
ATOM     17  CB  ASN B   3      77.837  87.211  84.199  1.00  5.00
ATOM     18  CA  TYR B   4      80.041  86.485  80.671  1.00  5.00
ATOM     19  CB  TYR B   4      79.577  88.924  78.502  1.00  5.00
ATOM     20  CA  PHE B   5      82.735  89.059  80.127  1.00  5.00
ATOM     21  CB  PHE B   5      82.324  89.571  83.048  1.00  5.00
ATOM     22  CA  LEU B   6      83.816  90.375  76.730  1.00  5.00
ATOM     23  CB  LEU B   6      82.841  89.492  75.203  1.00  5.00
ATOM     24  CA  GLY B   7      86.419  93.031  77.648  1.00  5.00
TER
ATOM     25  CA  GLY C   1      82.328  84.603  72.109  1.00  5.00
ATOM     26  CA  VAL C   2      80.703  83.363  75.454  1.00  5.00
ATOM     27  CB  VAL C   2      81.338  84.346  76.347  1.00  5.00
ATOM     28  CA  ASN C   3      77.138  82.026  75.973  1.00  5.00
ATOM     29  CB  ASN C   3      76.976  80.239  75.128  1.00  5.00
ATOM     30  CA  TYR C   4      75.364  80.757  79.126  1.00  5.00
ATOM     31  CB  TYR C   4      73.759  83.752  79.631  1.00  5.00
ATOM     32  CA  PHE C   5      72.811  78.402  79.998  1.00  5.00
ATOM     33  CB  PHE C   5      74.241  76.851  77.969  1.00  5.00
ATOM     34  CA  LEU C   6      70.785  78.927  83.291  1.00  5.00
ATOM     35  CB  LEU C   6      70.924  81.012  83.182  1.00  5.00
ATOM     36  CA  GLY C   7      68.220  76.457  84.084  1.00  5.00
TER
ATOM     37  CA  GLY D   1      92.462  82.755  74.513  1.00  5.00
ATOM     38  CA  VAL D   2      88.820  81.800  75.806  1.00  5.00
ATOM     39  CB  VAL D   2      88.143  80.815  74.883  1.00  5.00
ATOM     40  CA  ASN D   3      88.144  80.702  79.304  1.00  5.00
ATOM     41  CB  ASN D   3      89.875  79.960  80.080  1.00  5.00
ATOM     42  CA  TYR D   4      85.269  80.107  81.915  1.00  5.00
ATOM     43  CB  TYR D   4      85.334  76.899  82.977  1.00  5.00
ATOM     44  CA  PHE D   5      85.096  80.373  85.561  1.00  5.00
ATOM     45  CB  PHE D   5      85.327  83.245  84.698  1.00  5.00
ATOM     46  CA  LEU D   6      83.262  79.060  88.620  1.00  5.00
ATOM     47  CB  LEU D   6      83.534  77.153  88.568  1.00  5.00
ATOM     48  CA  GLY D   7      82.732  82.440  90.520  1.00  5.00
TER
ATOM     49  CA  GLY E   1      83.799  75.268  70.917  1.00  5.00
ATOM     50  CA  VAL E   2      84.240  74.702  74.727  1.00  5.00
ATOM     51  CB  VAL E   2      85.461  75.503  74.986  1.00  5.00
ATOM     52  CA  ASN E   3      81.398  74.118  77.176  1.00  5.00
ATOM     53  CB  ASN E   3      79.755  73.179  77.584  1.00  5.00
ATOM     54  CA  TYR E   4      81.775  74.441  80.913  1.00  5.00
ATOM     55  CB  TYR E   4      84.123  76.524  79.580  1.00  5.00
ATOM     56  CA  PHE E   5      79.304  72.743  83.660  1.00  5.00
ATOM     57  CB  PHE E   5      77.517  70.304  83.720  1.00  5.00
ATOM     58  CA  LEU E   6      78.059  73.475  87.126  1.00  5.00
ATOM     59  CB  LEU E   6      78.692  74.634  88.640  1.00  5.00
ATOM     60  CA  GLY E   7      76.432  70.106  87.916  1.00  5.00
TER
ATOM     61  CA  GLY F   1      71.750  73.005  87.271  1.00  5.00
ATOM     62  CA  VAL F   2      74.244  75.479  85.562  1.00  5.00
ATOM     63  CB  VAL F   2      74.481  76.770  86.229  1.00  5.00
ATOM     64  CA  ASN F   3      76.106  75.432  82.164  1.00  5.00
ATOM     65  CB  ASN F   3      76.036  73.703  80.995  1.00  5.00
ATOM     66  CA  TYR F   4      78.069  78.010  80.294  1.00  5.00
ATOM     67  CB  TYR F   4      78.463  81.249  79.510  1.00  5.00
ATOM     68  CA  PHE F   5      79.623  78.022  77.013  1.00  5.00
ATOM     69  CB  PHE F   5      80.086  76.590  74.487  1.00  5.00
ATOM     70  CA  LEU F   6      82.819  79.506  75.480  1.00  5.00
ATOM     71  CB  LEU F   6      83.795  80.594  77.003  1.00  5.00
ATOM     72  CA  GLY F   7      83.658  79.988  71.624  1.00  5.00
TER
CONECT    1    2
CONECT    2    4    3
CONECT    4    6    5
CONECT    6    8    7
CONECT    8   10    9
CONECT   10   12   11
CONECT   13   14
CONECT   14   16   15
CONECT   16   18   17
CONECT   18   20   19
CONECT   20   22   21
CONECT   22   24   23
CONECT   25   26
CONECT   26   28   27
CONECT   28   30   29
CONECT   30   32   31
CONECT   32   34   33
CONECT   34   36   35
CONECT   37   38
CONECT   38   40   39
CONECT   40   42   41
CONECT   42   44   43
CONECT   44   46   45
CONECT   46   48   47
CONECT   49   50
CONECT   50   52   51
CONECT   52   54   53
CONECT   54   56   55
CONECT   56   58   57
CONECT   58   60   59
CONECT   61   62
CONECT   62   64   63
CONECT   64   66   65
CONECT   66   68   67
CONECT   68   70   69
CONECT   70   72   71
ENDMDL
REMARK CysZ8 x 6            ENERGY    -2.91362E+01 RMS    0.00
CRYST1  161.300  161.300  161.300  90.00  90.00  90.00 P 1           1
ORIGX1       1.00000   0.00000   0.00000        0.00000
ORIGX2       0.00000   1.00000   0.00000        0.00000
ORIGX2       0.00000   0.00000   1.00000        0.00000
SCALE1       1.00000   0.00000   0.00000        0.00000
SCALE2       1.00000   0.00000   0.00000        0.00000
SCALE3       1.00000   0.00000   0.00000        0.00000
ATOM      1  CA  GLY A   1      79.155  77.159  92.950  1.00  5.00
ATOM      2  CA  VAL A   2      82.372  77.787  90.930  1.00  5.00
ATOM      3  CB  VAL A   2      83.531  76.855  90.831  1.00  5.00
ATOM      4  CA  ASN A   3      83.279  80.430  88.278  1.00  5.00
ATOM      5  CB  ASN A   3      84.015  82.338  88.298  1.00  5.00
ATOM      6  CA  TYR A   4      85.944  80.289  85.344  1.00  5.00
ATOM      7  CB  TYR A   4      86.523  77.260  86.739  1.00  5.00
ATOM      8  CA  PHE A   5      87.629  82.653  82.846  1.00  5.00
ATOM      9  CB  PHE A   5      87.966  85.719  82.622  1.00  5.00
ATOM     10  CA  LEU A   6      88.650  81.434  79.411  1.00  5.00
ATOM     11  CB  LEU A   6      88.725  79.538  78.435  1.00  5.00
ATOM     12  CA  GLY A   7      90.629  83.726  77.204  1.00  5.00
TER
ATOM     13  CA  GLY B   1      83.497  74.085  87.555  1.00  5.00
ATOM     14  CA  VAL B   2      82.470  76.273  84.693  1.00  5.00
ATOM     15  CB  VAL B   2      82.143  77.646  85.264  1.00  5.00
ATOM     16  CA  ASN B   3      84.355  77.118  81.339  1.00  5.00
ATOM     17  CB  ASN B   3      85.055  75.395  82.044  1.00  5.00
ATOM     18  CA  TYR B   4      84.174  79.458  78.038  1.00  5.00
ATOM     19  CB  TYR B   4      84.134  81.248  80.898  1.00  5.00
ATOM     20  CA  PHE B   5      84.112  78.322  74.617  1.00  5.00
ATOM     21  CB  PHE B   5      81.897  77.583  72.937  1.00  5.00
ATOM     22  CA  LEU B   6      84.734  80.739  71.782  1.00  5.00
ATOM     23  CB  LEU B   6      86.628  81.236  72.687  1.00  5.00
ATOM     24  CA  GLY B   7      83.215  78.732  68.899  1.00  5.00
TER
ATOM     25  CA  GLY C   1      71.699  76.204  85.418  1.00  5.00
ATOM     26  CA  VAL C   2      74.756  77.840  83.545  1.00  5.00
ATOM     27  CB  VAL C   2      75.196  76.581  82.767  1.00  5.00
ATOM     28  CA  ASN C   3      75.758  81.386  82.672  1.00  5.00
ATOM     29  CB  ASN C   3      75.206  81.751  84.708  1.00  5.00
ATOM     30  CA  TYR C   4      78.216  83.205  80.581  1.00  5.00
ATOM     31  CB  TYR C   4      75.123  84.064  79.808  1.00  5.00
ATOM     32  CA  PHE C   5      79.950  86.706  80.700  1.00  5.00
ATOM     33  CB  PHE C   5      79.224  89.393  81.853  1.00  5.00
ATOM     34  CA  LEU C   6      81.695  88.414  77.791  1.00  5.00
ATOM     35  CB  LEU C   6      80.247  88.763  76.329  1.00  5.00
ATOM     36  CA  GLY C   7      83.595  91.058  79.565  1.00  5.00
TER
ATOM     37  CA  GLY D   1      79.413  86.282  70.863  1.00  5.00
ATOM     38  CA  VAL D   2      80.875  82.974  72.579  1.00  5.00
ATOM     39  CB  VAL D   2      81.951  83.665  73.287  1.00  5.00
ATOM     40  CA  ASN D   3      79.145  80.119  74.845  1.00  5.00
ATOM     41  CB  ASN D   3      77.635  78.848  75.290  1.00  5.00
ATOM     42  CA  TYR D   4      79.849  78.502  78.189  1.00  5.00
ATOM     43  CB  TYR D   4      80.958  81.666  78.506  1.00  5.00
ATOM     44  CA  PHE D   5      80.360  74.861  79.270  1.00  5.00
ATOM     45  CB  PHE D   5      83.165  75.487  78.215  1.00  5.00
ATOM     46  CA  LEU D   6      80.381  72.596  82.705  1.00  5.00
ATOM     47  CB  LEU D   6      78.713  71.216  82.718  1.00  5.00
ATOM     48  CA  GLY D   7      83.346  70.187  83.596  1.00  5.00
TER
ATOM     49  CA  GLY E   1      76.882  91.916  77.362  1.00  5.00
ATOM     50  CA  VAL E   2      75.617  88.421  78.300  1.00  5.00
ATOM     51  CB  VAL E   2      74.228  88.012  77.985  1.00  5.00
ATOM     52  CA  ASN E   3      76.323  85.142  76.661  1.00  5.00
ATOM     53  CB  ASN E   3      77.170  84.795  74.769  1.00  5.00
ATOM     54  CA  TYR E   4      75.034  81.541  76.867  1.00  5.00
ATOM     55  CB  TYR E   4      73.356  79.755  74.561  1.00  5.00
ATOM     56  CA  PHE E   5      75.658  78.015  78.752  1.00  5.00
ATOM     57  CB  PHE E   5      73.074  79.281  79.773  1.00  5.00
ATOM     58  CA  LEU E   6      75.709  74.426  77.533  1.00  5.00
ATOM     59  CB  LEU E   6      77.568  74.425  76.649  1.00  5.00
ATOM     60  CA  GLY E   7      73.976  71.862  79.586  1.00  5.00
TER
ATOM     61  CA  GLY F   1      88.295  88.159  77.418  1.00  5.00
ATOM     62  CA  VAL F   2      85.465  85.814  78.352  1.00  5.00
ATOM     63  CB  VAL F   2      85.791  84.562  77.673  1.00  5.00
ATOM     64  CA  ASN F   3      83.717  84.969  81.920  1.00  5.00
ATOM     65  CB  ASN F   3      83.789  86.548  83.138  1.00  5.00
ATOM     66  CA  TYR F   4      81.336  81.802  82.828  1.00  5.00
ATOM     67  CB  TYR F   4      80.104  78.733  82.059  1.00  5.00
ATOM     68  CA  PHE F   5      78.984  81.216  85.788  1.00  5.00
ATOM     69  CB  PHE F   5      79.505  84.167  85.658  1.00  5.00
ATOM     70  CA  LEU F   6      77.361  78.346  87.284  1.00  5.00
ATOM     71  CB  LEU F   6      78.031  76.594  86.312  1.00  5.00
ATOM     72  CA  GLY F   7      74.181  78.480  89.530  1.00  5.00
TER
CONECT    1    2
CONECT    2    4    3
CONECT    4    6    5
CONECT    6    8    7
CONECT    8   10    9
CONECT   10   12   11
CONECT   13   14
CONECT   14   16   15
CONECT   16   18   17
CONECT   18   20   19
CONECT   20   22   21
CONECT   22   24   23
CONECT   25   26
CONECT   26   28   27
CONECT   28   30   29
CONECT   30   32   31
CONECT   32   34   33
CONECT   34   36   35
CONECT   37   38
CONECT   38   40   39
CONECT   40   42   41
CONECT   42   44   43
CONECT   44   46   45
CONECT   46   48   47
CONECT   49   50
CONECT   50   52   51
CONECT   52   54   53
CONECT   54   56   55
CONECT   56   58   57
CONECT   58   60   59
CONECT   61   62
CONECT   62   64   63
CONECT   64   66   65
CONECT   66   68   67
CONECT   68   70   69
CONECT   70   72   71
ENDMDL
REMARK CysZ8 x 6            ENERGY    -2.91361E+01 RMS    0.00
CRYST1  161.300  161.300  161.300  90.00  90.00  90.00 P 1           1
ORIGX1       1.00000   0.00000   0.00000        0.00000
ORIGX2       0.00000   1.00000   0.00000        0.00000
ORIGX2       0.00000   0.00000   1.00000        0.00000
SCALE1       1.00000   0.00000   0.00000        0.00000
SCALE2       1.00000   0.00000   0.00000        0.00000
SCALE3       1.00000   0.00000   0.00000        0.00000
ATOM      1  CA  GLY A   1      86.277  83.455  89.149  1.00  5.00
ATOM      2  CA  VAL A   2      85.335  82.015  85.778  1.00  5.00
ATOM      3  CB  VAL A   2      85.119  83.146  84.773  1.00  5.00
ATOM      4  CA  ASN A   3      85.129  78.356  85.061  1.00  5.00
ATOM      5  CB  ASN A   3      85.420  76.512  85.857  1.00  5.00
ATOM      6  CA  TYR A   4      84.433  75.975  81.941  1.00  5.00
ATOM      7  CB  TYR A   4      86.600  76.669  79.545  1.00  5.00
ATOM      8  CA  PHE A   5      82.818  72.446  81.610  1.00  5.00
ATOM      9  CB  PHE A   5      81.225  73.781  83.822  1.00  5.00
ATOM     10  CA  LEU A   6      82.287  69.704  79.102  1.00  5.00
ATOM     11  CB  LEU A   6      83.641  69.744  77.504  1.00  5.00
ATOM     12  CA  GLY A   7      78.807  67.997  79.511  1.00  5.00
TER
ATOM     13  CA  GLY B   1      83.756  75.128  73.623  1.00  5.00
ATOM     14  CA  VAL B   2      83.059  77.252  76.762  1.00  5.00
ATOM     15  CB  VAL B   2      82.298  76.382  77.861  1.00  5.00
ATOM     16  CA  ASN B   3      85.068  80.593  77.567  1.00  5.00
ATOM     17  CB  ASN B   3      85.535  80.564  75.735  1.00  5.00
ATOM     18  CA  TYR B   4      85.450  83.034  80.443  1.00  5.00
ATOM     19  CB  TYR B   4      88.742  82.781  81.128  1.00  5.00
ATOM     20  CA  PHE B   5      86.824  86.553  80.785  1.00  5.00
ATOM     21  CB  PHE B   5      85.676  86.978  78.053  1.00  5.00
ATOM     22  CA  LEU B   6      87.790  88.288  84.108  1.00  5.00
ATOM     23  CB  LEU B   6      88.433  86.948  85.162  1.00  5.00
ATOM     24  CA  GLY B   7      87.951  92.224  83.910  1.00  5.00
TER
ATOM     25  CA  GLY C   1      76.181  80.146  88.837  1.00  5.00
ATOM     26  CA  VAL C   2      76.420  77.514  86.119  1.00  5.00
ATOM     27  CB  VAL C   2      75.707  76.234  86.284  1.00  5.00
ATOM     28  CA  ASN C   3      75.518  77.914  82.405  1.00  5.00
ATOM     29  CB  ASN C   3      75.317  79.612  81.300  1.00  5.00
ATOM     30  CA  TYR C   4      74.726  75.475  79.514  1.00  5.00
ATOM     31  CB  TYR C   4      73.658  72.294  79.353  1.00  5.00
ATOM     32  CA  PHE C   5      75.710  75.965  75.892  1.00  5.00
ATOM     33  CB  PHE C   5      74.839  73.108  75.281  1.00  5.00
ATOM     34  CA  LEU C   6      74.384  76.795  72.493  1.00  5.00
ATOM     35  CB  LEU C   6      75.456  78.380  71.928  1.00  5.00
ATOM     36  CA  GLY C   7      73.045  74.059  70.370  1.00  5.00
TER
ATOM     37  CA  GLY D   1      77.836  69.782  74.576  1.00  5.00
ATOM     38  CA  VAL D   2      79.828  72.356  76.452  1.00  5.00
ATOM     39  CB  VAL D   2      79.659  73.451  75.553  1.00  5.00
ATOM     40  CA  ASN D   3      78.792  74.035  79.925  1.00  5.00
ATOM     41  CB  ASN D   3      77.525  72.468  80.735  1.00  5.00
ATOM     42  CA  TYR D   4      80.152  77.218  81.467  1.00  5.00
ATOM     43  CB  TYR D   4      79.251  80.132  79.818  1.00  5.00
ATOM     44  CA  PHE D   5      80.474  78.308  85.257  1.00  5.00
ATOM     45  CB  PHE D   5      81.212  77.729  88.155  1.00  5.00
ATOM     46  CA  LEU D   6      80.529  81.807  86.734  1.00  5.00
ATOM     47  CB  LEU D   6      80.269  83.390  85.377  1.00  5.00
ATOM     48  CA  GLY D   7      81.191  82.300  90.180  1.00  5.00
TER
ATOM     49  CA  GLY E   1      78.971  91.479  88.465  1.00  5.00
ATOM     50  CA  VAL E   2      78.237  88.164  86.797  1.00  5.00
ATOM     51  CB  VAL E   2      77.314  87.315  87.572  1.00  5.00
ATOM     52  CA  ASN E   3      77.597  88.059  83.117  1.00  5.00
ATOM     53  CB  ASN E   3      78.199  88.445  81.285  1.00  5.00
ATOM     54  CA  TYR E   4      77.045  85.379  80.441  1.00  5.00
ATOM     55  CB  TYR E   4      77.658  82.568  82.261  1.00  5.00
ATOM     56  CA  PHE E   5      77.701  85.831  76.570  1.00  5.00
ATOM     57  CB  PHE E   5      78.959  87.309  74.340  1.00  5.00
ATOM     58  CA  LEU E   6      76.502  83.392  73.821  1.00  5.00
ATOM     59  CB  LEU E   6      75.506  81.947  75.020  1.00  5.00
ATOM     60  CA  GLY E   7      78.684  83.356  70.737  1.00  5.00
TER
ATOM     61  CA  GLY F   1      80.600  78.734  71.628  1.00  5.00
ATOM     62  CA  VAL F   2      79.508  79.533  75.187  1.00  5.00
ATOM     63  CB  VAL F   2      78.953  78.524  76.089  1.00  5.00
ATOM     64  CA  ASN F   3      80.960  82.409  77.241  1.00  5.00
ATOM     65  CB  ASN F   3      81.920  83.295  75.740  1.00  5.00
ATOM     66  CA  TYR F   4      81.167  83.786  80.816  1.00  5.00
ATOM     67  CB  TYR F   4      82.310  80.946  81.907  1.00  5.00
ATOM     68  CA  PHE F   5      82.205  87.009  82.379  1.00  5.00
ATOM     69  CB  PHE F   5      83.321  89.784  81.546  1.00  5.00
ATOM     70  CA  LEU F   6      83.088  88.308  85.796  1.00  5.00
ATOM     71  CB  LEU F   6      82.970  86.905  87.237  1.00  5.00
ATOM     72  CA  GLY F   7      83.093  92.054  86.141  1.00  5.00
TER
CONECT    1    2
CONECT    2    4    3
CONECT    4    6    5
CONECT    6    8    7
CONECT    8   10    9
CONECT   10   12   11
CONECT   13   14
CONECT   14   16   15
CONECT   16   18   17
CONECT   18   20   19
CONECT   20   22   21
CONECT   22   24   23
CONECT   25   26
CONECT   26   28   27
CONECT   28   30   29
CONECT   30   32   31
CONECT   32   34   33
CONECT   34   36   35
CONECT   37   38
CONECT   38   40   39
CONECT   40   42   41
CONECT   42   44   43
CONECT   44   46   45
CONECT   46   48   47
CONECT   49   50
CONECT   50   52   51
CONECT   52   54   53
CONECT   54   56   55
CONECT   56   58   57
CONECT   58   60   59
CONECT   61   62
CONECT   62   64   63
CONECT   64   66   65
CONECT   66   68   67
CONECT   68   70   69
CONECT   70   72   71
ENDMDL
REMARK CysZ8 x 6            ENERGY    -2.91360E+01 RMS    0.00
CRYST1  161.300  161.300  161.300  90.00  90.00  90.00 P 1           1
ORIGX1       1.00000   0.00000   0.00000        0.00000
ORIGX2       0.00000   1.00000   0.00000        0.00000
ORIGX2       0.00000   0.00000   1.00000        0.00000
SCALE1       1.00000   0.00000   0.00000        0.00000
SCALE2       1.00000   0.00000   0.00000        0.00000
SCALE3       1.00000   0.00000   0.00000        0.00000
ATOM      1  CA  GLY A   1      89.745  88.574  85.148  1.00  5.00
ATOM      2  CA  VAL A   2      89.676  84.982  83.885  1.00  5.00
ATOM      3  CB  VAL A   2      90.733  84.614  82.961  1.00  5.00
ATOM      4  CA  ASN A   3      87.135  83.396  86.189  1.00  5.00
ATOM      5  CB  ASN A   3      86.124  84.062  87.750  1.00  5.00
ATOM      6  CA  TYR A   4      85.227  80.208  86.363  1.00  5.00
ATOM      7  CB  TYR A   4      85.447  76.927  86.782  1.00  5.00
ATOM      8  CA  PHE A   5      81.500  79.232  87.066  1.00  5.00
ATOM      9  CB  PHE A   5      78.819  80.676  86.851  1.00  5.00
ATOM     10  CA  LEU A   6      79.728  75.998  88.218  1.00  5.00
ATOM     11  CB  LEU A   6      79.490  73.988  88.642  1.00  5.00
ATOM     12  CA  GLY A   7      75.998  76.416  88.726  1.00  5.00
TER
ATOM     13  CA  GLY B   1      83.164  89.286  75.725  1.00  5.00
ATOM     14  CA  VAL B   2      82.933  85.446  75.254  1.00  5.00
ATOM     15  CB  VAL B   2      83.605  85.133  74.022  1.00  5.00
ATOM     16  CA  ASN B   3      82.854  82.507  77.542  1.00  5.00
ATOM     17  CB  ASN B   3      81.388  81.249  77.704  1.00  5.00
ATOM     18  CA  TYR B   4      83.852  78.606  77.964  1.00  5.00
ATOM     19  CB  TYR B   4      86.488  80.298  79.172  1.00  5.00
ATOM     20  CA  PHE B   5      82.083  75.340  79.245  1.00  5.00
ATOM     21  CB  PHE B   5      79.422  74.445  80.538  1.00  5.00
ATOM     22  CA  LEU B   6      82.923  71.607  80.116  1.00  5.00
ATOM     23  CB  LEU B   6      84.854  72.225  79.475  1.00  5.00
ATOM     24  CA  GLY B   7      80.189  68.769  80.387  1.00  5.00
TER
ATOM     25  CA  GLY C   1      78.820  70.613  84.509  1.00  5.00
ATOM     26  CA  VAL C   2      81.782  73.157  84.824  1.00  5.00
ATOM     27  CB  VAL C   2      83.117  72.914  84.249  1.00  5.00
ATOM     28  CA  ASN C   3      81.917  76.733  82.875  1.00  5.00
ATOM     29  CB  ASN C   3      80.310  76.908  83.973  1.00  5.00
ATOM     30  CA  TYR C   4      84.604  79.628  82.337  1.00  5.00
ATOM     31  CB  TYR C   4      86.645  76.827  81.836  1.00  5.00
ATOM     32  CA  PHE C   5      84.791  83.445  81.629  1.00  5.00
ATOM     33  CB  PHE C   5      83.306  83.789  84.384  1.00  5.00
ATOM     34  CA  LEU C   6      87.087  85.988  79.795  1.00  5.00
ATOM     35  CB  LEU C   6      87.248  85.060  77.861  1.00  5.00
ATOM     36  CA  GLY C   7      85.672  89.717  79.595  1.00  5.00
TER
ATOM     37  CA  GLY D   1      74.279  88.670  76.842  1.00  5.00
ATOM     38  CA  VAL D   2      77.127  86.572  75.368  1.00  5.00
ATOM     39  CB  VAL D   2      78.162  87.415  75.954  1.00  5.00
ATOM     40  CA  ASN D   3      77.352  83.057  73.930  1.00  5.00
ATOM     41  CB  ASN D   3      78.965  83.257  72.597  1.00  5.00
ATOM     42  CA  TYR D   4      79.433  80.064  75.168  1.00  5.00
ATOM     43  CB  TYR D   4      76.378  78.631  75.989  1.00  5.00
ATOM     44  CA  PHE D   5      81.762  77.576  73.794  1.00  5.00
ATOM     45  CB  PHE D   5      84.133  79.229  74.509  1.00  5.00
ATOM     46  CA  LEU D   6      82.583  73.984  74.982  1.00  5.00
ATOM     47  CB  LEU D   6      81.598  72.282  75.411  1.00  5.00
ATOM     48  CA  GLY D   7      86.452  73.181  75.003  1.00  5.00
TER
ATOM     49  CA  GLY E   1      75.989  70.913  75.207  1.00  5.00
ATOM     50  CA  VAL E   2      77.173  74.398  76.084  1.00  5.00
ATOM     51  CB  VAL E   2      77.889  74.833  74.871  1.00  5.00
ATOM     52  CA  ASN E   3      76.893  77.269  78.559  1.00  5.00
ATOM     53  CB  ASN E   3      77.126  78.192  80.331  1.00  5.00
ATOM     54  CA  TYR E   4      75.987  81.051  78.438  1.00  5.00
ATOM     55  CB  TYR E   4      74.166  82.936  76.370  1.00  5.00
ATOM     56  CA  PHE E   5      77.920  84.297  79.357  1.00  5.00
ATOM     57  CB  PHE E   5      80.803  85.254  79.818  1.00  5.00
ATOM     58  CA  LEU E   6      76.934  87.374  81.243  1.00  5.00
ATOM     59  CB  LEU E   6      76.129  86.136  82.768  1.00  5.00
ATOM     60  CA  GLY E   7      79.710  89.869  80.934  1.00  5.00
TER
ATOM     61  CA  GLY F   1      72.191  74.908  79.249  1.00  5.00
ATOM     62  CA  VAL F   2      73.632  77.110  81.933  1.00  5.00
ATOM     63  CB  VAL F   2      74.400  76.297  82.962  1.00  5.00
ATOM     64  CA  ASN F   3      74.833  80.704  82.685  1.00  5.00
ATOM     65  CB  ASN F   3      73.306  81.533  81.615  1.00  5.00
ATOM     66  CA  TYR F   4      78.084  82.594  83.664  1.00  5.00
ATOM     67  CB  TYR F   4      80.398  80.716  82.235  1.00  5.00
ATOM     68  CA  PHE F   5      78.289  85.480  86.025  1.00  5.00
ATOM     69  CB  PHE F   5      77.758  86.260  88.823  1.00  5.00
ATOM     70  CA  LEU F   6      81.394  87.898  85.982  1.00  5.00
ATOM     71  CB  LEU F   6      82.582  88.767  84.487  1.00  5.00
ATOM     72  CA  GLY F   7      82.004  90.494  88.947  1.00  5.00
TER
CONECT    1    2
CONECT    2    4    3
CONECT    4    6    5
CONECT    6    8    7
CONECT    8   10    9
CONECT   10   12   11
CONECT   13   14
CONECT   14   16   15
CONECT   16   18   17
CONECT   18   20   19
CONECT   20   22   21
CONECT   22   24   23
CONECT   25   26
CONECT   26   28   27
CONECT   28   30   29
CONECT   30   32   31
CONECT   32   34   33
CONECT   34   36   35
CONECT   37   38
CONECT   38   40   39
CONECT   40   42   41
CONECT   42   44   43
CONECT   44   46   45
CONECT   46   48   47
CONECT   49   50
CONECT   50   52   51
CONECT   52   54   53
CONECT   54   56   55
CONECT   56   58   57
CONECT   58   60   59
CONECT   61   62
CONECT   62   64   63
CONECT   64   66   65
CONECT   66   68   67
CONECT   68   70   69
CONECT   70   72   71
ENDMDL
REMARK CysZ8 x 6            ENERGY    -2.91360E+01 RMS    0.00
CRYST1  161.300  161.300  161.300  90.00  90.00  90.00 P 1           1
ORIGX1       1.00000   0.00000   0.00000        0.00000
ORIGX2       0.00000   1.00000   0.00000        0.00000
ORIGX2       0.00000   0.00000   1.00000        0.00000
SCALE1       1.00000   0.00000   0.00000        0.00000
SCALE2       1.00000   0.00000   0.00000        0.00000
SCALE3       1.00000   0.00000   0.00000        0.00000
ATOM      1  CA  GLY A   1      77.794  75.079  71.616  1.00  5.00
ATOM      2  CA  VAL A   2      78.899  77.414  74.666  1.00  5.00
ATOM      3  CB  VAL A   2      77.573  77.482  75.289  1.00  5.00
ATOM      4  CA  ASN A   3      81.768  77.441  77.021  1.00  5.00
ATOM      5  CB  ASN A   3      83.306  76.202  76.429  1.00  5.00
ATOM      6  CA  TYR A   4      82.425  78.862  80.241  1.00  5.00
ATOM      7  CB  TYR A   4      80.333  76.676  81.791  1.00  5.00
ATOM      8  CA  PHE A   5      85.718  79.380  82.418  1.00  5.00
ATOM      9  CB  PHE A   5      88.388  80.368  81.768  1.00  5.00
ATOM     10  CA  LEU A   6      86.764  80.361  86.105  1.00  5.00
ATOM     11  CB  LEU A   6      86.055  80.314  88.076  1.00  5.00
ATOM     12  CA  GLY A   7      90.340  81.467  86.956  1.00  5.00
TER
ATOM     13  CA  GLY B   1      91.225  76.468  87.446  1.00  5.00
ATOM     14  CA  VAL B   2      87.802  75.267  86.398  1.00  5.00
ATOM     15  CB  VAL B   2      86.864  75.693  87.502  1.00  5.00
ATOM     16  CA  ASN B   3      86.164  75.491  82.940  1.00  5.00
ATOM     17  CB  ASN B   3      86.646  73.502  82.755  1.00  5.00
ATOM     18  CA  TYR B   4      82.731  74.223  81.630  1.00  5.00
ATOM     19  CB  TYR B   4      82.427  73.138  84.854  1.00  5.00
ATOM     20  CA  PHE B   5      80.790  73.676  78.561  1.00  5.00
ATOM     21  CB  PHE B   5      79.959  72.883  75.906  1.00  5.00
ATOM     22  CA  LEU B   6      76.713  73.906  78.142  1.00  5.00
ATOM     23  CB  LEU B   6      75.952  74.134  80.062  1.00  5.00
ATOM     24  CA  GLY B   7      74.522  73.165  75.293  1.00  5.00
TER
ATOM     25  CA  GLY C   1      85.547  86.823  88.677  1.00  5.00
ATOM     26  CA  VAL C   2      84.165  84.666  85.894  1.00  5.00
ATOM     27  CB  VAL C   2      82.812  84.434  86.205  1.00  5.00
ATOM     28  CA  ASN C   3      84.316  84.397  82.165  1.00  5.00
ATOM     29  CB  ASN C   3      85.390  84.818  80.420  1.00  5.00
ATOM     30  CA  TYR C   4      82.349  82.746  79.459  1.00  5.00
ATOM     31  CB  TYR C   4      79.648  84.789  79.636  1.00  5.00
ATOM     32  CA  PHE C   5      82.738  82.060  75.639  1.00  5.00
ATOM     33  CB  PHE C   5      84.475  80.325  77.149  1.00  5.00
ATOM     34  CA  LEU C   6      80.617  81.122  72.547  1.00  5.00
ATOM     35  CB  LEU C   6      78.978  81.549  71.384  1.00  5.00
ATOM     36  CA  GLY C   7      83.159  79.582  70.012  1.00  5.00
TER
ATOM     37  CA  GLY D   1      83.405  83.739  68.162  1.00  5.00
ATOM     38  CA  VAL D   2      82.844  86.097  71.147  1.00  5.00
ATOM     39  CB  VAL D   2      81.318  86.063  70.964  1.00  5.00
ATOM     40  CA  ASN D   3      83.818  86.007  74.949  1.00  5.00
ATOM     41  CB  ASN D   3      85.166  87.404  74.637  1.00  5.00
ATOM     42  CA  TYR D   4      81.795  87.345  77.668  1.00  5.00
ATOM     43  CB  TYR D   4      78.684  88.320  76.796  1.00  5.00
ATOM     44  CA  PHE D   5      82.397  88.417  81.306  1.00  5.00
ATOM     45  CB  PHE D   5      82.369  91.393  80.332  1.00  5.00
ATOM     46  CA  LEU D   6      80.119  87.691  84.282  1.00  5.00
ATOM     47  CB  LEU D   6      78.354  86.948  84.820  1.00  5.00
ATOM     48  CA  GLY D   7      80.757  89.192  87.844  1.00  5.00
TER
ATOM     49  CA  GLY E   1      73.690  83.417  72.498  1.00  5.00
ATOM     50  CA  VAL E   2      75.468  82.436  75.961  1.00  5.00
ATOM     51  CB  VAL E   2      76.812  83.294  75.979  1.00  5.00
ATOM     52  CA  ASN E   3      75.418  83.622  79.479  1.00  5.00
ATOM     53  CB  ASN E   3      74.360  84.749  80.641  1.00  5.00
ATOM     54  CA  TYR E   4      77.620  82.701  82.631  1.00  5.00
ATOM     55  CB  TYR E   4      80.921  81.903  83.316  1.00  5.00
ATOM     56  CA  PHE E   5      76.832  82.221  86.364  1.00  5.00
ATOM     57  CB  PHE E   5      76.793  79.834  88.037  1.00  5.00
ATOM     58  CA  LEU E   6      79.451  82.177  89.610  1.00  5.00
ATOM     59  CB  LEU E   6      78.979  83.992  90.545  1.00  5.00
ATOM     60  CA  GLY E   7      78.773  79.851  92.490  1.00  5.00
TER
ATOM     61  CA  GLY F   1      82.116  76.560  90.295  1.00  5.00
ATOM     62  CA  VAL F   2      81.721  77.865  86.711  1.00  5.00
ATOM     63  CB  VAL F   2      82.805  77.617  85.787  1.00  5.00
ATOM     64  CA  ASN F   3      78.442  77.165  85.137  1.00  5.00
ATOM     65  CB  ASN F   3      78.265  75.704  86.597  1.00  5.00
ATOM     66  CA  TYR F   4      76.881  78.609  82.021  1.00  5.00
ATOM     67  CB  TYR F   4      78.504  79.846  79.372  1.00  5.00
ATOM     68  CA  PHE F   5      73.452  79.316  80.373  1.00  5.00
ATOM     69  CB  PHE F   5      73.836  81.201  82.721  1.00  5.00
ATOM     70  CA  LEU F   6      72.009  79.910  76.971  1.00  5.00
ATOM     71  CB  LEU F   6      71.402  78.092  76.068  1.00  5.00
ATOM     72  CA  GLY F   7      69.724  82.619  75.834  1.00  5.00
TER
CONECT    1    2
CONECT    2    4    3
CONECT    4    6    5
CONECT    6    8    7
CONECT    8   10    9
CONECT   10   12   11
CONECT   13   14
CONECT   14   16   15
CONECT   16   18   17
CONECT   18   20   19
CONECT   20   22   21
CONECT   22   24   23
CONECT   25   26
CONECT   26   28   27
CONECT   28   30   29
CONECT   30   32   31
CONECT   32   34   33
CONECT   34   36   35
CONECT   37   38
CONECT   38   40   39
CONECT   40   42   41
CONECT   42   44   43
CONECT   44   46   45
CONECT   46   48   47
CONECT   49   50
CONECT   50   52   51
CONECT   52   54   53
CONECT   54   56   55
CONECT   56   58   57
CONECT   58   60   59
CONECT   61   62
CONECT   62   64   63
CONECT   64   66   65
CONECT   66   68   67
CONECT   68   70   69
CONECT   70   72   71
ENDMDL
REMARK CysZ8 x 6            ENERGY    -2.91360E+01 RMS    0.00
CRYST1  161.300  161.300  161.300  90.00  90.00  90.00 P 1           1
ORIGX1       1.00000   0.00000   0.00000        0.00000
ORIGX2       0.00000   1.00000   0.00000        0.00000
ORIGX2       0.00000   0.00000   1.00000        0.00000
SCALE1       1.00000   0.00000   0.00000        0.00000
SCALE2       1.00000   0.00000   0.00000        0.00000
SCALE3       1.00000   0.00000   0.00000        0.00000
ATOM      1  CA  GLY A   1      73.365  70.825  74.364  1.00  5.00
ATOM      2  CA  VAL A   2      74.470  74.574  74.140  1.00  5.00
ATOM      3  CB  VAL A   2      73.186  74.807  74.653  1.00  5.00
ATOM      4  CA  ASN A   3      77.700  76.436  74.386  1.00  5.00
ATOM      5  CB  ASN A   3      79.647  76.625  73.920  1.00  5.00
ATOM      6  CA  TYR A   4      78.372  80.001  75.438  1.00  5.00
ATOM      7  CB  TYR A   4      77.019  83.019  75.552  1.00  5.00
ATOM      8  CA  PHE A   5      81.734  82.185  75.437  1.00  5.00
ATOM      9  CB  PHE A   5      81.340  82.477  72.435  1.00  5.00
ATOM     10  CA  LEU A   6      83.231  85.240  77.165  1.00  5.00
ATOM     11  CB  LEU A   6      82.243  85.745  78.928  1.00  5.00
ATOM     12  CA  GLY A   7      86.376  87.098  75.989  1.00  5.00
TER
ATOM     13  CA  GLY B   1      71.596  78.703  77.159  1.00  5.00
ATOM     14  CA  VAL B   2      74.867  80.252  78.329  1.00  5.00
ATOM     15  CB  VAL B   2      75.811  79.248  77.945  1.00  5.00
ATOM     16  CA  ASN B   3      75.479  84.030  78.741  1.00  5.00
ATOM     17  CB  ASN B   3      73.450  84.492  78.892  1.00  5.00
ATOM     18  CA  TYR B   4      78.683  86.354  79.360  1.00  5.00
ATOM     19  CB  TYR B   4      78.572  88.847  77.088  1.00  5.00
ATOM     20  CA  PHE B   5      79.274  89.627  81.126  1.00  5.00
ATOM     21  CB  PHE B   5      79.621  90.679  83.988  1.00  5.00
ATOM     22  CA  LEU B   6      82.013  92.120  79.881  1.00  5.00
ATOM     23  CB  LEU B   6      82.552  90.983  78.139  1.00  5.00
ATOM     24  CA  GLY B   7      82.669  95.207  82.176  1.00  5.00
TER
ATOM     25  CA  GLY C   1      87.363  91.863  84.721  1.00  5.00
ATOM     26  CA  VAL C   2      85.696  88.901  82.522  1.00  5.00
ATOM     27  CB  VAL C   2      86.160  87.950  81.396  1.00  5.00
ATOM     28  CA  ASN C   3      82.754  86.949  83.981  1.00  5.00
ATOM     29  CB  ASN C   3      82.628  88.012  85.641  1.00  5.00
ATOM     30  CA  TYR C   4      80.360  84.249  82.714  1.00  5.00
ATOM     31  CB  TYR C   4      82.047  81.533  81.609  1.00  5.00
ATOM     32  CA  PHE C   5      77.051  82.578  83.583  1.00  5.00
ATOM     33  CB  PHE C   5      76.531  85.296  82.499  1.00  5.00
ATOM     34  CA  LEU C   6      76.347  79.095  82.240  1.00  5.00
ATOM     35  CB  LEU C   6      77.320  77.420  81.792  1.00  5.00
ATOM     36  CA  GLY C   7      72.924  77.444  83.544  1.00  5.00
TER
ATOM     37  CA  GLY D   1      75.224  69.572  83.275  1.00  5.00
ATOM     38  CA  VAL D   2      76.473  73.149  83.794  1.00  5.00
ATOM     39  CB  VAL D   2      76.186  73.541  85.238  1.00  5.00
ATOM     40  CA  ASN D   3      79.911  73.204  82.458  1.00  5.00
ATOM     41  CB  ASN D   3      80.010  71.803  80.908  1.00  5.00
ATOM     42  CA  TYR D   4      82.940  75.703  82.112  1.00  5.00
ATOM     43  CB  TYR D   4      80.982  78.021  83.556  1.00  5.00
ATOM     44  CA  PHE D   5      85.989  75.662  79.924  1.00  5.00
ATOM     45  CB  PHE D   5      84.232  74.679  77.673  1.00  5.00
ATOM     46  CA  LEU D   6      89.195  77.912  79.926  1.00  5.00
ATOM     47  CB  LEU D   6      90.085  79.704  80.145  1.00  5.00
ATOM     48  CA  GLY D   7      91.531  76.348  77.456  1.00  5.00
TER
ATOM     49  CA  GLY E   1      91.221  88.035  86.150  1.00  5.00
ATOM     50  CA  VAL E   2      88.090  86.137  84.724  1.00  5.00
ATOM     51  CB  VAL E   2      88.274  84.938  83.946  1.00  5.00
ATOM     52  CA  ASN E   3      85.502  84.214  86.412  1.00  5.00
ATOM     53  CB  ASN E   3      84.320  83.926  87.871  1.00  5.00
ATOM     54  CA  TYR E   4      82.503  81.851  85.791  1.00  5.00
ATOM     55  CB  TYR E   4      84.596  79.965  84.025  1.00  5.00
ATOM     56  CA  PHE E   5      79.228  81.216  87.462  1.00  5.00
ATOM     57  CB  PHE E   5      79.426  84.066  88.257  1.00  5.00
ATOM     58  CA  LEU E   6      77.609  78.033  86.883  1.00  5.00
ATOM     59  CB  LEU E   6      78.577  77.028  88.419  1.00  5.00
ATOM     60  CA  GLY E   7      73.888  77.918  87.659  1.00  5.00
TER
ATOM     61  CA  GLY F   1      88.672  83.368  75.907  1.00  5.00
ATOM     62  CA  VAL F   2      86.503  81.545  78.289  1.00  5.00
ATOM     63  CB  VAL F   2      85.927  82.257  79.486  1.00  5.00
ATOM     64  CA  ASN F   3      83.683  79.145  77.209  1.00  5.00
ATOM     65  CB  ASN F   3      84.611  78.865  75.577  1.00  5.00
ATOM     66  CA  TYR F   4      80.721  77.758  78.984  1.00  5.00
ATOM     67  CB  TYR F   4      79.374  80.816  79.149  1.00  5.00
ATOM     68  CA  PHE F   5      78.391  74.771  78.333  1.00  5.00
ATOM     69  CB  PHE F   5      77.942  72.543  76.478  1.00  5.00
ATOM     70  CA  LEU F   6      74.877  73.924  79.652  1.00  5.00
ATOM     71  CB  LEU F   6      73.072  75.028  79.929  1.00  5.00
ATOM     72  CA  GLY F   7      73.801  70.344  79.065  1.00  5.00
TER
CONECT    1    2
CONECT    2    4    3
CONECT    4    6    5
CONECT    6    8    7
CONECT    8   10    9
CONECT   10   12   11
CONECT   13   14
CONECT   14   16   15
CONECT   16   18   17
CONECT   18   20   19
CONECT   20   22   21
CONECT   22   24   23
CONECT   25   26
CONECT   26   28   27
CONECT   28   30   29
CONECT   30   32   31
CONECT   32   34   33
CONECT   34   36   35
CONECT   37   38
CONECT   38   40   39
CONECT   40   42   41
CONECT   42   44   43
CONECT   44   46   45
CONECT   46   48   47
CONECT   49   50
CONECT   50   52   51
CONECT   52   54   53
CONECT   54   56   55
CONECT   56   58   57
CONECT   58   60   59
CONECT   61   62
CONECT   62   64   63
CONECT   64   66   65
CONECT   66   68   67
CONECT   68   70   69
CONECT   70   72   71
ENDMDL
REMARK CysZ8 x 6            ENERGY    -2.91360E+01 RMS    0.00
CRYST1  161.300  161.300  161.300  90.00  90.00  90.00 P 1           1
ORIGX1       1.00000   0.00000   0.00000        0.00000
ORIGX2       0.00000   1.00000   0.00000        0.00000
ORIGX2       0.00000   0.00000   1.00000        0.00000
SCALE1       1.00000   0.00000   0.00000        0.00000
SCALE2       1.00000   0.00000   0.00000        0.00000
SCALE3       1.00000   0.00000   0.00000        0.00000
ATOM      1  CA  GLY A   1      71.537  80.014  76.704  1.00  5.00
ATOM      2  CA  VAL A   2      73.106  81.369  79.724  1.00  5.00
ATOM      3  CB  VAL A   2      71.998  81.475  80.652  1.00  5.00
ATOM      4  CA  ASN A   3      76.449  81.224  81.788  1.00  5.00
ATOM      5  CB  ASN A   3      76.848  82.151  80.075  1.00  5.00
ATOM      6  CA  TYR A   4      78.180  81.409  85.023  1.00  5.00
ATOM      7  CB  TYR A   4      78.956  81.582  88.163  1.00  5.00
ATOM      8  CA  PHE A   5      81.849  82.637  85.873  1.00  5.00
ATOM      9  CB  PHE A   5      80.980  85.302  84.712  1.00  5.00
ATOM     10  CA  LEU A   6      83.990  83.866  88.692  1.00  5.00
ATOM     11  CB  LEU A   6      84.305  81.948  89.398  1.00  5.00
ATOM     12  CA  GLY A   7      86.994  86.291  89.104  1.00  5.00
TER
ATOM     13  CA  GLY B   1      89.298  81.272  84.985  1.00  5.00
ATOM     14  CA  VAL B   2      86.824  78.246  84.685  1.00  5.00
ATOM     15  CB  VAL B   2      86.620  77.792  86.017  1.00  5.00
ATOM     16  CA  ASN B   3      83.289  78.814  83.465  1.00  5.00
ATOM     17  CB  ASN B   3      84.063  79.269  81.643  1.00  5.00
ATOM     18  CA  TYR B   4      79.805  77.434  83.824  1.00  5.00
ATOM     19  CB  TYR B   4      77.017  76.635  85.616  1.00  5.00
ATOM     20  CA  PHE B   5      76.782  77.087  81.433  1.00  5.00
ATOM     21  CB  PHE B   5      76.064  77.486  78.508  1.00  5.00
ATOM     22  CA  LEU B   6      73.184  76.563  82.122  1.00  5.00
ATOM     23  CB  LEU B   6      72.294  77.067  83.907  1.00  5.00
ATOM     24  CA  GLY B   7      71.868  75.971  78.462  1.00  5.00
TER
ATOM     25  CA  GLY C   1      74.674  77.641  71.799  1.00  5.00
ATOM     26  CA  VAL C   2      78.253  78.367  72.979  1.00  5.00
ATOM     27  CB  VAL C   2      79.444  77.626  72.402  1.00  5.00
ATOM     28  CA  ASN C   3      78.451  81.464  75.422  1.00  5.00
ATOM     29  CB  ASN C   3      78.772  80.546  77.121  1.00  5.00
ATOM     30  CA  TYR C   4      81.326  83.602  76.845  1.00  5.00
ATOM     31  CB  TYR C   4      80.365  86.136  74.822  1.00  5.00
ATOM     32  CA  PHE C   5      82.243  84.662  80.326  1.00  5.00
ATOM     33  CB  PHE C   5      80.857  82.095  81.365  1.00  5.00
ATOM     34  CA  LEU C   6      84.072  87.929  81.542  1.00  5.00
ATOM     35  CB  LEU C   6      83.411  89.884  81.195  1.00  5.00
ATOM     36  CA  GLY C   7      86.243  88.419  84.671  1.00  5.00
TER
ATOM     37  CA  GLY D   1      93.333  78.904  79.702  1.00  5.00
ATOM     38  CA  VAL D   2      89.483  79.279  80.237  1.00  5.00
ATOM     39  CB  VAL D   2      89.644  80.705  80.064  1.00  5.00
ATOM     40  CA  ASN D   3      87.361  76.335  79.672  1.00  5.00
ATOM     41  CB  ASN D   3      88.281  74.561  79.561  1.00  5.00
ATOM     42  CA  TYR D   4      83.615  75.869  80.464  1.00  5.00
ATOM     43  CB  TYR D   4      84.100  76.756  77.232  1.00  5.00
ATOM     44  CA  PHE D   5      81.249  73.411  81.911  1.00  5.00
ATOM     45  CB  PHE D   5      82.244  73.718  84.682  1.00  5.00
ATOM     46  CA  LEU D   6      77.468  72.534  81.662  1.00  5.00
ATOM     47  CB  LEU D   6      76.908  71.704  79.859  1.00  5.00
ATOM     48  CA  GLY D   7      74.627  72.036  83.996  1.00  5.00
TER
ATOM     49  CA  GLY E   1      75.366  84.632  70.948  1.00  5.00
ATOM     50  CA  VAL E   2      74.880  84.682  74.699  1.00  5.00
ATOM     51  CB  VAL E   2      74.794  83.233  74.912  1.00  5.00
ATOM     52  CA  ASN E   3      75.716  86.048  78.016  1.00  5.00
ATOM     53  CB  ASN E   3      74.513  87.074  79.268  1.00  5.00
ATOM     54  CA  TYR E   4      77.587  85.324  81.335  1.00  5.00
ATOM     55  CB  TYR E   4      79.102  87.258  79.095  1.00  5.00
ATOM     56  CA  PHE E   5      77.012  86.221  85.029  1.00  5.00
ATOM     57  CB  PHE E   5      75.463  83.553  84.877  1.00  5.00
ATOM     58  CA  LEU E   6      79.044  87.022  88.246  1.00  5.00
ATOM     59  CB  LEU E   6      80.570  88.406  88.212  1.00  5.00
ATOM     60  CA  GLY E   7      78.634  85.200  91.596  1.00  5.00
TER
ATOM     61  CA  GLY F   1      75.926  73.054  74.823  1.00  5.00
ATOM     62  CA  VAL F   2      79.002  74.650  76.761  1.00  5.00
ATOM     63  CB  VAL F   2      80.025  73.831  77.437  1.00  5.00
ATOM     64  CA  ASN F   3      80.503  78.092  77.943  1.00  5.00
ATOM     65  CB  ASN F   3      80.234  77.056  79.741  1.00  5.00
ATOM     66  CA  TYR F   4      83.992  79.944  77.349  1.00  5.00
ATOM     67  CB  TYR F   4      84.175  82.284  74.850  1.00  5.00
ATOM     68  CA  PHE F   5      85.960  82.520  79.675  1.00  5.00
ATOM     69  CB  PHE F   5      86.250  83.656  82.564  1.00  5.00
ATOM     70  CA  LEU F   6      87.890  85.633  78.372  1.00  5.00
ATOM     71  CB  LEU F   6      86.200  86.540  77.491  1.00  5.00
ATOM     72  CA  GLY F   7      90.412  87.360  80.670  1.00  5.00
TER
CONECT    1    2
CONECT    2    4    3
CONECT    4    6    5
CONECT    6    8    7
CONECT    8   10    9
CONECT   10   12   11
CONECT   13   14
CONECT   14   16   15
CONECT   16   18   17
CONECT   18   20   19
CONECT   20   22   21
CONECT   22   24   23
CONECT   25   26
CONECT   26   28   27
CONECT   28   30   29
CONECT   30   32   31
CONECT   32   34   33
CONECT   34   36   35
CONECT   37   38
CONECT   38   40   39
CONECT   40   42   41
CONECT   42   44   43
CONECT   44   46   45
CONECT   46   48   47
CONECT   49   50
CONECT   50   52   51
CONECT   52   54   53
CONECT   54   56   55
CONECT   56   58   57
CONECT   58   60   59
CONECT   61   62
CONECT   62   64   63
CONECT   64   66   65
CONECT   66   68   67
CONECT   68   70   69
CONECT   70   72   71
ENDMDL
REMARK CysZ8 x 6            ENERGY    -2.91360E+01 RMS    0.00
CRYST1  161.300  161.300  161.300  90.00  90.00  90.00 P 1           1
ORIGX1       1.00000   0.00000   0.00000        0.00000
ORIGX2       0.00000   1.00000   0.00000        0.00000
ORIGX2       0.00000   0.00000   1.00000        0.00000
SCALE1       1.00000   0.00000   0.00000        0.00000
SCALE2       1.00000   0.00000   0.00000        0.00000
SCALE3       1.00000   0.00000   0.00000        0.00000
ATOM      1  CA  GLY A   1      73.529  79.892  88.544  1.00  5.00
ATOM      2  CA  VAL A   2      76.063  81.259  85.805  1.00  5.00
ATOM      3  CB  VAL A   2      77.470  81.846  86.030  1.00  5.00
ATOM      4  CA  ASN A   3      75.505  82.172  82.238  1.00  5.00
ATOM      5  CB  ASN A   3      74.611  83.814  82.869  1.00  5.00
ATOM      6  CA  TYR A   4      77.749  82.200  78.952  1.00  5.00
ATOM      7  CB  TYR A   4      79.639  80.587  81.321  1.00  5.00
ATOM      8  CA  PHE A   5      77.685  83.739  75.496  1.00  5.00
ATOM      9  CB  PHE A   5      77.011  85.942  73.649  1.00  5.00
ATOM     10  CA  LEU A   6      79.414  82.819  72.126  1.00  5.00
ATOM     11  CB  LEU A   6      79.092  80.795  72.442  1.00  5.00
ATOM     12  CA  GLY A   7      79.905  85.191  69.070  1.00  5.00
TER
ATOM     13  CA  GLY B   1      85.823  82.889  91.584  1.00  5.00
ATOM     14  CA  VAL B   2      86.238  81.474  88.208  1.00  5.00
ATOM     15  CB  VAL B   2      87.558  80.933  87.712  1.00  5.00
ATOM     16  CA  ASN B   3      84.428  80.436  85.271  1.00  5.00
ATOM     17  CB  ASN B   3      83.372  81.906  84.351  1.00  5.00
ATOM     18  CA  TYR B   4      84.845  77.519  82.780  1.00  5.00
ATOM     19  CB  TYR B   4      87.039  77.003  85.232  1.00  5.00
ATOM     20  CA  PHE B   5      83.828  77.089  79.017  1.00  5.00
ATOM     21  CB  PHE B   5      82.397  79.367  77.555  1.00  5.00
ATOM     22  CA  LEU B   6      82.944  74.046  76.629  1.00  5.00
ATOM     23  CB  LEU B   6      81.493  73.379  77.970  1.00  5.00
ATOM     24  CA  GLY B   7      82.389  74.603  72.990  1.00  5.00
TER
ATOM     25  CA  GLY C   1      74.744  75.719  87.478  1.00  5.00
ATOM     26  CA  VAL C   2      76.079  77.031  84.187  1.00  5.00
ATOM     27  CB  VAL C   2      76.937  76.000  83.536  1.00  5.00
ATOM     28  CA  ASN C   3      74.024  78.112  80.920  1.00  5.00
ATOM     29  CB  ASN C   3      72.413  79.261  80.404  1.00  5.00
ATOM     30  CA  TYR C   4      75.083  79.123  77.334  1.00  5.00
ATOM     31  CB  TYR C   4      73.412  76.709  75.900  1.00  5.00
ATOM     32  CA  PHE C   5      73.921  81.036  74.183  1.00  5.00
ATOM     33  CB  PHE C   5      73.599  82.641  76.823  1.00  5.00
ATOM     34  CA  LEU C   6      75.010  81.624  70.463  1.00  5.00
ATOM     35  CB  LEU C   6      74.703  79.481  69.700  1.00  5.00
ATOM     36  CA  GLY C   7      75.433  85.364  69.183  1.00  5.00
TER
ATOM     37  CA  GLY D   1      85.159  85.442  71.353  1.00  5.00
ATOM     38  CA  VAL D   2      83.819  83.554  74.607  1.00  5.00
ATOM     39  CB  VAL D   2      85.121  83.426  75.338  1.00  5.00
ATOM     40  CA  ASN D   3      82.143  85.112  77.448  1.00  5.00
ATOM     41  CB  ASN D   3      81.883  86.571  76.069  1.00  5.00
ATOM     42  CA  TYR D   4      80.997  84.168  80.946  1.00  5.00
ATOM     43  CB  TYR D   4      83.782  82.382  80.257  1.00  5.00
ATOM     44  CA  PHE D   5      78.400  85.836  83.343  1.00  5.00
ATOM     45  CB  PHE D   5      77.320  86.059  80.506  1.00  5.00
ATOM     46  CA  LEU D   6      77.754  85.573  87.081  1.00  5.00
ATOM     47  CB  LEU D   6      78.672  86.579  88.549  1.00  5.00
ATOM     48  CA  GLY D   7      74.208  86.861  88.065  1.00  5.00
TER
ATOM     49  CA  GLY E   1      74.532  74.859  71.852  1.00  5.00
ATOM     50  CA  VAL E   2      77.014  74.056  74.761  1.00  5.00
ATOM     51  CB  VAL E   2      78.100  74.984  75.105  1.00  5.00
ATOM     52  CA  ASN E   3      76.958  74.202  78.623  1.00  5.00
ATOM     53  CB  ASN E   3      75.969  72.454  78.242  1.00  5.00
ATOM     54  CA  TYR E   4      79.661  76.110  80.752  1.00  5.00
ATOM     55  CB  TYR E   4      78.512  78.221  78.426  1.00  5.00
ATOM     56  CA  PHE E   5      81.176  75.512  84.048  1.00  5.00
ATOM     57  CB  PHE E   5      83.389  74.455  82.457  1.00  5.00
ATOM     58  CA  LEU E   6      81.315  77.860  87.312  1.00  5.00
ATOM     59  CB  LEU E   6      79.300  77.904  87.856  1.00  5.00
ATOM     60  CA  GLY E   7      83.893  76.817  89.889  1.00  5.00
TER
ATOM     61  CA  GLY F   1      87.798  72.887  77.748  1.00  5.00
ATOM     62  CA  VAL F   2      88.360  76.773  78.491  1.00  5.00
ATOM     63  CB  VAL F   2      87.723  77.847  77.585  1.00  5.00
ATOM     64  CA  ASN F   3      88.795  78.419  81.848  1.00  5.00
ATOM     65  CB  ASN F   3      90.748  78.475  82.079  1.00  5.00
ATOM     66  CA  TYR F   4      88.283  82.088  82.877  1.00  5.00
ATOM     67  CB  TYR F   4      86.023  84.511  82.707  1.00  5.00
ATOM     68  CA  PHE F   5      88.876  84.116  86.104  1.00  5.00
ATOM     69  CB  PHE F   5      91.114  84.715  84.318  1.00  5.00
ATOM     70  CA  LEU F   6      86.288  86.960  87.246  1.00  5.00
ATOM     71  CB  LEU F   6      84.451  86.070  86.920  1.00  5.00
ATOM     72  CA  GLY F   7      88.300  89.735  89.227  1.00  5.00
TER
CONECT    1    2
CONECT    2    4    3
CONECT    4    6    5
CONECT    6    8    7
CONECT    8   10    9
CONECT   10   12   11
CONECT   13   14
CONECT   14   16   15
CONECT   16   18   17
CONECT   18   20   19
CONECT   20   22   21
CONECT   22   24   23
CONECT   25   26
CONECT   26   28   27
CONECT   28   30   29
CONECT   30   32   31
CONECT   32   34   33
CONECT   34   36   35
CONECT   37   38
CONECT   38   40   39
CONECT   40   42   41
CONECT   42   44   43
CONECT   44   46   45
CONECT   46   48   47
CONECT   49   50
CONECT   50   52   51
CONECT   52   54   53
CONECT   54   56   55
CONECT   56   58   57
CONECT   58   60   59
CONECT   61   62
CONECT   62   64   63
CONECT   64   66   65
CONECT   66   68   67
CONECT   68   70   69
CONECT   70   72   71
ENDMDL
REMARK CysZ8 x 6            ENERGY    -2.91359E+01 RMS    0.00
CRYST1  161.300  161.300  161.300  90.00  90.00  90.00 P 1           1
ORIGX1       1.00000   0.00000   0.00000        0.00000
ORIGX2       0.00000   1.00000   0.00000        0.00000
ORIGX2       0.00000   0.00000   1.00000        0.00000
SCALE1       1.00000   0.00000   0.00000        0.00000
SCALE2       1.00000   0.00000   0.00000        0.00000
SCALE3       1.00000   0.00000   0.00000        0.00000
ATOM      1  CA  GLY A   1      73.214  79.079  71.735  1.00  5.00
ATOM      2  CA  VAL A   2      76.578  79.384  73.817  1.00  5.00
ATOM      3  CB  VAL A   2      77.401  80.501  74.311  1.00  5.00
ATOM      4  CA  ASN A   3      77.553  78.870  77.482  1.00  5.00
ATOM      5  CB  ASN A   3      78.627  77.041  77.768  1.00  5.00
ATOM      6  CA  TYR A   4      80.313  80.491  79.497  1.00  5.00
ATOM      7  CB  TYR A   4      82.082  83.044  77.978  1.00  5.00
ATOM      8  CA  PHE A   5      82.408  79.522  82.668  1.00  5.00
ATOM      9  CB  PHE A   5      82.405  77.215  80.915  1.00  5.00
ATOM     10  CA  LEU A   6      84.484  81.343  85.042  1.00  5.00
ATOM     11  CB  LEU A   6      85.225  83.292  85.348  1.00  5.00
ATOM     12  CA  GLY A   7      86.927  79.949  87.627  1.00  5.00
TER
ATOM     13  CA  GLY B   1      84.182  71.715  67.710  1.00  5.00
ATOM     14  CA  VAL B   2      84.440  75.523  68.808  1.00  5.00
ATOM     15  CB  VAL B   2      83.750  76.792  68.293  1.00  5.00
ATOM     16  CA  ASN B   3      85.079  76.264  72.386  1.00  5.00
ATOM     17  CB  ASN B   3      86.029  74.720  73.419  1.00  5.00
ATOM     18  CA  TYR B   4      86.571  79.379  73.832  1.00  5.00
ATOM     19  CB  TYR B   4      86.071  82.690  74.002  1.00  5.00
ATOM     20  CA  PHE B   5      89.109  79.269  76.959  1.00  5.00
ATOM     21  CB  PHE B   5      89.914  76.857  75.567  1.00  5.00
ATOM     22  CA  LEU B   6      90.595  82.249  78.477  1.00  5.00
ATOM     23  CB  LEU B   6      89.665  83.541  77.173  1.00  5.00
ATOM     24  CA  GLY B   7      93.545  82.043  80.974  1.00  5.00
TER
ATOM     25  CA  GLY C   1      79.439  86.161  75.171  1.00  5.00
ATOM     26  CA  VAL C   2      78.385  86.197  78.704  1.00  5.00
ATOM     27  CB  VAL C   2      78.033  84.868  79.078  1.00  5.00
ATOM     28  CA  ASN C   3      81.148  86.087  81.435  1.00  5.00
ATOM     29  CB  ASN C   3      81.928  87.507  80.193  1.00  5.00
ATOM     30  CA  TYR C   4      80.903  85.200  85.311  1.00  5.00
ATOM     31  CB  TYR C   4      78.607  83.952  87.375  1.00  5.00
ATOM     32  CA  PHE C   5      82.735  86.661  88.355  1.00  5.00
ATOM     33  CB  PHE C   5      80.414  86.388  90.186  1.00  5.00
ATOM     34  CA  LEU C   6      85.311  84.825  90.528  1.00  5.00
ATOM     35  CB  LEU C   6      87.072  84.186  89.831  1.00  5.00
ATOM     36  CA  GLY C   7      86.692  86.738  93.595  1.00  5.00
TER
ATOM     37  CA  GLY D   1      75.762  73.686  71.077  1.00  5.00
ATOM     38  CA  VAL D   2      78.776  76.051  72.132  1.00  5.00
ATOM     39  CB  VAL D   2      78.889  77.205  71.355  1.00  5.00
ATOM     40  CA  ASN D   3      81.178  76.379  75.125  1.00  5.00
ATOM     41  CB  ASN D   3      83.119  75.792  75.530  1.00  5.00
ATOM     42  CA  TYR D   4      83.141  79.457  76.480  1.00  5.00
ATOM     43  CB  TYR D   4      81.820  81.288  73.953  1.00  5.00
ATOM     44  CA  PHE D   5      85.668  79.714  79.497  1.00  5.00
ATOM     45  CB  PHE D   5      87.735  79.103  81.462  1.00  5.00
ATOM     46  CA  LEU D   6      87.227  82.940  81.387  1.00  5.00
ATOM     47  CB  LEU D   6      86.340  84.288  80.195  1.00  5.00
ATOM     48  CA  GLY D   7      89.628  82.841  84.236  1.00  5.00
TER
ATOM     49  CA  GLY E   1      83.921  77.128  89.806  1.00  5.00
ATOM     50  CA  VAL E   2      81.100  79.292  88.469  1.00  5.00
ATOM     51  CB  VAL E   2      81.565  80.744  88.491  1.00  5.00
ATOM     52  CA  ASN E   3      79.231  79.159  85.137  1.00  5.00
ATOM     53  CB  ASN E   3      80.090  77.302  85.313  1.00  5.00
ATOM     54  CA  TYR E   4      76.958  81.041  82.688  1.00  5.00
ATOM     55  CB  TYR E   4      79.934  82.479  82.674  1.00  5.00
ATOM     56  CA  PHE E   5      74.704  80.539  79.639  1.00  5.00
ATOM     57  CB  PHE E   5      73.688  78.596  77.694  1.00  5.00
ATOM     58  CA  LEU E   6      73.432  82.946  76.871  1.00  5.00
ATOM     59  CB  LEU E   6      74.102  84.538  75.630  1.00  5.00
ATOM     60  CA  GLY E   7      70.520  80.552  75.546  1.00  5.00
TER
ATOM     61  CA  GLY F   1      68.256  87.436  78.603  1.00  5.00
ATOM     62  CA  VAL F   2      71.063  85.183  79.692  1.00  5.00
ATOM     63  CB  VAL F   2      72.054  85.855  80.576  1.00  5.00
ATOM     64  CA  ASN F   3      71.392  82.749  82.828  1.00  5.00
ATOM     65  CB  ASN F   3      71.675  80.752  82.640  1.00  5.00
ATOM     66  CA  TYR F   4      74.290  82.234  85.377  1.00  5.00
ATOM     67  CB  TYR F   4      76.391  84.496  84.023  1.00  5.00
ATOM     68  CA  PHE F   5      75.540  79.396  87.800  1.00  5.00
ATOM     69  CB  PHE F   5      74.853  77.771  85.375  1.00  5.00
ATOM     70  CA  LEU F   6      77.941  79.203  90.523  1.00  5.00
ATOM     71  CB  LEU F   6      77.458  80.276  92.121  1.00  5.00
ATOM     72  CA  GLY F   7      79.086  75.970  92.520  1.00  5.00
TER
CONECT    1    2
CONECT    2    4    3
CONECT    4    6    5
CONECT    6    8    7
CONECT    8   10    9
CONECT   10   12   11
CONECT   13   14
CONECT   14   16   15
CONECT   16   18   17
CONECT   18   20   19
CONECT   20   22   21
CONECT   22   24   23
CONECT   25   26
CONECT   26   28   27
CONECT   28   30   29
CONECT   30   32   31
CONECT   32   34   33
CONECT   34   36   35
CONECT   37   38
CONECT   38   40   39
CONECT   40   42   41
CONECT   42   44   43
CONECT   44   46   45
CONECT   46   48   47
CONECT   49   50
CONECT   50   52   51
CONECT   52   54   53
CONECT   54   56   55
CONECT   56   58   57
CONECT   58   60   59
CONECT   61   62
CONECT   62   64   63
CONECT   64   66   65
CONECT   66   68   67
CONECT   68   70   69
CONECT   70   72   71
ENDMDL
REMARK CysZ8 x 6            ENERGY    -2.91359E+01 RMS    0.00
CRYST1  161.300  161.300  161.300  90.00  90.00  90.00 P 1           1
ORIGX1       1.00000   0.00000   0.00000        0.00000
ORIGX2       0.00000   1.00000   0.00000        0.00000
ORIGX2       0.00000   0.00000   1.00000        0.00000
SCALE1       1.00000   0.00000   0.00000        0.00000
SCALE2       1.00000   0.00000   0.00000        0.00000
SCALE3       1.00000   0.00000   0.00000        0.00000
ATOM      1  CA  GLY A   1      87.935  86.201  88.669  1.00  5.00
ATOM      2  CA  VAL A   2      86.288  83.360  86.611  1.00  5.00
ATOM      3  CB  VAL A   2      85.780  82.162  87.280  1.00  5.00
ATOM      4  CA  ASN A   3      85.751  83.099  82.809  1.00  5.00
ATOM      5  CB  ASN A   3      87.569  83.697  82.047  1.00  5.00
ATOM      6  CA  TYR A   4      83.974  80.232  80.817  1.00  5.00
ATOM      7  CB  TYR A   4      81.456  79.999  83.188  1.00  5.00
ATOM      8  CA  PHE A   5      83.659  79.425  76.992  1.00  5.00
ATOM      9  CB  PHE A   5      84.849  77.515  75.150  1.00  5.00
ATOM     10  CA  LEU A   6      80.815  77.527  74.772  1.00  5.00
ATOM     11  CB  LEU A   6      79.294  76.976  76.105  1.00  5.00
ATOM     12  CA  GLY A   7      81.949  76.622  71.300  1.00  5.00
TER
ATOM     13  CA  GLY B   1      83.098  71.905  73.156  1.00  5.00
ATOM     14  CA  VAL B   2      82.848  73.108  76.862  1.00  5.00
ATOM     15  CB  VAL B   2      81.873  72.597  77.890  1.00  5.00
ATOM     16  CA  ASN B   3      85.807  74.931  78.688  1.00  5.00
ATOM     17  CB  ASN B   3      87.735  75.444  78.582  1.00  5.00
ATOM     18  CA  TYR B   4      86.138  76.905  81.988  1.00  5.00
ATOM     19  CB  TYR B   4      86.440  77.122  85.472  1.00  5.00
ATOM     20  CA  PHE B   5      88.893  79.645  83.313  1.00  5.00
ATOM     21  CB  PHE B   5      88.291  79.796  80.408  1.00  5.00
ATOM     22  CA  LEU B   6      89.504  80.889  86.840  1.00  5.00
ATOM     23  CB  LEU B   6      90.037  79.309  88.256  1.00  5.00
ATOM     24  CA  GLY B   7      92.081  83.653  87.754  1.00  5.00
TER
ATOM     25  CA  GLY C   1      71.776  82.623  73.902  1.00  5.00
ATOM     26  CA  VAL C   2      74.342  80.899  76.389  1.00  5.00
ATOM     27  CB  VAL C   2      75.493  81.598  76.703  1.00  5.00
ATOM     28  CA  ASN C   3      74.596  80.561  80.102  1.00  5.00
ATOM     29  CB  ASN C   3      72.586  80.252  80.088  1.00  5.00
ATOM     30  CA  TYR C   4      77.094  79.339  82.587  1.00  5.00
ATOM     31  CB  TYR C   4      79.046  79.888  79.996  1.00  5.00
ATOM     32  CA  PHE C   5      76.585  78.177  86.010  1.00  5.00
ATOM     33  CB  PHE C   5      76.673  76.003  88.098  1.00  5.00
ATOM     34  CA  LEU C   6      78.909  79.508  88.703  1.00  5.00
ATOM     35  CB  LEU C   6      79.211  81.278  89.448  1.00  5.00
ATOM     36  CA  GLY C   7      79.544  77.061  91.442  1.00  5.00
TER
ATOM     37  CA  GLY D   1      84.388  74.099  88.980  1.00  5.00
ATOM     38  CA  VAL D   2      81.285  75.394  86.855  1.00  5.00
ATOM     39  CB  VAL D   2      81.823  76.816  86.870  1.00  5.00
ATOM     40  CA  ASN D   3      79.208  73.869  84.176  1.00  5.00
ATOM     41  CB  ASN D   3      77.503  72.818  84.051  1.00  5.00
ATOM     42  CA  TYR D   4      77.580  75.410  81.255  1.00  5.00
ATOM     43  CB  TYR D   4      80.903  75.999  80.727  1.00  5.00
ATOM     44  CA  PHE D   5      73.985  75.780  80.184  1.00  5.00
ATOM     45  CB  PHE D   5      73.731  77.142  82.904  1.00  5.00
ATOM     46  CA  LEU D   6      73.365  76.140  76.434  1.00  5.00
ATOM     47  CB  LEU D   6      74.759  75.737  74.910  1.00  5.00
ATOM     48  CA  GLY D   7      69.866  77.734  76.192  1.00  5.00
TER
ATOM     49  CA  GLY E   1      80.911  84.771  68.677  1.00  5.00
ATOM     50  CA  VAL E   2      79.186  86.575  71.559  1.00  5.00
ATOM     51  CB  VAL E   2      77.901  87.355  71.179  1.00  5.00
ATOM     52  CA  ASN E   3      79.817  87.001  75.528  1.00  5.00
ATOM     53  CB  ASN E   3      80.932  88.295  74.543  1.00  5.00
ATOM     54  CA  TYR E   4      77.626  86.704  78.751  1.00  5.00
ATOM     55  CB  TYR E   4      74.173  86.580  78.743  1.00  5.00
ATOM     56  CA  PHE E   5      77.811  87.484  82.608  1.00  5.00
ATOM     57  CB  PHE E   5      78.950  89.411  84.734  1.00  5.00
ATOM     58  CA  LEU E   6      77.209  85.273  85.716  1.00  5.00
ATOM     59  CB  LEU E   6      76.709  83.357  85.516  1.00  5.00
ATOM     60  CA  GLY E   7      76.717  86.898  88.948  1.00  5.00
TER
ATOM     61  CA  GLY F   1      80.814  88.594  88.960  1.00  5.00
ATOM     62  CA  VAL F   2      81.896  86.037  86.261  1.00  5.00
ATOM     63  CB  VAL F   2      81.716  84.549  86.169  1.00  5.00
ATOM     64  CA  ASN F   3      81.865  85.994  82.621  1.00  5.00
ATOM     65  CB  ASN F   3      83.836  85.931  82.247  1.00  5.00
ATOM     66  CA  TYR F   4      80.944  83.480  79.840  1.00  5.00
ATOM     67  CB  TYR F   4      77.742  83.938  80.982  1.00  5.00
ATOM     68  CA  PHE F   5      81.551  83.069  76.075  1.00  5.00
ATOM     69  CB  PHE F   5      84.401  83.195  77.093  1.00  5.00
ATOM     70  CA  LEU F   6      79.508  81.377  73.018  1.00  5.00
ATOM     71  CB  LEU F   6      77.640  82.472  72.834  1.00  5.00
ATOM     72  CA  GLY F   7      80.031  80.204  69.341  1.00  5.00
TER
CONECT    1    2
CONECT    2    4    3
CONECT    4    6    5
CONECT    6    8    7
CONECT    8   10    9
CONECT   10   12   11
CONECT   13   14
CONECT   14   16   15
CONECT   16   18   17
CONECT   18   20   19
CONECT   20   22   21
CONECT   22   24   23
CONECT   25   26
CONECT   26   28   27
CONECT   28   30   29
CONECT   30   32   31
CONECT   32   34   33
CONECT   34   36   35
CONECT   37   38
CONECT   38   40   39
CONECT   40   42   41
CONECT   42   44   43
CONECT   44   46   45
CONECT   46   48   47
CONECT   49   50
CONECT   50   52   51
CONECT   52   54   53
CONECT   54   56   55
CONECT   56   58   57
CONECT   58   60   59
CONECT   61   62
CONECT   62   64   63
CONECT   64   66   65
CONECT   66   68   67
CONECT   68   70   69
CONECT   70   72   71
ENDMDL
REMARK CysZ8 x 6            ENERGY    -2.91359E+01 RMS    0.00
CRYST1  161.300  161.300  161.300  90.00  90.00  90.00 P 1           1
ORIGX1       1.00000   0.00000   0.00000        0.00000
ORIGX2       0.00000   1.00000   0.00000        0.00000
ORIGX2       0.00000   0.00000   1.00000        0.00000
SCALE1       1.00000   0.00000   0.00000        0.00000
SCALE2       1.00000   0.00000   0.00000        0.00000
SCALE3       1.00000   0.00000   0.00000        0.00000
ATOM      1  CA  GLY A   1      82.344  70.396  85.814  1.00  5.00
ATOM      2  CA  VAL A   2      83.602  73.873  84.953  1.00  5.00
ATOM      3  CB  VAL A   2      84.989  74.075  85.123  1.00  5.00
ATOM      4  CA  ASN A   3      84.319  75.463  81.540  1.00  5.00
ATOM      5  CB  ASN A   3      82.545  74.775  80.904  1.00  5.00
ATOM      6  CA  TYR A   4      86.995  78.255  80.463  1.00  5.00
ATOM      7  CB  TYR A   4      87.889  78.499  83.670  1.00  5.00
ATOM      8  CA  PHE A   5      88.161  79.665  77.350  1.00  5.00
ATOM      9  CB  PHE A   5      87.848  80.514  74.479  1.00  5.00
ATOM     10  CA  LEU A   6      90.404  82.193  78.760  1.00  5.00
ATOM     11  CB  LEU A   6      91.777  81.176  79.850  1.00  5.00
ATOM     12  CA  GLY A   7      89.997  84.606  75.978  1.00  5.00
TER
ATOM     13  CA  GLY B   1      82.245  70.053  74.165  1.00  5.00
ATOM     14  CA  VAL B   2      80.644  73.011  76.017  1.00  5.00
ATOM     15  CB  VAL B   2      79.337  72.910  76.819  1.00  5.00
ATOM     16  CA  ASN B   3      81.807  76.618  75.323  1.00  5.00
ATOM     17  CB  ASN B   3      83.152  77.526  74.053  1.00  5.00
ATOM     18  CA  TYR B   4      81.774  80.337  76.717  1.00  5.00
ATOM     19  CB  TYR B   4      80.239  78.642  79.051  1.00  5.00
ATOM     20  CA  PHE B   5      82.124  83.842  75.306  1.00  5.00
ATOM     21  CB  PHE B   5      81.193  85.742  73.243  1.00  5.00
ATOM     22  CA  LEU B   6      83.138  87.312  76.678  1.00  5.00
ATOM     23  CB  LEU B   6      84.596  87.564  77.991  1.00  5.00
ATOM     24  CA  GLY B   7      81.640  90.978  75.765  1.00  5.00
TER
ATOM     25  CA  GLY C   1      80.319  91.018  81.374  1.00  5.00
ATOM     26  CA  VAL C   2      80.633  87.321  79.967  1.00  5.00
ATOM     27  CB  VAL C   2      81.455  86.485  80.951  1.00  5.00
ATOM     28  CA  ASN C   3      78.213  84.823  78.116  1.00  5.00
ATOM     29  CB  ASN C   3      77.790  84.671  76.148  1.00  5.00
ATOM     30  CA  TYR C   4      77.662  81.032  77.973  1.00  5.00
ATOM     31  CB  TYR C   4      77.113  82.113  81.074  1.00  5.00
ATOM     32  CA  PHE C   5      76.525  78.547  75.268  1.00  5.00
ATOM     33  CB  PHE C   5      79.064  79.885  74.058  1.00  5.00
ATOM     34  CA  LEU C   6      75.330  74.872  75.603  1.00  5.00
ATOM     35  CB  LEU C   6      73.513  75.204  76.599  1.00  5.00
ATOM     36  CA  GLY C   7      76.858  73.638  72.347  1.00  5.00
TER
ATOM     37  CA  GLY D   1      71.043  76.490  82.156  1.00  5.00
ATOM     38  CA  VAL D   2      74.717  77.322  82.248  1.00  5.00
ATOM     39  CB  VAL D   2      75.273  77.550  80.855  1.00  5.00
ATOM     40  CA  ASN D   3      76.487  80.039  84.388  1.00  5.00
ATOM     41  CB  ASN D   3      75.907  80.406  86.231  1.00  5.00
ATOM     42  CA  TYR D   4      79.741  82.012  83.970  1.00  5.00
ATOM     43  CB  TYR D   4      81.411  82.370  81.067  1.00  5.00
ATOM     44  CA  PHE D   5      82.384  83.566  86.143  1.00  5.00
ATOM     45  CB  PHE D   5      83.923  83.914  88.680  1.00  5.00
ATOM     46  CA  LEU D   6      84.998  86.570  85.469  1.00  5.00
ATOM     47  CB  LEU D   6      84.705  88.360  84.336  1.00  5.00
ATOM     48  CA  GLY D   7      88.605  86.415  87.021  1.00  5.00
TER
ATOM     49  CA  GLY E   1      69.705  77.855  75.844  1.00  5.00
ATOM     50  CA  VAL E   2      72.376  80.631  76.220  1.00  5.00
ATOM     51  CB  VAL E   2      72.879  81.538  75.135  1.00  5.00
ATOM     52  CA  ASN E   3      73.598  81.894  79.832  1.00  5.00
ATOM     53  CB  ASN E   3      72.786  81.315  81.636  1.00  5.00
ATOM     54  CA  TYR E   4      75.200  85.001  81.421  1.00  5.00
ATOM     55  CB  TYR E   4      72.046  85.610  82.192  1.00  5.00
ATOM     56  CA  PHE E   5      78.168  85.884  83.500  1.00  5.00
ATOM     57  CB  PHE E   5      77.179  88.560  82.906  1.00  5.00
ATOM     58  CA  LEU E   6      78.711  86.646  87.487  1.00  5.00
ATOM     59  CB  LEU E   6      78.352  84.624  87.432  1.00  5.00
ATOM     60  CA  GLY E   7      81.773  88.160  89.149  1.00  5.00
TER
ATOM     61  CA  GLY F   1      90.457  85.695  82.452  1.00  5.00
ATOM     62  CA  VAL F   2      86.945  84.059  81.938  1.00  5.00
ATOM     63  CB  VAL F   2      86.782  83.117  80.858  1.00  5.00
ATOM     64  CA  ASN F   3      85.484  80.937  83.507  1.00  5.00
ATOM     65  CB  ASN F   3      86.124  81.095  85.418  1.00  5.00
ATOM     66  CA  TYR F   4      82.357  78.959  83.354  1.00  5.00
ATOM     67  CB  TYR F   4      83.695  78.580  80.344  1.00  5.00
ATOM     68  CA  PHE F   5      79.988  76.605  85.332  1.00  5.00
ATOM     69  CB  PHE F   5      80.446  78.886  86.999  1.00  5.00
ATOM     70  CA  LEU F   6      77.097  74.013  84.576  1.00  5.00
ATOM     71  CB  LEU F   6      78.060  73.063  82.950  1.00  5.00
ATOM     72  CA  GLY F   7      73.676  74.179  86.190  1.00  5.00
TER
CONECT    1    2
CONECT    2    4    3
CONECT    4    6    5
CONECT    6    8    7
CONECT    8   10    9
CONECT   10   12   11
CONECT   13   14
CONECT   14   16   15
CONECT   16   18   17
CONECT   18   20   19
CONECT   20   22   21
CONECT   22   24   23
CONECT   25   26
CONECT   26   28   27
CONECT   28   30   29
CONECT   30   32   31
CONECT   32   34   33
CONECT   34   36   35
CONECT   37   38
CONECT   38   40   39
CONECT   40   42   41
CONECT   42   44   43
CONECT   44   46   45
CONECT   46   48   47
CONECT   49   50
CONECT   50   52   51
CONECT   52   54   53
CONECT   54   56   55
CONECT   56   58   57
CONECT   58   60   59
CONECT   61   62
CONECT   62   64   63
CONECT   64   66   65
CONECT   66   68   67
CONECT   68   70   69
CONECT   70   72   71
ENDMDL
REMARK CysZ8 x 6            ENERGY    -2.91359E+01 RMS    0.00
CRYST1  161.300  161.300  161.300  90.00  90.00  90.00 P 1           1
ORIGX1       1.00000   0.00000   0.00000        0.00000
ORIGX2       0.00000   1.00000   0.00000        0.00000
ORIGX2       0.00000   0.00000   1.00000        0.00000
SCALE1       1.00000   0.00000   0.00000        0.00000
SCALE2       1.00000   0.00000   0.00000        0.00000
SCALE3       1.00000   0.00000   0.00000        0.00000
ATOM      1  CA  GLY A   1      94.390  82.872  77.809  1.00  5.00
ATOM      2  CA  VAL A   2      91.345  82.765  80.315  1.00  5.00
ATOM      3  CB  VAL A   2      90.683  83.980  80.932  1.00  5.00
ATOM      4  CA  ASN A   3      88.693  80.398  81.476  1.00  5.00
ATOM      5  CB  ASN A   3      89.846  79.476  82.770  1.00  5.00
ATOM      6  CA  TYR A   4      85.370  80.629  83.708  1.00  5.00
ATOM      7  CB  TYR A   4      84.230  83.013  85.581  1.00  5.00
ATOM      8  CA  PHE A   5      82.944  78.267  85.444  1.00  5.00
ATOM      9  CB  PHE A   5      82.853  76.079  87.612  1.00  5.00
ATOM     10  CA  LEU A   6      79.427  78.453  86.710  1.00  5.00
ATOM     11  CB  LEU A   6      78.307  80.190  86.475  1.00  5.00
ATOM     12  CA  GLY A   7      78.674  76.056  89.424  1.00  5.00
TER
ATOM     13  CA  GLY B   1      87.250  87.854  79.765  1.00  5.00
ATOM     14  CA  VAL B   2      85.183  85.110  81.312  1.00  5.00
ATOM     15  CB  VAL B   2      85.629  83.841  80.781  1.00  5.00
ATOM     16  CA  ASN B   3      82.378  86.013  83.860  1.00  5.00
ATOM     17  CB  ASN B   3      81.814  87.601  84.711  1.00  5.00
ATOM     18  CA  TYR B   4      79.975  83.963  86.072  1.00  5.00
ATOM     19  CB  TYR B   4      80.225  84.482  89.460  1.00  5.00
ATOM     20  CA  PHE B   5      76.373  84.664  87.845  1.00  5.00
ATOM     21  CB  PHE B   5      76.791  86.496  85.584  1.00  5.00
ATOM     22  CA  LEU B   6      74.427  82.762  90.747  1.00  5.00
ATOM     23  CB  LEU B   6      76.116  82.098  91.682  1.00  5.00
ATOM     24  CA  GLY B   7      70.660  83.162  90.171  1.00  5.00
TER
ATOM     25  CA  GLY C   1      70.224  78.619  88.829  1.00  5.00
ATOM     26  CA  VAL C   2      73.536  79.494  87.073  1.00  5.00
ATOM     27  CB  VAL C   2      74.009  78.120  87.297  1.00  5.00
ATOM     28  CA  ASN C   3      74.339  82.220  84.427  1.00  5.00
ATOM     29  CB  ASN C   3      72.794  83.489  84.753  1.00  5.00
ATOM     30  CA  TYR C   4      77.584  82.587  82.418  1.00  5.00
ATOM     31  CB  TYR C   4      78.407  80.521  79.908  1.00  5.00
ATOM     32  CA  PHE C   5      79.425  85.139  80.023  1.00  5.00
ATOM     33  CB  PHE C   5      80.859  87.710  80.266  1.00  5.00
ATOM     34  CA  LEU C   6      82.234  84.462  77.240  1.00  5.00
ATOM     35  CB  LEU C   6      82.958  82.770  76.395  1.00  5.00
ATOM     36  CA  GLY C   7      84.050  87.034  75.174  1.00  5.00
TER
ATOM     37  CA  GLY D   1      88.833  82.955  68.820  1.00  5.00
ATOM     38  CA  VAL D   2      86.531  82.640  71.853  1.00  5.00
ATOM     39  CB  VAL D   2      85.141  83.257  71.707  1.00  5.00
ATOM     40  CA  ASN D   3      85.038  79.507  73.367  1.00  5.00
ATOM     41  CB  ASN D   3      86.707  78.405  73.770  1.00  5.00
ATOM     42  CA  TYR D   4      81.921  78.770  75.572  1.00  5.00
ATOM     43  CB  TYR D   4      79.076  79.726  73.829  1.00  5.00
ATOM     44  CA  PHE D   5      80.987  75.416  76.977  1.00  5.00
ATOM     45  CB  PHE D   5      84.031  75.266  77.565  1.00  5.00
ATOM     46  CA  LEU D   6      77.556  74.275  78.323  1.00  5.00
ATOM     47  CB  LEU D   6      76.303  75.421  76.923  1.00  5.00
ATOM     48  CA  GLY D   7      76.857  71.255  80.539  1.00  5.00
TER
ATOM     49  CA  GLY E   1      68.829  74.277  84.510  1.00  5.00
ATOM     50  CA  VAL E   2      71.556  76.907  83.614  1.00  5.00
ATOM     51  CB  VAL E   2      72.732  76.153  83.184  1.00  5.00
ATOM     52  CA  ASN E   3      72.172  79.506  80.980  1.00  5.00
ATOM     53  CB  ASN E   3      70.800  80.316  79.690  1.00  5.00
ATOM     54  CA  TYR E   4      75.467  80.647  78.821  1.00  5.00
ATOM     55  CB  TYR E   4      74.427  80.223  75.613  1.00  5.00
ATOM     56  CA  PHE E   5      75.848  83.646  76.576  1.00  5.00
ATOM     57  CB  PHE E   5      75.214  84.553  79.334  1.00  5.00
ATOM     58  CA  LEU E   6      78.600  83.974  73.878  1.00  5.00
ATOM     59  CB  LEU E   6      77.194  84.095  72.565  1.00  5.00
ATOM     60  CA  GLY E   7      80.332  87.191  72.460  1.00  5.00
TER
ATOM     61  CA  GLY F   1      77.152  73.500  84.935  1.00  5.00
ATOM     62  CA  VAL F   2      78.398  76.411  82.592  1.00  5.00
ATOM     63  CB  VAL F   2      77.363  77.490  82.894  1.00  5.00
ATOM     64  CA  ASN F   3      81.937  77.269  81.336  1.00  5.00
ATOM     65  CB  ASN F   3      83.919  76.996  81.348  1.00  5.00
ATOM     66  CA  TYR F   4      83.734  79.765  79.115  1.00  5.00
ATOM     67  CB  TYR F   4      82.067  81.710  81.233  1.00  5.00
ATOM     68  CA  PHE F   5      87.166  80.091  77.706  1.00  5.00
ATOM     69  CB  PHE F   5      89.840  78.659  78.241  1.00  5.00
ATOM     70  CA  LEU F   6      89.057  82.598  75.507  1.00  5.00
ATOM     71  CB  LEU F   6      88.288  84.380  76.181  1.00  5.00
ATOM     72  CA  GLY F   7      91.604  81.183  73.082  1.00  5.00
TER
CONECT    1    2
CONECT    2    4    3
CONECT    4    6    5
CONECT    6    8    7
CONECT    8   10    9
CONECT   10   12   11
CONECT   13   14
CONECT   14   16   15
CONECT   16   18   17
CONECT   18   20   19
CONECT   20   22   21
CONECT   22   24   23
CONECT   25   26
CONECT   26   28   27
CONECT   28   30   29
CONECT   30   32   31
CONECT   32   34   33
CONECT   34   36   35
CONECT   37   38
CONECT   38   40   39
CONECT   40   42   41
CONECT   42   44   43
CONECT   44   46   45
CONECT   46   48   47
CONECT   49   50
CONECT   50   52   51
CONECT   52   54   53
CONECT   54   56   55
CONECT   56   58   57
CONECT   58   60   59
CONECT   61   62
CONECT   62   64   63
CONECT   64   66   65
CONECT   66   68   67
CONECT   68   70   69
CONECT   70   72   71
ENDMDL
REMARK CysZ8 x 6            ENERGY    -2.91358E+01 RMS    0.00
CRYST1  161.300  161.300  161.300  90.00  90.00  90.00 P 1           1
ORIGX1       1.00000   0.00000   0.00000        0.00000
ORIGX2       0.00000   1.00000   0.00000        0.00000
ORIGX2       0.00000   0.00000   1.00000        0.00000
SCALE1       1.00000   0.00000   0.00000        0.00000
SCALE2       1.00000   0.00000   0.00000        0.00000
SCALE3       1.00000   0.00000   0.00000        0.00000
ATOM      1  CA  GLY A   1      86.404  82.144  73.597  1.00  5.00
ATOM      2  CA  VAL A   2      84.396  81.206  76.646  1.00  5.00
ATOM      3  CB  VAL A   2      84.054  82.314  77.613  1.00  5.00
ATOM      4  CA  ASN A   3      82.016  78.364  77.242  1.00  5.00
ATOM      5  CB  ASN A   3      81.765  77.863  75.271  1.00  5.00
ATOM      6  CA  TYR A   4      79.371  77.187  80.212  1.00  5.00
ATOM      7  CB  TYR A   4      80.160  79.712  82.434  1.00  5.00
ATOM      8  CA  PHE A   5      77.638  73.812  81.069  1.00  5.00
ATOM      9  CB  PHE A   5      80.608  73.607  80.641  1.00  5.00
ATOM     10  CA  LEU A   6      74.536  73.023  83.157  1.00  5.00
ATOM     11  CB  LEU A   6      73.578  74.309  84.318  1.00  5.00
ATOM     12  CA  GLY A   7      73.884  69.264  84.040  1.00  5.00
TER
ATOM     13  CA  GLY B   1      73.975  79.706  88.167  1.00  5.00
ATOM     14  CA  VAL B   2      76.900  80.262  85.672  1.00  5.00
ATOM     15  CB  VAL B   2      76.891  78.996  84.814  1.00  5.00
ATOM     16  CA  ASN B   3      78.346  83.376  83.906  1.00  5.00
ATOM     17  CB  ASN B   3      78.204  85.396  83.622  1.00  5.00
ATOM     18  CA  TYR B   4      81.160  84.196  81.079  1.00  5.00
ATOM     19  CB  TYR B   4      79.686  81.679  79.367  1.00  5.00
ATOM     20  CA  PHE B   5      83.604  87.221  80.350  1.00  5.00
ATOM     21  CB  PHE B   5      84.601  89.089  82.411  1.00  5.00
ATOM     22  CA  LEU B   6      85.909  88.136  77.336  1.00  5.00
ATOM     23  CB  LEU B   6      85.356  86.744  75.822  1.00  5.00
ATOM     24  CA  GLY B   7      87.741  91.384  77.659  1.00  5.00
TER
ATOM     25  CA  GLY C   1      71.742  78.050  81.963  1.00  5.00
ATOM     26  CA  VAL C   2      75.030  79.772  81.202  1.00  5.00
ATOM     27  CB  VAL C   2      75.535  78.634  80.342  1.00  5.00
ATOM     28  CA  ASN C   3      75.655  83.544  80.453  1.00  5.00
ATOM     29  CB  ASN C   3      74.027  84.004  81.614  1.00  5.00
ATOM     30  CA  TYR C   4      78.056  85.800  78.615  1.00  5.00
ATOM     31  CB  TYR C   4      76.513  83.412  76.686  1.00  5.00
ATOM     32  CA  PHE C   5      79.835  89.222  79.126  1.00  5.00
ATOM     33  CB  PHE C   5      79.864  91.370  81.172  1.00  5.00
ATOM     34  CA  LEU C   6      81.796  90.643  76.156  1.00  5.00
ATOM     35  CB  LEU C   6      81.801  89.389  74.466  1.00  5.00
ATOM     36  CA  GLY C   7      83.760  94.047  76.374  1.00  5.00
TER
ATOM     37  CA  GLY D   1      83.011  84.792  71.458  1.00  5.00
ATOM     38  CA  VAL D   2      80.943  83.036  74.227  1.00  5.00
ATOM     39  CB  VAL D   2      80.910  84.160  75.239  1.00  5.00
ATOM     40  CA  ASN D   3      78.775  79.665  74.173  1.00  5.00
ATOM     41  CB  ASN D   3      78.619  78.191  72.684  1.00  5.00
ATOM     42  CA  TYR D   4      76.024  78.420  75.945  1.00  5.00
ATOM     43  CB  TYR D   4      74.153  77.356  73.379  1.00  5.00
ATOM     44  CA  PHE D   5      75.909  74.853  76.777  1.00  5.00
ATOM     45  CB  PHE D   5      78.600  74.096  75.475  1.00  5.00
ATOM     46  CA  LEU D   6      73.342  72.742  78.616  1.00  5.00
ATOM     47  CB  LEU D   6      71.761  73.992  79.228  1.00  5.00
ATOM     48  CA  GLY D   7      74.496  69.134  78.573  1.00  5.00
TER
ATOM     49  CA  GLY E   1      78.750  79.442  91.146  1.00  5.00
ATOM     50  CA  VAL E   2      80.931  79.747  88.172  1.00  5.00
ATOM     51  CB  VAL E   2      81.091  78.534  87.304  1.00  5.00
ATOM     52  CA  ASN E   3      82.301  82.696  86.461  1.00  5.00
ATOM     53  CB  ASN E   3      83.896  83.280  87.683  1.00  5.00
ATOM     54  CA  TYR E   4      84.703  82.826  83.542  1.00  5.00
ATOM     55  CB  TYR E   4      83.712  80.302  81.659  1.00  5.00
ATOM     56  CA  PHE E   5      87.004  85.595  82.121  1.00  5.00
ATOM     57  CB  PHE E   5      87.932  85.266  84.979  1.00  5.00
ATOM     58  CA  LEU E   6      89.275  85.550  78.807  1.00  5.00
ATOM     59  CB  LEU E   6      88.887  83.749  77.963  1.00  5.00
ATOM     60  CA  GLY E   7      92.128  87.856  78.114  1.00  5.00
TER
ATOM     61  CA  GLY F   1      76.134  71.832  90.275  1.00  5.00
ATOM     62  CA  VAL F   2      77.119  73.631  86.855  1.00  5.00
ATOM     63  CB  VAL F   2      77.052  74.995  87.347  1.00  5.00
ATOM     64  CA  ASN F   3      80.483  73.931  85.176  1.00  5.00
ATOM     65  CB  ASN F   3      79.891  72.228  84.461  1.00  5.00
ATOM     66  CA  TYR F   4      82.350  76.243  82.907  1.00  5.00
ATOM     67  CB  TYR F   4      85.126  77.609  84.118  1.00  5.00
ATOM     68  CA  PHE F   5      85.125  76.284  80.375  1.00  5.00
ATOM     69  CB  PHE F   5      86.293  75.407  77.768  1.00  5.00
ATOM     70  CA  LEU F   6      87.059  79.199  78.988  1.00  5.00
ATOM     71  CB  LEU F   6      88.008  79.542  80.704  1.00  5.00
ATOM     72  CA  GLY F   7      90.278  78.714  76.739  1.00  5.00
TER
CONECT    1    2
CONECT    2    4    3
CONECT    4    6    5
CONECT    6    8    7
CONECT    8   10    9
CONECT   10   12   11
CONECT   13   14
CONECT   14   16   15
CONECT   16   18   17
CONECT   18   20   19
CONECT   20   22   21
CONECT   22   24   23
CONECT   25   26
CONECT   26   28   27
CONECT   28   30   29
CONECT   30   32   31
CONECT   32   34   33
CONECT   34   36   35
CONECT   37   38
CONECT   38   40   39
CONECT   40   42   41
CONECT   42   44   43
CONECT   44   46   45
CONECT   46   48   47
CONECT   49   50
CONECT   50   52   51
CONECT   52   54   53
CONECT   54   56   55
CONECT   56   58   57
CONECT   58   60   59
CONECT   61   62
CONECT   62   64   63
CONECT   64   66   65
CONECT   66   68   67
CONECT   68   70   69
CONECT   70   72   71
ENDMDL
REMARK CysZ8 x 6            ENERGY    -2.91358E+01 RMS    0.00
CRYST1  161.300  161.300  161.300  90.00  90.00  90.00 P 1           1
ORIGX1       1.00000   0.00000   0.00000        0.00000
ORIGX2       0.00000   1.00000   0.00000        0.00000
ORIGX2       0.00000   0.00000   1.00000        0.00000
SCALE1       1.00000   0.00000   0.00000        0.00000
SCALE2       1.00000   0.00000   0.00000        0.00000
SCALE3       1.00000   0.00000   0.00000        0.00000
ATOM      1  CA  GLY A   1      86.276  90.683  76.724  1.00  5.00
ATOM      2  CA  VAL A   2      84.598  88.041  79.115  1.00  5.00
ATOM      3  CB  VAL A   2      83.416  87.851  78.154  1.00  5.00
ATOM      4  CA  ASN A   3      86.085  85.752  81.948  1.00  5.00
ATOM      5  CB  ASN A   3      87.401  87.051  82.570  1.00  5.00
ATOM      6  CA  TYR A   4      85.616  82.304  83.561  1.00  5.00
ATOM      7  CB  TYR A   4      88.544  82.443  82.022  1.00  5.00
ATOM      8  CA  PHE A   5      85.268  80.598  87.027  1.00  5.00
ATOM      9  CB  PHE A   5      83.343  79.990  89.261  1.00  5.00
ATOM     10  CA  LEU A   6      85.451  76.804  87.512  1.00  5.00
ATOM     11  CB  LEU A   6      87.064  76.614  86.251  1.00  5.00
ATOM     12  CA  GLY A   7      84.912  74.884  90.612  1.00  5.00
TER
ATOM     13  CA  GLY B   1      91.644  79.129  80.383  1.00  5.00
ATOM     14  CA  VAL B   2      87.932  79.621  79.419  1.00  5.00
ATOM     15  CB  VAL B   2      87.645  78.629  80.423  1.00  5.00
ATOM     16  CA  ASN B   3      85.699  82.203  77.730  1.00  5.00
ATOM     17  CB  ASN B   3      85.674  81.477  75.801  1.00  5.00
ATOM     18  CA  TYR B   4      82.147  83.307  78.483  1.00  5.00
ATOM     19  CB  TYR B   4      79.926  85.063  80.267  1.00  5.00
ATOM     20  CA  PHE B   5      79.562  85.115  76.352  1.00  5.00
ATOM     21  CB  PHE B   5      81.102  83.174  74.758  1.00  5.00
ATOM     22  CA  LEU B   6      76.527  87.245  76.543  1.00  5.00
ATOM     23  CB  LEU B   6      76.084  88.189  78.301  1.00  5.00
ATOM     24  CA  GLY B   7      74.823  87.267  73.220  1.00  5.00
TER
ATOM     25  CA  GLY C   1      68.027  80.515  77.422  1.00  5.00
ATOM     26  CA  VAL C   2      71.555  79.403  78.863  1.00  5.00
ATOM     27  CB  VAL C   2      72.006  79.009  80.226  1.00  5.00
ATOM     28  CA  ASN C   3      74.104  77.540  76.645  1.00  5.00
ATOM     29  CB  ASN C   3      73.668  77.185  74.635  1.00  5.00
ATOM     30  CA  TYR C   4      77.510  76.250  77.009  1.00  5.00
ATOM     31  CB  TYR C   4      77.752  73.018  78.108  1.00  5.00
ATOM     32  CA  PHE C   5      80.412  74.941  74.742  1.00  5.00
ATOM     33  CB  PHE C   5      79.356  77.563  73.601  1.00  5.00
ATOM     34  CA  LEU C   6      83.259  72.365  75.329  1.00  5.00
ATOM     35  CB  LEU C   6      81.987  70.833  76.136  1.00  5.00
ATOM     36  CA  GLY C   7      85.796  72.248  72.530  1.00  5.00
TER
ATOM     37  CA  GLY D   1      75.522  89.804  84.374  1.00  5.00
ATOM     38  CA  VAL D   2      76.960  86.314  85.584  1.00  5.00
ATOM     39  CB  VAL D   2      77.760  85.997  86.742  1.00  5.00
ATOM     40  CA  ASN D   3      76.699  82.771  83.877  1.00  5.00
ATOM     41  CB  ASN D   3      77.553  81.560  82.556  1.00  5.00
ATOM     42  CA  TYR D   4      76.595  79.167  85.436  1.00  5.00
ATOM     43  CB  TYR D   4      73.765  77.768  86.391  1.00  5.00
ATOM     44  CA  PHE D   5      76.915  75.745  83.620  1.00  5.00
ATOM     45  CB  PHE D   5      76.526  77.434  81.176  1.00  5.00
ATOM     46  CA  LEU D   6      77.213  72.130  84.631  1.00  5.00
ATOM     47  CB  LEU D   6      76.263  72.059  86.435  1.00  5.00
ATOM     48  CA  GLY D   7      79.634  70.650  82.082  1.00  5.00
TER
ATOM     49  CA  GLY E   1      71.002  84.953  77.609  1.00  5.00
ATOM     50  CA  VAL E   2      74.375  83.975  78.508  1.00  5.00
ATOM     51  CB  VAL E   2      74.642  84.419  79.951  1.00  5.00
ATOM     52  CA  ASN E   3      76.945  81.723  76.840  1.00  5.00
ATOM     53  CB  ASN E   3      76.023  81.822  75.007  1.00  5.00
ATOM     54  CA  TYR E   4      80.126  79.894  78.287  1.00  5.00
ATOM     55  CB  TYR E   4      80.516  76.552  79.021  1.00  5.00
ATOM     56  CA  PHE E   5      82.991  77.893  76.695  1.00  5.00
ATOM     57  CB  PHE E   5      84.514  76.905  74.304  1.00  5.00
ATOM     58  CA  LEU E   6      85.538  75.630  78.507  1.00  5.00
ATOM     59  CB  LEU E   6      84.798  74.059  79.849  1.00  5.00
ATOM     60  CA  GLY E   7      88.318  75.042  76.085  1.00  5.00
TER
ATOM     61  CA  GLY F   1      80.233  73.517  88.711  1.00  5.00
ATOM     62  CA  VAL F   2      81.346  75.946  85.921  1.00  5.00
ATOM     63  CB  VAL F   2      80.774  75.279  84.759  1.00  5.00
ATOM     64  CA  ASN F   3      80.857  79.543  86.122  1.00  5.00
ATOM     65  CB  ASN F   3      80.061  81.011  87.274  1.00  5.00
ATOM     66  CA  TYR F   4      81.464  82.828  84.038  1.00  5.00
ATOM     67  CB  TYR F   4      82.785  81.219  81.436  1.00  5.00
ATOM     68  CA  PHE F   5      81.383  86.494  84.623  1.00  5.00
ATOM     69  CB  PHE F   5      83.538  85.429  86.415  1.00  5.00
ATOM     70  CA  LEU F   6      81.003  89.465  82.301  1.00  5.00
ATOM     71  CB  LEU F   6      79.252  90.510  81.957  1.00  5.00
ATOM     72  CA  GLY F   7      83.805  92.131  83.007  1.00  5.00
TER
CONECT    1    2
CONECT    2    4    3
CONECT    4    6    5
CONECT    6    8    7
CONECT    8   10    9
CONECT   10   12   11
CONECT   13   14
CONECT   14   16   15
CONECT   16   18   17
CONECT   18   20   19
CONECT   20   22   21
CONECT   22   24   23
CONECT   25   26
CONECT   26   28   27
CONECT   28   30   29
CONECT   30   32   31
CONECT   32   34   33
CONECT   34   36   35
CONECT   37   38
CONECT   38   40   39
CONECT   40   42   41
CONECT   42   44   43
CONECT   44   46   45
CONECT   46   48   47
CONECT   49   50
CONECT   50   52   51
CONECT   52   54   53
CONECT   54   56   55
CONECT   56   58   57
CONECT   58   60   59
CONECT   61   62
CONECT   62   64   63
CONECT   64   66   65
CONECT   66   68   67
CONECT   68   70   69
CONECT   70   72   71
ENDMDL
REMARK CysZ8 x 6            ENERGY    -2.91358E+01 RMS    0.00
CRYST1  161.300  161.300  161.300  90.00  90.00  90.00 P 1           1
ORIGX1       1.00000   0.00000   0.00000        0.00000
ORIGX2       0.00000   1.00000   0.00000        0.00000
ORIGX2       0.00000   0.00000   1.00000        0.00000
SCALE1       1.00000   0.00000   0.00000        0.00000
SCALE2       1.00000   0.00000   0.00000        0.00000
SCALE3       1.00000   0.00000   0.00000        0.00000
ATOM      1  CA  GLY A   1      76.799  87.814  71.017  1.00  5.00
ATOM      2  CA  VAL A   2      78.480  85.764  73.884  1.00  5.00
ATOM      3  CB  VAL A   2      77.657  84.590  74.187  1.00  5.00
ATOM      4  CA  ASN A   3      81.577  83.604  73.683  1.00  5.00
ATOM      5  CB  ASN A   3      83.096  82.634  73.020  1.00  5.00
ATOM      6  CA  TYR A   4      83.267  80.868  75.738  1.00  5.00
ATOM      7  CB  TYR A   4      81.139  78.531  76.831  1.00  5.00
ATOM      8  CA  PHE A   5      86.813  79.574  76.670  1.00  5.00
ATOM      9  CB  PHE A   5      87.190  82.438  76.091  1.00  5.00
ATOM     10  CA  LEU A   6      87.870  76.198  77.335  1.00  5.00
ATOM     11  CB  LEU A   6      88.471  75.506  75.329  1.00  5.00
ATOM     12  CA  GLY A   7      91.021  75.996  79.351  1.00  5.00
TER
ATOM     13  CA  GLY B   1      80.990  68.790  75.661  1.00  5.00
ATOM     14  CA  VAL B   2      80.558  72.567  76.157  1.00  5.00
ATOM     15  CB  VAL B   2      81.476  73.720  75.833  1.00  5.00
ATOM     16  CA  ASN B   3      77.402  74.738  76.661  1.00  5.00
ATOM     17  CB  ASN B   3      76.841  72.998  77.548  1.00  5.00
ATOM     18  CA  TYR B   4      76.811  78.501  75.872  1.00  5.00
ATOM     19  CB  TYR B   4      78.685  80.109  73.628  1.00  5.00
ATOM     20  CA  PHE B   5      73.888  80.638  76.777  1.00  5.00
ATOM     21  CB  PHE B   5      74.100  78.564  78.801  1.00  5.00
ATOM     22  CA  LEU B   6      72.370  83.952  75.623  1.00  5.00
ATOM     23  CB  LEU B   6      72.262  85.982  75.009  1.00  5.00
ATOM     24  CA  GLY B   7      69.119  84.512  77.974  1.00  5.00
TER
ATOM     25  CA  GLY C   1      77.493  90.664  82.681  1.00  5.00
ATOM     26  CA  VAL C   2      78.842  87.327  81.819  1.00  5.00
ATOM     27  CB  VAL C   2      80.047  86.876  81.072  1.00  5.00
ATOM     28  CA  ASN C   3      78.621  83.680  83.530  1.00  5.00
ATOM     29  CB  ASN C   3      77.012  82.662  84.292  1.00  5.00
ATOM     30  CA  TYR C   4      80.986  80.656  83.427  1.00  5.00
ATOM     31  CB  TYR C   4      83.222  83.237  83.702  1.00  5.00
ATOM     32  CA  PHE C   5      80.624  77.207  84.859  1.00  5.00
ATOM     33  CB  PHE C   5      78.610  76.149  86.824  1.00  5.00
ATOM     34  CA  LEU C   6      82.525  73.818  85.300  1.00  5.00
ATOM     35  CB  LEU C   6      84.243  73.385  84.201  1.00  5.00
ATOM     36  CA  GLY C   7      81.439  70.492  86.734  1.00  5.00
TER
ATOM     37  CA  GLY D   1      82.560  92.253  85.375  1.00  5.00
ATOM     38  CA  VAL D   2      82.270  88.564  84.751  1.00  5.00
ATOM     39  CB  VAL D   2      83.275  88.538  83.667  1.00  5.00
ATOM     40  CA  ASN D   3      81.238  85.556  86.846  1.00  5.00
ATOM     41  CB  ASN D   3      79.331  85.745  86.154  1.00  5.00
ATOM     42  CA  TYR D   4      83.365  82.311  87.289  1.00  5.00
ATOM     43  CB  TYR D   4      85.505  84.941  87.534  1.00  5.00
ATOM     44  CA  PHE D   5      81.988  78.994  89.090  1.00  5.00
ATOM     45  CB  PHE D   5      79.323  79.880  89.966  1.00  5.00
ATOM     46  CA  LEU D   6      82.961  75.492  89.854  1.00  5.00
ATOM     47  CB  LEU D   6      84.685  75.645  88.740  1.00  5.00
ATOM     48  CA  GLY D   7      80.420  72.838  91.200  1.00  5.00
TER
ATOM     49  CA  GLY E   1      72.755  88.449  81.311  1.00  5.00
ATOM     50  CA  VAL E   2      75.179  85.908  79.535  1.00  5.00
ATOM     51  CB  VAL E   2      75.962  86.543  78.455  1.00  5.00
ATOM     52  CA  ASN E   3      76.039  82.340  80.492  1.00  5.00
ATOM     53  CB  ASN E   3      74.154  81.719  80.971  1.00  5.00
ATOM     54  CA  TYR E   4      78.809  79.472  79.452  1.00  5.00
ATOM     55  CB  TYR E   4      79.366  82.629  78.272  1.00  5.00
ATOM     56  CA  PHE E   5      79.324  76.018  80.520  1.00  5.00
ATOM     57  CB  PHE E   5      77.612  74.134  82.141  1.00  5.00
ATOM     58  CA  LEU E   6      82.316  73.547  80.297  1.00  5.00
ATOM     59  CB  LEU E   6      83.465  75.226  79.819  1.00  5.00
ATOM     60  CA  GLY E   7      82.421  69.862  81.105  1.00  5.00
TER
ATOM     61  CA  GLY F   1      89.506  76.238  84.611  1.00  5.00
ATOM     62  CA  VAL F   2      86.730  78.100  82.438  1.00  5.00
ATOM     63  CB  VAL F   2      85.517  78.069  83.351  1.00  5.00
ATOM     64  CA  ASN F   3      86.376  81.538  80.935  1.00  5.00
ATOM     65  CB  ASN F   3      86.655  83.407  80.185  1.00  5.00
ATOM     66  CA  TYR F   4      83.489  83.516  78.941  1.00  5.00
ATOM     67  CB  TYR F   4      82.370  80.595  80.159  1.00  5.00
ATOM     68  CA  PHE F   5      83.427  86.613  77.037  1.00  5.00
ATOM     69  CB  PHE F   5      84.270  86.654  74.144  1.00  5.00
ATOM     70  CA  LEU F   6      80.630  89.137  76.307  1.00  5.00
ATOM     71  CB  LEU F   6      80.055  90.220  77.976  1.00  5.00
ATOM     72  CA  GLY F   7      81.151  90.320  72.817  1.00  5.00
TER
CONECT    1    2
CONECT    2    4    3
CONECT    4    6    5
CONECT    6    8    7
CONECT    8   10    9
CONECT   10   12   11
CONECT   13   14
CONECT   14   16   15
CONECT   16   18   17
CONECT   18   20   19
CONECT   20   22   21
CONECT   22   24   23
CONECT   25   26
CONECT   26   28   27
CONECT   28   30   29
CONECT   30   32   31
CONECT   32   34   33
CONECT   34   36   35
CONECT   37   38
CONECT   38   40   39
CONECT   40   42   41
CONECT   42   44   43
CONECT   44   46   45
CONECT   46   48   47
CONECT   49   50
CONECT   50   52   51
CONECT   52   54   53
CONECT   54   56   55
CONECT   56   58   57
CONECT   58   60   59
CONECT   61   62
CONECT   62   64   63
CONECT   64   66   65
CONECT   66   68   67
CONECT   68   70   69
CONECT   70   72   71
ENDMDL
REMARK CysZ8 x 6            ENERGY    -2.91356E+01 RMS    0.00
CRYST1  161.300  161.300  161.300  90.00  90.00  90.00 P 1           1
ORIGX1       1.00000   0.00000   0.00000        0.00000
ORIGX2       0.00000   1.00000   0.00000        0.00000
ORIGX2       0.00000   0.00000   1.00000        0.00000
SCALE1       1.00000   0.00000   0.00000        0.00000
SCALE2       1.00000   0.00000   0.00000        0.00000
SCALE3       1.00000   0.00000   0.00000        0.00000
ATOM      1  CA  GLY A   1      74.955  72.546  85.896  1.00  5.00
ATOM      2  CA  VAL A   2      76.409  76.042  85.007  1.00  5.00
ATOM      3  CB  VAL A   2      75.946  75.900  83.659  1.00  5.00
ATOM      4  CA  ASN A   3      76.015  79.464  86.428  1.00  5.00
ATOM      5  CB  ASN A   3      75.152  79.114  88.186  1.00  5.00
ATOM      6  CA  TYR A   4      75.847  83.065  85.093  1.00  5.00
ATOM      7  CB  TYR A   4      73.783  83.316  87.673  1.00  5.00
ATOM      8  CA  PHE A   5      77.604  86.413  85.661  1.00  5.00
ATOM      9  CB  PHE A   5      78.970  85.971  88.332  1.00  5.00
ATOM     10  CA  LEU A   6      77.270  89.976  84.356  1.00  5.00
ATOM     11  CB  LEU A   6      75.634  89.106  83.419  1.00  5.00
ATOM     12  CA  GLY A   7      80.318  92.557  84.949  1.00  5.00
TER
ATOM     13  CA  GLY B   1      87.074  70.494  78.599  1.00  5.00
ATOM     14  CA  VAL B   2      84.599  73.547  79.451  1.00  5.00
ATOM     15  CB  VAL B   2      84.374  74.072  80.892  1.00  5.00
ATOM     16  CA  ASN B   3      82.749  76.359  77.366  1.00  5.00
ATOM     17  CB  ASN B   3      82.579  74.838  75.982  1.00  5.00
ATOM     18  CA  TYR B   4      80.569  79.352  77.620  1.00  5.00
ATOM     19  CB  TYR B   4      80.191  82.224  79.460  1.00  5.00
ATOM     20  CA  PHE B   5      77.894  80.863  75.292  1.00  5.00
ATOM     21  CB  PHE B   5      76.169  81.264  72.857  1.00  5.00
ATOM     22  CA  LEU B   6      76.256  84.512  75.293  1.00  5.00
ATOM     23  CB  LEU B   6      77.411  86.139  74.531  1.00  5.00
ATOM     24  CA  GLY B   7      72.948  85.989  74.243  1.00  5.00
TER
ATOM     25  CA  GLY C   1      80.492  73.183  90.020  1.00  5.00
ATOM     26  CA  VAL C   2      80.854  75.641  87.245  1.00  5.00
ATOM     27  CB  VAL C   2      80.895  75.245  85.781  1.00  5.00
ATOM     28  CA  ASN C   3      80.319  79.423  86.596  1.00  5.00
ATOM     29  CB  ASN C   3      80.157  79.465  88.557  1.00  5.00
ATOM     30  CA  TYR C   4      80.382  81.962  83.596  1.00  5.00
ATOM     31  CB  TYR C   4      77.475  80.401  82.659  1.00  5.00
ATOM     32  CA  PHE C   5      81.075  85.791  83.412  1.00  5.00
ATOM     33  CB  PHE C   5      82.419  88.311  84.584  1.00  5.00
ATOM     34  CA  LEU C   6      80.031  88.393  80.767  1.00  5.00
ATOM     35  CB  LEU C   6      78.231  88.615  79.881  1.00  5.00
ATOM     36  CA  GLY C   7      82.238  91.358  80.050  1.00  5.00
TER
ATOM     37  CA  GLY D   1      73.062  87.604  78.965  1.00  5.00
ATOM     38  CA  VAL D   2      75.246  84.538  79.703  1.00  5.00
ATOM     39  CB  VAL D   2      75.999  84.732  80.939  1.00  5.00
ATOM     40  CA  ASN D   3      75.357  80.688  79.323  1.00  5.00
ATOM     41  CB  ASN D   3      74.749  81.271  77.699  1.00  5.00
ATOM     42  CA  TYR D   4      77.687  77.676  80.265  1.00  5.00
ATOM     43  CB  TYR D   4      80.504  78.035  82.019  1.00  5.00
ATOM     44  CA  PHE D   5      78.497  74.072  78.728  1.00  5.00
ATOM     45  CB  PHE D   5      78.567  73.040  76.197  1.00  5.00
ATOM     46  CA  LEU D   6      80.767  71.389  80.064  1.00  5.00
ATOM     47  CB  LEU D   6      81.313  70.867  82.039  1.00  5.00
ATOM     48  CA  GLY D   7      82.039  69.005  77.463  1.00  5.00
TER
ATOM     49  CA  GLY E   1      83.361  88.628  75.529  1.00  5.00
ATOM     50  CA  VAL E   2      82.230  85.864  77.677  1.00  5.00
ATOM     51  CB  VAL E   2      81.530  84.987  76.768  1.00  5.00
ATOM     52  CA  ASN E   3      84.378  84.163  80.461  1.00  5.00
ATOM     53  CB  ASN E   3      84.493  84.477  82.389  1.00  5.00
ATOM     54  CA  TYR E   4      84.136  80.961  82.408  1.00  5.00
ATOM     55  CB  TYR E   4      83.800  79.725  79.403  1.00  5.00
ATOM     56  CA  PHE E   5      85.455  80.128  85.877  1.00  5.00
ATOM     57  CB  PHE E   5      84.537  82.374  87.347  1.00  5.00
ATOM     58  CA  LEU E   6      86.005  76.988  87.808  1.00  5.00
ATOM     59  CB  LEU E   6      87.578  76.314  86.470  1.00  5.00
ATOM     60  CA  GLY E   7      85.061  76.800  91.478  1.00  5.00
TER
ATOM     61  CA  GLY F   1      90.622  74.845  80.609  1.00  5.00
ATOM     62  CA  VAL F   2      87.820  77.209  79.484  1.00  5.00
ATOM     63  CB  VAL F   2      87.310  77.556  80.808  1.00  5.00
ATOM     64  CA  ASN F   3      86.625  78.833  76.189  1.00  5.00
ATOM     65  CB  ASN F   3      87.044  78.696  74.326  1.00  5.00
ATOM     66  CA  TYR F   4      84.216  81.641  75.500  1.00  5.00
ATOM     67  CB  TYR F   4      87.160  82.862  75.435  1.00  5.00
ATOM     68  CA  PHE F   5      81.478  82.020  72.742  1.00  5.00
ATOM     69  CB  PHE F   5      81.281  78.904  72.909  1.00  5.00
ATOM     70  CA  LEU F   6      80.272  85.277  71.557  1.00  5.00
ATOM     71  CB  LEU F   6      81.876  86.600  71.358  1.00  5.00
ATOM     72  CA  GLY F   7      77.183  84.640  69.612  1.00  5.00
TER
CONECT    1    2
CONECT    2    4    3
CONECT    4    6    5
CONECT    6    8    7
CONECT    8   10    9
CONECT   10   12   11
CONECT   13   14
CONECT   14   16   15
CONECT   16   18   17
CONECT   18   20   19
CONECT   20   22   21
CONECT   22   24   23
CONECT   25   26
CONECT   26   28   27
CONECT   28   30   29
CONECT   30   32   31
CONECT   32   34   33
CONECT   34   36   35
CONECT   37   38
CONECT   38   40   39
CONECT   40   42   41
CONECT   42   44   43
CONECT   44   46   45
CONECT   46   48   47
CONECT   49   50
CONECT   50   52   51
CONECT   52   54   53
CONECT   54   56   55
CONECT   56   58   57
CONECT   58   60   59
CONECT   61   62
CONECT   62   64   63
CONECT   64   66   65
CONECT   66   68   67
CONECT   68   70   69
CONECT   70   72   71
ENDMDL
REMARK CysZ8 x 6            ENERGY    -2.91355E+01 RMS    0.00
CRYST1  161.300  161.300  161.300  90.00  90.00  90.00 P 1           1
ORIGX1       1.00000   0.00000   0.00000        0.00000
ORIGX2       0.00000   1.00000   0.00000        0.00000
ORIGX2       0.00000   0.00000   1.00000        0.00000
SCALE1       1.00000   0.00000   0.00000        0.00000
SCALE2       1.00000   0.00000   0.00000        0.00000
SCALE3       1.00000   0.00000   0.00000        0.00000
ATOM      1  CA  GLY A   1      78.276  79.959  90.130  1.00  5.00
ATOM      2  CA  VAL A   2      79.080  78.843  86.568  1.00  5.00
ATOM      3  CB  VAL A   2      77.928  79.122  85.611  1.00  5.00
ATOM      4  CA  ASN A   3      82.334  78.864  84.503  1.00  5.00
ATOM      5  CB  ASN A   3      82.833  77.038  85.309  1.00  5.00
ATOM      6  CA  TYR A   4      83.128  79.281  80.910  1.00  5.00
ATOM      7  CB  TYR A   4      82.146  82.256  82.246  1.00  5.00
ATOM      8  CA  PHE A   5      86.524  78.807  78.868  1.00  5.00
ATOM      9  CB  PHE A   5      87.448  77.753  81.489  1.00  5.00
ATOM     10  CA  LEU A   6      88.174  80.104  75.679  1.00  5.00
ATOM     11  CB  LEU A   6      88.152  81.201  73.853  1.00  5.00
ATOM     12  CA  GLY A   7      91.272  77.982  74.125  1.00  5.00
TER
ATOM     13  CA  GLY B   1      87.043  86.298  75.291  1.00  5.00
ATOM     14  CA  VAL B   2      84.418  85.072  77.838  1.00  5.00
ATOM     15  CB  VAL B   2      84.666  83.749  78.508  1.00  5.00
ATOM     16  CA  ASN B   3      81.267  86.685  79.098  1.00  5.00
ATOM     17  CB  ASN B   3      80.342  87.624  77.479  1.00  5.00
ATOM     18  CA  TYR B   4      78.818  86.127  81.945  1.00  5.00
ATOM     19  CB  TYR B   4      78.566  89.077  83.541  1.00  5.00
ATOM     20  CA  PHE B   5      75.101  86.985  82.430  1.00  5.00
ATOM     21  CB  PHE B   5      72.397  86.561  81.235  1.00  5.00
ATOM     22  CA  LEU B   6      73.123  87.144  85.578  1.00  5.00
ATOM     23  CB  LEU B   6      74.794  87.467  86.870  1.00  5.00
ATOM     24  CA  GLY B   7      69.465  86.902  84.510  1.00  5.00
TER
ATOM     25  CA  GLY C   1      93.849  80.239  77.918  1.00  5.00
ATOM     26  CA  VAL C   2      90.961  82.720  78.044  1.00  5.00
ATOM     27  CB  VAL C   2      90.899  83.414  76.786  1.00  5.00
ATOM     28  CA  ASN C   3      88.497  81.870  81.067  1.00  5.00
ATOM     29  CB  ASN C   3      88.863  82.762  82.815  1.00  5.00
ATOM     30  CA  TYR C   4      85.542  83.716  82.582  1.00  5.00
ATOM     31  CB  TYR C   4      84.613  86.863  82.654  1.00  5.00
ATOM     32  CA  PHE C   5      83.364  83.234  85.636  1.00  5.00
ATOM     33  CB  PHE C   5      86.088  82.759  86.860  1.00  5.00
ATOM     34  CA  LEU C   6      79.665  83.608  86.256  1.00  5.00
ATOM     35  CB  LEU C   6      78.113  83.988  85.079  1.00  5.00
ATOM     36  CA  GLY C   7      78.089  84.133  89.638  1.00  5.00
TER
ATOM     37  CA  GLY D   1      78.647  74.447  89.758  1.00  5.00
ATOM     38  CA  VAL D   2      79.161  73.710  85.877  1.00  5.00
ATOM     39  CB  VAL D   2      77.975  74.340  85.336  1.00  5.00
ATOM     40  CA  ASN D   3      82.074  73.945  83.324  1.00  5.00
ATOM     41  CB  ASN D   3      82.080  72.223  82.438  1.00  5.00
ATOM     42  CA  TYR D   4      81.871  74.880  79.445  1.00  5.00
ATOM     43  CB  TYR D   4      80.751  77.607  78.095  1.00  5.00
ATOM     44  CA  PHE D   5      84.482  74.958  76.694  1.00  5.00
ATOM     45  CB  PHE D   5      87.401  74.692  76.531  1.00  5.00
ATOM     46  CA  LEU D   6      84.872  76.934  73.296  1.00  5.00
ATOM     47  CB  LEU D   6      84.292  78.118  72.114  1.00  5.00
ATOM     48  CA  GLY D   7      87.914  74.618  72.375  1.00  5.00
TER
ATOM     49  CA  GLY E   1      69.112  77.991  85.042  1.00  5.00
ATOM     50  CA  VAL E   2      73.019  77.910  85.435  1.00  5.00
ATOM     51  CB  VAL E   2      73.316  76.999  86.552  1.00  5.00
ATOM     52  CA  ASN E   3      74.109  77.020  82.027  1.00  5.00
ATOM     53  CB  ASN E   3      72.684  76.933  80.561  1.00  5.00
ATOM     54  CA  TYR E   4      76.966  78.062  79.610  1.00  5.00
ATOM     55  CB  TYR E   4      77.941  74.938  78.545  1.00  5.00
ATOM     56  CA  PHE E   5      77.050  78.396  75.878  1.00  5.00
ATOM     57  CB  PHE E   5      75.457  80.601  77.173  1.00  5.00
ATOM     58  CA  LEU E   6      80.048  78.477  73.151  1.00  5.00
ATOM     59  CB  LEU E   6      79.414  76.777  72.752  1.00  5.00
ATOM     60  CA  GLY E   7      79.578  80.186  69.870  1.00  5.00
TER
ATOM     61  CA  GLY F   1      84.584  83.014  72.198  1.00  5.00
ATOM     62  CA  VAL F   2      82.389  81.678  75.071  1.00  5.00
ATOM     63  CB  VAL F   2      82.992  80.480  75.637  1.00  5.00
ATOM     64  CA  ASN F   3      79.382  82.878  77.420  1.00  5.00
ATOM     65  CB  ASN F   3      78.113  84.396  77.624  1.00  5.00
ATOM     66  CA  TYR F   4      77.799  81.876  80.768  1.00  5.00
ATOM     67  CB  TYR F   4      79.108  78.982  81.910  1.00  5.00
ATOM     68  CA  PHE F   5      74.411  82.672  82.363  1.00  5.00
ATOM     69  CB  PHE F   5      71.745  81.350  81.886  1.00  5.00
ATOM     70  CA  LEU F   6      73.424  82.434  85.938  1.00  5.00
ATOM     71  CB  LEU F   6      74.282  82.297  87.856  1.00  5.00
ATOM     72  CA  GLY F   7      69.688  82.803  86.027  1.00  5.00
TER
CONECT    1    2
CONECT    2    4    3
CONECT    4    6    5
CONECT    6    8    7
CONECT    8   10    9
CONECT   10   12   11
CONECT   13   14
CONECT   14   16   15
CONECT   16   18   17
CONECT   18   20   19
CONECT   20   22   21
CONECT   22   24   23
CONECT   25   26
CONECT   26   28   27
CONECT   28   30   29
CONECT   30   32   31
CONECT   32   34   33
CONECT   34   36   35
CONECT   37   38
CONECT   38   40   39
CONECT   40   42   41
CONECT   42   44   43
CONECT   44   46   45
CONECT   46   48   47
CONECT   49   50
CONECT   50   52   51
CONECT   52   54   53
CONECT   54   56   55
CONECT   56   58   57
CONECT   58   60   59
CONECT   61   62
CONECT   62   64   63
CONECT   64   66   65
CONECT   66   68   67
CONECT   68   70   69
CONECT   70   72   71
ENDMDL
REMARK CysZ8 x 6            ENERGY    -2.91355E+01 RMS    0.00
CRYST1  161.300  161.300  161.300  90.00  90.00  90.00 P 1           1
ORIGX1       1.00000   0.00000   0.00000        0.00000
ORIGX2       0.00000   1.00000   0.00000        0.00000
ORIGX2       0.00000   0.00000   1.00000        0.00000
SCALE1       1.00000   0.00000   0.00000        0.00000
SCALE2       1.00000   0.00000   0.00000        0.00000
SCALE3       1.00000   0.00000   0.00000        0.00000
ATOM      1  CA  GLY A   1      79.864  73.792  73.035  1.00  5.00
ATOM      2  CA  VAL A   2      80.478  76.486  75.634  1.00  5.00
ATOM      3  CB  VAL A   2      79.093  77.077  75.605  1.00  5.00
ATOM      4  CA  ASN A   3      81.290  75.865  79.285  1.00  5.00
ATOM      5  CB  ASN A   3      82.522  74.566  80.127  1.00  5.00
ATOM      6  CA  TYR A   4      81.299  77.483  82.662  1.00  5.00
ATOM      7  CB  TYR A   4      78.611  77.551  84.746  1.00  5.00
ATOM      8  CA  PHE A   5      82.801  77.474  86.240  1.00  5.00
ATOM      9  CB  PHE A   5      84.599  78.318  84.095  1.00  5.00
ATOM     10  CA  LEU A   6      82.099  79.596  89.314  1.00  5.00
ATOM     11  CB  LEU A   6      80.338  78.502  89.598  1.00  5.00
ATOM     12  CA  GLY A   7      84.443  81.269  91.412  1.00  5.00
TER
ATOM     13  CA  GLY B   1      80.657  73.744  90.984  1.00  5.00
ATOM     14  CA  VAL B   2      81.013  73.840  87.039  1.00  5.00
ATOM     15  CB  VAL B   2      81.615  72.520  86.609  1.00  5.00
ATOM     16  CA  ASN B   3      78.406  74.007  84.107  1.00  5.00
ATOM     17  CB  ASN B   3      76.568  74.721  84.149  1.00  5.00
ATOM     18  CA  TYR B   4      78.211  73.170  80.350  1.00  5.00
ATOM     19  CB  TYR B   4      80.048  72.793  77.661  1.00  5.00
ATOM     20  CA  PHE B   5      75.998  74.677  77.666  1.00  5.00
ATOM     21  CB  PHE B   5      76.586  76.746  79.787  1.00  5.00
ATOM     22  CA  LEU B   6      75.363  73.282  74.276  1.00  5.00
ATOM     23  CB  LEU B   6      76.294  71.450  74.769  1.00  5.00
ATOM     24  CA  GLY B   7      73.366  75.083  71.604  1.00  5.00
TER
ATOM     25  CA  GLY C   1      90.126  80.294  75.128  1.00  5.00
ATOM     26  CA  VAL C   2      88.455  81.296  78.290  1.00  5.00
ATOM     27  CB  VAL C   2      89.159  80.207  78.989  1.00  5.00
ATOM     28  CA  ASN C   3      86.924  84.837  79.110  1.00  5.00
ATOM     29  CB  ASN C   3      86.552  85.233  77.148  1.00  5.00
ATOM     30  CA  TYR C   4      85.544  86.975  82.102  1.00  5.00
ATOM     31  CB  TYR C   4      88.263  87.892  80.304  1.00  5.00
ATOM     32  CA  PHE C   5      82.216  87.427  83.796  1.00  5.00
ATOM     33  CB  PHE C   5      84.135  87.896  85.883  1.00  5.00
ATOM     34  CA  LEU C   6      79.113  89.676  83.661  1.00  5.00
ATOM     35  CB  LEU C   6      78.114  90.708  82.190  1.00  5.00
ATOM     36  CA  GLY C   7      76.275  90.183  86.311  1.00  5.00
TER
ATOM     37  CA  GLY D   1      82.037  86.118  89.827  1.00  5.00
ATOM     38  CA  VAL D   2      81.493  83.542  87.018  1.00  5.00
ATOM     39  CB  VAL D   2      80.871  84.071  85.877  1.00  5.00
ATOM     40  CA  ASN D   3      83.995  82.200  84.403  1.00  5.00
ATOM     41  CB  ASN D   3      85.635  82.568  85.386  1.00  5.00
ATOM     42  CA  TYR D   4      83.669  80.687  81.131  1.00  5.00
ATOM     43  CB  TYR D   4      80.474  81.536  81.547  1.00  5.00
ATOM     44  CA  PHE D   5      85.419  77.981  79.159  1.00  5.00
ATOM     45  CB  PHE D   5      87.284  75.695  78.881  1.00  5.00
ATOM     46  CA  LEU D   6      85.262  76.845  75.493  1.00  5.00
ATOM     47  CB  LEU D   6      85.084  78.458  74.379  1.00  5.00
ATOM     48  CA  GLY D   7      85.544  73.121  74.829  1.00  5.00
TER
ATOM     49  CA  GLY E   1      87.056  83.662  72.627  1.00  5.00
ATOM     50  CA  VAL E   2      84.024  83.076  75.184  1.00  5.00
ATOM     51  CB  VAL E   2      84.104  82.190  76.445  1.00  5.00
ATOM     52  CA  ASN E   3      82.552  85.603  77.780  1.00  5.00
ATOM     53  CB  ASN E   3      81.729  86.592  76.185  1.00  5.00
ATOM     54  CA  TYR E   4      80.001  84.975  80.757  1.00  5.00
ATOM     55  CB  TYR E   4      83.260  84.306  81.098  1.00  5.00
ATOM     56  CA  PHE E   5      76.538  86.228  81.971  1.00  5.00
ATOM     57  CB  PHE E   5      73.972  85.830  80.614  1.00  5.00
ATOM     58  CA  LEU E   6      74.514  85.644  85.060  1.00  5.00
ATOM     59  CB  LEU E   6      75.990  86.102  86.487  1.00  5.00
ATOM     60  CA  GLY E   7      70.899  84.593  84.672  1.00  5.00
TER
ATOM     61  CA  GLY F   1      72.310  78.942  86.808  1.00  5.00
ATOM     62  CA  VAL F   2      74.948  81.120  84.776  1.00  5.00
ATOM     63  CB  VAL F   2      76.243  81.247  85.596  1.00  5.00
ATOM     64  CA  ASN F   3      74.777  81.425  80.887  1.00  5.00
ATOM     65  CB  ASN F   3      73.151  80.712  79.835  1.00  5.00
ATOM     66  CA  TYR F   4      77.378  81.895  78.281  1.00  5.00
ATOM     67  CB  TYR F   4      80.114  80.031  77.987  1.00  5.00
ATOM     68  CA  PHE F   5      77.947  83.533  75.142  1.00  5.00
ATOM     69  CB  PHE F   5      78.004  85.796  77.046  1.00  5.00
ATOM     70  CA  LEU F   6      80.691  83.101  72.492  1.00  5.00
ATOM     71  CB  LEU F   6      80.468  81.056  72.418  1.00  5.00
ATOM     72  CA  GLY F   7      81.975  84.677  69.148  1.00  5.00
TER
CONECT    1    2
CONECT    2    4    3
CONECT    4    6    5
CONECT    6    8    7
CONECT    8   10    9
CONECT   10   12   11
CONECT   13   14
CONECT   14   16   15
CONECT   16   18   17
CONECT   18   20   19
CONECT   20   22   21
CONECT   22   24   23
CONECT   25   26
CONECT   26   28   27
CONECT   28   30   29
CONECT   30   32   31
CONECT   32   34   33
CONECT   34   36   35
CONECT   37   38
CONECT   38   40   39
CONECT   40   42   41
CONECT   42   44   43
CONECT   44   46   45
CONECT   46   48   47
CONECT   49   50
CONECT   50   52   51
CONECT   52   54   53
CONECT   54   56   55
CONECT   56   58   57
CONECT   58   60   59
CONECT   61   62
CONECT   62   64   63
CONECT   64   66   65
CONECT   66   68   67
CONECT   68   70   69
CONECT   70   72   71
ENDMDL
REMARK CysZ8 x 6            ENERGY    -2.91355E+01 RMS    0.00
CRYST1  161.300  161.300  161.300  90.00  90.00  90.00 P 1           1
ORIGX1       1.00000   0.00000   0.00000        0.00000
ORIGX2       0.00000   1.00000   0.00000        0.00000
ORIGX2       0.00000   0.00000   1.00000        0.00000
SCALE1       1.00000   0.00000   0.00000        0.00000
SCALE2       1.00000   0.00000   0.00000        0.00000
SCALE3       1.00000   0.00000   0.00000        0.00000
ATOM      1  CA  GLY A   1      86.228  73.205  75.352  1.00  5.00
ATOM      2  CA  VAL A   2      83.224  72.872  77.654  1.00  5.00
ATOM      3  CB  VAL A   2      82.582  71.421  77.760  1.00  5.00
ATOM      4  CA  ASN A   3      82.818  73.943  81.257  1.00  5.00
ATOM      5  CB  ASN A   3      84.629  74.791  80.730  1.00  5.00
ATOM      6  CA  TYR A   4      79.898  73.299  83.625  1.00  5.00
ATOM      7  CB  TYR A   4      80.453  69.867  83.781  1.00  5.00
ATOM      8  CA  PHE A   5      79.505  75.198  87.003  1.00  5.00
ATOM      9  CB  PHE A   5      79.880  77.480  89.060  1.00  5.00
ATOM     10  CA  LEU A   6      76.882  73.641  89.018  1.00  5.00
ATOM     11  CB  LEU A   6      76.345  71.790  88.241  1.00  5.00
ATOM     12  CA  GLY A   7      75.329  76.159  91.401  1.00  5.00
TER
ATOM     13  CA  GLY B   1      86.434  79.118  70.525  1.00  5.00
ATOM     14  CA  VAL B   2      85.496  77.885  74.229  1.00  5.00
ATOM     15  CB  VAL B   2      86.714  77.904  75.165  1.00  5.00
ATOM     16  CA  ASN B   3      81.884  77.314  75.717  1.00  5.00
ATOM     17  CB  ASN B   3      81.334  75.538  75.214  1.00  5.00
ATOM     18  CA  TYR B   4      80.438  77.331  79.464  1.00  5.00
ATOM     19  CB  TYR B   4      83.564  78.415  79.275  1.00  5.00
ATOM     20  CA  PHE B   5      77.221  76.257  81.241  1.00  5.00
ATOM     21  CB  PHE B   5      76.470  73.543  82.485  1.00  5.00
ATOM     22  CA  LEU B   6      75.497  77.454  84.549  1.00  5.00
ATOM     23  CB  LEU B   6      76.994  78.872  84.734  1.00  5.00
ATOM     24  CA  GLY B   7      72.904  75.461  86.354  1.00  5.00
TER
ATOM     25  CA  GLY C   1      92.829  76.631  84.081  1.00  5.00
ATOM     26  CA  VAL C   2      89.501  78.385  83.129  1.00  5.00
ATOM     27  CB  VAL C   2      89.529  78.170  81.624  1.00  5.00
ATOM     28  CA  ASN C   3      87.834  81.048  84.830  1.00  5.00
ATOM     29  CB  ASN C   3      88.431  82.431  86.041  1.00  5.00
ATOM     30  CA  TYR C   4      84.251  81.971  85.641  1.00  5.00
ATOM     31  CB  TYR C   4      82.368  79.542  84.385  1.00  5.00
ATOM     32  CA  PHE C   5      82.911  85.013  87.104  1.00  5.00
ATOM     33  CB  PHE C   5      84.527  85.942  84.850  1.00  5.00
ATOM     34  CA  LEU C   6      79.315  86.028  88.302  1.00  5.00
ATOM     35  CB  LEU C   6      79.068  84.044  88.844  1.00  5.00
ATOM     36  CA  GLY C   7      78.156  89.696  88.658  1.00  5.00
TER
ATOM     37  CA  GLY D   1      74.727  88.092  83.888  1.00  5.00
ATOM     38  CA  VAL D   2      77.387  85.279  84.045  1.00  5.00
ATOM     39  CB  VAL D   2      77.100  84.020  83.341  1.00  5.00
ATOM     40  CA  ASN D   3      80.750  85.454  82.500  1.00  5.00
ATOM     41  CB  ASN D   3      80.821  87.439  82.972  1.00  5.00
ATOM     42  CA  TYR D   4      83.739  83.064  81.631  1.00  5.00
ATOM     43  CB  TYR D   4      81.103  81.029  81.354  1.00  5.00
ATOM     44  CA  PHE D   5      87.494  83.809  81.086  1.00  5.00
ATOM     45  CB  PHE D   5      89.639  85.685  81.767  1.00  5.00
ATOM     46  CA  LEU D   6      90.233  82.026  79.039  1.00  5.00
ATOM     47  CB  LEU D   6      89.670  81.820  77.024  1.00  5.00
ATOM     48  CA  GLY D   7      93.658  83.470  80.136  1.00  5.00
TER
ATOM     49  CA  GLY E   1      67.300  79.194  77.431  1.00  5.00
ATOM     50  CA  VAL E   2      69.925  82.052  76.913  1.00  5.00
ATOM     51  CB  VAL E   2      70.013  83.260  77.795  1.00  5.00
ATOM     52  CA  ASN E   3      73.492  82.044  75.975  1.00  5.00
ATOM     53  CB  ASN E   3      74.640  80.745  75.019  1.00  5.00
ATOM     54  CA  TYR E   4      76.324  84.697  76.489  1.00  5.00
ATOM     55  CB  TYR E   4      74.278  85.784  78.885  1.00  5.00
ATOM     56  CA  PHE E   5      79.719  85.172  74.906  1.00  5.00
ATOM     57  CB  PHE E   5      81.288  83.757  72.801  1.00  5.00
ATOM     58  CA  LEU E   6      83.217  86.866  76.047  1.00  5.00
ATOM     59  CB  LEU E   6      83.204  86.637  78.095  1.00  5.00
ATOM     60  CA  GLY E   7      85.745  88.818  73.903  1.00  5.00
TER
ATOM     61  CA  GLY F   1      87.068  84.229  72.927  1.00  5.00
ATOM     62  CA  VAL F   2      84.978  82.006  75.103  1.00  5.00
ATOM     63  CB  VAL F   2      84.960  82.272  76.609  1.00  5.00
ATOM     64  CA  ASN F   3      81.167  81.556  75.547  1.00  5.00
ATOM     65  CB  ASN F   3      80.045  80.038  75.030  1.00  5.00
ATOM     66  CA  TYR F   4      78.562  81.342  78.427  1.00  5.00
ATOM     67  CB  TYR F   4      78.812  84.728  79.031  1.00  5.00
ATOM     68  CA  PHE F   5      75.145  79.823  79.226  1.00  5.00
ATOM     69  CB  PHE F   5      76.249  77.512  77.861  1.00  5.00
ATOM     70  CA  LEU F   6      72.339  79.757  81.753  1.00  5.00
ATOM     71  CB  LEU F   6      72.680  81.684  82.417  1.00  5.00
ATOM     72  CA  GLY F   7      69.316  77.304  81.583  1.00  5.00
TER
CONECT    1    2
CONECT    2    4    3
CONECT    4    6    5
CONECT    6    8    7
CONECT    8   10    9
CONECT   10   12   11
CONECT   13   14
CONECT   14   16   15
CONECT   16   18   17
CONECT   18   20   19
CONECT   20   22   21
CONECT   22   24   23
CONECT   25   26
CONECT   26   28   27
CONECT   28   30   29
CONECT   30   32   31
CONECT   32   34   33
CONECT   34   36   35
CONECT   37   38
CONECT   38   40   39
CONECT   40   42   41
CONECT   42   44   43
CONECT   44   46   45
CONECT   46   48   47
CONECT   49   50
CONECT   50   52   51
CONECT   52   54   53
CONECT   54   56   55
CONECT   56   58   57
CONECT   58   60   59
CONECT   61   62
CONECT   62   64   63
CONECT   64   66   65
CONECT   66   68   67
CONECT   68   70   69
CONECT   70   72   71
ENDMDL
REMARK CysZ8 x 6            ENERGY    -2.91354E+01 RMS    0.00
CRYST1  161.300  161.300  161.300  90.00  90.00  90.00 P 1           1
ORIGX1       1.00000   0.00000   0.00000        0.00000
ORIGX2       0.00000   1.00000   0.00000        0.00000
ORIGX2       0.00000   0.00000   1.00000        0.00000
SCALE1       1.00000   0.00000   0.00000        0.00000
SCALE2       1.00000   0.00000   0.00000        0.00000
SCALE3       1.00000   0.00000   0.00000        0.00000
ATOM      1  CA  GLY A   1      71.301  86.309  77.862  1.00  5.00
ATOM      2  CA  VAL A   2      72.447  82.619  77.875  1.00  5.00
ATOM      3  CB  VAL A   2      71.720  81.675  77.024  1.00  5.00
ATOM      4  CA  ASN A   3      74.107  80.905  80.788  1.00  5.00
ATOM      5  CB  ASN A   3      72.465  80.152  81.467  1.00  5.00
ATOM      6  CA  TYR A   4      76.237  77.629  81.291  1.00  5.00
ATOM      7  CB  TYR A   4      77.130  78.891  78.220  1.00  5.00
ATOM      8  CA  PHE A   5      76.992  75.960  84.584  1.00  5.00
ATOM      9  CB  PHE A   5      76.045  75.519  87.399  1.00  5.00
ATOM     10  CA  LEU A   6      79.119  72.796  85.542  1.00  5.00
ATOM     11  CB  LEU A   6      81.022  71.770  85.473  1.00  5.00
ATOM     12  CA  GLY A   7      77.759  71.032  88.683  1.00  5.00
TER
ATOM     13  CA  GLY B   1      85.871  73.710  84.694  1.00  5.00
ATOM     14  CA  VAL B   2      83.312  75.840  82.771  1.00  5.00
ATOM     15  CB  VAL B   2      82.102  76.266  83.641  1.00  5.00
ATOM     16  CA  ASN B   3      84.360  77.812  79.781  1.00  5.00
ATOM     17  CB  ASN B   3      86.387  77.463  79.854  1.00  5.00
ATOM     18  CA  TYR B   4      82.542  80.221  77.645  1.00  5.00
ATOM     19  CB  TYR B   4      81.385  81.909  80.250  1.00  5.00
ATOM     20  CA  PHE B   5      82.852  82.085  74.593  1.00  5.00
ATOM     21  CB  PHE B   5      83.492  81.629  71.758  1.00  5.00
ATOM     22  CA  LEU B   6      81.165  85.079  72.857  1.00  5.00
ATOM     23  CB  LEU B   6      80.046  86.680  73.488  1.00  5.00
ATOM     24  CA  GLY B   7      81.293  84.652  69.004  1.00  5.00
TER
ATOM     25  CA  GLY C   1      80.135  90.325  77.094  1.00  5.00
ATOM     26  CA  VAL C   2      80.639  86.963  79.031  1.00  5.00
ATOM     27  CB  VAL C   2      81.673  86.109  78.212  1.00  5.00
ATOM     28  CA  ASN C   3      80.536  86.244  82.777  1.00  5.00
ATOM     29  CB  ASN C   3      79.677  87.173  84.308  1.00  5.00
ATOM     30  CA  TYR C   4      82.184  83.754  85.194  1.00  5.00
ATOM     31  CB  TYR C   4      85.422  84.223  84.220  1.00  5.00
ATOM     32  CA  PHE C   5      81.123  82.827  88.607  1.00  5.00
ATOM     33  CB  PHE C   5      80.042  84.449  90.858  1.00  5.00
ATOM     34  CA  LEU C   6      82.315  80.164  91.090  1.00  5.00
ATOM     35  CB  LEU C   6      84.035  79.370  91.840  1.00  5.00
ATOM     36  CA  GLY C   7      80.022  79.613  94.201  1.00  5.00
TER
ATOM     37  CA  GLY D   1      76.524  84.526  69.799  1.00  5.00
ATOM     38  CA  VAL D   2      76.775  82.376  72.902  1.00  5.00
ATOM     39  CB  VAL D   2      75.508  81.775  72.685  1.00  5.00
ATOM     40  CA  ASN D   3      79.238  79.373  72.837  1.00  5.00
ATOM     41  CB  ASN D   3      79.895  79.905  70.953  1.00  5.00
ATOM     42  CA  TYR D   4      80.394  77.253  75.820  1.00  5.00
ATOM     43  CB  TYR D   4      77.464  76.504  74.199  1.00  5.00
ATOM     44  CA  PHE D   5      82.635  74.531  77.124  1.00  5.00
ATOM     45  CB  PHE D   5      84.248  76.448  75.376  1.00  5.00
ATOM     46  CA  LEU D   6      82.346  71.858  80.087  1.00  5.00
ATOM     47  CB  LEU D   6      80.631  70.608  79.991  1.00  5.00
ATOM     48  CA  GLY D   7      84.884  70.124  82.172  1.00  5.00
TER
ATOM     49  CA  GLY E   1      75.847  87.869  75.908  1.00  5.00
ATOM     50  CA  VAL E   2      77.027  84.532  77.551  1.00  5.00
ATOM     51  CB  VAL E   2      78.207  83.785  76.969  1.00  5.00
ATOM     52  CA  ASN E   3      77.626  83.561  81.181  1.00  5.00
ATOM     53  CB  ASN E   3      76.513  85.236  81.603  1.00  5.00
ATOM     54  CA  TYR E   4      79.409  80.393  82.823  1.00  5.00
ATOM     55  CB  TYR E   4      79.702  77.876  80.678  1.00  5.00
ATOM     56  CA  PHE E   5      78.856  79.511  86.513  1.00  5.00
ATOM     57  CB  PHE E   5      77.695  82.175  85.943  1.00  5.00
ATOM     58  CA  LEU E   6      80.760  76.922  88.774  1.00  5.00
ATOM     59  CB  LEU E   6      82.464  75.944  88.445  1.00  5.00
ATOM     60  CA  GLY E   7      79.315  74.921  91.788  1.00  5.00
TER
ATOM     61  CA  GLY F   1      87.401  77.094  87.921  1.00  5.00
ATOM     62  CA  VAL F   2      85.451  79.322  85.335  1.00  5.00
ATOM     63  CB  VAL F   2      84.353  79.672  86.153  1.00  5.00
ATOM     64  CA  ASN F   3      86.906  81.104  82.218  1.00  5.00
ATOM     65  CB  ASN F   3      88.717  80.829  81.319  1.00  5.00
ATOM     66  CA  TYR F   4      85.034  83.575  79.716  1.00  5.00
ATOM     67  CB  TYR F   4      87.741  85.505  80.380  1.00  5.00
ATOM     68  CA  PHE F   5      86.140  84.818  76.236  1.00  5.00
ATOM     69  CB  PHE F   5      86.861  81.868  76.545  1.00  5.00
ATOM     70  CA  LEU F   6      84.950  87.707  74.239  1.00  5.00
ATOM     71  CB  LEU F   6      84.322  88.925  75.761  1.00  5.00
ATOM     72  CA  GLY F   7      85.843  86.717  70.464  1.00  5.00
TER
CONECT    1    2
CONECT    2    4    3
CONECT    4    6    5
CONECT    6    8    7
CONECT    8   10    9
CONECT   10   12   11
CONECT   13   14
CONECT   14   16   15
CONECT   16   18   17
CONECT   18   20   19
CONECT   20   22   21
CONECT   22   24   23
CONECT   25   26
CONECT   26   28   27
CONECT   28   30   29
CONECT   30   32   31
CONECT   32   34   33
CONECT   34   36   35
CONECT   37   38
CONECT   38   40   39
CONECT   40   42   41
CONECT   42   44   43
CONECT   44   46   45
CONECT   46   48   47
CONECT   49   50
CONECT   50   52   51
CONECT   52   54   53
CONECT   54   56   55
CONECT   56   58   57
CONECT   58   60   59
CONECT   61   62
CONECT   62   64   63
CONECT   64   66   65
CONECT   66   68   67
CONECT   68   70   69
CONECT   70   72   71
ENDMDL
REMARK CysZ8 x 6            ENERGY    -2.91353E+01 RMS    0.00
CRYST1  161.300  161.300  161.300  90.00  90.00  90.00 P 1           1
ORIGX1       1.00000   0.00000   0.00000        0.00000
ORIGX2       0.00000   1.00000   0.00000        0.00000
ORIGX2       0.00000   0.00000   1.00000        0.00000
SCALE1       1.00000   0.00000   0.00000        0.00000
SCALE2       1.00000   0.00000   0.00000        0.00000
SCALE3       1.00000   0.00000   0.00000        0.00000
ATOM      1  CA  GLY A   1      78.551  91.971  81.795  1.00  5.00
ATOM      2  CA  VAL A   2      80.166  88.861  83.371  1.00  5.00
ATOM      3  CB  VAL A   2      80.051  88.970  84.903  1.00  5.00
ATOM      4  CA  ASN A   3      79.101  85.469  82.335  1.00  5.00
ATOM      5  CB  ASN A   3      78.296  86.469  80.899  1.00  5.00
ATOM      6  CA  TYR A   4      79.984  82.318  84.354  1.00  5.00
ATOM      7  CB  TYR A   4      81.668  81.057  86.774  1.00  5.00
ATOM      8  CA  PHE A   5      79.359  78.536  83.998  1.00  5.00
ATOM      9  CB  PHE A   5      82.194  77.852  83.371  1.00  5.00
ATOM     10  CA  LEU A   6      78.386  76.085  86.611  1.00  5.00
ATOM     11  CB  LEU A   6      76.242  75.624  86.606  1.00  5.00
ATOM     12  CA  GLY A   7      80.839  73.132  86.742  1.00  5.00
TER
ATOM     13  CA  GLY B   1      76.391  68.660  81.216  1.00  5.00
ATOM     14  CA  VAL B   2      76.769  72.253  82.637  1.00  5.00
ATOM     15  CB  VAL B   2      77.944  73.004  82.746  1.00  5.00
ATOM     16  CA  ASN B   3      74.712  75.324  82.289  1.00  5.00
ATOM     17  CB  ASN B   3      72.941  76.147  82.709  1.00  5.00
ATOM     18  CA  TYR B   4      75.855  78.886  82.472  1.00  5.00
ATOM     19  CB  TYR B   4      78.391  80.592  81.215  1.00  5.00
ATOM     20  CA  PHE B   5      74.738  82.049  84.226  1.00  5.00
ATOM     21  CB  PHE B   5      76.306  81.037  86.563  1.00  5.00
ATOM     22  CA  LEU B   6      75.036  85.727  83.492  1.00  5.00
ATOM     23  CB  LEU B   6      74.197  86.645  81.919  1.00  5.00
ATOM     24  CA  GLY B   7      75.864  87.989  86.627  1.00  5.00
TER
ATOM     25  CA  GLY C   1      74.693  90.545  76.388  1.00  5.00
ATOM     26  CA  VAL C   2      76.240  87.118  75.569  1.00  5.00
ATOM     27  CB  VAL C   2      76.174  87.383  74.149  1.00  5.00
ATOM     28  CA  ASN C   3      77.796  84.385  77.812  1.00  5.00
ATOM     29  CB  ASN C   3      75.951  83.853  78.406  1.00  5.00
ATOM     30  CA  TYR C   4      79.819  81.062  77.408  1.00  5.00
ATOM     31  CB  TYR C   4      79.605  83.280  75.032  1.00  5.00
ATOM     32  CA  PHE C   5      80.582  77.929  79.532  1.00  5.00
ATOM     33  CB  PHE C   5      78.003  76.470  79.107  1.00  5.00
ATOM     34  CA  LEU C   6      82.970  75.142  79.578  1.00  5.00
ATOM     35  CB  LEU C   6      84.880  74.613  79.033  1.00  5.00
ATOM     36  CA  GLY C   7      82.593  71.801  81.316  1.00  5.00
TER
ATOM     37  CA  GLY D   1      70.174  87.049  77.388  1.00  5.00
ATOM     38  CA  VAL D   2      71.653  84.064  75.606  1.00  5.00
ATOM     39  CB  VAL D   2      72.263  84.409  74.333  1.00  5.00
ATOM     40  CA  ASN D   3      74.492  81.704  76.589  1.00  5.00
ATOM     41  CB  ASN D   3      73.373  80.000  76.718  1.00  5.00
ATOM     42  CA  TYR D   4      76.751  79.348  74.854  1.00  5.00
ATOM     43  CB  TYR D   4      79.368  79.074  72.798  1.00  5.00
ATOM     44  CA  PHE D   5      78.405  76.218  75.430  1.00  5.00
ATOM     45  CB  PHE D   5      78.052  73.402  74.525  1.00  5.00
ATOM     46  CA  LEU D   6      82.265  75.345  74.935  1.00  5.00
ATOM     47  CB  LEU D   6      82.363  77.257  75.569  1.00  5.00
ATOM     48  CA  GLY D   7      83.579  71.781  75.128  1.00  5.00
TER
ATOM     49  CA  GLY E   1      89.123  75.477  89.716  1.00  5.00
ATOM     50  CA  VAL E   2      87.459  77.377  86.720  1.00  5.00
ATOM     51  CB  VAL E   2      86.040  77.212  86.984  1.00  5.00
ATOM     52  CA  ASN E   3      88.936  80.007  84.287  1.00  5.00
ATOM     53  CB  ASN E   3      90.541  78.745  84.218  1.00  5.00
ATOM     54  CA  TYR E   4      87.362  83.204  82.612  1.00  5.00
ATOM     55  CB  TYR E   4      87.115  86.493  83.356  1.00  5.00
ATOM     56  CA  PHE E   5      87.435  84.425  79.022  1.00  5.00
ATOM     57  CB  PHE E   5      87.276  81.489  78.238  1.00  5.00
ATOM     58  CA  LEU E   6      86.459  87.789  77.462  1.00  5.00
ATOM     59  CB  LEU E   6      87.496  88.374  78.771  1.00  5.00
ATOM     60  CA  GLY E   7      84.970  88.393  73.790  1.00  5.00
TER
ATOM     61  CA  GLY F   1      89.914  71.811  85.350  1.00  5.00
ATOM     62  CA  VAL F   2      87.265  73.976  83.472  1.00  5.00
ATOM     63  CB  VAL F   2      85.956  73.569  83.864  1.00  5.00
ATOM     64  CA  ASN F   3      87.006  77.361  81.287  1.00  5.00
ATOM     65  CB  ASN F   3      88.906  76.673  80.823  1.00  5.00
ATOM     66  CA  TYR F   4      84.486  80.257  80.819  1.00  5.00
ATOM     67  CB  TYR F   4      83.464  82.816  82.369  1.00  5.00
ATOM     68  CA  PHE F   5      83.618  82.611  77.722  1.00  5.00
ATOM     69  CB  PHE F   5      83.739  83.555  74.918  1.00  5.00
ATOM     70  CA  LEU F   6      82.004  86.136  77.868  1.00  5.00
ATOM     71  CB  LEU F   6      82.923  86.749  79.703  1.00  5.00
ATOM     72  CA  GLY F   7      80.514  88.359  75.277  1.00  5.00
TER
CONECT    1    2
CONECT    2    4    3
CONECT    4    6    5
CONECT    6    8    7
CONECT    8   10    9
CONECT   10   12   11
CONECT   13   14
CONECT   14   16   15
CONECT   16   18   17
CONECT   18   20   19
CONECT   20   22   21
CONECT   22   24   23
CONECT   25   26
CONECT   26   28   27
CONECT   28   30   29
CONECT   30   32   31
CONECT   32   34   33
CONECT   34   36   35
CONECT   37   38
CONECT   38   40   39
CONECT   40   42   41
CONECT   42   44   43
CONECT   44   46   45
CONECT   46   48   47
CONECT   49   50
CONECT   50   52   51
CONECT   52   54   53
CONECT   54   56   55
CONECT   56   58   57
CONECT   58   60   59
CONECT   61   62
CONECT   62   64   63
CONECT   64   66   65
CONECT   66   68   67
CONECT   68   70   69
CONECT   70   72   71
ENDMDL
REMARK CysZ8 x 6            ENERGY    -2.91352E+01 RMS    0.00
CRYST1  161.300  161.300  161.300  90.00  90.00  90.00 P 1           1
ORIGX1       1.00000   0.00000   0.00000        0.00000
ORIGX2       0.00000   1.00000   0.00000        0.00000
ORIGX2       0.00000   0.00000   1.00000        0.00000
SCALE1       1.00000   0.00000   0.00000        0.00000
SCALE2       1.00000   0.00000   0.00000        0.00000
SCALE3       1.00000   0.00000   0.00000        0.00000
ATOM      1  CA  GLY A   1      78.068  70.567  87.913  1.00  5.00
ATOM      2  CA  VAL A   2      77.540  73.900  85.472  1.00  5.00
ATOM      3  CB  VAL A   2      78.140  74.815  86.368  1.00  5.00
ATOM      4  CA  ASN A   3      76.362  74.421  81.689  1.00  5.00
ATOM      5  CB  ASN A   3      74.860  74.455  80.679  1.00  5.00
ATOM      6  CA  TYR A   4      77.385  76.735  78.714  1.00  5.00
ATOM      7  CB  TYR A   4      78.547  73.758  79.544  1.00  5.00
ATOM      8  CA  PHE A   5      75.872  78.546  75.431  1.00  5.00
ATOM      9  CB  PHE A   5      74.379  79.844  77.549  1.00  5.00
ATOM     10  CA  LEU A   6      77.831  79.926  72.332  1.00  5.00
ATOM     11  CB  LEU A   6      78.211  77.955  71.904  1.00  5.00
ATOM     12  CA  GLY A   7      76.713  83.249  70.527  1.00  5.00
TER
ATOM     13  CA  GLY B   1      92.827  81.149  77.967  1.00  5.00
ATOM     14  CA  VAL B   2      89.953  83.680  78.952  1.00  5.00
ATOM     15  CB  VAL B   2      89.695  83.954  77.566  1.00  5.00
ATOM     16  CA  ASN B   3      87.626  84.569  81.952  1.00  5.00
ATOM     17  CB  ASN B   3      88.038  86.457  82.038  1.00  5.00
ATOM     18  CA  TYR B   4      83.635  84.927  82.381  1.00  5.00
ATOM     19  CB  TYR B   4      85.062  82.831  84.695  1.00  5.00
ATOM     20  CA  PHE B   5      80.836  87.201  83.910  1.00  5.00
ATOM     21  CB  PHE B   5      80.898  88.315  81.089  1.00  5.00
ATOM     22  CA  LEU B   6      77.617  86.052  85.939  1.00  5.00
ATOM     23  CB  LEU B   6      78.556  87.250  87.341  1.00  5.00
ATOM     24  CA  GLY B   7      74.532  88.211  86.396  1.00  5.00
TER
ATOM     25  CA  GLY C   1      81.097  74.427  90.122  1.00  5.00
ATOM     26  CA  VAL C   2      83.230  76.356  87.703  1.00  5.00
ATOM     27  CB  VAL C   2      84.633  75.788  87.375  1.00  5.00
ATOM     28  CA  ASN C   3      83.123  75.442  84.021  1.00  5.00
ATOM     29  CB  ASN C   3      81.376  75.593  83.261  1.00  5.00
ATOM     30  CA  TYR C   4      84.879  75.977  80.804  1.00  5.00
ATOM     31  CB  TYR C   4      87.979  77.099  80.035  1.00  5.00
ATOM     32  CA  PHE C   5      83.930  76.846  77.455  1.00  5.00
ATOM     33  CB  PHE C   5      81.319  78.209  76.836  1.00  5.00
ATOM     34  CA  LEU C   6      85.568  75.542  74.144  1.00  5.00
ATOM     35  CB  LEU C   6      86.842  74.600  75.454  1.00  5.00
ATOM     36  CA  GLY C   7      83.065  75.359  70.938  1.00  5.00
TER
ATOM     37  CA  GLY D   1      77.788  80.494  92.187  1.00  5.00
ATOM     38  CA  VAL D   2      78.565  79.826  88.432  1.00  5.00
ATOM     39  CB  VAL D   2      77.516  80.652  87.786  1.00  5.00
ATOM     40  CA  ASN D   3      81.667  81.342  87.061  1.00  5.00
ATOM     41  CB  ASN D   3      82.976  82.014  88.359  1.00  5.00
ATOM     42  CA  TYR D   4      82.957  80.462  83.561  1.00  5.00
ATOM     43  CB  TYR D   4      79.784  79.166  84.113  1.00  5.00
ATOM     44  CA  PHE D   5      86.212  80.422  81.429  1.00  5.00
ATOM     45  CB  PHE D   5      89.022  80.389  82.604  1.00  5.00
ATOM     46  CA  LEU D   6      86.813  80.413  77.697  1.00  5.00
ATOM     47  CB  LEU D   6      85.843  81.605  76.323  1.00  5.00
ATOM     48  CA  GLY D   7      89.579  78.180  76.104  1.00  5.00
TER
ATOM     49  CA  GLY E   1      72.120  78.572  86.173  1.00  5.00
ATOM     50  CA  VAL E   2      73.572  78.601  82.597  1.00  5.00
ATOM     51  CB  VAL E   2      72.335  78.154  81.772  1.00  5.00
ATOM     52  CA  ASN E   3      76.207  80.624  80.731  1.00  5.00
ATOM     53  CB  ASN E   3      77.814  79.611  80.377  1.00  5.00
ATOM     54  CA  TYR E   4      77.141  82.054  77.242  1.00  5.00
ATOM     55  CB  TYR E   4      76.704  84.817  75.447  1.00  5.00
ATOM     56  CA  PHE E   5      80.305  82.962  75.213  1.00  5.00
ATOM     57  CB  PHE E   5      81.607  81.131  73.280  1.00  5.00
ATOM     58  CA  LEU E   6      80.767  85.859  72.666  1.00  5.00
ATOM     59  CB  LEU E   6      80.388  87.114  74.202  1.00  5.00
ATOM     60  CA  GLY E   7      83.386  85.534  69.739  1.00  5.00
TER
ATOM     61  CA  GLY F   1      70.139  82.684  86.440  1.00  5.00
ATOM     62  CA  VAL F   2      72.128  83.436  83.242  1.00  5.00
ATOM     63  CB  VAL F   2      71.405  84.526  82.637  1.00  5.00
ATOM     64  CA  ASN F   3      75.808  84.556  82.493  1.00  5.00
ATOM     65  CB  ASN F   3      77.703  83.919  82.793  1.00  5.00
ATOM     66  CA  TYR F   4      78.220  85.533  79.572  1.00  5.00
ATOM     67  CB  TYR F   4      76.240  88.152  80.357  1.00  5.00
ATOM     68  CA  PHE F   5      81.910  85.126  78.260  1.00  5.00
ATOM     69  CB  PHE F   5      81.977  82.467  79.527  1.00  5.00
ATOM     70  CA  LEU F   6      84.413  86.577  75.945  1.00  5.00
ATOM     71  CB  LEU F   6      86.147  87.825  75.988  1.00  5.00
ATOM     72  CA  GLY F   7      86.681  85.153  72.890  1.00  5.00
TER
CONECT    1    2
CONECT    2    4    3
CONECT    4    6    5
CONECT    6    8    7
CONECT    8   10    9
CONECT   10   12   11
CONECT   13   14
CONECT   14   16   15
CONECT   16   18   17
CONECT   18   20   19
CONECT   20   22   21
CONECT   22   24   23
CONECT   25   26
CONECT   26   28   27
CONECT   28   30   29
CONECT   30   32   31
CONECT   32   34   33
CONECT   34   36   35
CONECT   37   38
CONECT   38   40   39
CONECT   40   42   41
CONECT   42   44   43
CONECT   44   46   45
CONECT   46   48   47
CONECT   49   50
CONECT   50   52   51
CONECT   52   54   53
CONECT   54   56   55
CONECT   56   58   57
CONECT   58   60   59
CONECT   61   62
CONECT   62   64   63
CONECT   64   66   65
CONECT   66   68   67
CONECT   68   70   69
CONECT   70   72   71
ENDMDL
REMARK CysZ8 x 6            ENERGY    -2.91351E+01 RMS    0.00
CRYST1  161.300  161.300  161.300  90.00  90.00  90.00 P 1           1
ORIGX1       1.00000   0.00000   0.00000        0.00000
ORIGX2       0.00000   1.00000   0.00000        0.00000
ORIGX2       0.00000   0.00000   1.00000        0.00000
SCALE1       1.00000   0.00000   0.00000        0.00000
SCALE2       1.00000   0.00000   0.00000        0.00000
SCALE3       1.00000   0.00000   0.00000        0.00000
ATOM      1  CA  GLY A   1      71.225  89.911  79.462  1.00  5.00
ATOM      2  CA  VAL A   2      73.957  88.328  77.518  1.00  5.00
ATOM      3  CB  VAL A   2      75.188  89.232  77.887  1.00  5.00
ATOM      4  CA  ASN A   3      75.585  84.913  76.787  1.00  5.00
ATOM      5  CB  ASN A   3      75.253  83.190  75.732  1.00  5.00
ATOM      6  CA  TYR A   4      79.216  83.771  75.602  1.00  5.00
ATOM      7  CB  TYR A   4      82.065  85.539  75.062  1.00  5.00
ATOM      8  CA  PHE A   5      80.182  80.577  73.577  1.00  5.00
ATOM      9  CB  PHE A   5      77.938  78.926  72.410  1.00  5.00
ATOM     10  CA  LEU A   6      83.081  78.453  73.390  1.00  5.00
ATOM     11  CB  LEU A   6      83.367  77.727  75.320  1.00  5.00
ATOM     12  CA  GLY A   7      83.278  75.825  70.645  1.00  5.00
TER
ATOM     13  CA  GLY B   1      81.027  91.455  78.906  1.00  5.00
ATOM     14  CA  VAL B   2      81.532  87.568  79.491  1.00  5.00
ATOM     15  CB  VAL B   2      80.193  86.931  79.039  1.00  5.00
ATOM     16  CA  ASN B   3      83.996  84.767  78.242  1.00  5.00
ATOM     17  CB  ASN B   3      85.835  84.176  78.882  1.00  5.00
ATOM     18  CA  TYR B   4      83.913  81.097  78.596  1.00  5.00
ATOM     19  CB  TYR B   4      84.390  82.037  75.448  1.00  5.00
ATOM     20  CA  PHE B   5      86.298  78.076  78.613  1.00  5.00
ATOM     21  CB  PHE B   5      89.167  78.262  78.437  1.00  5.00
ATOM     22  CA  LEU B   6      85.903  74.392  77.970  1.00  5.00
ATOM     23  CB  LEU B   6      84.984  72.983  76.709  1.00  5.00
ATOM     24  CA  GLY B   7      87.687  71.985  80.304  1.00  5.00
TER
ATOM     25  CA  GLY C   1      82.743  69.935  81.513  1.00  5.00
ATOM     26  CA  VAL C   2      82.742  73.667  81.037  1.00  5.00
ATOM     27  CB  VAL C   2      81.609  74.592  80.917  1.00  5.00
ATOM     28  CA  ASN C   3      84.422  76.494  83.102  1.00  5.00
ATOM     29  CB  ASN C   3      86.366  76.470  82.641  1.00  5.00
ATOM     30  CA  TYR C   4      83.669  80.364  82.792  1.00  5.00
ATOM     31  CB  TYR C   4      81.090  82.497  81.882  1.00  5.00
ATOM     32  CA  PHE C   5      85.475  83.998  82.806  1.00  5.00
ATOM     33  CB  PHE C   5      88.390  84.679  83.178  1.00  5.00
ATOM     34  CA  LEU C   6      84.478  87.780  83.221  1.00  5.00
ATOM     35  CB  LEU C   6      83.215  88.521  84.706  1.00  5.00
ATOM     36  CA  GLY C   7      86.359  90.709  82.253  1.00  5.00
TER
ATOM     37  CA  GLY D   1      78.897  87.278  88.438  1.00  5.00
ATOM     38  CA  VAL D   2      79.216  84.802  85.298  1.00  5.00
ATOM     39  CB  VAL D   2      80.732  84.549  85.351  1.00  5.00
ATOM     40  CA  ASN D   3      77.184  81.242  84.785  1.00  5.00
ATOM     41  CB  ASN D   3      75.916  79.832  85.464  1.00  5.00
ATOM     42  CA  TYR D   4      77.727  78.177  82.469  1.00  5.00
ATOM     43  CB  TYR D   4      80.790  78.102  83.770  1.00  5.00
ATOM     44  CA  PHE D   5      75.480  76.072  80.362  1.00  5.00
ATOM     45  CB  PHE D   5      73.630  78.313  79.675  1.00  5.00
ATOM     46  CA  LEU D   6      76.202  72.823  78.728  1.00  5.00
ATOM     47  CB  LEU D   6      75.009  72.044  79.995  1.00  5.00
ATOM     48  CA  GLY D   7      74.584  71.414  75.315  1.00  5.00
TER
ATOM     49  CA  GLY E   1      79.229  70.438  86.809  1.00  5.00
ATOM     50  CA  VAL E   2      79.788  73.973  85.310  1.00  5.00
ATOM     51  CB  VAL E   2      78.377  74.218  84.932  1.00  5.00
ATOM     52  CA  ASN E   3      81.907  76.738  87.059  1.00  5.00
ATOM     53  CB  ASN E   3      82.952  75.404  88.147  1.00  5.00
ATOM     54  CA  TYR E   4      82.149  80.742  86.546  1.00  5.00
ATOM     55  CB  TYR E   4      79.318  81.650  88.357  1.00  5.00
ATOM     56  CA  PHE E   5      84.758  83.229  87.572  1.00  5.00
ATOM     57  CB  PHE E   5      86.300  81.168  86.145  1.00  5.00
ATOM     58  CA  LEU E   6      84.887  86.841  87.809  1.00  5.00
ATOM     59  CB  LEU E   6      84.935  87.429  89.893  1.00  5.00
ATOM     60  CA  GLY E   7      88.476  88.857  86.866  1.00  5.00
TER
ATOM     61  CA  GLY F   1      80.471  73.073  72.253  1.00  5.00
ATOM     62  CA  VAL F   2      79.694  74.878  75.457  1.00  5.00
ATOM     63  CB  VAL F   2      80.067  73.881  76.461  1.00  5.00
ATOM     64  CA  ASN F   3      78.036  77.948  76.441  1.00  5.00
ATOM     65  CB  ASN F   3      76.190  77.421  75.828  1.00  5.00
ATOM     66  CA  TYR F   4      78.312  80.692  79.137  1.00  5.00
ATOM     67  CB  TYR F   4      81.239  79.152  79.760  1.00  5.00
ATOM     68  CA  PHE F   5      76.034  83.458  80.610  1.00  5.00
ATOM     69  CB  PHE F   5      73.358  84.751  80.084  1.00  5.00
ATOM     70  CA  LEU F   6      76.665  86.496  82.460  1.00  5.00
ATOM     71  CB  LEU F   6      78.041  88.156  82.620  1.00  5.00
ATOM     72  CA  GLY F   7      73.233  88.074  83.803  1.00  5.00
TER
CONECT    1    2
CONECT    2    4    3
CONECT    4    6    5
CONECT    6    8    7
CONECT    8   10    9
CONECT   10   12   11
CONECT   13   14
CONECT   14   16   15
CONECT   16   18   17
CONECT   18   20   19
CONECT   20   22   21
CONECT   22   24   23
CONECT   25   26
CONECT   26   28   27
CONECT   28   30   29
CONECT   30   32   31
CONECT   32   34   33
CONECT   34   36   35
CONECT   37   38
CONECT   38   40   39
CONECT   40   42   41
CONECT   42   44   43
CONECT   44   46   45
CONECT   46   48   47
CONECT   49   50
CONECT   50   52   51
CONECT   52   54   53
CONECT   54   56   55
CONECT   56   58   57
CONECT   58   60   59
CONECT   61   62
CONECT   62   64   63
CONECT   64   66   65
CONECT   66   68   67
CONECT   68   70   69
CONECT   70   72   71
ENDMDL
REMARK CysZ8 x 6            ENERGY    -2.91351E+01 RMS    0.00
CRYST1  161.300  161.300  161.300  90.00  90.00  90.00 P 1           1
ORIGX1       1.00000   0.00000   0.00000        0.00000
ORIGX2       0.00000   1.00000   0.00000        0.00000
ORIGX2       0.00000   0.00000   1.00000        0.00000
SCALE1       1.00000   0.00000   0.00000        0.00000
SCALE2       1.00000   0.00000   0.00000        0.00000
SCALE3       1.00000   0.00000   0.00000        0.00000
ATOM      1  CA  GLY A   1      77.810  86.258  70.683  1.00  5.00
ATOM      2  CA  VAL A   2      79.066  84.969  73.971  1.00  5.00
ATOM      3  CB  VAL A   2      79.942  83.846  73.459  1.00  5.00
ATOM      4  CA  ASN A   3      81.615  86.068  76.624  1.00  5.00
ATOM      5  CB  ASN A   3      80.716  87.777  76.846  1.00  5.00
ATOM      6  CA  TYR A   4      83.585  84.194  79.444  1.00  5.00
ATOM      7  CB  TYR A   4      85.423  83.038  76.840  1.00  5.00
ATOM      8  CA  PHE A   5      85.186  85.615  82.545  1.00  5.00
ATOM      9  CB  PHE A   5      82.665  87.127  82.265  1.00  5.00
ATOM     10  CA  LEU A   6      87.878  84.631  85.139  1.00  5.00
ATOM     11  CB  LEU A   6      89.461  83.684  84.186  1.00  5.00
ATOM     12  CA  GLY A   7      88.236  85.596  88.761  1.00  5.00
TER
ATOM     13  CA  GLY B   1      90.862  78.250  82.492  1.00  5.00
ATOM     14  CA  VAL B   2      87.676  79.086  80.486  1.00  5.00
ATOM     15  CB  VAL B   2      86.939  80.199  81.229  1.00  5.00
ATOM     16  CA  ASN B   3      86.134  77.969  77.170  1.00  5.00
ATOM     17  CB  ASN B   3      87.520  77.901  75.653  1.00  5.00
ATOM     18  CA  TYR B   4      82.644  78.747  75.481  1.00  5.00
ATOM     19  CB  TYR B   4      81.510  81.538  76.934  1.00  5.00
ATOM     20  CA  PHE B   5      80.536  76.704  73.221  1.00  5.00
ATOM     21  CB  PHE B   5      80.730  74.878  75.650  1.00  5.00
ATOM     22  CA  LEU B   6      77.639  77.969  71.043  1.00  5.00
ATOM     23  CB  LEU B   6      78.909  78.995  69.858  1.00  5.00
ATOM     24  CA  GLY B   7      75.128  75.456  69.954  1.00  5.00
TER
ATOM     25  CA  GLY C   1      72.989  91.358  78.228  1.00  5.00
ATOM     26  CA  VAL C   2      72.764  88.229  80.639  1.00  5.00
ATOM     27  CB  VAL C   2      72.323  86.853  80.291  1.00  5.00
ATOM     28  CA  ASN C   3      75.018  86.612  82.958  1.00  5.00
ATOM     29  CB  ASN C   3      75.552  88.432  83.516  1.00  5.00
ATOM     30  CA  TYR C   4      75.925  83.013  84.609  1.00  5.00
ATOM     31  CB  TYR C   4      74.451  80.053  85.185  1.00  5.00
ATOM     32  CA  PHE C   5      78.509  81.993  87.365  1.00  5.00
ATOM     33  CB  PHE C   5      78.384  84.922  87.291  1.00  5.00
ATOM     34  CA  LEU C   6      79.867  78.871  89.101  1.00  5.00
ATOM     35  CB  LEU C   6      79.984  77.081  88.028  1.00  5.00
ATOM     36  CA  GLY C   7      81.500  79.199  92.330  1.00  5.00
TER
ATOM     37  CA  GLY D   1      86.368  80.598  89.819  1.00  5.00
ATOM     38  CA  VAL D   2      84.915  80.857  86.307  1.00  5.00
ATOM     39  CB  VAL D   2      84.291  79.622  85.654  1.00  5.00
ATOM     40  CA  ASN D   3      82.074  82.944  84.806  1.00  5.00
ATOM     41  CB  ASN D   3      82.320  84.707  85.826  1.00  5.00
ATOM     42  CA  TYR D   4      80.246  83.064  81.505  1.00  5.00
ATOM     43  CB  TYR D   4      82.237  80.201  81.490  1.00  5.00
ATOM     44  CA  PHE D   5      77.990  85.591  79.646  1.00  5.00
ATOM     45  CB  PHE D   5      77.151  88.484  79.364  1.00  5.00
ATOM     46  CA  LEU D   6      75.618  85.596  76.773  1.00  5.00
ATOM     47  CB  LEU D   6      74.072  84.300  76.286  1.00  5.00
ATOM     48  CA  GLY D   7      74.743  88.907  74.979  1.00  5.00
TER
ATOM     49  CA  GLY E   1      70.382  81.056  79.372  1.00  5.00
ATOM     50  CA  VAL E   2      74.006  80.193  79.917  1.00  5.00
ATOM     51  CB  VAL E   2      74.364  81.614  80.404  1.00  5.00
ATOM     52  CA  ASN E   3      75.834  76.980  81.980  1.00  5.00
ATOM     53  CB  ASN E   3      75.636  75.756  83.586  1.00  5.00
ATOM     54  CA  TYR E   4      79.540  76.709  83.098  1.00  5.00
ATOM     55  CB  TYR E   4      78.383  79.737  82.779  1.00  5.00
ATOM     56  CA  PHE E   5      81.631  73.574  83.552  1.00  5.00
ATOM     57  CB  PHE E   5      80.419  71.055  82.812  1.00  5.00
ATOM     58  CA  LEU E   6      84.801  73.496  85.699  1.00  5.00
ATOM     59  CB  LEU E   6      84.505  74.720  87.437  1.00  5.00
ATOM     60  CA  GLY E   7      87.591  70.879  85.737  1.00  5.00
TER
ATOM     61  CA  GLY F   1      90.632  74.154  81.977  1.00  5.00
ATOM     62  CA  VAL F   2      86.753  74.773  82.269  1.00  5.00
ATOM     63  CB  VAL F   2      87.029  75.631  83.436  1.00  5.00
ATOM     64  CA  ASN F   3      84.058  75.100  79.726  1.00  5.00
ATOM     65  CB  ASN F   3      83.853  73.089  79.929  1.00  5.00
ATOM     66  CA  TYR F   4      80.792  77.076  79.246  1.00  5.00
ATOM     67  CB  TYR F   4      78.947  79.908  78.928  1.00  5.00
ATOM     68  CA  PHE F   5      77.563  76.380  77.562  1.00  5.00
ATOM     69  CB  PHE F   5      74.716  75.621  78.442  1.00  5.00
ATOM     70  CA  LEU F   6      75.387  79.023  75.697  1.00  5.00
ATOM     71  CB  LEU F   6      77.413  79.250  74.917  1.00  5.00
ATOM     72  CA  GLY F   7      71.894  77.726  74.794  1.00  5.00
TER
CONECT    1    2
CONECT    2    4    3
CONECT    4    6    5
CONECT    6    8    7
CONECT    8   10    9
CONECT   10   12   11
CONECT   13   14
CONECT   14   16   15
CONECT   16   18   17
CONECT   18   20   19
CONECT   20   22   21
CONECT   22   24   23
CONECT   25   26
CONECT   26   28   27
CONECT   28   30   29
CONECT   30   32   31
CONECT   32   34   33
CONECT   34   36   35
CONECT   37   38
CONECT   38   40   39
CONECT   40   42   41
CONECT   42   44   43
CONECT   44   46   45
CONECT   46   48   47
CONECT   49   50
CONECT   50   52   51
CONECT   52   54   53
CONECT   54   56   55
CONECT   56   58   57
CONECT   58   60   59
CONECT   61   62
CONECT   62   64   63
CONECT   64   66   65
CONECT   66   68   67
CONECT   68   70   69
CONECT   70   72   71
ENDMDL
REMARK CysZ8 x 6            ENERGY    -2.91351E+01 RMS    0.00
CRYST1  161.300  161.300  161.300  90.00  90.00  90.00 P 1           1
ORIGX1       1.00000   0.00000   0.00000        0.00000
ORIGX2       0.00000   1.00000   0.00000        0.00000
ORIGX2       0.00000   0.00000   1.00000        0.00000
SCALE1       1.00000   0.00000   0.00000        0.00000
SCALE2       1.00000   0.00000   0.00000        0.00000
SCALE3       1.00000   0.00000   0.00000        0.00000
ATOM      1  CA  GLY A   1      89.887  84.411  90.447  1.00  5.00
ATOM      2  CA  VAL A   2      87.355  82.022  88.365  1.00  5.00
ATOM      3  CB  VAL A   2      85.925  81.870  88.372  1.00  5.00
ATOM      4  CA  ASN A   3      87.012  81.668  84.410  1.00  5.00
ATOM      5  CB  ASN A   3      88.941  81.071  84.183  1.00  5.00
ATOM      6  CA  TYR A   4      84.323  80.481  82.186  1.00  5.00
ATOM      7  CB  TYR A   4      82.473  81.515  79.632  1.00  5.00
ATOM      8  CA  PHE A   5      84.392  78.645  78.746  1.00  5.00
ATOM      9  CB  PHE A   5      87.067  77.638  79.646  1.00  5.00
ATOM     10  CA  LEU A   6      81.883  78.318  76.007  1.00  5.00
ATOM     11  CB  LEU A   6      79.953  78.866  75.745  1.00  5.00
ATOM     12  CA  GLY A   7      82.643  76.177  72.946  1.00  5.00
TER
ATOM     13  CA  GLY B   1      78.729  73.123  74.915  1.00  5.00
ATOM     14  CA  VAL B   2      80.040  74.726  78.256  1.00  5.00
ATOM     15  CB  VAL B   2      79.930  73.731  79.360  1.00  5.00
ATOM     16  CA  ASN B   3      83.365  74.470  80.341  1.00  5.00
ATOM     17  CB  ASN B   3      84.500  73.998  78.855  1.00  5.00
ATOM     18  CA  TYR B   4      84.468  76.156  83.652  1.00  5.00
ATOM     19  CB  TYR B   4      81.313  74.924  83.960  1.00  5.00
ATOM     20  CA  PHE B   5      87.701  77.148  85.696  1.00  5.00
ATOM     21  CB  PHE B   5      89.945  75.785  84.219  1.00  5.00
ATOM     22  CA  LEU B   6      88.480  78.175  89.238  1.00  5.00
ATOM     23  CB  LEU B   6      87.743  76.252  89.775  1.00  5.00
ATOM     24  CA  GLY B   7      91.954  79.077  90.518  1.00  5.00
TER
ATOM     25  CA  GLY C   1      80.347  78.601  89.836  1.00  5.00
ATOM     26  CA  VAL C   2      80.375  78.744  86.000  1.00  5.00
ATOM     27  CB  VAL C   2      81.746  78.948  85.790  1.00  5.00
ATOM     28  CA  ASN C   3      77.308  77.134  83.751  1.00  5.00
ATOM     29  CB  ASN C   3      75.506  77.565  84.483  1.00  5.00
ATOM     30  CA  TYR C   4      76.320  76.704  79.959  1.00  5.00
ATOM     31  CB  TYR C   4      75.929  73.533  78.767  1.00  5.00
ATOM     32  CA  PHE C   5      72.747  75.879  78.663  1.00  5.00
ATOM     33  CB  PHE C   5      72.274  78.296  80.212  1.00  5.00
ATOM     34  CA  LEU C   6      71.079  75.205  75.404  1.00  5.00
ATOM     35  CB  LEU C   6      70.633  73.267  74.872  1.00  5.00
ATOM     36  CA  GLY C   7      67.483  75.643  76.392  1.00  5.00
TER
ATOM     37  CA  GLY D   1      87.932  88.073  89.195  1.00  5.00
ATOM     38  CA  VAL D   2      85.388  86.615  86.669  1.00  5.00
ATOM     39  CB  VAL D   2      84.025  86.422  87.199  1.00  5.00
ATOM     40  CA  ASN D   3      86.438  86.082  82.843  1.00  5.00
ATOM     41  CB  ASN D   3      88.003  85.012  83.184  1.00  5.00
ATOM     42  CA  TYR D   4      84.969  84.029  79.907  1.00  5.00
ATOM     43  CB  TYR D   4      84.625  85.980  77.260  1.00  5.00
ATOM     44  CA  PHE D   5      86.216  82.381  76.718  1.00  5.00
ATOM     45  CB  PHE D   5      88.641  82.057  78.259  1.00  5.00
ATOM     46  CA  LEU D   6      84.009  81.915  73.815  1.00  5.00
ATOM     47  CB  LEU D   6      82.272  83.085  73.052  1.00  5.00
ATOM     48  CA  GLY D   7      85.201  80.164  70.705  1.00  5.00
TER
ATOM     49  CA  GLY E   1      76.519  88.813  87.512  1.00  5.00
ATOM     50  CA  VAL E   2      78.022  88.124  84.146  1.00  5.00
ATOM     51  CB  VAL E   2      79.537  87.997  84.073  1.00  5.00
ATOM     52  CA  ASN E   3      76.615  85.740  81.306  1.00  5.00
ATOM     53  CB  ASN E   3      75.224  86.680  80.144  1.00  5.00
ATOM     54  CA  TYR E   4      77.871  84.952  77.900  1.00  5.00
ATOM     55  CB  TYR E   4      80.634  85.943  79.591  1.00  5.00
ATOM     56  CA  PHE E   5      76.362  83.680  74.580  1.00  5.00
ATOM     57  CB  PHE E   5      73.955  83.074  72.910  1.00  5.00
ATOM     58  CA  LEU E   6      78.119  81.349  71.873  1.00  5.00
ATOM     59  CB  LEU E   6      79.374  79.812  71.157  1.00  5.00
ATOM     60  CA  GLY E   7      75.645  81.824  69.041  1.00  5.00
TER
ATOM     61  CA  GLY F   1      71.849  79.361  69.926  1.00  5.00
ATOM     62  CA  VAL F   2      73.358  78.350  73.372  1.00  5.00
ATOM     63  CB  VAL F   2      74.675  77.867  73.252  1.00  5.00
ATOM     64  CA  ASN F   3      74.073  80.479  76.410  1.00  5.00
ATOM     65  CB  ASN F   3      72.807  81.708  77.390  1.00  5.00
ATOM     66  CA  TYR F   4      76.662  80.614  79.151  1.00  5.00
ATOM     67  CB  TYR F   4      79.493  79.066  79.895  1.00  5.00
ATOM     68  CA  PHE F   5      76.911  82.063  82.563  1.00  5.00
ATOM     69  CB  PHE F   5      75.596  82.532  85.284  1.00  5.00
ATOM     70  CA  LEU F   6      79.799  82.887  84.933  1.00  5.00
ATOM     71  CB  LEU F   6      81.531  83.548  83.964  1.00  5.00
ATOM     72  CA  GLY F   7      78.919  83.124  88.618  1.00  5.00
TER
CONECT    1    2
CONECT    2    4    3
CONECT    4    6    5
CONECT    6    8    7
CONECT    8   10    9
CONECT   10   12   11
CONECT   13   14
CONECT   14   16   15
CONECT   16   18   17
CONECT   18   20   19
CONECT   20   22   21
CONECT   22   24   23
CONECT   25   26
CONECT   26   28   27
CONECT   28   30   29
CONECT   30   32   31
CONECT   32   34   33
CONECT   34   36   35
CONECT   37   38
CONECT   38   40   39
CONECT   40   42   41
CONECT   42   44   43
CONECT   44   46   45
CONECT   46   48   47
CONECT   49   50
CONECT   50   52   51
CONECT   52   54   53
CONECT   54   56   55
CONECT   56   58   57
CONECT   58   60   59
CONECT   61   62
CONECT   62   64   63
CONECT   64   66   65
CONECT   66   68   67
CONECT   68   70   69
CONECT   70   72   71
ENDMDL
REMARK CysZ8 x 6            ENERGY    -2.91351E+01 RMS    0.00
CRYST1  161.300  161.300  161.300  90.00  90.00  90.00 P 1           1
ORIGX1       1.00000   0.00000   0.00000        0.00000
ORIGX2       0.00000   1.00000   0.00000        0.00000
ORIGX2       0.00000   0.00000   1.00000        0.00000
SCALE1       1.00000   0.00000   0.00000        0.00000
SCALE2       1.00000   0.00000   0.00000        0.00000
SCALE3       1.00000   0.00000   0.00000        0.00000
ATOM      1  CA  GLY A   1      71.575  80.779  74.481  1.00  5.00
ATOM      2  CA  VAL A   2      74.435  80.173  77.003  1.00  5.00
ATOM      3  CB  VAL A   2      74.327  81.625  77.496  1.00  5.00
ATOM      4  CA  ASN A   3      77.216  77.490  78.104  1.00  5.00
ATOM      5  CB  ASN A   3      76.829  76.122  76.612  1.00  5.00
ATOM      6  CA  TYR A   4      79.829  77.512  81.026  1.00  5.00
ATOM      7  CB  TYR A   4      78.663  76.329  83.954  1.00  5.00
ATOM      8  CA  PHE A   5      82.811  75.222  82.085  1.00  5.00
ATOM      9  CB  PHE A   5      85.570  75.329  81.132  1.00  5.00
ATOM     10  CA  LEU A   6      84.470  74.122  85.220  1.00  5.00
ATOM     11  CB  LEU A   6      82.960  73.889  86.733  1.00  5.00
ATOM     12  CA  GLY A   7      88.051  72.834  84.719  1.00  5.00
TER
ATOM     13  CA  GLY B   1      87.014  69.106  82.358  1.00  5.00
ATOM     14  CA  VAL B   2      83.105  69.175  82.844  1.00  5.00
ATOM     15  CB  VAL B   2      82.531  69.073  84.253  1.00  5.00
ATOM     16  CA  ASN B   3      80.587  71.467  81.219  1.00  5.00
ATOM     17  CB  ASN B   3      79.703  70.021  80.116  1.00  5.00
ATOM     18  CA  TYR B   4      77.517  73.313  82.474  1.00  5.00
ATOM     19  CB  TYR B   4      78.179  71.640  85.315  1.00  5.00
ATOM     20  CA  PHE B   5      74.657  74.479  80.307  1.00  5.00
ATOM     21  CB  PHE B   5      75.031  71.434  80.170  1.00  5.00
ATOM     22  CA  LEU B   6      72.021  77.406  80.453  1.00  5.00
ATOM     23  CB  LEU B   6      73.171  79.070  81.138  1.00  5.00
ATOM     24  CA  GLY B   7      69.440  77.169  77.670  1.00  5.00
TER
ATOM     25  CA  GLY C   1      87.920  79.293  88.481  1.00  5.00
ATOM     26  CA  VAL C   2      84.906  79.045  85.972  1.00  5.00
ATOM     27  CB  VAL C   2      83.534  78.641  86.239  1.00  5.00
ATOM     28  CA  ASN C   3      84.935  79.656  81.875  1.00  5.00
ATOM     29  CB  ASN C   3      86.700  79.460  80.971  1.00  5.00
ATOM     30  CA  TYR C   4      81.868  80.530  79.630  1.00  5.00
ATOM     31  CB  TYR C   4      80.991  82.701  81.982  1.00  5.00
ATOM     32  CA  PHE C   5      80.712  80.232  75.935  1.00  5.00
ATOM     33  CB  PHE C   5      82.931  78.496  75.165  1.00  5.00
ATOM     34  CA  LEU C   6      78.048  81.754  73.872  1.00  5.00
ATOM     35  CB  LEU C   6      76.556  83.282  74.026  1.00  5.00
ATOM     36  CA  GLY C   7      76.603  79.868  70.902  1.00  5.00
TER
ATOM     37  CA  GLY D   1      80.761  84.744  69.051  1.00  5.00
ATOM     38  CA  VAL D   2      81.436  85.641  72.679  1.00  5.00
ATOM     39  CB  VAL D   2      80.385  86.439  73.182  1.00  5.00
ATOM     40  CA  ASN D   3      83.188  84.048  75.661  1.00  5.00
ATOM     41  CB  ASN D   3      85.061  83.417  75.200  1.00  5.00
ATOM     42  CA  TYR D   4      83.054  84.682  79.407  1.00  5.00
ATOM     43  CB  TYR D   4      81.250  86.717  81.348  1.00  5.00
ATOM     44  CA  PHE D   5      85.111  84.048  82.432  1.00  5.00
ATOM     45  CB  PHE D   5      87.689  82.804  83.336  1.00  5.00
ATOM     46  CA  LEU D   6      84.090  83.772  86.149  1.00  5.00
ATOM     47  CB  LEU D   6      82.225  83.271  86.968  1.00  5.00
ATOM     48  CA  GLY D   7      87.178  84.548  88.110  1.00  5.00
TER
ATOM     49  CA  GLY E   1      85.547  85.856  68.842  1.00  5.00
ATOM     50  CA  VAL E   2      85.143  88.156  71.865  1.00  5.00
ATOM     51  CB  VAL E   2      84.023  89.045  71.557  1.00  5.00
ATOM     52  CA  ASN E   3      85.469  87.521  75.794  1.00  5.00
ATOM     53  CB  ASN E   3      86.803  88.573  76.800  1.00  5.00
ATOM     54  CA  TYR E   4      84.043  89.018  78.916  1.00  5.00
ATOM     55  CB  TYR E   4      81.937  89.712  76.385  1.00  5.00
ATOM     56  CA  PHE E   5      84.786  88.624  82.677  1.00  5.00
ATOM     57  CB  PHE E   5      86.904  88.565  84.656  1.00  5.00
ATOM     58  CA  LEU E   6      82.378  88.143  85.714  1.00  5.00
ATOM     59  CB  LEU E   6      80.515  88.180  86.486  1.00  5.00
ATOM     60  CA  GLY E   7      83.828  88.872  89.324  1.00  5.00
TER
ATOM     61  CA  GLY F   1      76.424  76.245  93.287  1.00  5.00
ATOM     62  CA  VAL F   2      78.491  77.385  90.123  1.00  5.00
ATOM     63  CB  VAL F   2      79.935  77.105  90.056  1.00  5.00
ATOM     64  CA  ASN F   3      76.840  79.778  87.720  1.00  5.00
ATOM     65  CB  ASN F   3      76.067  81.134  89.029  1.00  5.00
ATOM     66  CA  TYR F   4      77.657  80.932  84.496  1.00  5.00
ATOM     67  CB  TYR F   4      77.824  80.580  81.301  1.00  5.00
ATOM     68  CA  PHE F   5      76.354  84.007  82.643  1.00  5.00
ATOM     69  CB  PHE F   5      75.794  84.864  85.443  1.00  5.00
ATOM     70  CA  LEU F   6      77.251  85.282  79.021  1.00  5.00
ATOM     71  CB  LEU F   6      78.655  84.374  77.996  1.00  5.00
ATOM     72  CA  GLY F   7      76.617  88.635  77.461  1.00  5.00
TER
CONECT    1    2
CONECT    2    4    3
CONECT    4    6    5
CONECT    6    8    7
CONECT    8   10    9
CONECT   10   12   11
CONECT   13   14
CONECT   14   16   15
CONECT   16   18   17
CONECT   18   20   19
CONECT   20   22   21
CONECT   22   24   23
CONECT   25   26
CONECT   26   28   27
CONECT   28   30   29
CONECT   30   32   31
CONECT   32   34   33
CONECT   34   36   35
CONECT   37   38
CONECT   38   40   39
CONECT   40   42   41
CONECT   42   44   43
CONECT   44   46   45
CONECT   46   48   47
CONECT   49   50
CONECT   50   52   51
CONECT   52   54   53
CONECT   54   56   55
CONECT   56   58   57
CONECT   58   60   59
CONECT   61   62
CONECT   62   64   63
CONECT   64   66   65
CONECT   66   68   67
CONECT   68   70   69
CONECT   70   72   71
ENDMDL
REMARK CysZ8 x 6            ENERGY    -2.91350E+01 RMS    0.00
CRYST1  161.300  161.300  161.300  90.00  90.00  90.00 P 1           1
ORIGX1       1.00000   0.00000   0.00000        0.00000
ORIGX2       0.00000   1.00000   0.00000        0.00000
ORIGX2       0.00000   0.00000   1.00000        0.00000
SCALE1       1.00000   0.00000   0.00000        0.00000
SCALE2       1.00000   0.00000   0.00000        0.00000
SCALE3       1.00000   0.00000   0.00000        0.00000
ATOM      1  CA  GLY A   1      90.086  81.252  86.893  1.00  5.00
ATOM      2  CA  VAL A   2      87.643  82.810  84.238  1.00  5.00
ATOM      3  CB  VAL A   2      87.885  84.283  84.419  1.00  5.00
ATOM      4  CA  ASN A   3      86.827  82.222  80.647  1.00  5.00
ATOM      5  CB  ASN A   3      85.475  81.604  79.434  1.00  5.00
ATOM      6  CA  TYR A   4      85.956  84.166  77.860  1.00  5.00
ATOM      7  CB  TYR A   4      88.885  85.640  77.682  1.00  5.00
ATOM      8  CA  PHE A   5      82.919  84.628  75.561  1.00  5.00
ATOM      9  CB  PHE A   5      83.579  86.921  77.210  1.00  5.00
ATOM     10  CA  LEU A   6      82.200  83.862  71.907  1.00  5.00
ATOM     11  CB  LEU A   6      81.868  81.898  72.406  1.00  5.00
ATOM     12  CA  GLY A   7      80.173  85.743  69.637  1.00  5.00
TER
ATOM     13  CA  GLY B   1      88.476  72.734  79.058  1.00  5.00
ATOM     14  CA  VAL B   2      85.910  75.719  78.741  1.00  5.00
ATOM     15  CB  VAL B   2      86.588  76.970  78.441  1.00  5.00
ATOM     16  CA  ASN B   3      83.350  76.396  75.993  1.00  5.00
ATOM     17  CB  ASN B   3      83.334  74.461  75.677  1.00  5.00
ATOM     18  CA  TYR B   4      81.229  79.662  75.997  1.00  5.00
ATOM     19  CB  TYR B   4      81.078  82.446  77.831  1.00  5.00
ATOM     20  CA  PHE B   5      78.154  81.537  74.625  1.00  5.00
ATOM     21  CB  PHE B   5      75.872  80.963  72.856  1.00  5.00
ATOM     22  CA  LEU B   6      76.810  85.269  74.143  1.00  5.00
ATOM     23  CB  LEU B   6      78.705  86.080  73.650  1.00  5.00
ATOM     24  CA  GLY B   7      73.090  85.430  73.286  1.00  5.00
TER
ATOM     25  CA  GLY C   1      72.173  86.593  78.522  1.00  5.00
ATOM     26  CA  VAL C   2      75.514  84.594  78.362  1.00  5.00
ATOM     27  CB  VAL C   2      76.704  85.365  78.038  1.00  5.00
ATOM     28  CA  ASN C   3      76.373  80.986  78.757  1.00  5.00
ATOM     29  CB  ASN C   3      74.904  79.965  77.927  1.00  5.00
ATOM     30  CA  TYR C   4      79.400  78.715  79.559  1.00  5.00
ATOM     31  CB  TYR C   4      82.494  78.910  80.832  1.00  5.00
ATOM     32  CA  PHE C   5      80.095  74.925  78.919  1.00  5.00
ATOM     33  CB  PHE C   5      79.428  76.167  76.256  1.00  5.00
ATOM     34  CA  LEU C   6      82.546  72.597  80.727  1.00  5.00
ATOM     35  CB  LEU C   6      82.215  72.465  82.687  1.00  5.00
ATOM     36  CA  GLY C   7      83.401  69.712  78.645  1.00  5.00
TER
ATOM     37  CA  GLY D   1      78.921  73.161  87.173  1.00  5.00
ATOM     38  CA  VAL D   2      79.816  76.357  85.309  1.00  5.00
ATOM     39  CB  VAL D   2      79.543  76.178  83.926  1.00  5.00
ATOM     40  CA  ASN D   3      79.784  80.021  86.879  1.00  5.00
ATOM     41  CB  ASN D   3      80.897  80.711  88.406  1.00  5.00
ATOM     42  CA  TYR D   4      79.986  83.585  85.599  1.00  5.00
ATOM     43  CB  TYR D   4      78.507  84.676  88.379  1.00  5.00
ATOM     44  CA  PHE D   5      81.905  86.737  86.241  1.00  5.00
ATOM     45  CB  PHE D   5      84.386  87.294  87.749  1.00  5.00
ATOM     46  CA  LEU D   6      81.606  90.539  85.654  1.00  5.00
ATOM     47  CB  LEU D   6      79.503  90.352  85.510  1.00  5.00
ATOM     48  CA  GLY D   7      85.365  91.469  85.124  1.00  5.00
TER
ATOM     49  CA  GLY E   1      73.423  87.156  83.780  1.00  5.00
ATOM     50  CA  VAL E   2      75.219  83.856  83.006  1.00  5.00
ATOM     51  CB  VAL E   2      76.598  84.401  83.038  1.00  5.00
ATOM     52  CA  ASN E   3      74.013  80.135  82.396  1.00  5.00
ATOM     53  CB  ASN E   3      72.469  80.315  81.042  1.00  5.00
ATOM     54  CA  TYR E   4      76.264  76.804  82.681  1.00  5.00
ATOM     55  CB  TYR E   4      73.850  76.216  84.996  1.00  5.00
ATOM     56  CA  PHE E   5      76.083  73.464  80.828  1.00  5.00
ATOM     57  CB  PHE E   5      73.972  74.819  79.274  1.00  5.00
ATOM     58  CA  LEU E   6      77.653  69.924  81.697  1.00  5.00
ATOM     59  CB  LEU E   6      78.292  68.687  83.272  1.00  5.00
ATOM     60  CA  GLY E   7      78.908  67.916  78.571  1.00  5.00
TER
ATOM     61  CA  GLY F   1      79.915  91.975  77.983  1.00  5.00
ATOM     62  CA  VAL F   2      80.518  89.363  80.792  1.00  5.00
ATOM     63  CB  VAL F   2      79.096  88.946  81.104  1.00  5.00
ATOM     64  CA  ASN F   3      82.703  86.056  80.908  1.00  5.00
ATOM     65  CB  ASN F   3      84.445  85.224  81.127  1.00  5.00
ATOM     66  CA  TYR F   4      82.311  82.487  82.215  1.00  5.00
ATOM     67  CB  TYR F   4      79.246  81.150  81.851  1.00  5.00
ATOM     68  CA  PHE F   5      84.120  80.241  84.813  1.00  5.00
ATOM     69  CB  PHE F   5      85.538  80.692  87.478  1.00  5.00
ATOM     70  CA  LEU F   6      84.402  76.686  85.674  1.00  5.00
ATOM     71  CB  LEU F   6      85.566  76.064  84.013  1.00  5.00
ATOM     72  CA  GLY F   7      83.869  74.818  88.927  1.00  5.00
TER
CONECT    1    2
CONECT    2    4    3
CONECT    4    6    5
CONECT    6    8    7
CONECT    8   10    9
CONECT   10   12   11
CONECT   13   14
CONECT   14   16   15
CONECT   16   18   17
CONECT   18   20   19
CONECT   20   22   21
CONECT   22   24   23
CONECT   25   26
CONECT   26   28   27
CONECT   28   30   29
CONECT   30   32   31
CONECT   32   34   33
CONECT   34   36   35
CONECT   37   38
CONECT   38   40   39
CONECT   40   42   41
CONECT   42   44   43
CONECT   44   46   45
CONECT   46   48   47
CONECT   49   50
CONECT   50   52   51
CONECT   52   54   53
CONECT   54   56   55
CONECT   56   58   57
CONECT   58   60   59
CONECT   61   62
CONECT   62   64   63
CONECT   64   66   65
CONECT   66   68   67
CONECT   68   70   69
CONECT   70   72   71
ENDMDL
REMARK CysZ8 x 6            ENERGY    -2.91350E+01 RMS    0.00
CRYST1  161.300  161.300  161.300  90.00  90.00  90.00 P 1           1
ORIGX1       1.00000   0.00000   0.00000        0.00000
ORIGX2       0.00000   1.00000   0.00000        0.00000
ORIGX2       0.00000   0.00000   1.00000        0.00000
SCALE1       1.00000   0.00000   0.00000        0.00000
SCALE2       1.00000   0.00000   0.00000        0.00000
SCALE3       1.00000   0.00000   0.00000        0.00000
ATOM      1  CA  GLY A   1      90.033  82.355  80.359  1.00  5.00
ATOM      2  CA  VAL A   2      86.142  81.601  79.968  1.00  5.00
ATOM      3  CB  VAL A   2      85.407  82.426  80.925  1.00  5.00
ATOM      4  CA  ASN A   3      83.390  82.874  77.658  1.00  5.00
ATOM      5  CB  ASN A   3      82.676  82.643  75.741  1.00  5.00
ATOM      6  CA  TYR A   4      79.747  83.905  77.695  1.00  5.00
ATOM      7  CB  TYR A   4      77.832  86.639  77.400  1.00  5.00
ATOM      8  CA  PHE A   5      76.669  83.915  75.473  1.00  5.00
ATOM      9  CB  PHE A   5      77.567  81.126  74.739  1.00  5.00
ATOM     10  CA  LEU A   6      73.039  85.290  75.712  1.00  5.00
ATOM     11  CB  LEU A   6      73.086  87.108  74.548  1.00  5.00
ATOM     12  CA  GLY A   7      69.972  83.436  74.063  1.00  5.00
TER
ATOM     13  CA  GLY B   1      76.218  87.714  71.058  1.00  5.00
ATOM     14  CA  VAL B   2      79.216  86.123  72.465  1.00  5.00
ATOM     15  CB  VAL B   2      79.961  85.438  71.365  1.00  5.00
ATOM     16  CA  ASN B   3      81.379  87.513  75.066  1.00  5.00
ATOM     17  CB  ASN B   3      81.090  88.785  76.605  1.00  5.00
ATOM     18  CA  TYR B   4      84.624  86.497  76.929  1.00  5.00
ATOM     19  CB  TYR B   4      87.456  84.768  76.507  1.00  5.00
ATOM     20  CA  PHE B   5      85.341  86.889  80.771  1.00  5.00
ATOM     21  CB  PHE B   5      83.532  88.604  82.218  1.00  5.00
ATOM     22  CA  LEU B   6      88.248  86.183  82.986  1.00  5.00
ATOM     23  CB  LEU B   6      89.597  86.368  81.337  1.00  5.00
ATOM     24  CA  GLY B   7      87.314  85.734  86.664  1.00  5.00
TER
ATOM     25  CA  GLY C   1      68.289  79.594  82.406  1.00  5.00
ATOM     26  CA  VAL C   2      72.059  79.507  83.073  1.00  5.00
ATOM     27  CB  VAL C   2      72.029  80.154  84.469  1.00  5.00
ATOM     28  CA  ASN C   3      74.321  76.621  81.640  1.00  5.00
ATOM     29  CB  ASN C   3      74.315  74.577  81.511  1.00  5.00
ATOM     30  CA  TYR C   4      77.972  76.262  81.280  1.00  5.00
ATOM     31  CB  TYR C   4      80.425  78.237  82.073  1.00  5.00
ATOM     32  CA  PHE C   5      80.478  74.393  79.101  1.00  5.00
ATOM     33  CB  PHE C   5      78.119  75.138  77.338  1.00  5.00
ATOM     34  CA  LEU C   6      84.225  72.817  79.715  1.00  5.00
ATOM     35  CB  LEU C   6      83.856  72.415  81.661  1.00  5.00
ATOM     36  CA  GLY C   7      87.253  72.428  76.995  1.00  5.00
TER
ATOM     37  CA  GLY D   1      88.746  69.767  81.642  1.00  5.00
ATOM     38  CA  VAL D   2      88.193  73.105  83.332  1.00  5.00
ATOM     39  CB  VAL D   2      88.954  74.001  82.318  1.00  5.00
ATOM     40  CA  ASN D   3      84.895  74.259  85.273  1.00  5.00
ATOM     41  CB  ASN D   3      86.109  73.775  86.916  1.00  5.00
ATOM     42  CA  TYR D   4      82.575  76.748  84.603  1.00  5.00
ATOM     43  CB  TYR D   4      80.439  74.223  85.619  1.00  5.00
ATOM     44  CA  PHE D   5      80.222  78.657  86.958  1.00  5.00
ATOM     45  CB  PHE D   5      79.316  79.088  89.748  1.00  5.00
ATOM     46  CA  LEU D   6      77.146  80.645  86.227  1.00  5.00
ATOM     47  CB  LEU D   6      76.694  80.174  84.281  1.00  5.00
ATOM     48  CA  GLY D   7      76.009  83.118  88.915  1.00  5.00
TER
ATOM     49  CA  GLY E   1      73.460  86.991  83.743  1.00  5.00
ATOM     50  CA  VAL E   2      77.302  86.666  84.117  1.00  5.00
ATOM     51  CB  VAL E   2      77.522  86.293  85.575  1.00  5.00
ATOM     52  CA  ASN E   3      79.325  83.493  83.476  1.00  5.00
ATOM     53  CB  ASN E   3      80.534  83.146  81.902  1.00  5.00
ATOM     54  CA  TYR E   4      82.720  82.467  85.104  1.00  5.00
ATOM     55  CB  TYR E   4      81.621  82.906  88.180  1.00  5.00
ATOM     56  CA  PHE E   5      85.275  79.762  84.872  1.00  5.00
[truncated: 208,808 more chars]
