# Supplementary material for: Two Methods for Superposing the Structures of Like-Molecule Assemblies: Application to Peptide and Protein Oligomers and Aggregates
Source: Molecules. 2025 Mar 4;30(5):1156. doi: 10.3390/molecules30051156 (PMC11902252; doi:10.3390/molecules30051156)
Supplement: Supplementary file 1 [file molecules-30-01156-s001.zip › CysZ8_8.pdb]

REMARK CLUSTER    1 FREE ENERGY  -7.25391E+01 AVE RMSD 0.00
REMARK s20 x 8              ENERGY    -6.90371E+01 RMS    0.00
CRYST1  184.640  184.640  184.640  90.00  90.00  90.00 P 1           1
ORIGX1       1.00000   0.00000   0.00000        0.00000
ORIGX2       0.00000   1.00000   0.00000        0.00000
ORIGX2       0.00000   0.00000   1.00000        0.00000
SCALE1       1.00000   0.00000   0.00000        0.00000
SCALE2       1.00000   0.00000   0.00000        0.00000
SCALE3       1.00000   0.00000   0.00000        0.00000
ATOM      1  CA  GLY A   1     103.834  91.390  91.205  1.00  5.00
ATOM      2  CA  VAL A   2     100.431  92.389  92.534  1.00  5.00
ATOM      3  CB  VAL A   2      99.797  91.041  92.706  1.00  5.00
ATOM      4  CA  ASN A   3      99.707  95.606  94.511  1.00  5.00
ATOM      5  CB  ASN A   3     101.077  96.865  93.541  1.00  5.00
ATOM      6  CA  TYR A   4      96.740  96.945  96.762  1.00  5.00
ATOM      7  CB  TYR A   4      97.778  94.148  98.271  1.00  5.00
ATOM      8  CA  PHE A   5      95.316 100.492  97.352  1.00  5.00
ATOM      9  CB  PHE A   5      94.949 100.581  94.509  1.00  5.00
ATOM     10  CA  LEU A   6      93.142 101.310 100.536  1.00  5.00
ATOM     11  CB  LEU A   6      93.364 101.442 102.511  1.00  5.00
ATOM     12  CA  GLY A   7      91.551 104.720  99.755  1.00  5.00
TER
ATOM     13  CA  GLY B   1      91.583  95.587 103.280  1.00  5.00
ATOM     14  CA  VAL B   2      93.497  94.429 100.106  1.00  5.00
ATOM     15  CB  VAL B   2      93.427  95.645  99.174  1.00  5.00
ATOM     16  CA  ASN B   3      95.776  91.202  99.450  1.00  5.00
ATOM     17  CB  ASN B   3      96.394  89.293  99.325  1.00  5.00
ATOM     18  CA  TYR B   4      97.965  90.108  96.422  1.00  5.00
ATOM     19  CB  TYR B   4     101.126  89.931  97.296  1.00  5.00
ATOM     20  CA  PHE B   5      99.170  86.621  95.332  1.00  5.00
ATOM     21  CB  PHE B   5      96.356  85.631  95.783  1.00  5.00
ATOM     22  CA  LEU B   6     102.052  85.531  93.059  1.00  5.00
ATOM     23  CB  LEU B   6     103.346  86.664  94.343  1.00  5.00
ATOM     24  CA  GLY B   7     101.675  81.754  92.616  1.00  5.00
TER
ATOM     25  CA  GLY C   1      83.020  98.342  99.329  1.00  5.00
ATOM     26  CA  VAL C   2      85.883  96.579  97.461  1.00  5.00
ATOM     27  CB  VAL C   2      85.701  95.138  97.542  1.00  5.00
ATOM     28  CA  ASN C   3      87.453  97.027  94.004  1.00  5.00
ATOM     29  CB  ASN C   3      87.718  98.988  94.563  1.00  5.00
ATOM     30  CA  TYR C   4      89.961  95.106  91.563  1.00  5.00
ATOM     31  CB  TYR C   4      88.526  92.160  91.077  1.00  5.00
ATOM     32  CA  PHE C   5      91.859  96.531  88.383  1.00  5.00
ATOM     33  CB  PHE C   5      92.695  99.204  87.300  1.00  5.00
ATOM     34  CA  LEU C   6      94.282  95.273  85.769  1.00  5.00
ATOM     35  CB  LEU C   6      95.112  93.522  85.384  1.00  5.00
ATOM     36  CA  GLY C   7      96.114  97.481  83.221  1.00  5.00
TER
ATOM     37  CA  GLY D   1      84.694  89.182  98.985  1.00  5.00
ATOM     38  CA  VAL D   2      86.406  89.519  95.550  1.00  5.00
ATOM     39  CB  VAL D   2      86.233  90.699  94.710  1.00  5.00
ATOM     40  CA  ASN D   3      89.411  87.464  94.025  1.00  5.00
ATOM     41  CB  ASN D   3      88.979  86.307  95.702  1.00  5.00
ATOM     42  CA  TYR D   4      91.390  88.211  90.735  1.00  5.00
ATOM     43  CB  TYR D   4      92.270  91.364  90.219  1.00  5.00
ATOM     44  CA  PHE D   5      93.900  86.243  88.627  1.00  5.00
ATOM     45  CB  PHE D   5      93.173  83.737  87.093  1.00  5.00
ATOM     46  CA  LEU D   6      95.954  86.892  85.499  1.00  5.00
ATOM     47  CB  LEU D   6      97.631  88.193  85.292  1.00  5.00
ATOM     48  CA  GLY D   7      97.177  83.620  83.639  1.00  5.00
TER
ATOM     49  CA  GLY E   1      88.405  92.248 102.015  1.00  5.00
ATOM     50  CA  VAL E   2      89.532  91.963  98.209  1.00  5.00
ATOM     51  CB  VAL E   2      89.633  93.258  97.639  1.00  5.00
ATOM     52  CA  ASN E   3      92.423  90.040  96.634  1.00  5.00
ATOM     53  CB  ASN E   3      91.474  88.456  97.630  1.00  5.00
ATOM     54  CA  TYR E   4      94.708  89.543  93.429  1.00  5.00
ATOM     55  CB  TYR E   4      95.888  92.661  93.773  1.00  5.00
ATOM     56  CA  PHE E   5      96.950  86.679  91.877  1.00  5.00
ATOM     57  CB  PHE E   5      96.476  83.881  91.063  1.00  5.00
ATOM     58  CA  LEU E   6      99.824  86.548  89.067  1.00  5.00
ATOM     59  CB  LEU E   6     101.529  87.255  88.471  1.00  5.00
ATOM     60  CA  GLY E   7      99.311  82.780  87.950  1.00  5.00
TER
ATOM     61  CA  GLY F   1      81.394  86.338  96.602  1.00  5.00
ATOM     62  CA  VAL F   2      83.120  87.216  93.058  1.00  5.00
ATOM     63  CB  VAL F   2      82.916  88.565  92.425  1.00  5.00
ATOM     64  CA  ASN F   3      85.983  85.789  91.147  1.00  5.00
ATOM     65  CB  ASN F   3      86.058  84.243  89.817  1.00  5.00
ATOM     66  CA  TYR F   4      87.567  86.850  87.755  1.00  5.00
ATOM     67  CB  TYR F   4      90.602  88.013  87.229  1.00  5.00
ATOM     68  CA  PHE F   5      90.005  85.278  85.196  1.00  5.00
ATOM     69  CB  PHE F   5      87.680  83.586  84.297  1.00  5.00
ATOM     70  CA  LEU F   6      92.200  87.218  82.755  1.00  5.00
ATOM     71  CB  LEU F   6      93.395  88.886  82.447  1.00  5.00
ATOM     72  CA  GLY F   7      93.415  84.827  80.125  1.00  5.00
TER
ATOM     73  CA  GLY G   1      86.448 101.755  99.598  1.00  5.00
ATOM     74  CA  VAL G   2      89.401  99.098  99.169  1.00  5.00
ATOM     75  CB  VAL G   2      88.921  98.323 100.231  1.00  5.00
ATOM     76  CA  ASN G   3      91.218  98.360  95.910  1.00  5.00
ATOM     77  CB  ASN G   3      91.405  98.470  93.978  1.00  5.00
ATOM     78  CA  TYR G   4      93.593  95.966  94.500  1.00  5.00
ATOM     79  CB  TYR G   4      91.888  93.017  94.076  1.00  5.00
ATOM     80  CA  PHE G   5      95.677  95.811  91.038  1.00  5.00
ATOM     81  CB  PHE G   5      96.746  97.773  89.017  1.00  5.00
ATOM     82  CA  LEU G   6      97.292  92.715  88.997  1.00  5.00
ATOM     83  CB  LEU G   6      96.715  90.808  89.269  1.00  5.00
ATOM     84  CA  GLY G   7     100.225  93.295  86.728  1.00  5.00
TER
ATOM     85  CA  GLY H   1      93.152  97.586  79.899  1.00  5.00
ATOM     86  CA  VAL H   2      90.525  96.460  82.670  1.00  5.00
ATOM     87  CB  VAL H   2      90.941  95.037  82.792  1.00  5.00
ATOM     88  CA  ASN H   3      88.895  97.404  86.061  1.00  5.00
ATOM     89  CB  ASN H   3      87.215  98.438  85.966  1.00  5.00
ATOM     90  CA  TYR H   4      86.256  95.603  88.523  1.00  5.00
ATOM     91  CB  TYR H   4      88.813  93.678  87.357  1.00  5.00
ATOM     92  CA  PHE H   5      84.244  96.496  91.655  1.00  5.00
ATOM     93  CB  PHE H   5      83.773  98.456  93.792  1.00  5.00
ATOM     94  CA  LEU H   6      82.117  94.080  93.744  1.00  5.00
ATOM     95  CB  LEU H   6      82.295  92.422  95.121  1.00  5.00
ATOM     96  CA  GLY H   7      79.346  96.292  95.643  1.00  5.00
TER
CONECT    1    2
CONECT    2    4    3
CONECT    4    6    5
CONECT    6    8    7
CONECT    8   10    9
CONECT   10   12   11
CONECT   13   14
CONECT   14   16   15
CONECT   16   18   17
CONECT   18   20   19
CONECT   20   22   21
CONECT   22   24   23
CONECT   25   26
CONECT   26   28   27
CONECT   28   30   29
CONECT   30   32   31
CONECT   32   34   33
CONECT   34   36   35
CONECT   37   38
CONECT   38   40   39
CONECT   40   42   41
CONECT   42   44   43
CONECT   44   46   45
CONECT   46   48   47
CONECT   49   50
CONECT   50   52   51
CONECT   52   54   53
CONECT   54   56   55
CONECT   56   58   57
CONECT   58   60   59
CONECT   61   62
CONECT   62   64   63
CONECT   64   66   65
CONECT   66   68   67
CONECT   68   70   69
CONECT   70   72   71
CONECT   73   74
CONECT   74   76   75
CONECT   76   78   77
CONECT   78   80   79
CONECT   80   82   81
CONECT   82   84   83
CONECT   85   86
CONECT   86   88   87
CONECT   88   90   89
CONECT   90   92   91
CONECT   92   94   93
CONECT   94   96   95
ENDMDL
REMARK s20 x 8              ENERGY    -6.90370E+01 RMS    0.00
CRYST1  184.640  184.640  184.640  90.00  90.00  90.00 P 1           1
ORIGX1       1.00000   0.00000   0.00000        0.00000
ORIGX2       0.00000   1.00000   0.00000        0.00000
ORIGX2       0.00000   0.00000   1.00000        0.00000
SCALE1       1.00000   0.00000   0.00000        0.00000
SCALE2       1.00000   0.00000   0.00000        0.00000
SCALE3       1.00000   0.00000   0.00000        0.00000
ATOM      1  CA  GLY A   1      95.019  92.234 105.390  1.00  5.00
ATOM      2  CA  VAL A   2      94.136  94.480 102.369  1.00  5.00
ATOM      3  CB  VAL A   2      93.058  95.366 102.715  1.00  5.00
ATOM      4  CA  ASN A   3      96.499  95.441  99.233  1.00  5.00
ATOM      5  CB  ASN A   3      95.958  93.578  98.586  1.00  5.00
ATOM      6  CA  TYR A   4      96.197  98.371  96.866  1.00  5.00
ATOM      7  CB  TYR A   4      95.366  99.342  99.859  1.00  5.00
ATOM      8  CA  PHE A   5      97.228  98.551  93.197  1.00  5.00
ATOM      9  CB  PHE A   5      96.391  98.624  90.304  1.00  5.00
ATOM     10  CA  LEU A   6     100.398 100.230  91.785  1.00  5.00
ATOM     11  CB  LEU A   6     102.036  99.044  92.380  1.00  5.00
ATOM     12  CA  GLY A   7      99.907 102.330  88.596  1.00  5.00
TER
ATOM     13  CA  GLY B   1      83.015  94.671  86.863  1.00  5.00
ATOM     14  CA  VAL B   2      86.847  94.000  87.800  1.00  5.00
ATOM     15  CB  VAL B   2      86.908  94.200  89.278  1.00  5.00
ATOM     16  CA  ASN B   3      89.173  91.011  87.396  1.00  5.00
ATOM     17  CB  ASN B   3      89.660  91.718  85.652  1.00  5.00
ATOM     18  CA  TYR B   4      92.173  89.487  89.464  1.00  5.00
ATOM     19  CB  TYR B   4      91.756  92.129  91.527  1.00  5.00
ATOM     20  CA  PHE B   5      95.096  87.278  88.844  1.00  5.00
ATOM     21  CB  PHE B   5      93.829  86.559  86.136  1.00  5.00
ATOM     22  CA  LEU B   6      97.645  85.269  91.067  1.00  5.00
ATOM     23  CB  LEU B   6      96.604  85.594  92.798  1.00  5.00
ATOM     24  CA  GLY B   7     100.753  83.779  89.280  1.00  5.00
TER
ATOM     25  CA  GLY C   1      98.305  80.153  88.756  1.00  5.00
ATOM     26  CA  VAL C   2      94.998  81.490  90.048  1.00  5.00
ATOM     27  CB  VAL C   2      94.526  81.146  91.439  1.00  5.00
ATOM     28  CA  ASN C   3      92.607  83.885  88.338  1.00  5.00
ATOM     29  CB  ASN C   3      91.026  83.053  87.401  1.00  5.00
ATOM     30  CA  TYR C   4      89.333  85.475  89.171  1.00  5.00
ATOM     31  CB  TYR C   4      86.559  85.388  91.064  1.00  5.00
ATOM     32  CA  PHE C   5      86.860  87.634  87.423  1.00  5.00
ATOM     33  CB  PHE C   5      87.322  87.788  84.488  1.00  5.00
ATOM     34  CA  LEU C   6      83.688  89.513  88.567  1.00  5.00
ATOM     35  CB  LEU C   6      83.128  91.184  89.770  1.00  5.00
ATOM     36  CA  GLY C   7      80.913  90.724  86.374  1.00  5.00
TER
ATOM     37  CA  GLY D   1      91.738  82.758  98.763  1.00  5.00
ATOM     38  CA  VAL D   2      91.491  86.364  97.813  1.00  5.00
ATOM     39  CB  VAL D   2      92.969  86.726  97.883  1.00  5.00
ATOM     40  CA  ASN D   3      88.955  89.347  97.422  1.00  5.00
ATOM     41  CB  ASN D   3      88.622  89.099  99.479  1.00  5.00
ATOM     42  CA  TYR D   4      89.076  92.368  95.320  1.00  5.00
ATOM     43  CB  TYR D   4      91.057  89.884  94.059  1.00  5.00
ATOM     44  CA  PHE D   5      87.499  95.966  95.027  1.00  5.00
ATOM     45  CB  PHE D   5      85.397  95.599  96.964  1.00  5.00
ATOM     46  CA  LEU D   6      87.399  98.819  92.333  1.00  5.00
ATOM     47  CB  LEU D   6      87.431  99.214  90.255  1.00  5.00
ATOM     48  CA  GLY D   7      86.842 102.237  93.665  1.00  5.00
TER
ATOM     49  CA  GLY E   1      91.716  85.422 103.793  1.00  5.00
ATOM     50  CA  VAL E   2      92.954  88.837 102.351  1.00  5.00
ATOM     51  CB  VAL E   2      94.133  89.256 101.628  1.00  5.00
ATOM     52  CA  ASN E   3      91.619  91.598  99.964  1.00  5.00
ATOM     53  CB  ASN E   3      90.425  92.717  98.876  1.00  5.00
ATOM     54  CA  TYR E   4      93.141  93.618  96.860  1.00  5.00
ATOM     55  CB  TYR E   4      94.605  91.712  94.605  1.00  5.00
ATOM     56  CA  PHE E   5      92.029  97.107  95.271  1.00  5.00
ATOM     57  CB  PHE E   5      91.240  98.169  97.927  1.00  5.00
ATOM     58  CA  LEU E   6      92.060  98.465  91.701  1.00  5.00
ATOM     59  CB  LEU E   6      91.494  96.947  90.350  1.00  5.00
ATOM     60  CA  GLY E   7      92.958 102.144  91.054  1.00  5.00
TER
ATOM     61  CA  GLY F   1      88.598  97.308  82.170  1.00  5.00
ATOM     62  CA  VAL F   2      91.061  96.887  84.971  1.00  5.00
ATOM     63  CB  VAL F   2      91.494  98.049  85.775  1.00  5.00
ATOM     64  CA  ASN F   3      92.846  93.908  86.541  1.00  5.00
ATOM     65  CB  ASN F   3      93.635  92.353  85.781  1.00  5.00
ATOM     66  CA  TYR F   4      94.795  92.949  89.593  1.00  5.00
ATOM     67  CB  TYR F   4      94.816  95.071  92.197  1.00  5.00
ATOM     68  CA  PHE F   5      97.732  90.477  90.281  1.00  5.00
ATOM     69  CB  PHE F   5      99.710  88.668  88.854  1.00  5.00
ATOM     70  CA  LEU F   6      99.654  89.232  93.214  1.00  5.00
ATOM     71  CB  LEU F   6      98.761  89.478  95.089  1.00  5.00
ATOM     72  CA  GLY F   7     103.033  88.146  91.940  1.00  5.00
TER
ATOM     73  CA  GLY G   1      81.322 100.951  93.655  1.00  5.00
ATOM     74  CA  VAL G   2      81.717  97.271  92.587  1.00  5.00
ATOM     75  CB  VAL G   2      82.638  97.232  91.302  1.00  5.00
ATOM     76  CA  ASN G   3      83.597  94.509  94.165  1.00  5.00
ATOM     77  CB  ASN G   3      81.948  94.277  95.105  1.00  5.00
ATOM     78  CA  TYR G   4      85.287  90.751  93.103  1.00  5.00
ATOM     79  CB  TYR G   4      88.027  89.310  91.406  1.00  5.00
ATOM     80  CA  PHE G   5      86.334  87.363  94.750  1.00  5.00
ATOM     81  CB  PHE G   5      85.325  86.846  97.489  1.00  5.00
ATOM     82  CA  LEU G   6      89.096  84.976  94.131  1.00  5.00
ATOM     83  CB  LEU G   6      90.674  84.676  92.809  1.00  5.00
ATOM     84  CA  GLY G   7      88.869  81.344  95.589  1.00  5.00
TER
ATOM     85  CA  GLY H   1     103.349  96.693  96.852  1.00  5.00
ATOM     86  CA  VAL H   2     100.969  94.798  94.345  1.00  5.00
ATOM     87  CB  VAL H   2      99.620  94.426  94.582  1.00  5.00
ATOM     88  CA  ASN H   3     100.664  94.393  90.605  1.00  5.00
ATOM     89  CB  ASN H   3     101.692  92.676  90.654  1.00  5.00
ATOM     90  CA  TYR H   4      97.898  95.839  88.453  1.00  5.00
ATOM     91  CB  TYR H   4      99.737  97.501  86.282  1.00  5.00
ATOM     92  CA  PHE H   5      96.709  95.164  84.828  1.00  5.00
ATOM     93  CB  PHE H   5      98.252  92.685  84.996  1.00  5.00
ATOM     94  CA  LEU H   6      94.608  96.880  82.065  1.00  5.00
ATOM     95  CB  LEU H   6      95.892  98.404  82.818  1.00  5.00
ATOM     96  CA  GLY H   7      92.440  94.745  79.750  1.00  5.00
TER
CONECT    1    2
CONECT    2    4    3
CONECT    4    6    5
CONECT    6    8    7
CONECT    8   10    9
CONECT   10   12   11
CONECT   13   14
CONECT   14   16   15
CONECT   16   18   17
CONECT   18   20   19
CONECT   20   22   21
CONECT   22   24   23
CONECT   25   26
CONECT   26   28   27
CONECT   28   30   29
CONECT   30   32   31
CONECT   32   34   33
CONECT   34   36   35
CONECT   37   38
CONECT   38   40   39
CONECT   40   42   41
CONECT   42   44   43
CONECT   44   46   45
CONECT   46   48   47
CONECT   49   50
CONECT   50   52   51
CONECT   52   54   53
CONECT   54   56   55
CONECT   56   58   57
CONECT   58   60   59
CONECT   61   62
CONECT   62   64   63
CONECT   64   66   65
CONECT   66   68   67
CONECT   68   70   69
CONECT   70   72   71
CONECT   73   74
CONECT   74   76   75
CONECT   76   78   77
CONECT   78   80   79
CONECT   80   82   81
CONECT   82   84   83
CONECT   85   86
CONECT   86   88   87
CONECT   88   90   89
CONECT   90   92   91
CONECT   92   94   93
CONECT   94   96   95
ENDMDL
REMARK s20 x 8              ENERGY    -6.90369E+01 RMS    0.00
CRYST1  184.640  184.640  184.640  90.00  90.00  90.00 P 1           1
ORIGX1       1.00000   0.00000   0.00000        0.00000
ORIGX2       0.00000   1.00000   0.00000        0.00000
ORIGX2       0.00000   0.00000   1.00000        0.00000
SCALE1       1.00000   0.00000   0.00000        0.00000
SCALE2       1.00000   0.00000   0.00000        0.00000
SCALE3       1.00000   0.00000   0.00000        0.00000
ATOM      1  CA  GLY A   1      88.816  78.768  94.832  1.00  5.00
ATOM      2  CA  VAL A   2      88.638  82.648  93.802  1.00  5.00
ATOM      3  CB  VAL A   2      87.463  82.790  92.752  1.00  5.00
ATOM      4  CA  ASN A   3      86.736  85.592  95.759  1.00  5.00
ATOM      5  CB  ASN A   3      86.127  85.282  97.582  1.00  5.00
ATOM      6  CA  TYR A   4      86.017  89.350  95.073  1.00  5.00
ATOM      7  CB  TYR A   4      83.929  87.972  92.928  1.00  5.00
ATOM      8  CA  PHE A   5      85.021  92.254  97.390  1.00  5.00
ATOM      9  CB  PHE A   5      87.827  91.667  98.440  1.00  5.00
ATOM     10  CA  LEU A   6      84.398  96.052  96.868  1.00  5.00
ATOM     11  CB  LEU A   6      83.615  97.259  95.348  1.00  5.00
ATOM     12  CA  GLY A   7      85.755  98.638  99.614  1.00  5.00
TER
ATOM     13  CA  GLY B   1     101.734  85.617  96.710  1.00  5.00
ATOM     14  CA  VAL B   2      99.539  88.112  94.748  1.00  5.00
ATOM     15  CB  VAL B   2      98.957  88.718  96.011  1.00  5.00
ATOM     16  CA  ASN B   3      99.977  89.925  91.432  1.00  5.00
ATOM     17  CB  ASN B   3     101.333  88.911  90.329  1.00  5.00
ATOM     18  CA  TYR B   4      98.404  92.941  90.222  1.00  5.00
ATOM     19  CB  TYR B   4      99.951  95.910  90.338  1.00  5.00
ATOM     20  CA  PHE B   5      97.890  94.527  86.629  1.00  5.00
ATOM     21  CB  PHE B   5      96.029  94.739  84.089  1.00  5.00
ATOM     22  CA  LEU B   6      97.317  98.399  86.455  1.00  5.00
ATOM     23  CB  LEU B   6      98.316  99.991  87.245  1.00  5.00
ATOM     24  CA  GLY B   7      96.383  99.624  83.060  1.00  5.00
TER
ATOM     25  CA  GLY C   1      99.804  82.630  92.937  1.00  5.00
ATOM     26  CA  VAL C   2      96.782  84.993  92.081  1.00  5.00
ATOM     27  CB  VAL C   2      96.471  85.295  93.540  1.00  5.00
ATOM     28  CA  ASN C   3      96.425  87.973  89.575  1.00  5.00
ATOM     29  CB  ASN C   3      95.319  88.323  88.000  1.00  5.00
ATOM     30  CA  TYR C   4      94.181  91.031  89.743  1.00  5.00
ATOM     31  CB  TYR C   4      95.331  94.180  89.814  1.00  5.00
ATOM     32  CA  PHE C   5      92.769  93.783  87.318  1.00  5.00
ATOM     33  CB  PHE C   5      91.771  91.158  86.286  1.00  5.00
ATOM     34  CA  LEU C   6      91.678  97.562  87.654  1.00  5.00
ATOM     35  CB  LEU C   6      93.186  98.791  88.325  1.00  5.00
ATOM     36  CA  GLY C   7      89.845  99.731  84.985  1.00  5.00
TER
ATOM     37  CA  GLY D   1      96.700  85.259  99.925  1.00  5.00
ATOM     38  CA  VAL D   2      94.633  88.427  99.023  1.00  5.00
ATOM     39  CB  VAL D   2      94.075  88.859 100.373  1.00  5.00
ATOM     40  CA  ASN D   3      94.963  91.292  96.580  1.00  5.00
ATOM     41  CB  ASN D   3      93.575  91.627  95.012  1.00  5.00
ATOM     42  CA  TYR D   4      93.395  94.646  96.375  1.00  5.00
ATOM     43  CB  TYR D   4      93.233  93.963  99.882  1.00  5.00
ATOM     44  CA  PHE D   5      93.214  97.332  93.294  1.00  5.00
ATOM     45  CB  PHE D   5      91.886  95.157  91.820  1.00  5.00
ATOM     46  CA  LEU D   6      92.835 101.054  92.602  1.00  5.00
ATOM     47  CB  LEU D   6      94.547 102.065  93.323  1.00  5.00
ATOM     48  CA  GLY D   7      90.183 102.545  89.855  1.00  5.00
TER
ATOM     49  CA  GLY E   1      99.172 106.381  87.670  1.00  5.00
ATOM     50  CA  VAL E   2      96.925 104.136  89.650  1.00  5.00
ATOM     51  CB  VAL E   2      95.465 104.077  89.227  1.00  5.00
ATOM     52  CA  ASN E   3      98.372 101.462  92.024  1.00  5.00
ATOM     53  CB  ASN E   3     100.398 101.565  92.087  1.00  5.00
ATOM     54  CA  TYR E   4      97.410  98.102  93.653  1.00  5.00
ATOM     55  CB  TYR E   4      97.096  94.819  93.659  1.00  5.00
ATOM     56  CA  PHE E   5      97.677  96.505  97.182  1.00  5.00
ATOM     57  CB  PHE E   5      95.064  98.065  97.488  1.00  5.00
ATOM     58  CA  LEU E   6      98.194  92.895  98.479  1.00  5.00
ATOM     59  CB  LEU E   6     100.167  93.066  97.800  1.00  5.00
ATOM     60  CA  GLY E   7      96.707  91.732 101.975  1.00  5.00
TER
ATOM     61  CA  GLY F   1      85.766  98.734  87.429  1.00  5.00
ATOM     62  CA  VAL F   2      87.848  96.067  89.005  1.00  5.00
ATOM     63  CB  VAL F   2      88.569  97.087  89.784  1.00  5.00
ATOM     64  CA  ASN F   3      88.612  92.290  88.405  1.00  5.00
ATOM     65  CB  ASN F   3      87.478  91.973  86.737  1.00  5.00
ATOM     66  CA  TYR F   4      90.585  89.428  89.693  1.00  5.00
ATOM     67  CB  TYR F   4      92.728  88.837  92.197  1.00  5.00
ATOM     68  CA  PHE F   5      91.981  86.162  88.358  1.00  5.00
ATOM     69  CB  PHE F   5      92.810  84.720  85.908  1.00  5.00
ATOM     70  CA  LEU F   6      93.443  82.798  89.757  1.00  5.00
ATOM     71  CB  LEU F   6      92.576  81.882  91.439  1.00  5.00
ATOM     72  CA  GLY F   7      95.752  81.318  86.870  1.00  5.00
TER
ATOM     73  CA  GLY G   1      86.392 104.164  93.858  1.00  5.00
ATOM     74  CA  VAL G   2      88.619 101.139  94.923  1.00  5.00
ATOM     75  CB  VAL G   2      88.739 101.480  96.402  1.00  5.00
ATOM     76  CA  ASN G   3      88.472  97.196  94.598  1.00  5.00
ATOM     77  CB  ASN G   3      87.505  95.987  93.424  1.00  5.00
ATOM     78  CA  TYR G   4      89.598  93.966  96.524  1.00  5.00
ATOM     79  CB  TYR G   4      89.676  96.579  98.672  1.00  5.00
ATOM     80  CA  PHE G   5      90.190  89.991  95.583  1.00  5.00
ATOM     81  CB  PHE G   5      88.598  90.903  93.098  1.00  5.00
ATOM     82  CA  LEU G   6      90.943  86.724  97.478  1.00  5.00
ATOM     83  CB  LEU G   6      90.264  86.436  99.431  1.00  5.00
ATOM     84  CA  GLY G   7      92.478  83.291  96.943  1.00  5.00
TER
ATOM     85  CA  GLY H   1      81.289  96.251  90.114  1.00  5.00
ATOM     86  CA  VAL H   2      83.413  93.436  91.355  1.00  5.00
ATOM     87  CB  VAL H   2      83.245  92.782  92.683  1.00  5.00
ATOM     88  CA  ASN H   3      84.641  90.491  89.545  1.00  5.00
ATOM     89  CB  ASN H   3      83.874  91.239  87.873  1.00  5.00
ATOM     90  CA  TYR H   4      86.584  87.290  90.089  1.00  5.00
ATOM     91  CB  TYR H   4      88.946  86.492  92.252  1.00  5.00
ATOM     92  CA  PHE H   5      87.775  84.607  87.831  1.00  5.00
ATOM     93  CB  PHE H   5      87.386  86.734  85.873  1.00  5.00
ATOM     94  CA  LEU H   6      89.168  80.947  87.577  1.00  5.00
ATOM     95  CB  LEU H   6      88.338  80.085  89.242  1.00  5.00
ATOM     96  CA  GLY H   7      91.318  79.936  84.530  1.00  5.00
TER
CONECT    1    2
CONECT    2    4    3
CONECT    4    6    5
CONECT    6    8    7
CONECT    8   10    9
CONECT   10   12   11
CONECT   13   14
CONECT   14   16   15
CONECT   16   18   17
CONECT   18   20   19
CONECT   20   22   21
CONECT   22   24   23
CONECT   25   26
CONECT   26   28   27
CONECT   28   30   29
CONECT   30   32   31
CONECT   32   34   33
CONECT   34   36   35
CONECT   37   38
CONECT   38   40   39
CONECT   40   42   41
CONECT   42   44   43
CONECT   44   46   45
CONECT   46   48   47
CONECT   49   50
CONECT   50   52   51
CONECT   52   54   53
CONECT   54   56   55
CONECT   56   58   57
CONECT   58   60   59
CONECT   61   62
CONECT   62   64   63
CONECT   64   66   65
CONECT   66   68   67
CONECT   68   70   69
CONECT   70   72   71
CONECT   73   74
CONECT   74   76   75
CONECT   76   78   77
CONECT   78   80   79
CONECT   80   82   81
CONECT   82   84   83
CONECT   85   86
CONECT   86   88   87
CONECT   88   90   89
CONECT   90   92   91
CONECT   92   94   93
CONECT   94   96   95
ENDMDL
REMARK s20 x 8              ENERGY    -6.90367E+01 RMS    0.00
CRYST1  184.640  184.640  184.640  90.00  90.00  90.00 P 1           1
ORIGX1       1.00000   0.00000   0.00000        0.00000
ORIGX2       0.00000   1.00000   0.00000        0.00000
ORIGX2       0.00000   0.00000   1.00000        0.00000
SCALE1       1.00000   0.00000   0.00000        0.00000
SCALE2       1.00000   0.00000   0.00000        0.00000
SCALE3       1.00000   0.00000   0.00000        0.00000
ATOM      1  CA  GLY A   1      84.709  89.663  81.776  1.00  5.00
ATOM      2  CA  VAL A   2      87.034  89.844  84.717  1.00  5.00
ATOM      3  CB  VAL A   2      88.236  90.657  84.453  1.00  5.00
ATOM      4  CA  ASN A   3      86.251  90.610  88.406  1.00  5.00
ATOM      5  CB  ASN A   3      85.412  89.235  89.749  1.00  5.00
ATOM      6  CA  TYR A   4      88.391  91.550  91.365  1.00  5.00
ATOM      7  CB  TYR A   4      89.637  94.608  90.563  1.00  5.00
ATOM      8  CA  PHE A   5      87.787  92.028  95.090  1.00  5.00
ATOM      9  CB  PHE A   5      86.272  89.354  94.580  1.00  5.00
ATOM     10  CA  LEU A   6      89.539  94.531  97.769  1.00  5.00
ATOM     11  CB  LEU A   6      90.817  95.720  96.775  1.00  5.00
ATOM     12  CA  GLY A   7      88.923  93.690 101.344  1.00  5.00
TER
ATOM     13  CA  GLY B   1      92.203 101.399 103.165  1.00  5.00
ATOM     14  CA  VAL B   2      91.349  99.726  99.697  1.00  5.00
ATOM     15  CB  VAL B   2      90.169  98.948  99.971  1.00  5.00
ATOM     16  CA  ASN B   3      92.390 100.813  96.221  1.00  5.00
ATOM     17  CB  ASN B   3      93.504 102.426  95.846  1.00  5.00
ATOM     18  CA  TYR B   4      91.207  99.732  92.784  1.00  5.00
ATOM     19  CB  TYR B   4      89.936 102.842  92.225  1.00  5.00
ATOM     20  CA  PHE B   5      92.492 100.821  89.375  1.00  5.00
ATOM     21  CB  PHE B   5      94.499 100.026  91.358  1.00  5.00
ATOM     22  CA  LEU B   6      91.699 100.216  85.678  1.00  5.00
ATOM     23  CB  LEU B   6      89.599 100.633  86.034  1.00  5.00
ATOM     24  CA  GLY B   7      94.404 100.520  83.249  1.00  5.00
TER
ATOM     25  CA  GLY C   1     100.550  96.486 101.771  1.00  5.00
ATOM     26  CA  VAL C   2      99.579  94.262  98.800  1.00  5.00
ATOM     27  CB  VAL C   2      98.460  93.393  99.138  1.00  5.00
ATOM     28  CA  ASN C   3      98.507  94.694  95.105  1.00  5.00
ATOM     29  CB  ASN C   3      99.334  96.530  95.027  1.00  5.00
ATOM     30  CA  TYR C   4      96.521  92.762  92.680  1.00  5.00
ATOM     31  CB  TYR C   4      94.950  89.840  92.680  1.00  5.00
ATOM     32  CA  PHE C   5      95.712  92.712  88.949  1.00  5.00
ATOM     33  CB  PHE C   5      95.879  93.974  86.370  1.00  5.00
ATOM     34  CA  LEU C   6      93.172  90.867  86.655  1.00  5.00
ATOM     35  CB  LEU C   6      91.574  90.425  87.946  1.00  5.00
ATOM     36  CA  GLY C   7      94.552  91.000  83.115  1.00  5.00
TER
ATOM     37  CA  GLY D   1      92.620  94.937  82.153  1.00  5.00
ATOM     38  CA  VAL D   2      91.842  95.855  85.826  1.00  5.00
ATOM     39  CB  VAL D   2      90.569  95.234  86.203  1.00  5.00
ATOM     40  CA  ASN D   3      93.952  96.418  89.108  1.00  5.00
ATOM     41  CB  ASN D   3      95.091  97.325  87.823  1.00  5.00
ATOM     42  CA  TYR D   4      93.593  96.128  92.993  1.00  5.00
ATOM     43  CB  TYR D   4      91.959  93.086  93.202  1.00  5.00
ATOM     44  CA  PHE D   5      95.326  97.537  96.164  1.00  5.00
ATOM     45  CB  PHE D   5      97.267  99.430  97.589  1.00  5.00
ATOM     46  CA  LEU D   6      95.234  96.666  99.968  1.00  5.00
ATOM     47  CB  LEU D   6      93.920  95.176 100.569  1.00  5.00
ATOM     48  CA  GLY D   7      96.880  99.237 102.196  1.00  5.00
TER
ATOM     49  CA  GLY E   1      94.318  85.176  83.855  1.00  5.00
ATOM     50  CA  VAL E   2      94.979  86.989  87.208  1.00  5.00
ATOM     51  CB  VAL E   2      95.836  86.185  88.065  1.00  5.00
ATOM     52  CA  ASN E   3      98.338  88.276  88.680  1.00  5.00
ATOM     53  CB  ASN E   3      98.704  90.200  88.356  1.00  5.00
ATOM     54  CA  TYR E   4      99.526  89.790  92.016  1.00  5.00
ATOM     55  CB  TYR E   4     101.188  86.994  92.882  1.00  5.00
ATOM     56  CA  PHE E   5     101.865  92.266  93.752  1.00  5.00
ATOM     57  CB  PHE E   5     100.545  93.672  91.469  1.00  5.00
ATOM     58  CA  LEU E   6     103.252  92.592  97.387  1.00  5.00
ATOM     59  CB  LEU E   6     102.513  90.887  97.940  1.00  5.00
ATOM     60  CA  GLY E   7     105.934  95.525  98.209  1.00  5.00
TER
ATOM     61  CA  GLY F   1      98.180  87.556 100.363  1.00  5.00
ATOM     62  CA  VAL F   2      96.755  87.811  96.811  1.00  5.00
ATOM     63  CB  VAL F   2      97.595  88.820  96.101  1.00  5.00
ATOM     64  CA  ASN F   3      94.828  85.115  95.085  1.00  5.00
ATOM     65  CB  ASN F   3      94.177  83.146  95.312  1.00  5.00
ATOM     66  CA  TYR F   4      93.487  84.347  91.668  1.00  5.00
ATOM     67  CB  TYR F   4      94.235  81.935  89.391  1.00  5.00
ATOM     68  CA  PHE F   5      90.441  82.108  90.758  1.00  5.00
ATOM     69  CB  PHE F   5      89.691  83.554  93.223  1.00  5.00
ATOM     70  CA  LEU F   6      89.192  80.548  87.505  1.00  5.00
ATOM     71  CB  LEU F   6      90.238  81.027  85.715  1.00  5.00
ATOM     72  CA  GLY F   7      85.796  78.987  87.217  1.00  5.00
TER
ATOM     73  CA  GLY G   1      85.927  84.414  83.349  1.00  5.00
ATOM     74  CA  VAL G   2      88.570  85.239  85.850  1.00  5.00
ATOM     75  CB  VAL G   2      89.676  86.228  85.503  1.00  5.00
ATOM     76  CA  ASN G   3      87.710  86.070  89.476  1.00  5.00
ATOM     77  CB  ASN G   3      86.732  84.902  90.792  1.00  5.00
ATOM     78  CA  TYR G   4      90.502  87.423  92.004  1.00  5.00
ATOM     79  CB  TYR G   4      91.554  85.623  89.387  1.00  5.00
ATOM     80  CA  PHE G   5      90.862  88.610  95.798  1.00  5.00
ATOM     81  CB  PHE G   5      89.409  88.845  98.317  1.00  5.00
ATOM     82  CA  LEU G   6      93.199  90.905  97.474  1.00  5.00
ATOM     83  CB  LEU G   6      94.302  92.362  96.650  1.00  5.00
ATOM     84  CA  GLY G   7      93.117  90.147 101.191  1.00  5.00
TER
ATOM     85  CA  GLY H   1      83.674  95.102 101.152  1.00  5.00
ATOM     86  CA  VAL H   2      85.126  96.950  98.057  1.00  5.00
ATOM     87  CB  VAL H   2      85.384  98.341  97.808  1.00  5.00
ATOM     88  CA  ASN H   3      84.759  95.333  94.291  1.00  5.00
ATOM     89  CB  ASN H   3      83.326  96.069  93.231  1.00  5.00
ATOM     90  CA  TYR H   4      86.216  96.160  90.577  1.00  5.00
ATOM     91  CB  TYR H   4      87.429  97.968  93.203  1.00  5.00
ATOM     92  CA  PHE H   5      85.299  94.718  87.253  1.00  5.00
ATOM     93  CB  PHE H   5      83.480  97.041  86.937  1.00  5.00
ATOM     94  CA  LEU H   6      86.331  94.899  83.510  1.00  5.00
ATOM     95  CB  LEU H   6      87.557  95.432  82.430  1.00  5.00
ATOM     96  CA  GLY H   7      83.738  94.459  80.791  1.00  5.00
TER
CONECT    1    2
CONECT    2    4    3
CONECT    4    6    5
CONECT    6    8    7
CONECT    8   10    9
CONECT   10   12   11
CONECT   13   14
CONECT   14   16   15
CONECT   16   18   17
CONECT   18   20   19
CONECT   20   22   21
CONECT   22   24   23
CONECT   25   26
CONECT   26   28   27
CONECT   28   30   29
CONECT   30   32   31
CONECT   32   34   33
CONECT   34   36   35
CONECT   37   38
CONECT   38   40   39
CONECT   40   42   41
CONECT   42   44   43
CONECT   44   46   45
CONECT   46   48   47
CONECT   49   50
CONECT   50   52   51
CONECT   52   54   53
CONECT   54   56   55
CONECT   56   58   57
CONECT   58   60   59
CONECT   61   62
CONECT   62   64   63
CONECT   64   66   65
CONECT   66   68   67
CONECT   68   70   69
CONECT   70   72   71
CONECT   73   74
CONECT   74   76   75
CONECT   76   78   77
CONECT   78   80   79
CONECT   80   82   81
CONECT   82   84   83
CONECT   85   86
CONECT   86   88   87
CONECT   88   90   89
CONECT   90   92   91
CONECT   92   94   93
CONECT   94   96   95
ENDMDL
REMARK s20 x 8              ENERGY    -6.90367E+01 RMS    0.00
CRYST1  184.640  184.640  184.640  90.00  90.00  90.00 P 1           1
ORIGX1       1.00000   0.00000   0.00000        0.00000
ORIGX2       0.00000   1.00000   0.00000        0.00000
ORIGX2       0.00000   0.00000   1.00000        0.00000
SCALE1       1.00000   0.00000   0.00000        0.00000
SCALE2       1.00000   0.00000   0.00000        0.00000
SCALE3       1.00000   0.00000   0.00000        0.00000
ATOM      1  CA  GLY A   1      97.260  87.409 102.688  1.00  5.00
ATOM      2  CA  VAL A   2      94.880  89.353 100.269  1.00  5.00
ATOM      3  CB  VAL A   2      95.550  89.088  98.901  1.00  5.00
ATOM      4  CA  ASN A   3      92.006  91.411 101.131  1.00  5.00
ATOM      5  CB  ASN A   3      93.640  92.476 101.847  1.00  5.00
ATOM      6  CA  TYR A   4      88.354  91.374 100.234  1.00  5.00
ATOM      7  CB  TYR A   4      85.690  90.841 102.239  1.00  5.00
ATOM      8  CA  PHE A   5      85.936  94.334 100.179  1.00  5.00
ATOM      9  CB  PHE A   5      87.491  94.997  97.604  1.00  5.00
ATOM     10  CA  LEU A   6      82.042  94.727 100.414  1.00  5.00
ATOM     11  CB  LEU A   6      81.946  94.033 102.295  1.00  5.00
ATOM     12  CA  GLY A   7      80.856  97.508  98.388  1.00  5.00
TER
ATOM     13  CA  GLY B   1      83.013  86.189  93.708  1.00  5.00
ATOM     14  CA  VAL B   2      86.857  87.279  93.910  1.00  5.00
ATOM     15  CB  VAL B   2      86.873  88.345  94.860  1.00  5.00
ATOM     16  CA  ASN B   3      90.180  85.145  93.908  1.00  5.00
ATOM     17  CB  ASN B   3      89.110  83.551  93.105  1.00  5.00
ATOM     18  CA  TYR B   4      93.767  85.895  95.334  1.00  5.00
ATOM     19  CB  TYR B   4      95.271  84.191  97.696  1.00  5.00
ATOM     20  CA  PHE B   5      97.492  84.603  94.592  1.00  5.00
ATOM     21  CB  PHE B   5      96.898  82.640  92.513  1.00  5.00
ATOM     22  CA  LEU B   6     101.214  85.039  95.706  1.00  5.00
ATOM     23  CB  LEU B   6     100.287  85.628  97.486  1.00  5.00
ATOM     24  CA  GLY B   7     103.886  84.809  93.239  1.00  5.00
TER
ATOM     25  CA  GLY C   1      79.158  92.883  88.626  1.00  5.00
ATOM     26  CA  VAL C   2      82.349  92.595  90.702  1.00  5.00
ATOM     27  CB  VAL C   2      82.517  91.094  90.793  1.00  5.00
ATOM     28  CA  ASN C   3      85.272  94.918  91.506  1.00  5.00
ATOM     29  CB  ASN C   3      85.490  96.914  91.531  1.00  5.00
ATOM     30  CA  TYR C   4      89.241  94.738  92.093  1.00  5.00
ATOM     31  CB  TYR C   4      90.866  93.936  89.349  1.00  5.00
ATOM     32  CA  PHE C   5      92.295  97.142  93.298  1.00  5.00
ATOM     33  CB  PHE C   5      92.798  99.264  95.074  1.00  5.00
ATOM     34  CA  LEU C   6      95.960  97.250  93.399  1.00  5.00
ATOM     35  CB  LEU C   6      97.011  96.268  91.740  1.00  5.00
ATOM     36  CA  GLY C   7      97.293  99.956  95.750  1.00  5.00
TER
ATOM     37  CA  GLY D   1      87.221  87.972  83.470  1.00  5.00
ATOM     38  CA  VAL D   2      89.701  90.174  85.377  1.00  5.00
ATOM     39  CB  VAL D   2      89.148  91.431  85.725  1.00  5.00
ATOM     40  CA  ASN D   3      93.107  90.039  87.532  1.00  5.00
ATOM     41  CB  ASN D   3      94.080  89.523  85.786  1.00  5.00
ATOM     42  CA  TYR D   4      95.674  92.210  89.109  1.00  5.00
ATOM     43  CB  TYR D   4      93.774  93.249  91.647  1.00  5.00
ATOM     44  CA  PHE D   5      99.131  92.189  90.707  1.00  5.00
ATOM     45  CB  PHE D   5      99.473  90.608  88.093  1.00  5.00
ATOM     46  CA  LEU D   6     100.885  94.171  93.426  1.00  5.00
ATOM     47  CB  LEU D   6     100.362  95.636  94.727  1.00  5.00
ATOM     48  CA  GLY D   7     104.736  94.580  93.398  1.00  5.00
TER
ATOM     49  CA  GLY E   1      84.677  86.506  88.899  1.00  5.00
ATOM     50  CA  VAL E   2      87.872  88.672  89.766  1.00  5.00
ATOM     51  CB  VAL E   2      87.616  90.112  89.927  1.00  5.00
ATOM     52  CA  ASN E   3      91.590  87.906  90.816  1.00  5.00
ATOM     53  CB  ASN E   3      92.531  86.248  91.367  1.00  5.00
ATOM     54  CA  TYR E   4      94.481  89.449  92.631  1.00  5.00
ATOM     55  CB  TYR E   4      92.987  89.997  95.694  1.00  5.00
ATOM     56  CA  PHE E   5      98.447  88.695  92.973  1.00  5.00
ATOM     57  CB  PHE E   5      99.792  86.383  91.532  1.00  5.00
ATOM     58  CA  LEU E   6     101.130  89.639  95.595  1.00  5.00
ATOM     59  CB  LEU E   6     100.570  90.766  97.296  1.00  5.00
ATOM     60  CA  GLY E   7     104.732  89.816  94.864  1.00  5.00
TER
ATOM     61  CA  GLY F   1      92.056  87.433  80.660  1.00  5.00
ATOM     62  CA  VAL F   2      92.866  91.017  81.802  1.00  5.00
ATOM     63  CB  VAL F   2      91.725  91.957  81.837  1.00  5.00
ATOM     64  CA  ASN F   3      95.538  91.910  84.180  1.00  5.00
ATOM     65  CB  ASN F   3      96.811  92.164  82.717  1.00  5.00
ATOM     66  CA  TYR F   4      96.990  95.124  85.512  1.00  5.00
ATOM     67  CB  TYR F   4      94.709  95.916  87.843  1.00  5.00
ATOM     68  CA  PHE F   5     100.033  95.566  87.403  1.00  5.00
ATOM     69  CB  PHE F   5     102.553  94.137  88.168  1.00  5.00
ATOM     70  CA  LEU F   6     100.690  98.038  90.254  1.00  5.00
ATOM     71  CB  LEU F   6     100.247 100.083  90.934  1.00  5.00
ATOM     72  CA  GLY F   7     104.264  98.334  91.942  1.00  5.00
TER
ATOM     73  CA  GLY G   1      78.786  90.986  94.300  1.00  5.00
ATOM     74  CA  VAL G   2      81.827  91.776  96.745  1.00  5.00
ATOM     75  CB  VAL G   2      82.688  90.817  97.486  1.00  5.00
ATOM     76  CA  ASN G   3      85.348  92.780  95.534  1.00  5.00
ATOM     77  CB  ASN G   3      84.266  94.282  94.707  1.00  5.00
ATOM     78  CA  TYR G   4      89.102  91.952  96.158  1.00  5.00
ATOM     79  CB  TYR G   4      90.283  91.146  93.069  1.00  5.00
ATOM     80  CA  PHE G   5      92.177  94.165  96.990  1.00  5.00
ATOM     81  CB  PHE G   5      93.274  95.669  99.334  1.00  5.00
ATOM     82  CA  LEU G   6      95.839  93.919  96.226  1.00  5.00
ATOM     83  CB  LEU G   6      96.489  92.682  94.597  1.00  5.00
ATOM     84  CA  GLY G   7      97.867  95.278  99.070  1.00  5.00
TER
ATOM     85  CA  GLY H   1      96.746 103.307  92.692  1.00  5.00
ATOM     86  CA  VAL H   2      95.301 100.672  90.108  1.00  5.00
ATOM     87  CB  VAL H   2      96.215  99.935  89.147  1.00  5.00
ATOM     88  CA  ASN H   3      91.501  99.515  89.978  1.00  5.00
ATOM     89  CB  ASN H   3      90.891 101.290  90.661  1.00  5.00
ATOM     90  CA  TYR H   4      89.884  97.097  87.789  1.00  5.00
ATOM     91  CB  TYR H   4      91.749  96.086  85.150  1.00  5.00
ATOM     92  CA  PHE H   5      86.358  95.829  87.486  1.00  5.00
ATOM     93  CB  PHE H   5      83.383  96.321  87.597  1.00  5.00
ATOM     94  CA  LEU H   6      84.656  92.591  86.567  1.00  5.00
ATOM     95  CB  LEU H   6      83.478  90.848  86.510  1.00  5.00
ATOM     96  CA  GLY H   7      82.088  93.865  83.889  1.00  5.00
TER
CONECT    1    2
CONECT    2    4    3
CONECT    4    6    5
CONECT    6    8    7
CONECT    8   10    9
CONECT   10   12   11
CONECT   13   14
CONECT   14   16   15
CONECT   16   18   17
CONECT   18   20   19
CONECT   20   22   21
CONECT   22   24   23
CONECT   25   26
CONECT   26   28   27
CONECT   28   30   29
CONECT   30   32   31
CONECT   32   34   33
CONECT   34   36   35
CONECT   37   38
CONECT   38   40   39
CONECT   40   42   41
CONECT   42   44   43
CONECT   44   46   45
CONECT   46   48   47
CONECT   49   50
CONECT   50   52   51
CONECT   52   54   53
CONECT   54   56   55
CONECT   56   58   57
CONECT   58   60   59
CONECT   61   62
CONECT   62   64   63
CONECT   64   66   65
CONECT   66   68   67
CONECT   68   70   69
CONECT   70   72   71
CONECT   73   74
CONECT   74   76   75
CONECT   76   78   77
CONECT   78   80   79
CONECT   80   82   81
CONECT   82   84   83
CONECT   85   86
CONECT   86   88   87
CONECT   88   90   89
CONECT   90   92   91
CONECT   92   94   93
CONECT   94   96   95
ENDMDL
REMARK s20 x 8              ENERGY    -6.90365E+01 RMS    0.00
CRYST1  184.640  184.640  184.640  90.00  90.00  90.00 P 1           1
ORIGX1       1.00000   0.00000   0.00000        0.00000
ORIGX2       0.00000   1.00000   0.00000        0.00000
ORIGX2       0.00000   0.00000   1.00000        0.00000
SCALE1       1.00000   0.00000   0.00000        0.00000
SCALE2       1.00000   0.00000   0.00000        0.00000
SCALE3       1.00000   0.00000   0.00000        0.00000
ATOM      1  CA  GLY A   1      91.181  89.412 102.994  1.00  5.00
ATOM      2  CA  VAL A   2      92.625  91.327  99.917  1.00  5.00
ATOM      3  CB  VAL A   2      92.930  90.361  98.718  1.00  5.00
ATOM      4  CA  ASN A   3      91.586  94.172  97.882  1.00  5.00
ATOM      5  CB  ASN A   3      92.190  95.292  99.525  1.00  5.00
ATOM      6  CA  TYR A   4      91.856  95.191  94.315  1.00  5.00
ATOM      7  CB  TYR A   4      91.064  92.416  92.798  1.00  5.00
ATOM      8  CA  PHE A   5      90.547  98.382  92.448  1.00  5.00
ATOM      9  CB  PHE A   5      91.196  99.058  95.303  1.00  5.00
ATOM     10  CA  LEU A   6      90.359 100.038  88.994  1.00  5.00
ATOM     11  CB  LEU A   6      89.946  99.385  87.049  1.00  5.00
ATOM     12  CA  GLY A   7      90.111 103.962  88.700  1.00  5.00
TER
ATOM     13  CA  GLY B   1      81.174  94.463  85.845  1.00  5.00
ATOM     14  CA  VAL B   2      83.183  92.089  88.007  1.00  5.00
ATOM     15  CB  VAL B   2      83.499  92.808  89.322  1.00  5.00
ATOM     16  CA  ASN B   3      83.973  88.159  87.354  1.00  5.00
ATOM     17  CB  ASN B   3      83.391  87.277  85.645  1.00  5.00
ATOM     18  CA  TYR B   4      85.504  85.028  89.162  1.00  5.00
ATOM     19  CB  TYR B   4      83.545  83.095  91.100  1.00  5.00
ATOM     20  CA  PHE B   5      86.853  81.865  88.208  1.00  5.00
ATOM     21  CB  PHE B   5      87.123  80.251  85.613  1.00  5.00
ATOM     22  CA  LEU B   6      87.500  78.299  89.962  1.00  5.00
ATOM     23  CB  LEU B   6      86.811  77.578  91.714  1.00  5.00
ATOM     24  CA  GLY B   7      89.983  75.785  88.692  1.00  5.00
TER
ATOM     25  CA  GLY C   1      90.807  95.884  83.270  1.00  5.00
ATOM     26  CA  VAL C   2      92.428  94.274  86.451  1.00  5.00
ATOM     27  CB  VAL C   2      92.432  94.727  87.919  1.00  5.00
ATOM     28  CA  ASN C   3      92.906  90.530  87.764  1.00  5.00
ATOM     29  CB  ASN C   3      92.340  89.680  86.026  1.00  5.00
ATOM     30  CA  TYR C   4      93.633  88.990  91.118  1.00  5.00
ATOM     31  CB  TYR C   4      95.026  90.581  93.654  1.00  5.00
ATOM     32  CA  PHE C   5      94.184  85.441  92.496  1.00  5.00
ATOM     33  CB  PHE C   5      94.372  82.536  92.190  1.00  5.00
ATOM     34  CA  LEU C   6      93.995  83.711  96.066  1.00  5.00
ATOM     35  CB  LEU C   6      92.886  84.762  97.638  1.00  5.00
ATOM     36  CA  GLY C   7      96.171  80.684  97.216  1.00  5.00
TER
ATOM     37  CA  GLY D   1      92.847  77.700  94.139  1.00  5.00
ATOM     38  CA  VAL D   2      90.388  80.656  93.330  1.00  5.00
ATOM     39  CB  VAL D   2      90.325  81.251  94.621  1.00  5.00
ATOM     40  CA  ASN D   3      90.829  83.570  90.837  1.00  5.00
ATOM     41  CB  ASN D   3      90.924  83.107  88.851  1.00  5.00
ATOM     42  CA  TYR D   4      89.054  86.915  90.231  1.00  5.00
ATOM     43  CB  TYR D   4      87.329  85.016  92.371  1.00  5.00
ATOM     44  CA  PHE D   5      88.584  89.636  87.532  1.00  5.00
ATOM     45  CB  PHE D   5      87.856  87.168  86.279  1.00  5.00
ATOM     46  CA  LEU D   6      87.595  93.213  87.352  1.00  5.00
ATOM     47  CB  LEU D   6      88.033  94.859  88.561  1.00  5.00
ATOM     48  CA  GLY D   7      86.643  94.270  83.860  1.00  5.00
TER
ATOM     49  CA  GLY E   1      98.772  84.263 100.222  1.00  5.00
ATOM     50  CA  VAL E   2      97.336  86.186  97.273  1.00  5.00
ATOM     51  CB  VAL E   2      97.271  87.686  97.424  1.00  5.00
ATOM     52  CA  ASN E   3      98.363  86.929  93.515  1.00  5.00
ATOM     53  CB  ASN E   3      97.823  85.011  93.935  1.00  5.00
ATOM     54  CA  TYR E   4      97.693  89.928  91.126  1.00  5.00
ATOM     55  CB  TYR E   4      99.137  92.757  92.082  1.00  5.00
ATOM     56  CA  PHE E   5      97.333  90.505  87.405  1.00  5.00
ATOM     57  CB  PHE E   5      95.738  87.971  87.947  1.00  5.00
ATOM     58  CA  LEU E   6      96.851  93.522  85.118  1.00  5.00
ATOM     59  CB  LEU E   6      98.638  94.145  85.908  1.00  5.00
ATOM     60  CA  GLY E   7      96.215  92.620  81.463  1.00  5.00
TER
ATOM     61  CA  GLY F   1     100.917 101.421  85.051  1.00  5.00
ATOM     62  CA  VAL F   2      99.734 100.032  88.463  1.00  5.00
ATOM     63  CB  VAL F   2      99.278  98.678  89.005  1.00  5.00
ATOM     64  CA  ASN F   3      99.095 101.359  92.144  1.00  5.00
ATOM     65  CB  ASN F   3      99.019 102.987  91.044  1.00  5.00
ATOM     66  CA  TYR F   4      99.397  99.268  95.437  1.00  5.00
ATOM     67  CB  TYR F   4      99.337  96.037  96.267  1.00  5.00
ATOM     68  CA  PHE F   5      98.107 100.111  98.872  1.00  5.00
ATOM     69  CB  PHE F   5      97.219 102.940  99.153  1.00  5.00
ATOM     70  CA  LEU F   6      99.406  98.135 101.778  1.00  5.00
ATOM     71  CB  LEU F   6     100.592  96.572 101.016  1.00  5.00
ATOM     72  CA  GLY F   7      97.805  99.193 105.360  1.00  5.00
TER
ATOM     73  CA  GLY G   1      95.608  94.727 105.015  1.00  5.00
ATOM     74  CA  VAL G   2      96.593  94.381 101.369  1.00  5.00
ATOM     75  CB  VAL G   2      97.148  93.034 100.973  1.00  5.00
ATOM     76  CA  ASN G   3      95.326  96.517  98.464  1.00  5.00
ATOM     77  CB  ASN G   3      95.135  98.156  99.776  1.00  5.00
ATOM     78  CA  TYR G   4      96.014  96.952  94.838  1.00  5.00
ATOM     79  CB  TYR G   4      95.858  94.839  92.090  1.00  5.00
ATOM     80  CA  PHE G   5      94.826  99.520  92.198  1.00  5.00
ATOM     81  CB  PHE G   5      94.881 102.466  91.741  1.00  5.00
ATOM     82  CA  LEU G   6      94.768  99.528  88.366  1.00  5.00
ATOM     83  CB  LEU G   6      94.555  98.511  86.594  1.00  5.00
ATOM     84  CA  GLY G   7      95.203 102.587  85.936  1.00  5.00
TER
ATOM     85  CA  GLY H   1      85.591 103.757  89.316  1.00  5.00
ATOM     86  CA  VAL H   2      85.394  99.837  89.839  1.00  5.00
ATOM     87  CB  VAL H   2      84.702  99.142  88.641  1.00  5.00
ATOM     88  CA  ASN H   3      86.551  97.741  92.760  1.00  5.00
ATOM     89  CB  ASN H   3      84.603  97.823  93.295  1.00  5.00
ATOM     90  CA  TYR H   4      87.294  94.007  93.193  1.00  5.00
ATOM     91  CB  TYR H   4      87.002  91.079  91.646  1.00  5.00
ATOM     92  CA  PHE H   5      87.648  92.409  96.607  1.00  5.00
ATOM     93  CB  PHE H   5      84.789  91.890  97.030  1.00  5.00
ATOM     94  CA  LEU H   6      88.931  88.859  97.887  1.00  5.00
ATOM     95  CB  LEU H   6      89.723  88.470  96.016  1.00  5.00
ATOM     96  CA  GLY H   7      87.826  87.395 101.279  1.00  5.00
TER
CONECT    1    2
CONECT    2    4    3
CONECT    4    6    5
CONECT    6    8    7
CONECT    8   10    9
CONECT   10   12   11
CONECT   13   14
CONECT   14   16   15
CONECT   16   18   17
CONECT   18   20   19
CONECT   20   22   21
CONECT   22   24   23
CONECT   25   26
CONECT   26   28   27
CONECT   28   30   29
CONECT   30   32   31
CONECT   32   34   33
CONECT   34   36   35
CONECT   37   38
CONECT   38   40   39
CONECT   40   42   41
CONECT   42   44   43
CONECT   44   46   45
CONECT   46   48   47
CONECT   49   50
CONECT   50   52   51
CONECT   52   54   53
CONECT   54   56   55
CONECT   56   58   57
CONECT   58   60   59
CONECT   61   62
CONECT   62   64   63
CONECT   64   66   65
CONECT   66   68   67
CONECT   68   70   69
CONECT   70   72   71
CONECT   73   74
CONECT   74   76   75
CONECT   76   78   77
CONECT   78   80   79
CONECT   80   82   81
CONECT   82   84   83
CONECT   85   86
CONECT   86   88   87
CONECT   88   90   89
CONECT   90   92   91
CONECT   92   94   93
CONECT   94   96   95
ENDMDL
REMARK s20 x 8              ENERGY    -6.90362E+01 RMS    0.00
CRYST1  184.640  184.640  184.640  90.00  90.00  90.00 P 1           1
ORIGX1       1.00000   0.00000   0.00000        0.00000
ORIGX2       0.00000   1.00000   0.00000        0.00000
ORIGX2       0.00000   0.00000   1.00000        0.00000
SCALE1       1.00000   0.00000   0.00000        0.00000
SCALE2       1.00000   0.00000   0.00000        0.00000
SCALE3       1.00000   0.00000   0.00000        0.00000
ATOM      1  CA  GLY A   1      81.863  91.998  94.882  1.00  5.00
ATOM      2  CA  VAL A   2      85.365  92.657  93.614  1.00  5.00
ATOM      3  CB  VAL A   2      86.402  91.546  93.708  1.00  5.00
ATOM      4  CA  ASN A   3      87.180  94.941  90.781  1.00  5.00
ATOM      5  CB  ASN A   3      86.305  96.434  91.699  1.00  5.00
ATOM      6  CA  TYR A   4      90.699  95.197  89.237  1.00  5.00
ATOM      7  CB  TYR A   4      92.486  92.972  90.921  1.00  5.00
ATOM      8  CA  PHE A   5      92.815  97.687  87.153  1.00  5.00
ATOM      9  CB  PHE A   5      90.843  99.144  89.011  1.00  5.00
ATOM     10  CA  LEU A   6      95.668  97.763  84.799  1.00  5.00
ATOM     11  CB  LEU A   6      96.258  96.115  83.706  1.00  5.00
ATOM     12  CA  GLY A   7      97.720 100.611  83.757  1.00  5.00
TER
ATOM     13  CA  GLY B   1      95.231  91.772  81.323  1.00  5.00
ATOM     14  CA  VAL B   2      93.071  91.096  84.551  1.00  5.00
ATOM     15  CB  VAL B   2      92.408  92.517  84.600  1.00  5.00
ATOM     16  CA  ASN B   3      91.813  87.844  85.827  1.00  5.00
ATOM     17  CB  ASN B   3      92.482  86.209  84.839  1.00  5.00
ATOM     18  CA  TYR B   4      88.545  87.082  87.931  1.00  5.00
ATOM     19  CB  TYR B   4      86.436  84.867  86.508  1.00  5.00
ATOM     20  CA  PHE B   5      87.551  84.204  90.316  1.00  5.00
ATOM     21  CB  PHE B   5      88.663  82.724  92.693  1.00  5.00
ATOM     22  CA  LEU B   6      84.168  83.007  91.565  1.00  5.00
ATOM     23  CB  LEU B   6      83.271  83.370  89.819  1.00  5.00
ATOM     24  CA  GLY B   7      85.215  80.683  94.501  1.00  5.00
TER
ATOM     25  CA  GLY C   1     101.840  89.747  88.633  1.00  5.00
ATOM     26  CA  VAL C   2      99.443  90.238  91.428  1.00  5.00
ATOM     27  CB  VAL C   2      99.116  91.620  91.490  1.00  5.00
ATOM     28  CA  ASN C   3      96.460  88.397  93.007  1.00  5.00
ATOM     29  CB  ASN C   3      95.671  86.673  92.313  1.00  5.00
ATOM     30  CA  TYR C   4      93.313  89.565  95.248  1.00  5.00
ATOM     31  CB  TYR C   4      90.944  91.924  94.944  1.00  5.00
ATOM     32  CA  PHE C   5      90.781  87.959  97.351  1.00  5.00
ATOM     33  CB  PHE C   5      89.353  85.390  97.713  1.00  5.00
ATOM     34  CA  LEU C   6      87.373  88.938  99.134  1.00  5.00
ATOM     35  CB  LEU C   6      85.952  90.171  98.206  1.00  5.00
ATOM     36  CA  GLY C   7      86.472  86.750 101.919  1.00  5.00
TER
ATOM     37  CA  GLY D   1      83.922  84.164  98.313  1.00  5.00
ATOM     38  CA  VAL D   2      84.978  86.098  95.146  1.00  5.00
ATOM     39  CB  VAL D   2      83.847  86.953  94.503  1.00  5.00
ATOM     40  CA  ASN D   3      88.688  86.759  93.961  1.00  5.00
ATOM     41  CB  ASN D   3      90.579  86.079  93.784  1.00  5.00
ATOM     42  CA  TYR D   4      90.522  89.124  91.723  1.00  5.00
ATOM     43  CB  TYR D   4      89.092  91.621  89.974  1.00  5.00
ATOM     44  CA  PHE D   5      93.683  89.043  89.627  1.00  5.00
ATOM     45  CB  PHE D   5      92.252  86.572  89.110  1.00  5.00
ATOM     46  CA  LEU D   6      96.180  91.237  87.711  1.00  5.00
ATOM     47  CB  LEU D   6      95.560  93.234  87.927  1.00  5.00
ATOM     48  CA  GLY D   7      98.247  89.959  84.974  1.00  5.00
TER
ATOM     49  CA  GLY E   1      88.659  89.333 106.118  1.00  5.00
ATOM     50  CA  VAL E   2      90.527  90.827 103.052  1.00  5.00
ATOM     51  CB  VAL E   2      89.770  92.128 103.136  1.00  5.00
ATOM     52  CA  ASN E   3      93.430  89.096 101.382  1.00  5.00
ATOM     53  CB  ASN E   3      92.661  87.192 101.427  1.00  5.00
ATOM     54  CA  TYR E   4      95.959  90.202  98.703  1.00  5.00
ATOM     55  CB  TYR E   4      93.922  92.825  97.921  1.00  5.00
ATOM     56  CA  PHE E   5      98.599  87.907  96.902  1.00  5.00
ATOM     57  CB  PHE E   5      96.090  86.257  96.673  1.00  5.00
ATOM     58  CA  LEU E   6     101.957  88.544  95.178  1.00  5.00
ATOM     59  CB  LEU E   6     102.662  90.214  96.100  1.00  5.00
ATOM     60  CA  GLY E   7     104.401  87.220  92.752  1.00  5.00
TER
ATOM     61  CA  GLY F   1     105.128  98.248  89.917  1.00  5.00
ATOM     62  CA  VAL F   2     101.711  97.072  91.433  1.00  5.00
ATOM     63  CB  VAL F   2     102.150  95.852  92.122  1.00  5.00
ATOM     64  CA  ASN F   3      99.117  98.148  94.234  1.00  5.00
ATOM     65  CB  ASN F   3      98.160  99.582  93.279  1.00  5.00
ATOM     66  CA  TYR F   4      95.989  96.893  96.241  1.00  5.00
ATOM     67  CB  TYR F   4      96.224  95.631  99.354  1.00  5.00
ATOM     68  CA  PHE F   5      93.287  98.867  98.326  1.00  5.00
ATOM     69  CB  PHE F   5      93.407  99.509  95.312  1.00  5.00
ATOM     70  CA  LEU F   6      90.674  96.999 100.516  1.00  5.00
ATOM     71  CB  LEU F   6      91.409  96.264 101.935  1.00  5.00
ATOM     72  CA  GLY F   7      88.041  99.354 102.506  1.00  5.00
TER
ATOM     73  CA  GLY G   1      84.364  95.208  98.517  1.00  5.00
ATOM     74  CA  VAL G   2      87.993  95.245  97.657  1.00  5.00
ATOM     75  CB  VAL G   2      88.856  94.167  98.237  1.00  5.00
ATOM     76  CA  ASN G   3      89.912  96.741  94.496  1.00  5.00
ATOM     77  CB  ASN G   3      89.034  98.493  94.575  1.00  5.00
ATOM     78  CA  TYR G   4      93.508  96.116  93.143  1.00  5.00
ATOM     79  CB  TYR G   4      95.443  93.748  94.361  1.00  5.00
ATOM     80  CA  PHE G   5      95.683  98.023  90.636  1.00  5.00
ATOM     81  CB  PHE G   5      95.713 100.222  88.724  1.00  5.00
ATOM     82  CA  LEU G   6      98.499  96.973  88.154  1.00  5.00
ATOM     83  CB  LEU G   6      99.667  95.339  87.728  1.00  5.00
ATOM     84  CA  GLY G   7     100.985  99.500  86.366  1.00  5.00
TER
ATOM     85  CA  GLY H   1      94.847 102.857  82.401  1.00  5.00
ATOM     86  CA  VAL H   2      92.140 100.076  82.059  1.00  5.00
ATOM     87  CB  VAL H   2      92.252  98.956  81.087  1.00  5.00
ATOM     88  CA  ASN H   3      89.564  98.383  84.425  1.00  5.00
ATOM     89  CB  ASN H   3      88.294  98.753  85.873  1.00  5.00
ATOM     90  CA  TYR H   4      87.823  94.883  84.970  1.00  5.00
ATOM     91  CB  TYR H   4      87.918  91.549  84.991  1.00  5.00
ATOM     92  CA  PHE H   5      85.082  93.476  87.161  1.00  5.00
ATOM     93  CB  PHE H   5      83.032  95.197  85.782  1.00  5.00
ATOM     94  CA  LEU H   6      84.845  89.849  88.933  1.00  5.00
ATOM     95  CB  LEU H   6      85.868  88.508  90.319  1.00  5.00
ATOM     96  CA  GLY H   7      81.660  88.094  90.044  1.00  5.00
TER
CONECT    1    2
CONECT    2    4    3
CONECT    4    6    5
CONECT    6    8    7
CONECT    8   10    9
CONECT   10   12   11
CONECT   13   14
CONECT   14   16   15
CONECT   16   18   17
CONECT   18   20   19
CONECT   20   22   21
CONECT   22   24   23
CONECT   25   26
CONECT   26   28   27
CONECT   28   30   29
CONECT   30   32   31
CONECT   32   34   33
CONECT   34   36   35
CONECT   37   38
CONECT   38   40   39
CONECT   40   42   41
CONECT   42   44   43
CONECT   44   46   45
CONECT   46   48   47
CONECT   49   50
CONECT   50   52   51
CONECT   52   54   53
CONECT   54   56   55
CONECT   56   58   57
CONECT   58   60   59
CONECT   61   62
CONECT   62   64   63
CONECT   64   66   65
CONECT   66   68   67
CONECT   68   70   69
CONECT   70   72   71
CONECT   73   74
CONECT   74   76   75
CONECT   76   78   77
CONECT   78   80   79
CONECT   80   82   81
CONECT   82   84   83
CONECT   85   86
CONECT   86   88   87
CONECT   88   90   89
CONECT   90   92   91
CONECT   92   94   93
CONECT   94   96   95
ENDMDL
REMARK s20 x 8              ENERGY    -6.90362E+01 RMS    0.00
CRYST1  184.640  184.640  184.640  90.00  90.00  90.00 P 1           1
ORIGX1       1.00000   0.00000   0.00000        0.00000
ORIGX2       0.00000   1.00000   0.00000        0.00000
ORIGX2       0.00000   0.00000   1.00000        0.00000
SCALE1       1.00000   0.00000   0.00000        0.00000
SCALE2       1.00000   0.00000   0.00000        0.00000
SCALE3       1.00000   0.00000   0.00000        0.00000
ATOM      1  CA  GLY A   1      92.422 100.446  97.352  1.00  5.00
ATOM      2  CA  VAL A   2      91.976  96.737  96.238  1.00  5.00
ATOM      3  CB  VAL A   2      93.266  95.970  96.279  1.00  5.00
ATOM      4  CA  ASN A   3      88.758  95.304  94.509  1.00  5.00
ATOM      5  CB  ASN A   3      88.503  97.316  94.178  1.00  5.00
ATOM      6  CA  TYR A   4      87.699  92.509  92.148  1.00  5.00
ATOM      7  CB  TYR A   4      90.924  91.176  92.111  1.00  5.00
ATOM      8  CA  PHE A   5      84.759  91.602  89.687  1.00  5.00
ATOM      9  CB  PHE A   5      85.917  94.329  89.586  1.00  5.00
ATOM     10  CA  LEU A   6      83.585  88.528  87.656  1.00  5.00
ATOM     11  CB  LEU A   6      83.545  86.395  87.933  1.00  5.00
ATOM     12  CA  GLY A   7      81.164  89.073  84.511  1.00  5.00
TER
ATOM     13  CA  GLY B   1     101.298 103.989  94.614  1.00  5.00
ATOM     14  CA  VAL B   2     100.153 100.159  93.583  1.00  5.00
ATOM     15  CB  VAL B   2      99.101 100.921  92.761  1.00  5.00
ATOM     16  CA  ASN B   3     101.617  96.867  92.171  1.00  5.00
ATOM     17  CB  ASN B   3     102.511  95.430  93.310  1.00  5.00
ATOM     18  CA  TYR B   4     100.513  93.774  89.959  1.00  5.00
ATOM     19  CB  TYR B   4     100.718  92.138  87.168  1.00  5.00
ATOM     20  CA  PHE B   5     101.894  90.001  89.938  1.00  5.00
ATOM     21  CB  PHE B   5     101.139  89.785  92.778  1.00  5.00
ATOM     22  CA  LEU B   6     101.452  86.922  87.822  1.00  5.00
ATOM     23  CB  LEU B   6     101.454  86.900  85.804  1.00  5.00
ATOM     24  CA  GLY B   7     100.919  83.486  89.474  1.00  5.00
TER
ATOM     25  CA  GLY C   1      90.119  85.163  81.350  1.00  5.00
ATOM     26  CA  VAL C   2      91.471  87.428  84.041  1.00  5.00
ATOM     27  CB  VAL C   2      92.273  86.697  84.999  1.00  5.00
ATOM     28  CA  ASN C   3      92.390  91.066  83.576  1.00  5.00
ATOM     29  CB  ASN C   3      91.747  91.330  81.693  1.00  5.00
ATOM     30  CA  TYR C   4      93.735  93.980  85.748  1.00  5.00
ATOM     31  CB  TYR C   4      96.921  94.893  85.886  1.00  5.00
ATOM     32  CA  PHE C   5      92.721  97.472  86.152  1.00  5.00
ATOM     33  CB  PHE C   5      89.771  96.700  85.913  1.00  5.00
ATOM     34  CA  LEU C   6      94.466 100.561  87.413  1.00  5.00
ATOM     35  CB  LEU C   6      96.504 100.199  87.727  1.00  5.00
ATOM     36  CA  GLY C   7      93.126 103.897  88.888  1.00  5.00
TER
ATOM     37  CA  GLY D   1     100.592 100.687  99.434  1.00  5.00
ATOM     38  CA  VAL D   2      98.553  97.799  97.615  1.00  5.00
ATOM     39  CB  VAL D   2      97.352  98.399  97.102  1.00  5.00
ATOM     40  CA  ASN D   3      99.291  94.939  95.536  1.00  5.00
ATOM     41  CB  ASN D   3      99.838  93.216  96.639  1.00  5.00
ATOM     42  CA  TYR D   4      97.407  92.510  93.064  1.00  5.00
ATOM     43  CB  TYR D   4      94.360  93.821  92.890  1.00  5.00
ATOM     44  CA  PHE D   5      97.891  88.987  91.315  1.00  5.00
ATOM     45  CB  PHE D   5      97.388  86.053  92.191  1.00  5.00
ATOM     46  CA  LEU D   6      96.696  87.257  87.889  1.00  5.00
ATOM     47  CB  LEU D   6      96.838  88.782  86.454  1.00  5.00
ATOM     48  CA  GLY D   7      96.592  83.411  87.615  1.00  5.00
TER
ATOM     49  CA  GLY E   1      96.410  91.588 106.261  1.00  5.00
ATOM     50  CA  VAL E   2      92.987  91.601 104.452  1.00  5.00
ATOM     51  CB  VAL E   2      92.155  92.960 104.540  1.00  5.00
ATOM     52  CA  ASN E   3      93.232  90.583 100.842  1.00  5.00
ATOM     53  CB  ASN E   3      93.689  88.722 100.544  1.00  5.00
ATOM     54  CA  TYR E   4      90.358  89.309  98.085  1.00  5.00
ATOM     55  CB  TYR E   4      88.025  90.960  99.666  1.00  5.00
ATOM     56  CA  PHE E   5      90.241  86.820  95.197  1.00  5.00
ATOM     57  CB  PHE E   5      91.955  84.359  94.203  1.00  5.00
ATOM     58  CA  LEU E   6      87.951  86.590  91.958  1.00  5.00
ATOM     59  CB  LEU E   6      86.803  88.283  92.053  1.00  5.00
ATOM     60  CA  GLY E   7      87.306  83.487  89.738  1.00  5.00
TER
ATOM     61  CA  GLY F   1      85.297  87.026  82.092  1.00  5.00
ATOM     62  CA  VAL F   2      87.017  87.792  85.378  1.00  5.00
ATOM     63  CB  VAL F   2      87.528  86.494  85.818  1.00  5.00
ATOM     64  CA  ASN F   3      88.706  91.297  86.356  1.00  5.00
ATOM     65  CB  ASN F   3      88.557  92.310  84.622  1.00  5.00
ATOM     66  CA  TYR F   4      90.844  93.137  89.225  1.00  5.00
ATOM     67  CB  TYR F   4      94.072  92.414  89.290  1.00  5.00
ATOM     68  CA  PHE F   5      91.380  96.656  90.421  1.00  5.00
ATOM     69  CB  PHE F   5      90.461  99.513  89.985  1.00  5.00
ATOM     70  CA  LEU F   6      94.136  98.381  92.568  1.00  5.00
ATOM     71  CB  LEU F   6      95.697  97.629  92.398  1.00  5.00
ATOM     72  CA  GLY F   7      94.296 102.113  93.627  1.00  5.00
TER
ATOM     73  CA  GLY G   1      77.506  89.029  90.274  1.00  5.00
ATOM     74  CA  VAL G   2      80.385  87.600  92.030  1.00  5.00
ATOM     75  CB  VAL G   2      80.606  86.209  91.938  1.00  5.00
ATOM     76  CA  ASN G   3      82.419  90.820  93.105  1.00  5.00
ATOM     77  CB  ASN G   3      82.202  92.809  92.869  1.00  5.00
ATOM     78  CA  TYR G   4      84.591  91.591  96.020  1.00  5.00
ATOM     79  CB  TYR G   4      86.098  88.669  96.407  1.00  5.00
ATOM     80  CA  PHE G   5      86.438  94.714  97.678  1.00  5.00
ATOM     81  CB  PHE G   5      86.615  97.697  98.535  1.00  5.00
ATOM     82  CA  LEU G   6      89.295  95.166 100.310  1.00  5.00
ATOM     83  CB  LEU G   6      91.028  94.176  99.997  1.00  5.00
ATOM     84  CA  GLY G   7      89.716  98.246 102.511  1.00  5.00
TER
ATOM     85  CA  GLY H   1      91.588  83.147  88.447  1.00  5.00
ATOM     86  CA  VAL H   2      92.579  86.644  90.014  1.00  5.00
ATOM     87  CB  VAL H   2      91.448  87.400  89.563  1.00  5.00
ATOM     88  CA  ASN H   3      93.780  87.997  93.452  1.00  5.00
ATOM     89  CB  ASN H   3      95.096  88.598  94.944  1.00  5.00
ATOM     90  CA  TYR H   4      93.967  91.414  95.499  1.00  5.00
ATOM     91  CB  TYR H   4      90.731  92.194  95.847  1.00  5.00
ATOM     92  CA  PHE H   5      95.888  92.616  98.626  1.00  5.00
ATOM     93  CB  PHE H   5      97.800  91.287 100.441  1.00  5.00
ATOM     94  CA  LEU H   6      95.635  95.468 100.950  1.00  5.00
ATOM     95  CB  LEU H   6      94.576  97.289 101.271  1.00  5.00
ATOM     96  CA  GLY H   7      98.638  96.456 103.040  1.00  5.00
TER
CONECT    1    2
CONECT    2    4    3
CONECT    4    6    5
CONECT    6    8    7
CONECT    8   10    9
CONECT   10   12   11
CONECT   13   14
CONECT   14   16   15
CONECT   16   18   17
CONECT   18   20   19
CONECT   20   22   21
CONECT   22   24   23
CONECT   25   26
CONECT   26   28   27
CONECT   28   30   29
CONECT   30   32   31
CONECT   32   34   33
CONECT   34   36   35
CONECT   37   38
CONECT   38   40   39
CONECT   40   42   41
CONECT   42   44   43
CONECT   44   46   45
CONECT   46   48   47
CONECT   49   50
CONECT   50   52   51
CONECT   52   54   53
CONECT   54   56   55
CONECT   56   58   57
CONECT   58   60   59
CONECT   61   62
CONECT   62   64   63
CONECT   64   66   65
CONECT   66   68   67
CONECT   68   70   69
CONECT   70   72   71
CONECT   73   74
CONECT   74   76   75
CONECT   76   78   77
CONECT   78   80   79
CONECT   80   82   81
CONECT   82   84   83
CONECT   85   86
CONECT   86   88   87
CONECT   88   90   89
CONECT   90   92   91
CONECT   92   94   93
CONECT   94   96   95
ENDMDL
REMARK s20 x 8              ENERGY    -6.90362E+01 RMS    0.00
CRYST1  184.640  184.640  184.640  90.00  90.00  90.00 P 1           1
ORIGX1       1.00000   0.00000   0.00000        0.00000
ORIGX2       0.00000   1.00000   0.00000        0.00000
ORIGX2       0.00000   0.00000   1.00000        0.00000
SCALE1       1.00000   0.00000   0.00000        0.00000
SCALE2       1.00000   0.00000   0.00000        0.00000
SCALE3       1.00000   0.00000   0.00000        0.00000
ATOM      1  CA  GLY A   1      84.385 100.351  93.116  1.00  5.00
ATOM      2  CA  VAL A   2      87.778  98.533  94.043  1.00  5.00
ATOM      3  CB  VAL A   2      88.214  98.369  92.608  1.00  5.00
ATOM      4  CA  ASN A   3      89.419  98.241  97.305  1.00  5.00
ATOM      5  CB  ASN A   3      89.575  98.517  99.273  1.00  5.00
ATOM      6  CA  TYR A   4      92.958  97.085  98.671  1.00  5.00
ATOM      7  CB  TYR A   4      95.760  98.874  99.432  1.00  5.00
ATOM      8  CA  PHE A   5      94.798  95.982 101.917  1.00  5.00
ATOM      9  CB  PHE A   5      92.708  94.064 100.983  1.00  5.00
ATOM     10  CA  LEU A   6      98.116  95.793 103.578  1.00  5.00
ATOM     11  CB  LEU A   6      97.963  97.786 103.525  1.00  5.00
ATOM     12  CA  GLY A   7      99.681  92.865 105.877  1.00  5.00
TER
ATOM     13  CA  GLY B   1     101.115  98.981  96.789  1.00  5.00
ATOM     14  CA  VAL B   2      98.213  97.604  94.695  1.00  5.00
ATOM     15  CB  VAL B   2      97.269  96.851  95.428  1.00  5.00
ATOM     16  CA  ASN B   3      95.976  99.278  92.350  1.00  5.00
ATOM     17  CB  ASN B   3      96.452 100.099  90.565  1.00  5.00
ATOM     18  CA  TYR B   4      92.318  98.981  91.370  1.00  5.00
ATOM     19  CB  TYR B   4      91.944 102.306  91.565  1.00  5.00
ATOM     20  CA  PHE B   5      90.339 100.266  88.448  1.00  5.00
ATOM     21  CB  PHE B   5      92.434 100.038  86.452  1.00  5.00
ATOM     22  CA  LEU B   6      86.701 101.705  87.678  1.00  5.00
ATOM     23  CB  LEU B   6      85.242 102.599  88.730  1.00  5.00
ATOM     24  CA  GLY B   7      85.192 100.527  84.385  1.00  5.00
TER
ATOM     25  CA  GLY C   1     103.743  87.807  97.381  1.00  5.00
ATOM     26  CA  VAL C   2     100.473  89.508  95.926  1.00  5.00
ATOM     27  CB  VAL C   2     101.049  89.841  94.597  1.00  5.00
ATOM     28  CA  ASN C   3      96.778  88.595  96.298  1.00  5.00
ATOM     29  CB  ASN C   3      95.043  88.222  97.210  1.00  5.00
ATOM     30  CA  TYR C   4      93.400  89.646  94.788  1.00  5.00
ATOM     31  CB  TYR C   4      93.972  88.269  91.848  1.00  5.00
ATOM     32  CA  PHE C   5      89.683  88.995  95.871  1.00  5.00
ATOM     33  CB  PHE C   5      87.813  87.449  97.613  1.00  5.00
ATOM     34  CA  LEU C   6      86.289  89.053  93.991  1.00  5.00
ATOM     35  CB  LEU C   6      86.928  89.265  92.095  1.00  5.00
ATOM     36  CA  GLY C   7      82.761  90.054  95.265  1.00  5.00
TER
ATOM     37  CA  GLY D   1     101.814  89.970  87.608  1.00  5.00
ATOM     38  CA  VAL D   2      98.283  89.795  89.049  1.00  5.00
ATOM     39  CB  VAL D   2      98.056  89.217  90.383  1.00  5.00
ATOM     40  CA  ASN D   3      95.338  91.003  87.134  1.00  5.00
ATOM     41  CB  ASN D   3      95.965  89.354  86.097  1.00  5.00
ATOM     42  CA  TYR D   4      91.796  90.849  88.331  1.00  5.00
ATOM     43  CB  TYR D   4      91.175  91.539  91.634  1.00  5.00
ATOM     44  CA  PHE D   5      88.362  92.228  86.717  1.00  5.00
ATOM     45  CB  PHE D   5      89.787  90.917  84.368  1.00  5.00
ATOM     46  CA  LEU D   6      84.519  92.187  87.973  1.00  5.00
ATOM     47  CB  LEU D   6      83.186  91.784  89.438  1.00  5.00
ATOM     48  CA  GLY D   7      81.754  92.970  85.627  1.00  5.00
TER
ATOM     49  CA  GLY E   1     102.965  94.200  90.917  1.00  5.00
ATOM     50  CA  VAL E   2      99.242  93.910  91.269  1.00  5.00
ATOM     51  CB  VAL E   2      99.081  93.683  92.731  1.00  5.00
ATOM     52  CA  ASN E   3      96.197  95.601  89.411  1.00  5.00
ATOM     53  CB  ASN E   3      97.342  96.296  87.903  1.00  5.00
ATOM     54  CA  TYR E   4      92.326  95.120  89.647  1.00  5.00
ATOM     55  CB  TYR E   4      91.960  95.641  93.123  1.00  5.00
ATOM     56  CA  PHE E   5      89.103  96.149  87.863  1.00  5.00
ATOM     57  CB  PHE E   5      88.610  97.220  84.996  1.00  5.00
ATOM     58  CA  LEU E   6      85.160  96.724  88.536  1.00  5.00
ATOM     59  CB  LEU E   6      83.816  97.187  90.163  1.00  5.00
ATOM     60  CA  GLY E   7      82.687  97.010  85.663  1.00  5.00
TER
ATOM     61  CA  GLY F   1     100.741  85.848  85.147  1.00  5.00
ATOM     62  CA  VAL F   2      97.418  84.750  86.424  1.00  5.00
ATOM     63  CB  VAL F   2      97.947  84.439  87.742  1.00  5.00
ATOM     64  CA  ASN F   3      94.293  86.564  85.433  1.00  5.00
ATOM     65  CB  ASN F   3      93.549  84.854  84.927  1.00  5.00
ATOM     66  CA  TYR F   4      90.832  86.619  86.991  1.00  5.00
ATOM     67  CB  TYR F   4      90.696  86.678  90.400  1.00  5.00
ATOM     68  CA  PHE F   5      87.543  87.714  85.387  1.00  5.00
ATOM     69  CB  PHE F   5      88.661  85.053  84.437  1.00  5.00
ATOM     70  CA  LEU F   6      84.306  87.139  86.934  1.00  5.00
ATOM     71  CB  LEU F   6      83.792  87.088  88.904  1.00  5.00
ATOM     72  CA  GLY F   7      81.302  88.250  84.748  1.00  5.00
TER
ATOM     73  CA  GLY G   1     102.753  91.686 101.784  1.00  5.00
ATOM     74  CA  VAL G   2      99.667  93.141  99.966  1.00  5.00
ATOM     75  CB  VAL G   2      99.803  94.612  99.875  1.00  5.00
ATOM     76  CA  ASN G   3      95.966  91.925  98.918  1.00  5.00
ATOM     77  CB  ASN G   3      96.220  90.171  99.838  1.00  5.00
ATOM     78  CA  TYR G   4      93.050  93.665  97.077  1.00  5.00
ATOM     79  CB  TYR G   4      94.445  92.743  94.227  1.00  5.00
ATOM     80  CA  PHE G   5      89.081  93.392  96.560  1.00  5.00
ATOM     81  CB  PHE G   5      86.714  92.506  98.136  1.00  5.00
ATOM     82  CA  LEU G   6      86.854  94.261  93.789  1.00  5.00
ATOM     83  CB  LEU G   6      87.626  94.147  91.862  1.00  5.00
ATOM     84  CA  GLY G   7      83.077  94.244  93.984  1.00  5.00
TER
ATOM     85  CA  GLY H   1      82.696  85.382  95.947  1.00  5.00
ATOM     86  CA  VAL H   2      86.126  84.534  94.267  1.00  5.00
ATOM     87  CB  VAL H   2      86.335  84.409  92.812  1.00  5.00
ATOM     88  CA  ASN H   3      89.885  84.822  95.781  1.00  5.00
ATOM     89  CB  ASN H   3      90.372  83.809  97.405  1.00  5.00
ATOM     90  CA  TYR H   4      93.041  84.966  93.535  1.00  5.00
ATOM     91  CB  TYR H   4      93.821  83.579  90.417  1.00  5.00
ATOM     92  CA  PHE H   5      96.762  84.764  94.492  1.00  5.00
ATOM     93  CB  PHE H   5      98.526  84.795  97.016  1.00  5.00
ATOM     94  CA  LEU H   6     100.246  85.532  92.987  1.00  5.00
ATOM     95  CB  LEU H   6     101.344  86.333  91.350  1.00  5.00
ATOM     96  CA  GLY H   7     103.192  83.795  94.736  1.00  5.00
TER
CONECT    1    2
CONECT    2    4    3
CONECT    4    6    5
CONECT    6    8    7
CONECT    8   10    9
CONECT   10   12   11
CONECT   13   14
CONECT   14   16   15
CONECT   16   18   17
CONECT   18   20   19
CONECT   20   22   21
CONECT   22   24   23
CONECT   25   26
CONECT   26   28   27
CONECT   28   30   29
CONECT   30   32   31
CONECT   32   34   33
CONECT   34   36   35
CONECT   37   38
CONECT   38   40   39
CONECT   40   42   41
CONECT   42   44   43
CONECT   44   46   45
CONECT   46   48   47
CONECT   49   50
CONECT   50   52   51
CONECT   52   54   53
CONECT   54   56   55
CONECT   56   58   57
CONECT   58   60   59
CONECT   61   62
CONECT   62   64   63
CONECT   64   66   65
CONECT   66   68   67
CONECT   68   70   69
CONECT   70   72   71
CONECT   73   74
CONECT   74   76   75
CONECT   76   78   77
CONECT   78   80   79
CONECT   80   82   81
CONECT   82   84   83
CONECT   85   86
CONECT   86   88   87
CONECT   88   90   89
CONECT   90   92   91
CONECT   92   94   93
CONECT   94   96   95
ENDMDL
REMARK s20 x 8              ENERGY    -6.90361E+01 RMS    0.00
CRYST1  184.640  184.640  184.640  90.00  90.00  90.00 P 1           1
ORIGX1       1.00000   0.00000   0.00000        0.00000
ORIGX2       0.00000   1.00000   0.00000        0.00000
ORIGX2       0.00000   0.00000   1.00000        0.00000
SCALE1       1.00000   0.00000   0.00000        0.00000
SCALE2       1.00000   0.00000   0.00000        0.00000
SCALE3       1.00000   0.00000   0.00000        0.00000
ATOM      1  CA  GLY A   1      79.690  89.371  93.595  1.00  5.00
ATOM      2  CA  VAL A   2      83.392  90.280  94.212  1.00  5.00
ATOM      3  CB  VAL A   2      84.505  89.419  94.650  1.00  5.00
ATOM      4  CA  ASN A   3      85.410  92.734  92.178  1.00  5.00
ATOM      5  CB  ASN A   3      84.419  94.048  91.081  1.00  5.00
ATOM      6  CA  TYR A   4      89.068  93.520  91.889  1.00  5.00
ATOM      7  CB  TYR A   4      90.648  91.590  89.691  1.00  5.00
ATOM      8  CA  PHE A   5      90.843  96.845  91.357  1.00  5.00
ATOM      9  CB  PHE A   5      89.921  99.204  93.055  1.00  5.00
ATOM     10  CA  LEU A   6      94.226  97.788  90.187  1.00  5.00
ATOM     11  CB  LEU A   6      95.129  96.698  88.899  1.00  5.00
ATOM     12  CA  GLY A   7      95.715 101.419  91.220  1.00  5.00
TER
ATOM     13  CA  GLY B   1      87.036  84.617  95.782  1.00  5.00
ATOM     14  CA  VAL B   2      89.437  86.709  93.715  1.00  5.00
ATOM     15  CB  VAL B   2      88.916  87.805  92.791  1.00  5.00
ATOM     16  CA  ASN B   3      93.335  87.923  94.124  1.00  5.00
ATOM     17  CB  ASN B   3      95.178  87.606  94.768  1.00  5.00
ATOM     18  CA  TYR B   4      95.736  90.705  93.454  1.00  5.00
ATOM     19  CB  TYR B   4      94.378  92.624  95.886  1.00  5.00
ATOM     20  CA  PHE B   5      99.601  90.535  93.129  1.00  5.00
ATOM     21  CB  PHE B   5      98.410  88.258  91.542  1.00  5.00
ATOM     22  CA  LEU B   6     102.075  93.570  93.313  1.00  5.00
ATOM     23  CB  LEU B   6     101.978  95.180  94.587  1.00  5.00
ATOM     24  CA  GLY B   7     105.727  93.110  91.884  1.00  5.00
TER
ATOM     25  CA  GLY C   1      88.418  82.970  89.865  1.00  5.00
ATOM     26  CA  VAL C   2      89.983  86.187  88.518  1.00  5.00
ATOM     27  CB  VAL C   2      89.151  87.148  88.102  1.00  5.00
ATOM     28  CA  ASN C   3      93.304  87.638  89.355  1.00  5.00
ATOM     29  CB  ASN C   3      93.762  85.746  89.730  1.00  5.00
ATOM     30  CA  TYR C   4      94.957  91.138  89.046  1.00  5.00
ATOM     31  CB  TYR C   4      93.684  93.363  91.280  1.00  5.00
ATOM     32  CA  PHE C   5      98.745  92.199  88.643  1.00  5.00
ATOM     33  CB  PHE C   5     101.321  90.733  88.926  1.00  5.00
ATOM     34  CA  LEU C   6     100.800  95.614  88.478  1.00  5.00
ATOM     35  CB  LEU C   6     100.239  97.070  89.627  1.00  5.00
ATOM     36  CA  GLY C   7     104.489  95.735  88.085  1.00  5.00
TER
ATOM     37  CA  GLY D   1     101.527  98.424  82.574  1.00  5.00
ATOM     38  CA  VAL D   2      99.058  96.474  84.603  1.00  5.00
ATOM     39  CB  VAL D   2      98.598  97.618  85.438  1.00  5.00
ATOM     40  CA  ASN D   3      97.806  92.896  84.073  1.00  5.00
ATOM     41  CB  ASN D   3      98.916  91.214  83.836  1.00  5.00
ATOM     42  CA  TYR D   4      94.442  91.130  84.840  1.00  5.00
ATOM     43  CB  TYR D   4      92.706  93.345  86.709  1.00  5.00
ATOM     44  CA  PHE D   5      93.416  87.329  84.549  1.00  5.00
ATOM     45  CB  PHE D   5      96.230  87.604  85.653  1.00  5.00
ATOM     46  CA  LEU D   6      90.090  85.489  84.573  1.00  5.00
ATOM     47  CB  LEU D   6      88.350  86.011  83.616  1.00  5.00
ATOM     48  CA  GLY D   7      90.221  81.689  84.769  1.00  5.00
TER
ATOM     49  CA  GLY E   1      91.908 103.524  88.585  1.00  5.00
ATOM     50  CA  VAL E   2      91.087 100.204  87.091  1.00  5.00
ATOM     51  CB  VAL E   2      92.180 100.260  86.091  1.00  5.00
ATOM     52  CA  ASN E   3      88.505  97.831  88.359  1.00  5.00
ATOM     53  CB  ASN E   3      87.014  97.860  87.052  1.00  5.00
ATOM     54  CA  TYR E   4      87.869  94.167  87.243  1.00  5.00
ATOM     55  CB  TYR E   4      89.439  91.714  85.434  1.00  5.00
ATOM     56  CA  PHE E   5      84.575  91.693  87.680  1.00  5.00
ATOM     57  CB  PHE E   5      84.085  91.025  84.750  1.00  5.00
ATOM     58  CA  LEU E   6      83.965  87.830  88.410  1.00  5.00
ATOM     59  CB  LEU E   6      84.886  86.791  89.958  1.00  5.00
ATOM     60  CA  GLY E   7      82.675  86.081  85.333  1.00  5.00
TER
ATOM     61  CA  GLY F   1     100.340  97.088  99.267  1.00  5.00
ATOM     62  CA  VAL F   2      97.410  94.914  98.824  1.00  5.00
ATOM     63  CB  VAL F   2      98.158  93.861  97.976  1.00  5.00
ATOM     64  CA  ASN F   3      94.011  95.845 100.376  1.00  5.00
ATOM     65  CB  ASN F   3      93.621  97.321 101.615  1.00  5.00
ATOM     66  CA  TYR F   4      90.529  94.160 100.425  1.00  5.00
ATOM     67  CB  TYR F   4      89.234  94.211 103.557  1.00  5.00
ATOM     68  CA  PHE F   5      87.268  95.953 100.860  1.00  5.00
ATOM     69  CB  PHE F   5      88.934  97.972  99.526  1.00  5.00
ATOM     70  CA  LEU F   6      83.677  95.114 101.816  1.00  5.00
ATOM     71  CB  LEU F   6      83.320  94.411 103.748  1.00  5.00
ATOM     72  CA  GLY F   7      80.836  97.506 100.242  1.00  5.00
TER
ATOM     73  CA  GLY G   1      85.738  87.397  98.808  1.00  5.00
ATOM     74  CA  VAL G   2      89.221  89.218  98.059  1.00  5.00
ATOM     75  CB  VAL G   2      88.771  90.544  98.374  1.00  5.00
ATOM     76  CA  ASN G   3      92.939  88.279  98.586  1.00  5.00
ATOM     77  CB  ASN G   3      93.474  86.575  97.729  1.00  5.00
ATOM     78  CA  TYR G   4      96.363  90.162  98.158  1.00  5.00
ATOM     79  CB  TYR G   4      94.532  91.983 100.443  1.00  5.00
ATOM     80  CA  PHE G   5      99.868  89.140  97.263  1.00  5.00
ATOM     81  CB  PHE G   5     101.591  87.440  95.489  1.00  5.00
ATOM     82  CA  LEU G   6     103.571  90.797  97.200  1.00  5.00
ATOM     83  CB  LEU G   6     103.086  92.564  98.315  1.00  5.00
ATOM     84  CA  GLY G   7     106.417  88.806  95.180  1.00  5.00
TER
ATOM     85  CA  GLY H   1      79.477  92.555  97.419  1.00  5.00
ATOM     86  CA  VAL H   2      83.262  92.568  98.193  1.00  5.00
ATOM     87  CB  VAL H   2      84.009  91.718  99.176  1.00  5.00
ATOM     88  CA  ASN H   3      86.210  94.411  96.579  1.00  5.00
ATOM     89  CB  ASN H   3      84.747  95.716  97.028  1.00  5.00
ATOM     90  CA  TYR H   4      89.989  94.125  96.583  1.00  5.00
ATOM     91  CB  TYR H   4      91.056  91.663  94.477  1.00  5.00
ATOM     92  CA  PHE H   5      92.743  96.856  95.832  1.00  5.00
ATOM     93  CB  PHE H   5      94.359  98.546  97.625  1.00  5.00
ATOM     94  CA  LEU H   6      96.406  96.393  94.332  1.00  5.00
ATOM     95  CB  LEU H   6      97.342  95.148  92.856  1.00  5.00
ATOM     96  CA  GLY H   7      99.255  99.094  94.438  1.00  5.00
TER
CONECT    1    2
CONECT    2    4    3
CONECT    4    6    5
CONECT    6    8    7
CONECT    8   10    9
CONECT   10   12   11
CONECT   13   14
CONECT   14   16   15
CONECT   16   18   17
CONECT   18   20   19
CONECT   20   22   21
CONECT   22   24   23
CONECT   25   26
CONECT   26   28   27
CONECT   28   30   29
CONECT   30   32   31
CONECT   32   34   33
CONECT   34   36   35
CONECT   37   38
CONECT   38   40   39
CONECT   40   42   41
CONECT   42   44   43
CONECT   44   46   45
CONECT   46   48   47
CONECT   49   50
CONECT   50   52   51
CONECT   52   54   53
CONECT   54   56   55
CONECT   56   58   57
CONECT   58   60   59
CONECT   61   62
CONECT   62   64   63
CONECT   64   66   65
CONECT   66   68   67
CONECT   68   70   69
CONECT   70   72   71
CONECT   73   74
CONECT   74   76   75
CONECT   76   78   77
CONECT   78   80   79
CONECT   80   82   81
CONECT   82   84   83
CONECT   85   86
CONECT   86   88   87
CONECT   88   90   89
CONECT   90   92   91
CONECT   92   94   93
CONECT   94   96   95
ENDMDL
REMARK s20 x 8              ENERGY    -6.90360E+01 RMS    0.00
CRYST1  184.640  184.640  184.640  90.00  90.00  90.00 P 1           1
ORIGX1       1.00000   0.00000   0.00000        0.00000
ORIGX2       0.00000   1.00000   0.00000        0.00000
ORIGX2       0.00000   0.00000   1.00000        0.00000
SCALE1       1.00000   0.00000   0.00000        0.00000
SCALE2       1.00000   0.00000   0.00000        0.00000
SCALE3       1.00000   0.00000   0.00000        0.00000
ATOM      1  CA  GLY A   1      99.344  98.862  91.157  1.00  5.00
ATOM      2  CA  VAL A   2      96.925  95.954  90.951  1.00  5.00
ATOM      3  CB  VAL A   2      95.729  96.656  91.450  1.00  5.00
ATOM      4  CA  ASN A   3      97.925  92.523  89.386  1.00  5.00
ATOM      5  CB  ASN A   3      99.149  91.082  89.056  1.00  5.00
ATOM      6  CA  TYR A   4      95.611  89.396  88.883  1.00  5.00
ATOM      7  CB  TYR A   4      93.008  90.843  90.407  1.00  5.00
ATOM      8  CA  PHE A   5      95.902  85.803  87.843  1.00  5.00
ATOM      9  CB  PHE A   5      97.702  84.820  90.025  1.00  5.00
ATOM     10  CA  LEU A   6      93.528  83.452  86.531  1.00  5.00
ATOM     11  CB  LEU A   6      92.016  84.178  85.295  1.00  5.00
ATOM     12  CA  GLY A   7      94.830  79.834  87.124  1.00  5.00
TER
ATOM     13  CA  GLY B   1     101.355  97.271  94.898  1.00  5.00
ATOM     14  CA  VAL B   2      98.417  94.557  94.984  1.00  5.00
ATOM     15  CB  VAL B   2      97.231  95.219  95.544  1.00  5.00
ATOM     16  CA  ASN B   3      98.003  90.935  93.708  1.00  5.00
ATOM     17  CB  ASN B   3      99.120  89.312  93.772  1.00  5.00
ATOM     18  CA  TYR B   4      94.640  88.939  93.113  1.00  5.00
ATOM     19  CB  TYR B   4      92.010  90.401  94.729  1.00  5.00
ATOM     20  CA  PHE B   5      93.593  85.385  92.030  1.00  5.00
ATOM     21  CB  PHE B   5      95.693  85.714  94.070  1.00  5.00
ATOM     22  CA  LEU B   6      90.724  83.231  90.469  1.00  5.00
ATOM     23  CB  LEU B   6      88.962  83.517  90.140  1.00  5.00
ATOM     24  CA  GLY B   7      91.149  79.273  90.532  1.00  5.00
TER
ATOM     25  CA  GLY C   1      96.025  80.103  82.505  1.00  5.00
ATOM     26  CA  VAL C   2      95.855  83.876  81.827  1.00  5.00
ATOM     27  CB  VAL C   2      94.833  84.616  80.948  1.00  5.00
ATOM     28  CA  ASN C   3      97.084  86.862  84.125  1.00  5.00
ATOM     29  CB  ASN C   3      98.493  87.985  83.325  1.00  5.00
ATOM     30  CA  TYR C   4      95.827  90.598  84.372  1.00  5.00
ATOM     31  CB  TYR C   4      93.159  91.836  85.851  1.00  5.00
ATOM     32  CA  PHE C   5      97.383  93.899  85.469  1.00  5.00
ATOM     33  CB  PHE C   5      98.315  93.084  82.622  1.00  5.00
ATOM     34  CA  LEU C   6      95.507  97.302  86.275  1.00  5.00
ATOM     35  CB  LEU C   6      94.000  98.472  87.102  1.00  5.00
ATOM     36  CA  GLY C   7      97.033 100.797  86.821  1.00  5.00
TER
ATOM     37  CA  GLY D   1      90.800 106.196  91.763  1.00  5.00
ATOM     38  CA  VAL D   2      91.807 102.714  90.494  1.00  5.00
ATOM     39  CB  VAL D   2      93.301 102.487  90.450  1.00  5.00
ATOM     40  CA  ASN D   3      90.047  99.549  91.455  1.00  5.00
ATOM     41  CB  ASN D   3      89.191 100.957  92.493  1.00  5.00
ATOM     42  CA  TYR D   4      90.131  95.662  90.800  1.00  5.00
ATOM     43  CB  TYR D   4      92.943  94.612  89.544  1.00  5.00
ATOM     44  CA  PHE D   5      87.414  93.110  90.832  1.00  5.00
ATOM     45  CB  PHE D   5      85.080  94.153  89.178  1.00  5.00
ATOM     46  CA  LEU D   6      87.228  89.263  90.764  1.00  5.00
ATOM     47  CB  LEU D   6      89.019  88.293  91.368  1.00  5.00
ATOM     48  CA  GLY D   7      84.249  87.057  90.658  1.00  5.00
TER
ATOM     49  CA  GLY E   1      96.272 102.696 101.509  1.00  5.00
ATOM     50  CA  VAL E   2      95.190  99.651  99.572  1.00  5.00
ATOM     51  CB  VAL E   2      96.464  99.204  98.996  1.00  5.00
ATOM     52  CA  ASN E   3      92.132  97.713 100.019  1.00  5.00
ATOM     53  CB  ASN E   3      90.503  97.586  98.812  1.00  5.00
ATOM     54  CA  TYR E   4      90.676  94.309  99.294  1.00  5.00
ATOM     55  CB  TYR E   4      93.347  92.923  97.840  1.00  5.00
ATOM     56  CA  PHE E   5      87.104  92.787  99.857  1.00  5.00
ATOM     57  CB  PHE E   5      84.726  94.231  98.823  1.00  5.00
ATOM     58  CA  LEU E   6      84.996  89.571 100.129  1.00  5.00
ATOM     59  CB  LEU E   6      85.745  87.515 100.449  1.00  5.00
ATOM     60  CA  GLY E   7      81.287  89.337  99.699  1.00  5.00
TER
ATOM     61  CA  GLY F   1     100.855  95.674  99.547  1.00  5.00
ATOM     62  CA  VAL F   2      97.555  93.502  99.567  1.00  5.00
ATOM     63  CB  VAL F   2      96.619  94.395 100.214  1.00  5.00
ATOM     64  CA  ASN F   3      97.115  90.030  97.904  1.00  5.00
ATOM     65  CB  ASN F   3      99.014  89.344  97.377  1.00  5.00
ATOM     66  CA  TYR F   4      93.764  88.210  97.463  1.00  5.00
ATOM     67  CB  TYR F   4      91.640  89.929  99.487  1.00  5.00
ATOM     68  CA  PHE F   5      92.567  84.926  96.041  1.00  5.00
ATOM     69  CB  PHE F   5      92.520  82.050  96.593  1.00  5.00
ATOM     70  CA  LEU F   6      89.061  83.983  94.669  1.00  5.00
ATOM     71  CB  LEU F   6      86.979  84.624  94.340  1.00  5.00
ATOM     72  CA  GLY F   7      87.904  80.610  95.710  1.00  5.00
TER
ATOM     73  CA  GLY G   1      95.048 105.132  96.822  1.00  5.00
ATOM     74  CA  VAL G   2      93.721 101.779  95.352  1.00  5.00
ATOM     75  CB  VAL G   2      94.786 101.032  94.696  1.00  5.00
ATOM     76  CA  ASN G   3      90.954  99.192  95.969  1.00  5.00
ATOM     77  CB  ASN G   3      89.034  99.218  95.429  1.00  5.00
ATOM     78  CA  TYR G   4      90.087  95.463  95.091  1.00  5.00
ATOM     79  CB  TYR G   4      92.791  94.129  93.518  1.00  5.00
ATOM     80  CA  PHE G   5      87.100  93.253  95.333  1.00  5.00
ATOM     81  CB  PHE G   5      85.567  95.282  93.889  1.00  5.00
ATOM     82  CA  LEU G   6      86.256  89.580  95.537  1.00  5.00
ATOM     83  CB  LEU G   6      87.912  88.589  96.389  1.00  5.00
ATOM     84  CA  GLY G   7      82.611  88.425  94.957  1.00  5.00
TER
ATOM     85  CA  GLY H   1      87.096  85.731  85.887  1.00  5.00
ATOM     86  CA  VAL H   2      89.212  88.980  86.675  1.00  5.00
ATOM     87  CB  VAL H   2      90.673  88.525  87.035  1.00  5.00
ATOM     88  CA  ASN H   3      88.382  92.689  85.969  1.00  5.00
ATOM     89  CB  ASN H   3      86.506  93.022  85.090  1.00  5.00
ATOM     90  CA  TYR H   4      90.284  95.781  86.266  1.00  5.00
ATOM     91  CB  TYR H   4      90.767  96.543  83.072  1.00  5.00
ATOM     92  CA  PHE H   5      89.019  99.370  86.406  1.00  5.00
ATOM     93  CB  PHE H   5      87.342 100.540  88.596  1.00  5.00
ATOM     94  CA  LEU H   6      90.746 102.626  86.309  1.00  5.00
ATOM     95  CB  LEU H   6      91.583 102.902  84.471  1.00  5.00
ATOM     96  CA  GLY H   7      89.287 106.253  86.146  1.00  5.00
TER
CONECT    1    2
CONECT    2    4    3
CONECT    4    6    5
CONECT    6    8    7
CONECT    8   10    9
CONECT   10   12   11
CONECT   13   14
CONECT   14   16   15
CONECT   16   18   17
CONECT   18   20   19
CONECT   20   22   21
CONECT   22   24   23
CONECT   25   26
CONECT   26   28   27
CONECT   28   30   29
CONECT   30   32   31
CONECT   32   34   33
CONECT   34   36   35
CONECT   37   38
CONECT   38   40   39
CONECT   40   42   41
CONECT   42   44   43
CONECT   44   46   45
CONECT   46   48   47
CONECT   49   50
CONECT   50   52   51
CONECT   52   54   53
CONECT   54   56   55
CONECT   56   58   57
CONECT   58   60   59
CONECT   61   62
CONECT   62   64   63
CONECT   64   66   65
CONECT   66   68   67
CONECT   68   70   69
CONECT   70   72   71
CONECT   73   74
CONECT   74   76   75
CONECT   76   78   77
CONECT   78   80   79
CONECT   80   82   81
CONECT   82   84   83
CONECT   85   86
CONECT   86   88   87
CONECT   88   90   89
CONECT   90   92   91
CONECT   92   94   93
CONECT   94   96   95
ENDMDL
REMARK s20 x 8              ENERGY    -6.90360E+01 RMS    0.00
CRYST1  184.640  184.640  184.640  90.00  90.00  90.00 P 1           1
ORIGX1       1.00000   0.00000   0.00000        0.00000
ORIGX2       0.00000   1.00000   0.00000        0.00000
ORIGX2       0.00000   0.00000   1.00000        0.00000
SCALE1       1.00000   0.00000   0.00000        0.00000
SCALE2       1.00000   0.00000   0.00000        0.00000
SCALE3       1.00000   0.00000   0.00000        0.00000
ATOM      1  CA  GLY A   1      92.780 101.713 101.611  1.00  5.00
ATOM      2  CA  VAL A   2      94.906  98.518 101.983  1.00  5.00
ATOM      3  CB  VAL A   2      94.524  97.798 103.205  1.00  5.00
ATOM      4  CA  ASN A   3      97.040  97.406  98.845  1.00  5.00
ATOM      5  CB  ASN A   3      98.826  97.427  99.703  1.00  5.00
ATOM      6  CA  TYR A   4      98.495  93.944  97.826  1.00  5.00
ATOM      7  CB  TYR A   4      96.237  92.269  96.074  1.00  5.00
ATOM      8  CA  PHE A   5     101.424  92.516  95.601  1.00  5.00
ATOM      9  CB  PHE A   5     104.452  93.127  95.400  1.00  5.00
ATOM     10  CA  LEU A   6     102.335  89.316  93.801  1.00  5.00
ATOM     11  CB  LEU A   6     102.460  87.995  92.427  1.00  5.00
ATOM     12  CA  GLY A   7     105.697  87.730  95.069  1.00  5.00
TER
ATOM     13  CA  GLY B   1     104.566  96.616  86.445  1.00  5.00
ATOM     14  CA  VAL B   2     100.707  96.031  86.156  1.00  5.00
ATOM     15  CB  VAL B   2     100.377  94.687  85.569  1.00  5.00
ATOM     16  CA  ASN B   3      98.173  97.257  88.848  1.00  5.00
ATOM     17  CB  ASN B   3      98.750  98.180  90.495  1.00  5.00
ATOM     18  CA  TYR B   4      94.444  96.796  89.537  1.00  5.00
ATOM     19  CB  TYR B   4      93.313  95.188  86.792  1.00  5.00
ATOM     20  CA  PHE B   5      92.490  98.585  91.989  1.00  5.00
ATOM     21  CB  PHE B   5      92.286 100.786  94.015  1.00  5.00
ATOM     22  CA  LEU B   6      89.095  97.429  93.307  1.00  5.00
ATOM     23  CB  LEU B   6      88.080  95.659  92.897  1.00  5.00
ATOM     24  CA  GLY B   7      86.326  99.510  94.805  1.00  5.00
TER
ATOM     25  CA  GLY C   1      79.968  91.811  94.274  1.00  5.00
ATOM     26  CA  VAL C   2      82.939  93.075  92.273  1.00  5.00
ATOM     27  CB  VAL C   2      83.152  94.389  92.931  1.00  5.00
ATOM     28  CA  ASN C   3      86.485  91.208  92.330  1.00  5.00
ATOM     29  CB  ASN C   3      87.572  89.683  93.177  1.00  5.00
ATOM     30  CA  TYR C   4      90.054  91.892  91.263  1.00  5.00
ATOM     31  CB  TYR C   4      91.844  93.434  93.690  1.00  5.00
ATOM     32  CA  PHE C   5      93.164  89.547  90.885  1.00  5.00
ATOM     33  CB  PHE C   5      90.648  87.929  90.449  1.00  5.00
ATOM     34  CA  LEU C   6      97.152  89.522  90.994  1.00  5.00
ATOM     35  CB  LEU C   6      98.286  90.880  92.179  1.00  5.00
ATOM     36  CA  GLY C   7      99.288  86.926  89.169  1.00  5.00
TER
ATOM     37  CA  GLY D   1      78.651  91.270  88.276  1.00  5.00
ATOM     38  CA  VAL D   2      82.294  92.066  87.169  1.00  5.00
ATOM     39  CB  VAL D   2      82.802  93.299  87.880  1.00  5.00
ATOM     40  CA  ASN D   3      85.781  90.693  88.206  1.00  5.00
ATOM     41  CB  ASN D   3      85.390  88.933  88.964  1.00  5.00
ATOM     42  CA  TYR D   4      89.359  91.654  87.004  1.00  5.00
ATOM     43  CB  TYR D   4      90.033  94.545  88.468  1.00  5.00
ATOM     44  CA  PHE D   5      92.674  89.736  86.751  1.00  5.00
ATOM     45  CB  PHE D   5      94.491  87.458  87.120  1.00  5.00
ATOM     46  CA  LEU D   6      96.256  90.923  86.081  1.00  5.00
ATOM     47  CB  LEU D   6      97.100  92.186  87.648  1.00  5.00
ATOM     48  CA  GLY D   7      99.032  88.291  85.174  1.00  5.00
TER
ATOM     49  CA  GLY E   1      98.619  84.337  93.202  1.00  5.00
ATOM     50  CA  VAL E   2      96.691  87.015  95.204  1.00  5.00
ATOM     51  CB  VAL E   2      97.940  87.773  95.612  1.00  5.00
ATOM     52  CA  ASN E   3      93.071  88.188  94.741  1.00  5.00
ATOM     53  CB  ASN E   3      91.958  86.467  94.628  1.00  5.00
ATOM     54  CA  TYR E   4      90.876  91.003  95.870  1.00  5.00
ATOM     55  CB  TYR E   4      92.375  92.795  98.211  1.00  5.00
ATOM     56  CA  PHE E   5      87.244  91.580  96.477  1.00  5.00
ATOM     57  CB  PHE E   5      84.862  89.723  97.137  1.00  5.00
ATOM     58  CA  LEU E   6      84.945  94.618  97.239  1.00  5.00
ATOM     59  CB  LEU E   6      84.638  96.521  97.898  1.00  5.00
ATOM     60  CA  GLY E   7      81.593  93.493  98.354  1.00  5.00
TER
ATOM     61  CA  GLY F   1      98.611  89.673  80.275  1.00  5.00
ATOM     62  CA  VAL F   2      95.904  91.725  81.741  1.00  5.00
ATOM     63  CB  VAL F   2      96.060  93.040  82.441  1.00  5.00
ATOM     64  CA  ASN F   3      92.462  90.297  81.432  1.00  5.00
ATOM     65  CB  ASN F   3      92.462  88.370  80.828  1.00  5.00
ATOM     66  CA  TYR F   4      88.817  91.149  82.799  1.00  5.00
ATOM     67  CB  TYR F   4      89.238  94.294  83.829  1.00  5.00
ATOM     68  CA  PHE F   5      85.748  88.990  83.492  1.00  5.00
ATOM     69  CB  PHE F   5      88.008  87.925  85.011  1.00  5.00
ATOM     70  CA  LEU F   6      81.944  89.961  83.314  1.00  5.00
ATOM     71  CB  LEU F   6      81.784  90.299  81.256  1.00  5.00
ATOM     72  CA  GLY F   7      79.531  87.175  84.685  1.00  5.00
TER
ATOM     73  CA  GLY G   1      87.737  99.281  98.543  1.00  5.00
ATOM     74  CA  VAL G   2      91.102  97.237  97.991  1.00  5.00
ATOM     75  CB  VAL G   2      90.129  96.264  97.637  1.00  5.00
ATOM     76  CA  ASN G   3      94.091  97.711  95.652  1.00  5.00
ATOM     77  CB  ASN G   3      95.857  98.671  95.268  1.00  5.00
ATOM     78  CA  TYR G   4      96.592  95.287  94.034  1.00  5.00
ATOM     79  CB  TYR G   4      94.758  94.023  91.563  1.00  5.00
ATOM     80  CA  PHE G   5      99.929  95.404  92.225  1.00  5.00
ATOM     81  CB  PHE G   5     100.507  96.696  94.801  1.00  5.00
ATOM     82  CA  LEU G   6     102.275  93.265  90.111  1.00  5.00
ATOM     83  CB  LEU G   6     101.919  91.623  88.862  1.00  5.00
ATOM     84  CA  GLY G   7     105.892  93.560  90.137  1.00  5.00
TER
ATOM     85  CA  GLY H   1      83.940  96.695 102.667  1.00  5.00
ATOM     86  CA  VAL H   2      87.019  94.709 101.224  1.00  5.00
ATOM     87  CB  VAL H   2      88.457  95.193 101.544  1.00  5.00
ATOM     88  CA  ASN H   3      88.236  91.204 101.142  1.00  5.00
ATOM     89  CB  ASN H   3      86.235  91.026 100.811  1.00  5.00
ATOM     90  CA  TYR H   4      91.368  89.442  99.913  1.00  5.00
ATOM     91  CB  TYR H   4      94.635  89.834  99.296  1.00  5.00
ATOM     92  CA  PHE H   5      92.126  85.947  98.816  1.00  5.00
ATOM     93  CB  PHE H   5      89.398  85.030  99.189  1.00  5.00
ATOM     94  CA  LEU H   6      95.281  83.948  98.053  1.00  5.00
ATOM     95  CB  LEU H   6      96.078  85.019  99.652  1.00  5.00
ATOM     96  CA  GLY H   7      94.290  80.928  96.050  1.00  5.00
TER
CONECT    1    2
CONECT    2    4    3
CONECT    4    6    5
CONECT    6    8    7
CONECT    8   10    9
CONECT   10   12   11
CONECT   13   14
CONECT   14   16   15
CONECT   16   18   17
CONECT   18   20   19
CONECT   20   22   21
CONECT   22   24   23
CONECT   25   26
CONECT   26   28   27
CONECT   28   30   29
CONECT   30   32   31
CONECT   32   34   33
CONECT   34   36   35
CONECT   37   38
CONECT   38   40   39
CONECT   40   42   41
CONECT   42   44   43
CONECT   44   46   45
CONECT   46   48   47
CONECT   49   50
CONECT   50   52   51
CONECT   52   54   53
CONECT   54   56   55
CONECT   56   58   57
CONECT   58   60   59
CONECT   61   62
CONECT   62   64   63
CONECT   64   66   65
CONECT   66   68   67
CONECT   68   70   69
CONECT   70   72   71
CONECT   73   74
CONECT   74   76   75
CONECT   76   78   77
CONECT   78   80   79
CONECT   80   82   81
CONECT   82   84   83
CONECT   85   86
CONECT   86   88   87
CONECT   88   90   89
CONECT   90   92   91
CONECT   92   94   93
CONECT   94   96   95
ENDMDL
REMARK s20 x 8              ENERGY    -6.90360E+01 RMS    0.00
CRYST1  184.640  184.640  184.640  90.00  90.00  90.00 P 1           1
ORIGX1       1.00000   0.00000   0.00000        0.00000
ORIGX2       0.00000   1.00000   0.00000        0.00000
ORIGX2       0.00000   0.00000   1.00000        0.00000
SCALE1       1.00000   0.00000   0.00000        0.00000
SCALE2       1.00000   0.00000   0.00000        0.00000
SCALE3       1.00000   0.00000   0.00000        0.00000
ATOM      1  CA  GLY A   1      95.771  90.522  81.647  1.00  5.00
ATOM      2  CA  VAL A   2      94.772  88.833  85.034  1.00  5.00
ATOM      3  CB  VAL A   2      95.725  89.253  86.123  1.00  5.00
ATOM      4  CA  ASN A   3      91.188  87.553  85.568  1.00  5.00
ATOM      5  CB  ASN A   3      89.316  87.615  84.903  1.00  5.00
ATOM      6  CA  TYR A   4      90.520  86.585  89.309  1.00  5.00
ATOM      7  CB  TYR A   4      91.840  88.027  92.054  1.00  5.00
ATOM      8  CA  PHE A   5      87.337  85.338  91.172  1.00  5.00
ATOM      9  CB  PHE A   5      87.388  84.709  88.262  1.00  5.00
ATOM     10  CA  LEU A   6      86.866  84.525  94.716  1.00  5.00
ATOM     11  CB  LEU A   6      87.331  84.949  96.758  1.00  5.00
ATOM     12  CA  GLY A   7      84.343  81.657  95.656  1.00  5.00
TER
ATOM     13  CA  GLY B   1      77.610  88.146  91.865  1.00  5.00
ATOM     14  CA  VAL B   2      79.976  91.197  92.163  1.00  5.00
ATOM     15  CB  VAL B   2      80.587  92.026  93.439  1.00  5.00
ATOM     16  CA  ASN B   3      82.990  92.165  89.794  1.00  5.00
ATOM     17  CB  ASN B   3      81.825  92.464  88.282  1.00  5.00
ATOM     18  CA  TYR B   4      85.805  94.620  90.424  1.00  5.00
ATOM     19  CB  TYR B   4      87.578  96.756  92.160  1.00  5.00
ATOM     20  CA  PHE B   5      88.828  96.174  88.663  1.00  5.00
ATOM     21  CB  PHE B   5      88.997  96.077  85.680  1.00  5.00
ATOM     22  CA  LEU B   6      92.392  97.202  89.869  1.00  5.00
ATOM     23  CB  LEU B   6      94.093  96.830  91.026  1.00  5.00
ATOM     24  CA  GLY B   7      94.646  99.888  88.444  1.00  5.00
TER
ATOM     25  CA  GLY C   1     103.166  97.454  88.790  1.00  5.00
ATOM     26  CA  VAL C   2      99.503  96.816  89.833  1.00  5.00
ATOM     27  CB  VAL C   2      98.559  97.201  88.733  1.00  5.00
ATOM     28  CA  ASN C   3      98.035  94.762  92.620  1.00  5.00
ATOM     29  CB  ASN C   3      99.532  95.242  93.887  1.00  5.00
ATOM     30  CA  TYR C   4      94.293  93.370  93.113  1.00  5.00
ATOM     31  CB  TYR C   4      93.167  91.544  90.550  1.00  5.00
ATOM     32  CA  PHE C   5      92.464  91.693  96.111  1.00  5.00
ATOM     33  CB  PHE C   5      94.343  93.744  97.245  1.00  5.00
ATOM     34  CA  LEU C   6      89.099  89.404  96.385  1.00  5.00
ATOM     35  CB  LEU C   6      88.350  88.889  94.532  1.00  5.00
ATOM     36  CA  GLY C   7      88.413  89.990 100.053  1.00  5.00
TER
ATOM     37  CA  GLY D   1     102.275 100.407  92.531  1.00  5.00
ATOM     38  CA  VAL D   2      98.530 101.005  92.429  1.00  5.00
ATOM     39  CB  VAL D   2      98.295 101.218  90.983  1.00  5.00
ATOM     40  CA  ASN D   3      96.376  98.394  94.424  1.00  5.00
ATOM     41  CB  ASN D   3      97.304  98.707  96.162  1.00  5.00
ATOM     42  CA  TYR D   4      92.777  97.735  94.549  1.00  5.00
ATOM     43  CB  TYR D   4      93.468 100.743  93.579  1.00  5.00
ATOM     44  CA  PHE D   5      90.093  95.546  96.275  1.00  5.00
ATOM     45  CB  PHE D   5      89.200  94.564  98.896  1.00  5.00
ATOM     46  CA  LEU D   6      86.633  93.873  95.336  1.00  5.00
ATOM     47  CB  LEU D   6      85.896  92.667  93.757  1.00  5.00
ATOM     48  CA  GLY D   7      84.253  92.908  98.155  1.00  5.00
TER
ATOM     49  CA  GLY E   1      90.984  84.644 100.203  1.00  5.00
ATOM     50  CA  VAL E   2      92.723  85.046  96.869  1.00  5.00
ATOM     51  CB  VAL E   2      92.132  84.861  95.545  1.00  5.00
ATOM     52  CA  ASN E   3      94.818  88.134  95.835  1.00  5.00
ATOM     53  CB  ASN E   3      94.948  88.515  97.806  1.00  5.00
ATOM     54  CA  TYR E   4      96.121  89.211  92.414  1.00  5.00
ATOM     55  CB  TYR E   4      95.069  87.181  89.781  1.00  5.00
ATOM     56  CA  PHE E   5      99.050  91.220  90.732  1.00  5.00
ATOM     57  CB  PHE E   5     101.586  92.653  90.973  1.00  5.00
ATOM     58  CA  LEU E   6     100.053  92.802  87.055  1.00  5.00
ATOM     59  CB  LEU E   6      99.221  93.319  85.195  1.00  5.00
ATOM     60  CA  GLY E   7     103.692  93.884  86.825  1.00  5.00
TER
ATOM     61  CA  GLY F   1      81.584  97.113  98.295  1.00  5.00
ATOM     62  CA  VAL F   2      84.534  97.816  96.058  1.00  5.00
ATOM     63  CB  VAL F   2      84.118  97.334  94.712  1.00  5.00
ATOM     64  CA  ASN F   3      87.950  99.234  97.420  1.00  5.00
ATOM     65  CB  ASN F   3      88.366  99.369  99.466  1.00  5.00
ATOM     66  CA  TYR F   4      90.911 101.287  95.829  1.00  5.00
ATOM     67  CB  TYR F   4      89.891 104.496  95.347  1.00  5.00
ATOM     68  CA  PHE F   5      94.336 102.299  97.274  1.00  5.00
ATOM     69  CB  PHE F   5      93.538  99.554  98.154  1.00  5.00
ATOM     70  CA  LEU F   6      96.958 104.682  95.702  1.00  5.00
ATOM     71  CB  LEU F   6      97.300 106.560  96.408  1.00  5.00
ATOM     72  CA  GLY F   7     100.802 103.692  96.639  1.00  5.00
TER
ATOM     73  CA  GLY G   1      94.713  96.652  83.838  1.00  5.00
ATOM     74  CA  VAL G   2      93.821  93.873  86.263  1.00  5.00
ATOM     75  CB  VAL G   2      94.893  93.638  87.246  1.00  5.00
ATOM     76  CA  ASN G   3      90.072  92.690  86.913  1.00  5.00
ATOM     77  CB  ASN G   3      90.685  91.445  85.338  1.00  5.00
ATOM     78  CA  TYR G   4      88.541  90.528  89.894  1.00  5.00
ATOM     79  CB  TYR G   4      89.796  93.272  91.340  1.00  5.00
ATOM     80  CA  PHE G   5      85.339  88.756  90.863  1.00  5.00
ATOM     81  CB  PHE G   5      83.334  86.858  89.607  1.00  5.00
ATOM     82  CA  LEU G   6      83.345  87.895  94.120  1.00  5.00
ATOM     83  CB  LEU G   6      83.788  88.710  95.896  1.00  5.00
ATOM     84  CA  GLY G   7      80.362  85.489  94.117  1.00  5.00
TER
ATOM     85  CA  GLY H   1     104.235  88.842  83.886  1.00  5.00
ATOM     86  CA  VAL H   2     101.138  88.532  86.019  1.00  5.00
ATOM     87  CB  VAL H   2     100.234  88.659  84.838  1.00  5.00
ATOM     88  CA  ASN H   3     100.557  87.035  89.420  1.00  5.00
ATOM     89  CB  ASN H   3     101.747  87.946  90.681  1.00  5.00
ATOM     90  CA  TYR H   4      97.766  85.134  91.549  1.00  5.00
ATOM     91  CB  TYR H   4      95.071  83.227  91.183  1.00  5.00
ATOM     92  CA  PHE H   5      98.005  84.314  95.245  1.00  5.00
ATOM     93  CB  PHE H   5      98.685  87.252  94.649  1.00  5.00
ATOM     94  CA  LEU H   6      95.826  81.852  97.415  1.00  5.00
ATOM     95  CB  LEU H   6      95.760  80.373  95.956  1.00  5.00
ATOM     96  CA  GLY H   7      95.700  82.187 101.173  1.00  5.00
TER
CONECT    1    2
CONECT    2    4    3
CONECT    4    6    5
CONECT    6    8    7
CONECT    8   10    9
CONECT   10   12   11
CONECT   13   14
CONECT   14   16   15
CONECT   16   18   17
CONECT   18   20   19
CONECT   20   22   21
CONECT   22   24   23
CONECT   25   26
CONECT   26   28   27
CONECT   28   30   29
CONECT   30   32   31
CONECT   32   34   33
CONECT   34   36   35
CONECT   37   38
CONECT   38   40   39
CONECT   40   42   41
CONECT   42   44   43
CONECT   44   46   45
CONECT   46   48   47
CONECT   49   50
CONECT   50   52   51
CONECT   52   54   53
CONECT   54   56   55
CONECT   56   58   57
CONECT   58   60   59
CONECT   61   62
CONECT   62   64   63
CONECT   64   66   65
CONECT   66   68   67
CONECT   68   70   69
CONECT   70   72   71
CONECT   73   74
CONECT   74   76   75
CONECT   76   78   77
CONECT   78   80   79
CONECT   80   82   81
CONECT   82   84   83
CONECT   85   86
CONECT   86   88   87
CONECT   88   90   89
CONECT   90   92   91
CONECT   92   94   93
CONECT   94   96   95
ENDMDL
REMARK s20 x 8              ENERGY    -6.90359E+01 RMS    0.00
CRYST1  184.640  184.640  184.640  90.00  90.00  90.00 P 1           1
ORIGX1       1.00000   0.00000   0.00000        0.00000
ORIGX2       0.00000   1.00000   0.00000        0.00000
ORIGX2       0.00000   0.00000   1.00000        0.00000
SCALE1       1.00000   0.00000   0.00000        0.00000
SCALE2       1.00000   0.00000   0.00000        0.00000
SCALE3       1.00000   0.00000   0.00000        0.00000
ATOM      1  CA  GLY A   1      81.572 102.568  86.371  1.00  5.00
ATOM      2  CA  VAL A   2      83.276 100.029  88.937  1.00  5.00
ATOM      3  CB  VAL A   2      82.739  98.620  89.018  1.00  5.00
ATOM      4  CA  ASN A   3      86.683 100.089  90.866  1.00  5.00
ATOM      5  CB  ASN A   3      85.620 100.781  92.334  1.00  5.00
ATOM      6  CA  TYR A   4      87.981  97.368  93.666  1.00  5.00
ATOM      7  CB  TYR A   4      87.564  94.356  95.243  1.00  5.00
ATOM      8  CA  PHE A   5      91.094  97.607  96.050  1.00  5.00
ATOM      9  CB  PHE A   5      90.330 100.416  95.181  1.00  5.00
ATOM     10  CA  LEU A   6      93.023  95.124  98.209  1.00  5.00
ATOM     11  CB  LEU A   6      92.962  93.389  97.360  1.00  5.00
ATOM     12  CA  GLY A   7      95.404  96.322 100.982  1.00  5.00
TER
ATOM     13  CA  GLY B   1     100.135  87.798 100.992  1.00  5.00
ATOM     14  CA  VAL B   2      97.426  89.600  99.058  1.00  5.00
ATOM     15  CB  VAL B   2      97.076  91.061  99.189  1.00  5.00
ATOM     16  CA  ASN B   3      95.613  88.801  95.785  1.00  5.00
ATOM     17  CB  ASN B   3      95.802  86.775  96.395  1.00  5.00
ATOM     18  CA  TYR B   4      93.012  90.531  93.451  1.00  5.00
ATOM     19  CB  TYR B   4      94.856  92.797  91.756  1.00  5.00
ATOM     20  CA  PHE B   5      90.618  89.548  90.598  1.00  5.00
ATOM     21  CB  PHE B   5      88.324  87.829  89.827  1.00  5.00
ATOM     22  CA  LEU B   6      88.934  91.239  87.669  1.00  5.00
ATOM     23  CB  LEU B   6      89.391  93.165  87.418  1.00  5.00
ATOM     24  CA  GLY B   7      86.160  89.491  85.672  1.00  5.00
TER
ATOM     25  CA  GLY C   1      82.646  91.958  88.970  1.00  5.00
ATOM     26  CA  VAL C   2      85.699  92.648  91.139  1.00  5.00
ATOM     27  CB  VAL C   2      86.397  93.911  90.828  1.00  5.00
ATOM     28  CA  ASN C   3      87.107  89.906  93.466  1.00  5.00
ATOM     29  CB  ASN C   3      87.262  87.923  93.992  1.00  5.00
ATOM     30  CA  TYR C   4      89.703  90.150  96.494  1.00  5.00
ATOM     31  CB  TYR C   4      89.553  90.642  99.763  1.00  5.00
ATOM     32  CA  PHE C   5      91.625  87.535  98.474  1.00  5.00
ATOM     33  CB  PHE C   5      91.652  86.924  95.520  1.00  5.00
ATOM     34  CA  LEU C   6      93.713  87.968 101.598  1.00  5.00
ATOM     35  CB  LEU C   6      93.695  90.142 101.570  1.00  5.00
ATOM     36  CA  GLY C   7      95.342  84.902 102.717  1.00  5.00
TER
ATOM     37  CA  GLY D   1      92.065  83.205 105.417  1.00  5.00
ATOM     38  CA  VAL D   2      89.945  86.189 104.519  1.00  5.00
ATOM     39  CB  VAL D   2      90.523  87.261 105.262  1.00  5.00
ATOM     40  CA  ASN D   3      87.981  86.751 101.454  1.00  5.00
ATOM     41  CB  ASN D   3      86.534  86.102 102.510  1.00  5.00
ATOM     42  CA  TYR D   4      86.521  89.915  99.668  1.00  5.00
ATOM     43  CB  TYR D   4      85.483  93.169  99.498  1.00  5.00
ATOM     44  CA  PHE D   5      84.167  90.845  96.560  1.00  5.00
ATOM     45  CB  PHE D   5      82.959  89.395  94.167  1.00  5.00
ATOM     46  CA  LEU D   6      83.017  94.088  94.559  1.00  5.00
ATOM     47  CB  LEU D   6      83.572  95.851  93.765  1.00  5.00
ATOM     48  CA  GLY D   7      80.106  93.489  92.162  1.00  5.00
TER
ATOM     49  CA  GLY E   1      99.014  96.989  97.473  1.00  5.00
ATOM     50  CA  VAL E   2      96.816  96.055  94.341  1.00  5.00
ATOM     51  CB  VAL E   2      96.830  94.683  94.788  1.00  5.00
ATOM     52  CA  ASN E   3      93.537  97.705  92.677  1.00  5.00
ATOM     53  CB  ASN E   3      93.326  99.523  91.929  1.00  5.00
ATOM     54  CA  TYR E   4      91.134  96.721  90.003  1.00  5.00
ATOM     55  CB  TYR E   4      90.570  93.952  91.860  1.00  5.00
ATOM     56  CA  PHE E   5      88.518  98.282  87.702  1.00  5.00
ATOM     57  CB  PHE E   5      87.270 100.961  87.085  1.00  5.00
ATOM     58  CA  LEU E   6      85.688  96.733  85.603  1.00  5.00
ATOM     59  CB  LEU E   6      85.181  94.740  85.977  1.00  5.00
ATOM     60  CA  GLY E   7      83.424  98.504  83.167  1.00  5.00
TER
ATOM     61  CA  GLY F   1      92.671  83.419  83.192  1.00  5.00
ATOM     62  CA  VAL F   2      96.124  85.390  83.146  1.00  5.00
ATOM     63  CB  VAL F   2      96.710  86.155  81.998  1.00  5.00
ATOM     64  CA  ASN F   3      97.720  86.588  86.422  1.00  5.00
ATOM     65  CB  ASN F   3      99.126  85.177  85.961  1.00  5.00
ATOM     66  CA  TYR F   4     100.126  89.365  87.703  1.00  5.00
ATOM     67  CB  TYR F   4      99.712  89.818  84.352  1.00  5.00
ATOM     68  CA  PHE F   5     102.339  89.698  90.607  1.00  5.00
ATOM     69  CB  PHE F   5     102.362  87.174  92.080  1.00  5.00
ATOM     70  CA  LEU F   6     103.790  92.919  91.899  1.00  5.00
ATOM     71  CB  LEU F   6     104.181  94.960  91.555  1.00  5.00
ATOM     72  CA  GLY F   7     106.800  92.423  94.262  1.00  5.00
TER
ATOM     73  CA  GLY G   1     101.862  99.401  92.527  1.00  5.00
ATOM     74  CA  VAL G   2      99.358  97.098  90.791  1.00  5.00
ATOM     75  CB  VAL G   2      99.723  95.727  91.118  1.00  5.00
ATOM     76  CA  ASN G   3      96.408  98.471  88.980  1.00  5.00
ATOM     77  CB  ASN G   3      96.593 100.522  88.832  1.00  5.00
ATOM     78  CA  TYR G   4      94.038  96.368  86.912  1.00  5.00
ATOM     79  CB  TYR G   4      93.461  93.206  87.933  1.00  5.00
ATOM     80  CA  PHE G   5      91.289  97.096  84.399  1.00  5.00
ATOM     81  CB  PHE G   5      92.075  99.722  85.656  1.00  5.00
ATOM     82  CA  LEU G   6      88.712  94.637  82.643  1.00  5.00
ATOM     83  CB  LEU G   6      88.562  92.464  82.766  1.00  5.00
ATOM     84  CA  GLY G   7      87.066  96.025  79.553  1.00  5.00
TER
ATOM     85  CA  GLY H   1     103.496  90.714  98.052  1.00  5.00
ATOM     86  CA  VAL H   2     100.525  91.383  96.007  1.00  5.00
ATOM     87  CB  VAL H   2     101.043  92.734  95.502  1.00  5.00
ATOM     88  CA  ASN H   3      98.931  89.685  93.040  1.00  5.00
ATOM     89  CB  ASN H   3      98.764  87.732  93.607  1.00  5.00
ATOM     90  CA  TYR H   4      96.422  90.202  90.325  1.00  5.00
ATOM     91  CB  TYR H   4      97.678  91.868  87.686  1.00  5.00
ATOM     92  CA  PHE H   5      94.323  87.807  88.153  1.00  5.00
ATOM     93  CB  PHE H   5      94.931  86.077  90.511  1.00  5.00
ATOM     94  CA  LEU H   6      92.370  88.776  84.846  1.00  5.00
ATOM     95  CB  LEU H   6      93.420  90.348  83.936  1.00  5.00
ATOM     96  CA  GLY H   7      89.376  86.250  84.497  1.00  5.00
TER
CONECT    1    2
CONECT    2    4    3
CONECT    4    6    5
CONECT    6    8    7
CONECT    8   10    9
CONECT   10   12   11
CONECT   13   14
CONECT   14   16   15
CONECT   16   18   17
CONECT   18   20   19
CONECT   20   22   21
CONECT   22   24   23
CONECT   25   26
CONECT   26   28   27
CONECT   28   30   29
CONECT   30   32   31
CONECT   32   34   33
CONECT   34   36   35
CONECT   37   38
CONECT   38   40   39
CONECT   40   42   41
CONECT   42   44   43
CONECT   44   46   45
CONECT   46   48   47
CONECT   49   50
CONECT   50   52   51
CONECT   52   54   53
CONECT   54   56   55
CONECT   56   58   57
CONECT   58   60   59
CONECT   61   62
CONECT   62   64   63
CONECT   64   66   65
CONECT   66   68   67
CONECT   68   70   69
CONECT   70   72   71
CONECT   73   74
CONECT   74   76   75
CONECT   76   78   77
CONECT   78   80   79
CONECT   80   82   81
CONECT   82   84   83
CONECT   85   86
CONECT   86   88   87
CONECT   88   90   89
CONECT   90   92   91
CONECT   92   94   93
CONECT   94   96   95
ENDMDL
REMARK s20 x 8              ENERGY    -6.90359E+01 RMS    0.00
CRYST1  184.640  184.640  184.640  90.00  90.00  90.00 P 1           1
ORIGX1       1.00000   0.00000   0.00000        0.00000
ORIGX2       0.00000   1.00000   0.00000        0.00000
ORIGX2       0.00000   0.00000   1.00000        0.00000
SCALE1       1.00000   0.00000   0.00000        0.00000
SCALE2       1.00000   0.00000   0.00000        0.00000
SCALE3       1.00000   0.00000   0.00000        0.00000
ATOM      1  CA  GLY A   1      97.828  83.915  83.501  1.00  5.00
ATOM      2  CA  VAL A   2      97.285  85.704  86.923  1.00  5.00
ATOM      3  CB  VAL A   2      98.643  85.973  87.480  1.00  5.00
ATOM      4  CA  ASN A   3      94.023  86.763  88.754  1.00  5.00
ATOM      5  CB  ASN A   3      92.449  85.557  89.093  1.00  5.00
ATOM      6  CA  TYR A   4      92.713  89.375  91.174  1.00  5.00
ATOM      7  CB  TYR A   4      93.503  92.115  93.139  1.00  5.00
ATOM      8  CA  PHE A   5      89.776  89.507  93.755  1.00  5.00
ATOM      9  CB  PHE A   5      90.826  86.751  94.522  1.00  5.00
ATOM     10  CA  LEU A   6      88.100  92.316  95.841  1.00  5.00
ATOM     11  CB  LEU A   6      88.850  93.666  94.500  1.00  5.00
ATOM     12  CA  GLY A   7      86.135  91.539  98.934  1.00  5.00
TER
ATOM     13  CA  GLY B   1     102.324  87.142  91.819  1.00  5.00
ATOM     14  CA  VAL B   2     102.580  90.687  93.474  1.00  5.00
ATOM     15  CB  VAL B   2     103.556  91.769  93.119  1.00  5.00
ATOM     16  CA  ASN B   3      99.439  92.879  94.048  1.00  5.00
ATOM     17  CB  ASN B   3      99.020  92.038  95.758  1.00  5.00
ATOM     18  CA  TYR B   4      98.792  96.659  94.998  1.00  5.00
ATOM     19  CB  TYR B   4     102.129  96.765  94.897  1.00  5.00
ATOM     20  CA  PHE B   5      95.874  98.652  96.542  1.00  5.00
ATOM     21  CB  PHE B   5      96.392  99.180  99.409  1.00  5.00
ATOM     22  CA  LEU B   6      94.550 102.187  96.462  1.00  5.00
ATOM     23  CB  LEU B   6      94.419 103.352  94.757  1.00  5.00
ATOM     24  CA  GLY B   7      92.283 103.412  99.208  1.00  5.00
TER
ATOM     25  CA  GLY C   1      85.003 103.897  96.303  1.00  5.00
ATOM     26  CA  VAL C   2      88.189 101.767  96.810  1.00  5.00
ATOM     27  CB  VAL C   2      88.491 101.499  98.231  1.00  5.00
ATOM     28  CA  ASN C   3      90.058 100.236  93.992  1.00  5.00
ATOM     29  CB  ASN C   3      90.170 101.991  92.845  1.00  5.00
ATOM     30  CA  TYR C   4      92.714  97.241  94.082  1.00  5.00
ATOM     31  CB  TYR C   4      91.149  97.381  97.057  1.00  5.00
ATOM     32  CA  PHE C   5      95.157  96.189  91.437  1.00  5.00
ATOM     33  CB  PHE C   5      96.548  98.509  92.731  1.00  5.00
ATOM     34  CA  LEU C   6      96.876  92.820  90.217  1.00  5.00
ATOM     35  CB  LEU C   6      95.587  91.741  89.167  1.00  5.00
ATOM     36  CA  GLY C   7      99.875  92.677  87.703  1.00  5.00
TER
ATOM     37  CA  GLY D   1      98.213  94.738  84.587  1.00  5.00
ATOM     38  CA  VAL D   2      94.469  95.328  85.444  1.00  5.00
ATOM     39  CB  VAL D   2      93.676  94.082  85.367  1.00  5.00
ATOM     40  CA  ASN D   3      92.863  96.889  88.284  1.00  5.00
ATOM     41  CB  ASN D   3      92.864  98.423  89.601  1.00  5.00
ATOM     42  CA  TYR D   4      89.305  96.525  90.061  1.00  5.00
ATOM     43  CB  TYR D   4      86.981  94.551  88.803  1.00  5.00
ATOM     44  CA  PHE D   5      86.978  98.550  92.094  1.00  5.00
ATOM     45  CB  PHE D   5      85.416 100.786  91.048  1.00  5.00
ATOM     46  CA  LEU D   6      84.598  97.832  94.789  1.00  5.00
ATOM     47  CB  LEU D   6      85.326  96.557  96.378  1.00  5.00
ATOM     48  CA  GLY D   7      82.007 100.739  95.154  1.00  5.00
TER
ATOM     49  CA  GLY E   1      82.312  91.493  95.953  1.00  5.00
ATOM     50  CA  VAL E   2      84.331  91.936  92.672  1.00  5.00
ATOM     51  CB  VAL E   2      84.298  93.309  92.277  1.00  5.00
ATOM     52  CA  ASN E   3      87.035  89.858  90.733  1.00  5.00
ATOM     53  CB  ASN E   3      87.458  88.003  90.801  1.00  5.00
ATOM     54  CA  TYR E   4      89.736  90.339  87.979  1.00  5.00
ATOM     55  CB  TYR E   4      91.094  92.968  89.533  1.00  5.00
ATOM     56  CA  PHE E   5      91.840  88.373  85.499  1.00  5.00
ATOM     57  CB  PHE E   5      91.679  85.790  84.048  1.00  5.00
ATOM     58  CA  LEU E   6      94.875  88.849  83.343  1.00  5.00
ATOM     59  CB  LEU E   6      96.639  89.555  84.086  1.00  5.00
ATOM     60  CA  GLY E   7      95.600  86.324  80.469  1.00  5.00
TER
ATOM     61  CA  GLY F   1      92.394  98.964 102.598  1.00  5.00
ATOM     62  CA  VAL F   2      94.583  95.866 102.521  1.00  5.00
ATOM     63  CB  VAL F   2      94.790  94.653 103.398  1.00  5.00
ATOM     64  CA  ASN F   3      95.763  93.169  99.972  1.00  5.00
ATOM     65  CB  ASN F   3      96.051  93.321  98.100  1.00  5.00
ATOM     66  CA  TYR F   4      96.302  89.453 100.112  1.00  5.00
ATOM     67  CB  TYR F   4      96.083  86.490 101.600  1.00  5.00
ATOM     68  CA  PHE F   5      98.025  87.147  97.568  1.00  5.00
ATOM     69  CB  PHE F   5     100.737  87.159  96.402  1.00  5.00
ATOM     70  CA  LEU F   6      97.585  83.510  97.586  1.00  5.00
ATOM     71  CB  LEU F   6      95.707  84.006  98.098  1.00  5.00
ATOM     72  CA  GLY F   7      99.780  80.947  96.039  1.00  5.00
TER
ATOM     73  CA  GLY G   1      87.039  96.119 102.236  1.00  5.00
ATOM     74  CA  VAL G   2      90.008  93.880 101.570  1.00  5.00
ATOM     75  CB  VAL G   2      90.073  92.725 102.494  1.00  5.00
ATOM     76  CA  ASN G   3      91.654  92.845  98.374  1.00  5.00
ATOM     77  CB  ASN G   3      93.076  94.346  98.524  1.00  5.00
ATOM     78  CA  TYR G   4      92.609  89.194  96.914  1.00  5.00
ATOM     79  CB  TYR G   4      89.791  88.877  98.785  1.00  5.00
ATOM     80  CA  PHE G   5      95.048  87.826  94.350  1.00  5.00
ATOM     81  CB  PHE G   5      97.493  88.698  92.773  1.00  5.00
ATOM     82  CA  LEU G   6      95.859  84.189  93.143  1.00  5.00
ATOM     83  CB  LEU G   6      94.693  82.683  92.339  1.00  5.00
ATOM     84  CA  GLY G   7      99.394  83.732  91.457  1.00  5.00
TER
ATOM     85  CA  GLY H   1      93.451  90.432  77.504  1.00  5.00
ATOM     86  CA  VAL H   2      92.129  91.697  80.892  1.00  5.00
ATOM     87  CB  VAL H   2      91.395  93.005  80.995  1.00  5.00
ATOM     88  CA  ASN H   3      89.023  90.049  82.260  1.00  5.00
ATOM     89  CB  ASN H   3      88.399  88.182  82.428  1.00  5.00
ATOM     90  CA  TYR H   4      86.918  91.245  85.188  1.00  5.00
ATOM     91  CB  TYR H   4      88.885  94.075  84.762  1.00  5.00
ATOM     92  CA  PHE H   5      84.314  89.238  87.291  1.00  5.00
ATOM     93  CB  PHE H   5      86.237  87.130  86.486  1.00  5.00
ATOM     94  CA  LEU H   6      81.198  90.490  89.497  1.00  5.00
ATOM     95  CB  LEU H   6      81.092  91.979  88.063  1.00  5.00
ATOM     96  CA  GLY H   7      79.764  88.181  92.353  1.00  5.00
TER
CONECT    1    2
CONECT    2    4    3
CONECT    4    6    5
CONECT    6    8    7
CONECT    8   10    9
CONECT   10   12   11
CONECT   13   14
CONECT   14   16   15
CONECT   16   18   17
CONECT   18   20   19
CONECT   20   22   21
CONECT   22   24   23
CONECT   25   26
CONECT   26   28   27
CONECT   28   30   29
CONECT   30   32   31
CONECT   32   34   33
CONECT   34   36   35
CONECT   37   38
CONECT   38   40   39
CONECT   40   42   41
CONECT   42   44   43
CONECT   44   46   45
CONECT   46   48   47
CONECT   49   50
CONECT   50   52   51
CONECT   52   54   53
CONECT   54   56   55
CONECT   56   58   57
CONECT   58   60   59
CONECT   61   62
CONECT   62   64   63
CONECT   64   66   65
CONECT   66   68   67
CONECT   68   70   69
CONECT   70   72   71
CONECT   73   74
CONECT   74   76   75
CONECT   76   78   77
CONECT   78   80   79
CONECT   80   82   81
CONECT   82   84   83
CONECT   85   86
CONECT   86   88   87
CONECT   88   90   89
CONECT   90   92   91
CONECT   92   94   93
CONECT   94   96   95
ENDMDL
REMARK s20 x 8              ENERGY    -6.90357E+01 RMS    0.00
CRYST1  184.640  184.640  184.640  90.00  90.00  90.00 P 1           1
ORIGX1       1.00000   0.00000   0.00000        0.00000
ORIGX2       0.00000   1.00000   0.00000        0.00000
ORIGX2       0.00000   0.00000   1.00000        0.00000
SCALE1       1.00000   0.00000   0.00000        0.00000
SCALE2       1.00000   0.00000   0.00000        0.00000
SCALE3       1.00000   0.00000   0.00000        0.00000
ATOM      1  CA  GLY A   1     103.769  84.323  93.414  1.00  5.00
ATOM      2  CA  VAL A   2     101.768  84.116  90.011  1.00  5.00
ATOM      3  CB  VAL A   2     101.891  82.711  89.437  1.00  5.00
ATOM      4  CA  ASN A   3      98.629  86.227  88.606  1.00  5.00
ATOM      5  CB  ASN A   3      99.561  86.727  86.768  1.00  5.00
ATOM      6  CA  TYR A   4      96.012  85.684  85.795  1.00  5.00
ATOM      7  CB  TYR A   4      92.723  85.074  86.134  1.00  5.00
ATOM      8  CA  PHE A   5      93.430  87.923  83.955  1.00  5.00
ATOM      9  CB  PHE A   5      96.032  89.340  84.399  1.00  5.00
ATOM     10  CA  LEU A   6      90.317  87.229  81.806  1.00  5.00
ATOM     11  CB  LEU A   6      90.179  85.237  82.075  1.00  5.00
ATOM     12  CA  GLY A   7      88.991  90.091  79.464  1.00  5.00
TER
ATOM     13  CA  GLY B   1      82.287  98.805  92.376  1.00  5.00
ATOM     14  CA  VAL B   2      85.026  96.247  92.726  1.00  5.00
ATOM     15  CB  VAL B   2      86.329  96.425  93.431  1.00  5.00
ATOM     16  CA  ASN B   3      85.303  93.175  94.954  1.00  5.00
ATOM     17  CB  ASN B   3      83.897  92.195  93.835  1.00  5.00
ATOM     18  CA  TYR B   4      87.989  90.765  96.086  1.00  5.00
ATOM     19  CB  TYR B   4      89.411  93.788  97.040  1.00  5.00
ATOM     20  CA  PHE B   5      88.123  87.268  97.303  1.00  5.00
ATOM     21  CB  PHE B   5      87.367  84.454  96.590  1.00  5.00
ATOM     22  CA  LEU B   6      90.656  85.044  99.327  1.00  5.00
ATOM     23  CB  LEU B   6      91.617  86.173 100.668  1.00  5.00
ATOM     24  CA  GLY B   7      91.019  81.292  98.508  1.00  5.00
TER
ATOM     25  CA  GLY C   1      90.293 103.623  87.334  1.00  5.00
ATOM     26  CA  VAL C   2      89.469 101.007  90.037  1.00  5.00
ATOM     27  CB  VAL C   2      88.115 100.331  90.242  1.00  5.00
ATOM     28  CA  ASN C   3      91.879  99.246  92.354  1.00  5.00
ATOM     29  CB  ASN C   3      93.210 100.740  92.253  1.00  5.00
ATOM     30  CA  TYR C   4      91.400  96.316  94.766  1.00  5.00
ATOM     31  CB  TYR C   4      90.859  95.146  91.700  1.00  5.00
ATOM     32  CA  PHE C   5      93.351  94.819  97.975  1.00  5.00
ATOM     33  CB  PHE C   5      93.531  95.225 100.902  1.00  5.00
ATOM     34  CA  LEU C   6      93.323  91.298  99.242  1.00  5.00
ATOM     35  CB  LEU C   6      92.257  90.079  97.860  1.00  5.00
ATOM     36  CA  GLY C   7      94.809  90.037 102.567  1.00  5.00
TER
ATOM     37  CA  GLY D   1      90.981  99.845  83.624  1.00  5.00
ATOM     38  CA  VAL D   2      91.108  97.634  86.787  1.00  5.00
ATOM     39  CB  VAL D   2      89.997  96.740  86.281  1.00  5.00
ATOM     40  CA  ASN D   3      93.835  96.685  89.461  1.00  5.00
ATOM     41  CB  ASN D   3      95.775  97.299  89.060  1.00  5.00
ATOM     42  CA  TYR D   4      94.324  94.241  92.315  1.00  5.00
ATOM     43  CB  TYR D   4      94.536  91.705  90.220  1.00  5.00
ATOM     44  CA  PHE D   5      96.587  94.070  95.208  1.00  5.00
ATOM     45  CB  PHE D   5      97.993  95.319  97.606  1.00  5.00
ATOM     46  CA  LEU D   6      97.792  90.889  97.278  1.00  5.00
ATOM     47  CB  LEU D   6      99.460  89.609  97.179  1.00  5.00
ATOM     48  CA  GLY D   7      99.296  91.941 100.687  1.00  5.00
TER
ATOM     49  CA  GLY E   1      90.254  92.426 105.136  1.00  5.00
ATOM     50  CA  VAL E   2      89.497  92.501 101.264  1.00  5.00
ATOM     51  CB  VAL E   2      88.837  91.233 100.639  1.00  5.00
ATOM     52  CA  ASN E   3      88.550  96.229 100.179  1.00  5.00
ATOM     53  CB  ASN E   3      89.055  97.566 101.633  1.00  5.00
ATOM     54  CA  TYR E   4      88.191  98.471  97.429  1.00  5.00
ATOM     55  CB  TYR E   4      85.525  99.742  95.965  1.00  5.00
ATOM     56  CA  PHE E   5      90.230 101.316  95.952  1.00  5.00
ATOM     57  CB  PHE E   5      92.593  99.536  96.332  1.00  5.00
ATOM     58  CA  LEU E   6      89.623 104.152  93.376  1.00  5.00
ATOM     59  CB  LEU E   6      87.587 104.283  93.940  1.00  5.00
ATOM     60  CA  GLY E   7      92.536 106.128  91.902  1.00  5.00
TER
ATOM     61  CA  GLY F   1      92.017  95.387  81.397  1.00  5.00
ATOM     62  CA  VAL F   2      92.665  93.499  84.530  1.00  5.00
ATOM     63  CB  VAL F   2      91.882  92.294  84.144  1.00  5.00
ATOM     64  CA  ASN F   3      95.961  93.810  86.463  1.00  5.00
ATOM     65  CB  ASN F   3      97.853  94.320  85.911  1.00  5.00
ATOM     66  CA  TYR F   4      97.574  92.157  89.474  1.00  5.00
ATOM     67  CB  TYR F   4      99.485  89.755  91.019  1.00  5.00
ATOM     68  CA  PHE F   5      99.812  93.450  92.374  1.00  5.00
ATOM     69  CB  PHE F   5      98.622  96.152  92.505  1.00  5.00
ATOM     70  CA  LEU F   6     101.954  91.346  94.578  1.00  5.00
ATOM     71  CB  LEU F   6     103.597  91.480  93.268  1.00  5.00
ATOM     72  CA  GLY F   7     103.831  92.782  97.791  1.00  5.00
TER
ATOM     73  CA  GLY G   1      80.330  95.145  88.461  1.00  5.00
ATOM     74  CA  VAL G   2      83.683  93.102  88.600  1.00  5.00
ATOM     75  CB  VAL G   2      85.191  93.282  88.217  1.00  5.00
ATOM     76  CA  ASN G   3      85.483  91.086  90.926  1.00  5.00
ATOM     77  CB  ASN G   3      85.328  89.559  89.586  1.00  5.00
ATOM     78  CA  TYR G   4      89.179  90.112  91.680  1.00  5.00
ATOM     79  CB  TYR G   4      91.430  91.947  93.583  1.00  5.00
ATOM     80  CA  PHE G   5      90.647  86.835  93.304  1.00  5.00
ATOM     81  CB  PHE G   5      88.988  86.002  90.895  1.00  5.00
ATOM     82  CA  LEU G   6      93.806  85.612  95.364  1.00  5.00
ATOM     83  CB  LEU G   6      95.073  86.170  97.063  1.00  5.00
ATOM     84  CA  GLY G   7      94.836  82.001  96.098  1.00  5.00
TER
ATOM     85  CA  GLY H   1      86.944  92.567  83.405  1.00  5.00
ATOM     86  CA  VAL H   2      88.213  89.578  85.711  1.00  5.00
ATOM     87  CB  VAL H   2      87.862  88.191  85.479  1.00  5.00
ATOM     88  CA  ASN H   3      91.761  89.101  87.548  1.00  5.00
ATOM     89  CB  ASN H   3      90.727  90.350  88.527  1.00  5.00
ATOM     90  CA  TYR H   4      93.281  86.327  89.734  1.00  5.00
ATOM     91  CB  TYR H   4      94.476  83.241  89.175  1.00  5.00
ATOM     92  CA  PHE H   5      96.507  86.109  91.773  1.00  5.00
ATOM     93  CB  PHE H   5      95.984  88.703  93.041  1.00  5.00
ATOM     94  CA  LEU H   6      98.368  83.158  93.560  1.00  5.00
ATOM     95  CB  LEU H   6      98.775  81.254  92.812  1.00  5.00
ATOM     96  CA  GLY H   7     100.399  84.551  96.624  1.00  5.00
TER
CONECT    1    2
CONECT    2    4    3
CONECT    4    6    5
CONECT    6    8    7
CONECT    8   10    9
CONECT   10   12   11
CONECT   13   14
CONECT   14   16   15
CONECT   16   18   17
CONECT   18   20   19
CONECT   20   22   21
CONECT   22   24   23
CONECT   25   26
CONECT   26   28   27
CONECT   28   30   29
CONECT   30   32   31
CONECT   32   34   33
CONECT   34   36   35
CONECT   37   38
CONECT   38   40   39
CONECT   40   42   41
CONECT   42   44   43
CONECT   44   46   45
CONECT   46   48   47
CONECT   49   50
CONECT   50   52   51
CONECT   52   54   53
CONECT   54   56   55
CONECT   56   58   57
CONECT   58   60   59
CONECT   61   62
CONECT   62   64   63
CONECT   64   66   65
CONECT   66   68   67
CONECT   68   70   69
CONECT   70   72   71
CONECT   73   74
CONECT   74   76   75
CONECT   76   78   77
CONECT   78   80   79
CONECT   80   82   81
CONECT   82   84   83
CONECT   85   86
CONECT   86   88   87
CONECT   88   90   89
CONECT   90   92   91
CONECT   92   94   93
CONECT   94   96   95
ENDMDL
REMARK s20 x 8              ENERGY    -6.90356E+01 RMS    0.00
CRYST1  184.640  184.640  184.640  90.00  90.00  90.00 P 1           1
ORIGX1       1.00000   0.00000   0.00000        0.00000
ORIGX2       0.00000   1.00000   0.00000        0.00000
ORIGX2       0.00000   0.00000   1.00000        0.00000
SCALE1       1.00000   0.00000   0.00000        0.00000
SCALE2       1.00000   0.00000   0.00000        0.00000
SCALE3       1.00000   0.00000   0.00000        0.00000
ATOM      1  CA  GLY A   1      94.074  96.047 101.086  1.00  5.00
ATOM      2  CA  VAL A   2      92.658  95.258  97.437  1.00  5.00
ATOM      3  CB  VAL A   2      92.959  93.783  97.458  1.00  5.00
ATOM      4  CA  ASN A   3      90.762  96.768  94.561  1.00  5.00
ATOM      5  CB  ASN A   3      91.427  98.581  94.913  1.00  5.00
ATOM      6  CA  TYR A   4      88.887  95.464  91.351  1.00  5.00
ATOM      7  CB  TYR A   4      90.451  92.499  91.230  1.00  5.00
ATOM      8  CA  PHE A   5      87.567  97.696  88.501  1.00  5.00
ATOM      9  CB  PHE A   5      86.296 100.144  87.426  1.00  5.00
ATOM     10  CA  LEU A   6      85.420  96.375  85.399  1.00  5.00
ATOM     11  CB  LEU A   6      84.394  94.673  84.874  1.00  5.00
ATOM     12  CA  GLY A   7      84.675  98.166  81.961  1.00  5.00
TER
ATOM     13  CA  GLY B   1     102.619  93.019 102.428  1.00  5.00
ATOM     14  CA  VAL B   2     100.868  93.063  99.000  1.00  5.00
ATOM     15  CB  VAL B   2     101.056  94.324  98.167  1.00  5.00
ATOM     16  CA  ASN B   3     101.288  90.273  96.311  1.00  5.00
ATOM     17  CB  ASN B   3     101.117  88.525  97.436  1.00  5.00
ATOM     18  CA  TYR B   4      99.732  89.927  92.724  1.00  5.00
ATOM     19  CB  TYR B   4      98.154  92.702  91.615  1.00  5.00
ATOM     20  CA  PHE B   5      99.570  86.620  90.876  1.00  5.00
ATOM     21  CB  PHE B   5      99.368  85.555  93.529  1.00  5.00
ATOM     22  CA  LEU B   6      99.095  85.073  87.453  1.00  5.00
ATOM     23  CB  LEU B   6      98.957  86.027  85.589  1.00  5.00
ATOM     24  CA  GLY B   7      98.607  81.363  87.558  1.00  5.00
TER
ATOM     25  CA  GLY C   1      91.732  92.080  78.467  1.00  5.00
ATOM     26  CA  VAL C   2      92.726  91.308  82.143  1.00  5.00
ATOM     27  CB  VAL C   2      92.423  89.920  82.646  1.00  5.00
ATOM     28  CA  ASN C   3      95.074  93.639  84.025  1.00  5.00
ATOM     29  CB  ASN C   3      96.185  95.083  83.339  1.00  5.00
ATOM     30  CA  TYR C   4      96.660  94.539  87.572  1.00  5.00
ATOM     31  CB  TYR C   4      99.487  93.111  86.577  1.00  5.00
ATOM     32  CA  PHE C   5      98.189  97.462  89.367  1.00  5.00
ATOM     33  CB  PHE C   5      97.494 100.169  90.435  1.00  5.00
ATOM     34  CA  LEU C   6     100.223  97.119  92.510  1.00  5.00
ATOM     35  CB  LEU C   6     101.436  95.435  92.765  1.00  5.00
ATOM     36  CA  GLY C   7     101.749  99.882  95.070  1.00  5.00
TER
ATOM     37  CA  GLY D   1      98.696  90.751 104.142  1.00  5.00
ATOM     38  CA  VAL D   2      96.932  91.384 100.701  1.00  5.00
ATOM     39  CB  VAL D   2      97.081  92.844 100.507  1.00  5.00
ATOM     40  CA  ASN D   3      96.864  88.888  97.788  1.00  5.00
ATOM     41  CB  ASN D   3      96.957  86.928  98.462  1.00  5.00
ATOM     42  CA  TYR D   4      95.745  89.274  93.867  1.00  5.00
ATOM     43  CB  TYR D   4      94.062  92.145  93.615  1.00  5.00
ATOM     44  CA  PHE D   5      94.912  86.709  90.993  1.00  5.00
ATOM     45  CB  PHE D   5      94.858  85.540  93.795  1.00  5.00
ATOM     46  CA  LEU D   6      94.693  86.593  87.216  1.00  5.00
ATOM     47  CB  LEU D   6      95.131  88.389  86.154  1.00  5.00
ATOM     48  CA  GLY D   7      93.252  84.095  84.826  1.00  5.00
TER
ATOM     49  CA  GLY E   1      90.031  86.041 105.430  1.00  5.00
ATOM     50  CA  VAL E   2      88.000  87.829 102.736  1.00  5.00
ATOM     51  CB  VAL E   2      87.733  89.222 103.147  1.00  5.00
ATOM     52  CA  ASN E   3      88.105  87.189  98.813  1.00  5.00
ATOM     53  CB  ASN E   3      87.415  86.147  97.243  1.00  5.00
ATOM     54  CA  TYR E   4      86.798  89.228  95.863  1.00  5.00
ATOM     55  CB  TYR E   4      85.051  92.086  96.163  1.00  5.00
ATOM     56  CA  PHE E   5      86.618  88.314  92.014  1.00  5.00
ATOM     57  CB  PHE E   5      87.021  86.123  89.958  1.00  5.00
ATOM     58  CA  LEU E   6      86.366  90.769  89.118  1.00  5.00
ATOM     59  CB  LEU E   6      87.172  92.534  88.383  1.00  5.00
ATOM     60  CA  GLY E   7      83.535  90.027  86.348  1.00  5.00
TER
ATOM     61  CA  GLY F   1      88.381  95.233  79.827  1.00  5.00
ATOM     62  CA  VAL F   2      88.991  94.645  83.528  1.00  5.00
ATOM     63  CB  VAL F   2      88.563  93.220  83.752  1.00  5.00
ATOM     64  CA  ASN F   3      91.438  96.051  86.003  1.00  5.00
ATOM     65  CB  ASN F   3      90.884  97.904  85.676  1.00  5.00
ATOM     66  CA  TYR F   4      92.715  94.864  89.358  1.00  5.00
ATOM     67  CB  TYR F   4      94.822  92.145  89.480  1.00  5.00
ATOM     68  CA  PHE F   5      94.565  96.957  92.252  1.00  5.00
ATOM     69  CB  PHE F   5      92.896  98.920  90.717  1.00  5.00
ATOM     70  CA  LEU F   6      96.807  95.930  95.127  1.00  5.00
ATOM     71  CB  LEU F   6      97.381  93.996  95.472  1.00  5.00
ATOM     72  CA  GLY F   7      97.920  98.336  98.305  1.00  5.00
TER
ATOM     73  CA  GLY G   1      81.873 101.550  84.688  1.00  5.00
ATOM     74  CA  VAL G   2      81.761  98.971  87.336  1.00  5.00
ATOM     75  CB  VAL G   2      80.673  97.883  87.418  1.00  5.00
ATOM     76  CA  ASN G   3      83.819  99.103  90.687  1.00  5.00
ATOM     77  CB  ASN G   3      83.094 100.951  91.355  1.00  5.00
ATOM     78  CA  TYR G   4      84.291  96.266  93.001  1.00  5.00
ATOM     79  CB  TYR G   4      86.097  93.381  92.962  1.00  5.00
ATOM     80  CA  PHE G   5      86.443  96.512  96.138  1.00  5.00
ATOM     81  CB  PHE G   5      86.443  99.364  96.995  1.00  5.00
ATOM     82  CA  LEU G   6      88.035  93.659  98.304  1.00  5.00
ATOM     83  CB  LEU G   6      88.749  91.820  98.778  1.00  5.00
ATOM     84  CA  GLY G   7      88.522  94.827 101.874  1.00  5.00
TER
ATOM     85  CA  GLY H   1      88.779  86.304  85.091  1.00  5.00
ATOM     86  CA  VAL H   2      90.482  88.136  87.796  1.00  5.00
ATOM     87  CB  VAL H   2      90.645  89.462  87.313  1.00  5.00
ATOM     88  CA  ASN H   3      90.886  87.106  91.533  1.00  5.00
ATOM     89  CB  ASN H   3      90.777  85.102  91.868  1.00  5.00
ATOM     90  CA  TYR H   4      91.548  89.145  94.801  1.00  5.00
ATOM     91  CB  TYR H   4      90.097  92.240  94.959  1.00  5.00
ATOM     92  CA  PHE H   5      92.480  88.220  98.610  1.00  5.00
ATOM     93  CB  PHE H   5      93.066  85.679 100.236  1.00  5.00
ATOM     94  CA  LEU H   6      92.764  90.306 101.936  1.00  5.00
ATOM     95  CB  LEU H   6      92.132  92.090 102.714  1.00  5.00
ATOM     96  CA  GLY H   7      94.525  88.556 104.689  1.00  5.00
TER
CONECT    1    2
CONECT    2    4    3
CONECT    4    6    5
CONECT    6    8    7
CONECT    8   10    9
CONECT   10   12   11
CONECT   13   14
CONECT   14   16   15
CONECT   16   18   17
CONECT   18   20   19
CONECT   20   22   21
CONECT   22   24   23
CONECT   25   26
CONECT   26   28   27
CONECT   28   30   29
CONECT   30   32   31
CONECT   32   34   33
CONECT   34   36   35
CONECT   37   38
CONECT   38   40   39
CONECT   40   42   41
CONECT   42   44   43
CONECT   44   46   45
CONECT   46   48   47
CONECT   49   50
CONECT   50   52   51
CONECT   52   54   53
CONECT   54   56   55
CONECT   56   58   57
CONECT   58   60   59
CONECT   61   62
CONECT   62   64   63
CONECT   64   66   65
CONECT   66   68   67
CONECT   68   70   69
CONECT   70   72   71
CONECT   73   74
CONECT   74   76   75
CONECT   76   78   77
CONECT   78   80   79
CONECT   80   82   81
CONECT   82   84   83
CONECT   85   86
CONECT   86   88   87
CONECT   88   90   89
CONECT   90   92   91
CONECT   92   94   93
CONECT   94   96   95
ENDMDL
REMARK s20 x 8              ENERGY    -6.90355E+01 RMS    0.00
CRYST1  184.640  184.640  184.640  90.00  90.00  90.00 P 1           1
ORIGX1       1.00000   0.00000   0.00000        0.00000
ORIGX2       0.00000   1.00000   0.00000        0.00000
ORIGX2       0.00000   0.00000   1.00000        0.00000
SCALE1       1.00000   0.00000   0.00000        0.00000
SCALE2       1.00000   0.00000   0.00000        0.00000
SCALE3       1.00000   0.00000   0.00000        0.00000
ATOM      1  CA  GLY A   1      82.099  95.786  94.844  1.00  5.00
ATOM      2  CA  VAL A   2      85.622  94.515  95.005  1.00  5.00
ATOM      3  CB  VAL A   2      85.786  93.447  93.976  1.00  5.00
ATOM      4  CA  ASN A   3      89.148  96.459  94.847  1.00  5.00
ATOM      5  CB  ASN A   3      90.861  97.360  95.642  1.00  5.00
ATOM      6  CA  TYR A   4      92.541  95.551  93.566  1.00  5.00
ATOM      7  CB  TYR A   4      92.300  95.150  90.141  1.00  5.00
ATOM      8  CA  PHE A   5      96.208  96.718  93.743  1.00  5.00
ATOM      9  CB  PHE A   5      98.007  98.273  95.664  1.00  5.00
ATOM     10  CA  LEU A   6      99.399  96.044  91.707  1.00  5.00
ATOM     11  CB  LEU A   6      99.291  97.491  90.295  1.00  5.00
ATOM     12  CA  GLY A   7     102.994  96.947  93.074  1.00  5.00
TER
ATOM     13  CA  GLY B   1      96.622 101.392  84.609  1.00  5.00
ATOM     14  CA  VAL B   2      94.182  98.684  86.285  1.00  5.00
ATOM     15  CB  VAL B   2      94.513  98.479  87.761  1.00  5.00
ATOM     16  CA  ASN B   3      91.172  96.948  84.654  1.00  5.00
ATOM     17  CB  ASN B   3      91.067  95.644  83.140  1.00  5.00
ATOM     18  CA  TYR B   4      87.763  95.159  85.877  1.00  5.00
ATOM     19  CB  TYR B   4      85.529  96.332  83.596  1.00  5.00
ATOM     20  CA  PHE B   5      85.983  91.955  84.490  1.00  5.00
ATOM     21  CB  PHE B   5      88.394  90.390  83.872  1.00  5.00
ATOM     22  CA  LEU B   6      82.236  90.986  85.629  1.00  5.00
ATOM     23  CB  LEU B   6      82.151  93.081  85.778  1.00  5.00
ATOM     24  CA  GLY B   7      81.092  87.312  84.494  1.00  5.00
TER
ATOM     25  CA  GLY C   1     100.384  91.514  83.376  1.00  5.00
ATOM     26  CA  VAL C   2      98.646  90.463  86.815  1.00  5.00
ATOM     27  CB  VAL C   2      99.669  90.929  87.889  1.00  5.00
ATOM     28  CA  ASN C   3      94.993  89.141  87.652  1.00  5.00
ATOM     29  CB  ASN C   3      94.658  88.100  85.971  1.00  5.00
ATOM     30  CA  TYR C   4      92.728  89.093  90.656  1.00  5.00
ATOM     31  CB  TYR C   4      93.987  91.387  92.606  1.00  5.00
ATOM     32  CA  PHE C   5      89.428  87.104  91.408  1.00  5.00
ATOM     33  CB  PHE C   5      89.246  84.338  92.739  1.00  5.00
ATOM     34  CA  LEU C   6      86.294  87.285  93.711  1.00  5.00
ATOM     35  CB  LEU C   6      85.045  88.175  95.015  1.00  5.00
ATOM     36  CA  GLY C   7      84.178  84.162  94.108  1.00  5.00
TER
ATOM     37  CA  GLY D   1      80.913  85.986  90.539  1.00  5.00
ATOM     38  CA  VAL D   2      83.501  88.902  89.582  1.00  5.00
ATOM     39  CB  VAL D   2      82.599  90.013  89.802  1.00  5.00
ATOM     40  CA  ASN D   3      87.264  89.015  88.477  1.00  5.00
ATOM     41  CB  ASN D   3      88.841  87.898  87.730  1.00  5.00
ATOM     42  CA  TYR D   4      90.081  91.766  88.195  1.00  5.00
ATOM     43  CB  TYR D   4      89.745  92.605  91.583  1.00  5.00
ATOM     44  CA  PHE D   5      92.916  92.649  85.746  1.00  5.00
ATOM     45  CB  PHE D   5      93.831  91.991  82.898  1.00  5.00
ATOM     46  CA  LEU D   6      96.142  94.400  86.435  1.00  5.00
ATOM     47  CB  LEU D   6      96.162  93.915  88.567  1.00  5.00
ATOM     48  CA  GLY D   7      97.545  95.198  82.991  1.00  5.00
TER
ATOM     49  CA  GLY E   1      87.344  85.136 100.022  1.00  5.00
ATOM     50  CA  VAL E   2      89.433  86.682  97.056  1.00  5.00
ATOM     51  CB  VAL E   2      89.970  87.739  97.830  1.00  5.00
ATOM     52  CA  ASN E   3      92.681  85.561  95.260  1.00  5.00
ATOM     53  CB  ASN E   3      94.088  84.217  94.694  1.00  5.00
ATOM     54  CA  TYR E   4      95.191  87.161  92.848  1.00  5.00
ATOM     55  CB  TYR E   4      95.864  89.196  95.470  1.00  5.00
ATOM     56  CA  PHE E   5      97.283  85.332  90.441  1.00  5.00
ATOM     57  CB  PHE E   5      94.633  84.850  89.268  1.00  5.00
ATOM     58  CA  LEU E   6     100.601  86.266  89.061  1.00  5.00
ATOM     59  CB  LEU E   6     101.133  87.131  90.812  1.00  5.00
ATOM     60  CA  GLY E   7     102.201  85.110  85.698  1.00  5.00
TER
ATOM     61  CA  GLY F   1     103.604  87.581  96.395  1.00  5.00
ATOM     62  CA  VAL F   2      99.947  88.473  96.213  1.00  5.00
ATOM     63  CB  VAL F   2      99.209  87.270  96.424  1.00  5.00
ATOM     64  CA  ASN F   3      97.705  89.468  99.246  1.00  5.00
ATOM     65  CB  ASN F   3      98.843  90.610 100.591  1.00  5.00
ATOM     66  CA  TYR F   4      93.822  89.815  99.742  1.00  5.00
ATOM     67  CB  TYR F   4      94.421  86.470  99.578  1.00  5.00
ATOM     68  CA  PHE F   5      91.820  92.010 102.342  1.00  5.00
ATOM     69  CB  PHE F   5      94.188  93.671 101.717  1.00  5.00
ATOM     70  CA  LEU F   6      88.446  92.293 103.953  1.00  5.00
ATOM     71  CB  LEU F   6      88.002  90.263 103.892  1.00  5.00
ATOM     72  CA  GLY F   7      87.073  95.758 104.929  1.00  5.00
TER
ATOM     73  CA  GLY G   1      83.461  94.138 100.057  1.00  5.00
ATOM     74  CA  VAL G   2      86.998  92.794  99.243  1.00  5.00
ATOM     75  CB  VAL G   2      86.773  91.221  99.271  1.00  5.00
ATOM     76  CA  ASN G   3      90.419  94.353  98.341  1.00  5.00
ATOM     77  CB  ASN G   3      92.136  95.195  98.424  1.00  5.00
ATOM     78  CA  TYR G   4      93.602  92.815  96.776  1.00  5.00
ATOM     79  CB  TYR G   4      91.313  90.902  95.305  1.00  5.00
ATOM     80  CA  PHE G   5      97.363  93.665  96.867  1.00  5.00
ATOM     81  CB  PHE G   5      99.754  94.372  98.419  1.00  5.00
ATOM     82  CA  LEU G   6      99.792  92.273  94.134  1.00  5.00
ATOM     83  CB  LEU G   6      98.822  91.129  92.737  1.00  5.00
ATOM     84  CA  GLY G   7     103.044  92.814  95.924  1.00  5.00
TER
ATOM     85  CA  GLY H   1     101.434 102.297  93.474  1.00  5.00
ATOM     86  CA  VAL H   2      98.068 102.275  91.806  1.00  5.00
ATOM     87  CB  VAL H   2      97.713 102.371  90.373  1.00  5.00
ATOM     88  CA  ASN H   3      94.970 100.336  92.620  1.00  5.00
ATOM     89  CB  ASN H   3      94.552 101.213  94.349  1.00  5.00
ATOM     90  CA  TYR H   4      91.802  99.247  90.565  1.00  5.00
ATOM     91  CB  TYR H   4      89.989  98.853  87.713  1.00  5.00
ATOM     92  CA  PHE H   5      88.261  98.320  91.446  1.00  5.00
ATOM     93  CB  PHE H   5      86.791  98.852  93.951  1.00  5.00
ATOM     94  CA  LEU H   6      85.769  95.685  90.144  1.00  5.00
ATOM     95  CB  LEU H   6      86.315  93.979  89.007  1.00  5.00
ATOM     96  CA  GLY H   7      81.931  96.142  89.863  1.00  5.00
TER
CONECT    1    2
CONECT    2    4    3
CONECT    4    6    5
CONECT    6    8    7
CONECT    8   10    9
CONECT   10   12   11
CONECT   13   14
CONECT   14   16   15
CONECT   16   18   17
CONECT   18   20   19
CONECT   20   22   21
CONECT   22   24   23
CONECT   25   26
CONECT   26   28   27
CONECT   28   30   29
CONECT   30   32   31
CONECT   32   34   33
CONECT   34   36   35
CONECT   37   38
CONECT   38   40   39
CONECT   40   42   41
CONECT   42   44   43
CONECT   44   46   45
CONECT   46   48   47
CONECT   49   50
CONECT   50   52   51
CONECT   52   54   53
CONECT   54   56   55
CONECT   56   58   57
CONECT   58   60   59
CONECT   61   62
CONECT   62   64   63
CONECT   64   66   65
CONECT   66   68   67
CONECT   68   70   69
CONECT   70   72   71
CONECT   73   74
CONECT   74   76   75
CONECT   76   78   77
CONECT   78   80   79
CONECT   80   82   81
CONECT   82   84   83
CONECT   85   86
CONECT   86   88   87
CONECT   88   90   89
CONECT   90   92   91
CONECT   92   94   93
CONECT   94   96   95
ENDMDL
REMARK s20 x 8              ENERGY    -6.90355E+01 RMS    0.00
CRYST1  184.640  184.640  184.640  90.00  90.00  90.00 P 1           1
ORIGX1       1.00000   0.00000   0.00000        0.00000
ORIGX2       0.00000   1.00000   0.00000        0.00000
ORIGX2       0.00000   0.00000   1.00000        0.00000
SCALE1       1.00000   0.00000   0.00000        0.00000
SCALE2       1.00000   0.00000   0.00000        0.00000
SCALE3       1.00000   0.00000   0.00000        0.00000
ATOM      1  CA  GLY A   1     100.975  95.089  82.927  1.00  5.00
ATOM      2  CA  VAL A   2      97.218  95.574  84.563  1.00  5.00
ATOM      3  CB  VAL A   2      96.283  96.722  84.166  1.00  5.00
ATOM      4  CA  ASN A   3      95.197  93.855  87.233  1.00  5.00
ATOM      5  CB  ASN A   3      96.242  93.658  89.025  1.00  5.00
ATOM      6  CA  TYR A   4      91.537  93.810  88.061  1.00  5.00
ATOM      7  CB  TYR A   4      88.937  92.663  86.207  1.00  5.00
ATOM      8  CA  PHE A   5      88.919  92.716  90.715  1.00  5.00
ATOM      9  CB  PHE A   5      89.601  95.543  91.395  1.00  5.00
ATOM     10  CA  LEU A   6      85.161  91.922  90.606  1.00  5.00
ATOM     11  CB  LEU A   6      84.062  91.265  89.010  1.00  5.00
ATOM     12  CA  GLY A   7      82.748  92.709  93.530  1.00  5.00
TER
ATOM     13  CA  GLY B   1     100.552  90.941  81.618  1.00  5.00
ATOM     14  CA  VAL B   2      96.812  91.236  82.601  1.00  5.00
ATOM     15  CB  VAL B   2      95.977  91.431  81.322  1.00  5.00
ATOM     16  CA  ASN B   3      94.967  89.580  85.460  1.00  5.00
ATOM     17  CB  ASN B   3      95.037  89.498  87.380  1.00  5.00
ATOM     18  CA  TYR B   4      91.366  89.242  86.797  1.00  5.00
ATOM     19  CB  TYR B   4      88.100  88.669  86.522  1.00  5.00
ATOM     20  CA  PHE B   5      90.104  88.362  90.205  1.00  5.00
ATOM     21  CB  PHE B   5      92.801  88.404  91.758  1.00  5.00
ATOM     22  CA  LEU B   6      86.778  87.222  91.660  1.00  5.00
ATOM     23  CB  LEU B   6      85.321  86.318  90.495  1.00  5.00
ATOM     24  CA  GLY B   7      86.093  88.219  95.360  1.00  5.00
TER
ATOM     25  CA  GLY C   1      85.564  93.085 102.578  1.00  5.00
ATOM     26  CA  VAL C   2      87.975  91.421  99.968  1.00  5.00
ATOM     27  CB  VAL C   2      87.271  90.152  99.526  1.00  5.00
ATOM     28  CA  ASN C   3      91.448  92.366  98.589  1.00  5.00
ATOM     29  CB  ASN C   3      92.044  93.525 100.094  1.00  5.00
ATOM     30  CA  TYR C   4      93.232  91.224  95.455  1.00  5.00
ATOM     31  CB  TYR C   4      90.075  90.549  94.064  1.00  5.00
ATOM     32  CA  PHE C   5      97.080  90.739  93.892  1.00  5.00
ATOM     33  CB  PHE C   5     100.108  90.858  94.462  1.00  5.00
ATOM     34  CA  LEU C   6      98.920  89.927  90.664  1.00  5.00
ATOM     35  CB  LEU C   6      99.219  90.048  88.467  1.00  5.00
ATOM     36  CA  GLY C   7     102.305  88.163  90.872  1.00  5.00
TER
ATOM     37  CA  GLY D   1      83.359 100.018  95.777  1.00  5.00
ATOM     38  CA  VAL D   2      86.768  98.995  94.183  1.00  5.00
ATOM     39  CB  VAL D   2      85.986  98.145  93.251  1.00  5.00
ATOM     40  CA  ASN D   3      90.144 100.387  94.460  1.00  5.00
ATOM     41  CB  ASN D   3      90.799  99.904  96.276  1.00  5.00
ATOM     42  CA  TYR D   4      93.717  99.531  93.260  1.00  5.00
ATOM     43  CB  TYR D   4      92.306 101.653  91.207  1.00  5.00
ATOM     44  CA  PHE D   5      97.298  99.246  94.610  1.00  5.00
ATOM     45  CB  PHE D   5      97.166  99.313  97.570  1.00  5.00
ATOM     46  CA  LEU D   6     100.817  99.302  93.133  1.00  5.00
ATOM     47  CB  LEU D   6      99.848 100.683  91.993  1.00  5.00
ATOM     48  CA  GLY D   7     104.237  98.365  94.875  1.00  5.00
TER
ATOM     49  CA  GLY E   1     100.599  83.564  89.846  1.00  5.00
ATOM     50  CA  VAL E   2      97.470  85.237  91.321  1.00  5.00
ATOM     51  CB  VAL E   2      96.534  85.596  90.279  1.00  5.00
ATOM     52  CA  ASN E   3      96.603  86.147  94.914  1.00  5.00
ATOM     53  CB  ASN E   3      98.500  86.784  95.212  1.00  5.00
ATOM     54  CA  TYR E   4      93.424  87.235  96.861  1.00  5.00
ATOM     55  CB  TYR E   4      90.924  86.253  95.026  1.00  5.00
ATOM     56  CA  PHE E   5      92.945  88.526 100.330  1.00  5.00
ATOM     57  CB  PHE E   5      94.983  90.538  99.225  1.00  5.00
ATOM     58  CA  LEU E   6      90.017  88.639 102.988  1.00  5.00
ATOM     59  CB  LEU E   6      90.621  87.100 104.047  1.00  5.00
ATOM     60  CA  GLY E   7      89.926  90.930 106.124  1.00  5.00
TER
ATOM     61  CA  GLY F   1      84.368  96.996  99.649  1.00  5.00
ATOM     62  CA  VAL F   2      86.877  95.151  97.112  1.00  5.00
ATOM     63  CB  VAL F   2      86.673  94.618  95.753  1.00  5.00
ATOM     64  CA  ASN F   3      90.697  96.317  96.605  1.00  5.00
ATOM     65  CB  ASN F   3      92.219  96.604  97.768  1.00  5.00
ATOM     66  CA  TYR F   4      93.546  95.213  94.146  1.00  5.00
ATOM     67  CB  TYR F   4      93.169  93.272  91.463  1.00  5.00
ATOM     68  CA  PHE F   5      97.489  94.965  94.047  1.00  5.00
ATOM     69  CB  PHE F   5      99.973  95.437  95.587  1.00  5.00
ATOM     70  CA  LEU F   6     100.493  94.869  91.415  1.00  5.00
ATOM     71  CB  LEU F   6     100.436  94.798  89.289  1.00  5.00
ATOM     72  CA  GLY F   7     103.833  93.991  92.377  1.00  5.00
TER
ATOM     73  CA  GLY G   1      97.630  99.783  87.967  1.00  5.00
ATOM     74  CA  VAL G   2      94.356  97.973  88.906  1.00  5.00
ATOM     75  CB  VAL G   2      94.841  97.404  90.191  1.00  5.00
ATOM     76  CA  ASN G   3      90.512  97.969  87.742  1.00  5.00
ATOM     77  CB  ASN G   3      90.331  99.132  86.030  1.00  5.00
ATOM     78  CA  TYR G   4      87.254  97.128  89.535  1.00  5.00
ATOM     79  CB  TYR G   4      87.320 100.547  89.166  1.00  5.00
ATOM     80  CA  PHE G   5      84.171  95.080  87.798  1.00  5.00
ATOM     81  CB  PHE G   5      85.071  95.702  85.038  1.00  5.00
ATOM     82  CA  LEU G   6      80.847  94.682  89.249  1.00  5.00
ATOM     83  CB  LEU G   6      80.642  96.372  90.366  1.00  5.00
ATOM     84  CA  GLY G   7      78.476  92.199  87.448  1.00  5.00
TER
ATOM     85  CA  GLY H   1      88.440  85.090  98.220  1.00  5.00
ATOM     86  CA  VAL H   2      86.835  83.068  95.380  1.00  5.00
ATOM     87  CB  VAL H   2      85.380  83.310  95.540  1.00  5.00
ATOM     88  CA  ASN H   3      88.352  82.482  92.139  1.00  5.00
ATOM     89  CB  ASN H   3      88.020  80.704  91.410  1.00  5.00
ATOM     90  CA  TYR H   4      90.976  84.308  89.747  1.00  5.00
ATOM     91  CB  TYR H   4      93.094  82.859  92.152  1.00  5.00
ATOM     92  CA  PHE H   5      91.402  84.175  85.955  1.00  5.00
ATOM     93  CB  PHE H   5      88.429  84.491  85.676  1.00  5.00
ATOM     94  CA  LEU H   6      94.436  85.252  83.607  1.00  5.00
ATOM     95  CB  LEU H   6      95.859  84.244  84.805  1.00  5.00
ATOM     96  CA  GLY H   7      94.807  87.185  80.244  1.00  5.00
TER
CONECT    1    2
CONECT    2    4    3
CONECT    4    6    5
CONECT    6    8    7
CONECT    8   10    9
CONECT   10   12   11
CONECT   13   14
CONECT   14   16   15
CONECT   16   18   17
CONECT   18   20   19
CONECT   20   22   21
CONECT   22   24   23
CONECT   25   26
CONECT   26   28   27
CONECT   28   30   29
CONECT   30   32   31
CONECT   32   34   33
CONECT   34   36   35
CONECT   37   38
CONECT   38   40   39
CONECT   40   42   41
CONECT   42   44   43
CONECT   44   46   45
CONECT   46   48   47
CONECT   49   50
CONECT   50   52   51
CONECT   52   54   53
CONECT   54   56   55
CONECT   56   58   57
CONECT   58   60   59
CONECT   61   62
CONECT   62   64   63
CONECT   64   66   65
CONECT   66   68   67
CONECT   68   70   69
CONECT   70   72   71
CONECT   73   74
CONECT   74   76   75
CONECT   76   78   77
CONECT   78   80   79
CONECT   80   82   81
CONECT   82   84   83
CONECT   85   86
CONECT   86   88   87
CONECT   88   90   89
CONECT   90   92   91
CONECT   92   94   93
CONECT   94   96   95
ENDMDL
REMARK s20 x 8              ENERGY    -6.90353E+01 RMS    0.00
CRYST1  184.640  184.640  184.640  90.00  90.00  90.00 P 1           1
ORIGX1       1.00000   0.00000   0.00000        0.00000
ORIGX2       0.00000   1.00000   0.00000        0.00000
ORIGX2       0.00000   0.00000   1.00000        0.00000
SCALE1       1.00000   0.00000   0.00000        0.00000
SCALE2       1.00000   0.00000   0.00000        0.00000
SCALE3       1.00000   0.00000   0.00000        0.00000
ATOM      1  CA  GLY A   1     101.258  96.356  97.437  1.00  5.00
ATOM      2  CA  VAL A   2      98.686  93.947  96.018  1.00  5.00
ATOM      3  CB  VAL A   2      97.468  93.520  96.800  1.00  5.00
ATOM      4  CA  ASN A   3      98.353  93.261  92.223  1.00  5.00
ATOM      5  CB  ASN A   3      99.194  93.912  90.502  1.00  5.00
ATOM      6  CA  TYR A   4      96.125  90.571  90.639  1.00  5.00
ATOM      7  CB  TYR A   4      92.919  90.460  91.507  1.00  5.00
ATOM      8  CA  PHE A   5      95.784  89.991  86.792  1.00  5.00
ATOM      9  CB  PHE A   5      98.668  90.387  87.581  1.00  5.00
ATOM     10  CA  LEU A   6      93.400  88.614  84.219  1.00  5.00
ATOM     11  CB  LEU A   6      91.407  87.900  84.325  1.00  5.00
ATOM     12  CA  GLY A   7      93.973  87.754  80.458  1.00  5.00
TER
ATOM     13  CA  GLY B   1      94.991  96.069  77.889  1.00  5.00
ATOM     14  CA  VAL B   2      93.465  97.917  80.888  1.00  5.00
ATOM     15  CB  VAL B   2      92.120  97.484  81.193  1.00  5.00
ATOM     16  CA  ASN B   3      94.557  98.197  84.589  1.00  5.00
ATOM     17  CB  ASN B   3      95.968  99.004  85.957  1.00  5.00
ATOM     18  CA  TYR B   4      92.534  99.490  87.761  1.00  5.00
ATOM     19  CB  TYR B   4      90.076  99.134  89.868  1.00  5.00
ATOM     20  CA  PHE B   5      93.358 100.104  91.550  1.00  5.00
ATOM     21  CB  PHE B   5      96.193 100.940  92.071  1.00  5.00
ATOM     22  CA  LEU B   6      91.402  99.241  94.492  1.00  5.00
ATOM     23  CB  LEU B   6      89.927  97.965  95.315  1.00  5.00
ATOM     24  CA  GLY B   7      91.339 101.400  97.618  1.00  5.00
TER
ATOM     25  CA  GLY C   1      94.006  92.868 105.716  1.00  5.00
ATOM     26  CA  VAL C   2      93.402  92.977 101.869  1.00  5.00
ATOM     27  CB  VAL C   2      94.688  93.560 101.669  1.00  5.00
ATOM     28  CA  ASN C   3      91.859  90.476  99.237  1.00  5.00
ATOM     29  CB  ASN C   3      90.430  89.206  99.961  1.00  5.00
ATOM     30  CA  TYR C   4      91.280  89.896  95.313  1.00  5.00
ATOM     31  CB  TYR C   4      94.555  89.696  95.972  1.00  5.00
ATOM     32  CA  PHE C   5      88.687  88.073  93.115  1.00  5.00
ATOM     33  CB  PHE C   5      85.712  87.660  93.564  1.00  5.00
ATOM     34  CA  LEU C   6      88.928  86.491  89.543  1.00  5.00
ATOM     35  CB  LEU C   6      90.853  86.989  88.979  1.00  5.00
ATOM     36  CA  GLY C   7      86.412  85.287  87.173  1.00  5.00
TER
ATOM     37  CA  GLY D   1      88.622  96.365 104.864  1.00  5.00
ATOM     38  CA  VAL D   2      88.940  96.737 101.137  1.00  5.00
ATOM     39  CB  VAL D   2      90.439  96.873 101.189  1.00  5.00
ATOM     40  CA  ASN D   3      88.676  93.994  98.459  1.00  5.00
ATOM     41  CB  ASN D   3      88.169  92.105  97.913  1.00  5.00
ATOM     42  CA  TYR D   4      89.228  93.593  94.542  1.00  5.00
ATOM     43  CB  TYR D   4      92.403  93.521  94.011  1.00  5.00
ATOM     44  CA  PHE D   5      87.405  91.967  91.642  1.00  5.00
ATOM     45  CB  PHE D   5      84.928  92.472  89.995  1.00  5.00
ATOM     46  CA  LEU D   6      88.704  91.267  87.999  1.00  5.00
ATOM     47  CB  LEU D   6      90.862  91.489  87.699  1.00  5.00
ATOM     48  CA  GLY D   7      86.478  89.466  85.406  1.00  5.00
TER
ATOM     49  CA  GLY E   1      85.736  81.813  89.846  1.00  5.00
ATOM     50  CA  VAL E   2      89.186  82.512  91.542  1.00  5.00
ATOM     51  CB  VAL E   2      89.757  81.979  90.282  1.00  5.00
ATOM     52  CA  ASN E   3      89.474  84.323  94.979  1.00  5.00
ATOM     53  CB  ASN E   3      88.105  85.261  96.138  1.00  5.00
ATOM     54  CA  TYR E   4      92.874  85.693  96.642  1.00  5.00
ATOM     55  CB  TYR E   4      93.870  86.400  93.474  1.00  5.00
ATOM     56  CA  PHE E   5      93.682  87.145 100.140  1.00  5.00
ATOM     57  CB  PHE E   5      92.714  84.381 100.932  1.00  5.00
ATOM     58  CA  LEU E   6      96.490  89.126 101.609  1.00  5.00
ATOM     59  CB  LEU E   6      98.058  90.346 100.934  1.00  5.00
ATOM     60  CA  GLY E   7      97.057  89.703 105.313  1.00  5.00
TER
ATOM     61  CA  GLY F   1      86.454  97.674  83.864  1.00  5.00
ATOM     62  CA  VAL F   2      87.101  95.800  87.190  1.00  5.00
ATOM     63  CB  VAL F   2      88.600  95.950  87.018  1.00  5.00
ATOM     64  CA  ASN F   3      85.117  96.553  90.401  1.00  5.00
ATOM     65  CB  ASN F   3      83.663  96.485  91.732  1.00  5.00
ATOM     66  CA  TYR F   4      85.841  97.027  94.150  1.00  5.00
ATOM     67  CB  TYR F   4      84.836  99.419  96.421  1.00  5.00
ATOM     68  CA  PHE F   5      84.439  95.681  97.406  1.00  5.00
ATOM     69  CB  PHE F   5      83.434  93.625  95.398  1.00  5.00
ATOM     70  CA  LEU F   6      84.322  97.484 100.885  1.00  5.00
ATOM     71  CB  LEU F   6      83.855  99.361 101.603  1.00  5.00
ATOM     72  CA  GLY F   7      83.959  94.858 103.611  1.00  5.00
TER
ATOM     73  CA  GLY G   1      97.278  99.654  98.373  1.00  5.00
ATOM     74  CA  VAL G   2      95.840  97.079  95.941  1.00  5.00
ATOM     75  CB  VAL G   2      94.532  96.939  96.635  1.00  5.00
ATOM     76  CA  ASN G   3      95.982  96.908  92.093  1.00  5.00
ATOM     77  CB  ASN G   3      97.938  96.922  92.331  1.00  5.00
ATOM     78  CA  TYR G   4      93.739  94.912  89.567  1.00  5.00
ATOM     79  CB  TYR G   4      90.511  95.101  90.610  1.00  5.00
ATOM     80  CA  PHE G   5      94.359  94.349  85.919  1.00  5.00
ATOM     81  CB  PHE G   5      96.473  94.843  83.755  1.00  5.00
ATOM     82  CA  LEU G   6      92.559  93.107  82.757  1.00  5.00
ATOM     83  CB  LEU G   6      90.502  92.637  83.017  1.00  5.00
ATOM     84  CA  GLY G   7      94.339  91.781  79.769  1.00  5.00
TER
ATOM     85  CA  GLY H   1      94.741  82.938  82.553  1.00  5.00
ATOM     86  CA  VAL H   2      95.362  84.607  85.946  1.00  5.00
ATOM     87  CB  VAL H   2      94.751  84.031  87.170  1.00  5.00
ATOM     88  CA  ASN H   3      98.309  86.101  87.372  1.00  5.00
ATOM     89  CB  ASN H   3     100.091  86.810  86.721  1.00  5.00
ATOM     90  CA  TYR H   4      99.257  87.318  90.865  1.00  5.00
ATOM     91  CB  TYR H   4      98.198  86.468  93.983  1.00  5.00
ATOM     92  CA  PHE H   5     101.565  89.717  92.795  1.00  5.00
ATOM     93  CB  PHE H   5     103.334  92.151  92.888  1.00  5.00
ATOM     94  CA  LEU H   6     101.876  90.309  96.554  1.00  5.00
ATOM     95  CB  LEU H   6     102.779  88.403  96.684  1.00  5.00
ATOM     96  CA  GLY H   7     104.310  93.362  97.179  1.00  5.00
TER
CONECT    1    2
CONECT    2    4    3
CONECT    4    6    5
CONECT    6    8    7
CONECT    8   10    9
CONECT   10   12   11
CONECT   13   14
CONECT   14   16   15
CONECT   16   18   17
CONECT   18   20   19
CONECT   20   22   21
CONECT   22   24   23
CONECT   25   26
CONECT   26   28   27
CONECT   28   30   29
CONECT   30   32   31
CONECT   32   34   33
CONECT   34   36   35
CONECT   37   38
CONECT   38   40   39
CONECT   40   42   41
CONECT   42   44   43
CONECT   44   46   45
CONECT   46   48   47
CONECT   49   50
CONECT   50   52   51
CONECT   52   54   53
CONECT   54   56   55
CONECT   56   58   57
CONECT   58   60   59
CONECT   61   62
CONECT   62   64   63
CONECT   64   66   65
CONECT   66   68   67
CONECT   68   70   69
CONECT   70   72   71
CONECT   73   74
CONECT   74   76   75
CONECT   76   78   77
CONECT   78   80   79
CONECT   80   82   81
CONECT   82   84   83
CONECT   85   86
CONECT   86   88   87
CONECT   88   90   89
CONECT   90   92   91
CONECT   92   94   93
CONECT   94   96   95
ENDMDL
REMARK s20 x 8              ENERGY    -6.90353E+01 RMS    0.00
CRYST1  184.640  184.640  184.640  90.00  90.00  90.00 P 1           1
ORIGX1       1.00000   0.00000   0.00000        0.00000
ORIGX2       0.00000   1.00000   0.00000        0.00000
ORIGX2       0.00000   0.00000   1.00000        0.00000
SCALE1       1.00000   0.00000   0.00000        0.00000
SCALE2       1.00000   0.00000   0.00000        0.00000
SCALE3       1.00000   0.00000   0.00000        0.00000
ATOM      1  CA  GLY A   1      92.017 103.810  91.692  1.00  5.00
ATOM      2  CA  VAL A   2      92.101 100.419  93.393  1.00  5.00
ATOM      3  CB  VAL A   2      93.213  99.976  92.505  1.00  5.00
ATOM      4  CA  ASN A   3      90.710 100.198  96.957  1.00  5.00
ATOM      5  CB  ASN A   3      89.760 100.437  98.702  1.00  5.00
ATOM      6  CA  TYR A   4      90.778  97.162  99.467  1.00  5.00
ATOM      7  CB  TYR A   4      94.137  96.701 100.161  1.00  5.00
ATOM      8  CA  PHE A   5      88.383  96.272 102.424  1.00  5.00
ATOM      9  CB  PHE A   5      85.622  95.081 102.888  1.00  5.00
ATOM     10  CA  LEU A   6      89.096  94.138 105.338  1.00  5.00
ATOM     11  CB  LEU A   6      91.145  94.465 105.538  1.00  5.00
ATOM     12  CA  GLY A   7      86.316  92.653 107.534  1.00  5.00
TER
ATOM     13  CA  GLY B   1      96.799  89.780 101.869  1.00  5.00
ATOM     14  CA  VAL B   2      95.569  92.035  98.880  1.00  5.00
ATOM     15  CB  VAL B   2      94.108  92.100  99.348  1.00  5.00
ATOM     16  CA  ASN B   3      97.252  94.920  97.232  1.00  5.00
ATOM     17  CB  ASN B   3      98.258  94.386  95.656  1.00  5.00
ATOM     18  CA  TYR B   4      96.552  97.400  94.172  1.00  5.00
ATOM     19  CB  TYR B   4      95.146  99.242  96.490  1.00  5.00
ATOM     20  CA  PHE B   5      98.763  98.654  91.320  1.00  5.00
ATOM     21  CB  PHE B   5      99.898  95.956  90.932  1.00  5.00
ATOM     22  CA  LEU B   6      98.718 101.312  88.779  1.00  5.00
ATOM     23  CB  LEU B   6      97.201 102.100  89.825  1.00  5.00
ATOM     24  CA  GLY B   7     100.721 100.481  85.607  1.00  5.00
TER
ATOM     25  CA  GLY C   1      90.468  83.698 103.084  1.00  5.00
ATOM     26  CA  VAL C   2      90.734  86.802 100.643  1.00  5.00
ATOM     27  CB  VAL C   2      92.038  87.373 100.275  1.00  5.00
ATOM     28  CA  ASN C   3      88.750  88.018  97.548  1.00  5.00
ATOM     29  CB  ASN C   3      86.999  87.570  96.594  1.00  5.00
ATOM     30  CA  TYR C   4      89.461  90.137  94.498  1.00  5.00
ATOM     31  CB  TYR C   4      91.765  89.086  92.338  1.00  5.00
ATOM     32  CA  PHE C   5      87.482  91.991  91.820  1.00  5.00
ATOM     33  CB  PHE C   5      85.172  92.059  93.593  1.00  5.00
ATOM     34  CA  LEU C   6      87.739  93.633  88.301  1.00  5.00
ATOM     35  CB  LEU C   6      89.225  93.342  86.918  1.00  5.00
ATOM     36  CA  GLY C   7      84.966  95.464  86.496  1.00  5.00
TER
ATOM     37  CA  GLY D   1      99.111  83.581  94.204  1.00  5.00
ATOM     38  CA  VAL D   2      96.607  85.746  91.977  1.00  5.00
ATOM     39  CB  VAL D   2      95.400  84.958  91.788  1.00  5.00
ATOM     40  CA  ASN D   3      96.532  89.263  89.912  1.00  5.00
ATOM     41  CB  ASN D   3      97.694  88.820  88.317  1.00  5.00
ATOM     42  CA  TYR D   4      93.854  91.303  88.155  1.00  5.00
ATOM     43  CB  TYR D   4      91.975  92.552  90.555  1.00  5.00
ATOM     44  CA  PHE D   5      93.994  93.840  85.414  1.00  5.00
ATOM     45  CB  PHE D   5      96.689  92.541  85.209  1.00  5.00
ATOM     46  CA  LEU D   6      91.566  96.418  83.921  1.00  5.00
ATOM     47  CB  LEU D   6      89.846  97.625  84.254  1.00  5.00
ATOM     48  CA  GLY D   7      92.683  97.682  80.599  1.00  5.00
TER
ATOM     49  CA  GLY E   1      96.700  86.374  98.460  1.00  5.00
ATOM     50  CA  VAL E   2      96.050  88.680  95.620  1.00  5.00
ATOM     51  CB  VAL E   2      94.648  88.419  96.010  1.00  5.00
ATOM     52  CA  ASN E   3      97.226  91.774  93.514  1.00  5.00
ATOM     53  CB  ASN E   3      98.416  91.321  91.952  1.00  5.00
ATOM     54  CA  TYR E   4      95.047  94.274  91.477  1.00  5.00
ATOM     55  CB  TYR E   4      93.178  95.845  93.508  1.00  5.00
ATOM     56  CA  PHE E   5      96.074  96.493  88.682  1.00  5.00
ATOM     57  CB  PHE E   5      98.417  96.706  86.635  1.00  5.00
ATOM     58  CA  LEU E   6      94.707  99.429  86.641  1.00  5.00
ATOM     59  CB  LEU E   6      93.628 101.199  86.611  1.00  5.00
ATOM     60  CA  GLY E   7      96.835  99.029  83.501  1.00  5.00
TER
ATOM     61  CA  GLY F   1     100.814  82.288  89.376  1.00  5.00
ATOM     62  CA  VAL F   2      97.506  83.228  87.341  1.00  5.00
ATOM     63  CB  VAL F   2      96.026  82.892  87.336  1.00  5.00
ATOM     64  CA  ASN F   3      96.216  86.559  86.278  1.00  5.00
ATOM     65  CB  ASN F   3      96.783  86.893  84.390  1.00  5.00
ATOM     66  CA  TYR F   4      93.049  87.836  84.734  1.00  5.00
ATOM     67  CB  TYR F   4      91.269  89.020  87.301  1.00  5.00
ATOM     68  CA  PHE F   5      91.912  91.095  82.750  1.00  5.00
ATOM     69  CB  PHE F   5      93.018  92.784  80.422  1.00  5.00
ATOM     70  CA  LEU F   6      88.808  93.062  81.631  1.00  5.00
ATOM     71  CB  LEU F   6      87.371  94.462  82.435  1.00  5.00
ATOM     72  CA  GLY F   7      89.078  94.355  78.185  1.00  5.00
TER
ATOM     73  CA  GLY G   1      88.317  87.265 105.445  1.00  5.00
ATOM     74  CA  VAL G   2      89.511  90.173 103.187  1.00  5.00
ATOM     75  CB  VAL G   2      90.837  90.163 103.750  1.00  5.00
ATOM     76  CA  ASN G   3      88.356  91.677  99.811  1.00  5.00
ATOM     77  CB  ASN G   3      86.928  90.772  98.850  1.00  5.00
ATOM     78  CA  TYR G   4      89.764  94.071  97.214  1.00  5.00
ATOM     79  CB  TYR G   4      92.205  92.635  95.433  1.00  5.00
ATOM     80  CA  PHE G   5      88.499  95.898  93.983  1.00  5.00
ATOM     81  CB  PHE G   5      87.599  97.003  96.595  1.00  5.00
ATOM     82  CA  LEU G   6      90.234  97.142  90.709  1.00  5.00
ATOM     83  CB  LEU G   6      91.630  96.535  89.503  1.00  5.00
ATOM     84  CA  GLY G   7      88.114 100.162  89.295  1.00  5.00
TER
ATOM     85  CA  GLY H   1      84.123  91.895  84.277  1.00  5.00
ATOM     86  CA  VAL H   2      86.279  89.658  86.302  1.00  5.00
ATOM     87  CB  VAL H   2      87.458  89.325  85.380  1.00  5.00
ATOM     88  CA  ASN H   3      86.083  88.389  90.088  1.00  5.00
ATOM     89  CB  ASN H   3      85.606  86.709  89.307  1.00  5.00
ATOM     90  CA  TYR H   4      88.553  86.041  92.141  1.00  5.00
ATOM     91  CB  TYR H   4      90.857  85.698  89.884  1.00  5.00
ATOM     92  CA  PHE H   5      88.698  84.276  95.655  1.00  5.00
ATOM     93  CB  PHE H   5      87.386  83.736  98.190  1.00  5.00
ATOM     94  CA  LEU H   6      91.911  83.229  97.179  1.00  5.00
ATOM     95  CB  LEU H   6      93.718  83.273  96.213  1.00  5.00
ATOM     96  CA  GLY H   7      91.912  81.022 100.275  1.00  5.00
TER
CONECT    1    2
CONECT    2    4    3
CONECT    4    6    5
CONECT    6    8    7
CONECT    8   10    9
CONECT   10   12   11
CONECT   13   14
CONECT   14   16   15
CONECT   16   18   17
CONECT   18   20   19
CONECT   20   22   21
CONECT   22   24   23
CONECT   25   26
CONECT   26   28   27
CONECT   28   30   29
CONECT   30   32   31
CONECT   32   34   33
CONECT   34   36   35
CONECT   37   38
CONECT   38   40   39
CONECT   40   42   41
CONECT   42   44   43
CONECT   44   46   45
CONECT   46   48   47
CONECT   49   50
CONECT   50   52   51
CONECT   52   54   53
CONECT   54   56   55
CONECT   56   58   57
CONECT   58   60   59
CONECT   61   62
CONECT   62   64   63
CONECT   64   66   65
CONECT   66   68   67
CONECT   68   70   69
CONECT   70   72   71
CONECT   73   74
CONECT   74   76   75
CONECT   76   78   77
CONECT   78   80   79
CONECT   80   82   81
CONECT   82   84   83
CONECT   85   86
CONECT   86   88   87
CONECT   88   90   89
CONECT   90   92   91
CONECT   92   94   93
CONECT   94   96   95
ENDMDL
REMARK s20 x 8              ENERGY    -6.90353E+01 RMS    0.00
CRYST1  184.640  184.640  184.640  90.00  90.00  90.00 P 1           1
ORIGX1       1.00000   0.00000   0.00000        0.00000
ORIGX2       0.00000   1.00000   0.00000        0.00000
ORIGX2       0.00000   0.00000   1.00000        0.00000
SCALE1       1.00000   0.00000   0.00000        0.00000
SCALE2       1.00000   0.00000   0.00000        0.00000
SCALE3       1.00000   0.00000   0.00000        0.00000
ATOM      1  CA  GLY A   1      88.491 102.300 100.305  1.00  5.00
ATOM      2  CA  VAL A   2      90.240 100.117  97.488  1.00  5.00
ATOM      3  CB  VAL A   2      91.490  99.901  98.234  1.00  5.00
ATOM      4  CA  ASN A   3      88.770  98.001  94.592  1.00  5.00
ATOM      5  CB  ASN A   3      87.181  97.922  93.317  1.00  5.00
ATOM      6  CA  TYR A   4      89.599  95.087  92.313  1.00  5.00
ATOM      7  CB  TYR A   4      89.699  92.543  94.266  1.00  5.00
ATOM      8  CA  PHE A   5      88.039  93.219  89.106  1.00  5.00
ATOM      9  CB  PHE A   5      85.987  94.164  87.163  1.00  5.00
ATOM     10  CA  LEU A   6      88.591  89.668  87.500  1.00  5.00
ATOM     11  CB  LEU A   6      89.305  88.151  88.464  1.00  5.00
ATOM     12  CA  GLY A   7      87.699  88.882  83.905  1.00  5.00
TER
ATOM     13  CA  GLY B   1      94.665  96.565 101.269  1.00  5.00
ATOM     14  CA  VAL B   2      93.809  94.355  98.376  1.00  5.00
ATOM     15  CB  VAL B   2      92.642  94.990  97.568  1.00  5.00
ATOM     16  CA  ASN B   3      95.602  91.877  96.445  1.00  5.00
ATOM     17  CB  ASN B   3      96.256  89.996  96.341  1.00  5.00
ATOM     18  CA  TYR B   4      95.402  90.317  92.823  1.00  5.00
ATOM     19  CB  TYR B   4      95.231  92.685  90.375  1.00  5.00
ATOM     20  CA  PHE B   5      96.862  87.278  90.808  1.00  5.00
ATOM     21  CB  PHE B   5      99.148  85.402  91.453  1.00  5.00
ATOM     22  CA  LEU B   6      96.503  86.006  87.239  1.00  5.00
ATOM     23  CB  LEU B   6      96.719  86.320  85.247  1.00  5.00
ATOM     24  CA  GLY B   7      97.478  82.176  86.814  1.00  5.00
TER
ATOM     25  CA  GLY C   1      91.598  92.848 103.583  1.00  5.00
ATOM     26  CA  VAL C   2      90.295  91.417 100.092  1.00  5.00
ATOM     27  CB  VAL C   2      89.236  92.113  99.391  1.00  5.00
ATOM     28  CA  ASN C   3      92.137  89.475  97.278  1.00  5.00
ATOM     29  CB  ASN C   3      92.502  87.508  97.550  1.00  5.00
ATOM     30  CA  TYR C   4      91.590  87.960  93.658  1.00  5.00
ATOM     31  CB  TYR C   4      91.557  90.575  91.484  1.00  5.00
ATOM     32  CA  PHE C   5      93.006  85.239  91.361  1.00  5.00
ATOM     33  CB  PHE C   5      94.418  85.130  94.049  1.00  5.00
ATOM     34  CA  LEU C   6      92.427  84.669  87.542  1.00  5.00
ATOM     35  CB  LEU C   6      92.337  85.531  85.649  1.00  5.00
ATOM     36  CA  GLY C   7      92.415  80.902  86.425  1.00  5.00
TER
ATOM     37  CA  GLY D   1      92.607  87.138 104.314  1.00  5.00
ATOM     38  CA  VAL D   2      89.892  86.498 101.663  1.00  5.00
ATOM     39  CB  VAL D   2      88.880  87.598 101.477  1.00  5.00
ATOM     40  CA  ASN D   3      90.518  85.066  98.150  1.00  5.00
ATOM     41  CB  ASN D   3      91.086  83.959  96.783  1.00  5.00
ATOM     42  CA  TYR D   4      88.268  85.589  94.996  1.00  5.00
ATOM     43  CB  TYR D   4      87.664  88.141  92.908  1.00  5.00
ATOM     44  CA  PHE D   5      88.520  83.105  92.199  1.00  5.00
ATOM     45  CB  PHE D   5      89.597  80.244  91.957  1.00  5.00
ATOM     46  CA  LEU D   6      87.113  82.912  88.556  1.00  5.00
ATOM     47  CB  LEU D   6      86.480  84.474  87.296  1.00  5.00
ATOM     48  CA  GLY D   7      87.584  80.072  86.127  1.00  5.00
TER
ATOM     49  CA  GLY E   1      83.530  88.538  85.143  1.00  5.00
ATOM     50  CA  VAL E   2      83.860  89.485  88.783  1.00  5.00
ATOM     51  CB  VAL E   2      83.675  88.336  89.618  1.00  5.00
ATOM     52  CA  ASN E   3      84.543  92.778  90.671  1.00  5.00
ATOM     53  CB  ASN E   3      82.654  93.048  90.233  1.00  5.00
ATOM     54  CA  TYR E   4      85.444  93.277  94.270  1.00  5.00
ATOM     55  CB  TYR E   4      85.895  90.454  95.964  1.00  5.00
ATOM     56  CA  PHE E   5      85.857  96.138  96.872  1.00  5.00
ATOM     57  CB  PHE E   5      85.267  98.974  97.382  1.00  5.00
ATOM     58  CA  LEU E   6      87.561  97.021 100.267  1.00  5.00
ATOM     59  CB  LEU E   6      89.370  96.913 101.349  1.00  5.00
ATOM     60  CA  GLY E   7      85.827  99.944 101.899  1.00  5.00
TER
ATOM     61  CA  GLY F   1      98.210  89.914  82.509  1.00  5.00
ATOM     62  CA  VAL F   2      97.175  92.031  85.590  1.00  5.00
ATOM     63  CB  VAL F   2      97.766  91.090  86.602  1.00  5.00
ATOM     64  CA  ASN F   3      96.336  95.838  85.824  1.00  5.00
ATOM     65  CB  ASN F   3      96.393  97.465  84.773  1.00  5.00
ATOM     66  CA  TYR F   4      96.142  98.628  88.565  1.00  5.00
ATOM     67  CB  TYR F   4      99.262  98.884  87.623  1.00  5.00
ATOM     68  CA  PHE F   5      94.637 102.011  89.016  1.00  5.00
ATOM     69  CB  PHE F   5      92.500 103.957  89.508  1.00  5.00
ATOM     70  CA  LEU F   6      96.155 104.111  91.864  1.00  5.00
ATOM     71  CB  LEU F   6      97.618 103.228  92.967  1.00  5.00
ATOM     72  CA  GLY F   7      94.985 107.533  91.684  1.00  5.00
TER
ATOM     73  CA  GLY G   1      97.304 100.050  98.274  1.00  5.00
ATOM     74  CA  VAL G   2      97.372  97.714  95.063  1.00  5.00
ATOM     75  CB  VAL G   2      96.220  98.236  94.319  1.00  5.00
ATOM     76  CA  ASN G   3      99.252  94.593  94.789  1.00  5.00
ATOM     77  CB  ASN G   3      98.955  93.672  96.505  1.00  5.00
ATOM     78  CA  TYR G   4      99.415  92.255  91.859  1.00  5.00
ATOM     79  CB  TYR G   4     102.545  93.432  90.964  1.00  5.00
ATOM     80  CA  PHE G   5     101.070  88.939  90.953  1.00  5.00
ATOM     81  CB  PHE G   5     102.337  88.977  93.684  1.00  5.00
ATOM     82  CA  LEU G   6     101.426  86.813  87.873  1.00  5.00
ATOM     83  CB  LEU G   6     101.459  87.322  85.834  1.00  5.00
ATOM     84  CA  GLY G   7     101.327  82.814  87.935  1.00  5.00
TER
ATOM     85  CA  GLY H   1      90.008 105.832  94.939  1.00  5.00
ATOM     86  CA  VAL H   2      92.180 102.700  94.244  1.00  5.00
ATOM     87  CB  VAL H   2      93.113 102.835  95.335  1.00  5.00
ATOM     88  CA  ASN H   3      91.316 100.171  91.631  1.00  5.00
ATOM     89  CB  ASN H   3      89.518 100.396  91.058  1.00  5.00
ATOM     90  CA  TYR H   4      92.842  96.886  90.241  1.00  5.00
ATOM     91  CB  TYR H   4      93.137  94.456  92.557  1.00  5.00
ATOM     92  CA  PHE H   5      92.015  94.657  87.166  1.00  5.00
ATOM     93  CB  PHE H   5      91.029  95.527  84.537  1.00  5.00
ATOM     94  CA  LEU H   6      93.008  91.135  85.821  1.00  5.00
ATOM     95  CB  LEU H   6      93.571  89.865  87.509  1.00  5.00
ATOM     96  CA  GLY H   7      92.636  89.989  81.961  1.00  5.00
TER
CONECT    1    2
CONECT    2    4    3
CONECT    4    6    5
CONECT    6    8    7
CONECT    8   10    9
CONECT   10   12   11
CONECT   13   14
CONECT   14   16   15
CONECT   16   18   17
CONECT   18   20   19
CONECT   20   22   21
CONECT   22   24   23
CONECT   25   26
CONECT   26   28   27
CONECT   28   30   29
CONECT   30   32   31
CONECT   32   34   33
CONECT   34   36   35
CONECT   37   38
CONECT   38   40   39
CONECT   40   42   41
CONECT   42   44   43
CONECT   44   46   45
CONECT   46   48   47
CONECT   49   50
CONECT   50   52   51
CONECT   52   54   53
CONECT   54   56   55
CONECT   56   58   57
CONECT   58   60   59
CONECT   61   62
CONECT   62   64   63
CONECT   64   66   65
CONECT   66   68   67
CONECT   68   70   69
CONECT   70   72   71
CONECT   73   74
CONECT   74   76   75
CONECT   76   78   77
CONECT   78   80   79
CONECT   80   82   81
CONECT   82   84   83
CONECT   85   86
CONECT   86   88   87
CONECT   88   90   89
CONECT   90   92   91
CONECT   92   94   93
CONECT   94   96   95
ENDMDL
REMARK s20 x 8              ENERGY    -6.90351E+01 RMS    0.00
CRYST1  184.640  184.640  184.640  90.00  90.00  90.00 P 1           1
ORIGX1       1.00000   0.00000   0.00000        0.00000
ORIGX2       0.00000   1.00000   0.00000        0.00000
ORIGX2       0.00000   0.00000   1.00000        0.00000
SCALE1       1.00000   0.00000   0.00000        0.00000
SCALE2       1.00000   0.00000   0.00000        0.00000
SCALE3       1.00000   0.00000   0.00000        0.00000
ATOM      1  CA  GLY A   1      84.822 105.364  92.866  1.00  5.00
ATOM      2  CA  VAL A   2      86.261 101.743  92.825  1.00  5.00
ATOM      3  CB  VAL A   2      86.256 100.584  93.693  1.00  5.00
ATOM      4  CA  ASN A   3      85.333  98.664  90.845  1.00  5.00
ATOM      5  CB  ASN A   3      83.848  98.523  89.400  1.00  5.00
ATOM      6  CA  TYR A   4      85.235  94.968  91.889  1.00  5.00
ATOM      7  CB  TYR A   4      85.254  94.999  95.219  1.00  5.00
ATOM      8  CA  PHE A   5      84.272  92.275  89.362  1.00  5.00
ATOM      9  CB  PHE A   5      84.325  93.655  86.644  1.00  5.00
ATOM     10  CA  LEU A   6      83.566  88.719  89.477  1.00  5.00
ATOM     11  CB  LEU A   6      83.241  88.103  91.468  1.00  5.00
ATOM     12  CA  GLY A   7      83.262  86.352  86.638  1.00  5.00
TER
ATOM     13  CA  GLY B   1      97.814  83.442  86.859  1.00  5.00
ATOM     14  CA  VAL B   2      97.154  86.816  88.496  1.00  5.00
ATOM     15  CB  VAL B   2      97.466  87.000  89.925  1.00  5.00
ATOM     16  CA  ASN B   3      97.767  90.085  86.625  1.00  5.00
ATOM     17  CB  ASN B   3      97.104  90.266  84.688  1.00  5.00
ATOM     18  CA  TYR B   4      98.182  93.619  87.679  1.00  5.00
ATOM     19  CB  TYR B   4     100.775  95.502  88.869  1.00  5.00
ATOM     20  CA  PHE B   5      98.436  96.804  85.738  1.00  5.00
ATOM     21  CB  PHE B   5      96.579  95.022  84.286  1.00  5.00
ATOM     22  CA  LEU B   6      98.913 100.568  86.849  1.00  5.00
ATOM     23  CB  LEU B   6     100.202 100.198  88.395  1.00  5.00
ATOM     24  CA  GLY B   7      97.447 103.373  84.865  1.00  5.00
TER
ATOM     25  CA  GLY C   1      90.890 104.962  91.640  1.00  5.00
ATOM     26  CA  VAL C   2      90.765 101.095  92.278  1.00  5.00
ATOM     27  CB  VAL C   2      91.346 101.279  93.671  1.00  5.00
ATOM     28  CA  ASN C   3      89.576  98.143  89.923  1.00  5.00
ATOM     29  CB  ASN C   3      90.245  97.039  88.374  1.00  5.00
ATOM     30  CA  TYR C   4      89.837  94.542  90.821  1.00  5.00
ATOM     31  CB  TYR C   4      89.290  94.233  94.119  1.00  5.00
ATOM     32  CA  PHE C   5      88.500  91.809  88.376  1.00  5.00
ATOM     33  CB  PHE C   5      88.988  92.886  85.611  1.00  5.00
ATOM     34  CA  LEU C   6      87.975  88.048  88.439  1.00  5.00
ATOM     35  CB  LEU C   6      88.172  87.805  90.489  1.00  5.00
ATOM     36  CA  GLY C   7      87.296  85.651  85.424  1.00  5.00
TER
ATOM     37  CA  GLY D   1      90.090  79.251  91.879  1.00  5.00
ATOM     38  CA  VAL D   2      91.017  83.053  92.369  1.00  5.00
ATOM     39  CB  VAL D   2      90.423  83.461  91.027  1.00  5.00
ATOM     40  CA  ASN D   3      90.819  86.232  94.985  1.00  5.00
ATOM     41  CB  ASN D   3      91.105  85.726  96.884  1.00  5.00
ATOM     42  CA  TYR D   4      91.376  90.191  95.039  1.00  5.00
ATOM     43  CB  TYR D   4      91.532  91.091  91.899  1.00  5.00
ATOM     44  CA  PHE D   5      92.083  92.639  97.896  1.00  5.00
ATOM     45  CB  PHE D   5      92.032  92.377 100.945  1.00  5.00
ATOM     46  CA  LEU D   6      92.018  96.272  98.365  1.00  5.00
ATOM     47  CB  LEU D   6      90.855  97.580  97.403  1.00  5.00
ATOM     48  CA  GLY D   7      93.440  97.712 101.501  1.00  5.00
TER
ATOM     49  CA  GLY E   1      92.338  84.277  86.144  1.00  5.00
ATOM     50  CA  VAL E   2      92.531  87.419  88.169  1.00  5.00
ATOM     51  CB  VAL E   2      93.001  87.391  89.580  1.00  5.00
ATOM     52  CA  ASN E   3      93.374  90.991  86.982  1.00  5.00
ATOM     53  CB  ASN E   3      93.282  90.646  84.936  1.00  5.00
ATOM     54  CA  TYR E   4      94.049  94.099  88.991  1.00  5.00
ATOM     55  CB  TYR E   4      93.317  93.987  92.262  1.00  5.00
ATOM     56  CA  PHE E   5      94.181  97.715  87.923  1.00  5.00
ATOM     57  CB  PHE E   5      94.732  99.333  85.453  1.00  5.00
ATOM     58  CA  LEU E   6      95.246 100.956  89.777  1.00  5.00
ATOM     59  CB  LEU E   6      96.076 101.346  91.573  1.00  5.00
ATOM     60  CA  GLY E   7      94.521 104.540  88.512  1.00  5.00
TER
ATOM     61  CA  GLY F   1      95.782 101.145  96.903  1.00  5.00
ATOM     62  CA  VAL F   2      94.981  97.518  95.469  1.00  5.00
ATOM     63  CB  VAL F   2      94.360  97.695  94.136  1.00  5.00
ATOM     64  CA  ASN F   3      96.154  93.744  95.687  1.00  5.00
ATOM     65  CB  ASN F   3      96.462  94.194  97.709  1.00  5.00
ATOM     66  CA  TYR F   4      95.272  90.383  94.404  1.00  5.00
ATOM     67  CB  TYR F   4      95.791  91.099  91.143  1.00  5.00
ATOM     68  CA  PHE F   5      95.636  86.572  95.202  1.00  5.00
ATOM     69  CB  PHE F   5      95.239  84.617  97.404  1.00  5.00
ATOM     70  CA  LEU F   6      95.461  82.987  93.546  1.00  5.00
ATOM     71  CB  LEU F   6      95.389  83.161  91.563  1.00  5.00
ATOM     72  CA  GLY F   7      94.265  79.695  95.182  1.00  5.00
TER
ATOM     73  CA  GLY G   1      90.959  95.850 104.802  1.00  5.00
ATOM     74  CA  VAL G   2      88.572  94.910 102.108  1.00  5.00
ATOM     75  CB  VAL G   2      88.116  95.896 101.018  1.00  5.00
ATOM     76  CA  ASN G   3      88.133  91.737 100.013  1.00  5.00
ATOM     77  CB  ASN G   3      87.874  89.871 100.646  1.00  5.00
ATOM     78  CA  TYR G   4      87.210  90.031  96.773  1.00  5.00
ATOM     79  CB  TYR G   4      87.050  91.177  93.560  1.00  5.00
ATOM     80  CA  PHE G   5      86.795  86.178  96.179  1.00  5.00
ATOM     81  CB  PHE G   5      84.059  86.845  97.356  1.00  5.00
ATOM     82  CA  LEU G   6      85.555  83.933  93.328  1.00  5.00
ATOM     83  CB  LEU G   6      85.664  83.916  91.386  1.00  5.00
ATOM     84  CA  GLY G   7      85.289  80.280  93.846  1.00  5.00
TER
ATOM     85  CA  GLY H   1     101.279 100.535  94.144  1.00  5.00
ATOM     86  CA  VAL H   2      99.350  97.419  93.001  1.00  5.00
ATOM     87  CB  VAL H   2      98.362  97.389  91.876  1.00  5.00
ATOM     88  CA  ASN H   3     100.071  94.008  94.718  1.00  5.00
ATOM     89  CB  ASN H   3     100.955  93.009  96.126  1.00  5.00
ATOM     90  CA  TYR H   4      99.751  90.377  93.747  1.00  5.00
ATOM     91  CB  TYR H   4     101.795  91.165  91.280  1.00  5.00
ATOM     92  CA  PHE H   5     100.064  87.046  95.326  1.00  5.00
ATOM     93  CB  PHE H   5      98.544  88.650  97.436  1.00  5.00
ATOM     94  CA  LEU H   6      99.748  83.161  94.714  1.00  5.00
ATOM     95  CB  LEU H   6     100.083  83.283  92.751  1.00  5.00
ATOM     96  CA  GLY H   7      99.322  80.877  97.683  1.00  5.00
TER
CONECT    1    2
CONECT    2    4    3
CONECT    4    6    5
CONECT    6    8    7
CONECT    8   10    9
CONECT   10   12   11
CONECT   13   14
CONECT   14   16   15
CONECT   16   18   17
CONECT   18   20   19
CONECT   20   22   21
CONECT   22   24   23
CONECT   25   26
CONECT   26   28   27
CONECT   28   30   29
CONECT   30   32   31
CONECT   32   34   33
CONECT   34   36   35
CONECT   37   38
CONECT   38   40   39
CONECT   40   42   41
CONECT   42   44   43
CONECT   44   46   45
CONECT   46   48   47
CONECT   49   50
CONECT   50   52   51
CONECT   52   54   53
CONECT   54   56   55
CONECT   56   58   57
CONECT   58   60   59
CONECT   61   62
CONECT   62   64   63
CONECT   64   66   65
CONECT   66   68   67
CONECT   68   70   69
CONECT   70   72   71
CONECT   73   74
CONECT   74   76   75
CONECT   76   78   77
CONECT   78   80   79
CONECT   80   82   81
CONECT   82   84   83
CONECT   85   86
CONECT   86   88   87
CONECT   88   90   89
CONECT   90   92   91
CONECT   92   94   93
CONECT   94   96   95
ENDMDL
REMARK s20 x 8              ENERGY    -6.90350E+01 RMS    0.00
CRYST1  184.640  184.640  184.640  90.00  90.00  90.00 P 1           1
ORIGX1       1.00000   0.00000   0.00000        0.00000
ORIGX2       0.00000   1.00000   0.00000        0.00000
ORIGX2       0.00000   0.00000   1.00000        0.00000
SCALE1       1.00000   0.00000   0.00000        0.00000
SCALE2       1.00000   0.00000   0.00000        0.00000
SCALE3       1.00000   0.00000   0.00000        0.00000
ATOM      1  CA  GLY A   1      84.054  90.333  97.455  1.00  5.00
ATOM      2  CA  VAL A   2      87.547  91.229  96.297  1.00  5.00
ATOM      3  CB  VAL A   2      88.171  90.108  95.509  1.00  5.00
ATOM      4  CA  ASN A   3      89.638  94.242  95.057  1.00  5.00
ATOM      5  CB  ASN A   3      89.944  95.959  94.505  1.00  5.00
ATOM      6  CA  TYR A   4      92.927  95.287  93.611  1.00  5.00
ATOM      7  CB  TYR A   4      91.944  93.487  90.949  1.00  5.00
ATOM      8  CA  PHE A   5      95.208  98.398  92.861  1.00  5.00
ATOM      9  CB  PHE A   5      95.450 101.277  93.478  1.00  5.00
ATOM     10  CA  LEU A   6      98.504  99.181  91.101  1.00  5.00
ATOM     11  CB  LEU A   6      98.563  98.842  88.995  1.00  5.00
ATOM     12  CA  GLY A   7     100.677 102.124  92.536  1.00  5.00
TER
ATOM     13  CA  GLY B   1      90.709  99.781  82.279  1.00  5.00
ATOM     14  CA  VAL B   2      89.341  96.806  83.984  1.00  5.00
ATOM     15  CB  VAL B   2      88.341  97.593  84.638  1.00  5.00
ATOM     16  CA  ASN B   3      89.168  93.267  82.595  1.00  5.00
ATOM     17  CB  ASN B   3      90.096  92.445  80.989  1.00  5.00
ATOM     18  CA  TYR B   4      86.883  90.271  83.358  1.00  5.00
ATOM     19  CB  TYR B   4      85.776  90.614  80.236  1.00  5.00
ATOM     20  CA  PHE B   5      87.080  86.321  83.097  1.00  5.00
ATOM     21  CB  PHE B   5      89.807  87.324  84.107  1.00  5.00
ATOM     22  CA  LEU B   6      84.792  83.135  83.636  1.00  5.00
ATOM     23  CB  LEU B   6      83.262  84.434  82.783  1.00  5.00
ATOM     24  CA  GLY B   7      86.774  80.083  84.983  1.00  5.00
TER
ATOM     25  CA  GLY C   1      98.930  94.780  85.804  1.00  5.00
ATOM     26  CA  VAL C   2      96.709  93.737  88.597  1.00  5.00
ATOM     27  CB  VAL C   2      97.075  94.371  90.007  1.00  5.00
ATOM     28  CA  ASN C   3      94.332  90.741  88.730  1.00  5.00
ATOM     29  CB  ASN C   3      95.290  90.301  86.881  1.00  5.00
ATOM     30  CA  TYR C   4      91.845  89.207  91.139  1.00  5.00
ATOM     31  CB  TYR C   4      92.070  91.065  93.945  1.00  5.00
ATOM     32  CA  PHE C   5      89.458  86.187  91.493  1.00  5.00
ATOM     33  CB  PHE C   5      89.564  83.456  92.420  1.00  5.00
ATOM     34  CA  LEU C   6      86.266  85.466  93.709  1.00  5.00
ATOM     35  CB  LEU C   6      84.666  86.589  94.438  1.00  5.00
ATOM     36  CA  GLY C   7      85.509  81.763  94.427  1.00  5.00
TER
ATOM     37  CA  GLY D   1      83.245  81.446  90.034  1.00  5.00
ATOM     38  CA  VAL D   2      84.614  84.576  88.141  1.00  5.00
ATOM     39  CB  VAL D   2      83.863  85.457  89.096  1.00  5.00
ATOM     40  CA  ASN D   3      87.905  86.302  87.778  1.00  5.00
ATOM     41  CB  ASN D   3      88.580  84.451  87.773  1.00  5.00
ATOM     42  CA  TYR D   4      88.870  89.827  87.017  1.00  5.00
ATOM     43  CB  TYR D   4      85.605  89.407  87.196  1.00  5.00
ATOM     44  CA  PHE D   5      92.040  91.865  85.573  1.00  5.00
ATOM     45  CB  PHE D   5      93.866  92.756  83.191  1.00  5.00
ATOM     46  CA  LEU D   6      93.281  95.736  85.865  1.00  5.00
ATOM     47  CB  LEU D   6      93.495  96.548  87.659  1.00  5.00
ATOM     48  CA  GLY D   7      96.091  97.321  83.745  1.00  5.00
TER
ATOM     49  CA  GLY E   1      87.900  81.783  97.721  1.00  5.00
ATOM     50  CA  VAL E   2      89.009  85.385  97.123  1.00  5.00
ATOM     51  CB  VAL E   2      87.825  86.024  97.634  1.00  5.00
ATOM     52  CA  ASN E   3      92.313  85.395  95.340  1.00  5.00
ATOM     53  CB  ASN E   3      94.190  84.723  94.791  1.00  5.00
ATOM     54  CA  TYR E   4      94.520  87.872  93.898  1.00  5.00
ATOM     55  CB  TYR E   4      95.142  89.750  96.594  1.00  5.00
ATOM     56  CA  PHE E   5      97.151  87.632  91.081  1.00  5.00
ATOM     57  CB  PHE E   5      94.963  86.025  89.718  1.00  5.00
ATOM     58  CA  LEU E   6      99.654  90.495  90.865  1.00  5.00
ATOM     59  CB  LEU E   6      99.709  91.586  92.506  1.00  5.00
ATOM     60  CA  GLY E   7     101.102  90.242  87.478  1.00  5.00
TER
ATOM     61  CA  GLY F   1     106.324  92.084  98.990  1.00  5.00
ATOM     62  CA  VAL F   2     102.791  93.046  97.875  1.00  5.00
ATOM     63  CB  VAL F   2     101.810  92.003  98.279  1.00  5.00
ATOM     64  CA  ASN F   3     100.357  95.097  99.822  1.00  5.00
ATOM     65  CB  ASN F   3     100.913  97.145 100.273  1.00  5.00
ATOM     66  CA  TYR F   4      96.535  94.418 100.981  1.00  5.00
ATOM     67  CB  TYR F   4      95.822  93.190 103.966  1.00  5.00
ATOM     68  CA  PHE F   5      93.595  96.561 102.356  1.00  5.00
ATOM     69  CB  PHE F   5      94.302  97.624  99.611  1.00  5.00
ATOM     70  CA  LEU F   6      90.516  95.871 104.598  1.00  5.00
ATOM     71  CB  LEU F   6      91.064  97.183 106.046  1.00  5.00
ATOM     72  CA  GLY F   7      87.324  97.591 103.661  1.00  5.00
TER
ATOM     73  CA  GLY G   1      85.627  92.951 102.153  1.00  5.00
ATOM     74  CA  VAL G   2      89.227  92.674 101.165  1.00  5.00
ATOM     75  CB  VAL G   2      89.647  91.409 100.461  1.00  5.00
ATOM     76  CA  ASN G   3      91.586  94.778  98.678  1.00  5.00
ATOM     77  CB  ASN G   3      90.545  96.402  98.454  1.00  5.00
ATOM     78  CA  TYR G   4      95.151  94.279  97.523  1.00  5.00
ATOM     79  CB  TYR G   4      95.171  93.116  94.393  1.00  5.00
ATOM     80  CA  PHE G   5      97.954  96.791  96.111  1.00  5.00
ATOM     81  CB  PHE G   5      99.454  99.230  96.668  1.00  5.00
ATOM     82  CA  LEU G   6     101.187  96.611  93.935  1.00  5.00
ATOM     83  CB  LEU G   6     101.496  95.808  92.080  1.00  5.00
ATOM     84  CA  GLY G   7     104.031  98.798  95.064  1.00  5.00
TER
ATOM     85  CA  GLY H   1      97.139 104.483  89.511  1.00  5.00
ATOM     86  CA  VAL H   2      95.053 101.543  88.183  1.00  5.00
ATOM     87  CB  VAL H   2      95.032 101.292  86.663  1.00  5.00
ATOM     88  CA  ASN H   3      92.233 100.024  90.354  1.00  5.00
ATOM     89  CB  ASN H   3      90.794 101.032  90.938  1.00  5.00
ATOM     90  CA  TYR H   4      89.631  97.152  89.802  1.00  5.00
ATOM     91  CB  TYR H   4      88.811  94.738  87.796  1.00  5.00
ATOM     92  CA  PHE H   5      87.035  94.986  92.028  1.00  5.00
ATOM     93  CB  PHE H   5      85.336  94.879  94.605  1.00  5.00
ATOM     94  CA  LEU H   6      85.374  91.530  91.773  1.00  5.00
ATOM     95  CB  LEU H   6      87.192  90.648  91.158  1.00  5.00
ATOM     96  CA  GLY H   7      81.978  91.010  92.706  1.00  5.00
TER
CONECT    1    2
CONECT    2    4    3
CONECT    4    6    5
CONECT    6    8    7
CONECT    8   10    9
CONECT   10   12   11
CONECT   13   14
CONECT   14   16   15
CONECT   16   18   17
CONECT   18   20   19
CONECT   20   22   21
CONECT   22   24   23
CONECT   25   26
CONECT   26   28   27
CONECT   28   30   29
CONECT   30   32   31
CONECT   32   34   33
CONECT   34   36   35
CONECT   37   38
CONECT   38   40   39
CONECT   40   42   41
CONECT   42   44   43
CONECT   44   46   45
CONECT   46   48   47
CONECT   49   50
CONECT   50   52   51
CONECT   52   54   53
CONECT   54   56   55
CONECT   56   58   57
CONECT   58   60   59
CONECT   61   62
CONECT   62   64   63
CONECT   64   66   65
CONECT   66   68   67
CONECT   68   70   69
CONECT   70   72   71
CONECT   73   74
CONECT   74   76   75
CONECT   76   78   77
CONECT   78   80   79
CONECT   80   82   81
CONECT   82   84   83
CONECT   85   86
CONECT   86   88   87
CONECT   88   90   89
CONECT   90   92   91
CONECT   92   94   93
CONECT   94   96   95
ENDMDL
REMARK s20 x 8              ENERGY    -6.90350E+01 RMS    0.00
CRYST1  184.640  184.640  184.640  90.00  90.00  90.00 P 1           1
ORIGX1       1.00000   0.00000   0.00000        0.00000
ORIGX2       0.00000   1.00000   0.00000        0.00000
ORIGX2       0.00000   0.00000   1.00000        0.00000
SCALE1       1.00000   0.00000   0.00000        0.00000
SCALE2       1.00000   0.00000   0.00000        0.00000
SCALE3       1.00000   0.00000   0.00000        0.00000
ATOM      1  CA  GLY A   1      94.761  82.904  95.302  1.00  5.00
ATOM      2  CA  VAL A   2      95.042  86.739  94.181  1.00  5.00
ATOM      3  CB  VAL A   2      94.664  87.385  95.462  1.00  5.00
ATOM      4  CA  ASN A   3      95.940  88.110  90.577  1.00  5.00
ATOM      5  CB  ASN A   3      95.062  86.699  89.451  1.00  5.00
ATOM      6  CA  TYR A   4      96.590  91.546  89.064  1.00  5.00
ATOM      7  CB  TYR A   4      99.085  93.143  87.827  1.00  5.00
ATOM      8  CA  PHE A   5      96.509  92.667  85.282  1.00  5.00
ATOM      9  CB  PHE A   5      94.026  91.155  86.024  1.00  5.00
ATOM     10  CA  LEU A   6      97.722  95.822  83.775  1.00  5.00
ATOM     11  CB  LEU A   6      98.894  97.209  84.852  1.00  5.00
ATOM     12  CA  GLY A   7      96.018  96.852  80.662  1.00  5.00
TER
ATOM     13  CA  GLY B   1      94.520 101.656  83.371  1.00  5.00
ATOM     14  CA  VAL B   2      94.687  98.663  85.902  1.00  5.00
ATOM     15  CB  VAL B   2      94.862  99.313  87.285  1.00  5.00
ATOM     16  CA  ASN B   3      92.475  95.332  86.616  1.00  5.00
ATOM     17  CB  ASN B   3      92.144  95.301  84.727  1.00  5.00
ATOM     18  CA  TYR B   4      92.722  92.844  89.590  1.00  5.00
ATOM     19  CB  TYR B   4      91.362  94.284  92.345  1.00  5.00
ATOM     20  CA  PHE B   5      91.209  89.374  90.715  1.00  5.00
ATOM     21  CB  PHE B   5      90.039  86.802  89.529  1.00  5.00
ATOM     22  CA  LEU B   6      90.584  87.278  93.884  1.00  5.00
ATOM     23  CB  LEU B   6      90.039  88.435  95.602  1.00  5.00
ATOM     24  CA  GLY B   7      89.933  83.693  93.222  1.00  5.00
TER
ATOM     25  CA  GLY C   1     101.262  94.053  78.745  1.00  5.00
ATOM     26  CA  VAL C   2     102.244  93.167  82.324  1.00  5.00
ATOM     27  CB  VAL C   2     102.808  94.618  82.407  1.00  5.00
ATOM     28  CA  ASN C   3     100.692  90.518  84.865  1.00  5.00
ATOM     29  CB  ASN C   3      99.456  88.907  84.897  1.00  5.00
ATOM     30  CA  TYR C   4     100.889  89.743  88.606  1.00  5.00
ATOM     31  CB  TYR C   4     102.450  89.295  91.460  1.00  5.00
ATOM     32  CA  PHE C   5      99.695  86.839  90.700  1.00  5.00
ATOM     33  CB  PHE C   5      99.341  84.815  88.424  1.00  5.00
ATOM     34  CA  LEU C   6      99.753  86.031  94.608  1.00  5.00
ATOM     35  CB  LEU C   6      99.099  86.827  96.283  1.00  5.00
ATOM     36  CA  GLY C   7      98.794  82.348  95.354  1.00  5.00
TER
ATOM     37  CA  GLY D   1      90.055 102.813  96.694  1.00  5.00
ATOM     38  CA  VAL D   2      88.382  99.585  95.393  1.00  5.00
ATOM     39  CB  VAL D   2      87.527  99.280  94.189  1.00  5.00
ATOM     40  CA  ASN D   3      88.786  96.724  97.796  1.00  5.00
ATOM     41  CB  ASN D   3      87.138  97.384  98.721  1.00  5.00
ATOM     42  CA  TYR D   4      87.324  93.318  97.890  1.00  5.00
ATOM     43  CB  TYR D   4      88.307  92.150  94.902  1.00  5.00
ATOM     44  CA  PHE D   5      87.517  90.009  99.707  1.00  5.00
ATOM     45  CB  PHE D   5      85.358  91.414 101.255  1.00  5.00
ATOM     46  CA  LEU D   6      86.658  86.526  98.969  1.00  5.00
ATOM     47  CB  LEU D   6      86.830  85.423  97.384  1.00  5.00
ATOM     48  CA  GLY D   7      86.191  84.624 102.294  1.00  5.00
TER
ATOM     49  CA  GLY E   1      85.715 105.603  87.066  1.00  5.00
ATOM     50  CA  VAL E   2      86.202 102.491  88.891  1.00  5.00
ATOM     51  CB  VAL E   2      86.562 102.614  90.253  1.00  5.00
ATOM     52  CA  ASN E   3      84.599  99.081  87.923  1.00  5.00
ATOM     53  CB  ASN E   3      85.465  99.330  86.311  1.00  5.00
ATOM     54  CA  TYR E   4      84.006  96.104  89.943  1.00  5.00
ATOM     55  CB  TYR E   4      82.110  96.912  92.532  1.00  5.00
ATOM     56  CA  PHE E   5      83.185  92.258  89.527  1.00  5.00
ATOM     57  CB  PHE E   5      83.955  89.595  88.234  1.00  5.00
ATOM     58  CA  LEU E   6      81.613  89.466  91.819  1.00  5.00
ATOM     59  CB  LEU E   6      80.847  90.971  92.996  1.00  5.00
ATOM     60  CA  GLY E   7      81.608  85.947  90.154  1.00  5.00
TER
ATOM     61  CA  GLY F   1      90.648  84.108 103.629  1.00  5.00
ATOM     62  CA  VAL F   2      91.717  85.962 100.391  1.00  5.00
ATOM     63  CB  VAL F   2      91.381  85.422  99.081  1.00  5.00
ATOM     64  CA  ASN F   3      91.376  89.793  99.695  1.00  5.00
ATOM     65  CB  ASN F   3      90.568  91.730 100.173  1.00  5.00
ATOM     66  CA  TYR F   4      92.054  92.292  96.687  1.00  5.00
ATOM     67  CB  TYR F   4      93.245  91.340  93.834  1.00  5.00
ATOM     68  CA  PHE F   5      92.732  96.154  96.245  1.00  5.00
ATOM     69  CB  PHE F   5      92.462  98.530  98.139  1.00  5.00
ATOM     70  CA  LEU F   6      93.004  98.712  93.260  1.00  5.00
ATOM     71  CB  LEU F   6      91.907  98.284  91.406  1.00  5.00
ATOM     72  CA  GLY F   7      94.463 102.045  94.465  1.00  5.00
TER
ATOM     73  CA  GLY G   1      95.069  86.057 105.292  1.00  5.00
ATOM     74  CA  VAL G   2      96.329  86.837 101.683  1.00  5.00
ATOM     75  CB  VAL G   2      96.257  85.938 100.463  1.00  5.00
ATOM     76  CA  ASN G   3      95.624  90.240 100.022  1.00  5.00
ATOM     77  CB  ASN G   3      95.109  92.210 100.369  1.00  5.00
ATOM     78  CA  TYR G   4      96.491  91.597  96.799  1.00  5.00
ATOM     79  CB  TYR G   4      97.661  90.567  93.811  1.00  5.00
ATOM     80  CA  PHE G   5      97.048  94.881  95.250  1.00  5.00
ATOM     81  CB  PHE G   5      97.297  97.662  95.956  1.00  5.00
ATOM     82  CA  LEU G   6      97.135  95.999  91.523  1.00  5.00
ATOM     83  CB  LEU G   6      95.827  95.559  90.012  1.00  5.00
ATOM     84  CA  GLY G   7     100.005  98.283  90.891  1.00  5.00
TER
ATOM     85  CA  GLY H   1      86.179  84.653  91.715  1.00  5.00
ATOM     86  CA  VAL H   2      85.986  88.314  92.509  1.00  5.00
ATOM     87  CB  VAL H   2      85.570  88.823  93.785  1.00  5.00
ATOM     88  CA  ASN H   3      87.321  91.260  90.507  1.00  5.00
ATOM     89  CB  ASN H   3      88.150  91.442  88.647  1.00  5.00
ATOM     90  CA  TYR H   4      88.000  94.811  90.592  1.00  5.00
ATOM     91  CB  TYR H   4      86.205  95.444  93.403  1.00  5.00
ATOM     92  CA  PHE H   5      89.063  97.198  87.579  1.00  5.00
ATOM     93  CB  PHE H   5      87.940  94.904  85.933  1.00  5.00
ATOM     94  CA  LEU H   6      90.218 100.907  87.138  1.00  5.00
ATOM     95  CB  LEU H   6      91.177 102.037  88.843  1.00  5.00
ATOM     96  CA  GLY H   7      90.292 103.190  83.948  1.00  5.00
TER
CONECT    1    2
CONECT    2    4    3
CONECT    4    6    5
CONECT    6    8    7
CONECT    8   10    9
CONECT   10   12   11
CONECT   13   14
CONECT   14   16   15
CONECT   16   18   17
CONECT   18   20   19
CONECT   20   22   21
CONECT   22   24   23
CONECT   25   26
CONECT   26   28   27
CONECT   28   30   29
CONECT   30   32   31
CONECT   32   34   33
CONECT   34   36   35
CONECT   37   38
CONECT   38   40   39
CONECT   40   42   41
CONECT   42   44   43
CONECT   44   46   45
CONECT   46   48   47
CONECT   49   50
CONECT   50   52   51
CONECT   52   54   53
CONECT   54   56   55
CONECT   56   58   57
CONECT   58   60   59
CONECT   61   62
CONECT   62   64   63
CONECT   64   66   65
CONECT   66   68   67
CONECT   68   70   69
CONECT   70   72   71
CONECT   73   74
CONECT   74   76   75
CONECT   76   78   77
CONECT   78   80   79
CONECT   80   82   81
CONECT   82   84   83
CONECT   85   86
CONECT   86   88   87
CONECT   88   90   89
CONECT   90   92   91
CONECT   92   94   93
CONECT   94   96   95
ENDMDL
REMARK s20 x 8              ENERGY    -6.90348E+01 RMS    0.00
CRYST1  184.640  184.640  184.640  90.00  90.00  90.00 P 1           1
ORIGX1       1.00000   0.00000   0.00000        0.00000
ORIGX2       0.00000   1.00000   0.00000        0.00000
ORIGX2       0.00000   0.00000   1.00000        0.00000
SCALE1       1.00000   0.00000   0.00000        0.00000
SCALE2       1.00000   0.00000   0.00000        0.00000
SCALE3       1.00000   0.00000   0.00000        0.00000
ATOM      1  CA  GLY A   1      96.862 104.126  90.088  1.00  5.00
ATOM      2  CA  VAL A   2      95.396 101.346  87.746  1.00  5.00
ATOM      3  CB  VAL A   2      96.071 100.330  86.961  1.00  5.00
ATOM      4  CA  ASN A   3      91.917  99.893  87.937  1.00  5.00
ATOM      5  CB  ASN A   3      90.824 101.464  87.363  1.00  5.00
ATOM      6  CA  TYR A   4      90.480  96.866  86.330  1.00  5.00
ATOM      7  CB  TYR A   4      91.016  93.507  86.425  1.00  5.00
ATOM      8  CA  PHE A   5      86.876  95.841  86.079  1.00  5.00
ATOM      9  CB  PHE A   5      84.176  96.559  87.185  1.00  5.00
ATOM     10  CA  LEU A   6      84.654  92.728  85.410  1.00  5.00
ATOM     11  CB  LEU A   6      84.849  90.576  85.311  1.00  5.00
ATOM     12  CA  GLY A   7      81.059  92.222  83.894  1.00  5.00
TER
ATOM     13  CA  GLY B   1     105.108  88.286  93.915  1.00  5.00
ATOM     14  CA  VAL B   2     101.422  88.956  95.215  1.00  5.00
ATOM     15  CB  VAL B   2     101.607  90.336  95.674  1.00  5.00
ATOM     16  CA  ASN B   3      98.245  88.255  93.295  1.00  5.00
ATOM     17  CB  ASN B   3      97.662  86.675  92.114  1.00  5.00
ATOM     18  CA  TYR B   4      94.534  88.735  94.108  1.00  5.00
ATOM     19  CB  TYR B   4      93.886  91.985  93.535  1.00  5.00
ATOM     20  CA  PHE B   5      91.224  87.117  92.733  1.00  5.00
ATOM     21  CB  PHE B   5      90.003  84.928  91.341  1.00  5.00
ATOM     22  CA  LEU B   6      87.642  88.825  92.935  1.00  5.00
ATOM     23  CB  LEU B   6      87.279  90.955  92.698  1.00  5.00
ATOM     24  CA  GLY B   7      84.839  86.291  92.584  1.00  5.00
TER
ATOM     25  CA  GLY C   1      83.696  86.159  97.433  1.00  5.00
ATOM     26  CA  VAL C   2      87.139  87.944  97.150  1.00  5.00
ATOM     27  CB  VAL C   2      86.623  89.131  97.741  1.00  5.00
ATOM     28  CA  ASN C   3      90.504  86.060  97.154  1.00  5.00
ATOM     29  CB  ASN C   3      90.761  84.119  97.524  1.00  5.00
ATOM     30  CA  TYR C   4      94.059  86.797  97.827  1.00  5.00
ATOM     31  CB  TYR C   4      95.816  86.811 100.612  1.00  5.00
ATOM     32  CA  PHE C   5      97.406  85.135  97.102  1.00  5.00
ATOM     33  CB  PHE C   5      95.702  84.153  94.821  1.00  5.00
ATOM     34  CA  LEU C   6     100.989  85.629  98.021  1.00  5.00
ATOM     35  CB  LEU C   6     101.188  86.263 100.172  1.00  5.00
ATOM     36  CA  GLY C   7     103.641  83.857  95.718  1.00  5.00
TER
ATOM     37  CA  GLY D   1      86.176  85.114  88.253  1.00  5.00
ATOM     38  CA  VAL D   2      88.408  88.208  87.576  1.00  5.00
ATOM     39  CB  VAL D   2      88.227  89.649  87.882  1.00  5.00
ATOM     40  CA  ASN D   3      92.120  88.228  88.563  1.00  5.00
ATOM     41  CB  ASN D   3      93.246  86.630  88.638  1.00  5.00
ATOM     42  CA  TYR D   4      94.447  91.162  89.575  1.00  5.00
ATOM     43  CB  TYR D   4      93.929  94.372  88.678  1.00  5.00
ATOM     44  CA  PHE D   5      98.099  90.936  90.356  1.00  5.00
ATOM     45  CB  PHE D   5      98.085  89.428  87.857  1.00  5.00
ATOM     46  CA  LEU D   6     100.608  93.497  91.566  1.00  5.00
ATOM     47  CB  LEU D   6     100.981  95.189  92.653  1.00  5.00
ATOM     48  CA  GLY D   7     104.214  92.930  90.923  1.00  5.00
TER
ATOM     49  CA  GLY E   1      78.950  92.439  93.876  1.00  5.00
ATOM     50  CA  VAL E   2      82.667  92.448  94.659  1.00  5.00
ATOM     51  CB  VAL E   2      83.313  91.117  94.765  1.00  5.00
ATOM     52  CA  ASN E   3      85.729  94.824  94.545  1.00  5.00
ATOM     53  CB  ASN E   3      84.204  96.028  95.203  1.00  5.00
ATOM     54  CA  TYR E   4      89.604  93.933  95.140  1.00  5.00
ATOM     55  CB  TYR E   4      90.643  90.849  95.484  1.00  5.00
ATOM     56  CA  PHE E   5      92.840  96.152  95.817  1.00  5.00
ATOM     57  CB  PHE E   5      90.890  98.487  95.699  1.00  5.00
ATOM     58  CA  LEU E   6      96.510  95.482  95.849  1.00  5.00
ATOM     59  CB  LEU E   6      97.210  93.633  95.058  1.00  5.00
ATOM     60  CA  GLY E   7      99.128  97.777  97.410  1.00  5.00
TER
ATOM     61  CA  GLY F   1     103.991  96.597  87.236  1.00  5.00
ATOM     62  CA  VAL F   2     100.339  96.163  88.330  1.00  5.00
ATOM     63  CB  VAL F   2     100.167  97.708  88.660  1.00  5.00
ATOM     64  CA  ASN F   3      98.455  93.784  86.153  1.00  5.00
ATOM     65  CB  ASN F   3      99.417  93.533  84.412  1.00  5.00
ATOM     66  CA  TYR F   4      94.830  92.573  85.777  1.00  5.00
ATOM     67  CB  TYR F   4      94.197  95.454  84.373  1.00  5.00
ATOM     68  CA  PHE F   5      92.746  89.505  84.158  1.00  5.00
ATOM     69  CB  PHE F   5      94.056  86.789  83.550  1.00  5.00
ATOM     70  CA  LEU F   6      88.957  89.030  83.542  1.00  5.00
ATOM     71  CB  LEU F   6      88.715  90.961  82.666  1.00  5.00
ATOM     72  CA  GLY F   7      87.183  85.831  82.600  1.00  5.00
TER
ATOM     73  CA  GLY G   1      99.517  91.914 101.938  1.00  5.00
ATOM     74  CA  VAL G   2      96.081  92.190  99.878  1.00  5.00
ATOM     75  CB  VAL G   2      96.420  91.150  98.794  1.00  5.00
ATOM     76  CA  ASN G   3      92.725  94.103 100.333  1.00  5.00
ATOM     77  CB  ASN G   3      91.297  95.136  99.410  1.00  5.00
ATOM     78  CA  TYR G   4      89.072  92.782  99.421  1.00  5.00
ATOM     79  CB  TYR G   4      90.463  89.706  99.566  1.00  5.00
ATOM     80  CA  PHE G   5      85.624  94.365  99.503  1.00  5.00
ATOM     81  CB  PHE G   5      86.047  97.316  98.791  1.00  5.00
ATOM     82  CA  LEU G   6      81.820  93.373  99.262  1.00  5.00
ATOM     83  CB  LEU G   6      82.194  91.588 100.114  1.00  5.00
ATOM     84  CA  GLY G   7      79.858  96.439  98.084  1.00  5.00
TER
ATOM     85  CA  GLY H   1      99.461 100.348  93.473  1.00  5.00
ATOM     86  CA  VAL H   2      96.580  98.542  91.877  1.00  5.00
ATOM     87  CB  VAL H   2      96.503  97.022  91.634  1.00  5.00
ATOM     88  CA  ASN H   3      92.588  98.032  92.050  1.00  5.00
ATOM     89  CB  ASN H   3      92.637  99.940  91.292  1.00  5.00
ATOM     90  CA  TYR H   4      89.703  95.610  90.538  1.00  5.00
ATOM     91  CB  TYR H   4      90.648  92.461  90.596  1.00  5.00
ATOM     92  CA  PHE H   5      85.883  95.645  90.479  1.00  5.00
ATOM     93  CB  PHE H   5      86.642  98.444  90.987  1.00  5.00
ATOM     94  CA  LEU H   6      83.261  93.002  89.555  1.00  5.00
ATOM     95  CB  LEU H   6      83.578  90.981  89.887  1.00  5.00
ATOM     96  CA  GLY H   7      79.575  93.845  88.398  1.00  5.00
TER
CONECT    1    2
CONECT    2    4    3
CONECT    4    6    5
CONECT    6    8    7
CONECT    8   10    9
CONECT   10   12   11
CONECT   13   14
CONECT   14   16   15
CONECT   16   18   17
CONECT   18   20   19
CONECT   20   22   21
CONECT   22   24   23
CONECT   25   26
CONECT   26   28   27
CONECT   28   30   29
CONECT   30   32   31
CONECT   32   34   33
CONECT   34   36   35
CONECT   37   38
CONECT   38   40   39
CONECT   40   42   41
CONECT   42   44   43
CONECT   44   46   45
CONECT   46   48   47
CONECT   49   50
CONECT   50   52   51
CONECT   52   54   53
CONECT   54   56   55
CONECT   56   58   57
CONECT   58   60   59
CONECT   61   62
CONECT   62   64   63
CONECT   64   66   65
CONECT   66   68   67
CONECT   68   70   69
CONECT   70   72   71
CONECT   73   74
CONECT   74   76   75
CONECT   76   78   77
CONECT   78   80   79
CONECT   80   82   81
CONECT   82   84   83
CONECT   85   86
CONECT   86   88   87
CONECT   88   90   89
CONECT   90   92   91
CONECT   92   94   93
CONECT   94   96   95
ENDMDL
REMARK s20 x 8              ENERGY    -6.90347E+01 RMS    0.00
CRYST1  184.640  184.640  184.640  90.00  90.00  90.00 P 1           1
ORIGX1       1.00000   0.00000   0.00000        0.00000
ORIGX2       0.00000   1.00000   0.00000        0.00000
ORIGX2       0.00000   0.00000   1.00000        0.00000
SCALE1       1.00000   0.00000   0.00000        0.00000
SCALE2       1.00000   0.00000   0.00000        0.00000
SCALE3       1.00000   0.00000   0.00000        0.00000
ATOM      1  CA  GLY A   1     102.172  96.147  85.525  1.00  5.00
ATOM      2  CA  VAL A   2      98.378  95.593  86.237  1.00  5.00
ATOM      3  CB  VAL A   2      98.511  94.853  87.518  1.00  5.00
ATOM      4  CA  ASN A   3      95.277  98.060  87.282  1.00  5.00
ATOM      5  CB  ASN A   3      93.993  99.495  86.830  1.00  5.00
ATOM      6  CA  TYR A   4      92.842  98.026  90.368  1.00  5.00
ATOM      7  CB  TYR A   4      92.690  95.958  93.013  1.00  5.00
ATOM      8  CA  PHE A   5      89.494  99.566  91.170  1.00  5.00
ATOM      9  CB  PHE A   5      88.137  98.109  88.842  1.00  5.00
ATOM     10  CA  LEU A   6      88.098 100.488  94.372  1.00  5.00
ATOM     11  CB  LEU A   6      89.167 101.010  96.176  1.00  5.00
ATOM     12  CA  GLY A   7      84.328 101.231  94.832  1.00  5.00
TER
ATOM     13  CA  GLY B   1      92.501  83.160  85.030  1.00  5.00
ATOM     14  CA  VAL B   2      90.885  86.145  86.756  1.00  5.00
ATOM     15  CB  VAL B   2      89.963  86.986  85.833  1.00  5.00
ATOM     16  CA  ASN B   3      91.118  85.758  90.545  1.00  5.00
ATOM     17  CB  ASN B   3      91.707  84.041  91.529  1.00  5.00
ATOM     18  CA  TYR B   4      90.739  87.679  93.910  1.00  5.00
ATOM     19  CB  TYR B   4      88.168  88.515  91.948  1.00  5.00
ATOM     20  CA  PHE B   5      92.440  87.250  97.337  1.00  5.00
ATOM     21  CB  PHE B   5      94.778  86.075  98.780  1.00  5.00
ATOM     22  CA  LEU B   6      91.256  88.055 100.861  1.00  5.00
ATOM     23  CB  LEU B   6      90.110  86.517 101.703  1.00  5.00
ATOM     24  CA  GLY B   7      93.845  87.965 103.555  1.00  5.00
TER
ATOM     25  CA  GLY C   1      96.336  85.845  84.534  1.00  5.00
ATOM     26  CA  VAL C   2      95.427  88.637  86.756  1.00  5.00
ATOM     27  CB  VAL C   2      94.280  89.196  86.112  1.00  5.00
ATOM     28  CA  ASN C   3      94.821  88.650  90.564  1.00  5.00
ATOM     29  CB  ASN C   3      95.369  86.970  91.687  1.00  5.00
ATOM     30  CA  TYR C   4      93.850  91.204  93.395  1.00  5.00
ATOM     31  CB  TYR C   4      90.742  92.146  92.682  1.00  5.00
ATOM     32  CA  PHE C   5      94.588  91.279  97.186  1.00  5.00
ATOM     33  CB  PHE C   5      97.208  90.232  96.033  1.00  5.00
ATOM     34  CA  LEU C   6      92.844  93.398  99.955  1.00  5.00
ATOM     35  CB  LEU C   6      91.061  92.797 100.766  1.00  5.00
ATOM     36  CA  GLY C   7      94.502  94.042 103.311  1.00  5.00
TER
ATOM     37  CA  GLY D   1      90.306  90.198  81.566  1.00  5.00
ATOM     38  CA  VAL D   2      88.173  91.713  84.257  1.00  5.00
ATOM     39  CB  VAL D   2      86.934  92.107  83.517  1.00  5.00
ATOM     40  CA  ASN D   3      87.815  90.688  88.032  1.00  5.00
ATOM     41  CB  ASN D   3      89.679  90.346  88.846  1.00  5.00
ATOM     42  CA  TYR D   4      85.743  91.789  91.167  1.00  5.00
ATOM     43  CB  TYR D   4      82.632  92.758  91.956  1.00  5.00
ATOM     44  CA  PHE D   5      86.326  91.376  94.902  1.00  5.00
ATOM     45  CB  PHE D   5      89.002  90.813  96.073  1.00  5.00
ATOM     46  CA  LEU D   6      84.232  91.300  98.084  1.00  5.00
ATOM     47  CB  LEU D   6      82.153  91.312  97.961  1.00  5.00
ATOM     48  CA  GLY D   7      85.326  92.186 101.543  1.00  5.00
TER
ATOM     49  CA  GLY E   1      86.220  87.376  80.360  1.00  5.00
ATOM     50  CA  VAL E   2      84.553  88.471  83.954  1.00  5.00
ATOM     51  CB  VAL E   2      83.194  88.849  83.435  1.00  5.00
ATOM     52  CA  ASN E   3      85.151  86.758  87.401  1.00  5.00
ATOM     53  CB  ASN E   3      86.637  85.704  88.198  1.00  5.00
ATOM     54  CA  TYR E   4      83.789  87.711  90.894  1.00  5.00
ATOM     55  CB  TYR E   4      80.867  89.205  91.420  1.00  5.00
ATOM     56  CA  PHE E   5      85.045  86.565  94.542  1.00  5.00
ATOM     57  CB  PHE E   5      87.561  86.237  96.084  1.00  5.00
ATOM     58  CA  LEU E   6      83.456  86.401  98.077  1.00  5.00
ATOM     59  CB  LEU E   6      81.779  85.863  99.288  1.00  5.00
ATOM     60  CA  GLY E   7      86.114  86.011 100.588  1.00  5.00
TER
ATOM     61  CA  GLY F   1      95.944  99.389 101.381  1.00  5.00
ATOM     62  CA  VAL F   2      95.250  97.110  98.534  1.00  5.00
ATOM     63  CB  VAL F   2      93.945  97.427  97.843  1.00  5.00
ATOM     64  CA  ASN F   3      97.195  94.911  96.129  1.00  5.00
ATOM     65  CB  ASN F   3      98.198  94.178  97.661  1.00  5.00
ATOM     66  CA  TYR F   4      96.826  93.607  92.601  1.00  5.00
ATOM     67  CB  TYR F   4      96.903  96.740  91.577  1.00  5.00
ATOM     68  CA  PHE F   5      98.942  91.065  90.961  1.00  5.00
ATOM     69  CB  PHE F   5      99.945  88.348  91.234  1.00  5.00
ATOM     70  CA  LEU F   6      99.875  89.920  87.380  1.00  5.00
ATOM     71  CB  LEU F   6      99.295  90.701  85.436  1.00  5.00
ATOM     72  CA  GLY F   7     101.336  86.559  86.288  1.00  5.00
TER
ATOM     73  CA  GLY G   1      84.114  97.065 101.080  1.00  5.00
ATOM     74  CA  VAL G   2      84.537  96.045  97.562  1.00  5.00
ATOM     75  CB  VAL G   2      83.306  96.394  96.797  1.00  5.00
ATOM     76  CA  ASN G   3      87.273  96.022  95.063  1.00  5.00
ATOM     77  CB  ASN G   3      88.621  95.686  96.538  1.00  5.00
ATOM     78  CA  TYR G   4      87.738  95.632  91.295  1.00  5.00
ATOM     79  CB  TYR G   4      84.610  96.685  92.014  1.00  5.00
ATOM     80  CA  PHE G   5      90.810  94.313  89.155  1.00  5.00
ATOM     81  CB  PHE G   5      93.429  92.968  89.310  1.00  5.00
ATOM     82  CA  LEU G   6      91.787  94.736  85.617  1.00  5.00
ATOM     83  CB  LEU G   6      90.879  96.392  84.861  1.00  5.00
ATOM     84  CA  GLY G   7      94.573  92.950  83.582  1.00  5.00
TER
ATOM     85  CA  GLY H   1      95.672 103.421  97.815  1.00  5.00
ATOM     86  CA  VAL H   2      95.925 100.831  94.973  1.00  5.00
ATOM     87  CB  VAL H   2      94.614 100.582  94.087  1.00  5.00
ATOM     88  CA  ASN H   3      99.303  98.967  94.176  1.00  5.00
ATOM     89  CB  ASN H   3      98.757  98.163  95.862  1.00  5.00
ATOM     90  CA  TYR H   4     100.074  96.641  91.176  1.00  5.00
ATOM     91  CB  TYR H   4     101.311  98.468  88.550  1.00  5.00
ATOM     92  CA  PHE H   5     102.335  93.725  90.831  1.00  5.00
ATOM     93  CB  PHE H   5     101.802  93.267  93.829  1.00  5.00
ATOM     94  CA  LEU H   6     103.837  91.486  88.092  1.00  5.00
ATOM     95  CB  LEU H   6     103.619  92.237  86.170  1.00  5.00
ATOM     96  CA  GLY H   7     105.508  88.160  88.896  1.00  5.00
TER
CONECT    1    2
CONECT    2    4    3
CONECT    4    6    5
CONECT    6    8    7
CONECT    8   10    9
CONECT   10   12   11
CONECT   13   14
CONECT   14   16   15
CONECT   16   18   17
CONECT   18   20   19
CONECT   20   22   21
CONECT   22   24   23
CONECT   25   26
CONECT   26   28   27
CONECT   28   30   29
CONECT   30   32   31
CONECT   32   34   33
CONECT   34   36   35
CONECT   37   38
CONECT   38   40   39
CONECT   40   42   41
CONECT   42   44   43
CONECT   44   46   45
CONECT   46   48   47
CONECT   49   50
CONECT   50   52   51
CONECT   52   54   53
CONECT   54   56   55
CONECT   56   58   57
CONECT   58   60   59
CONECT   61   62
CONECT   62   64   63
CONECT   64   66   65
CONECT   66   68   67
CONECT   68   70   69
CONECT   70   72   71
CONECT   73   74
CONECT   74   76   75
CONECT   76   78   77
CONECT   78   80   79
CONECT   80   82   81
CONECT   82   84   83
CONECT   85   86
CONECT   86   88   87
CONECT   88   90   89
CONECT   90   92   91
CONECT   92   94   93
CONECT   94   96   95
ENDMDL
REMARK s20 x 8              ENERGY    -6.90346E+01 RMS    0.00
CRYST1  184.640  184.640  184.640  90.00  90.00  90.00 P 1           1
ORIGX1       1.00000   0.00000   0.00000        0.00000
ORIGX2       0.00000   1.00000   0.00000        0.00000
ORIGX2       0.00000   0.00000   1.00000        0.00000
SCALE1       1.00000   0.00000   0.00000        0.00000
SCALE2       1.00000   0.00000   0.00000        0.00000
SCALE3       1.00000   0.00000   0.00000        0.00000
ATOM      1  CA  GLY A   1      89.198 100.068  81.753  1.00  5.00
ATOM      2  CA  VAL A   2      91.188  98.692  84.922  1.00  5.00
ATOM      3  CB  VAL A   2      89.842  99.176  85.380  1.00  5.00
ATOM      4  CA  ASN A   3      92.816  95.171  85.563  1.00  5.00
ATOM      5  CB  ASN A   3      94.303  94.457  84.447  1.00  5.00
ATOM      6  CA  TYR A   4      93.986  93.035  88.537  1.00  5.00
ATOM      7  CB  TYR A   4      91.181  91.623  89.136  1.00  5.00
ATOM      8  CA  PHE A   5      96.440  89.854  88.927  1.00  5.00
ATOM      9  CB  PHE A   5      97.565  90.981  86.442  1.00  5.00
ATOM     10  CA  LEU A   6      97.226  87.446  91.983  1.00  5.00
ATOM     11  CB  LEU A   6      95.179  87.043  92.485  1.00  5.00
ATOM     12  CA  GLY A   7      99.999  85.042  92.914  1.00  5.00
TER
ATOM     13  CA  GLY B   1      93.585  79.685  98.199  1.00  5.00
ATOM     14  CA  VAL B   2      93.129  82.130  95.077  1.00  5.00
ATOM     15  CB  VAL B   2      94.478  82.240  94.337  1.00  5.00
ATOM     16  CA  ASN B   3      89.467  82.912  94.268  1.00  5.00
ATOM     17  CB  ASN B   3      88.045  81.603  94.259  1.00  5.00
ATOM     18  CA  TYR B   4      87.953  85.191  91.564  1.00  5.00
ATOM     19  CB  TYR B   4      90.545  86.892  90.454  1.00  5.00
ATOM     20  CA  PHE B   5      84.444  86.669  91.291  1.00  5.00
ATOM     21  CB  PHE B   5      82.715  89.007  92.272  1.00  5.00
ATOM     22  CA  LEU B   6      82.349  88.127  88.387  1.00  5.00
ATOM     23  CB  LEU B   6      83.344  87.749  86.658  1.00  5.00
ATOM     24  CA  GLY B   7      79.081  90.106  89.550  1.00  5.00
TER
ATOM     25  CA  GLY C   1      92.502  85.982 103.643  1.00  5.00
ATOM     26  CA  VAL C   2      92.929  89.130 101.476  1.00  5.00
ATOM     27  CB  VAL C   2      94.455  89.214 101.077  1.00  5.00
ATOM     28  CA  ASN C   3      90.528  90.490  98.942  1.00  5.00
ATOM     29  CB  ASN C   3      88.992  89.372  99.595  1.00  5.00
ATOM     30  CA  TYR C   4      90.599  92.836  95.817  1.00  5.00
ATOM     31  CB  TYR C   4      93.674  93.493  94.626  1.00  5.00
ATOM     32  CA  PHE C   5      87.811  94.458  93.949  1.00  5.00
ATOM     33  CB  PHE C   5      84.842  94.479  93.586  1.00  5.00
ATOM     34  CA  LEU C   6      87.123  96.221  90.420  1.00  5.00
ATOM     35  CB  LEU C   6      88.646  95.946  89.049  1.00  5.00
ATOM     36  CA  GLY C   7      84.019  98.324  89.769  1.00  5.00
TER
ATOM     37  CA  GLY D   1      81.407  94.421  89.236  1.00  5.00
ATOM     38  CA  VAL D   2      84.551  92.160  89.357  1.00  5.00
ATOM     39  CB  VAL D   2      85.490  92.055  88.091  1.00  5.00
ATOM     40  CA  ASN D   3      86.536  90.975  92.399  1.00  5.00
ATOM     41  CB  ASN D   3      86.953  90.692  94.277  1.00  5.00
ATOM     42  CA  TYR D   4      89.589  88.649  93.406  1.00  5.00
ATOM     43  CB  TYR D   4      92.449  90.324  92.517  1.00  5.00
ATOM     44  CA  PHE D   5      90.789  86.982  96.766  1.00  5.00
ATOM     45  CB  PHE D   5      88.053  86.453  95.892  1.00  5.00
ATOM     46  CA  LEU D   6      94.083  85.723  97.975  1.00  5.00
ATOM     47  CB  LEU D   6      96.167  85.976  97.604  1.00  5.00
ATOM     48  CA  GLY D   7      93.447  83.057 100.622  1.00  5.00
TER
ATOM     49  CA  GLY E   1      88.374 102.254  88.992  1.00  5.00
ATOM     50  CA  VAL E   2      89.942  99.506  91.282  1.00  5.00
ATOM     51  CB  VAL E   2      91.263  99.291  90.755  1.00  5.00
ATOM     52  CA  ASN E   3      89.848  98.626  94.978  1.00  5.00
ATOM     53  CB  ASN E   3      88.243  99.949  95.223  1.00  5.00
ATOM     54  CA  TYR E   4      91.614  96.456  97.549  1.00  5.00
ATOM     55  CB  TYR E   4      92.584  99.458  98.580  1.00  5.00
ATOM     56  CA  PHE E   5      90.917  94.805 100.871  1.00  5.00
ATOM     57  CB  PHE E   5      88.621  94.528  99.170  1.00  5.00
ATOM     58  CA  LEU E   6      93.260  93.235 103.286  1.00  5.00
ATOM     59  CB  LEU E   6      94.587  94.781 103.657  1.00  5.00
ATOM     60  CA  GLY E   7      91.785  91.539 106.595  1.00  5.00
TER
ATOM     61  CA  GLY F   1      99.846  92.274 100.924  1.00  5.00
ATOM     62  CA  VAL F   2      98.106  94.338  98.109  1.00  5.00
ATOM     63  CB  VAL F   2      96.657  94.406  98.503  1.00  5.00
ATOM     64  CA  ASN F   3      99.916  96.179  95.266  1.00  5.00
ATOM     65  CB  ASN F   3     101.231  95.299  94.091  1.00  5.00
ATOM     66  CA  TYR F   4      98.314  98.430  92.673  1.00  5.00
ATOM     67  CB  TYR F   4      95.243  97.675  93.780  1.00  5.00
ATOM     68  CA  PHE F   5     100.222  99.290  89.208  1.00  5.00
ATOM     69  CB  PHE F   5     100.770  96.429  89.062  1.00  5.00
ATOM     70  CA  LEU F   6      99.817 102.655  87.693  1.00  5.00
ATOM     71  CB  LEU F   6      98.416 103.732  88.719  1.00  5.00
ATOM     72  CA  GLY F   7     101.016 102.270  84.117  1.00  5.00
TER
ATOM     73  CA  GLY G   1      96.024 102.429  82.012  1.00  5.00
ATOM     74  CA  VAL G   2      95.662 101.232  85.783  1.00  5.00
ATOM     75  CB  VAL G   2      94.340 101.359  86.499  1.00  5.00
ATOM     76  CA  ASN G   3      96.685  97.803  86.678  1.00  5.00
ATOM     77  CB  ASN G   3      96.904  97.164  84.865  1.00  5.00
ATOM     78  CA  TYR G   4      96.402  95.818  90.194  1.00  5.00
ATOM     79  CB  TYR G   4      93.222  95.484  91.090  1.00  5.00
ATOM     80  CA  PHE G   5      98.356  92.956  91.800  1.00  5.00
ATOM     81  CB  PHE G   5     100.129  90.636  91.520  1.00  5.00
ATOM     82  CA  LEU G   6      97.613  90.719  94.960  1.00  5.00
ATOM     83  CB  LEU G   6      95.851  90.293  95.993  1.00  5.00
ATOM     84  CA  GLY G   7     100.483  89.544  96.968  1.00  5.00
TER
ATOM     85  CA  GLY H   1      97.516  82.830  89.221  1.00  5.00
ATOM     86  CA  VAL H   2      94.251  84.738  88.359  1.00  5.00
ATOM     87  CB  VAL H   2      93.489  83.995  89.381  1.00  5.00
ATOM     88  CA  ASN H   3      93.960  87.793  86.564  1.00  5.00
ATOM     89  CB  ASN H   3      93.944  88.130  84.522  1.00  5.00
ATOM     90  CA  TYR H   4      90.753  89.688  86.350  1.00  5.00
ATOM     91  CB  TYR H   4      88.381  87.746  87.357  1.00  5.00
ATOM     92  CA  PHE H   5      89.999  92.946  84.579  1.00  5.00
ATOM     93  CB  PHE H   5      90.972  93.645  81.745  1.00  5.00
ATOM     94  CA  LEU H   6      87.245  95.496  84.325  1.00  5.00
ATOM     95  CB  LEU H   6      85.508  95.905  85.578  1.00  5.00
ATOM     96  CA  GLY H   7      87.142  96.849  80.952  1.00  5.00
TER
CONECT    1    2
CONECT    2    4    3
CONECT    4    6    5
CONECT    6    8    7
CONECT    8   10    9
CONECT   10   12   11
CONECT   13   14
CONECT   14   16   15
CONECT   16   18   17
CONECT   18   20   19
CONECT   20   22   21
CONECT   22   24   23
CONECT   25   26
CONECT   26   28   27
CONECT   28   30   29
CONECT   30   32   31
CONECT   32   34   33
CONECT   34   36   35
CONECT   37   38
CONECT   38   40   39
CONECT   40   42   41
CONECT   42   44   43
CONECT   44   46   45
CONECT   46   48   47
CONECT   49   50
CONECT   50   52   51
CONECT   52   54   53
CONECT   54   56   55
CONECT   56   58   57
CONECT   58   60   59
CONECT   61   62
CONECT   62   64   63
CONECT   64   66   65
CONECT   66   68   67
CONECT   68   70   69
CONECT   70   72   71
CONECT   73   74
CONECT   74   76   75
CONECT   76   78   77
CONECT   78   80   79
CONECT   80   82   81
CONECT   82   84   83
CONECT   85   86
CONECT   86   88   87
CONECT   88   90   89
CONECT   90   92   91
CONECT   92   94   93
CONECT   94   96   95
ENDMDL
REMARK s20 x 8              ENERGY    -6.90346E+01 RMS    0.00
CRYST1  184.640  184.640  184.640  90.00  90.00  90.00 P 1           1
ORIGX1       1.00000   0.00000   0.00000        0.00000
ORIGX2       0.00000   1.00000   0.00000        0.00000
ORIGX2       0.00000   0.00000   1.00000        0.00000
SCALE1       1.00000   0.00000   0.00000        0.00000
SCALE2       1.00000   0.00000   0.00000        0.00000
SCALE3       1.00000   0.00000   0.00000        0.00000
ATOM      1  CA  GLY A   1      94.595 104.458  94.482  1.00  5.00
ATOM      2  CA  VAL A   2      97.040 101.325  94.350  1.00  5.00
ATOM      3  CB  VAL A   2      96.768 100.317  95.466  1.00  5.00
ATOM      4  CA  ASN A   3      97.878  98.983  91.569  1.00  5.00
ATOM      5  CB  ASN A   3      98.429 100.262  90.190  1.00  5.00
ATOM      6  CA  TYR A   4      99.332  95.535  91.418  1.00  5.00
ATOM      7  CB  TYR A   4      97.497  93.180  92.563  1.00  5.00
ATOM      8  CA  PHE A   5     101.603  93.300  89.095  1.00  5.00
ATOM      9  CB  PHE A   5     102.007  92.879  86.160  1.00  5.00
ATOM     10  CA  LEU A   6     102.504  89.694  89.355  1.00  5.00
ATOM     11  CB  LEU A   6     101.686  87.906  89.148  1.00  5.00
ATOM     12  CA  GLY A   7     105.702  88.713  87.720  1.00  5.00
TER
ATOM     13  CA  GLY B   1      99.724  90.315  79.616  1.00  5.00
ATOM     14  CA  VAL B   2      96.274  90.529  81.236  1.00  5.00
ATOM     15  CB  VAL B   2      95.826  89.087  81.451  1.00  5.00
ATOM     16  CA  ASN B   3      94.829  93.145  83.681  1.00  5.00
ATOM     17  CB  ASN B   3      94.756  94.931  82.812  1.00  5.00
ATOM     18  CA  TYR B   4      91.988  93.031  86.322  1.00  5.00
ATOM     19  CB  TYR B   4      88.933  91.714  86.803  1.00  5.00
ATOM     20  CA  PHE B   5      90.165  95.359  88.983  1.00  5.00
ATOM     21  CB  PHE B   5      90.085  98.373  89.195  1.00  5.00
ATOM     22  CA  LEU B   6      88.377  95.125  92.482  1.00  5.00
ATOM     23  CB  LEU B   6      87.895  93.593  93.873  1.00  5.00
ATOM     24  CA  GLY B   7      85.942  97.753  93.519  1.00  5.00
TER
ATOM     25  CA  GLY C   1      83.269  94.527 101.636  1.00  5.00
ATOM     26  CA  VAL C   2      85.259  93.606  98.354  1.00  5.00
ATOM     27  CB  VAL C   2      84.976  94.951  97.962  1.00  5.00
ATOM     28  CA  ASN C   3      88.420  91.495  97.677  1.00  5.00
ATOM     29  CB  ASN C   3      89.517  89.772  98.029  1.00  5.00
ATOM     30  CA  TYR C   4      90.701  91.184  94.606  1.00  5.00
ATOM     31  CB  TYR C   4      92.841  93.405  93.421  1.00  5.00
ATOM     32  CA  PHE C   5      93.086  88.507  93.125  1.00  5.00
ATOM     33  CB  PHE C   5      92.747  86.257  94.950  1.00  5.00
ATOM     34  CA  LEU C   6      96.044  88.312  90.664  1.00  5.00
ATOM     35  CB  LEU C   6      97.005  89.481  89.805  1.00  5.00
ATOM     36  CA  GLY C   7      96.834  84.983  88.968  1.00  5.00
TER
ATOM     37  CA  GLY D   1      80.037  91.005  99.090  1.00  5.00
ATOM     38  CA  VAL D   2      81.646  90.851  95.540  1.00  5.00
ATOM     39  CB  VAL D   2      81.776  92.197  95.020  1.00  5.00
ATOM     40  CA  ASN D   3      85.149  89.935  94.387  1.00  5.00
ATOM     41  CB  ASN D   3      84.884  88.878  95.958  1.00  5.00
ATOM     42  CA  TYR D   4      87.649  90.301  91.295  1.00  5.00
ATOM     43  CB  TYR D   4      85.779  92.632  90.084  1.00  5.00
ATOM     44  CA  PHE D   5      90.381  88.099  89.521  1.00  5.00
ATOM     45  CB  PHE D   5      92.156  85.702  89.709  1.00  5.00
ATOM     46  CA  LEU D   6      92.321  88.426  86.261  1.00  5.00
ATOM     47  CB  LEU D   6      93.962  89.756  85.965  1.00  5.00
ATOM     48  CA  GLY D   7      93.297  85.296  84.385  1.00  5.00
TER
ATOM     49  CA  GLY E   1     100.496  85.500  93.223  1.00  5.00
ATOM     50  CA  VAL E   2      99.338  88.779  94.510  1.00  5.00
ATOM     51  CB  VAL E   2     100.078  89.729  93.630  1.00  5.00
ATOM     52  CA  ASN E   3      95.806  89.422  96.359  1.00  5.00
ATOM     53  CB  ASN E   3      95.518  88.051  97.752  1.00  5.00
ATOM     54  CA  TYR E   4      94.024  92.903  97.054  1.00  5.00
ATOM     55  CB  TYR E   4      96.496  94.979  95.821  1.00  5.00
ATOM     56  CA  PHE E   5      91.296  94.177  99.479  1.00  5.00
ATOM     57  CB  PHE E   5      89.299  93.489 101.598  1.00  5.00
ATOM     58  CA  LEU E   6      88.808  97.017  99.256  1.00  5.00
ATOM     59  CB  LEU E   6      88.517  98.310  97.575  1.00  5.00
ATOM     60  CA  GLY E   7      86.545  97.914 102.220  1.00  5.00
TER
ATOM     61  CA  GLY F   1      90.205  87.631  80.230  1.00  5.00
ATOM     62  CA  VAL F   2      88.718  89.695  83.066  1.00  5.00
ATOM     63  CB  VAL F   2      87.481  90.459  82.510  1.00  5.00
ATOM     64  CA  ASN F   3      86.948  87.799  86.022  1.00  5.00
ATOM     65  CB  ASN F   3      88.696  86.668  86.138  1.00  5.00
ATOM     66  CA  TYR F   4      84.734  88.914  88.964  1.00  5.00
ATOM     67  CB  TYR F   4      81.789  90.315  89.936  1.00  5.00
ATOM     68  CA  PHE F   5      83.183  86.646  91.785  1.00  5.00
ATOM     69  CB  PHE F   5      86.143  85.995  91.903  1.00  5.00
ATOM     70  CA  LEU F   6      80.116  87.231  93.934  1.00  5.00
ATOM     71  CB  LEU F   6      78.586  88.429  93.141  1.00  5.00
ATOM     72  CA  GLY F   7      78.535  85.616  97.086  1.00  5.00
TER
ATOM     73  CA  GLY G   1      89.450 101.632  93.421  1.00  5.00
ATOM     74  CA  VAL G   2      92.308  99.380  93.180  1.00  5.00
ATOM     75  CB  VAL G   2      92.204  98.270  94.153  1.00  5.00
ATOM     76  CA  ASN G   3      93.689  97.262  90.161  1.00  5.00
ATOM     77  CB  ASN G   3      94.615  99.002  89.597  1.00  5.00
ATOM     78  CA  TYR G   4      96.007  94.115  89.286  1.00  5.00
ATOM     79  CB  TYR G   4      93.131  92.486  89.666  1.00  5.00
ATOM     80  CA  PHE G   5      98.151  92.942  86.004  1.00  5.00
ATOM     81  CB  PHE G   5      97.699  95.897  85.896  1.00  5.00
ATOM     82  CA  LEU G   6      99.446  89.413  85.473  1.00  5.00
ATOM     83  CB  LEU G   6      98.500  87.619  85.169  1.00  5.00
ATOM     84  CA  GLY G   7     102.471  88.469  83.356  1.00  5.00
TER
ATOM     85  CA  GLY H   1      89.939 102.303 102.045  1.00  5.00
ATOM     86  CA  VAL H   2      91.836  99.924  99.509  1.00  5.00
ATOM     87  CB  VAL H   2      92.390 101.181  99.044  1.00  5.00
ATOM     88  CA  ASN H   3      94.414  97.672 100.966  1.00  5.00
ATOM     89  CB  ASN H   3      94.091  95.914 101.848  1.00  5.00
ATOM     90  CA  TYR H   4      96.709  94.900  99.298  1.00  5.00
ATOM     91  CB  TYR H   4      97.654  98.018 100.395  1.00  5.00
ATOM     92  CA  PHE H   5      98.598  91.563 100.227  1.00  5.00
ATOM     93  CB  PHE H   5      95.655  91.035 100.457  1.00  5.00
ATOM     94  CA  LEU H   6     101.204  89.417  98.465  1.00  5.00
ATOM     95  CB  LEU H   6     102.950  90.642  98.437  1.00  5.00
ATOM     96  CA  GLY H   7      99.679  85.747  98.829  1.00  5.00
TER
CONECT    1    2
CONECT    2    4    3
CONECT    4    6    5
CONECT    6    8    7
CONECT    8   10    9
CONECT   10   12   11
CONECT   13   14
CONECT   14   16   15
CONECT   16   18   17
CONECT   18   20   19
CONECT   20   22   21
CONECT   22   24   23
CONECT   25   26
CONECT   26   28   27
CONECT   28   30   29
CONECT   30   32   31
CONECT   32   34   33
CONECT   34   36   35
CONECT   37   38
CONECT   38   40   39
CONECT   40   42   41
CONECT   42   44   43
CONECT   44   46   45
CONECT   46   48   47
CONECT   49   50
CONECT   50   52   51
CONECT   52   54   53
CONECT   54   56   55
CONECT   56   58   57
CONECT   58   60   59
CONECT   61   62
CONECT   62   64   63
CONECT   64   66   65
CONECT   66   68   67
CONECT   68   70   69
CONECT   70   72   71
CONECT   73   74
CONECT   74   76   75
CONECT   76   78   77
CONECT   78   80   79
CONECT   80   82   81
CONECT   82   84   83
CONECT   85   86
CONECT   86   88   87
CONECT   88   90   89
CONECT   90   92   91
CONECT   92   94   93
CONECT   94   96   95
ENDMDL
REMARK s20 x 8              ENERGY    -6.90345E+01 RMS    0.00
CRYST1  184.640  184.640  184.640  90.00  90.00  90.00 P 1           1
ORIGX1       1.00000   0.00000   0.00000        0.00000
ORIGX2       0.00000   1.00000   0.00000        0.00000
ORIGX2       0.00000   0.00000   1.00000        0.00000
SCALE1       1.00000   0.00000   0.00000        0.00000
SCALE2       1.00000   0.00000   0.00000        0.00000
SCALE3       1.00000   0.00000   0.00000        0.00000
ATOM      1  CA  GLY A   1      96.704  95.940  83.780  1.00  5.00
ATOM      2  CA  VAL A   2      95.521  93.933  86.904  1.00  5.00
ATOM      3  CB  VAL A   2      94.067  94.419  86.906  1.00  5.00
ATOM      4  CA  ASN A   3      96.629  90.883  89.183  1.00  5.00
ATOM      5  CB  ASN A   3      98.574  91.214  88.844  1.00  5.00
ATOM      6  CA  TYR A   4      94.956  89.023  92.173  1.00  5.00
ATOM      7  CB  TYR A   4      92.220  89.152  90.536  1.00  5.00
ATOM      8  CA  PHE A   5      95.887  86.025  94.517  1.00  5.00
ATOM      9  CB  PHE A   5      98.308  85.600  96.081  1.00  5.00
ATOM     10  CA  LEU A   6      94.464  83.508  96.800  1.00  5.00
ATOM     11  CB  LEU A   6      92.478  83.076  97.140  1.00  5.00
ATOM     12  CA  GLY A   7      96.449  81.983  99.613  1.00  5.00
TER
ATOM     13  CA  GLY B   1      86.696  99.769  81.948  1.00  5.00
ATOM     14  CA  VAL B   2      88.405  96.558  83.358  1.00  5.00
ATOM     15  CB  VAL B   2      89.894  96.887  83.192  1.00  5.00
ATOM     16  CA  ASN B   3      87.543  95.020  86.567  1.00  5.00
ATOM     17  CB  ASN B   3      85.623  94.816  85.962  1.00  5.00
ATOM     18  CA  TYR B   4      88.669  92.183  89.141  1.00  5.00
ATOM     19  CB  TYR B   4      91.826  92.910  90.093  1.00  5.00
ATOM     20  CA  PHE B   5      87.329  90.162  92.047  1.00  5.00
ATOM     21  CB  PHE B   5      85.126  90.846  90.173  1.00  5.00
ATOM     22  CA  LEU B   6      89.369  88.239  94.969  1.00  5.00
ATOM     23  CB  LEU B   6      91.551  88.228  94.881  1.00  5.00
ATOM     24  CA  GLY B   7      87.296  85.810  96.767  1.00  5.00
TER
ATOM     25  CA  GLY C   1      92.888  93.223  81.837  1.00  5.00
ATOM     26  CA  VAL C   2      92.800  91.145  85.021  1.00  5.00
ATOM     27  CB  VAL C   2      91.350  91.478  85.388  1.00  5.00
ATOM     28  CA  ASN C   3      94.505  88.038  86.049  1.00  5.00
ATOM     29  CB  ASN C   3      96.332  87.337  85.757  1.00  5.00
ATOM     30  CA  TYR C   4      94.114  85.709  88.989  1.00  5.00
ATOM     31  CB  TYR C   4      94.785  82.914  87.318  1.00  5.00
ATOM     32  CA  PHE C   5      96.682  83.648  91.048  1.00  5.00
ATOM     33  CB  PHE C   5      98.256  85.890  90.315  1.00  5.00
ATOM     34  CA  LEU C   6      96.062  80.541  92.962  1.00  5.00
ATOM     35  CB  LEU C   6      94.478  79.557  93.031  1.00  5.00
ATOM     36  CA  GLY C   7      98.850  79.040  95.211  1.00  5.00
TER
ATOM     37  CA  GLY D   1      90.467 103.124  84.223  1.00  5.00
ATOM     38  CA  VAL D   2      90.746  99.888  86.408  1.00  5.00
ATOM     39  CB  VAL D   2      92.153  99.256  86.412  1.00  5.00
ATOM     40  CA  ASN D   3      89.157  98.401  89.474  1.00  5.00
ATOM     41  CB  ASN D   3      87.675  97.133  89.107  1.00  5.00
ATOM     42  CA  TYR D   4      89.863  95.431  91.984  1.00  5.00
ATOM     43  CB  TYR D   4      92.848  96.325  93.321  1.00  5.00
ATOM     44  CA  PHE D   5      87.673  94.192  95.125  1.00  5.00
ATOM     45  CB  PHE D   5      85.619  91.991  95.336  1.00  5.00
ATOM     46  CA  LEU D   6      88.996  91.587  97.769  1.00  5.00
ATOM     47  CB  LEU D   6      90.994  91.538  98.099  1.00  5.00
ATOM     48  CA  GLY D   7      86.646  89.676 100.018  1.00  5.00
TER
ATOM     49  CA  GLY E   1      86.997  93.511 102.933  1.00  5.00
ATOM     50  CA  VAL E   2      89.272  95.746 100.556  1.00  5.00
ATOM     51  CB  VAL E   2      90.756  95.462 100.941  1.00  5.00
ATOM     52  CA  ASN E   3      88.485  97.515  97.387  1.00  5.00
ATOM     53  CB  ASN E   3      87.557  98.931  96.270  1.00  5.00
ATOM     54  CA  TYR E   4      90.889  99.033  95.058  1.00  5.00
ATOM     55  CB  TYR E   4      93.319 101.411  94.930  1.00  5.00
ATOM     56  CA  PHE E   5      90.222 101.317  91.989  1.00  5.00
ATOM     57  CB  PHE E   5      88.138 101.718  89.880  1.00  5.00
ATOM     58  CA  LEU E   6      92.965 103.063  89.758  1.00  5.00
ATOM     59  CB  LEU E   6      94.949 102.549  89.974  1.00  5.00
ATOM     60  CA  GLY E   7      91.367 105.935  88.031  1.00  5.00
TER
ATOM     61  CA  GLY F   1     102.005  99.870  91.352  1.00  5.00
ATOM     62  CA  VAL F   2      99.704  99.611  94.460  1.00  5.00
ATOM     63  CB  VAL F   2      99.166 100.825  95.178  1.00  5.00
ATOM     64  CA  ASN F   3      98.903  96.337  96.154  1.00  5.00
ATOM     65  CB  ASN F   3      99.704  94.650  96.933  1.00  5.00
ATOM     66  CA  TYR F   4      96.145  94.750  98.209  1.00  5.00
ATOM     67  CB  TYR F   4      93.129  95.297  97.218  1.00  5.00
ATOM     68  CA  PHE F   5      96.116  92.467 101.474  1.00  5.00
ATOM     69  CB  PHE F   5      98.201  93.501 103.357  1.00  5.00
ATOM     70  CA  LEU F   6      92.891  90.715 102.997  1.00  5.00
ATOM     71  CB  LEU F   6      90.910  90.541 103.306  1.00  5.00
ATOM     72  CA  GLY F   7      93.623  88.203 105.876  1.00  5.00
TER
ATOM     73  CA  GLY G   1      95.151  84.346 102.739  1.00  5.00
ATOM     74  CA  VAL G   2      93.875  86.689  99.938  1.00  5.00
ATOM     75  CB  VAL G   2      92.420  86.956  99.991  1.00  5.00
ATOM     76  CA  ASN G   3      96.157  89.342  98.400  1.00  5.00
ATOM     77  CB  ASN G   3      97.959  90.137  97.938  1.00  5.00
ATOM     78  CA  TYR G   4      95.784  91.598  95.155  1.00  5.00
ATOM     79  CB  TYR G   4      92.598  92.148  94.108  1.00  5.00
ATOM     80  CA  PHE G   5      97.717  93.961  92.920  1.00  5.00
ATOM     81  CB  PHE G   5      99.014  91.272  93.097  1.00  5.00
ATOM     82  CA  LEU G   6      97.061  96.883  90.532  1.00  5.00
ATOM     83  CB  LEU G   6      95.199  97.697  90.384  1.00  5.00
ATOM     84  CA  GLY G   7      99.567  97.948  87.789  1.00  5.00
TER
ATOM     85  CA  GLY H   1      83.621  96.673  80.467  1.00  5.00
ATOM     86  CA  VAL H   2      85.637  93.359  81.019  1.00  5.00
ATOM     87  CB  VAL H   2      87.160  92.915  81.315  1.00  5.00
ATOM     88  CA  ASN H   3      85.629  91.508  84.616  1.00  5.00
ATOM     89  CB  ASN H   3      84.325  90.411  83.543  1.00  5.00
ATOM     90  CA  TYR H   4      87.973  88.976  86.471  1.00  5.00
ATOM     91  CB  TYR H   4      90.578  87.083  85.604  1.00  5.00
ATOM     92  CA  PHE H   5      87.426  86.470  89.474  1.00  5.00
ATOM     93  CB  PHE H   5      85.430  85.840  91.688  1.00  5.00
ATOM     94  CA  LEU H   6      89.910  84.700  91.424  1.00  5.00
ATOM     95  CB  LEU H   6      91.997  84.644  91.865  1.00  5.00
ATOM     96  CA  GLY H   7      88.467  82.642  94.239  1.00  5.00
TER
CONECT    1    2
CONECT    2    4    3
CONECT    4    6    5
CONECT    6    8    7
CONECT    8   10    9
CONECT   10   12   11
CONECT   13   14
CONECT   14   16   15
CONECT   16   18   17
CONECT   18   20   19
CONECT   20   22   21
CONECT   22   24   23
CONECT   25   26
CONECT   26   28   27
CONECT   28   30   29
CONECT   30   32   31
CONECT   32   34   33
CONECT   34   36   35
CONECT   37   38
CONECT   38   40   39
CONECT   40   42   41
CONECT   42   44   43
CONECT   44   46   45
CONECT   46   48   47
CONECT   49   50
CONECT   50   52   51
CONECT   52   54   53
CONECT   54   56   55
CONECT   56   58   57
CONECT   58   60   59
CONECT   61   62
CONECT   62   64   63
CONECT   64   66   65
CONECT   66   68   67
CONECT   68   70   69
CONECT   70   72   71
CONECT   73   74
CONECT   74   76   75
CONECT   76   78   77
CONECT   78   80   79
CONECT   80   82   81
CONECT   82   84   83
CONECT   85   86
CONECT   86   88   87
CONECT   88   90   89
CONECT   90   92   91
CONECT   92   94   93
CONECT   94   96   95
ENDMDL
REMARK s20 x 8              ENERGY    -6.90345E+01 RMS    0.00
CRYST1  184.640  184.640  184.640  90.00  90.00  90.00 P 1           1
ORIGX1       1.00000   0.00000   0.00000        0.00000
ORIGX2       0.00000   1.00000   0.00000        0.00000
ORIGX2       0.00000   0.00000   1.00000        0.00000
SCALE1       1.00000   0.00000   0.00000        0.00000
SCALE2       1.00000   0.00000   0.00000        0.00000
SCALE3       1.00000   0.00000   0.00000        0.00000
ATOM      1  CA  GLY A   1      82.716  95.049  92.479  1.00  5.00
ATOM      2  CA  VAL A   2      85.984  93.159  92.655  1.00  5.00
ATOM      3  CB  VAL A   2      86.671  94.401  92.329  1.00  5.00
ATOM      4  CA  ASN A   3      87.465  89.822  94.440  1.00  5.00
ATOM      5  CB  ASN A   3      85.947  88.494  94.611  1.00  5.00
ATOM      6  CA  TYR A   4      91.030  88.615  95.301  1.00  5.00
ATOM      7  CB  TYR A   4      92.784  91.229  94.208  1.00  5.00
ATOM      8  CA  PHE A   5      92.553  85.094  96.009  1.00  5.00
ATOM      9  CB  PHE A   5      92.556  82.100  96.069  1.00  5.00
ATOM     10  CA  LEU A   6      95.842  83.717  97.858  1.00  5.00
ATOM     11  CB  LEU A   6      97.553  84.244  98.982  1.00  5.00
ATOM     12  CA  GLY A   7      97.408  80.255  97.738  1.00  5.00
TER
ATOM     13  CA  GLY B   1      84.388 100.084  81.868  1.00  5.00
ATOM     14  CA  VAL B   2      86.967  97.908  83.817  1.00  5.00
ATOM     15  CB  VAL B   2      86.198  96.700  84.197  1.00  5.00
ATOM     16  CA  ASN B   3      90.873  98.114  84.215  1.00  5.00
ATOM     17  CB  ASN B   3      92.318  98.494  85.659  1.00  5.00
ATOM     18  CA  TYR B   4      93.761  95.620  85.034  1.00  5.00
ATOM     19  CB  TYR B   4      92.102  92.941  86.230  1.00  5.00
ATOM     20  CA  PHE B   5      97.610  96.197  85.291  1.00  5.00
ATOM     21  CB  PHE B   5      99.574  96.747  87.562  1.00  5.00
ATOM     22  CA  LEU B   6     100.707  93.843  85.163  1.00  5.00
ATOM     23  CB  LEU B   6     101.585  93.769  83.196  1.00  5.00
ATOM     24  CA  GLY B   7     103.812  95.422  86.830  1.00  5.00
TER
ATOM     25  CA  GLY C   1     103.443  85.500  88.730  1.00  5.00
ATOM     26  CA  VAL C   2     100.268  86.967  89.815  1.00  5.00
ATOM     27  CB  VAL C   2     100.367  87.894  90.937  1.00  5.00
ATOM     28  CA  ASN C   3      97.528  86.965  87.323  1.00  5.00
ATOM     29  CB  ASN C   3      96.015  86.287  86.084  1.00  5.00
ATOM     30  CA  TYR C   4      94.300  88.954  87.020  1.00  5.00
ATOM     31  CB  TYR C   4      96.045  90.830  85.019  1.00  5.00
ATOM     32  CA  PHE C   5      90.904  87.954  85.711  1.00  5.00
ATOM     33  CB  PHE C   5      89.745  85.108  85.922  1.00  5.00
ATOM     34  CA  LEU C   6      87.723  89.280  83.818  1.00  5.00
ATOM     35  CB  LEU C   6      88.117  91.160  82.824  1.00  5.00
ATOM     36  CA  GLY C   7      84.460  87.739  84.857  1.00  5.00
TER
ATOM     37  CA  GLY D   1      83.604 100.985  86.854  1.00  5.00
ATOM     38  CA  VAL D   2      86.322  98.604  88.488  1.00  5.00
ATOM     39  CB  VAL D   2      85.365  97.462  88.821  1.00  5.00
ATOM     40  CA  ASN D   3      90.162  98.391  88.357  1.00  5.00
ATOM     41  CB  ASN D   3      90.522 100.157  89.083  1.00  5.00
ATOM     42  CA  TYR D   4      92.855  95.752  89.303  1.00  5.00
ATOM     43  CB  TYR D   4      91.162  93.336  90.705  1.00  5.00
ATOM     44  CA  PHE D   5      96.583  95.871  89.924  1.00  5.00
ATOM     45  CB  PHE D   5      95.453  98.293  91.289  1.00  5.00
ATOM     46  CA  LEU D   6      99.255  93.182  90.335  1.00  5.00
ATOM     47  CB  LEU D   6      99.366  92.104  88.573  1.00  5.00
ATOM     48  CA  GLY D   7     102.656  94.847  91.468  1.00  5.00
TER
ATOM     49  CA  GLY E   1      87.352 106.032  96.572  1.00  5.00
ATOM     50  CA  VAL E   2      87.112 102.280  97.575  1.00  5.00
ATOM     51  CB  VAL E   2      86.170 101.408  98.314  1.00  5.00
ATOM     52  CA  ASN E   3      90.096 100.086  96.955  1.00  5.00
ATOM     53  CB  ASN E   3      90.813 100.769  98.705  1.00  5.00
ATOM     54  CA  TYR E   4      91.406  96.408  97.982  1.00  5.00
ATOM     55  CB  TYR E   4      89.411  94.490 100.038  1.00  5.00
ATOM     56  CA  PHE E   5      94.833  95.090  98.774  1.00  5.00
ATOM     57  CB  PHE E   5      97.696  94.962  98.929  1.00  5.00
ATOM     58  CA  LEU E   6      95.803  91.378  98.814  1.00  5.00
ATOM     59  CB  LEU E   6      95.163  89.441  98.321  1.00  5.00
ATOM     60  CA  GLY E   7      99.382  90.524  99.610  1.00  5.00
TER
ATOM     61  CA  GLY F   1     100.934  83.297  95.554  1.00  5.00
ATOM     62  CA  VAL F   2      98.300  86.193  95.098  1.00  5.00
ATOM     63  CB  VAL F   2      99.199  87.297  95.757  1.00  5.00
ATOM     64  CA  ASN F   3      95.349  86.528  92.659  1.00  5.00
ATOM     65  CB  ASN F   3      94.945  85.282  91.058  1.00  5.00
ATOM     66  CA  TYR F   4      92.943  89.348  91.617  1.00  5.00
ATOM     67  CB  TYR F   4      94.330  91.467  89.492  1.00  5.00
ATOM     68  CA  PHE F   5      89.428  89.098  89.844  1.00  5.00
ATOM     69  CB  PHE F   5      89.407  86.813  91.660  1.00  5.00
ATOM     70  CA  LEU F   6      86.608  91.327  88.542  1.00  5.00
ATOM     71  CB  LEU F   6      87.773  92.867  87.947  1.00  5.00
ATOM     72  CA  GLY F   7      83.108  90.006  89.013  1.00  5.00
TER
ATOM     73  CA  GLY G   1      92.446  78.462  99.590  1.00  5.00
ATOM     74  CA  VAL G   2      91.948  82.134 101.027  1.00  5.00
ATOM     75  CB  VAL G   2      92.810  81.993 102.189  1.00  5.00
ATOM     76  CA  ASN G   3      89.772  84.653  99.215  1.00  5.00
ATOM     77  CB  ASN G   3      88.346  85.248 100.667  1.00  5.00
ATOM     78  CA  TYR G   4      89.254  88.534  99.526  1.00  5.00
ATOM     79  CB  TYR G   4      91.137  91.136  98.317  1.00  5.00
ATOM     80  CA  PHE G   5      86.575  91.113  98.554  1.00  5.00
ATOM     81  CB  PHE G   5      85.355  88.390  99.006  1.00  5.00
ATOM     82  CA  LEU G   6      86.152  94.877  97.595  1.00  5.00
ATOM     83  CB  LEU G   6      87.223  96.400  96.594  1.00  5.00
ATOM     84  CA  GLY G   7      83.045  96.693  98.393  1.00  5.00
TER
ATOM     85  CA  GLY H   1     101.698  92.164  95.692  1.00  5.00
ATOM     86  CA  VAL H   2      97.990  92.389  94.576  1.00  5.00
ATOM     87  CB  VAL H   2      97.147  91.128  94.400  1.00  5.00
ATOM     88  CA  ASN H   3      95.808  95.480  94.562  1.00  5.00
ATOM     89  CB  ASN H   3      97.073  97.030  94.944  1.00  5.00
ATOM     90  CA  TYR H   4      92.219  96.410  93.373  1.00  5.00
ATOM     91  CB  TYR H   4      90.229  93.995  94.824  1.00  5.00
ATOM     92  CA  PHE H   5      90.212  99.768  93.129  1.00  5.00
ATOM     93  CB  PHE H   5      90.547 102.699  93.433  1.00  5.00
ATOM     94  CA  LEU H   6      86.703 100.908  92.483  1.00  5.00
ATOM     95  CB  LEU H   6      85.400  99.933  93.208  1.00  5.00
ATOM     96  CA  GLY H   7      86.085 104.496  91.365  1.00  5.00
TER
CONECT    1    2
CONECT    2    4    3
CONECT    4    6    5
CONECT    6    8    7
CONECT    8   10    9
CONECT   10   12   11
CONECT   13   14
CONECT   14   16   15
CONECT   16   18   17
CONECT   18   20   19
CONECT   20   22   21
CONECT   22   24   23
CONECT   25   26
CONECT   26   28   27
CONECT   28   30   29
CONECT   30   32   31
CONECT   32   34   33
CONECT   34   36   35
CONECT   37   38
CONECT   38   40   39
CONECT   40   42   41
CONECT   42   44   43
CONECT   44   46   45
CONECT   46   48   47
CONECT   49   50
CONECT   50   52   51
CONECT   52   54   53
CONECT   54   56   55
CONECT   56   58   57
CONECT   58   60   59
CONECT   61   62
CONECT   62   64   63
CONECT   64   66   65
CONECT   66   68   67
CONECT   68   70   69
CONECT   70   72   71
CONECT   73   74
CONECT   74   76   75
CONECT   76   78   77
CONECT   78   80   79
CONECT   80   82   81
CONECT   82   84   83
CONECT   85   86
CONECT   86   88   87
CONECT   88   90   89
CONECT   90   92   91
CONECT   92   94   93
CONECT   94   96   95
ENDMDL
REMARK s20 x 8              ENERGY    -6.90344E+01 RMS    0.00
CRYST1  184.640  184.640  184.640  90.00  90.00  90.00 P 1           1
ORIGX1       1.00000   0.00000   0.00000        0.00000
ORIGX2       0.00000   1.00000   0.00000        0.00000
ORIGX2       0.00000   0.00000   1.00000        0.00000
SCALE1       1.00000   0.00000   0.00000        0.00000
SCALE2       1.00000   0.00000   0.00000        0.00000
SCALE3       1.00000   0.00000   0.00000        0.00000
ATOM      1  CA  GLY A   1      85.915  89.723  82.539  1.00  5.00
ATOM      2  CA  VAL A   2      87.494  93.055  83.976  1.00  5.00
ATOM      3  CB  VAL A   2      87.154  93.516  85.416  1.00  5.00
ATOM      4  CA  ASN A   3      91.361  93.363  84.163  1.00  5.00
ATOM      5  CB  ASN A   3      92.504  93.957  82.696  1.00  5.00
ATOM      6  CA  TYR A   4      93.169  96.119  85.908  1.00  5.00
ATOM      7  CB  TYR A   4      92.697  95.506  89.112  1.00  5.00
ATOM      8  CA  PHE A   5      96.926  97.453  85.727  1.00  5.00
ATOM      9  CB  PHE A   5      98.245  98.461  83.350  1.00  5.00
ATOM     10  CA  LEU A   6      99.131  99.493  88.078  1.00  5.00
ATOM     11  CB  LEU A   6      99.045 100.320  89.909  1.00  5.00
ATOM     12  CA  GLY A   7     102.359 101.303  87.533  1.00  5.00
TER
ATOM     13  CA  GLY B   1     105.835  91.507  85.020  1.00  5.00
ATOM     14  CA  VAL B   2     103.297  90.748  87.640  1.00  5.00
ATOM     15  CB  VAL B   2     103.463  91.742  88.795  1.00  5.00
ATOM     16  CA  ASN B   3      99.520  89.438  87.316  1.00  5.00
ATOM     17  CB  ASN B   3      99.384  88.238  85.694  1.00  5.00
ATOM     18  CA  TYR B   4      97.027  88.579  90.214  1.00  5.00
ATOM     19  CB  TYR B   4      96.569  88.281  93.576  1.00  5.00
ATOM     20  CA  PHE B   5      93.498  87.126  90.046  1.00  5.00
ATOM     21  CB  PHE B   5      91.901  85.726  87.936  1.00  5.00
ATOM     22  CA  LEU B   6      89.986  87.115  91.917  1.00  5.00
ATOM     23  CB  LEU B   6      88.483  88.487  92.492  1.00  5.00
ATOM     24  CA  GLY B   7      87.609  84.041  91.805  1.00  5.00
TER
ATOM     25  CA  GLY C   1      81.390  88.242  96.993  1.00  5.00
ATOM     26  CA  VAL C   2      85.224  88.416  96.603  1.00  5.00
ATOM     27  CB  VAL C   2      85.679  87.198  95.927  1.00  5.00
ATOM     28  CA  ASN C   3      87.826  91.303  95.914  1.00  5.00
ATOM     29  CB  ASN C   3      88.018  92.983  96.829  1.00  5.00
ATOM     30  CA  TYR C   4      91.079  91.748  94.185  1.00  5.00
ATOM     31  CB  TYR C   4      91.012  92.161  90.794  1.00  5.00
ATOM     32  CA  PHE C   5      93.653  94.654  94.641  1.00  5.00
ATOM     33  CB  PHE C   5      92.904  93.547  97.278  1.00  5.00
ATOM     34  CA  LEU C   6      96.977  95.740  93.072  1.00  5.00
ATOM     35  CB  LEU C   6      96.955  95.745  90.977  1.00  5.00
ATOM     36  CA  GLY C   7      99.734  97.651  95.370  1.00  5.00
TER
ATOM     37  CA  GLY D   1      83.723  87.477 102.135  1.00  5.00
ATOM     38  CA  VAL D   2      87.334  87.257 100.788  1.00  5.00
ATOM     39  CB  VAL D   2      87.587  85.856 100.435  1.00  5.00
ATOM     40  CA  ASN D   3      90.048  89.445  99.229  1.00  5.00
ATOM     41  CB  ASN D   3      89.880  90.181 101.041  1.00  5.00
ATOM     42  CA  TYR D   4      93.242  88.931  97.127  1.00  5.00
ATOM     43  CB  TYR D   4      91.381  86.130  96.694  1.00  5.00
ATOM     44  CA  PHE D   5      96.117  91.426  96.873  1.00  5.00
ATOM     45  CB  PHE D   5      97.283  91.471  99.632  1.00  5.00
ATOM     46  CA  LEU D   6      98.881  91.888  94.242  1.00  5.00
ATOM     47  CB  LEU D   6      99.119  91.772  92.271  1.00  5.00
ATOM     48  CA  GLY D   7     102.159  93.145  95.035  1.00  5.00
TER
ATOM     49  CA  GLY E   1      95.933 101.997  93.573  1.00  5.00
ATOM     50  CA  VAL E   2      93.089 100.287  91.570  1.00  5.00
ATOM     51  CB  VAL E   2      93.648  99.812  90.363  1.00  5.00
ATOM     52  CA  ASN E   3      91.094  97.425  93.016  1.00  5.00
ATOM     53  CB  ASN E   3      90.752  98.349  94.774  1.00  5.00
ATOM     54  CA  TYR E   4      88.437  95.022  91.375  1.00  5.00
ATOM     55  CB  TYR E   4      88.861  96.858  88.649  1.00  5.00
ATOM     56  CA  PHE E   5      85.530  92.847  92.805  1.00  5.00
ATOM     57  CB  PHE E   5      82.828  92.582  94.228  1.00  5.00
ATOM     58  CA  LEU E   6      83.931  89.400  91.446  1.00  5.00
ATOM     59  CB  LEU E   6      83.870  87.276  91.216  1.00  5.00
ATOM     60  CA  GLY E   7      80.323  88.989  92.732  1.00  5.00
TER
ATOM     61  CA  GLY F   1     104.262  89.071  94.865  1.00  5.00
ATOM     62  CA  VAL F   2     100.839  87.617  95.568  1.00  5.00
ATOM     63  CB  VAL F   2     101.620  86.539  96.262  1.00  5.00
ATOM     64  CA  ASN F   3      98.673  88.171  98.738  1.00  5.00
ATOM     65  CB  ASN F   3      99.893  88.379 100.396  1.00  5.00
ATOM     66  CA  TYR F   4      95.264  87.050  99.845  1.00  5.00
ATOM     67  CB  TYR F   4      92.939  84.671 100.015  1.00  5.00
ATOM     68  CA  PHE F   5      93.131  88.450 102.404  1.00  5.00
ATOM     69  CB  PHE F   5      94.059  91.177 103.557  1.00  5.00
ATOM     70  CA  LEU F   6      90.495  86.906 104.344  1.00  5.00
ATOM     71  CB  LEU F   6      91.676  85.180 104.366  1.00  5.00
ATOM     72  CA  GLY F   7      88.176  89.442 105.984  1.00  5.00
TER
ATOM     73  CA  GLY G   1      86.714  87.013  85.734  1.00  5.00
ATOM     74  CA  VAL G   2      88.673  89.663  87.635  1.00  5.00
ATOM     75  CB  VAL G   2      87.727  90.329  88.585  1.00  5.00
ATOM     76  CA  ASN G   3      92.318  90.214  87.455  1.00  5.00
ATOM     77  CB  ASN G   3      93.734  90.844  86.106  1.00  5.00
ATOM     78  CA  TYR G   4      95.012  92.660  88.650  1.00  5.00
ATOM     79  CB  TYR G   4      94.565  91.516  91.799  1.00  5.00
ATOM     80  CA  PHE G   5      98.450  93.549  86.978  1.00  5.00
ATOM     81  CB  PHE G   5     100.242  92.541  84.866  1.00  5.00
ATOM     82  CA  LEU G   6     101.402  95.583  88.089  1.00  5.00
ATOM     83  CB  LEU G   6     101.928  96.698  89.740  1.00  5.00
ATOM     84  CA  GLY G   7     104.439  97.068  86.211  1.00  5.00
TER
ATOM     85  CA  GLY H   1      78.392  90.066  87.645  1.00  5.00
ATOM     86  CA  VAL H   2      81.551  92.236  87.820  1.00  5.00
ATOM     87  CB  VAL H   2      82.108  93.092  86.788  1.00  5.00
ATOM     88  CA  ASN H   3      82.828  95.232  90.252  1.00  5.00
ATOM     89  CB  ASN H   3      82.824  96.598  91.808  1.00  5.00
ATOM     90  CA  TYR H   4      85.639  97.880  90.106  1.00  5.00
ATOM     91  CB  TYR H   4      85.299  97.590  86.675  1.00  5.00
ATOM     92  CA  PHE H   5      87.108  99.953  93.016  1.00  5.00
ATOM     93  CB  PHE H   5      86.165  97.875  94.889  1.00  5.00
ATOM     94  CA  LEU H   6      89.295 103.054  92.774  1.00  5.00
ATOM     95  CB  LEU H   6      90.403 103.789  91.190  1.00  5.00
ATOM     96  CA  GLY H   7      91.269 103.924  95.850  1.00  5.00
TER
CONECT    1    2
CONECT    2    4    3
CONECT    4    6    5
CONECT    6    8    7
CONECT    8   10    9
CONECT   10   12   11
CONECT   13   14
CONECT   14   16   15
CONECT   16   18   17
CONECT   18   20   19
CONECT   20   22   21
CONECT   22   24   23
CONECT   25   26
CONECT   26   28   27
CONECT   28   30   29
CONECT   30   32   31
CONECT   32   34   33
CONECT   34   36   35
CONECT   37   38
CONECT   38   40   39
CONECT   40   42   41
CONECT   42   44   43
CONECT   44   46   45
CONECT   46   48   47
CONECT   49   50
CONECT   50   52   51
CONECT   52   54   53
CONECT   54   56   55
CONECT   56   58   57
CONECT   58   60   59
CONECT   61   62
CONECT   62   64   63
CONECT   64   66   65
CONECT   66   68   67
CONECT   68   70   69
CONECT   70   72   71
CONECT   73   74
CONECT   74   76   75
CONECT   76   78   77
CONECT   78   80   79
CONECT   80   82   81
CONECT   82   84   83
CONECT   85   86
CONECT   86   88   87
CONECT   88   90   89
CONECT   90   92   91
CONECT   92   94   93
CONECT   94   96   95
ENDMDL
REMARK s20 x 8              ENERGY    -6.90343E+01 RMS    0.00
CRYST1  184.640  184.640  184.640  90.00  90.00  90.00 P 1           1
ORIGX1       1.00000   0.00000   0.00000        0.00000
ORIGX2       0.00000   1.00000   0.00000        0.00000
ORIGX2       0.00000   0.00000   1.00000        0.00000
SCALE1       1.00000   0.00000   0.00000        0.00000
SCALE2       1.00000   0.00000   0.00000        0.00000
SCALE3       1.00000   0.00000   0.00000        0.00000
ATOM      1  CA  GLY A   1      92.375  93.827  79.302  1.00  5.00
ATOM      2  CA  VAL A   2      92.724  93.393  83.150  1.00  5.00
ATOM      3  CB  VAL A   2      93.722  94.398  83.361  1.00  5.00
ATOM      4  CA  ASN A   3      90.162  93.023  85.841  1.00  5.00
ATOM      5  CB  ASN A   3      88.521  91.776  85.780  1.00  5.00
ATOM      6  CA  TYR A   4      90.007  92.766  89.860  1.00  5.00
ATOM      7  CB  TYR A   4      90.637  95.951  88.979  1.00  5.00
ATOM      8  CA  PHE A   5      87.431  91.813  92.439  1.00  5.00
ATOM      9  CB  PHE A   5      84.503  91.058  92.954  1.00  5.00
ATOM     10  CA  LEU A   6      86.831  92.661  96.173  1.00  5.00
ATOM     11  CB  LEU A   6      88.150  94.131  96.697  1.00  5.00
ATOM     12  CA  GLY A   7      84.831  90.427  98.541  1.00  5.00
TER
ATOM     13  CA  GLY B   1      98.947  93.458  85.540  1.00  5.00
ATOM     14  CA  VAL B   2      96.752  93.511  88.664  1.00  5.00
ATOM     15  CB  VAL B   2      95.716  92.668  87.804  1.00  5.00
ATOM     16  CA  ASN B   3      97.237  92.572  92.315  1.00  5.00
ATOM     17  CB  ASN B   3      98.821  93.633  93.094  1.00  5.00
ATOM     18  CA  TYR B   4      95.230  92.019  95.284  1.00  5.00
ATOM     19  CB  TYR B   4      94.051  89.239  93.874  1.00  5.00
ATOM     20  CA  PHE B   5      95.455  91.893  99.320  1.00  5.00
ATOM     21  CB  PHE B   5      96.894  92.186 101.853  1.00  5.00
ATOM     22  CA  LEU B   6      93.169  90.475 102.051  1.00  5.00
ATOM     23  CB  LEU B   6      92.533  88.443 102.549  1.00  5.00
ATOM     24  CA  GLY B   7      93.050  92.256 105.631  1.00  5.00
TER
ATOM     25  CA  GLY C   1      99.934  98.566  87.799  1.00  5.00
ATOM     26  CA  VAL C   2      96.705  97.954  89.494  1.00  5.00
ATOM     27  CB  VAL C   2      95.685  97.316  88.600  1.00  5.00
ATOM     28  CA  ASN C   3      96.470  97.051  93.331  1.00  5.00
ATOM     29  CB  ASN C   3      97.231  96.479  95.166  1.00  5.00
ATOM     30  CA  TYR C   4      93.413  96.326  95.582  1.00  5.00
ATOM     31  CB  TYR C   4      91.715  93.908  94.120  1.00  5.00
ATOM     32  CA  PHE C   5      92.726  95.429  99.213  1.00  5.00
ATOM     33  CB  PHE C   5      94.083  97.917 100.130  1.00  5.00
ATOM     34  CA  LEU C   6      89.859  94.004 100.980  1.00  5.00
ATOM     35  CB  LEU C   6      88.720  92.349 100.891  1.00  5.00
ATOM     36  CA  GLY C   7      89.536  95.362 104.349  1.00  5.00
TER
ATOM     37  CA  GLY D   1      98.158 103.527  88.791  1.00  5.00
ATOM     38  CA  VAL D   2      95.554 102.545  91.265  1.00  5.00
ATOM     39  CB  VAL D   2      94.092 102.161  90.975  1.00  5.00
ATOM     40  CA  ASN D   3      95.391 101.440  94.775  1.00  5.00
ATOM     41  CB  ASN D   3      95.863 101.461  96.585  1.00  5.00
ATOM     42  CA  TYR D   4      91.919 100.415  96.108  1.00  5.00
ATOM     43  CB  TYR D   4      92.595  98.381  93.426  1.00  5.00
ATOM     44  CA  PHE D   5      90.560  99.299  99.644  1.00  5.00
ATOM     45  CB  PHE D   5      90.006 101.483 101.550  1.00  5.00
ATOM     46  CA  LEU D   6      87.165  97.544 100.066  1.00  5.00
ATOM     47  CB  LEU D   6      85.545  96.469  99.531  1.00  5.00
ATOM     48  CA  GLY D   7      85.412  97.338 103.504  1.00  5.00
TER
ATOM     49  CA  GLY E   1      81.466  93.069  96.675  1.00  5.00
ATOM     50  CA  VAL E   2      83.180  95.728  94.175  1.00  5.00
ATOM     51  CB  VAL E   2      83.305  97.202  94.144  1.00  5.00
ATOM     52  CA  ASN E   3      84.998  95.007  91.029  1.00  5.00
ATOM     53  CB  ASN E   3      83.578  95.883  90.028  1.00  5.00
ATOM     54  CA  TYR E   4      87.544  97.212  89.577  1.00  5.00
ATOM     55  CB  TYR E   4      87.929  97.941  92.716  1.00  5.00
ATOM     56  CA  PHE E   5      88.334  96.532  85.670  1.00  5.00
ATOM     57  CB  PHE E   5      86.145  94.695  84.967  1.00  5.00
ATOM     58  CA  LEU E   6      90.433  98.306  83.106  1.00  5.00
ATOM     59  CB  LEU E   6      91.995  99.007  84.288  1.00  5.00
ATOM     60  CA  GLY E   7      90.268  97.923  79.574  1.00  5.00
TER
ATOM     61  CA  GLY F   1      91.804  83.341 100.016  1.00  5.00
ATOM     62  CA  VAL F   2      92.993  85.484  97.078  1.00  5.00
ATOM     63  CB  VAL F   2      93.686  86.567  97.763  1.00  5.00
ATOM     64  CA  ASN F   3      92.265  84.060  93.726  1.00  5.00
ATOM     65  CB  ASN F   3      90.354  83.684  93.615  1.00  5.00
ATOM     66  CA  TYR F   4      93.068  84.981  90.181  1.00  5.00
ATOM     67  CB  TYR F   4      95.252  82.483  89.266  1.00  5.00
ATOM     68  CA  PHE F   5      91.427  84.013  86.837  1.00  5.00
ATOM     69  CB  PHE F   5      89.412  84.943  88.808  1.00  5.00
ATOM     70  CA  LEU F   6      93.125  83.476  83.480  1.00  5.00
ATOM     71  CB  LEU F   6      94.972  83.707  84.435  1.00  5.00
ATOM     72  CA  GLY F   7      91.547  83.127  80.105  1.00  5.00
TER
ATOM     73  CA  GLY G   1      98.623  87.353  84.890  1.00  5.00
ATOM     74  CA  VAL G   2      96.814  88.025  88.224  1.00  5.00
ATOM     75  CB  VAL G   2      95.397  87.905  87.808  1.00  5.00
ATOM     76  CA  ASN G   3      98.365  88.121  91.866  1.00  5.00
ATOM     77  CB  ASN G   3     100.418  87.833  91.653  1.00  5.00
ATOM     78  CA  TYR G   4      96.959  87.782  95.389  1.00  5.00
ATOM     79  CB  TYR G   4      98.396  84.870  94.217  1.00  5.00
ATOM     80  CA  PHE G   5      98.057  88.997  98.867  1.00  5.00
ATOM     81  CB  PHE G   5     100.176  90.647  97.532  1.00  5.00
ATOM     82  CA  LEU G   6      97.446  87.802 102.600  1.00  5.00
ATOM     83  CB  LEU G   6      96.770  85.896 102.184  1.00  5.00
ATOM     84  CA  GLY G   7      97.729  89.508 106.025  1.00  5.00
TER
ATOM     85  CA  GLY H   1      92.354  88.180  79.247  1.00  5.00
ATOM     86  CA  VAL H   2      93.221  88.317  82.993  1.00  5.00
ATOM     87  CB  VAL H   2      94.429  89.103  83.505  1.00  5.00
ATOM     88  CA  ASN H   3      90.823  88.586  85.973  1.00  5.00
ATOM     89  CB  ASN H   3      89.129  87.729  85.549  1.00  5.00
ATOM     90  CA  TYR H   4      91.568  88.760  89.919  1.00  5.00
ATOM     91  CB  TYR H   4      93.178  91.469  90.926  1.00  5.00
ATOM     92  CA  PHE H   5      89.590  88.313  93.330  1.00  5.00
ATOM     93  CB  PHE H   5      87.153  87.384  94.579  1.00  5.00
ATOM     94  CA  LEU H   6      90.182  88.884  97.075  1.00  5.00
ATOM     95  CB  LEU H   6      91.343  90.628  97.505  1.00  5.00
ATOM     96  CA  GLY H   7      87.664  87.002  99.129  1.00  5.00
TER
CONECT    1    2
CONECT    2    4    3
CONECT    4    6    5
CONECT    6    8    7
CONECT    8   10    9
CONECT   10   12   11
CONECT   13   14
CONECT   14   16   15
CONECT   16   18   17
CONECT   18   20   19
CONECT   20   22   21
CONECT   22   24   23
CONECT   25   26
CONECT   26   28   27
CONECT   28   30   29
CONECT   30   32   31
CONECT   32   34   33
CONECT   34   36   35
CONECT   37   38
CONECT   38   40   39
CONECT   40   42   41
CONECT   42   44   43
CONECT   44   46   45
CONECT   46   48   47
CONECT   49   50
CONECT   50   52   51
CONECT   52   54   53
CONECT   54   56   55
CONECT   56   58   57
CONECT   58   60   59
CONECT   61   62
CONECT   62   64   63
CONECT   64   66   65
CONECT   66   68   67
CONECT   68   70   69
CONECT   70   72   71
CONECT   73   74
CONECT   74   76   75
CONECT   76   78   77
CONECT   78   80   79
CONECT   80   82   81
CONECT   82   84   83
CONECT   85   86
CONECT   86   88   87
CONECT   88   90   89
CONECT   90   92   91
CONECT   92   94   93
CONECT   94   96   95
ENDMDL
REMARK s20 x 8              ENERGY    -6.90343E+01 RMS    0.00
CRYST1  184.640  184.640  184.640  90.00  90.00  90.00 P 1           1
ORIGX1       1.00000   0.00000   0.00000        0.00000
ORIGX2       0.00000   1.00000   0.00000        0.00000
ORIGX2       0.00000   0.00000   1.00000        0.00000
SCALE1       1.00000   0.00000   0.00000        0.00000
SCALE2       1.00000   0.00000   0.00000        0.00000
SCALE3       1.00000   0.00000   0.00000        0.00000
ATOM      1  CA  GLY A   1      83.978  90.564  85.906  1.00  5.00
ATOM      2  CA  VAL A   2      86.859  90.951  88.078  1.00  5.00
ATOM      3  CB  VAL A   2      87.462  92.240  87.850  1.00  5.00
ATOM      4  CA  ASN A   3      87.529  89.260  91.449  1.00  5.00
ATOM      5  CB  ASN A   3      89.068  87.920  91.834  1.00  5.00
ATOM      6  CA  TYR A   4      89.211  89.974  94.767  1.00  5.00
ATOM      7  CB  TYR A   4      87.433  92.633  95.570  1.00  5.00
ATOM      8  CA  PHE A   5      90.896  88.005  97.846  1.00  5.00
ATOM      9  CB  PHE A   5      91.542  85.292  99.169  1.00  5.00
ATOM     10  CA  LEU A   6      91.952  88.896 101.447  1.00  5.00
ATOM     11  CB  LEU A   6      91.002  90.098 102.846  1.00  5.00
ATOM     12  CA  GLY A   7      93.564  85.879 103.373  1.00  5.00
TER
ATOM     13  CA  GLY B   1      98.132  88.372 102.224  1.00  5.00
ATOM     14  CA  VAL B   2      95.930  89.881  99.507  1.00  5.00
ATOM     15  CB  VAL B   2      95.868  91.283  99.976  1.00  5.00
ATOM     16  CA  ASN B   3      95.167  88.832  96.027  1.00  5.00
ATOM     17  CB  ASN B   3      93.997  87.213  95.617  1.00  5.00
ATOM     18  CA  TYR B   4      93.167  89.999  93.230  1.00  5.00
ATOM     19  CB  TYR B   4      91.795  92.938  93.918  1.00  5.00
ATOM     20  CA  PHE B   5      91.975  88.720  89.705  1.00  5.00
ATOM     21  CB  PHE B   5      91.486  86.394  87.768  1.00  5.00
ATOM     22  CA  LEU B   6      91.257  90.529  86.219  1.00  5.00
ATOM     23  CB  LEU B   6      91.668  92.389  85.319  1.00  5.00
ATOM     24  CA  GLY B   7      89.689  89.756  82.839  1.00  5.00
TER
ATOM     25  CA  GLY C   1      89.458  83.884 104.487  1.00  5.00
ATOM     26  CA  VAL C   2      87.363  86.210 102.393  1.00  5.00
ATOM     27  CB  VAL C   2      86.964  87.598 102.789  1.00  5.00
ATOM     28  CA  ASN C   3      86.883  86.421  98.729  1.00  5.00
ATOM     29  CB  ASN C   3      87.491  86.065  96.853  1.00  5.00
ATOM     30  CA  TYR C   4      84.811  89.139  96.944  1.00  5.00
ATOM     31  CB  TYR C   4      85.517  91.642  99.044  1.00  5.00
ATOM     32  CA  PHE C   5      83.569  89.562  93.428  1.00  5.00
ATOM     33  CB  PHE C   5      84.041  86.686  93.722  1.00  5.00
ATOM     34  CA  LEU C   6      83.348  92.708  91.214  1.00  5.00
ATOM     35  CB  LEU C   6      83.497  94.466  91.460  1.00  5.00
ATOM     36  CA  GLY C   7      81.146  93.212  87.845  1.00  5.00
TER
ATOM     37  CA  GLY D   1      99.194  98.324  97.073  1.00  5.00
ATOM     38  CA  VAL D   2      98.355  96.537  93.660  1.00  5.00
ATOM     39  CB  VAL D   2      98.859  95.134  93.333  1.00  5.00
ATOM     40  CA  ASN D   3      95.612  97.647  91.131  1.00  5.00
ATOM     41  CB  ASN D   3      96.192  99.592  91.228  1.00  5.00
ATOM     42  CA  TYR D   4      94.008  96.074  88.077  1.00  5.00
ATOM     43  CB  TYR D   4      96.064  93.468  87.834  1.00  5.00
ATOM     44  CA  PHE D   5      91.480  97.186  85.435  1.00  5.00
ATOM     45  CB  PHE D   5      91.038  98.797  82.968  1.00  5.00
ATOM     46  CA  LEU D   6      88.579  95.280  83.655  1.00  5.00
ATOM     47  CB  LEU D   6      87.028  94.002  83.275  1.00  5.00
ATOM     48  CA  GLY D   7      87.866  96.415  80.091  1.00  5.00
TER
ATOM     49  CA  GLY E   1     105.436  93.046  99.093  1.00  5.00
ATOM     50  CA  VAL E   2     103.585  93.051  95.946  1.00  5.00
ATOM     51  CB  VAL E   2     103.092  94.380  95.558  1.00  5.00
ATOM     52  CA  ASN E   3     103.624  90.554  92.990  1.00  5.00
ATOM     53  CB  ASN E   3     102.877  89.402  94.411  1.00  5.00
ATOM     54  CA  TYR E   4     101.507  90.590  89.526  1.00  5.00
ATOM     55  CB  TYR E   4     100.116  93.680  89.351  1.00  5.00
ATOM     56  CA  PHE E   5     101.003  87.344  87.357  1.00  5.00
ATOM     57  CB  PHE E   5     100.241  85.550  89.538  1.00  5.00
ATOM     58  CA  LEU E   6     100.159  86.491  83.819  1.00  5.00
ATOM     59  CB  LEU E   6     101.271  86.929  82.139  1.00  5.00
ATOM     60  CA  GLY E   7      98.959  82.967  83.061  1.00  5.00
TER
ATOM     61  CA  GLY F   1      85.616  99.732  81.690  1.00  5.00
ATOM     62  CA  VAL F   2      86.147  98.475  85.412  1.00  5.00
ATOM     63  CB  VAL F   2      85.496  97.439  86.233  1.00  5.00
ATOM     64  CA  ASN F   3      88.705  98.916  88.110  1.00  5.00
ATOM     65  CB  ASN F   3      87.874 100.761  87.773  1.00  5.00
ATOM     66  CA  TYR F   4      89.868  96.845  90.741  1.00  5.00
ATOM     67  CB  TYR F   4      91.492  94.013  89.986  1.00  5.00
ATOM     68  CA  PHE F   5      92.593  97.173  93.333  1.00  5.00
ATOM     69  CB  PHE F   5      93.425  99.196  95.342  1.00  5.00
ATOM     70  CA  LEU F   6      94.338  95.399  96.322  1.00  5.00
ATOM     71  CB  LEU F   6      95.378  93.604  95.795  1.00  5.00
ATOM     72  CA  GLY F   7      95.732  97.208  99.608  1.00  5.00
TER
ATOM     73  CA  GLY G   1      83.443 104.735  86.222  1.00  5.00
ATOM     74  CA  VAL G   2      83.504 102.645  89.322  1.00  5.00
ATOM     75  CB  VAL G   2      83.638 101.180  89.335  1.00  5.00
ATOM     76  CA  ASN G   3      86.652 101.650  91.200  1.00  5.00
ATOM     77  CB  ASN G   3      86.592 103.515  92.253  1.00  5.00
ATOM     78  CA  TYR G   4      87.253  98.866  94.067  1.00  5.00
ATOM     79  CB  TYR G   4      87.500  95.749  92.770  1.00  5.00
ATOM     80  CA  PHE G   5      89.562  98.245  97.020  1.00  5.00
ATOM     81  CB  PHE G   5      87.143  98.819  98.557  1.00  5.00
ATOM     82  CA  LEU G   6      90.642  94.851  98.536  1.00  5.00
ATOM     83  CB  LEU G   6      91.126  92.785  98.168  1.00  5.00
ATOM     84  CA  GLY G   7      92.153  94.638 102.139  1.00  5.00
TER
ATOM     85  CA  GLY H   1      92.281  86.408  82.472  1.00  5.00
ATOM     86  CA  VAL H   2      95.115  87.936  84.691  1.00  5.00
ATOM     87  CB  VAL H   2      95.373  89.509  84.600  1.00  5.00
ATOM     88  CA  ASN H   3      95.773  87.785  88.485  1.00  5.00
ATOM     89  CB  ASN H   3      95.808  86.424  89.895  1.00  5.00
ATOM     90  CA  TYR H   4      97.809  89.714  91.207  1.00  5.00
ATOM     91  CB  TYR H   4      96.101  92.563  91.434  1.00  5.00
ATOM     92  CA  PHE H   5      98.947  89.492  94.747  1.00  5.00
ATOM     93  CB  PHE H   5      98.633  87.412  96.973  1.00  5.00
ATOM     94  CA  LEU H   6      99.910  91.654  97.685  1.00  5.00
ATOM     95  CB  LEU H   6      99.647  93.470  98.662  1.00  5.00
ATOM     96  CA  GLY H   7     101.913  89.898 100.386  1.00  5.00
TER
CONECT    1    2
CONECT    2    4    3
CONECT    4    6    5
CONECT    6    8    7
CONECT    8   10    9
CONECT   10   12   11
CONECT   13   14
CONECT   14   16   15
CONECT   16   18   17
CONECT   18   20   19
CONECT   20   22   21
CONECT   22   24   23
CONECT   25   26
CONECT   26   28   27
CONECT   28   30   29
CONECT   30   32   31
CONECT   32   34   33
CONECT   34   36   35
CONECT   37   38
CONECT   38   40   39
CONECT   40   42   41
CONECT   42   44   43
CONECT   44   46   45
CONECT   46   48   47
CONECT   49   50
CONECT   50   52   51
CONECT   52   54   53
CONECT   54   56   55
CONECT   56   58   57
CONECT   58   60   59
CONECT   61   62
CONECT   62   64   63
CONECT   64   66   65
CONECT   66   68   67
CONECT   68   70   69
CONECT   70   72   71
CONECT   73   74
CONECT   74   76   75
CONECT   76   78   77
CONECT   78   80   79
CONECT   80   82   81
CONECT   82   84   83
CONECT   85   86
CONECT   86   88   87
CONECT   88   90   89
CONECT   90   92   91
CONECT   92   94   93
CONECT   94   96   95
ENDMDL
REMARK s20 x 8              ENERGY    -6.90343E+01 RMS    0.00
CRYST1  184.640  184.640  184.640  90.00  90.00  90.00 P 1           1
ORIGX1       1.00000   0.00000   0.00000        0.00000
ORIGX2       0.00000   1.00000   0.00000        0.00000
ORIGX2       0.00000   0.00000   1.00000        0.00000
SCALE1       1.00000   0.00000   0.00000        0.00000
SCALE2       1.00000   0.00000   0.00000        0.00000
SCALE3       1.00000   0.00000   0.00000        0.00000
ATOM      1  CA  GLY A   1      95.710  91.185  78.504  1.00  5.00
ATOM      2  CA  VAL A   2      92.892  91.264  81.101  1.00  5.00
ATOM      3  CB  VAL A   2      92.057  90.145  80.861  1.00  5.00
ATOM      4  CA  ASN A   3      92.115  94.106  83.777  1.00  5.00
ATOM      5  CB  ASN A   3      91.548  95.642  82.603  1.00  5.00
ATOM      6  CA  TYR A   4      89.889  94.424  86.824  1.00  5.00
ATOM      7  CB  TYR A   4      87.539  92.266  87.896  1.00  5.00
ATOM      8  CA  PHE A   5      88.430  96.763  89.395  1.00  5.00
ATOM      9  CB  PHE A   5      86.051  97.049  87.587  1.00  5.00
ATOM     10  CA  LEU A   6      86.928  96.523  93.055  1.00  5.00
ATOM     11  CB  LEU A   6      87.636  94.527  93.774  1.00  5.00
ATOM     12  CA  GLY A   7      84.977  99.655  94.600  1.00  5.00
TER
ATOM     13  CA  GLY B   1      87.943  93.658 103.357  1.00  5.00
ATOM     14  CA  VAL B   2      88.024  93.830  99.311  1.00  5.00
ATOM     15  CB  VAL B   2      87.597  95.136  98.737  1.00  5.00
ATOM     16  CA  ASN B   3      90.203  91.713  97.210  1.00  5.00
ATOM     17  CB  ASN B   3      91.692  90.895  98.257  1.00  5.00
ATOM     18  CA  TYR B   4      91.276  91.222  93.776  1.00  5.00
ATOM     19  CB  TYR B   4      92.853  94.173  92.989  1.00  5.00
ATOM     20  CA  PHE B   5      93.451  88.695  91.947  1.00  5.00
ATOM     21  CB  PHE B   5      94.107  85.789  91.634  1.00  5.00
ATOM     22  CA  LEU B   6      95.187  88.637  88.577  1.00  5.00
ATOM     23  CB  LEU B   6      96.098  90.482  88.163  1.00  5.00
ATOM     24  CA  GLY B   7      96.212  85.862  86.466  1.00  5.00
TER
ATOM     25  CA  GLY C   1      92.086  86.023  83.152  1.00  5.00
ATOM     26  CA  VAL C   2      91.462  88.489  86.154  1.00  5.00
ATOM     27  CB  VAL C   2      91.988  89.866  85.910  1.00  5.00
ATOM     28  CA  ASN C   3      89.298  88.063  89.467  1.00  5.00
ATOM     29  CB  ASN C   3      89.672  86.027  89.648  1.00  5.00
ATOM     30  CA  TYR C   4      87.632  90.111  92.545  1.00  5.00
ATOM     31  CB  TYR C   4      84.694  91.746  91.891  1.00  5.00
ATOM     32  CA  PHE C   5      86.686  88.900  95.973  1.00  5.00
ATOM     33  CB  PHE C   5      89.472  88.066  95.835  1.00  5.00
ATOM     34  CA  LEU C   6      84.576  90.324  98.890  1.00  5.00
ATOM     35  CB  LEU C   6      84.105  92.016  97.880  1.00  5.00
ATOM     36  CA  GLY C   7      85.262  89.101 102.293  1.00  5.00
TER
ATOM     37  CA  GLY D   1      79.927  84.668  99.915  1.00  5.00
ATOM     38  CA  VAL D   2      80.759  87.045  96.900  1.00  5.00
ATOM     39  CB  VAL D   2      80.679  88.503  96.428  1.00  5.00
ATOM     40  CA  ASN D   3      83.573  86.141  94.516  1.00  5.00
ATOM     41  CB  ASN D   3      83.420  84.181  95.048  1.00  5.00
ATOM     42  CA  TYR D   4      83.801  88.332  91.324  1.00  5.00
ATOM     43  CB  TYR D   4      80.735  89.701  90.685  1.00  5.00
ATOM     44  CA  PHE D   5      85.481  87.761  87.930  1.00  5.00
ATOM     45  CB  PHE D   5      85.325  85.077  89.462  1.00  5.00
ATOM     46  CA  LEU D   6      86.721  89.392  84.393  1.00  5.00
ATOM     47  CB  LEU D   6      87.806  90.744  83.444  1.00  5.00
ATOM     48  CA  GLY D   7      87.272  86.724  81.493  1.00  5.00
TER
ATOM     49  CA  GLY E   1      88.466 101.757  95.603  1.00  5.00
ATOM     50  CA  VAL E   2      91.179  99.265  94.246  1.00  5.00
ATOM     51  CB  VAL E   2      90.997  97.975  95.012  1.00  5.00
ATOM     52  CA  ASN E   3      92.331  98.131  90.674  1.00  5.00
ATOM     53  CB  ASN E   3      91.901 100.107  90.235  1.00  5.00
ATOM     54  CA  TYR E   4      94.252  94.939  89.076  1.00  5.00
ATOM     55  CB  TYR E   4      91.928  92.758  89.444  1.00  5.00
ATOM     56  CA  PHE E   5      95.514  94.441  85.537  1.00  5.00
ATOM     57  CB  PHE E   5      96.402  95.150  82.734  1.00  5.00
ATOM     58  CA  LEU E   6      97.130  91.358  83.698  1.00  5.00
ATOM     59  CB  LEU E   6      96.252  89.542  83.693  1.00  5.00
ATOM     60  CA  GLY E   7      99.392  91.884  80.602  1.00  5.00
TER
ATOM     61  CA  GLY F   1     101.622  83.539  93.911  1.00  5.00
ATOM     62  CA  VAL F   2     102.252  87.098  95.543  1.00  5.00
ATOM     63  CB  VAL F   2     103.209  87.204  94.295  1.00  5.00
ATOM     64  CA  ASN F   3      99.602  89.448  97.010  1.00  5.00
ATOM     65  CB  ASN F   3      98.628  88.367  98.328  1.00  5.00
ATOM     66  CA  TYR F   4      99.761  93.248  98.085  1.00  5.00
ATOM     67  CB  TYR F   4     100.493  96.482  98.630  1.00  5.00
ATOM     68  CA  PHE F   5      97.294  94.987 100.705  1.00  5.00
ATOM     69  CB  PHE F   5      96.032  94.379 103.486  1.00  5.00
ATOM     70  CA  LEU F   6      96.166  98.756 101.423  1.00  5.00
ATOM     71  CB  LEU F   6      96.186 100.555 100.270  1.00  5.00
ATOM     72  CA  GLY F   7      94.264  99.658 104.515  1.00  5.00
TER
ATOM     73  CA  GLY G   1      92.785 104.196  95.927  1.00  5.00
ATOM     74  CA  VAL G   2      95.275 101.231  94.632  1.00  5.00
ATOM     75  CB  VAL G   2      95.456  99.827  95.182  1.00  5.00
ATOM     76  CA  ASN G   3      96.244  99.909  91.220  1.00  5.00
ATOM     77  CB  ASN G   3      98.113 100.550  91.776  1.00  5.00
ATOM     78  CA  TYR G   4      98.183  96.661  90.231  1.00  5.00
ATOM     79  CB  TYR G   4      97.063  93.747  91.293  1.00  5.00
ATOM     80  CA  PHE G   5      99.849  94.939  87.353  1.00  5.00
ATOM     81  CB  PHE G   5     100.856  97.720  87.305  1.00  5.00
ATOM     82  CA  LEU G   6     100.852  91.054  86.817  1.00  5.00
ATOM     83  CB  LEU G   6     101.394  89.152  87.403  1.00  5.00
ATOM     84  CA  GLY G   7     103.630  91.170  84.028  1.00  5.00
TER
ATOM     85  CA  GLY H   1      90.464  98.465 103.388  1.00  5.00
ATOM     86  CA  VAL H   2      91.568  96.404 100.255  1.00  5.00
ATOM     87  CB  VAL H   2      91.963  97.659  99.584  1.00  5.00
ATOM     88  CA  ASN H   3      94.133  93.710  99.008  1.00  5.00
ATOM     89  CB  ASN H   3      93.161  92.816 100.572  1.00  5.00
ATOM     90  CA  TYR H   4      95.418  92.778  95.656  1.00  5.00
ATOM     91  CB  TYR H   4      98.537  93.435  95.049  1.00  5.00
ATOM     92  CA  PHE H   5      96.753  89.308  94.450  1.00  5.00
ATOM     93  CB  PHE H   5      96.686  86.407  95.309  1.00  5.00
ATOM     94  CA  LEU H   6      99.111  88.385  91.433  1.00  5.00
ATOM     95  CB  LEU H   6     100.378  90.176  91.761  1.00  5.00
ATOM     96  CA  GLY H   7      98.944  84.706  90.308  1.00  5.00
TER
CONECT    1    2
CONECT    2    4    3
CONECT    4    6    5
CONECT    6    8    7
CONECT    8   10    9
CONECT   10   12   11
CONECT   13   14
CONECT   14   16   15
CONECT   16   18   17
CONECT   18   20   19
CONECT   20   22   21
CONECT   22   24   23
CONECT   25   26
CONECT   26   28   27
CONECT   28   30   29
CONECT   30   32   31
CONECT   32   34   33
CONECT   34   36   35
CONECT   37   38
CONECT   38   40   39
CONECT   40   42   41
CONECT   42   44   43
CONECT   44   46   45
CONECT   46   48   47
CONECT   49   50
CONECT   50   52   51
CONECT   52   54   53
CONECT   54   56   55
CONECT   56   58   57
CONECT   58   60   59
CONECT   61   62
CONECT   62   64   63
CONECT   64   66   65
CONECT   66   68   67
CONECT   68   70   69
CONECT   70   72   71
CONECT   73   74
CONECT   74   76   75
CONECT   76   78   77
CONECT   78   80   79
CONECT   80   82   81
CONECT   82   84   83
CONECT   85   86
CONECT   86   88   87
CONECT   88   90   89
CONECT   90   92   91
CONECT   92   94   93
CONECT   94   96   95
ENDMDL
REMARK s20 x 8              ENERGY    -6.90343E+01 RMS    0.00
CRYST1  184.640  184.640  184.640  90.00  90.00  90.00 P 1           1
ORIGX1       1.00000   0.00000   0.00000        0.00000
ORIGX2       0.00000   1.00000   0.00000        0.00000
ORIGX2       0.00000   0.00000   1.00000        0.00000
SCALE1       1.00000   0.00000   0.00000        0.00000
SCALE2       1.00000   0.00000   0.00000        0.00000
SCALE3       1.00000   0.00000   0.00000        0.00000
ATOM      1  CA  GLY A   1      85.057  85.627  91.484  1.00  5.00
ATOM      2  CA  VAL A   2      87.343  88.686  92.111  1.00  5.00
ATOM      3  CB  VAL A   2      88.442  88.086  91.484  1.00  5.00
ATOM      4  CA  ASN A   3      87.285  92.560  92.681  1.00  5.00
ATOM      5  CB  ASN A   3      85.553  93.169  91.966  1.00  5.00
ATOM      6  CA  TYR A   4      89.793  95.262  92.556  1.00  5.00
ATOM      7  CB  TYR A   4      91.388  95.121  89.654  1.00  5.00
ATOM      8  CA  PHE A   5      89.514  98.918  93.864  1.00  5.00
ATOM      9  CB  PHE A   5      88.775  97.204  96.200  1.00  5.00
ATOM     10  CA  LEU A   6      92.001 101.933  93.619  1.00  5.00
ATOM     11  CB  LEU A   6      93.313 102.047  92.049  1.00  5.00
ATOM     12  CA  GLY A   7      91.453 104.664  96.202  1.00  5.00
TER
ATOM     13  CA  GLY B   1      93.776  81.263  83.463  1.00  5.00
ATOM     14  CA  VAL B   2      92.761  84.873  83.982  1.00  5.00
ATOM     15  CB  VAL B   2      91.304  85.100  83.653  1.00  5.00
ATOM     16  CA  ASN B   3      94.680  87.585  86.002  1.00  5.00
ATOM     17  CB  ASN B   3      96.279  88.195  86.889  1.00  5.00
ATOM     18  CA  TYR B   4      94.093  91.277  87.156  1.00  5.00
ATOM     19  CB  TYR B   4      91.945  91.577  89.680  1.00  5.00
ATOM     20  CA  PHE B   5      96.233  94.221  88.082  1.00  5.00
ATOM     21  CB  PHE B   5      98.750  94.586  89.466  1.00  5.00
ATOM     22  CA  LEU B   6      95.509  97.521  89.645  1.00  5.00
ATOM     23  CB  LEU B   6      94.464  97.642  91.373  1.00  5.00
ATOM     24  CA  GLY B   7      98.049 100.390  90.036  1.00  5.00
TER
ATOM     25  CA  GLY C   1      86.229  87.256  85.312  1.00  5.00
ATOM     26  CA  VAL C   2      87.663  90.290  87.299  1.00  5.00
ATOM     27  CB  VAL C   2      88.861  89.897  86.536  1.00  5.00
ATOM     28  CA  ASN C   3      86.080  93.657  88.272  1.00  5.00
ATOM     29  CB  ASN C   3      84.181  93.147  87.725  1.00  5.00
ATOM     30  CA  TYR C   4      87.772  97.113  89.146  1.00  5.00
ATOM     31  CB  TYR C   4      85.181  98.823  87.648  1.00  5.00
ATOM     32  CA  PHE C   5      86.813 100.469  90.748  1.00  5.00
ATOM     33  CB  PHE C   5      84.441 102.327  91.536  1.00  5.00
ATOM     34  CA  LEU C   6      88.717 103.737  90.016  1.00  5.00
ATOM     35  CB  LEU C   6      89.584 103.560  88.079  1.00  5.00
ATOM     36  CA  GLY C   7      88.348 106.279  92.784  1.00  5.00
TER
ATOM     37  CA  GLY D   1      91.735  79.711  87.787  1.00  5.00
ATOM     38  CA  VAL D   2      91.439  83.630  88.017  1.00  5.00
ATOM     39  CB  VAL D   2      90.054  84.246  87.813  1.00  5.00
ATOM     40  CA  ASN D   3      93.827  85.910  89.885  1.00  5.00
ATOM     41  CB  ASN D   3      95.289  86.042  91.220  1.00  5.00
ATOM     42  CA  TYR D   4      93.876  89.517  91.202  1.00  5.00
ATOM     43  CB  TYR D   4      92.491  89.930  94.107  1.00  5.00
ATOM     44  CA  PHE D   5      96.775  92.057  92.155  1.00  5.00
ATOM     45  CB  PHE D   5      98.663  89.920  91.188  1.00  5.00
ATOM     46  CA  LEU D   6      96.866  95.167  94.342  1.00  5.00
ATOM     47  CB  LEU D   6      95.968  95.610  96.145  1.00  5.00
ATOM     48  CA  GLY D   7     100.003  97.431  93.573  1.00  5.00
TER
ATOM     49  CA  GLY E   1     102.325  94.351  96.233  1.00  5.00
ATOM     50  CA  VAL E   2      99.410  92.463  97.761  1.00  5.00
ATOM     51  CB  VAL E   2      98.432  92.711  98.879  1.00  5.00
ATOM     52  CA  ASN E   3      97.977  89.788  95.553  1.00  5.00
ATOM     53  CB  ASN E   3      98.987  88.239  96.382  1.00  5.00
ATOM     54  CA  TYR E   4      94.653  87.692  95.280  1.00  5.00
ATOM     55  CB  TYR E   4      93.224  87.934  98.379  1.00  5.00
ATOM     56  CA  PHE E   5      93.339  84.300  93.704  1.00  5.00
ATOM     57  CB  PHE E   5      94.026  81.549  93.824  1.00  5.00
ATOM     58  CA  LEU E   6      90.010  82.616  92.819  1.00  5.00
ATOM     59  CB  LEU E   6      88.092  83.041  93.615  1.00  5.00
ATOM     60  CA  GLY E   7      90.007  78.590  92.614  1.00  5.00
TER
ATOM     61  CA  GLY F   1      83.896  87.322 101.507  1.00  5.00
ATOM     62  CA  VAL F   2      87.633  88.044 101.774  1.00  5.00
ATOM     63  CB  VAL F   2      87.950  86.910 100.978  1.00  5.00
ATOM     64  CA  ASN F   3      89.352  91.521 101.521  1.00  5.00
ATOM     65  CB  ASN F   3      90.241  91.295 103.283  1.00  5.00
ATOM     66  CA  TYR F   4      92.873  92.763 100.886  1.00  5.00
ATOM     67  CB  TYR F   4      94.375  91.949  97.920  1.00  5.00
ATOM     68  CA  PHE F   5      94.357  96.137 101.243  1.00  5.00
ATOM     69  CB  PHE F   5      92.953  95.687 103.750  1.00  5.00
ATOM     70  CA  LEU F   6      97.673  97.686 100.055  1.00  5.00
ATOM     71  CB  LEU F   6      99.542  97.606  98.965  1.00  5.00
ATOM     72  CA  GLY F   7      98.361 100.599 101.967  1.00  5.00
TER
ATOM     73  CA  GLY G   1      95.693 103.764  98.506  1.00  5.00
ATOM     74  CA  VAL G   2      94.860 100.384  96.838  1.00  5.00
ATOM     75  CB  VAL G   2      95.940 100.353  95.884  1.00  5.00
ATOM     76  CA  ASN G   3      92.287  97.713  98.319  1.00  5.00
ATOM     77  CB  ASN G   3      91.201  98.648  99.726  1.00  5.00
ATOM     78  CA  TYR G   4      91.182  94.269  96.867  1.00  5.00
ATOM     79  CB  TYR G   4      92.837  93.873  93.900  1.00  5.00
ATOM     80  CA  PHE G   5      88.196  91.923  97.460  1.00  5.00
ATOM     81  CB  PHE G   5      85.784  91.848  99.219  1.00  5.00
ATOM     82  CA  LEU G   6      87.217  88.192  96.860  1.00  5.00
ATOM     83  CB  LEU G   6      88.882  86.909  96.286  1.00  5.00
ATOM     84  CA  GLY G   7      84.024  86.163  96.291  1.00  5.00
TER
ATOM     85  CA  GLY H   1      97.557  83.418  80.947  1.00  5.00
ATOM     86  CA  VAL H   2      95.176  86.372  80.140  1.00  5.00
ATOM     87  CB  VAL H   2      94.119  85.618  79.475  1.00  5.00
ATOM     88  CA  ASN H   3      95.444  89.822  81.895  1.00  5.00
ATOM     89  CB  ASN H   3      96.454  90.836  80.536  1.00  5.00
ATOM     90  CA  TYR H   4      93.110  92.835  83.212  1.00  5.00
ATOM     91  CB  TYR H   4      90.296  94.620  83.910  1.00  5.00
ATOM     92  CA  PHE H   5      93.892  96.518  84.340  1.00  5.00
ATOM     93  CB  PHE H   5      96.212  98.211  84.791  1.00  5.00
ATOM     94  CA  LEU H   6      92.398  99.174  86.760  1.00  5.00
ATOM     95  CB  LEU H   6      91.038  99.102  88.196  1.00  5.00
ATOM     96  CA  GLY H   7      94.147 102.645  86.404  1.00  5.00
TER
CONECT    1    2
CONECT    2    4    3
CONECT    4    6    5
CONECT    6    8    7
CONECT    8   10    9
CONECT   10   12   11
CONECT   13   14
CONECT   14   16   15
CONECT   16   18   17
CONECT   18   20   19
CONECT   20   22   21
CONECT   22   24   23
CONECT   25   26
CONECT   26   28   27
CONECT   28   30   29
CONECT   30   32   31
CONECT   32   34   33
CONECT   34   36   35
CONECT   37   38
CONECT   38   40   39
CONECT   40   42   41
CONECT   42   44   43
CONECT   44   46   45
CONECT   46   48   47
CONECT   49   50
CONECT   50   52   51
CONECT   52   54   53
CONECT   54   56   55
CONECT   56   58   57
CONECT   58   60   59
CONECT   61   62
CONECT   62   64   63
CONECT   64   66   65
CONECT   66   68   67
CONECT   68   70   69
CONECT   70   72   71
CONECT   73   74
CONECT   74   76   75
CONECT   76   78   77
CONECT   78   80   79
CONECT   80   82   81
CONECT   82   84   83
CONECT   85   86
CONECT   86   88   87
CONECT   88   90   89
CONECT   90   92   91
CONECT   92   94   93
CONECT   94   96   95
ENDMDL
REMARK s20 x 8              ENERGY    -6.90342E+01 RMS    0.00
CRYST1  184.640  184.640  184.640  90.00  90.00  90.00 P 1           1
ORIGX1       1.00000   0.00000   0.00000        0.00000
ORIGX2       0.00000   1.00000   0.00000        0.00000
ORIGX2       0.00000   0.00000   1.00000        0.00000
SCALE1       1.00000   0.00000   0.00000        0.00000
SCALE2       1.00000   0.00000   0.00000        0.00000
SCALE3       1.00000   0.00000   0.00000        0.00000
ATOM      1  CA  GLY A   1      85.164  86.415  84.184  1.00  5.00
ATOM      2  CA  VAL A   2      84.795  89.013  87.196  1.00  5.00
ATOM      3  CB  VAL A   2      85.101  88.545  88.598  1.00  5.00
ATOM      4  CA  ASN A   3      85.558  92.607  86.667  1.00  5.00
ATOM      5  CB  ASN A   3      83.704  93.112  86.680  1.00  5.00
ATOM      6  CA  TYR A   4      86.256  95.126  89.759  1.00  5.00
ATOM      7  CB  TYR A   4      88.392  94.631  92.351  1.00  5.00
ATOM      8  CA  PHE A   5      86.915  98.869  89.418  1.00  5.00
ATOM      9  CB  PHE A   5      86.042  97.691  86.877  1.00  5.00
ATOM     10  CA  LEU A   6      87.838 101.858  91.774  1.00  5.00
ATOM     11  CB  LEU A   6      89.436 102.386  92.914  1.00  5.00
ATOM     12  CA  GLY A   7      87.360 105.514  90.305  1.00  5.00
TER
ATOM     13  CA  GLY B   1      95.527 104.565  86.007  1.00  5.00
ATOM     14  CA  VAL B   2      96.579 100.873  86.097  1.00  5.00
ATOM     15  CB  VAL B   2      97.747 100.894  86.941  1.00  5.00
ATOM     16  CA  ASN B   3      94.927  97.476  85.445  1.00  5.00
ATOM     17  CB  ASN B   3      94.572  98.167  83.621  1.00  5.00
ATOM     18  CA  TYR B   4      95.259  93.794  86.852  1.00  5.00
ATOM     19  CB  TYR B   4      97.346  92.693  89.219  1.00  5.00
ATOM     20  CA  PHE B   5      94.193  90.311  85.798  1.00  5.00
ATOM     21  CB  PHE B   5      92.125  88.618  84.436  1.00  5.00
ATOM     22  CA  LEU B   6      94.162  87.299  88.065  1.00  5.00
ATOM     23  CB  LEU B   6      94.261  88.427  89.808  1.00  5.00
ATOM     24  CA  GLY B   7      93.841  83.749  86.581  1.00  5.00
TER
ATOM     25  CA  GLY C   1      91.638  80.764  95.410  1.00  5.00
ATOM     26  CA  VAL C   2      93.134  83.953  93.826  1.00  5.00
ATOM     27  CB  VAL C   2      92.810  84.031  92.441  1.00  5.00
ATOM     28  CA  ASN C   3      92.933  87.863  95.024  1.00  5.00
ATOM     29  CB  ASN C   3      93.198  86.868  96.680  1.00  5.00
ATOM     30  CA  TYR C   4      93.183  91.366  93.522  1.00  5.00
ATOM     31  CB  TYR C   4      90.471  91.447  91.616  1.00  5.00
ATOM     32  CA  PHE C   5      93.661  94.877  94.889  1.00  5.00
ATOM     33  CB  PHE C   5      94.791  92.858  96.836  1.00  5.00
ATOM     34  CA  LEU C   6      93.377  98.625  93.947  1.00  5.00
ATOM     35  CB  LEU C   6      92.106  98.052  92.353  1.00  5.00
ATOM     36  CA  GLY C   7      95.217 101.531  95.668  1.00  5.00
TER
ATOM     37  CA  GLY D   1      96.967  80.546  96.393  1.00  5.00
ATOM     38  CA  VAL D   2      97.912  83.944  94.823  1.00  5.00
ATOM     39  CB  VAL D   2      97.746  83.802  93.420  1.00  5.00
ATOM     40  CA  ASN D   3      97.162  87.650  95.604  1.00  5.00
ATOM     41  CB  ASN D   3      97.649  87.200  97.577  1.00  5.00
ATOM     42  CA  TYR D   4      97.519  90.526  93.378  1.00  5.00
ATOM     43  CB  TYR D   4      98.236  87.945  91.214  1.00  5.00
ATOM     44  CA  PHE D   5      97.776  94.426  93.667  1.00  5.00
ATOM     45  CB  PHE D   5      97.649  96.816  95.453  1.00  5.00
ATOM     46  CA  LEU D   6      97.507  97.518  91.117  1.00  5.00
ATOM     47  CB  LEU D   6      96.166  97.106  89.709  1.00  5.00
ATOM     48  CA  GLY D   7      99.473 100.659  92.015  1.00  5.00
TER
ATOM     49  CA  GLY E   1      90.964 101.079  98.734  1.00  5.00
ATOM     50  CA  VAL E   2      89.035  98.080  96.769  1.00  5.00
ATOM     51  CB  VAL E   2      88.344  98.056  95.492  1.00  5.00
ATOM     52  CA  ASN E   3      90.090  94.548  97.134  1.00  5.00
ATOM     53  CB  ASN E   3      90.223  94.929  99.110  1.00  5.00
ATOM     54  CA  TYR E   4      88.511  91.687  95.400  1.00  5.00
ATOM     55  CB  TYR E   4      85.964  91.472  93.150  1.00  5.00
ATOM     56  CA  PHE E   5      88.758  87.710  95.729  1.00  5.00
ATOM     57  CB  PHE E   5      89.850  85.280  97.241  1.00  5.00
ATOM     58  CA  LEU E   6      87.611  84.604  93.478  1.00  5.00
ATOM     59  CB  LEU E   6      87.005  84.157  91.428  1.00  5.00
ATOM     60  CA  GLY E   7      87.132  81.162  95.157  1.00  5.00
TER
ATOM     61  CA  GLY F   1     103.369  99.141  88.274  1.00  5.00
ATOM     62  CA  VAL F   2     101.378  96.016  89.349  1.00  5.00
ATOM     63  CB  VAL F   2     100.556  95.745  88.062  1.00  5.00
ATOM     64  CA  ASN F   3     102.051  93.716  92.573  1.00  5.00
ATOM     65  CB  ASN F   3     102.369  94.976  94.025  1.00  5.00
ATOM     66  CA  TYR F   4     101.505  89.929  92.786  1.00  5.00
ATOM     67  CB  TYR F   4     101.536  86.482  92.651  1.00  5.00
ATOM     68  CA  PHE F   5     101.771  88.159  96.129  1.00  5.00
ATOM     69  CB  PHE F   5     100.546  90.794  96.550  1.00  5.00
ATOM     70  CA  LEU F   6     101.554  84.566  97.304  1.00  5.00
ATOM     71  CB  LEU F   6     102.159  82.927  96.193  1.00  5.00
ATOM     72  CA  GLY F   7      99.773  83.731 100.450  1.00  5.00
TER
ATOM     73  CA  GLY G   1      89.627  84.096  86.851  1.00  5.00
ATOM     74  CA  VAL G   2      89.417  87.765  88.022  1.00  5.00
ATOM     75  CB  VAL G   2      89.647  87.765  89.420  1.00  5.00
ATOM     76  CA  ASN G   3      90.348  91.162  86.627  1.00  5.00
ATOM     77  CB  ASN G   3      88.589  91.624  85.844  1.00  5.00
ATOM     78  CA  TYR G   4      90.917  94.460  88.350  1.00  5.00
ATOM     79  CB  TYR G   4      93.531  93.642  90.451  1.00  5.00
ATOM     80  CA  PHE G   5      90.808  98.347  87.438  1.00  5.00
ATOM     81  CB  PHE G   5      90.904 100.097  84.987  1.00  5.00
ATOM     82  CA  LEU G   6      92.081 101.514  89.129  1.00  5.00
ATOM     83  CB  LEU G   6      94.005 101.738  89.952  1.00  5.00
ATOM     84  CA  GLY G   7      91.576 105.064  87.769  1.00  5.00
TER
ATOM     85  CA  GLY H   1      81.641  82.059  94.017  1.00  5.00
ATOM     86  CA  VAL H   2      83.411  85.419  94.206  1.00  5.00
ATOM     87  CB  VAL H   2      83.061  86.424  93.207  1.00  5.00
ATOM     88  CA  ASN H   3      84.376  87.556  97.232  1.00  5.00
ATOM     89  CB  ASN H   3      84.669  86.480  98.923  1.00  5.00
ATOM     90  CA  TYR H   4      84.668  91.379  97.804  1.00  5.00
ATOM     91  CB  TYR H   4      82.359  91.636  95.225  1.00  5.00
ATOM     92  CA  PHE H   5      86.661  93.343 100.437  1.00  5.00
ATOM     93  CB  PHE H   5      87.997  90.630 100.446  1.00  5.00
ATOM     94  CA  LEU H   6      86.299  96.888 101.905  1.00  5.00
ATOM     95  CB  LEU H   6      84.711  97.674 100.903  1.00  5.00
ATOM     96  CA  GLY H   7      89.308  98.916 103.439  1.00  5.00
TER
CONECT    1    2
CONECT    2    4    3
CONECT    4    6    5
CONECT    6    8    7
CONECT    8   10    9
CONECT   10   12   11
CONECT   13   14
CONECT   14   16   15
CONECT   16   18   17
CONECT   18   20   19
CONECT   20   22   21
CONECT   22   24   23
CONECT   25   26
CONECT   26   28   27
CONECT   28   30   29
CONECT   30   32   31
CONECT   32   34   33
CONECT   34   36   35
CONECT   37   38
CONECT   38   40   39
CONECT   40   42   41
CONECT   42   44   43
CONECT   44   46   45
CONECT   46   48   47
CONECT   49   50
CONECT   50   52   51
CONECT   52   54   53
CONECT   54   56   55
CONECT   56   58   57
CONECT   58   60   59
CONECT   61   62
CONECT   62   64   63
CONECT   64   66   65
CONECT   66   68   67
CONECT   68   70   69
CONECT   70   72   71
CONECT   73   74
CONECT   74   76   75
CONECT   76   78   77
CONECT   78   80   79
CONECT   80   82   81
CONECT   82   84   83
CONECT   85   86
CONECT   86   88   87
CONECT   88   90   89
CONECT   90   92   91
CONECT   92   94   93
CONECT   94   96   95
ENDMDL
REMARK s20 x 8              ENERGY    -6.90341E+01 RMS    0.00
CRYST1  184.640  184.640  184.640  90.00  90.00  90.00 P 1           1
ORIGX1       1.00000   0.00000   0.00000        0.00000
ORIGX2       0.00000   1.00000   0.00000        0.00000
ORIGX2       0.00000   0.00000   1.00000        0.00000
SCALE1       1.00000   0.00000   0.00000        0.00000
SCALE2       1.00000   0.00000   0.00000        0.00000
SCALE3       1.00000   0.00000   0.00000        0.00000
ATOM      1  CA  GLY A   1     102.544  85.122 100.109  1.00  5.00
ATOM      2  CA  VAL A   2      99.437  87.233  99.125  1.00  5.00
ATOM      3  CB  VAL A   2      98.650  86.099  98.588  1.00  5.00
ATOM      4  CA  ASN A   3      97.819  90.533 100.412  1.00  5.00
ATOM      5  CB  ASN A   3      98.185  91.692 101.982  1.00  5.00
ATOM      6  CA  TYR A   4      94.365  92.389 100.103  1.00  5.00
ATOM      7  CB  TYR A   4      92.492  90.663  97.880  1.00  5.00
ATOM      8  CA  PHE A   5      93.386  95.910 101.128  1.00  5.00
ATOM      9  CB  PHE A   5      96.252  95.643 100.739  1.00  5.00
ATOM     10  CA  LEU A   6      90.204  98.254 101.129  1.00  5.00
ATOM     11  CB  LEU A   6      88.175  97.708 101.067  1.00  5.00
ATOM     12  CA  GLY A   7      90.770 101.889 102.492  1.00  5.00
TER
ATOM     13  CA  GLY B   1      86.544  99.681  90.556  1.00  5.00
ATOM     14  CA  VAL B   2      89.039  97.022  91.809  1.00  5.00
ATOM     15  CB  VAL B   2      88.357  95.775  91.655  1.00  5.00
ATOM     16  CA  ASN B   3      92.909  96.644  91.756  1.00  5.00
ATOM     17  CB  ASN B   3      93.413  98.611  91.460  1.00  5.00
ATOM     18  CA  TYR B   4      95.667  94.036  92.019  1.00  5.00
ATOM     19  CB  TYR B   4      94.241  92.916  89.141  1.00  5.00
ATOM     20  CA  PHE B   5      99.534  94.351  92.473  1.00  5.00
ATOM     21  CB  PHE B   5      98.276  95.614  94.901  1.00  5.00
ATOM     22  CA  LEU B   6     102.107  91.609  91.733  1.00  5.00
ATOM     23  CB  LEU B   6     102.156  89.962  90.425  1.00  5.00
ATOM     24  CA  GLY B   7     105.783  91.459  92.747  1.00  5.00
TER
ATOM     25  CA  GLY C   1      81.460  91.996  81.698  1.00  5.00
ATOM     26  CA  VAL C   2      85.041  92.920  82.937  1.00  5.00
ATOM     27  CB  VAL C   2      85.643  94.254  82.966  1.00  5.00
ATOM     28  CA  ASN C   3      87.160  89.791  83.460  1.00  5.00
ATOM     29  CB  ASN C   3      87.081  89.733  81.442  1.00  5.00
ATOM     30  CA  TYR C   4      90.810  91.022  83.839  1.00  5.00
ATOM     31  CB  TYR C   4      90.378  94.063  82.381  1.00  5.00
ATOM     32  CA  PHE C   5      94.052  89.237  84.675  1.00  5.00
ATOM     33  CB  PHE C   5      94.167  88.987  81.751  1.00  5.00
ATOM     34  CA  LEU C   6      97.344  90.833  86.019  1.00  5.00
ATOM     35  CB  LEU C   6      98.366  91.861  87.679  1.00  5.00
ATOM     36  CA  GLY C   7     100.349  88.277  86.002  1.00  5.00
TER
ATOM     37  CA  GLY D   1      79.750  92.666  86.360  1.00  5.00
ATOM     38  CA  VAL D   2      83.680  93.413  86.804  1.00  5.00
ATOM     39  CB  VAL D   2      84.521  94.406  87.624  1.00  5.00
ATOM     40  CA  ASN D   3      85.921  90.635  88.259  1.00  5.00
ATOM     41  CB  ASN D   3      84.577  89.209  87.892  1.00  5.00
ATOM     42  CA  TYR D   4      89.749  90.923  88.368  1.00  5.00
ATOM     43  CB  TYR D   4      90.821  92.723  91.105  1.00  5.00
ATOM     44  CA  PHE D   5      92.540  88.291  89.055  1.00  5.00
ATOM     45  CB  PHE D   5      90.695  87.707  86.743  1.00  5.00
ATOM     46  CA  LEU D   6      96.362  88.074  90.328  1.00  5.00
ATOM     47  CB  LEU D   6      97.063  89.739  91.590  1.00  5.00
ATOM     48  CA  GLY D   7      99.259  85.838  89.063  1.00  5.00
TER
ATOM     49  CA  GLY E   1      86.426  98.419  86.215  1.00  5.00
ATOM     50  CA  VAL E   2      89.578  96.415  86.926  1.00  5.00
ATOM     51  CB  VAL E   2      89.082  94.986  86.701  1.00  5.00
ATOM     52  CA  ASN E   3      93.180  97.489  87.379  1.00  5.00
ATOM     53  CB  ASN E   3      93.978  99.309  87.892  1.00  5.00
ATOM     54  CA  TYR E   4      96.694  95.585  87.372  1.00  5.00
ATOM     55  CB  TYR E   4      95.533  94.193  84.752  1.00  5.00
ATOM     56  CA  PHE E   5     100.228  96.379  88.647  1.00  5.00
ATOM     57  CB  PHE E   5      98.953  98.481  90.422  1.00  5.00
ATOM     58  CA  LEU E   6     103.504  94.637  87.845  1.00  5.00
ATOM     59  CB  LEU E   6     102.564  93.432  86.348  1.00  5.00
ATOM     60  CA  GLY E   7     106.603  95.349  90.058  1.00  5.00
TER
ATOM     61  CA  GLY F   1      78.939  94.034  91.281  1.00  5.00
ATOM     62  CA  VAL F   2      82.594  94.458  92.166  1.00  5.00
ATOM     63  CB  VAL F   2      83.303  95.692  92.590  1.00  5.00
ATOM     64  CA  ASN F   3      85.007  91.450  92.409  1.00  5.00
ATOM     65  CB  ASN F   3      84.328  89.610  92.307  1.00  5.00
ATOM     66  CA  TYR F   4      88.635  90.934  92.969  1.00  5.00
ATOM     67  CB  TYR F   4      89.612  92.744  95.712  1.00  5.00
ATOM     68  CA  PHE F   5      91.279  87.888  93.265  1.00  5.00
ATOM     69  CB  PHE F   5      88.967  87.289  91.551  1.00  5.00
ATOM     70  CA  LEU F   6      94.867  87.223  94.949  1.00  5.00
ATOM     71  CB  LEU F   6      95.661  88.633  96.415  1.00  5.00
ATOM     72  CA  GLY F   7      96.801  84.262  94.188  1.00  5.00
TER
ATOM     73  CA  GLY G   1      87.054 100.841  95.503  1.00  5.00
ATOM     74  CA  VAL G   2      89.239  97.860  96.768  1.00  5.00
ATOM     75  CB  VAL G   2      88.168  97.039  96.326  1.00  5.00
ATOM     76  CA  ASN G   3      93.023  96.707  96.126  1.00  5.00
ATOM     77  CB  ASN G   3      94.295  98.402  95.992  1.00  5.00
ATOM     78  CA  TYR G   4      95.445  93.625  96.360  1.00  5.00
ATOM     79  CB  TYR G   4      94.109  91.635  93.954  1.00  5.00
ATOM     80  CA  PHE G   5      99.065  92.280  96.537  1.00  5.00
ATOM     81  CB  PHE G   5     101.611  92.269  98.123  1.00  5.00
ATOM     82  CA  LEU G   6     100.890  88.957  95.527  1.00  5.00
ATOM     83  CB  LEU G   6     100.496  87.433  94.148  1.00  5.00
ATOM     84  CA  GLY G   7     104.465  87.976  96.522  1.00  5.00
TER
ATOM     85  CA  GLY H   1      78.289  94.294  96.640  1.00  5.00
ATOM     86  CA  VAL H   2      82.307  93.999  96.891  1.00  5.00
ATOM     87  CB  VAL H   2      82.688  94.421  98.203  1.00  5.00
ATOM     88  CA  ASN H   3      84.268  90.377  96.648  1.00  5.00
ATOM     89  CB  ASN H   3      82.569  89.455  96.136  1.00  5.00
ATOM     90  CA  TYR H   4      87.802  89.725  97.300  1.00  5.00
ATOM     91  CB  TYR H   4      86.936  91.863  99.621  1.00  5.00
ATOM     92  CA  PHE H   5      89.355  86.300  96.647  1.00  5.00
ATOM     93  CB  PHE H   5      87.369  84.672  94.986  1.00  5.00
ATOM     94  CA  LEU H   6      92.374  84.350  97.812  1.00  5.00
ATOM     95  CB  LEU H   6      93.772  85.190  99.152  1.00  5.00
ATOM     96  CA  GLY H   7      93.562  81.208  95.926  1.00  5.00
TER
CONECT    1    2
CONECT    2    4    3
CONECT    4    6    5
CONECT    6    8    7
CONECT    8   10    9
CONECT   10   12   11
CONECT   13   14
CONECT   14   16   15
CONECT   16   18   17
CONECT   18   20   19
CONECT   20   22   21
CONECT   22   24   23
CONECT   25   26
CONECT   26   28   27
CONECT   28   30   29
CONECT   30   32   31
CONECT   32   34   33
CONECT   34   36   35
CONECT   37   38
CONECT   38   40   39
CONECT   40   42   41
CONECT   42   44   43
CONECT   44   46   45
CONECT   46   48   47
CONECT   49   50
CONECT   50   52   51
CONECT   52   54   53
CONECT   54   56   55
CONECT   56   58   57
CONECT   58   60   59
CONECT   61   62
CONECT   62   64   63
CONECT   64   66   65
CONECT   66   68   67
CONECT   68   70   69
CONECT   70   72   71
CONECT   73   74
CONECT   74   76   75
CONECT   76   78   77
CONECT   78   80   79
CONECT   80   82   81
CONECT   82   84   83
CONECT   85   86
CONECT   86   88   87
CONECT   88   90   89
CONECT   90   92   91
CONECT   92   94   93
CONECT   94   96   95
ENDMDL
REMARK s20 x 8              ENERGY    -6.90340E+01 RMS    0.00
CRYST1  184.640  184.640  184.640  90.00  90.00  90.00 P 1           1
ORIGX1       1.00000   0.00000   0.00000        0.00000
ORIGX2       0.00000   1.00000   0.00000        0.00000
ORIGX2       0.00000   0.00000   1.00000        0.00000
SCALE1       1.00000   0.00000   0.00000        0.00000
SCALE2       1.00000   0.00000   0.00000        0.00000
SCALE3       1.00000   0.00000   0.00000        0.00000
ATOM      1  CA  GLY A   1      83.284  97.746  88.654  1.00  5.00
ATOM      2  CA  VAL A   2      85.511  94.689  89.292  1.00  5.00
ATOM      3  CB  VAL A   2      86.687  94.381  88.431  1.00  5.00
ATOM      4  CA  ASN A   3      86.262  93.314  92.893  1.00  5.00
ATOM      5  CB  ASN A   3      84.699  92.667  93.841  1.00  5.00
ATOM      6  CA  TYR A   4      88.441  90.272  94.551  1.00  5.00
ATOM      7  CB  TYR A   4      91.344  90.819  93.292  1.00  5.00
ATOM      8  CA  PHE A   5      89.235  88.659  97.933  1.00  5.00
ATOM      9  CB  PHE A   5      86.414  89.696  98.096  1.00  5.00
ATOM     10  CA  LEU A   6      91.686  86.233  99.419  1.00  5.00
ATOM     11  CB  LEU A   6      93.650  86.098  99.899  1.00  5.00
ATOM     12  CA  GLY A   7      90.773  84.113 102.623  1.00  5.00
TER
ATOM     13  CA  GLY B   1     100.952  98.238  81.884  1.00  5.00
ATOM     14  CA  VAL B   2     101.157  99.036  85.716  1.00  5.00
ATOM     15  CB  VAL B   2     100.242 100.244  86.234  1.00  5.00
ATOM     16  CA  ASN B   3     100.498  96.409  88.443  1.00  5.00
ATOM     17  CB  ASN B   3     101.604  96.000  90.033  1.00  5.00
ATOM     18  CA  TYR B   4      99.171  97.036  92.059  1.00  5.00
ATOM     19  CB  TYR B   4      98.578 100.392  91.812  1.00  5.00
ATOM     20  CA  PHE B   5      99.378  95.003  95.246  1.00  5.00
ATOM     21  CB  PHE B   5     101.316  93.139  94.007  1.00  5.00
ATOM     22  CA  LEU B   6      97.538  94.671  98.570  1.00  5.00
ATOM     23  CB  LEU B   6      95.635  94.046  99.271  1.00  5.00
ATOM     24  CA  GLY B   7      99.605  93.949 101.728  1.00  5.00
TER
ATOM     25  CA  GLY C   1      88.263 100.368  88.214  1.00  5.00
ATOM     26  CA  VAL C   2      89.362  97.199  89.950  1.00  5.00
ATOM     27  CB  VAL C   2      90.580  96.988  89.045  1.00  5.00
ATOM     28  CA  ASN C   3      89.488  96.486  93.688  1.00  5.00
ATOM     29  CB  ASN C   3      87.415  96.210  93.816  1.00  5.00
ATOM     30  CA  TYR C   4      91.368  93.569  95.767  1.00  5.00
ATOM     31  CB  TYR C   4      94.401  94.587  94.735  1.00  5.00
ATOM     32  CA  PHE C   5      91.037  92.123  99.346  1.00  5.00
ATOM     33  CB  PHE C   5      90.103  91.567 102.232  1.00  5.00
ATOM     34  CA  LEU C   6      93.730  90.098 101.644  1.00  5.00
ATOM     35  CB  LEU C   6      95.901  89.956 101.751  1.00  5.00
ATOM     36  CA  GLY C   7      92.624  88.806 105.247  1.00  5.00
TER
ATOM     37  CA  GLY D   1      95.985  98.733  80.991  1.00  5.00
ATOM     38  CA  VAL D   2      96.133  98.305  84.742  1.00  5.00
ATOM     39  CB  VAL D   2      95.761  99.691  85.240  1.00  5.00
ATOM     40  CA  ASN D   3      96.206  95.239  87.104  1.00  5.00
ATOM     41  CB  ASN D   3      97.849  94.284  86.698  1.00  5.00
ATOM     42  CA  TYR D   4      95.836  94.391  90.652  1.00  5.00
ATOM     43  CB  TYR D   4      92.636  94.188  91.365  1.00  5.00
ATOM     44  CA  PHE D   5      97.132  91.634  92.954  1.00  5.00
ATOM     45  CB  PHE D   5      98.711  89.096  92.566  1.00  5.00
ATOM     46  CA  LEU D   6      96.585  89.802  96.443  1.00  5.00
ATOM     47  CB  LEU D   6      94.652  90.225  96.925  1.00  5.00
ATOM     48  CA  GLY D   7      98.993  87.852  98.801  1.00  5.00
TER
ATOM     49  CA  GLY E   1      96.051  84.901  96.180  1.00  5.00
ATOM     50  CA  VAL E   2      93.732  86.859  93.759  1.00  5.00
ATOM     51  CB  VAL E   2      92.386  87.051  94.439  1.00  5.00
ATOM     52  CA  ASN E   3      94.657  89.143  90.533  1.00  5.00
ATOM     53  CB  ASN E   3      95.863  87.558  90.370  1.00  5.00
ATOM     54  CA  TYR E   4      92.552  91.651  88.731  1.00  5.00
ATOM     55  CB  TYR E   4      89.358  91.184  89.783  1.00  5.00
ATOM     56  CA  PHE E   5      92.768  93.651  85.532  1.00  5.00
ATOM     57  CB  PHE E   5      94.520  94.004  83.114  1.00  5.00
ATOM     58  CA  LEU E   6      91.084  96.631  83.835  1.00  5.00
ATOM     59  CB  LEU E   6      90.644  98.640  83.967  1.00  5.00
ATOM     60  CA  GLY E   7      91.456  96.521  79.981  1.00  5.00
TER
ATOM     61  CA  GLY F   1      86.569  95.799  79.747  1.00  5.00
ATOM     62  CA  VAL F   2      87.544  94.099  83.183  1.00  5.00
ATOM     63  CB  VAL F   2      86.128  94.223  83.549  1.00  5.00
ATOM     64  CA  ASN F   3      89.861  90.988  83.665  1.00  5.00
ATOM     65  CB  ASN F   3      90.642  90.483  81.890  1.00  5.00
ATOM     66  CA  TYR F   4      90.738  88.515  86.734  1.00  5.00
ATOM     67  CB  TYR F   4      87.294  88.113  86.154  1.00  5.00
ATOM     68  CA  PHE F   5      93.559  85.989  87.550  1.00  5.00
ATOM     69  CB  PHE F   5      94.578  88.106  85.698  1.00  5.00
ATOM     70  CA  LEU F   6      93.996  83.016  89.895  1.00  5.00
ATOM     71  CB  LEU F   6      92.491  81.840  88.918  1.00  5.00
ATOM     72  CA  GLY F   7      97.540  81.891  90.939  1.00  5.00
TER
ATOM     73  CA  GLY G   1      90.285  80.001  99.655  1.00  5.00
ATOM     74  CA  VAL G   2      90.629  82.635  96.752  1.00  5.00
ATOM     75  CB  VAL G   2      91.374  82.528  95.431  1.00  5.00
ATOM     76  CA  ASN G   3      87.537  84.630  95.319  1.00  5.00
ATOM     77  CB  ASN G   3      86.309  84.917  96.940  1.00  5.00
ATOM     78  CA  TYR G   4      86.512  87.289  92.518  1.00  5.00
ATOM     79  CB  TYR G   4      89.676  86.908  91.236  1.00  5.00
ATOM     80  CA  PHE G   5      83.180  88.943  92.160  1.00  5.00
ATOM     81  CB  PHE G   5      82.308  88.194  94.837  1.00  5.00
ATOM     82  CA  LEU G   6      82.182  91.611  89.463  1.00  5.00
ATOM     83  CB  LEU G   6      82.680  91.456  87.686  1.00  5.00
ATOM     84  CA  GLY G   7      79.680  94.394  89.867  1.00  5.00
TER
ATOM     85  CA  GLY H   1      93.844 102.548  89.170  1.00  5.00
ATOM     86  CA  VAL H   2      93.508  99.273  91.030  1.00  5.00
ATOM     87  CB  VAL H   2      94.877  98.732  90.374  1.00  5.00
ATOM     88  CA  ASN H   3      93.443  99.406  94.846  1.00  5.00
ATOM     89  CB  ASN H   3      92.556 101.165  94.400  1.00  5.00
ATOM     90  CA  TYR H   4      94.022  96.896  97.495  1.00  5.00
ATOM     91  CB  TYR H   4      96.988  98.103  96.348  1.00  5.00
ATOM     92  CA  PHE H   5      92.279  96.073 100.884  1.00  5.00
ATOM     93  CB  PHE H   5      89.562  95.654  99.529  1.00  5.00
ATOM     94  CA  LEU H   6      93.975  94.523 103.774  1.00  5.00
ATOM     95  CB  LEU H   6      95.705  95.691 104.123  1.00  5.00
ATOM     96  CA  GLY H   7      91.937  93.197 106.458  1.00  5.00
TER
CONECT    1    2
CONECT    2    4    3
CONECT    4    6    5
CONECT    6    8    7
CONECT    8   10    9
CONECT   10   12   11
CONECT   13   14
CONECT   14   16   15
CONECT   16   18   17
CONECT   18   20   19
CONECT   20   22   21
CONECT   22   24   23
CONECT   25   26
CONECT   26   28   27
CONECT   28   30   29
CONECT   30   32   31
CONECT   32   34   33
CONECT   34   36   35
CONECT   37   38
CONECT   38   40   39
CONECT   40   42   41
CONECT   42   44   43
CONECT   44   46   45
CONECT   46   48   47
CONECT   49   50
CONECT   50   52   51
CONECT   52   54   53
CONECT   54   56   55
CONECT   56   58   57
CONECT   58   60   59
CONECT   61   62
CONECT   62   64   63
CONECT   64   66   65
CONECT   66   68   67
CONECT   68   70   69
CONECT   70   72   71
CONECT   73   74
CONECT   74   76   75
CONECT   76   78   77
CONECT   78   80   79
CONECT   80   82   81
CONECT   82   84   83
CONECT   85   86
CONECT   86   88   87
CONECT   88   90   89
CONECT   90   92   91
CONECT   92   94   93
CONECT   94   96   95
ENDMDL
REMARK s20 x 8              ENERGY    -6.90339E+01 RMS    0.00
CRYST1  184.640  184.640  184.640  90.00  90.00  90.00 P 1           1
ORIGX1       1.00000   0.00000   0.00000        0.00000
ORIGX2       0.00000   1.00000   0.00000        0.00000
ORIGX2       0.00000   0.00000   1.00000        0.00000
SCALE1       1.00000   0.00000   0.00000        0.00000
SCALE2       1.00000   0.00000   0.00000        0.00000
SCALE3       1.00000   0.00000   0.00000        0.00000
ATOM      1  CA  GLY A   1      88.999  81.568  99.223  1.00  5.00
ATOM      2  CA  VAL A   2      87.458  85.146  99.569  1.00  5.00
ATOM      3  CB  VAL A   2      88.792  85.612 100.172  1.00  5.00
ATOM      4  CA  ASN A   3      85.957  87.687  97.216  1.00  5.00
ATOM      5  CB  ASN A   3      84.706  88.013  95.587  1.00  5.00
ATOM      6  CA  TYR A   4      85.384  91.478  96.210  1.00  5.00
ATOM      7  CB  TYR A   4      87.988  93.659  95.838  1.00  5.00
ATOM      8  CA  PHE A   5      82.698  93.380  94.093  1.00  5.00
ATOM      9  CB  PHE A   5      79.854  94.186  94.823  1.00  5.00
ATOM     10  CA  LEU A   6      82.177  96.890  92.483  1.00  5.00
ATOM     11  CB  LEU A   6      83.449  98.579  93.072  1.00  5.00
ATOM     12  CA  GLY A   7      78.500  97.371  91.706  1.00  5.00
TER
ATOM     13  CA  GLY B   1     105.181  90.837  96.646  1.00  5.00
ATOM     14  CA  VAL B   2     101.928  91.032  94.563  1.00  5.00
ATOM     15  CB  VAL B   2     101.224  89.798  95.067  1.00  5.00
ATOM     16  CA  ASN B   3      99.640  94.019  93.695  1.00  5.00
ATOM     17  CB  ASN B   3      99.325  95.991  93.653  1.00  5.00
ATOM     18  CA  TYR B   4      96.336  93.972  91.508  1.00  5.00
ATOM     19  CB  TYR B   4      93.833  91.932  91.961  1.00  5.00
ATOM     20  CA  PHE B   5      94.139  96.532  89.808  1.00  5.00
ATOM     21  CB  PHE B   5      94.566  99.303  88.668  1.00  5.00
ATOM     22  CA  LEU B   6      90.522  96.299  88.518  1.00  5.00
ATOM     23  CB  LEU B   6      89.494  94.574  88.306  1.00  5.00
ATOM     24  CA  GLY B   7      89.003  99.225  86.401  1.00  5.00
TER
ATOM     25  CA  GLY C   1      90.006  96.373  82.015  1.00  5.00
ATOM     26  CA  VAL C   2      91.935  94.173  84.443  1.00  5.00
ATOM     27  CB  VAL C   2      90.947  93.047  84.574  1.00  5.00
ATOM     28  CA  ASN C   3      95.601  94.760  85.333  1.00  5.00
ATOM     29  CB  ASN C   3      96.788  96.323  84.994  1.00  5.00
ATOM     30  CA  TYR C   4      98.094  93.094  87.949  1.00  5.00
ATOM     31  CB  TYR C   4      99.187  90.306  86.381  1.00  5.00
ATOM     32  CA  PHE C   5     101.605  94.067  89.032  1.00  5.00
ATOM     33  CB  PHE C   5      99.977  96.499  89.285  1.00  5.00
ATOM     34  CA  LEU C   6     104.502  92.537  91.184  1.00  5.00
ATOM     35  CB  LEU C   6     103.730  90.801  90.703  1.00  5.00
ATOM     36  CA  GLY C   7     106.998  94.730  93.276  1.00  5.00
TER
ATOM     37  CA  GLY D   1      86.826 100.918  90.694  1.00  5.00
ATOM     38  CA  VAL D   2      88.648  98.190  92.728  1.00  5.00
ATOM     39  CB  VAL D   2      87.785  96.978  92.541  1.00  5.00
ATOM     40  CA  ASN D   3      92.301  97.688  93.716  1.00  5.00
ATOM     41  CB  ASN D   3      92.936  99.544  93.020  1.00  5.00
ATOM     42  CA  TYR D   4      94.132  94.423  95.411  1.00  5.00
ATOM     43  CB  TYR D   4      91.763  92.124  95.435  1.00  5.00
ATOM     44  CA  PHE D   5      97.168  93.715  97.351  1.00  5.00
ATOM     45  CB  PHE D   5      99.909  94.539  98.293  1.00  5.00
ATOM     46  CA  LEU D   6      98.534  90.547  98.897  1.00  5.00
ATOM     47  CB  LEU D   6      97.491  88.639  98.822  1.00  5.00
ATOM     48  CA  GLY D   7     101.635  90.866 101.133  1.00  5.00
TER
ATOM     49  CA  GLY E   1      83.012  92.356  82.276  1.00  5.00
ATOM     50  CA  VAL E   2      86.097  92.663  84.398  1.00  5.00
ATOM     51  CB  VAL E   2      86.232  94.185  84.584  1.00  5.00
ATOM     52  CA  ASN E   3      87.751  90.275  87.100  1.00  5.00
ATOM     53  CB  ASN E   3      87.311  88.555  87.894  1.00  5.00
ATOM     54  CA  TYR E   4      90.783  90.195  89.276  1.00  5.00
ATOM     55  CB  TYR E   4      93.254  92.191  88.612  1.00  5.00
ATOM     56  CA  PHE E   5      92.537  87.500  91.575  1.00  5.00
ATOM     57  CB  PHE E   5      92.609  84.756  92.746  1.00  5.00
ATOM     58  CA  LEU E   6      95.288  88.180  94.255  1.00  5.00
ATOM     59  CB  LEU E   6      96.230  89.968  94.695  1.00  5.00
ATOM     60  CA  GLY E   7      96.776  84.860  95.179  1.00  5.00
TER
ATOM     61  CA  GLY F   1      96.874  88.022 104.604  1.00  5.00
ATOM     62  CA  VAL F   2      94.821  89.958 102.085  1.00  5.00
ATOM     63  CB  VAL F   2      93.336  89.643 102.215  1.00  5.00
ATOM     64  CA  ASN F   3      94.511  93.790 101.558  1.00  5.00
ATOM     65  CB  ASN F   3      95.979  95.307 101.904  1.00  5.00
ATOM     66  CA  TYR F   4      91.985  95.183  99.298  1.00  5.00
ATOM     67  CB  TYR F   4      90.023  92.500  99.314  1.00  5.00
ATOM     68  CA  PHE F   5      91.120  98.889  98.071  1.00  5.00
ATOM     69  CB  PHE F   5      93.939  98.235  97.190  1.00  5.00
ATOM     70  CA  LEU F   6      87.696 100.567  97.103  1.00  5.00
ATOM     71  CB  LEU F   6      86.469  98.840  97.293  1.00  5.00
ATOM     72  CA  GLY F   7      86.914 103.899  95.216  1.00  5.00
TER
ATOM     73  CA  GLY G   1     101.105  85.757  92.169  1.00  5.00
ATOM     74  CA  VAL G   2      98.579  88.427  90.879  1.00  5.00
ATOM     75  CB  VAL G   2      98.706  89.885  91.118  1.00  5.00
ATOM     76  CA  ASN G   3      96.182  87.313  88.002  1.00  5.00
ATOM     77  CB  ASN G   3      94.826  85.860  87.600  1.00  5.00
ATOM     78  CA  TYR G   4      93.329  89.571  86.252  1.00  5.00
ATOM     79  CB  TYR G   4      94.473  89.914  83.172  1.00  5.00
ATOM     80  CA  PHE G   5      90.482  88.572  83.804  1.00  5.00
ATOM     81  CB  PHE G   5      88.147  86.885  83.625  1.00  5.00
ATOM     82  CA  LEU G   6      89.008  90.656  81.200  1.00  5.00
ATOM     83  CB  LEU G   6      90.330  91.650  79.875  1.00  5.00
ATOM     84  CA  GLY G   7      85.482  89.632  80.080  1.00  5.00
TER
ATOM     85  CA  GLY H   1      94.086  84.061  98.193  1.00  5.00
ATOM     86  CA  VAL H   2      91.507  86.862  97.218  1.00  5.00
ATOM     87  CB  VAL H   2      92.326  88.088  97.560  1.00  5.00
ATOM     88  CA  ASN H   3      89.307  87.444  94.183  1.00  5.00
ATOM     89  CB  ASN H   3      88.400  86.870  92.563  1.00  5.00
ATOM     90  CA  TYR H   4      87.771  90.728  92.851  1.00  5.00
ATOM     91  CB  TYR H   4      90.030  93.162  92.170  1.00  5.00
ATOM     92  CA  PHE H   5      85.033  91.718  90.309  1.00  5.00
ATOM     93  CB  PHE H   5      82.102  91.050  89.855  1.00  5.00
ATOM     94  CA  LEU H   6      83.709  94.708  88.675  1.00  5.00
ATOM     95  CB  LEU H   6      85.225  96.129  88.770  1.00  5.00
ATOM     96  CA  GLY H   7      80.082  94.427  87.376  1.00  5.00
TER
CONECT    1    2
CONECT    2    4    3
CONECT    4    6    5
CONECT    6    8    7
CONECT    8   10    9
CONECT   10   12   11
CONECT   13   14
CONECT   14   16   15
CONECT   16   18   17
CONECT   18   20   19
CONECT   20   22   21
CONECT   22   24   23
CONECT   25   26
CONECT   26   28   27
CONECT   28   30   29
CONECT   30   32   31
CONECT   32   34   33
CONECT   34   36   35
CONECT   37   38
CONECT   38   40   39
CONECT   40   42   41
CONECT   42   44   43
CONECT   44   46   45
CONECT   46   48   47
CONECT   49   50
CONECT   50   52   51
CONECT   52   54   53
CONECT   54   56   55
CONECT   56   58   57
CONECT   58   60   59
CONECT   61   62
CONECT   62   64   63
CONECT   64   66   65
CONECT   66   68   67
CONECT   68   70   69
CONECT   70   72   71
CONECT   73   74
CONECT   74   76   75
CONECT   76   78   77
CONECT   78   80   79
CONECT   80   82   81
CONECT   82   84   83
CONECT   85   86
CONECT   86   88   87
CONECT   88   90   89
CONECT   90   92   91
CONECT   92   94   93
CONECT   94   96   95
ENDMDL
REMARK s20 x 8              ENERGY    -6.90339E+01 RMS    0.00
CRYST1  184.640  184.640  184.640  90.00  90.00  90.00 P 1           1
ORIGX1       1.00000   0.00000   0.00000        0.00000
ORIGX2       0.00000   1.00000   0.00000        0.00000
ORIGX2       0.00000   0.00000   1.00000        0.00000
SCALE1       1.00000   0.00000   0.00000        0.00000
SCALE2       1.00000   0.00000   0.00000        0.00000
SCALE3       1.00000   0.00000   0.00000        0.00000
ATOM      1  CA  GLY A   1      98.484 103.032  98.872  1.00  5.00
ATOM      2  CA  VAL A   2      97.925  99.038  99.616  1.00  5.00
ATOM      3  CB  VAL A   2      97.420  98.387 100.972  1.00  5.00
ATOM      4  CA  ASN A   3      98.962  96.276  97.456  1.00  5.00
ATOM      5  CB  ASN A   3     100.451  97.423  96.572  1.00  5.00
ATOM      6  CA  TYR A   4      97.815  92.763  97.655  1.00  5.00
ATOM      7  CB  TYR A   4      96.076  90.388  99.477  1.00  5.00
ATOM      8  CA  PHE A   5      98.625  89.397  95.924  1.00  5.00
ATOM      9  CB  PHE A   5     100.205  87.793  93.881  1.00  5.00
ATOM     10  CA  LEU A   6      96.897  85.807  95.629  1.00  5.00
ATOM     11  CB  LEU A   6      94.990  86.164  96.407  1.00  5.00
ATOM     12  CA  GLY A   7      97.988  81.963  94.913  1.00  5.00
TER
ATOM     13  CA  GLY B   1      89.144  79.205  90.958  1.00  5.00
ATOM     14  CA  VAL B   2      91.075  82.225  92.866  1.00  5.00
ATOM     15  CB  VAL B   2      92.427  82.860  92.987  1.00  5.00
ATOM     16  CA  ASN B   3      89.665  85.790  93.521  1.00  5.00
ATOM     17  CB  ASN B   3      88.394  86.872  94.901  1.00  5.00
ATOM     18  CA  TYR B   4      90.658  89.127  95.223  1.00  5.00
ATOM     19  CB  TYR B   4      92.609  90.169  92.862  1.00  5.00
ATOM     20  CA  PHE B   5      88.892  92.108  96.898  1.00  5.00
ATOM     21  CB  PHE B   5      88.285  90.283  99.082  1.00  5.00
ATOM     22  CA  LEU B   6      89.961  95.752  97.429  1.00  5.00
ATOM     23  CB  LEU B   6      91.269  96.275  95.841  1.00  5.00
ATOM     24  CA  GLY B   7      88.912  98.245 100.290  1.00  5.00
TER
ATOM     25  CA  GLY C   1      99.073  86.548  85.884  1.00  5.00
ATOM     26  CA  VAL C   2      96.682  89.428  86.775  1.00  5.00
ATOM     27  CB  VAL C   2      95.214  89.153  87.178  1.00  5.00
ATOM     28  CA  ASN C   3      96.888  92.819  88.431  1.00  5.00
ATOM     29  CB  ASN C   3      98.378  93.107  87.066  1.00  5.00
ATOM     30  CA  TYR C   4      94.168  95.093  89.852  1.00  5.00
ATOM     31  CB  TYR C   4      91.849  94.022  91.997  1.00  5.00
ATOM     32  CA  PHE C   5      94.340  98.882  90.761  1.00  5.00
ATOM     33  CB  PHE C   5      96.589  98.233  88.928  1.00  5.00
ATOM     34  CA  LEU C   6      91.954 101.491  92.306  1.00  5.00
ATOM     35  CB  LEU C   6      90.905 101.923  94.060  1.00  5.00
ATOM     36  CA  GLY C   7      93.158 104.850  90.991  1.00  5.00
TER
ATOM     37  CA  GLY D   1      98.847  84.372  90.208  1.00  5.00
ATOM     38  CA  VAL D   2      96.558  87.276  90.794  1.00  5.00
ATOM     39  CB  VAL D   2      95.109  87.062  91.220  1.00  5.00
ATOM     40  CA  ASN D   3      97.041  90.752  92.368  1.00  5.00
ATOM     41  CB  ASN D   3      98.271  92.378  92.631  1.00  5.00
ATOM     42  CA  TYR D   4      94.794  93.500  93.861  1.00  5.00
ATOM     43  CB  TYR D   4      93.423  91.731  96.309  1.00  5.00
ATOM     44  CA  PHE D   5      95.748  97.072  94.814  1.00  5.00
ATOM     45  CB  PHE D   5      97.458  99.074  93.514  1.00  5.00
ATOM     46  CA  LEU D   6      94.268 100.425  96.172  1.00  5.00
ATOM     47  CB  LEU D   6      93.257 100.137  98.046  1.00  5.00
ATOM     48  CA  GLY D   7      96.418 103.512  95.394  1.00  5.00
TER
ATOM     49  CA  GLY E   1      85.031  98.464  96.496  1.00  5.00
ATOM     50  CA  VAL E   2      86.371  96.524  93.619  1.00  5.00
ATOM     51  CB  VAL E   2      87.501  97.215  92.989  1.00  5.00
ATOM     52  CA  ASN E   3      86.678  92.791  92.820  1.00  5.00
ATOM     53  CB  ASN E   3      86.392  90.890  93.339  1.00  5.00
ATOM     54  CA  TYR E   4      89.255  90.826  90.650  1.00  5.00
ATOM     55  CB  TYR E   4      91.447  92.148  88.606  1.00  5.00
ATOM     56  CA  PHE E   5      89.411  86.952  89.591  1.00  5.00
ATOM     57  CB  PHE E   5      87.796  84.719  90.945  1.00  5.00
ATOM     58  CA  LEU E   6      91.804  84.360  88.352  1.00  5.00
ATOM     59  CB  LEU E   6      93.801  84.500  87.772  1.00  5.00
ATOM     60  CA  GLY E   7      89.814  81.462  86.880  1.00  5.00
TER
ATOM     61  CA  GLY F   1      80.150  97.009  92.223  1.00  5.00
ATOM     62  CA  VAL F   2      82.948  96.876  89.521  1.00  5.00
ATOM     63  CB  VAL F   2      83.430  97.924  90.428  1.00  5.00
ATOM     64  CA  ASN F   3      84.599  93.591  89.218  1.00  5.00
ATOM     65  CB  ASN F   3      84.239  91.939  90.178  1.00  5.00
ATOM     66  CA  TYR F   4      87.817  92.327  87.205  1.00  5.00
ATOM     67  CB  TYR F   4      89.944  93.513  84.955  1.00  5.00
ATOM     68  CA  PHE F   5      88.417  88.932  85.530  1.00  5.00
ATOM     69  CB  PHE F   5      87.230  86.270  85.304  1.00  5.00
ATOM     70  CA  LEU F   6      91.170  86.761  83.946  1.00  5.00
ATOM     71  CB  LEU F   6      93.159  86.205  83.563  1.00  5.00
ATOM     72  CA  GLY F   7      89.449  83.801  82.056  1.00  5.00
TER
ATOM     73  CA  GLY G   1      87.878 104.509  89.153  1.00  5.00
ATOM     74  CA  VAL G   2      89.220 100.906  89.056  1.00  5.00
ATOM     75  CB  VAL G   2      88.094 100.178  88.371  1.00  5.00
ATOM     76  CA  ASN G   3      92.176  99.778  86.897  1.00  5.00
ATOM     77  CB  ASN G   3      93.139 101.346  87.658  1.00  5.00
ATOM     78  CA  TYR G   4      93.061  96.311  85.922  1.00  5.00
ATOM     79  CB  TYR G   4      90.313  96.003  87.822  1.00  5.00
ATOM     80  CA  PHE G   5      95.872  94.613  84.056  1.00  5.00
ATOM     81  CB  PHE G   5      96.223  97.156  82.492  1.00  5.00
ATOM     82  CA  LEU G   6      96.371  91.234  83.185  1.00  5.00
ATOM     83  CB  LEU G   6      94.341  90.834  82.687  1.00  5.00
ATOM     84  CA  GLY G   7      99.641  89.632  81.806  1.00  5.00
TER
ATOM     85  CA  GLY H   1      92.799  97.485 103.099  1.00  5.00
ATOM     86  CA  VAL H   2      93.103  94.568 100.405  1.00  5.00
ATOM     87  CB  VAL H   2      94.128  94.932  99.435  1.00  5.00
ATOM     88  CA  ASN H   3      91.479  91.319 100.896  1.00  5.00
ATOM     89  CB  ASN H   3      90.489  91.003 102.518  1.00  5.00
ATOM     90  CA  TYR H   4      91.911  87.620  99.680  1.00  5.00
ATOM     91  CB  TYR H   4      90.744  86.118 102.474  1.00  5.00
ATOM     92  CA  PHE H   5      89.272  85.209  98.636  1.00  5.00
ATOM     93  CB  PHE H   5      86.587  84.328  97.773  1.00  5.00
ATOM     94  CA  LEU H   6      90.541  81.582  97.742  1.00  5.00
ATOM     95  CB  LEU H   6      92.670  81.778  97.717  1.00  5.00
ATOM     96  CA  GLY H   7      87.529  79.528  96.895  1.00  5.00
TER
CONECT    1    2
CONECT    2    4    3
CONECT    4    6    5
CONECT    6    8    7
CONECT    8   10    9
CONECT   10   12   11
CONECT   13   14
CONECT   14   16   15
CONECT   16   18   17
CONECT   18   20   19
CONECT   20   22   21
CONECT   22   24   23
CONECT   25   26
CONECT   26   28   27
CONECT   28   30   29
CONECT   30   32   31
CONECT   32   34   33
CONECT   34   36   35
CONECT   37   38
CONECT   38   40   39
CONECT   40   42   41
CONECT   42   44   43
CONECT   44   46   45
CONECT   46   48   47
CONECT   49   50
CONECT   50   52   51
CONECT   52   54   53
CONECT   54   56   55
CONECT   56   58   57
CONECT   58   60   59
CONECT   61   62
CONECT   62   64   63
CONECT   64   66   65
CONECT   66   68   67
CONECT   68   70   69
CONECT   70   72   71
CONECT   73   74
CONECT   74   76   75
CONECT   76   78   77
CONECT   78   80   79
CONECT   80   82   81
CONECT   82   84   83
CONECT   85   86
CONECT   86   88   87
CONECT   88   90   89
CONECT   90   92   91
CONECT   92   94   93
CONECT   94   96   95
ENDMDL
REMARK s20 x 8              ENERGY    -6.90339E+01 RMS    0.00
CRYST1  184.640  184.640  184.640  90.00  90.00  90.00 P 1           1
ORIGX1       1.00000   0.00000   0.00000        0.00000
ORIGX2       0.00000   1.00000   0.00000        0.00000
ORIGX2       0.00000   0.00000   1.00000        0.00000
SCALE1       1.00000   0.00000   0.00000        0.00000
SCALE2       1.00000   0.00000   0.00000        0.00000
SCALE3       1.00000   0.00000   0.00000        0.00000
ATOM      1  CA  GLY A   1      87.890 100.984 101.155  1.00  5.00
ATOM      2  CA  VAL A   2      88.529  98.785  98.305  1.00  5.00
ATOM      3  CB  VAL A   2      89.007  99.518  96.996  1.00  5.00
ATOM      4  CA  ASN A   3      91.188  96.147  98.136  1.00  5.00
ATOM      5  CB  ASN A   3      92.562  94.870  98.853  1.00  5.00
ATOM      6  CA  TYR A   4      92.377  93.569  95.607  1.00  5.00
ATOM      7  CB  TYR A   4      95.171  94.830  94.246  1.00  5.00
ATOM      8  CA  PHE A   5      94.083  90.281  96.310  1.00  5.00
ATOM      9  CB  PHE A   5      91.720  90.347  97.947  1.00  5.00
ATOM     10  CA  LEU A   6      95.976  87.598  94.294  1.00  5.00
ATOM     11  CB  LEU A   6      97.369  89.136  93.690  1.00  5.00
ATOM     12  CA  GLY A   7      96.856  84.110  95.619  1.00  5.00
TER
ATOM     13  CA  GLY B   1     103.644  84.531  89.859  1.00  5.00
ATOM     14  CA  VAL B   2     101.620  87.093  92.076  1.00  5.00
ATOM     15  CB  VAL B   2     101.230  86.252  93.215  1.00  5.00
ATOM     16  CA  ASN B   3     101.739  90.804  90.968  1.00  5.00
ATOM     17  CB  ASN B   3     103.211  90.864  89.514  1.00  5.00
ATOM     18  CA  TYR B   4      99.880  94.005  92.133  1.00  5.00
ATOM     19  CB  TYR B   4     103.285  94.205  92.259  1.00  5.00
ATOM     20  CA  PHE B   5      99.357  97.572  90.661  1.00  5.00
ATOM     21  CB  PHE B   5      99.803  96.381  87.918  1.00  5.00
ATOM     22  CA  LEU B   6      98.336 100.727  92.271  1.00  5.00
ATOM     23  CB  LEU B   6      98.040 100.899  94.347  1.00  5.00
ATOM     24  CA  GLY B   7      96.862 103.133  89.424  1.00  5.00
TER
ATOM     25  CA  GLY C   1      98.366  84.986  83.120  1.00  5.00
ATOM     26  CA  VAL C   2      95.431  86.923  84.696  1.00  5.00
ATOM     27  CB  VAL C   2      95.172  85.694  85.647  1.00  5.00
ATOM     28  CA  ASN C   3      94.978  90.042  86.112  1.00  5.00
ATOM     29  CB  ASN C   3      96.038  90.847  84.578  1.00  5.00
ATOM     30  CA  TYR C   4      92.351  91.604  88.439  1.00  5.00
ATOM     31  CB  TYR C   4      89.661  90.961  90.413  1.00  5.00
ATOM     32  CA  PHE C   5      91.105  95.019  89.378  1.00  5.00
ATOM     33  CB  PHE C   5      90.688  97.646  87.711  1.00  5.00
ATOM     34  CA  LEU C   6      89.458  96.691  92.415  1.00  5.00
ATOM     35  CB  LEU C   6      89.351  95.625  94.269  1.00  5.00
ATOM     36  CA  GLY C   7      86.967  99.588  91.979  1.00  5.00
TER
ATOM     37  CA  GLY D   1      91.301 101.856  90.773  1.00  5.00
ATOM     38  CA  VAL D   2      93.564  99.059  92.120  1.00  5.00
ATOM     39  CB  VAL D   2      93.356  98.561  93.516  1.00  5.00
ATOM     40  CA  ASN D   3      94.740  96.240  90.277  1.00  5.00
ATOM     41  CB  ASN D   3      95.062  96.990  88.499  1.00  5.00
ATOM     42  CA  TYR D   4      96.318  92.682  90.915  1.00  5.00
ATOM     43  CB  TYR D   4      93.361  91.665  92.336  1.00  5.00
ATOM     44  CA  PHE D   5      97.909  89.856  88.893  1.00  5.00
ATOM     45  CB  PHE D   5      99.690  90.972  86.486  1.00  5.00
ATOM     46  CA  LEU D   6      98.320  86.132  88.895  1.00  5.00
ATOM     47  CB  LEU D   6      97.396  85.385  90.465  1.00  5.00
ATOM     48  CA  GLY D   7     100.462  84.480  86.526  1.00  5.00
TER
ATOM     49  CA  GLY E   1      82.481  97.015  90.937  1.00  5.00
ATOM     50  CA  VAL E   2      85.381  95.028  89.881  1.00  5.00
ATOM     51  CB  VAL E   2      85.050  93.653  90.015  1.00  5.00
ATOM     52  CA  ASN E   3      87.432  94.599  86.687  1.00  5.00
ATOM     53  CB  ASN E   3      86.708  96.572  86.511  1.00  5.00
ATOM     54  CA  TYR E   4      89.638  91.914  85.119  1.00  5.00
ATOM     55  CB  TYR E   4      90.595  89.025  86.126  1.00  5.00
ATOM     56  CA  PHE E   5      92.475  91.120  82.742  1.00  5.00
ATOM     57  CB  PHE E   5      92.997  93.905  83.638  1.00  5.00
ATOM     58  CA  LEU E   6      93.263  88.081  80.796  1.00  5.00
ATOM     59  CB  LEU E   6      91.761  86.768  80.445  1.00  5.00
ATOM     60  CA  GLY E   7      96.659  88.653  79.084  1.00  5.00
TER
ATOM     61  CA  GLY F   1      88.426  85.010  85.891  1.00  5.00
ATOM     62  CA  VAL F   2      87.957  87.463  88.569  1.00  5.00
ATOM     63  CB  VAL F   2      86.863  88.364  87.968  1.00  5.00
ATOM     64  CA  ASN F   3      85.978  87.500  91.875  1.00  5.00
ATOM     65  CB  ASN F   3      87.439  86.103  91.982  1.00  5.00
ATOM     66  CA  TYR F   4      84.123  90.304  93.389  1.00  5.00
ATOM     67  CB  TYR F   4      81.238  91.907  92.912  1.00  5.00
ATOM     68  CA  PHE F   5      82.799  90.619  96.958  1.00  5.00
ATOM     69  CB  PHE F   5      82.999  89.733  99.765  1.00  5.00
ATOM     70  CA  LEU F   6      80.750  93.318  98.728  1.00  5.00
ATOM     71  CB  LEU F   6      79.550  93.773  97.121  1.00  5.00
ATOM     72  CA  GLY F   7      79.904  92.782 102.299  1.00  5.00
TER
ATOM     73  CA  GLY G   1      83.748  98.568 101.700  1.00  5.00
ATOM     74  CA  VAL G   2      84.332  96.567  98.578  1.00  5.00
ATOM     75  CB  VAL G   2      84.631  97.348  97.298  1.00  5.00
ATOM     76  CA  ASN G   3      86.771  93.897  97.899  1.00  5.00
ATOM     77  CB  ASN G   3      86.402  92.660  99.413  1.00  5.00
ATOM     78  CA  TYR G   4      87.887  91.611  95.119  1.00  5.00
ATOM     79  CB  TYR G   4      85.097  93.533  94.987  1.00  5.00
ATOM     80  CA  PHE G   5      89.818  88.241  94.719  1.00  5.00
ATOM     81  CB  PHE G   5      87.654  87.282  96.658  1.00  5.00
ATOM     82  CA  LEU G   6      91.612  86.600  91.775  1.00  5.00
ATOM     83  CB  LEU G   6      92.986  87.416  90.476  1.00  5.00
ATOM     84  CA  GLY G   7      91.843  82.795  91.054  1.00  5.00
TER
ATOM     85  CA  GLY H   1      99.934  85.448  98.782  1.00  5.00
ATOM     86  CA  VAL H   2      99.731  89.225  97.512  1.00  5.00
ATOM     87  CB  VAL H   2     101.054  89.283  96.773  1.00  5.00
ATOM     88  CA  ASN H   3      96.978  92.024  98.279  1.00  5.00
ATOM     89  CB  ASN H   3      97.912  92.074 100.011  1.00  5.00
ATOM     90  CA  TYR H   4      96.786  95.610  97.302  1.00  5.00
ATOM     91  CB  TYR H   4      99.397  97.056  95.895  1.00  5.00
ATOM     92  CA  PHE H   5      94.427  98.507  98.623  1.00  5.00
ATOM     93  CB  PHE H   5      92.292  98.589 100.942  1.00  5.00
ATOM     94  CA  LEU H   6      92.663 101.653  97.426  1.00  5.00
ATOM     95  CB  LEU H   6      93.514 102.655  95.759  1.00  5.00
ATOM     96  CA  GLY H   7      91.378 103.473 100.234  1.00  5.00
TER
CONECT    1    2
CONECT    2    4    3
CONECT    4    6    5
CONECT    6    8    7
CONECT    8   10    9
CONECT   10   12   11
CONECT   13   14
CONECT   14   16   15
CONECT   16   18   17
CONECT   18   20   19
CONECT   20   22   21
CONECT   22   24   23
CONECT   25   26
CONECT   26   28   27
CONECT   28   30   29
CONECT   30   32   31
CONECT   32   34   33
CONECT   34   36   35
CONECT   37   38
CONECT   38   40   39
CONECT   40   42   41
CONECT   42   44   43
CONECT   44   46   45
CONECT   46   48   47
CONECT   49   50
CONECT   50   52   51
CONECT   52   54   53
CONECT   54   56   55
CONECT   56   58   57
CONECT   58   60   59
CONECT   61   62
CONECT   62   64   63
CONECT   64   66   65
CONECT   66   68   67
CONECT   68   70   69
CONECT   70   72   71
CONECT   73   74
CONECT   74   76   75
CONECT   76   78   77
CONECT   78   80   79
CONECT   80   82   81
CONECT   82   84   83
CONECT   85   86
CONECT   86   88   87
CONECT   88   90   89
CONECT   90   92   91
CONECT   92   94   93
CONECT   94   96   95
ENDMDL
REMARK s20 x 8              ENERGY    -6.90338E+01 RMS    0.00
CRYST1  184.640  184.640  184.640  90.00  90.00  90.00 P 1           1
ORIGX1       1.00000   0.00000   0.00000        0.00000
ORIGX2       0.00000   1.00000   0.00000        0.00000
ORIGX2       0.00000   0.00000   1.00000        0.00000
SCALE1       1.00000   0.00000   0.00000        0.00000
SCALE2       1.00000   0.00000   0.00000        0.00000
SCALE3       1.00000   0.00000   0.00000        0.00000
ATOM      1  CA  GLY A   1      83.050  91.496  97.057  1.00  5.00
ATOM      2  CA  VAL A   2      86.781  92.195  96.096  1.00  5.00
ATOM      3  CB  VAL A   2      87.860  91.990  96.924  1.00  5.00
ATOM      4  CA  ASN A   3      88.020  93.296  92.711  1.00  5.00
ATOM      5  CB  ASN A   3      86.298  94.524  92.940  1.00  5.00
ATOM      6  CA  TYR A   4      91.558  93.920  90.832  1.00  5.00
ATOM      7  CB  TYR A   4      92.808  92.379  88.273  1.00  5.00
ATOM      8  CA  PHE A   5      93.031  96.180  88.063  1.00  5.00
ATOM      9  CB  PHE A   5      91.066  97.519  89.707  1.00  5.00
ATOM     10  CA  LEU A   6      95.857  95.900  85.537  1.00  5.00
ATOM     11  CB  LEU A   6      95.796  94.105  84.354  1.00  5.00
ATOM     12  CA  GLY A   7      97.052  98.919  83.927  1.00  5.00
TER
ATOM     13  CA  GLY B   1      94.326  88.956  81.820  1.00  5.00
ATOM     14  CA  VAL B   2      93.550  87.192  84.853  1.00  5.00
ATOM     15  CB  VAL B   2      94.523  85.990  84.697  1.00  5.00
ATOM     16  CA  ASN B   3      93.127  87.712  88.699  1.00  5.00
ATOM     17  CB  ASN B   3      91.269  88.219  89.286  1.00  5.00
ATOM     18  CA  TYR B   4      92.561  85.814  92.012  1.00  5.00
ATOM     19  CB  TYR B   4      95.189  85.156  94.108  1.00  5.00
ATOM     20  CA  PHE B   5      91.311  86.629  95.441  1.00  5.00
ATOM     21  CB  PHE B   5      89.003  87.469  97.096  1.00  5.00
ATOM     22  CA  LEU B   6      92.213  84.959  98.660  1.00  5.00
ATOM     23  CB  LEU B   6      94.239  85.438  98.942  1.00  5.00
ATOM     24  CA  GLY B   7      89.050  84.857 100.856  1.00  5.00
TER
ATOM     25  CA  GLY C   1     101.110  99.859  87.672  1.00  5.00
ATOM     26  CA  VAL C   2      98.809  97.317  89.347  1.00  5.00
ATOM     27  CB  VAL C   2      99.667  96.692  90.411  1.00  5.00
ATOM     28  CA  ASN C   3      95.524  98.263  91.159  1.00  5.00
ATOM     29  CB  ASN C   3      95.100  99.396  89.689  1.00  5.00
ATOM     30  CA  TYR C   4      92.912  96.609  93.835  1.00  5.00
ATOM     31  CB  TYR C   4      92.789  94.332  96.022  1.00  5.00
ATOM     32  CA  PHE C   5      89.274  97.182  95.183  1.00  5.00
ATOM     33  CB  PHE C   5      86.955  99.058  95.531  1.00  5.00
ATOM     34  CA  LEU C   6      86.690  96.017  97.910  1.00  5.00
ATOM     35  CB  LEU C   6      86.139  95.645  99.922  1.00  5.00
ATOM     36  CA  GLY C   7      82.962  96.819  97.114  1.00  5.00
TER
ATOM     37  CA  GLY D   1      99.286  89.318  83.203  1.00  5.00
ATOM     38  CA  VAL D   2      98.226  87.762  86.598  1.00  5.00
ATOM     39  CB  VAL D   2      98.624  86.437  86.312  1.00  5.00
ATOM     40  CA  ASN D   3      96.901  89.442  89.569  1.00  5.00
ATOM     41  CB  ASN D   3      95.414  90.325  90.412  1.00  5.00
ATOM     42  CA  TYR D   4      96.258  88.107  93.230  1.00  5.00
ATOM     43  CB  TYR D   4      99.574  88.366  93.127  1.00  5.00
ATOM     44  CA  PHE D   5      94.361  89.557  96.007  1.00  5.00
ATOM     45  CB  PHE D   5      92.279  90.197  93.980  1.00  5.00
ATOM     46  CA  LEU D   6      94.132  89.618  99.836  1.00  5.00
ATOM     47  CB  LEU D   6      95.613  90.687 100.974  1.00  5.00
ATOM     48  CA  GLY D   7      90.551  90.095 101.487  1.00  5.00
TER
ATOM     49  CA  GLY E   1      86.289  92.569  81.813  1.00  5.00
ATOM     50  CA  VAL E   2      88.730  89.759  82.758  1.00  5.00
ATOM     51  CB  VAL E   2      90.044  90.392  83.124  1.00  5.00
ATOM     52  CA  ASN E   3      88.040  86.576  84.750  1.00  5.00
ATOM     53  CB  ASN E   3      86.905  84.904  84.280  1.00  5.00
ATOM     54  CA  TYR E   4      88.408  85.736  88.580  1.00  5.00
ATOM     55  CB  TYR E   4      85.360  86.917  88.850  1.00  5.00
ATOM     56  CA  PHE E   5      89.965  82.803  90.853  1.00  5.00
ATOM     57  CB  PHE E   5      92.739  83.447  89.645  1.00  5.00
ATOM     58  CA  LEU E   6      89.606  82.029  94.419  1.00  5.00
ATOM     59  CB  LEU E   6      87.768  82.871  94.446  1.00  5.00
ATOM     60  CA  GLY E   7      92.531  80.952  96.943  1.00  5.00
TER
ATOM     61  CA  GLY F   1     103.440  99.233  93.105  1.00  5.00
ATOM     62  CA  VAL F   2     100.410  97.960  94.816  1.00  5.00
ATOM     63  CB  VAL F   2     100.362  96.889  95.803  1.00  5.00
ATOM     64  CA  ASN F   3      97.233  99.881  95.266  1.00  5.00
ATOM     65  CB  ASN F   3      97.598 100.061  93.212  1.00  5.00
ATOM     66  CA  TYR F   4      94.077  99.090  97.430  1.00  5.00
ATOM     67  CB  TYR F   4      94.421 100.060 100.582  1.00  5.00
ATOM     68  CA  PHE F   5      90.491 100.691  97.633  1.00  5.00
ATOM     69  CB  PHE F   5      91.610 101.212  94.789  1.00  5.00
ATOM     70  CA  LEU F   6      87.485 100.345 100.011  1.00  5.00
ATOM     71  CB  LEU F   6      88.476 100.415 101.801  1.00  5.00
ATOM     72  CA  GLY F   7      84.149 101.837  98.945  1.00  5.00
TER
ATOM     73  CA  GLY G   1      91.587  96.329 104.035  1.00  5.00
ATOM     74  CA  VAL G   2      91.338  94.836 100.431  1.00  5.00
ATOM     75  CB  VAL G   2      90.762  96.083  99.802  1.00  5.00
ATOM     76  CA  ASN G   3      94.963  94.639  98.773  1.00  5.00
ATOM     77  CB  ASN G   3      96.854  94.445  99.149  1.00  5.00
ATOM     78  CA  TYR G   4      95.876  93.610  95.315  1.00  5.00
ATOM     79  CB  TYR G   4      95.794  94.877  92.240  1.00  5.00
ATOM     80  CA  PHE G   5      99.125  92.357  93.904  1.00  5.00
ATOM     81  CB  PHE G   5      98.979  90.744  96.485  1.00  5.00
ATOM     82  CA  LEU G   6     100.366  91.505  90.587  1.00  5.00
ATOM     83  CB  LEU G   6      99.460  92.338  88.855  1.00  5.00
ATOM     84  CA  GLY G   7     102.786  88.526  89.653  1.00  5.00
TER
ATOM     85  CA  GLY H   1      83.699  86.702  95.294  1.00  5.00
ATOM     86  CA  VAL H   2      86.459  88.181  93.231  1.00  5.00
ATOM     87  CB  VAL H   2      87.531  87.305  92.643  1.00  5.00
ATOM     88  CA  ASN H   3      86.596  90.301  90.176  1.00  5.00
ATOM     89  CB  ASN H   3      84.784  91.010  89.802  1.00  5.00
ATOM     90  CA  TYR H   4      89.439  91.665  87.606  1.00  5.00
ATOM     91  CB  TYR H   4      87.105  89.517  86.237  1.00  5.00
ATOM     92  CA  PHE H   5      89.521  94.780  85.087  1.00  5.00
ATOM     93  CB  PHE H   5      86.827  95.884  85.563  1.00  5.00
ATOM     94  CA  LEU H   6      91.530  95.422  82.023  1.00  5.00
ATOM     95  CB  LEU H   6      90.707  94.472  80.381  1.00  5.00
ATOM     96  CA  GLY H   7      91.821  99.275  81.770  1.00  5.00
TER
CONECT    1    2
CONECT    2    4    3
CONECT    4    6    5
CONECT    6    8    7
CONECT    8   10    9
CONECT   10   12   11
CONECT   13   14
CONECT   14   16   15
CONECT   16   18   17
CONECT   18   20   19
CONECT   20   22   21
CONECT   22   24   23
CONECT   25   26
CONECT   26   28   27
CONECT   28   30   29
CONECT   30   32   31
CONECT   32   34   33
CONECT   34   36   35
CONECT   37   38
CONECT   38   40   39
CONECT   40   42   41
CONECT   42   44   43
CONECT   44   46   45
CONECT   46   48   47
CONECT   49   50
CONECT   50   52   51
CONECT   52   54   53
CONECT   54   56   55
CONECT   56   58   57
CONECT   58   60   59
CONECT   61   62
CONECT   62   64   63
CONECT   64   66   65
CONECT   66   68   67
CONECT   68   70   69
CONECT   70   72   71
CONECT   73   74
CONECT   74   76   75
CONECT   76   78   77
CONECT   78   80   79
CONECT   80   82   81
CONECT   82   84   83
CONECT   85   86
CONECT   86   88   87
CONECT   88   90   89
CONECT   90   92   91
CONECT   92   94   93
CONECT   94   96   95
ENDMDL
REMARK s20 x 8              ENERGY    -6.90337E+01 RMS    0.00
CRYST1  184.640  184.640  184.640  90.00  90.00  90.00 P 1           1
ORIGX1       1.00000   0.00000   0.00000        0.00000
ORIGX2       0.00000   1.00000   0.00000        0.00000
ORIGX2       0.00000   0.00000   1.00000        0.00000
SCALE1       1.00000   0.00000   0.00000        0.00000
SCALE2       1.00000   0.00000   0.00000        0.00000
SCALE3       1.00000   0.00000   0.00000        0.00000
ATOM      1  CA  GLY A   1      95.102  81.722  96.456  1.00  5.00
ATOM      2  CA  VAL A   2      92.891  84.739  96.336  1.00  5.00
ATOM      3  CB  VAL A   2      92.425  84.508  94.872  1.00  5.00
ATOM      4  CA  ASN A   3      91.564  87.008  99.114  1.00  5.00
ATOM      5  CB  ASN A   3      92.614  86.870 100.955  1.00  5.00
ATOM      6  CA  TYR A   4      89.558  90.136  99.355  1.00  5.00
ATOM      7  CB  TYR A   4      87.913  89.046 102.086  1.00  5.00
ATOM      8  CA  PHE A   5      89.307  93.142 101.853  1.00  5.00
ATOM      9  CB  PHE A   5      90.858  95.592 101.696  1.00  5.00
ATOM     10  CA  LEU A   6      86.566  95.725 102.346  1.00  5.00
ATOM     11  CB  LEU A   6      84.822  94.638 102.196  1.00  5.00
ATOM     12  CA  GLY A   7      87.085  99.266 103.348  1.00  5.00
TER
ATOM     13  CA  GLY B   1      88.756 105.140  89.988  1.00  5.00
ATOM     14  CA  VAL B   2      90.697 101.711  90.378  1.00  5.00
ATOM     15  CB  VAL B   2      89.752 101.146  89.386  1.00  5.00
ATOM     16  CA  ASN B   3      94.242 100.433  91.631  1.00  5.00
ATOM     17  CB  ASN B   3      95.571 100.605  93.102  1.00  5.00
ATOM     18  CA  TYR B   4      96.303  97.324  90.804  1.00  5.00
ATOM     19  CB  TYR B   4      94.910  99.161  88.287  1.00  5.00
ATOM     20  CA  PHE B   5      99.311  96.787  92.900  1.00  5.00
ATOM     21  CB  PHE B   5      97.856  96.933  95.401  1.00  5.00
ATOM     22  CA  LEU B   6     102.550  94.917  93.268  1.00  5.00
ATOM     23  CB  LEU B   6     102.413  95.073  91.084  1.00  5.00
ATOM     24  CA  GLY B   7     103.648  94.402  96.680  1.00  5.00
TER
ATOM     25  CA  GLY C   1      83.041  93.221  97.878  1.00  5.00
ATOM     26  CA  VAL C   2      85.729  91.494  95.858  1.00  5.00
ATOM     27  CB  VAL C   2      86.815  92.079  96.799  1.00  5.00
ATOM     28  CA  ASN C   3      86.132  88.282  93.442  1.00  5.00
ATOM     29  CB  ASN C   3      85.391  88.064  91.567  1.00  5.00
ATOM     30  CA  TYR C   4      88.955  85.836  92.525  1.00  5.00
ATOM     31  CB  TYR C   4      88.514  86.252  95.719  1.00  5.00
ATOM     32  CA  PHE C   5      89.896  83.776  89.348  1.00  5.00
ATOM     33  CB  PHE C   5      89.557  83.603  86.323  1.00  5.00
ATOM     34  CA  LEU C   6      91.805  80.547  88.835  1.00  5.00
ATOM     35  CB  LEU C   6      92.645  79.574  90.445  1.00  5.00
ATOM     36  CA  GLY C   7      93.239  80.091  85.445  1.00  5.00
TER
ATOM     37  CA  GLY D   1      85.762 100.655  98.759  1.00  5.00
ATOM     38  CA  VAL D   2      86.637  96.936  97.983  1.00  5.00
ATOM     39  CB  VAL D   2      85.499  96.785  97.115  1.00  5.00
ATOM     40  CA  ASN D   3      90.189  95.680  97.839  1.00  5.00
ATOM     41  CB  ASN D   3      92.212  95.496  97.648  1.00  5.00
ATOM     42  CA  TYR D   4      91.597  92.103  96.790  1.00  5.00
ATOM     43  CB  TYR D   4      91.359  92.439  93.506  1.00  5.00
ATOM     44  CA  PHE D   5      95.011  90.426  97.000  1.00  5.00
ATOM     45  CB  PHE D   5      94.502  91.564  99.612  1.00  5.00
ATOM     46  CA  LEU D   6      96.336  87.332  95.247  1.00  5.00
ATOM     47  CB  LEU D   6      95.750  87.185  93.295  1.00  5.00
ATOM     48  CA  GLY D   7      99.157  85.221  95.957  1.00  5.00
TER
ATOM     49  CA  GLY E   1      97.502  80.924  87.619  1.00  5.00
ATOM     50  CA  VAL E   2      95.680  83.022  90.033  1.00  5.00
ATOM     51  CB  VAL E   2      96.202  82.917  91.409  1.00  5.00
ATOM     52  CA  ASN E   3      93.656  86.165  89.152  1.00  5.00
ATOM     53  CB  ASN E   3      92.526  86.803  87.630  1.00  5.00
ATOM     54  CA  TYR E   4      91.438  88.547  90.894  1.00  5.00
ATOM     55  CB  TYR E   4      91.256  88.678  94.165  1.00  5.00
ATOM     56  CA  PHE E   5      88.651  90.985  90.411  1.00  5.00
ATOM     57  CB  PHE E   5      86.609  91.829  88.339  1.00  5.00
ATOM     58  CA  LEU E   6      86.856  93.840  92.156  1.00  5.00
ATOM     59  CB  LEU E   6      88.012  94.745  93.556  1.00  5.00
ATOM     60  CA  GLY E   7      83.531  95.409  91.664  1.00  5.00
TER
ATOM     61  CA  GLY F   1      86.392 100.793  83.269  1.00  5.00
ATOM     62  CA  VAL F   2      87.351  97.315  82.554  1.00  5.00
ATOM     63  CB  VAL F   2      87.216  96.801  81.172  1.00  5.00
ATOM     64  CA  ASN F   3      90.908  97.675  83.452  1.00  5.00
ATOM     65  CB  ASN F   3      90.672  99.575  83.432  1.00  5.00
ATOM     66  CA  TYR F   4      92.978  94.543  83.727  1.00  5.00
ATOM     67  CB  TYR F   4      91.472  94.495  80.816  1.00  5.00
ATOM     68  CA  PHE F   5      96.337  94.588  85.110  1.00  5.00
ATOM     69  CB  PHE F   5      97.380  94.371  87.896  1.00  5.00
ATOM     70  CA  LEU F   6      99.114  91.834  85.004  1.00  5.00
ATOM     71  CB  LEU F   6     100.340  91.051  83.598  1.00  5.00
ATOM     72  CA  GLY F   7     101.893  91.276  87.559  1.00  5.00
TER
ATOM     73  CA  GLY G   1     102.700  88.397  95.178  1.00  5.00
ATOM     74  CA  VAL G   2     100.099  90.876  93.850  1.00  5.00
ATOM     75  CB  VAL G   2      99.770  90.808  92.384  1.00  5.00
ATOM     76  CA  ASN G   3      97.023  93.031  94.974  1.00  5.00
ATOM     77  CB  ASN G   3      98.136  93.237  96.678  1.00  5.00
ATOM     78  CA  TYR G   4      93.885  94.747  93.403  1.00  5.00
ATOM     79  CB  TYR G   4      93.743  95.208  90.121  1.00  5.00
ATOM     80  CA  PHE G   5      91.702  97.728  94.381  1.00  5.00
ATOM     81  CB  PHE G   5      91.932  99.981  96.338  1.00  5.00
ATOM     82  CA  LEU G   6      88.666  99.229  93.172  1.00  5.00
ATOM     83  CB  LEU G   6      86.701  98.918  92.370  1.00  5.00
ATOM     84  CA  GLY G   7      87.368 102.623  94.791  1.00  5.00
TER
ATOM     85  CA  GLY H   1      84.662  97.434  87.486  1.00  5.00
ATOM     86  CA  VAL H   2      88.408  96.097  87.821  1.00  5.00
ATOM     87  CB  VAL H   2      89.354  96.479  88.932  1.00  5.00
ATOM     88  CA  ASN H   3      90.496  92.979  86.983  1.00  5.00
ATOM     89  CB  ASN H   3      90.243  91.168  86.256  1.00  5.00
ATOM     90  CA  TYR H   4      94.071  91.617  88.006  1.00  5.00
ATOM     91  CB  TYR H   4      95.389  91.247  91.196  1.00  5.00
ATOM     92  CA  PHE H   5      96.049  88.655  86.772  1.00  5.00
ATOM     93  CB  PHE H   5      95.128  89.913  84.118  1.00  5.00
ATOM     94  CA  LEU H   6      99.104  86.957  87.991  1.00  5.00
ATOM     95  CB  LEU H   6      99.361  86.675  89.971  1.00  5.00
ATOM     96  CA  GLY H   7     101.268  84.016  86.745  1.00  5.00
TER
CONECT    1    2
CONECT    2    4    3
CONECT    4    6    5
CONECT    6    8    7
CONECT    8   10    9
CONECT   10   12   11
CONECT   13   14
CONECT   14   16   15
CONECT   16   18   17
CONECT   18   20   19
CONECT   20   22   21
CONECT   22   24   23
CONECT   25   26
CONECT   26   28   27
CONECT   28   30   29
CONECT   30   32   31
CONECT   32   34   33
CONECT   34   36   35
CONECT   37   38
CONECT   38   40   39
CONECT   40   42   41
CONECT   42   44   43
CONECT   44   46   45
CONECT   46   48   47
CONECT   49   50
CONECT   50   52   51
CONECT   52   54   53
CONECT   54   56   55
CONECT   56   58   57
CONECT   58   60   59
CONECT   61   62
CONECT   62   64   63
CONECT   64   66   65
CONECT   66   68   67
CONECT   68   70   69
CONECT   70   72   71
CONECT   73   74
CONECT   74   76   75
CONECT   76   78   77
CONECT   78   80   79
CONECT   80   82   81
CONECT   82   84   83
CONECT   85   86
CONECT   86   88   87
CONECT   88   90   89
CONECT   90   92   91
CONECT   92   94   93
CONECT   94   96   95
ENDMDL
REMARK s20 x 8              ENERGY    -6.90337E+01 RMS    0.00
CRYST1  184.640  184.640  184.640  90.00  90.00  90.00 P 1           1
ORIGX1       1.00000   0.00000   0.00000        0.00000
ORIGX2       0.00000   1.00000   0.00000        0.00000
ORIGX2       0.00000   0.00000   1.00000        0.00000
SCALE1       1.00000   0.00000   0.00000        0.00000
SCALE2       1.00000   0.00000   0.00000        0.00000
SCALE3       1.00000   0.00000   0.00000        0.00000
ATOM      1  CA  GLY A   1      97.286  81.882  84.960  1.00  5.00
ATOM      2  CA  VAL A   2      96.485  84.377  87.745  1.00  5.00
ATOM      3  CB  VAL A   2      96.429  83.600  88.945  1.00  5.00
ATOM      4  CA  ASN A   3      96.974  88.189  86.799  1.00  5.00
ATOM      5  CB  ASN A   3      95.589  88.647  85.509  1.00  5.00
ATOM      6  CA  TYR A   4      96.308  91.651  88.644  1.00  5.00
ATOM      7  CB  TYR A   4      97.977  91.034  91.616  1.00  5.00
ATOM      8  CA  PHE A   5      96.858  95.315  87.681  1.00  5.00
ATOM      9  CB  PHE A   5      95.356  93.930  85.467  1.00  5.00
ATOM     10  CA  LEU A   6      96.813  98.765  89.485  1.00  5.00
ATOM     11  CB  LEU A   6      97.232  98.286  91.428  1.00  5.00
ATOM     12  CA  GLY A   7      95.063 102.309  88.446  1.00  5.00
TER
ATOM     13  CA  GLY B   1      89.022  82.811  91.905  1.00  5.00
ATOM     14  CA  VAL B   2      89.353  86.640  91.671  1.00  5.00
ATOM     15  CB  VAL B   2      89.714  87.121  90.262  1.00  5.00
ATOM     16  CA  ASN B   3      88.773  88.864  94.813  1.00  5.00
ATOM     17  CB  ASN B   3      88.196  88.613  96.679  1.00  5.00
ATOM     18  CA  TYR B   4      88.791  92.557  95.817  1.00  5.00
ATOM     19  CB  TYR B   4      86.672  92.388  93.141  1.00  5.00
ATOM     20  CA  PHE B   5      88.935  94.513  99.241  1.00  5.00
ATOM     21  CB  PHE B   5      89.929  91.591  99.681  1.00  5.00
ATOM     22  CA  LEU B   6      87.846  97.693 100.563  1.00  5.00
ATOM     23  CB  LEU B   6      87.338  99.452  99.463  1.00  5.00
ATOM     24  CA  GLY B   7      89.517  99.538 103.390  1.00  5.00
TER
ATOM     25  CA  GLY C   1      83.094  86.460  79.281  1.00  5.00
ATOM     26  CA  VAL C   2      82.300  86.765  83.275  1.00  5.00
ATOM     27  CB  VAL C   2      81.879  85.425  83.576  1.00  5.00
ATOM     28  CA  ASN C   3      83.267  90.159  84.865  1.00  5.00
ATOM     29  CB  ASN C   3      82.469  91.944  84.540  1.00  5.00
ATOM     30  CA  TYR C   4      82.625  91.417  88.402  1.00  5.00
ATOM     31  CB  TYR C   4      82.879  88.201  87.645  1.00  5.00
ATOM     32  CA  PHE C   5      83.276  94.577  90.390  1.00  5.00
ATOM     33  CB  PHE C   5      83.737  97.616  90.333  1.00  5.00
ATOM     34  CA  LEU C   6      83.079  95.677  94.213  1.00  5.00
ATOM     35  CB  LEU C   6      84.408  95.502  95.781  1.00  5.00
ATOM     36  CA  GLY C   7      82.023  99.184  95.456  1.00  5.00
TER
ATOM     37  CA  GLY D   1     101.605 104.324  95.257  1.00  5.00
ATOM     38  CA  VAL D   2     100.668 100.690  94.552  1.00  5.00
ATOM     39  CB  VAL D   2     101.386 100.569  93.291  1.00  5.00
ATOM     40  CA  ASN D   3     101.631  97.473  96.487  1.00  5.00
ATOM     41  CB  ASN D   3     101.813  98.855  97.951  1.00  5.00
ATOM     42  CA  TYR D   4     101.569  93.938  95.822  1.00  5.00
ATOM     43  CB  TYR D   4     101.155  95.106  92.701  1.00  5.00
ATOM     44  CA  PHE D   5     101.587  90.947  98.304  1.00  5.00
ATOM     45  CB  PHE D   5      99.307  90.639 100.275  1.00  5.00
ATOM     46  CA  LEU D   6     101.688  87.064  97.867  1.00  5.00
ATOM     47  CB  LEU D   6     102.593  87.074  95.943  1.00  5.00
ATOM     48  CA  GLY D   7     100.582  84.740 100.758  1.00  5.00
TER
ATOM     49  CA  GLY E   1      93.728  82.765  93.213  1.00  5.00
ATOM     50  CA  VAL E   2      94.002  86.362  92.672  1.00  5.00
ATOM     51  CB  VAL E   2      94.026  86.871  91.243  1.00  5.00
ATOM     52  CA  ASN E   3      93.242  89.338  95.036  1.00  5.00
ATOM     53  CB  ASN E   3      93.082  88.280  96.727  1.00  5.00
ATOM     54  CA  TYR E   4      93.208  93.233  95.097  1.00  5.00
ATOM     55  CB  TYR E   4      91.310  93.533  92.325  1.00  5.00
ATOM     56  CA  PHE E   5      92.978  95.733  97.837  1.00  5.00
ATOM     57  CB  PHE E   5      94.559  94.531 100.052  1.00  5.00
ATOM     58  CA  LEU E   6      91.965  99.584  98.065  1.00  5.00
ATOM     59  CB  LEU E   6      91.064 100.673  96.366  1.00  5.00
ATOM     60  CA  GLY E   7      93.578 101.430 101.106  1.00  5.00
TER
ATOM     61  CA  GLY F   1      86.948 100.695  94.181  1.00  5.00
ATOM     62  CA  VAL F   2      87.603  97.225  92.975  1.00  5.00
ATOM     63  CB  VAL F   2      88.229  96.511  94.146  1.00  5.00
ATOM     64  CA  ASN F   3      87.153  95.123  89.498  1.00  5.00
ATOM     65  CB  ASN F   3      86.938  96.609  88.150  1.00  5.00
ATOM     66  CA  TYR F   4      87.508  91.435  88.816  1.00  5.00
ATOM     67  CB  TYR F   4      85.953  88.606  89.847  1.00  5.00
ATOM     68  CA  PHE F   5      87.190  89.291  85.680  1.00  5.00
ATOM     69  CB  PHE F   5      86.306  89.055  82.766  1.00  5.00
ATOM     70  CA  LEU F   6      86.913  85.342  85.150  1.00  5.00
ATOM     71  CB  LEU F   6      86.753  84.449  87.022  1.00  5.00
ATOM     72  CA  GLY F   7      86.802  83.394  81.660  1.00  5.00
TER
ATOM     73  CA  GLY G   1      92.519  82.156  83.685  1.00  5.00
ATOM     74  CA  VAL G   2      91.917  84.960  86.126  1.00  5.00
ATOM     75  CB  VAL G   2      92.082  84.154  87.404  1.00  5.00
ATOM     76  CA  ASN G   3      92.279  88.894  85.843  1.00  5.00
ATOM     77  CB  ASN G   3      91.186  89.161  84.292  1.00  5.00
ATOM     78  CA  TYR G   4      91.820  91.613  88.393  1.00  5.00
ATOM     79  CB  TYR G   4      93.626  90.973  91.151  1.00  5.00
ATOM     80  CA  PHE G   5      91.685  95.554  88.281  1.00  5.00
ATOM     81  CB  PHE G   5      90.786  94.476  85.617  1.00  5.00
ATOM     82  CA  LEU G   6      92.068  97.830  91.245  1.00  5.00
ATOM     83  CB  LEU G   6      92.925  97.498  93.173  1.00  5.00
ATOM     84  CA  GLY G   7      92.153 101.751  91.633  1.00  5.00
TER
ATOM     85  CA  GLY H   1      97.564  82.676  97.116  1.00  5.00
ATOM     86  CA  VAL H   2      98.402  86.111  95.019  1.00  5.00
ATOM     87  CB  VAL H   2      98.611  86.227  93.497  1.00  5.00
ATOM     88  CA  ASN H   3      97.397  89.820  96.486  1.00  5.00
ATOM     89  CB  ASN H   3      95.904  90.036  97.871  1.00  5.00
ATOM     90  CA  TYR H   4      97.563  93.410  95.113  1.00  5.00
ATOM     91  CB  TYR H   4      95.876  94.216  92.341  1.00  5.00
ATOM     92  CA  PHE H   5      96.979  96.968  96.915  1.00  5.00
ATOM     93  CB  PHE H   5      98.998  95.751  98.726  1.00  5.00
ATOM     94  CA  LEU H   6      96.090 100.629  95.961  1.00  5.00
ATOM     95  CB  LEU H   6      95.606 101.846  94.424  1.00  5.00
ATOM     96  CA  GLY H   7      96.625 103.239  98.756  1.00  5.00
TER
CONECT    1    2
CONECT    2    4    3
CONECT    4    6    5
CONECT    6    8    7
CONECT    8   10    9
CONECT   10   12   11
CONECT   13   14
CONECT   14   16   15
CONECT   16   18   17
CONECT   18   20   19
CONECT   20   22   21
CONECT   22   24   23
CONECT   25   26
CONECT   26   28   27
CONECT   28   30   29
CONECT   30   32   31
CONECT   32   34   33
CONECT   34   36   35
CONECT   37   38
CONECT   38   40   39
CONECT   40   42   41
CONECT   42   44   43
CONECT   44   46   45
CONECT   46   48   47
CONECT   49   50
CONECT   50   52   51
CONECT   52   54   53
CONECT   54   56   55
CONECT   56   58   57
CONECT   58   60   59
CONECT   61   62
CONECT   62   64   63
CONECT   64   66   65
CONECT   66   68   67
CONECT   68   70   69
CONECT   70   72   71
CONECT   73   74
CONECT   74   76   75
CONECT   76   78   77
CONECT   78   80   79
CONECT   80   82   81
CONECT   82   84   83
CONECT   85   86
CONECT   86   88   87
CONECT   88   90   89
CONECT   90   92   91
CONECT   92   94   93
CONECT   94   96   95
ENDMDL
REMARK s20 x 8              ENERGY    -6.90337E+01 RMS    0.00
CRYST1  184.640  184.640  184.640  90.00  90.00  90.00 P 1           1
ORIGX1       1.00000   0.00000   0.00000        0.00000
ORIGX2       0.00000   1.00000   0.00000        0.00000
ORIGX2       0.00000   0.00000   1.00000        0.00000
SCALE1       1.00000   0.00000   0.00000        0.00000
SCALE2       1.00000   0.00000   0.00000        0.00000
SCALE3       1.00000   0.00000   0.00000        0.00000
ATOM      1  CA  GLY A   1      78.427  89.575  94.240  1.00  5.00
ATOM      2  CA  VAL A   2      81.857  91.163  93.041  1.00  5.00
ATOM      3  CB  VAL A   2      81.807  91.110  91.594  1.00  5.00
ATOM      4  CA  ASN A   3      83.553  94.461  93.627  1.00  5.00
ATOM      5  CB  ASN A   3      81.830  95.475  93.618  1.00  5.00
ATOM      6  CA  TYR A   4      86.896  96.127  93.026  1.00  5.00
ATOM      7  CB  TYR A   4      85.383  97.145  90.369  1.00  5.00
ATOM      8  CA  PHE A   5      88.526  99.406  94.536  1.00  5.00
ATOM      9  CB  PHE A   5      86.412  98.035  96.081  1.00  5.00
ATOM     10  CA  LEU A   6      90.970 101.994  93.661  1.00  5.00
ATOM     11  CB  LEU A   6      90.428 102.566  91.806  1.00  5.00
ATOM     12  CA  GLY A   7      92.054 103.795  96.889  1.00  5.00
TER
ATOM     13  CA  GLY B   1     104.027  92.969  95.090  1.00  5.00
ATOM     14  CA  VAL B   2     100.574  91.431  94.621  1.00  5.00
ATOM     15  CB  VAL B   2     100.301  91.512  93.209  1.00  5.00
ATOM     16  CA  ASN B   3      98.500  89.886  97.466  1.00  5.00
ATOM     17  CB  ASN B   3      99.781  89.612  98.991  1.00  5.00
ATOM     18  CA  TYR B   4      95.029  87.906  97.944  1.00  5.00
ATOM     19  CB  TYR B   4      96.270  85.366  99.913  1.00  5.00
ATOM     20  CA  PHE B   5      92.702  87.585 101.149  1.00  5.00
ATOM     21  CB  PHE B   5      93.179  90.488 101.092  1.00  5.00
ATOM     22  CA  LEU B   6      90.355  84.606 101.800  1.00  5.00
ATOM     23  CB  LEU B   6      91.446  83.464 100.629  1.00  5.00
ATOM     24  CA  GLY B   7      87.381  84.364 104.151  1.00  5.00
TER
ATOM     25  CA  GLY C   1      80.983  86.830  96.865  1.00  5.00
ATOM     26  CA  VAL C   2      84.488  88.040  95.898  1.00  5.00
ATOM     27  CB  VAL C   2      84.745  87.310  94.646  1.00  5.00
ATOM     28  CA  ASN C   3      86.298  91.507  96.241  1.00  5.00
ATOM     29  CB  ASN C   3      84.864  92.905  96.236  1.00  5.00
ATOM     30  CA  TYR C   4      89.446  93.219  94.779  1.00  5.00
ATOM     31  CB  TYR C   4      88.911  92.918  91.531  1.00  5.00
ATOM     32  CA  PHE C   5      91.679  96.379  95.617  1.00  5.00
ATOM     33  CB  PHE C   5      91.823  98.462  97.754  1.00  5.00
ATOM     34  CA  LEU C   6      94.211  98.293  93.562  1.00  5.00
ATOM     35  CB  LEU C   6      93.792  98.488  91.495  1.00  5.00
ATOM     36  CA  GLY C   7      96.627 101.117  94.781  1.00  5.00
TER
ATOM     37  CA  GLY D   1     100.529 101.473  86.875  1.00  5.00
ATOM     38  CA  VAL D   2      98.288  98.787  88.771  1.00  5.00
ATOM     39  CB  VAL D   2      98.589  99.023  90.210  1.00  5.00
ATOM     40  CA  ASN D   3      95.640  96.285  87.229  1.00  5.00
ATOM     41  CB  ASN D   3      95.953  95.068  85.771  1.00  5.00
ATOM     42  CA  TYR D   4      92.879  93.557  88.425  1.00  5.00
ATOM     43  CB  TYR D   4      93.055  93.788  91.632  1.00  5.00
ATOM     44  CA  PHE D   5      90.781  91.120  86.384  1.00  5.00
ATOM     45  CB  PHE D   5      93.727  90.383  85.903  1.00  5.00
ATOM     46  CA  LEU D   6      87.798  89.376  87.475  1.00  5.00
ATOM     47  CB  LEU D   6      86.762  89.276  89.273  1.00  5.00
ATOM     48  CA  GLY D   7      86.081  86.413  86.058  1.00  5.00
TER
ATOM     49  CA  GLY E   1      99.919  97.690  95.718  1.00  5.00
ATOM     50  CA  VAL E   2      97.259  95.309  94.132  1.00  5.00
ATOM     51  CB  VAL E   2      97.045  95.221  92.643  1.00  5.00
ATOM     52  CA  ASN E   3      95.301  93.144  96.662  1.00  5.00
ATOM     53  CB  ASN E   3      96.348  92.894  98.468  1.00  5.00
ATOM     54  CA  TYR E   4      92.273  90.833  96.416  1.00  5.00
ATOM     55  CB  TYR E   4      91.799  90.475  92.983  1.00  5.00
ATOM     56  CA  PHE E   5      89.508  89.235  98.550  1.00  5.00
ATOM     57  CB  PHE E   5      89.051  92.135  99.234  1.00  5.00
ATOM     58  CA  LEU E   6      87.258  86.013  98.440  1.00  5.00
ATOM     59  CB  LEU E   6      87.954  84.707  96.914  1.00  5.00
ATOM     60  CA  GLY E   7      84.524  85.418 101.253  1.00  5.00
TER
ATOM     61  CA  GLY F   1      88.411  83.343  88.749  1.00  5.00
ATOM     62  CA  VAL F   2      90.229  86.354  90.197  1.00  5.00
ATOM     63  CB  VAL F   2      89.717  86.794  91.502  1.00  5.00
ATOM     64  CA  ASN F   3      93.425  87.636  88.755  1.00  5.00
ATOM     65  CB  ASN F   3      93.294  86.439  87.332  1.00  5.00
ATOM     66  CA  TYR F   4      95.509  90.739  89.694  1.00  5.00
ATOM     67  CB  TYR F   4      95.805  90.423  93.068  1.00  5.00
ATOM     68  CA  PHE F   5      98.505  92.827  88.361  1.00  5.00
ATOM     69  CB  PHE F   5     100.031  92.758  85.841  1.00  5.00
ATOM     70  CA  LEU F   6     101.288  95.402  89.547  1.00  5.00
ATOM     71  CB  LEU F   6     102.408  96.178  91.156  1.00  5.00
ATOM     72  CA  GLY F   7     103.289  96.729  86.482  1.00  5.00
TER
ATOM     73  CA  GLY G   1      85.061  88.809  81.972  1.00  5.00
ATOM     74  CA  VAL G   2      85.673  92.138  83.814  1.00  5.00
ATOM     75  CB  VAL G   2      85.092  92.343  85.167  1.00  5.00
ATOM     76  CA  ASN G   3      88.820  94.296  84.345  1.00  5.00
ATOM     77  CB  ASN G   3      90.757  94.167  84.108  1.00  5.00
ATOM     78  CA  TYR G   4      89.730  97.057  87.105  1.00  5.00
ATOM     79  CB  TYR G   4      89.781  96.730  90.435  1.00  5.00
ATOM     80  CA  PHE G   5      92.866  99.060  86.457  1.00  5.00
ATOM     81  CB  PHE G   5      93.893  98.395  83.753  1.00  5.00
ATOM     82  CA  LEU G   6      94.401 102.369  87.537  1.00  5.00
ATOM     83  CB  LEU G   6      95.674 102.535  89.244  1.00  5.00
ATOM     84  CA  GLY G   7      96.013 104.825  85.085  1.00  5.00
TER
ATOM     85  CA  GLY H   1      91.402  81.195  94.387  1.00  5.00
ATOM     86  CA  VAL H   2      93.025  84.619  93.896  1.00  5.00
ATOM     87  CB  VAL H   2      92.581  85.443  95.043  1.00  5.00
ATOM     88  CA  ASN H   3      96.092  84.914  91.670  1.00  5.00
ATOM     89  CB  ASN H   3      96.172  86.264  90.309  1.00  5.00
ATOM     90  CA  TYR H   4      98.497  87.980  91.659  1.00  5.00
ATOM     91  CB  TYR H   4      98.900  87.108  94.787  1.00  5.00
ATOM     92  CA  PHE H   5     100.814  88.986  88.807  1.00  5.00
ATOM     93  CB  PHE H   5     100.657  88.053  85.970  1.00  5.00
ATOM     94  CA  LEU H   6     103.755  91.253  89.617  1.00  5.00
ATOM     95  CB  LEU H   6     105.217  90.552  91.112  1.00  5.00
ATOM     96  CA  GLY H   7     105.377  92.822  86.332  1.00  5.00
TER
CONECT    1    2
CONECT    2    4    3
CONECT    4    6    5
CONECT    6    8    7
CONECT    8   10    9
CONECT   10   12   11
CONECT   13   14
CONECT   14   16   15
CONECT   16   18   17
CONECT   18   20   19
CONECT   20   22   21
CONECT   22   24   23
CONECT   25   26
CONECT   26   28   27
CONECT   28   30   29
CONECT   30   32   31
CONECT   32   34   33
CONECT   34   36   35
CONECT   37   38
CONECT   38   40   39
CONECT   40   42   41
CONECT   42   44   43
CONECT   44   46   45
CONECT   46   48   47
CONECT   49   50
CONECT   50   52   51
CONECT   52   54   53
CONECT   54   56   55
CONECT   56   58   57
CONECT   58   60   59
CONECT   61   62
CONECT   62   64   63
CONECT   64   66   65
CONECT   66   68   67
CONECT   68   70   69
CONECT   70   72   71
CONECT   73   74
CONECT   74   76   75
CONECT   76   78   77
CONECT   78   80   79
CONECT   80   82   81
CONECT   82   84   83
CONECT   85   86
CONECT   86   88   87
CONECT   88   90   89
CONECT   90   92   91
CONECT   92   94   93
CONECT   94   96   95
ENDMDL
REMARK s20 x 8              ENERGY    -6.90336E+01 RMS    0.00
CRYST1  184.640  184.640  184.640  90.00  90.00  90.00 P 1           1
ORIGX1       1.00000   0.00000   0.00000        0.00000
ORIGX2       0.00000   1.00000   0.00000        0.00000
ORIGX2       0.00000   0.00000   1.00000        0.00000
SCALE1       1.00000   0.00000   0.00000        0.00000
SCALE2       1.00000   0.00000   0.00000        0.00000
SCALE3       1.00000   0.00000   0.00000        0.00000
ATOM      1  CA  GLY A   1      87.212  97.813  84.733  1.00  5.00
ATOM      2  CA  VAL A   2      84.895  95.230  86.070  1.00  5.00
ATOM      3  CB  VAL A   2      83.445  95.707  86.273  1.00  5.00
ATOM      4  CA  ASN A   3      85.780  91.878  87.658  1.00  5.00
ATOM      5  CB  ASN A   3      83.866  91.723  88.188  1.00  5.00
ATOM      6  CA  TYR A   4      85.269  88.357  86.672  1.00  5.00
ATOM      7  CB  TYR A   4      87.219  86.338  84.855  1.00  5.00
ATOM      8  CA  PHE A   5      84.636  85.597  89.197  1.00  5.00
ATOM      9  CB  PHE A   5      82.653  87.217  91.001  1.00  5.00
ATOM     10  CA  LEU A   6      85.535  81.834  89.470  1.00  5.00
ATOM     11  CB  LEU A   6      86.312  82.043  87.674  1.00  5.00
ATOM     12  CA  GLY A   7      84.866  79.629  92.484  1.00  5.00
TER
ATOM     13  CA  GLY B   1      92.199  95.975  81.004  1.00  5.00
ATOM     14  CA  VAL B   2      89.848  93.890  83.402  1.00  5.00
ATOM     15  CB  VAL B   2      88.314  93.720  82.899  1.00  5.00
ATOM     16  CA  ASN B   3      90.173  92.023  86.771  1.00  5.00
ATOM     17  CB  ASN B   3      88.976  93.286  87.614  1.00  5.00
ATOM     18  CA  TYR B   4      89.434  88.350  87.887  1.00  5.00
ATOM     19  CB  TYR B   4      91.099  88.161  85.044  1.00  5.00
ATOM     20  CA  PHE B   5      88.517  86.769  91.277  1.00  5.00
ATOM     21  CB  PHE B   5      87.519  87.399  94.063  1.00  5.00
ATOM     22  CA  LEU B   6      88.917  83.363  93.066  1.00  5.00
ATOM     23  CB  LEU B   6      90.507  82.477  92.036  1.00  5.00
ATOM     24  CA  GLY B   7      86.864  82.486  95.929  1.00  5.00
TER
ATOM     25  CA  GLY C   1     103.206  86.250  87.771  1.00  5.00
ATOM     26  CA  VAL C   2     103.085  87.805  91.155  1.00  5.00
ATOM     27  CB  VAL C   2     103.311  89.159  91.318  1.00  5.00
ATOM     28  CA  ASN C   3     100.714  88.195  94.123  1.00  5.00
ATOM     29  CB  ASN C   3      99.352  86.927  94.995  1.00  5.00
ATOM     30  CA  TYR C   4     100.048  90.902  97.049  1.00  5.00
ATOM     31  CB  TYR C   4     101.960  93.374  98.261  1.00  5.00
ATOM     32  CA  PHE C   5      97.993  91.425 100.381  1.00  5.00
ATOM     33  CB  PHE C   5      97.602  90.270 103.054  1.00  5.00
ATOM     34  CA  LEU C   6      95.091  93.697 101.397  1.00  5.00
ATOM     35  CB  LEU C   6      93.109  93.689 102.025  1.00  5.00
ATOM     36  CA  GLY C   7      95.992  97.269 101.983  1.00  5.00
TER
ATOM     37  CA  GLY D   1      82.626  97.140  97.465  1.00  5.00
ATOM     38  CA  VAL D   2      85.947  95.090  96.726  1.00  5.00
ATOM     39  CB  VAL D   2      85.349  93.740  97.179  1.00  5.00
ATOM     40  CA  ASN D   3      88.740  96.485  94.485  1.00  5.00
ATOM     41  CB  ASN D   3      88.563  98.366  95.027  1.00  5.00
ATOM     42  CA  TYR D   4      92.249  95.565  93.027  1.00  5.00
ATOM     43  CB  TYR D   4      91.140  92.740  91.493  1.00  5.00
ATOM     44  CA  PHE D   5      95.033  97.594  91.538  1.00  5.00
ATOM     45  CB  PHE D   5      96.616 100.157  91.951  1.00  5.00
ATOM     46  CA  LEU D   6      98.313  97.269  89.271  1.00  5.00
ATOM     47  CB  LEU D   6      97.680  96.472  87.473  1.00  5.00
ATOM     48  CA  GLY D   7     101.809  99.043  89.414  1.00  5.00
TER
ATOM     49  CA  GLY E   1      98.732 102.713  87.684  1.00  5.00
ATOM     50  CA  VAL E   2      95.239 101.383  86.756  1.00  5.00
ATOM     51  CB  VAL E   2      95.189 101.472  85.242  1.00  5.00
ATOM     52  CA  ASN E   3      92.506  99.645  89.039  1.00  5.00
ATOM     53  CB  ASN E   3      92.580 100.739  90.600  1.00  5.00
ATOM     54  CA  TYR E   4      89.871  96.757  88.742  1.00  5.00
ATOM     55  CB  TYR E   4      92.132  95.514  86.762  1.00  5.00
ATOM     56  CA  PHE E   5      86.422  96.206  90.809  1.00  5.00
ATOM     57  CB  PHE E   5      84.662  97.769  92.683  1.00  5.00
ATOM     58  CA  LEU E   6      84.624  93.417  92.134  1.00  5.00
ATOM     59  CB  LEU E   6      86.367  92.592  92.797  1.00  5.00
ATOM     60  CA  GLY E   7      80.799  93.398  91.362  1.00  5.00
TER
ATOM     61  CA  GLY F   1     103.660  95.110  92.293  1.00  5.00
ATOM     62  CA  VAL F   2      99.837  94.738  92.542  1.00  5.00
ATOM     63  CB  VAL F   2      99.562  93.578  93.307  1.00  5.00
ATOM     64  CA  ASN F   3      97.376  95.658  95.528  1.00  5.00
ATOM     65  CB  ASN F   3      97.983  97.492  96.274  1.00  5.00
ATOM     66  CA  TYR F   4      93.890  94.931  96.689  1.00  5.00
ATOM     67  CB  TYR F   4      91.249  92.713  97.007  1.00  5.00
ATOM     68  CA  PHE F   5      91.244  96.529  98.956  1.00  5.00
ATOM     69  CB  PHE F   5      92.135  98.493  97.026  1.00  5.00
ATOM     70  CA  LEU F   6      87.826  95.520 100.667  1.00  5.00
ATOM     71  CB  LEU F   6      87.951  93.340 100.670  1.00  5.00
ATOM     72  CA  GLY F   7      85.580  98.162 102.484  1.00  5.00
TER
ATOM     73  CA  GLY G   1      89.489  84.140  98.420  1.00  5.00
ATOM     74  CA  VAL G   2      91.833  86.192  96.333  1.00  5.00
ATOM     75  CB  VAL G   2      92.732  85.555  95.246  1.00  5.00
ATOM     76  CA  ASN G   3      91.631  88.767  93.308  1.00  5.00
ATOM     77  CB  ASN G   3      92.870  90.246  93.478  1.00  5.00
ATOM     78  CA  TYR G   4      93.756  89.093  90.048  1.00  5.00
ATOM     79  CB  TYR G   4      91.915  86.437  89.323  1.00  5.00
ATOM     80  CA  PHE G   5      94.280  91.735  87.307  1.00  5.00
ATOM     81  CB  PHE G   5      95.100  93.127  89.851  1.00  5.00
ATOM     82  CA  LEU G   6      95.067  91.373  83.585  1.00  5.00
ATOM     83  CB  LEU G   6      95.959  90.063  82.267  1.00  5.00
ATOM     84  CA  GLY G   7      96.570  94.648  81.973  1.00  5.00
TER
ATOM     85  CA  GLY H   1      91.175  90.308 104.641  1.00  5.00
ATOM     86  CA  VAL H   2      92.321  88.453 101.543  1.00  5.00
ATOM     87  CB  VAL H   2      91.103  88.053 100.745  1.00  5.00
ATOM     88  CA  ASN H   3      95.113  88.649  98.929  1.00  5.00
ATOM     89  CB  ASN H   3      97.013  88.010  98.544  1.00  5.00
ATOM     90  CA  TYR H   4      95.636  89.937  95.238  1.00  5.00
ATOM     91  CB  TYR H   4      96.395  92.529  97.004  1.00  5.00
ATOM     92  CA  PHE H   5      97.253  89.111  91.725  1.00  5.00
ATOM     93  CB  PHE H   5      98.047  87.100  89.686  1.00  5.00
ATOM     94  CA  LEU H   6      99.069  90.922  88.764  1.00  5.00
ATOM     95  CB  LEU H   6     100.454  92.518  88.435  1.00  5.00
ATOM     96  CA  GLY H   7      99.082  89.329  85.353  1.00  5.00
TER
CONECT    1    2
CONECT    2    4    3
CONECT    4    6    5
CONECT    6    8    7
CONECT    8   10    9
CONECT   10   12   11
CONECT   13   14
CONECT   14   16   15
CONECT   16   18   17
CONECT   18   20   19
CONECT   20   22   21
CONECT   22   24   23
CONECT   25   26
CONECT   26   28   27
CONECT   28   30   29
CONECT   30   32   31
CONECT   32   34   33
CONECT   34   36   35
CONECT   37   38
CONECT   38   40   39
CONECT   40   42   41
CONECT   42   44   43
CONECT   44   46   45
CONECT   46   48   47
CONECT   49   50
CONECT   50   52   51
CONECT   52   54   53
CONECT   54   56   55
CONECT   56   58   57
CONECT   58   60   59
CONECT   61   62
CONECT   62   64   63
CONECT   64   66   65
CONECT   66   68   67
CONECT   68   70   69
CONECT   70   72   71
CONECT   73   74
CONECT   74   76   75
CONECT   76   78   77
CONECT   78   80   79
CONECT   80   82   81
CONECT   82   84   83
CONECT   85   86
CONECT   86   88   87
CONECT   88   90   89
CONECT   90   92   91
CONECT   92   94   93
CONECT   94   96   95
ENDMDL
REMARK s20 x 8              ENERGY    -6.90336E+01 RMS    0.00
CRYST1  184.640  184.640  184.640  90.00  90.00  90.00 P 1           1
ORIGX1       1.00000   0.00000   0.00000        0.00000
ORIGX2       0.00000   1.00000   0.00000        0.00000
ORIGX2       0.00000   0.00000   1.00000        0.00000
SCALE1       1.00000   0.00000   0.00000        0.00000
SCALE2       1.00000   0.00000   0.00000        0.00000
SCALE3       1.00000   0.00000   0.00000        0.00000
ATOM      1  CA  GLY A   1      79.885  91.127  84.304  1.00  5.00
ATOM      2  CA  VAL A   2      82.636  91.517  87.206  1.00  5.00
ATOM      3  CB  VAL A   2      82.617  92.954  87.030  1.00  5.00
ATOM      4  CA  ASN A   3      83.682  89.205  90.255  1.00  5.00
ATOM      5  CB  ASN A   3      84.594  87.539  90.910  1.00  5.00
ATOM      6  CA  TYR A   4      85.821  89.709  93.320  1.00  5.00
ATOM      7  CB  TYR A   4      83.297  91.682  93.457  1.00  5.00
ATOM      8  CA  PHE A   5      86.700  87.538  96.258  1.00  5.00
ATOM      9  CB  PHE A   5      87.308  84.631  95.626  1.00  5.00
ATOM     10  CA  LEU A   6      87.879  87.589  99.721  1.00  5.00
ATOM     11  CB  LEU A   6      87.175  89.546 100.137  1.00  5.00
ATOM     12  CA  GLY A   7      89.599  84.299 100.884  1.00  5.00
TER
ATOM     13  CA  GLY B   1     102.957  88.791  96.796  1.00  5.00
ATOM     14  CA  VAL B   2     100.570  90.011  94.024  1.00  5.00
ATOM     15  CB  VAL B   2     100.360  91.539  94.155  1.00  5.00
ATOM     16  CA  ASN B   3      99.826  87.974  91.079  1.00  5.00
ATOM     17  CB  ASN B   3     100.450  86.309  90.015  1.00  5.00
ATOM     18  CA  TYR B   4      97.694  88.797  87.926  1.00  5.00
ATOM     19  CB  TYR B   4      98.748  91.700  86.652  1.00  5.00
ATOM     20  CA  PHE B   5      96.064  86.336  85.502  1.00  5.00
ATOM     21  CB  PHE B   5      94.094  84.205  85.694  1.00  5.00
ATOM     22  CA  LEU B   6      95.500  87.275  82.083  1.00  5.00
ATOM     23  CB  LEU B   6      96.123  89.173  81.350  1.00  5.00
ATOM     24  CA  GLY B   7      93.930  85.082  79.414  1.00  5.00
TER
ATOM     25  CA  GLY C   1      84.873  89.395  82.028  1.00  5.00
ATOM     26  CA  VAL C   2      87.143  90.692  84.856  1.00  5.00
ATOM     27  CB  VAL C   2      86.890  92.160  84.829  1.00  5.00
ATOM     28  CA  ASN C   3      87.857  89.148  88.381  1.00  5.00
ATOM     29  CB  ASN C   3      87.689  87.313  87.422  1.00  5.00
ATOM     30  CA  TYR C   4      89.646  90.183  91.573  1.00  5.00
ATOM     31  CB  TYR C   4      88.319  93.186  92.436  1.00  5.00
ATOM     32  CA  PHE C   5      90.911  88.058  94.830  1.00  5.00
ATOM     33  CB  PHE C   5      91.601  85.214  95.766  1.00  5.00
ATOM     34  CA  LEU C   6      92.453  89.111  98.308  1.00  5.00
ATOM     35  CB  LEU C   6      91.616  90.996  98.594  1.00  5.00
ATOM     36  CA  GLY C   7      94.091  86.598 100.769  1.00  5.00
TER
ATOM     37  CA  GLY D   1      96.516  94.986 104.536  1.00  5.00
ATOM     38  CA  VAL D   2      95.205  94.072 101.037  1.00  5.00
ATOM     39  CB  VAL D   2      94.995  92.641 101.119  1.00  5.00
ATOM     40  CA  ASN D   3      93.067  96.352  98.340  1.00  5.00
ATOM     41  CB  ASN D   3      92.872  98.009  99.397  1.00  5.00
ATOM     42  CA  TYR D   4      91.453  95.505  95.275  1.00  5.00
ATOM     43  CB  TYR D   4      92.407  92.413  94.562  1.00  5.00
ATOM     44  CA  PHE D   5      89.923  97.870  92.364  1.00  5.00
ATOM     45  CB  PHE D   5      90.054 100.881  91.874  1.00  5.00
ATOM     46  CA  LEU D   6      88.062  97.353  89.254  1.00  5.00
ATOM     47  CB  LEU D   6      87.269  95.414  88.946  1.00  5.00
ATOM     48  CA  GLY D   7      87.789  99.530  86.266  1.00  5.00
TER
ATOM     49  CA  GLY E   1      98.548  88.952  99.289  1.00  5.00
ATOM     50  CA  VAL E   2      96.303  89.838  96.521  1.00  5.00
ATOM     51  CB  VAL E   2      96.214  91.275  96.503  1.00  5.00
ATOM     52  CA  ASN E   3      95.443  88.113  93.077  1.00  5.00
ATOM     53  CB  ASN E   3      96.440  86.410  92.538  1.00  5.00
ATOM     54  CA  TYR E   4      93.429  89.315  89.964  1.00  5.00
ATOM     55  CB  TYR E   4      92.593  92.415  90.862  1.00  5.00
ATOM     56  CA  PHE E   5      92.041  87.685  86.987  1.00  5.00
ATOM     57  CB  PHE E   5      91.418  86.087  89.442  1.00  5.00
ATOM     58  CA  LEU E   6      90.974  88.478  83.566  1.00  5.00
ATOM     59  CB  LEU E   6      90.703  90.318  82.562  1.00  5.00
ATOM     60  CA  GLY E   7      89.188  85.394  82.208  1.00  5.00
TER
ATOM     61  CA  GLY F   1      89.428  96.223  83.947  1.00  5.00
ATOM     62  CA  VAL F   2      90.732  94.880  87.196  1.00  5.00
ATOM     63  CB  VAL F   2      90.578  93.381  87.151  1.00  5.00
ATOM     64  CA  ASN F   3      93.430  96.160  89.706  1.00  5.00
ATOM     65  CB  ASN F   3      93.573  97.999  88.839  1.00  5.00
ATOM     66  CA  TYR F   4      94.889  95.261  93.119  1.00  5.00
ATOM     67  CB  TYR F   4      96.462  92.638  91.889  1.00  5.00
ATOM     68  CA  PHE F   5      96.971  97.158  95.684  1.00  5.00
ATOM     69  CB  PHE F   5      94.636  99.030  95.264  1.00  5.00
ATOM     70  CA  LEU F   6      98.917  95.769  98.831  1.00  5.00
ATOM     71  CB  LEU F   6      99.941  94.052  98.528  1.00  5.00
ATOM     72  CA  GLY F   7     100.054  97.627 102.156  1.00  5.00
TER
ATOM     73  CA  GLY G   1      85.332 102.091  89.395  1.00  5.00
ATOM     74  CA  VAL G   2      84.698  99.492  92.352  1.00  5.00
ATOM     75  CB  VAL G   2      84.097  98.450  91.398  1.00  5.00
ATOM     76  CA  ASN G   3      86.739  98.516  95.356  1.00  5.00
ATOM     77  CB  ASN G   3      88.114  99.904  95.702  1.00  5.00
ATOM     78  CA  TYR G   4      87.322  95.528  97.549  1.00  5.00
ATOM     79  CB  TYR G   4      87.873  92.394  96.512  1.00  5.00
ATOM     80  CA  PHE G   5      89.756  95.579 100.445  1.00  5.00
ATOM     81  CB  PHE G   5      87.245  96.474 101.818  1.00  5.00
ATOM     82  CA  LEU G   6      90.585  93.017 103.369  1.00  5.00
ATOM     83  CB  LEU G   6      90.613  90.884 103.198  1.00  5.00
ATOM     84  CA  GLY G   7      92.901  93.778 106.355  1.00  5.00
TER
ATOM     85  CA  GLY H   1      93.701  93.788  81.216  1.00  5.00
ATOM     86  CA  VAL H   2      94.822  93.412  84.985  1.00  5.00
ATOM     87  CB  VAL H   2      94.460  91.966  85.386  1.00  5.00
ATOM     88  CA  ASN H   3      97.310  95.643  87.045  1.00  5.00
ATOM     89  CB  ASN H   3      97.138  97.496  87.903  1.00  5.00
ATOM     90  CA  TYR H   4      99.029  95.126  90.530  1.00  5.00
ATOM     91  CB  TYR H   4     102.185  95.907  89.651  1.00  5.00
ATOM     92  CA  PHE H   5     100.190  97.748  93.007  1.00  5.00
ATOM     93  CB  PHE H   5      99.475 100.238  94.394  1.00  5.00
ATOM     94  CA  LEU H   6     102.923  97.421  95.539  1.00  5.00
ATOM     95  CB  LEU H   6     103.577  95.468  95.318  1.00  5.00
ATOM     96  CA  GLY H   7     103.354  99.445  98.887  1.00  5.00
TER
CONECT    1    2
CONECT    2    4    3
CONECT    4    6    5
CONECT    6    8    7
CONECT    8   10    9
CONECT   10   12   11
CONECT   13   14
CONECT   14   16   15
CONECT   16   18   17
CONECT   18   20   19
CONECT   20   22   21
CONECT   22   24   23
CONECT   25   26
CONECT   26   28   27
CONECT   28   30   29
CONECT   30   32   31
CONECT   32   34   33
CONECT   34   36   35
CONECT   37   38
CONECT   38   40   39
CONECT   40   42   41
CONECT   42   44   43
CONECT   44   46   45
CONECT   46   48   47
CONECT   49   50
CONECT   50   52   51
CONECT   52   54   53
CONECT   54   56   55
CONECT   56   58   57
CONECT   58   60   59
CONECT   61   62
CONECT   62   64   63
CONECT   64   66   65
CONECT   66   68   67
CONECT   68   70   69
CONECT   70   72   71
CONECT   73   74
CONECT   74   76   75
CONECT   76   78   77
CONECT   78   80   79
CONECT   80   82   81
CONECT   82   84   83
CONECT   85   86
CONECT   86   88   87
CONECT   88   90   89
CONECT   90   92   91
CONECT   92   94   93
CONECT   94   96   95
ENDMDL
REMARK s20 x 8              ENERGY    -6.90335E+01 RMS    0.00
CRYST1  184.640  184.640  184.640  90.00  90.00  90.00 P 1           1
ORIGX1       1.00000   0.00000   0.00000        0.00000
ORIGX2       0.00000   1.00000   0.00000        0.00000
ORIGX2       0.00000   0.00000   1.00000        0.00000
SCALE1       1.00000   0.00000   0.00000        0.00000
SCALE2       1.00000   0.00000   0.00000        0.00000
SCALE3       1.00000   0.00000   0.00000        0.00000
ATOM      1  CA  GLY A   1      89.000 102.620  93.084  1.00  5.00
ATOM      2  CA  VAL A   2      89.263  98.964  93.769  1.00  5.00
ATOM      3  CB  VAL A   2      90.631  99.072  94.500  1.00  5.00
ATOM      4  CA  ASN A   3      86.686  96.405  95.008  1.00  5.00
ATOM      5  CB  ASN A   3      84.865  96.923  94.674  1.00  5.00
ATOM      6  CA  TYR A   4      87.000  93.002  96.901  1.00  5.00
ATOM      7  CB  TYR A   4      85.656  93.825  99.844  1.00  5.00
ATOM      8  CA  PHE A   5      84.630  89.913  97.194  1.00  5.00
ATOM      9  CB  PHE A   5      82.719  89.490  94.962  1.00  5.00
ATOM     10  CA  LEU A   6      84.448  87.350  99.977  1.00  5.00
ATOM     11  CB  LEU A   6      85.958  87.488 101.351  1.00  5.00
ATOM     12  CA  GLY A   7      81.577  84.834 100.710  1.00  5.00
TER
ATOM     13  CA  GLY B   1      97.640 101.307  82.179  1.00  5.00
ATOM     14  CA  VAL B   2      96.128  98.241  83.884  1.00  5.00
ATOM     15  CB  VAL B   2      94.981  98.019  83.008  1.00  5.00
ATOM     16  CA  ASN B   3      98.229  95.816  85.653  1.00  5.00
ATOM     17  CB  ASN B   3     100.153  95.400  86.038  1.00  5.00
ATOM     18  CA  TYR B   4      97.369  92.262  87.120  1.00  5.00
ATOM     19  CB  TYR B   4      95.920  90.452  84.735  1.00  5.00
ATOM     20  CA  PHE B   5      99.333  89.307  88.871  1.00  5.00
ATOM     21  CB  PHE B   5     101.103  88.762  91.146  1.00  5.00
ATOM     22  CA  LEU B   6      98.138  85.627  89.148  1.00  5.00
ATOM     23  CB  LEU B   6      96.807  84.179  88.433  1.00  5.00
ATOM     24  CA  GLY B   7     101.270  84.039  90.842  1.00  5.00
TER
ATOM     25  CA  GLY C   1      88.987  93.188  80.099  1.00  5.00
ATOM     26  CA  VAL C   2      91.320  90.821  82.055  1.00  5.00
ATOM     27  CB  VAL C   2      92.261  91.937  82.457  1.00  5.00
ATOM     28  CA  ASN C   3      90.376  88.081  84.528  1.00  5.00
ATOM     29  CB  ASN C   3      89.114  86.491  84.229  1.00  5.00
ATOM     30  CA  TYR C   4      92.751  86.060  86.772  1.00  5.00
ATOM     31  CB  TYR C   4      94.745  88.113  88.382  1.00  5.00
ATOM     32  CA  PHE C   5      91.797  82.784  88.737  1.00  5.00
ATOM     33  CB  PHE C   5      91.096  82.005  85.962  1.00  5.00
ATOM     34  CA  LEU C   6      93.879  81.011  91.289  1.00  5.00
ATOM     35  CB  LEU C   6      95.527  81.911  92.304  1.00  5.00
ATOM     36  CA  GLY C   7      92.681  77.362  91.869  1.00  5.00
TER
ATOM     37  CA  GLY D   1      91.455  88.211 102.832  1.00  5.00
ATOM     38  CA  VAL D   2      90.970  90.994 100.326  1.00  5.00
ATOM     39  CB  VAL D   2      89.809  90.370  99.540  1.00  5.00
ATOM     40  CA  ASN D   3      92.698  94.168 100.588  1.00  5.00
ATOM     41  CB  ASN D   3      94.562  94.173 100.247  1.00  5.00
ATOM     42  CA  TYR D   4      92.608  97.539  98.482  1.00  5.00
ATOM     43  CB  TYR D   4      89.458  97.864  99.764  1.00  5.00
ATOM     44  CA  PHE D   5      95.157 100.361  97.815  1.00  5.00
ATOM     45  CB  PHE D   5      97.111  98.162  97.850  1.00  5.00
ATOM     46  CA  LEU D   6      94.739 103.877  96.546  1.00  5.00
ATOM     47  CB  LEU D   6      92.673 104.204  96.392  1.00  5.00
ATOM     48  CA  GLY D   7      97.660 106.048  95.649  1.00  5.00
TER
ATOM     49  CA  GLY E   1      95.631 103.357  86.039  1.00  5.00
ATOM     50  CA  VAL E   2      94.298 100.310  87.827  1.00  5.00
ATOM     51  CB  VAL E   2      93.118  99.983  86.909  1.00  5.00
ATOM     52  CA  ASN E   3      96.372  97.323  89.626  1.00  5.00
ATOM     53  CB  ASN E   3      98.304  96.729  89.805  1.00  5.00
ATOM     54  CA  TYR E   4      95.917  93.804  91.315  1.00  5.00
ATOM     55  CB  TYR E   4      94.190  92.487  88.769  1.00  5.00
ATOM     56  CA  PHE E   5      98.069  90.740  92.818  1.00  5.00
ATOM     57  CB  PHE E   5      99.790  92.957  93.853  1.00  5.00
ATOM     58  CA  LEU E   6      97.341  87.336  94.501  1.00  5.00
ATOM     59  CB  LEU E   6      96.002  86.756  93.151  1.00  5.00
ATOM     60  CA  GLY E   7      99.619  85.660  96.959  1.00  5.00
TER
ATOM     61  CA  GLY F   1      89.520  79.599  96.190  1.00  5.00
ATOM     62  CA  VAL F   2      90.818  82.997  95.053  1.00  5.00
ATOM     63  CB  VAL F   2      92.074  83.571  95.555  1.00  5.00
ATOM     64  CA  ASN F   3      90.010  84.961  91.755  1.00  5.00
ATOM     65  CB  ASN F   3      89.411  84.978  89.874  1.00  5.00
ATOM     66  CA  TYR F   4      90.915  88.462  90.503  1.00  5.00
ATOM     67  CB  TYR F   4      93.264  90.282  92.160  1.00  5.00
ATOM     68  CA  PHE F   5      89.092  90.687  87.655  1.00  5.00
ATOM     69  CB  PHE F   5      87.244  89.524  89.632  1.00  5.00
ATOM     70  CA  LEU F   6      89.878  93.966  85.841  1.00  5.00
ATOM     71  CB  LEU F   6      91.650  94.879  86.019  1.00  5.00
ATOM     72  CA  GLY F   7      87.369  95.688  83.364  1.00  5.00
TER
ATOM     73  CA  GLY G   1      88.312  99.826  87.982  1.00  5.00
ATOM     74  CA  VAL G   2      89.806  96.837  89.866  1.00  5.00
ATOM     75  CB  VAL G   2      91.250  97.170  90.314  1.00  5.00
ATOM     76  CA  ASN G   3      87.906  93.918  91.334  1.00  5.00
ATOM     77  CB  ASN G   3      87.339  93.895  89.342  1.00  5.00
ATOM     78  CA  TYR G   4      88.838  90.783  93.753  1.00  5.00
ATOM     79  CB  TYR G   4      90.687  92.844  95.724  1.00  5.00
ATOM     80  CA  PHE G   5      87.490  87.336  94.745  1.00  5.00
ATOM     81  CB  PHE G   5      85.722  84.899  94.332  1.00  5.00
ATOM     82  CA  LEU G   6      88.174  85.067  97.910  1.00  5.00
ATOM     83  CB  LEU G   6      89.767  85.205  99.086  1.00  5.00
ATOM     84  CA  GLY G   7      86.055  82.349  99.211  1.00  5.00
TER
ATOM     85  CA  GLY H   1      96.599 105.499  91.096  1.00  5.00
ATOM     86  CA  VAL H   2      94.295 102.396  92.255  1.00  5.00
ATOM     87  CB  VAL H   2      93.130 101.771  91.428  1.00  5.00
ATOM     88  CA  ASN H   3      95.388  98.826  93.513  1.00  5.00
ATOM     89  CB  ASN H   3      97.071  97.770  93.245  1.00  5.00
ATOM     90  CA  TYR H   4      93.882  95.552  95.082  1.00  5.00
ATOM     91  CB  TYR H   4      92.225  94.069  92.485  1.00  5.00
ATOM     92  CA  PHE H   5      95.248  92.565  96.681  1.00  5.00
ATOM     93  CB  PHE H   5      97.417  90.813  97.768  1.00  5.00
ATOM     94  CA  LEU H   6      93.690  89.073  97.188  1.00  5.00
ATOM     95  CB  LEU H   6      92.262  88.184  95.994  1.00  5.00
ATOM     96  CA  GLY H   7      94.694  86.503  99.599  1.00  5.00
TER
CONECT    1    2
CONECT    2    4    3
CONECT    4    6    5
CONECT    6    8    7
CONECT    8   10    9
CONECT   10   12   11
CONECT   13   14
CONECT   14   16   15
CONECT   16   18   17
CONECT   18   20   19
CONECT   20   22   21
CONECT   22   24   23
CONECT   25   26
CONECT   26   28   27
CONECT   28   30   29
CONECT   30   32   31
CONECT   32   34   33
CONECT   34   36   35
CONECT   37   38
CONECT   38   40   39
CONECT   40   42   41
CONECT   42   44   43
CONECT   44   46   45
CONECT   46   48   47
CONECT   49   50
CONECT   50   52   51
CONECT   52   54   53
CONECT   54   56   55
CONECT   56   58   57
CONECT   58   60   59
CONECT   61   62
CONECT   62   64   63
CONECT   64   66   65
CONECT   66   68   67
CONECT   68   70   69
CONECT   70   72   71
CONECT   73   74
CONECT   74   76   75
CONECT   76   78   77
CONECT   78   80   79
CONECT   80   82   81
CONECT   82   84   83
CONECT   85   86
CONECT   86   88   87
CONECT   88   90   89
CONECT   90   92   91
CONECT   92   94   93
CONECT   94   96   95
ENDMDL
REMARK s20 x 8              ENERGY    -6.90335E+01 RMS    0.00
CRYST1  184.640  184.640  184.640  90.00  90.00  90.00 P 1           1
ORIGX1       1.00000   0.00000   0.00000        0.00000
ORIGX2       0.00000   1.00000   0.00000        0.00000
ORIGX2       0.00000   0.00000   1.00000        0.00000
SCALE1       1.00000   0.00000   0.00000        0.00000
SCALE2       1.00000   0.00000   0.00000        0.00000
SCALE3       1.00000   0.00000   0.00000        0.00000
ATOM      1  CA  GLY A   1      91.360  94.012 101.451  1.00  5.00
ATOM      2  CA  VAL A   2      90.647  93.543  97.781  1.00  5.00
ATOM      3  CB  VAL A   2      91.243  92.712  96.587  1.00  5.00
ATOM      4  CA  ASN A   3      88.350  91.242  95.771  1.00  5.00
ATOM      5  CB  ASN A   3      86.677  90.236  95.575  1.00  5.00
ATOM      6  CA  TYR A   4      88.440  90.045  92.119  1.00  5.00
ATOM      7  CB  TYR A   4      91.575  88.892  92.556  1.00  5.00
ATOM      8  CA  PHE A   5      86.324  88.681  89.341  1.00  5.00
ATOM      9  CB  PHE A   5      83.459  88.524  88.386  1.00  5.00
ATOM     10  CA  LEU A   6      86.632  86.870  86.109  1.00  5.00
ATOM     11  CB  LEU A   6      88.352  86.119  86.144  1.00  5.00
ATOM     12  CA  GLY A   7      83.692  87.196  83.666  1.00  5.00
TER
ATOM     13  CA  GLY B   1     102.586  93.463 101.823  1.00  5.00
ATOM     14  CA  VAL B   2     100.871  90.866  99.529  1.00  5.00
ATOM     15  CB  VAL B   2      99.606  90.448 100.271  1.00  5.00
ATOM     16  CA  ASN B   3      99.295  91.600  95.916  1.00  5.00
ATOM     17  CB  ASN B   3     100.559  93.099  95.341  1.00  5.00
ATOM     18  CA  TYR B   4      96.532  90.090  93.905  1.00  5.00
ATOM     19  CB  TYR B   4      95.736  92.504  96.128  1.00  5.00
ATOM     20  CA  PHE B   5      95.680  89.463  90.292  1.00  5.00
ATOM     21  CB  PHE B   5      98.608  89.784  90.334  1.00  5.00
ATOM     22  CA  LEU B   6      92.573  88.568  88.155  1.00  5.00
ATOM     23  CB  LEU B   6      90.750  89.566  88.202  1.00  5.00
ATOM     24  CA  GLY B   7      92.569  87.156  84.469  1.00  5.00
TER
ATOM     25  CA  GLY C   1      94.025  89.839 102.216  1.00  5.00
ATOM     26  CA  VAL C   2      92.838  89.744  98.659  1.00  5.00
ATOM     27  CB  VAL C   2      93.778  89.077  97.650  1.00  5.00
ATOM     28  CA  ASN C   3      89.832  87.627  97.053  1.00  5.00
ATOM     29  CB  ASN C   3      87.942  87.525  97.564  1.00  5.00
ATOM     30  CA  TYR C   4      89.204  86.060  93.592  1.00  5.00
ATOM     31  CB  TYR C   4      92.133  85.001  94.864  1.00  5.00
ATOM     32  CA  PHE C   5      85.871  85.137  91.871  1.00  5.00
ATOM     33  CB  PHE C   5      82.750  85.086  91.981  1.00  5.00
ATOM     34  CA  LEU C   6      85.084  83.152  88.571  1.00  5.00
ATOM     35  CB  LEU C   6      86.586  82.345  87.354  1.00  5.00
ATOM     36  CA  GLY C   7      81.445  84.496  87.850  1.00  5.00
TER
ATOM     37  CA  GLY D   1      99.930  98.721 101.915  1.00  5.00
ATOM     38  CA  VAL D   2      98.548  96.095  99.644  1.00  5.00
ATOM     39  CB  VAL D   2      97.589  95.063 100.300  1.00  5.00
ATOM     40  CA  ASN D   3      98.020  95.857  95.859  1.00  5.00
ATOM     41  CB  ASN D   3      98.870  96.160  94.222  1.00  5.00
ATOM     42  CA  TYR D   4      95.398  94.308  93.454  1.00  5.00
ATOM     43  CB  TYR D   4      93.605  96.441  95.227  1.00  5.00
ATOM     44  CA  PHE D   5      95.250  93.746  89.752  1.00  5.00
ATOM     45  CB  PHE D   5      97.232  93.865  87.370  1.00  5.00
ATOM     46  CA  LEU D   6      92.906  93.506  86.774  1.00  5.00
ATOM     47  CB  LEU D   6      91.275  94.824  86.990  1.00  5.00
ATOM     48  CA  GLY D   7      95.132  91.612  84.015  1.00  5.00
TER
ATOM     49  CA  GLY E   1      96.583  96.774  82.511  1.00  5.00
ATOM     50  CA  VAL E   2      94.329  98.058  85.286  1.00  5.00
ATOM     51  CB  VAL E   2      93.029  98.672  84.943  1.00  5.00
ATOM     52  CA  ASN E   3      95.538  97.598  88.717  1.00  5.00
ATOM     53  CB  ASN E   3      97.487  98.280  88.618  1.00  5.00
ATOM     54  CA  TYR E   4      94.467  99.042  92.185  1.00  5.00
ATOM     55  CB  TYR E   4      91.572  97.633  91.571  1.00  5.00
ATOM     56  CA  PHE E   5      95.984  99.657  95.578  1.00  5.00
ATOM     57  CB  PHE E   5      94.049 101.868  95.522  1.00  5.00
ATOM     58  CA  LEU E   6      94.788  99.350  99.189  1.00  5.00
ATOM     59  CB  LEU E   6      93.109  98.562 100.150  1.00  5.00
ATOM     60  CA  GLY E   7      96.522 100.751 102.227  1.00  5.00
TER
ATOM     61  CA  GLY F   1      84.960 101.158  98.242  1.00  5.00
ATOM     62  CA  VAL F   2      84.656 101.277  94.379  1.00  5.00
ATOM     63  CB  VAL F   2      84.750 102.691  94.053  1.00  5.00
ATOM     64  CA  ASN F   3      84.711  98.476  91.613  1.00  5.00
ATOM     65  CB  ASN F   3      83.047  97.914  90.511  1.00  5.00
ATOM     66  CA  TYR F   4      86.589  98.372  88.227  1.00  5.00
ATOM     67  CB  TYR F   4      89.557  99.996  88.611  1.00  5.00
ATOM     68  CA  PHE F   5      86.140  96.468  85.022  1.00  5.00
ATOM     69  CB  PHE F   5      83.265  96.655  85.460  1.00  5.00
ATOM     70  CA  LEU F   6      88.679  95.266  82.452  1.00  5.00
ATOM     71  CB  LEU F   6      90.781  95.285  82.343  1.00  5.00
ATOM     72  CA  GLY F   7      87.899  93.987  78.995  1.00  5.00
TER
ATOM     73  CA  GLY G   1      86.667  89.855  80.472  1.00  5.00
ATOM     74  CA  VAL G   2      88.039  90.304  84.124  1.00  5.00
ATOM     75  CB  VAL G   2      89.318  90.792  84.096  1.00  5.00
ATOM     76  CA  ASN G   3      87.076  92.476  87.045  1.00  5.00
ATOM     77  CB  ASN G   3      85.663  93.400  87.861  1.00  5.00
ATOM     78  CA  TYR G   4      88.573  93.872  90.119  1.00  5.00
ATOM     79  CB  TYR G   4      91.657  92.722  91.091  1.00  5.00
ATOM     80  CA  PHE G   5      87.114  94.962  93.454  1.00  5.00
ATOM     81  CB  PHE G   5      84.977  92.896  92.730  1.00  5.00
ATOM     82  CA  LEU G   6      88.625  97.641  95.890  1.00  5.00
ATOM     83  CB  LEU G   6      88.949  99.437  94.721  1.00  5.00
ATOM     84  CA  GLY G   7      88.290  98.040  99.454  1.00  5.00
TER
ATOM     85  CA  GLY H   1     107.631  87.839  98.216  1.00  5.00
ATOM     86  CA  VAL H   2     103.758  86.739  97.854  1.00  5.00
ATOM     87  CB  VAL H   2     103.373  86.935  99.328  1.00  5.00
ATOM     88  CA  ASN H   3     101.612  87.642  95.080  1.00  5.00
ATOM     89  CB  ASN H   3     102.947  88.475  93.879  1.00  5.00
ATOM     90  CA  TYR H   4      98.227  86.002  94.438  1.00  5.00
ATOM     91  CB  TYR H   4      97.714  85.769  97.743  1.00  5.00
ATOM     92  CA  PHE H   5      96.392  85.190  91.126  1.00  5.00
ATOM     93  CB  PHE H   5      96.316  86.165  88.269  1.00  5.00
ATOM     94  CA  LEU H   6      92.821  84.190  90.189  1.00  5.00
ATOM     95  CB  LEU H   6      90.795  84.534  90.201  1.00  5.00
ATOM     96  CA  GLY H   7      92.262  82.317  86.728  1.00  5.00
TER
CONECT    1    2
CONECT    2    4    3
CONECT    4    6    5
CONECT    6    8    7
CONECT    8   10    9
CONECT   10   12   11
CONECT   13   14
CONECT   14   16   15
CONECT   16   18   17
CONECT   18   20   19
CONECT   20   22   21
CONECT   22   24   23
CONECT   25   26
CONECT   26   28   27
CONECT   28   30   29
CONECT   30   32   31
CONECT   32   34   33
CONECT   34   36   35
CONECT   37   38
CONECT   38   40   39
CONECT   40   42   41
CONECT   42   44   43
CONECT   44   46   45
CONECT   46   48   47
CONECT   49   50
CONECT   50   52   51
CONECT   52   54   53
CONECT   54   56   55
CONECT   56   58   57
CONECT   58   60   59
CONECT   61   62
CONECT   62   64   63
CONECT   64   66   65
CONECT   66   68   67
CONECT   68   70   69
CONECT   70   72   71
CONECT   73   74
CONECT   74   76   75
CONECT   76   78   77
CONECT   78   80   79
CONECT   80   82   81
CONECT   82   84   83
CONECT   85   86
CONECT   86   88   87
CONECT   88   90   89
CONECT   90   92   91
CONECT   92   94   93
CONECT   94   96   95
ENDMDL
REMARK s20 x 8              ENERGY    -6.90335E+01 RMS    0.00
CRYST1  184.640  184.640  184.640  90.00  90.00  90.00 P 1           1
ORIGX1       1.00000   0.00000   0.00000        0.00000
ORIGX2       0.00000   1.00000   0.00000        0.00000
ORIGX2       0.00000   0.00000   1.00000        0.00000
SCALE1       1.00000   0.00000   0.00000        0.00000
SCALE2       1.00000   0.00000   0.00000        0.00000
SCALE3       1.00000   0.00000   0.00000        0.00000
ATOM      1  CA  GLY A   1      93.968 101.307  89.339  1.00  5.00
ATOM      2  CA  VAL A   2      92.871  97.743  90.078  1.00  5.00
ATOM      3  CB  VAL A   2      93.604  97.761  91.367  1.00  5.00
ATOM      4  CA  ASN A   3      89.781  95.856  89.118  1.00  5.00
ATOM      5  CB  ASN A   3      89.336  96.154  87.190  1.00  5.00
ATOM      6  CA  TYR A   4      87.945  92.748  90.410  1.00  5.00
ATOM      7  CB  TYR A   4      90.391  91.484  92.411  1.00  5.00
ATOM      8  CA  PHE A   5      85.371  90.363  88.757  1.00  5.00
ATOM      9  CB  PHE A   5      87.320  91.440  86.780  1.00  5.00
ATOM     10  CA  LEU A   6      82.801  87.775  90.111  1.00  5.00
ATOM     11  CB  LEU A   6      82.183  87.584  92.159  1.00  5.00
ATOM     12  CA  GLY A   7      80.622  85.724  87.802  1.00  5.00
TER
ATOM     13  CA  GLY B   1     105.037 100.466  91.296  1.00  5.00
ATOM     14  CA  VAL B   2     102.849  97.584  90.181  1.00  5.00
ATOM     15  CB  VAL B   2     101.940  97.072  89.025  1.00  5.00
ATOM     16  CA  ASN B   3     102.892  94.558  92.427  1.00  5.00
ATOM     17  CB  ASN B   3     103.670  94.963  94.238  1.00  5.00
ATOM     18  CA  TYR B   4     100.959  91.414  92.383  1.00  5.00
ATOM     19  CB  TYR B   4      98.406  91.337  90.373  1.00  5.00
ATOM     20  CA  PHE B   5     100.386  88.501  94.734  1.00  5.00
ATOM     21  CB  PHE B   5      99.832  91.109  96.151  1.00  5.00
ATOM     22  CA  LEU B   6      99.818  84.522  94.541  1.00  5.00
ATOM     23  CB  LEU B   6      99.355  83.389  92.980  1.00  5.00
ATOM     24  CA  GLY B   7      99.481  82.310  97.524  1.00  5.00
TER
[truncated: 395,765 more chars]
