# Supplementary material for: Two Methods for Superposing the Structures of Like-Molecule Assemblies: Application to Peptide and Protein Oligomers and Aggregates
Source: Molecules. 2025 Mar 4;30(5):1156. doi: 10.3390/molecules30051156 (PMC11902252; doi:10.3390/molecules30051156)
Supplement: Supplementary file 1 [file molecules-30-01156-s001.zip › T2234.pdb]

MODEL     1                                                                     
ATOM      1  N   MET B   1       0.662  37.613 -15.543  1.00 17.02           N  
ATOM      2  CA  MET B   1       1.350  37.979 -16.778  1.00 17.02           C  
ATOM      3  C   MET B   1       2.494  37.013 -17.070  1.00 17.02           C  
ATOM      4  CB  MET B   1       1.884  39.410 -16.693  1.00 17.02           C  
ATOM      5  O   MET B   1       3.335  36.761 -16.206  1.00 17.02           O  
ATOM      6  CG  MET B   1       0.919  40.457 -17.226  1.00 17.02           C  
ATOM      7  SD  MET B   1       1.651  42.140 -17.250  1.00 17.02           S  
ATOM      8  CE  MET B   1       0.899  42.836 -15.752  1.00 17.02           C  
ATOM      9  N   THR B   2       2.038  35.973 -17.914  1.00 16.45           N  
ATOM     10  CA  THR B   2       2.327  34.558 -18.116  1.00 16.45           C  
ATOM     11  C   THR B   2       3.700  34.373 -18.755  1.00 16.45           C  
ATOM     12  CB  THR B   2       1.254  33.888 -18.994  1.00 16.45           C  
ATOM     13  O   THR B   2       3.812  34.270 -19.979  1.00 16.45           O  
ATOM     14  CG2 THR B   2      -0.036  33.665 -18.211  1.00 16.45           C  
ATOM     15  OG1 THR B   2       0.977  34.726 -20.122  1.00 16.45           O  
ATOM     16  N   GLY B   3       4.615  35.114 -18.133  1.00 18.10           N  
ATOM     17  CA  GLY B   3       5.846  35.510 -18.797  1.00 18.10           C  
ATOM     18  C   GLY B   3       6.650  34.333 -19.316  1.00 18.10           C  
ATOM     19  O   GLY B   3       7.108  33.495 -18.537  1.00 18.10           O  
ATOM     20  N   LEU B   4       6.040  33.787 -20.463  1.00 20.13           N  
ATOM     21  CA  LEU B   4       6.617  32.850 -21.421  1.00 20.13           C  
ATOM     22  C   LEU B   4       8.036  33.262 -21.797  1.00 20.13           C  
ATOM     23  CB  LEU B   4       5.747  32.766 -22.678  1.00 20.13           C  
ATOM     24  O   LEU B   4       8.260  34.384 -22.257  1.00 20.13           O  
ATOM     25  CG  LEU B   4       4.436  31.990 -22.546  1.00 20.13           C  
ATOM     26  CD1 LEU B   4       3.495  32.338 -23.694  1.00 20.13           C  
ATOM     27  CD2 LEU B   4       4.705  30.489 -22.504  1.00 20.13           C  
ATOM     28  N   ASN B   5       8.885  32.889 -20.822  1.00 21.79           N  
ATOM     29  CA  ASN B   5      10.208  33.345 -21.234  1.00 21.79           C  
ATOM     30  C   ASN B   5      10.466  33.056 -22.710  1.00 21.79           C  
ATOM     31  CB  ASN B   5      11.292  32.699 -20.369  1.00 21.79           C  
ATOM     32  O   ASN B   5       9.926  32.096 -23.263  1.00 21.79           O  
ATOM     33  CG  ASN B   5      12.431  33.649 -20.055  1.00 21.79           C  
ATOM     34  ND2 ASN B   5      13.287  33.259 -19.118  1.00 21.79           N  
ATOM     35  OD1 ASN B   5      12.541  34.724 -20.650  1.00 21.79           O  
ATOM     36  N   PRO B   6      10.913  33.947 -23.554  1.00 23.43           N  
ATOM     37  CA  PRO B   6      11.095  33.976 -25.007  1.00 23.43           C  
ATOM     38  C   PRO B   6      11.790  32.725 -25.540  1.00 23.43           C  
ATOM     39  CB  PRO B   6      11.961  35.219 -25.230  1.00 23.43           C  
ATOM     40  O   PRO B   6      11.547  32.317 -26.679  1.00 23.43           O  
ATOM     41  CG  PRO B   6      12.233  35.745 -23.857  1.00 23.43           C  
ATOM     42  CD  PRO B   6      11.612  34.813 -22.857  1.00 23.43           C  
ATOM     43  N   ASP B   7      12.955  32.406 -25.047  1.00 22.91           N  
ATOM     44  CA  ASP B   7      13.661  31.375 -25.802  1.00 22.91           C  
ATOM     45  C   ASP B   7      12.997  30.012 -25.623  1.00 22.91           C  
ATOM     46  CB  ASP B   7      15.128  31.306 -25.373  1.00 22.91           C  
ATOM     47  O   ASP B   7      12.623  29.639 -24.509  1.00 22.91           O  
ATOM     48  CG  ASP B   7      15.929  32.522 -25.803  1.00 22.91           C  
ATOM     49  OD1 ASP B   7      15.472  33.271 -26.693  1.00 22.91           O  
ATOM     50  OD2 ASP B   7      17.029  32.732 -25.248  1.00 22.91           O  
ATOM     51  N   GLY B   8      12.258  29.494 -26.570  1.00 23.28           N  
ATOM     52  CA  GLY B   8      11.197  28.546 -26.871  1.00 23.28           C  
ATOM     53  C   GLY B   8      11.411  27.188 -26.230  1.00 23.28           C  
ATOM     54  O   GLY B   8      10.801  26.199 -26.641  1.00 23.28           O  
ATOM     55  N   LEU B   9      12.624  26.908 -25.667  1.00 27.71           N  
ATOM     56  CA  LEU B   9      12.932  25.526 -25.316  1.00 27.71           C  
ATOM     57  C   LEU B   9      12.058  25.052 -24.159  1.00 27.71           C  
ATOM     58  CB  LEU B   9      14.410  25.383 -24.946  1.00 27.71           C  
ATOM     59  O   LEU B   9      12.370  25.308 -22.994  1.00 27.71           O  
ATOM     60  CG  LEU B   9      15.402  25.366 -26.110  1.00 27.71           C  
ATOM     61  CD1 LEU B   9      16.817  25.626 -25.604  1.00 27.71           C  
ATOM     62  CD2 LEU B   9      15.331  24.037 -26.854  1.00 27.71           C  
ATOM     63  N   GLY B  10      10.819  25.417 -23.962  1.00 26.87           N  
ATOM     64  CA  GLY B  10       9.940  25.064 -22.858  1.00 26.87           C  
ATOM     65  C   GLY B  10       9.924  23.577 -22.560  1.00 26.87           C  
ATOM     66  O   GLY B  10      10.593  22.795 -23.239  1.00 26.87           O  
ATOM     67  N   ARG B  11       8.991  23.095 -21.676  1.00 30.76           N  
ATOM     68  CA  ARG B  11       8.717  21.718 -21.276  1.00 30.76           C  
ATOM     69  C   ARG B  11       8.845  20.767 -22.461  1.00 30.76           C  
ATOM     70  CB  ARG B  11       7.321  21.604 -20.661  1.00 30.76           C  
ATOM     71  O   ARG B  11       9.074  19.570 -22.281  1.00 30.76           O  
ATOM     72  CG  ARG B  11       7.285  21.861 -19.162  1.00 30.76           C  
ATOM     73  CD  ARG B  11       5.887  21.667 -18.591  1.00 30.76           C  
ATOM     74  NE  ARG B  11       5.814  22.085 -17.193  1.00 30.76           N  
ATOM     75  NH1 ARG B  11       3.564  21.618 -16.956  1.00 30.76           N  
ATOM     76  NH2 ARG B  11       4.758  22.455 -15.188  1.00 30.76           N  
ATOM     77  CZ  ARG B  11       4.712  22.051 -16.449  1.00 30.76           C  
ATOM     78  N   THR B  12       8.541  21.244 -23.684  1.00 32.03           N  
ATOM     79  CA  THR B  12       8.391  20.527 -24.945  1.00 32.03           C  
ATOM     80  C   THR B  12       9.747  20.059 -25.465  1.00 32.03           C  
ATOM     81  CB  THR B  12       7.706  21.404 -26.009  1.00 32.03           C  
ATOM     82  O   THR B  12       9.828  19.079 -26.209  1.00 32.03           O  
ATOM     83  CG2 THR B  12       6.324  20.863 -26.361  1.00 32.03           C  
ATOM     84  OG1 THR B  12       7.570  22.738 -25.504  1.00 32.03           O  
ATOM     85  N   ALA B  13      10.759  20.937 -25.229  1.00 31.79           N  
ATOM     86  CA  ALA B  13      11.979  20.678 -25.990  1.00 31.79           C  
ATOM     87  C   ALA B  13      12.640  19.378 -25.541  1.00 31.79           C  
ATOM     88  CB  ALA B  13      12.953  21.844 -25.846  1.00 31.79           C  
ATOM     89  O   ALA B  13      13.430  18.788 -26.282  1.00 31.79           O  
ATOM     90  N   ALA B  14      12.595  19.121 -24.240  1.00 31.48           N  
ATOM     91  CA  ALA B  14      13.403  17.980 -23.818  1.00 31.48           C  
ATOM     92  C   ALA B  14      12.979  16.708 -24.549  1.00 31.48           C  
ATOM     93  CB  ALA B  14      13.296  17.782 -22.308  1.00 31.48           C  
ATOM     94  O   ALA B  14      13.711  15.716 -24.555  1.00 31.48           O  
ATOM     95  N   PHE B  15      11.708  16.578 -24.825  1.00 32.05           N  
ATOM     96  CA  PHE B  15      11.260  15.331 -25.435  1.00 32.05           C  
ATOM     97  C   PHE B  15      11.497  15.350 -26.940  1.00 32.05           C  
ATOM     98  CB  PHE B  15       9.777  15.089 -25.140  1.00 32.05           C  
ATOM     99  O   PHE B  15      11.125  14.409 -27.644  1.00 32.05           O  
ATOM    100  CG  PHE B  15       9.474  14.883 -23.680  1.00 32.05           C  
ATOM    101  CD1 PHE B  15       9.756  13.672 -23.061  1.00 32.05           C  
ATOM    102  CD2 PHE B  15       8.907  15.903 -22.926  1.00 32.05           C  
ATOM    103  CE1 PHE B  15       9.476  13.479 -21.710  1.00 32.05           C  
ATOM    104  CE2 PHE B  15       8.625  15.718 -21.576  1.00 32.05           C  
ATOM    105  CZ  PHE B  15       8.910  14.505 -20.970  1.00 32.05           C  
ATOM    106  N   SER B  16      11.908  16.452 -27.583  1.00 30.91           N  
ATOM    107  CA  SER B  16      11.929  16.581 -29.036  1.00 30.91           C  
ATOM    108  C   SER B  16      13.035  15.730 -29.651  1.00 30.91           C  
ATOM    109  CB  SER B  16      12.113  18.044 -29.443  1.00 30.91           C  
ATOM    110  O   SER B  16      13.287  15.805 -30.855  1.00 30.91           O  
ATOM    111  OG  SER B  16      12.982  18.150 -30.557  1.00 30.91           O  
ATOM    112  N   ASN B  17      13.977  15.153 -28.991  1.00 28.21           N  
ATOM    113  CA  ASN B  17      15.071  14.739 -29.863  1.00 28.21           C  
ATOM    114  C   ASN B  17      14.641  13.621 -30.808  1.00 28.21           C  
ATOM    115  CB  ASN B  17      16.280  14.298 -29.034  1.00 28.21           C  
ATOM    116  O   ASN B  17      15.484  12.905 -31.354  1.00 28.21           O  
ATOM    117  CG  ASN B  17      17.362  15.358 -28.972  1.00 28.21           C  
ATOM    118  ND2 ASN B  17      18.322  15.173 -28.074  1.00 28.21           N  
ATOM    119  OD1 ASN B  17      17.336  16.335 -29.725  1.00 28.21           O  
ATOM    120  N   THR B  18      13.580  12.811 -30.544  1.00 29.38           N  
ATOM    121  CA  THR B  18      13.649  11.675 -31.456  1.00 29.38           C  
ATOM    122  C   THR B  18      13.641  12.144 -32.908  1.00 29.38           C  
ATOM    123  CB  THR B  18      12.480  10.700 -31.223  1.00 29.38           C  
ATOM    124  O   THR B  18      12.885  13.048 -33.269  1.00 29.38           O  
ATOM    125  CG2 THR B  18      12.731   9.821 -30.002  1.00 29.38           C  
ATOM    126  OG1 THR B  18      11.275  11.448 -31.019  1.00 29.38           O  
ATOM    127  N   SER B  19      14.696  12.069 -33.679  1.00 27.27           N  
ATOM    128  CA  SER B  19      15.023  12.301 -35.082  1.00 27.27           C  
ATOM    129  C   SER B  19      13.867  11.899 -35.992  1.00 27.27           C  
ATOM    130  CB  SER B  19      16.284  11.531 -35.474  1.00 27.27           C  
ATOM    131  O   SER B  19      13.921  12.115 -37.205  1.00 27.27           O  
ATOM    132  OG  SER B  19      16.088  10.135 -35.325  1.00 27.27           O  
ATOM    133  N   ALA B  20      13.302  10.574 -35.831  1.00 28.92           N  
ATOM    134  CA  ALA B  20      12.799  10.023 -37.087  1.00 28.92           C  
ATOM    135  C   ALA B  20      11.791  10.967 -37.735  1.00 28.92           C  
ATOM    136  CB  ALA B  20      12.167   8.653 -36.852  1.00 28.92           C  
ATOM    137  O   ALA B  20      11.267  11.871 -37.080  1.00 28.92           O  
ATOM    138  N   GLU B  21      10.836  10.393 -38.659  1.00 30.33           N  
ATOM    139  CA  GLU B  21       9.977  10.819 -39.760  1.00 30.33           C  
ATOM    140  C   GLU B  21       8.933  11.826 -39.287  1.00 30.33           C  
ATOM    141  CB  GLU B  21       9.290   9.612 -40.404  1.00 30.33           C  
ATOM    142  O   GLU B  21       8.688  11.957 -38.086  1.00 30.33           O  
ATOM    143  CG  GLU B  21      10.134   8.918 -41.463  1.00 30.33           C  
ATOM    144  CD  GLU B  21       9.405   7.778 -42.158  1.00 30.33           C  
ATOM    145  OE1 GLU B  21       9.950   7.215 -43.134  1.00 30.33           O  
ATOM    146  OE2 GLU B  21       8.280   7.446 -41.723  1.00 30.33           O  
ATOM    147  N   SER B  22       7.894  12.214 -40.266  1.00 31.59           N  
ATOM    148  CA  SER B  22       6.729  13.074 -40.449  1.00 31.59           C  
ATOM    149  C   SER B  22       5.736  12.910 -39.303  1.00 31.59           C  
ATOM    150  CB  SER B  22       6.040  12.767 -41.779  1.00 31.59           C  
ATOM    151  O   SER B  22       4.645  12.368 -39.493  1.00 31.59           O  
ATOM    152  OG  SER B  22       5.280  11.574 -41.689  1.00 31.59           O  
ATOM    153  N   VAL B  23       6.175  12.508 -38.175  1.00 38.12           N  
ATOM    154  CA  VAL B  23       5.098  12.447 -37.192  1.00 38.12           C  
ATOM    155  C   VAL B  23       4.404  13.804 -37.101  1.00 38.12           C  
ATOM    156  CB  VAL B  23       5.622  12.022 -35.802  1.00 38.12           C  
ATOM    157  O   VAL B  23       5.060  14.833 -36.926  1.00 38.12           O  
ATOM    158  CG1 VAL B  23       4.464  11.822 -34.826  1.00 38.12           C  
ATOM    159  CG2 VAL B  23       6.457  10.747 -35.914  1.00 38.12           C  
ATOM    160  N   SER B  24       3.141  13.778 -37.624  1.00 49.96           N  
ATOM    161  CA  SER B  24       2.313  14.977 -37.555  1.00 49.96           C  
ATOM    162  C   SER B  24       2.404  15.633 -36.181  1.00 49.96           C  
ATOM    163  CB  SER B  24       0.855  14.642 -37.874  1.00 49.96           C  
ATOM    164  O   SER B  24       2.782  14.987 -35.202  1.00 49.96           O  
ATOM    165  OG  SER B  24       0.143  14.320 -36.691  1.00 49.96           O  
ATOM    166  N   ALA B  25       2.509  16.956 -36.215  1.00 50.16           N  
ATOM    167  CA  ALA B  25       2.453  17.810 -35.032  1.00 50.16           C  
ATOM    168  C   ALA B  25       1.562  17.197 -33.955  1.00 50.16           C  
ATOM    169  CB  ALA B  25       1.951  19.203 -35.404  1.00 50.16           C  
ATOM    170  O   ALA B  25       1.855  17.307 -32.762  1.00 50.16           O  
ATOM    171  N   VAL B  26       0.640  16.438 -34.425  1.00 52.17           N  
ATOM    172  CA  VAL B  26      -0.309  15.816 -33.507  1.00 52.17           C  
ATOM    173  C   VAL B  26       0.356  14.641 -32.794  1.00 52.17           C  
ATOM    174  CB  VAL B  26      -1.583  15.342 -34.242  1.00 52.17           C  
ATOM    175  O   VAL B  26       0.208  14.479 -31.580  1.00 52.17           O  
ATOM    176  CG1 VAL B  26      -2.474  14.527 -33.307  1.00 52.17           C  
ATOM    177  CG2 VAL B  26      -2.348  16.537 -34.808  1.00 52.17           C  
ATOM    178  N   ASP B  27       1.157  13.905 -33.526  1.00 54.44           N  
ATOM    179  CA  ASP B  27       1.825  12.746 -32.941  1.00 54.44           C  
ATOM    180  C   ASP B  27       2.870  13.175 -31.914  1.00 54.44           C  
ATOM    181  CB  ASP B  27       2.478  11.895 -34.032  1.00 54.44           C  
ATOM    182  O   ASP B  27       3.010  12.545 -30.863  1.00 54.44           O  
ATOM    183  CG  ASP B  27       1.472  11.102 -34.848  1.00 54.44           C  
ATOM    184  OD1 ASP B  27       0.314  10.945 -34.403  1.00 54.44           O  
ATOM    185  OD2 ASP B  27       1.840  10.628 -35.944  1.00 54.44           O  
ATOM    186  N   ALA B  28       3.524  14.220 -32.326  1.00 57.63           N  
ATOM    187  CA  ALA B  28       4.532  14.732 -31.400  1.00 57.63           C  
ATOM    188  C   ALA B  28       3.892  15.201 -30.097  1.00 57.63           C  
ATOM    189  CB  ALA B  28       5.316  15.872 -32.045  1.00 57.63           C  
ATOM    190  O   ALA B  28       4.447  14.992 -29.015  1.00 57.63           O  
ATOM    191  N   THR B  29       2.737  15.866 -30.286  1.00 59.48           N  
ATOM    192  CA  THR B  29       2.031  16.351 -29.105  1.00 59.48           C  
ATOM    193  C   THR B  29       1.564  15.185 -28.238  1.00 59.48           C  
ATOM    194  CB  THR B  29       0.821  17.220 -29.495  1.00 59.48           C  
ATOM    195  O   THR B  29       1.680  15.232 -27.012  1.00 59.48           O  
ATOM    196  CG2 THR B  29       0.115  17.766 -28.259  1.00 59.48           C  
ATOM    197  OG1 THR B  29       1.269  18.318 -30.300  1.00 59.48           O  
ATOM    198  N   ILE B  30       1.215  14.165 -28.866  1.00 57.86           N  
ATOM    199  CA  ILE B  30       0.717  12.989 -28.162  1.00 57.86           C  
ATOM    200  C   ILE B  30       1.866  12.301 -27.429  1.00 57.86           C  
ATOM    201  CB  ILE B  30       0.030  12.000 -29.130  1.00 57.86           C  
ATOM    202  O   ILE B  30       1.730  11.924 -26.262  1.00 57.86           O  
ATOM    203  CG1 ILE B  30      -1.290  12.585 -29.645  1.00 57.86           C  
ATOM    204  CG2 ILE B  30      -0.199  10.648 -28.448  1.00 57.86           C  
ATOM    205  CD1 ILE B  30      -1.923  11.786 -30.776  1.00 57.86           C  
ATOM    206  N   ASP B  31       2.895  12.204 -28.082  1.00 58.44           N  
ATOM    207  CA  ASP B  31       4.067  11.583 -27.474  1.00 58.44           C  
ATOM    208  C   ASP B  31       4.526  12.363 -26.244  1.00 58.44           C  
ATOM    209  CB  ASP B  31       5.208  11.481 -28.488  1.00 58.44           C  
ATOM    210  O   ASP B  31       4.924  11.771 -25.239  1.00 58.44           O  
ATOM    211  CG  ASP B  31       5.044  10.319 -29.451  1.00 58.44           C  
ATOM    212  OD1 ASP B  31       4.133   9.486 -29.252  1.00 58.44           O  
ATOM    213  OD2 ASP B  31       5.834  10.233 -30.416  1.00 58.44           O  
ATOM    214  N   ARG B  32       4.378  13.564 -26.444  1.00 60.41           N  
ATOM    215  CA  ARG B  32       4.774  14.425 -25.334  1.00 60.41           C  
ATOM    216  C   ARG B  32       3.857  14.225 -24.132  1.00 60.41           C  
ATOM    217  CB  ARG B  32       4.763  15.894 -25.762  1.00 60.41           C  
ATOM    218  O   ARG B  32       4.324  14.160 -22.993  1.00 60.41           O  
ATOM    219  CG  ARG B  32       5.300  16.847 -24.707  1.00 60.41           C  
ATOM    220  CD  ARG B  32       5.211  18.298 -25.159  1.00 60.41           C  
ATOM    221  NE  ARG B  32       3.842  18.672 -25.503  1.00 60.41           N  
ATOM    222  NH1 ARG B  32       3.621  20.225 -23.807  1.00 60.41           N  
ATOM    223  NH2 ARG B  32       1.882  19.842 -25.250  1.00 60.41           N  
ATOM    224  CZ  ARG B  32       3.118  19.579 -24.852  1.00 60.41           C  
ATOM    225  N   LEU B  33       2.640  14.105 -24.452  1.00 61.09           N  
ATOM    226  CA  LEU B  33       1.678  13.955 -23.366  1.00 61.09           C  
ATOM    227  C   LEU B  33       1.862  12.617 -22.658  1.00 61.09           C  
ATOM    228  CB  LEU B  33       0.247  14.072 -23.898  1.00 61.09           C  
ATOM    229  O   LEU B  33       1.762  12.541 -21.431  1.00 61.09           O  
ATOM    230  CG  LEU B  33      -0.215  15.474 -24.299  1.00 61.09           C  
ATOM    231  CD1 LEU B  33      -1.565  15.405 -25.005  1.00 61.09           C  
ATOM    232  CD2 LEU B  33      -0.291  16.382 -23.076  1.00 61.09           C  
ATOM    233  N   TYR B  34       2.140  11.671 -23.479  1.00 62.11           N  
ATOM    234  CA  TYR B  34       2.399  10.356 -22.902  1.00 62.11           C  
ATOM    235  C   TYR B  34       3.637  10.385 -22.013  1.00 62.11           C  
ATOM    236  CB  TYR B  34       2.575   9.309 -24.006  1.00 62.11           C  
ATOM    237  O   TYR B  34       3.631   9.829 -20.912  1.00 62.11           O  
ATOM    238  CG  TYR B  34       1.282   8.659 -24.437  1.00 62.11           C  
ATOM    239  CD1 TYR B  34       0.694   7.658 -23.667  1.00 62.11           C  
ATOM    240  CD2 TYR B  34       0.648   9.043 -25.613  1.00 62.11           C  
ATOM    241  CE1 TYR B  34      -0.496   7.054 -24.061  1.00 62.11           C  
ATOM    242  CE2 TYR B  34      -0.542   8.447 -26.017  1.00 62.11           C  
ATOM    243  OH  TYR B  34      -2.284   6.861 -25.630  1.00 62.11           O  
ATOM    244  CZ  TYR B  34      -1.106   7.455 -25.235  1.00 62.11           C  
ATOM    245  N   ALA B  35       4.547  10.996 -22.574  1.00 65.69           N  
ATOM    246  CA  ALA B  35       5.780  11.113 -21.801  1.00 65.69           C  
ATOM    247  C   ALA B  35       5.546  11.888 -20.507  1.00 65.69           C  
ATOM    248  CB  ALA B  35       6.868  11.788 -22.632  1.00 65.69           C  
ATOM    249  O   ALA B  35       6.074  11.524 -19.454  1.00 65.69           O  
ATOM    250  N   GLN B  36       4.736  12.870 -20.665  1.00 67.65           N  
ATOM    251  CA  GLN B  36       4.447  13.680 -19.487  1.00 67.65           C  
ATOM    252  C   GLN B  36       3.698  12.870 -18.433  1.00 67.65           C  
ATOM    253  CB  GLN B  36       3.635  14.918 -19.872  1.00 67.65           C  
ATOM    254  O   GLN B  36       4.003  12.958 -17.242  1.00 67.65           O  
ATOM    255  CG  GLN B  36       3.505  15.941 -18.752  1.00 67.65           C  
ATOM    256  CD  GLN B  36       2.901  17.251 -19.221  1.00 67.65           C  
ATOM    257  NE2 GLN B  36       2.771  18.205 -18.305  1.00 67.65           N  
ATOM    258  OE1 GLN B  36       2.555  17.405 -20.396  1.00 67.65           O  
ATOM    259  N   ASP B  37       2.782  12.119 -18.859  1.00 70.91           N  
ATOM    260  CA  ASP B  37       1.994  11.315 -17.930  1.00 70.91           C  
ATOM    261  C   ASP B  37       2.875  10.315 -17.184  1.00 70.91           C  
ATOM    262  CB  ASP B  37       0.876  10.579 -18.672  1.00 70.91           C  
ATOM    263  O   ASP B  37       2.622  10.007 -16.018  1.00 70.91           O  
ATOM    264  CG  ASP B  37      -0.156   9.972 -17.739  1.00 70.91           C  
ATOM    265  OD1 ASP B  37      -0.618  10.666 -16.807  1.00 70.91           O  
ATOM    266  OD2 ASP B  37      -0.509   8.789 -17.934  1.00 70.91           O  
ATOM    267  N   ARG B  38       3.899   9.953 -17.821  1.00 78.45           N  
ATOM    268  CA  ARG B  38       4.760   8.936 -17.225  1.00 78.45           C  
ATOM    269  C   ARG B  38       5.751   9.562 -16.249  1.00 78.45           C  
ATOM    270  CB  ARG B  38       5.511   8.163 -18.311  1.00 78.45           C  
ATOM    271  O   ARG B  38       6.318   8.868 -15.402  1.00 78.45           O  
ATOM    272  CG  ARG B  38       4.628   7.234 -19.128  1.00 78.45           C  
ATOM    273  CD  ARG B  38       5.387   5.999 -19.593  1.00 78.45           C  
ATOM    274  NE  ARG B  38       4.565   5.154 -20.456  1.00 78.45           N  
ATOM    275  NH1 ARG B  38       5.376   3.158 -19.622  1.00 78.45           N  
ATOM    276  NH2 ARG B  38       3.790   3.155 -21.277  1.00 78.45           N  
ATOM    277  CZ  ARG B  38       4.579   3.824 -20.450  1.00 78.45           C  
ATOM    278  N   ILE B  39       5.910  10.818 -16.370  1.00 87.09           N  
ATOM    279  CA  ILE B  39       6.909  11.468 -15.529  1.00 87.09           C  
ATOM    280  C   ILE B  39       6.232  12.092 -14.311  1.00 87.09           C  
ATOM    281  CB  ILE B  39       7.697  12.541 -16.314  1.00 87.09           C  
ATOM    282  O   ILE B  39       6.839  12.202 -13.244  1.00 87.09           O  
ATOM    283  CG1 ILE B  39       8.520  11.889 -17.431  1.00 87.09           C  
ATOM    284  CG2 ILE B  39       8.594  13.349 -15.372  1.00 87.09           C  
ATOM    285  CD1 ILE B  39       9.142  12.883 -18.402  1.00 87.09           C  
ATOM    286  N   GLU B  40       5.029  12.466 -14.430  1.00 88.98           N  
ATOM    287  CA  GLU B  40       4.338  13.158 -13.347  1.00 88.98           C  
ATOM    288  C   GLU B  40       3.804  12.171 -12.313  1.00 88.98           C  
ATOM    289  CB  GLU B  40       3.193  14.013 -13.898  1.00 88.98           C  
ATOM    290  O   GLU B  40       3.433  11.046 -12.654  1.00 88.98           O  
ATOM    291  CG  GLU B  40       3.658  15.242 -14.666  1.00 88.98           C  
ATOM    292  CD  GLU B  40       2.512  16.063 -15.235  1.00 88.98           C  
ATOM    293  OE1 GLU B  40       2.767  17.151 -15.799  1.00 88.98           O  
ATOM    294  OE2 GLU B  40       1.350  15.614 -15.116  1.00 88.98           O  
ATOM    295  N   ILE B  41       3.802  12.609 -11.123  1.00 92.46           N  
ATOM    296  CA  ILE B  41       3.222  11.878 -10.001  1.00 92.46           C  
ATOM    297  C   ILE B  41       1.977  12.607  -9.499  1.00 92.46           C  
ATOM    298  CB  ILE B  41       4.240  11.703  -8.853  1.00 92.46           C  
ATOM    299  O   ILE B  41       2.074  13.705  -8.948  1.00 92.46           O  
ATOM    300  CG1 ILE B  41       5.512  11.018  -9.366  1.00 92.46           C  
ATOM    301  CG2 ILE B  41       3.621  10.912  -7.697  1.00 92.46           C  
ATOM    302  CD1 ILE B  41       5.296   9.588  -9.842  1.00 92.46           C  
ATOM    303  N   PRO B  42       0.844  12.051  -9.657  1.00 90.26           N  
ATOM    304  CA  PRO B  42      -0.385  12.732  -9.240  1.00 90.26           C  
ATOM    305  C   PRO B  42      -0.466  12.928  -7.728  1.00 90.26           C  
ATOM    306  CB  PRO B  42      -1.491  11.794  -9.729  1.00 90.26           C  
ATOM    307  O   PRO B  42      -0.992  13.941  -7.261  1.00 90.26           O  
ATOM    308  CG  PRO B  42      -0.850  10.975 -10.803  1.00 90.26           C  
ATOM    309  CD  PRO B  42       0.612  10.837 -10.489  1.00 90.26           C  
ATOM    310  N   THR B  43       0.095  12.064  -6.981  1.00 94.43           N  
ATOM    311  CA  THR B  43       0.005  12.078  -5.526  1.00 94.43           C  
ATOM    312  C   THR B  43       1.039  13.028  -4.928  1.00 94.43           C  
ATOM    313  CB  THR B  43       0.203  10.667  -4.941  1.00 94.43           C  
ATOM    314  O   THR B  43       2.229  12.931  -5.235  1.00 94.43           O  
ATOM    315  CG2 THR B  43       0.192  10.697  -3.416  1.00 94.43           C  
ATOM    316  OG1 THR B  43      -0.854   9.814  -5.398  1.00 94.43           O  
ATOM    317  N   ASP B  44       0.587  13.933  -4.117  1.00 95.89           N  
ATOM    318  CA  ASP B  44       1.485  14.682  -3.243  1.00 95.89           C  
ATOM    319  C   ASP B  44       1.739  13.927  -1.941  1.00 95.89           C  
ATOM    320  CB  ASP B  44       0.909  16.068  -2.944  1.00 95.89           C  
ATOM    321  O   ASP B  44       0.881  13.898  -1.056  1.00 95.89           O  
ATOM    322  CG  ASP B  44       1.889  16.972  -2.217  1.00 95.89           C  
ATOM    323  OD1 ASP B  44       2.929  16.479  -1.731  1.00 95.89           O  
ATOM    324  OD2 ASP B  44       1.617  18.189  -2.126  1.00 95.89           O  
ATOM    325  N   SER B  45       2.923  13.396  -1.806  1.00 96.90           N  
ATOM    326  CA  SER B  45       3.230  12.507  -0.690  1.00 96.90           C  
ATOM    327  C   SER B  45       3.154  13.244   0.642  1.00 96.90           C  
ATOM    328  CB  SER B  45       4.618  11.890  -0.863  1.00 96.90           C  
ATOM    329  O   SER B  45       3.025  12.620   1.697  1.00 96.90           O  
ATOM    330  OG  SER B  45       5.610  12.899  -0.949  1.00 96.90           O  
ATOM    331  N   ARG B  46       3.244  14.542   0.687  1.00 96.09           N  
ATOM    332  CA  ARG B  46       3.101  15.292   1.931  1.00 96.09           C  
ATOM    333  C   ARG B  46       1.773  14.976   2.612  1.00 96.09           C  
ATOM    334  CB  ARG B  46       3.210  16.796   1.668  1.00 96.09           C  
ATOM    335  O   ARG B  46       1.690  14.955   3.841  1.00 96.09           O  
ATOM    336  CG  ARG B  46       4.615  17.260   1.321  1.00 96.09           C  
ATOM    337  CD  ARG B  46       4.639  18.725   0.907  1.00 96.09           C  
ATOM    338  NE  ARG B  46       3.981  18.932  -0.380  1.00 96.09           N  
ATOM    339  NH1 ARG B  46       4.576  21.157  -0.560  1.00 96.09           N  
ATOM    340  NH2 ARG B  46       3.336  20.160  -2.210  1.00 96.09           N  
ATOM    341  CZ  ARG B  46       3.966  20.083  -1.047  1.00 96.09           C  
ATOM    342  N   GLN B  47       0.754  14.694   1.826  1.00 96.36           N  
ATOM    343  CA  GLN B  47      -0.568  14.413   2.376  1.00 96.36           C  
ATOM    344  C   GLN B  47      -0.580  13.085   3.127  1.00 96.36           C  
ATOM    345  CB  GLN B  47      -1.620  14.397   1.266  1.00 96.36           C  
ATOM    346  O   GLN B  47      -1.503  12.809   3.897  1.00 96.36           O  
ATOM    347  CG  GLN B  47      -1.871  15.762   0.638  1.00 96.36           C  
ATOM    348  CD  GLN B  47      -3.089  15.776  -0.267  1.00 96.36           C  
ATOM    349  NE2 GLN B  47      -2.960  16.415  -1.425  1.00 96.36           N  
ATOM    350  OE1 GLN B  47      -4.137  15.216   0.071  1.00 96.36           O  
ATOM    351  N   LEU B  48       0.445  12.292   2.932  1.00 96.69           N  
ATOM    352  CA  LEU B  48       0.540  10.996   3.595  1.00 96.69           C  
ATOM    353  C   LEU B  48       1.473  11.068   4.799  1.00 96.69           C  
ATOM    354  CB  LEU B  48       1.033   9.928   2.615  1.00 96.69           C  
ATOM    355  O   LEU B  48       1.558  10.119   5.581  1.00 96.69           O  
ATOM    356  CG  LEU B  48       0.118   9.622   1.428  1.00 96.69           C  
ATOM    357  CD1 LEU B  48       0.811   8.674   0.455  1.00 96.69           C  
ATOM    358  CD2 LEU B  48      -1.203   9.031   1.909  1.00 96.69           C  
ATOM    359  N   PHE B  49       2.145  12.174   5.029  1.00 97.30           N  
ATOM    360  CA  PHE B  49       3.204  12.223   6.030  1.00 97.30           C  
ATOM    361  C   PHE B  49       2.908  13.288   7.079  1.00 97.30           C  
ATOM    362  CB  PHE B  49       4.558  12.499   5.369  1.00 97.30           C  
ATOM    363  O   PHE B  49       3.177  13.089   8.266  1.00 97.30           O  
ATOM    364  CG  PHE B  49       5.173  11.289   4.718  1.00 97.30           C  
ATOM    365  CD1 PHE B  49       6.141  10.544   5.380  1.00 97.30           C  
ATOM    366  CD2 PHE B  49       4.783  10.898   3.444  1.00 97.30           C  
ATOM    367  CE1 PHE B  49       6.713   9.424   4.780  1.00 97.30           C  
ATOM    368  CE2 PHE B  49       5.350   9.780   2.838  1.00 97.30           C  
ATOM    369  CZ  PHE B  49       6.315   9.045   3.507  1.00 97.30           C  
ATOM    370  N   SER B  50       2.278  14.309   6.729  1.00 94.45           N  
ATOM    371  CA  SER B  50       2.338  15.576   7.449  1.00 94.45           C  
ATOM    372  C   SER B  50       1.638  15.478   8.800  1.00 94.45           C  
ATOM    373  CB  SER B  50       1.709  16.696   6.619  1.00 94.45           C  
ATOM    374  O   SER B  50       1.891  16.286   9.697  1.00 94.45           O  
ATOM    375  OG  SER B  50       0.372  16.376   6.275  1.00 94.45           O  
ATOM    376  N   THR B  51       0.757  14.551   8.960  1.00 94.24           N  
ATOM    377  CA  THR B  51       0.031  14.481  10.223  1.00 94.24           C  
ATOM    378  C   THR B  51       0.352  13.184  10.960  1.00 94.24           C  
ATOM    379  CB  THR B  51      -1.489  14.586  10.000  1.00 94.24           C  
ATOM    380  O   THR B  51      -0.382  12.780  11.864  1.00 94.24           O  
ATOM    381  CG2 THR B  51      -1.865  15.936   9.399  1.00 94.24           C  
ATOM    382  OG1 THR B  51      -1.908  13.546   9.108  1.00 94.24           O  
ATOM    383  N   ARG B  52       1.353  12.558  10.619  1.00 96.08           N  
ATOM    384  CA  ARG B  52       1.780  11.337  11.296  1.00 96.08           C  
ATOM    385  C   ARG B  52       2.286  11.640  12.703  1.00 96.08           C  
ATOM    386  CB  ARG B  52       2.870  10.628  10.489  1.00 96.08           C  
ATOM    387  O   ARG B  52       2.774  12.740  12.969  1.00 96.08           O  
ATOM    388  CG  ARG B  52       2.391  10.087   9.151  1.00 96.08           C  
ATOM    389  CD  ARG B  52       3.506   9.372   8.400  1.00 96.08           C  
ATOM    390  NE  ARG B  52       3.838   8.092   9.019  1.00 96.08           N  
ATOM    391  NH1 ARG B  52       6.055   8.118   8.368  1.00 96.08           N  
ATOM    392  NH2 ARG B  52       5.233   6.358   9.586  1.00 96.08           N  
ATOM    393  CZ  ARG B  52       5.041   7.526   8.989  1.00 96.08           C  
ATOM    394  N   GLY B  53       2.166  10.628  13.537  1.00 95.33           N  
ATOM    395  CA  GLY B  53       2.582  10.805  14.919  1.00 95.33           C  
ATOM    396  C   GLY B  53       1.661  11.717  15.708  1.00 95.33           C  
ATOM    397  O   GLY B  53       0.474  11.829  15.396  1.00 95.33           O  
ATOM    398  N   THR B  54       2.184  12.239  16.809  1.00 95.71           N  
ATOM    399  CA  THR B  54       1.440  13.148  17.675  1.00 95.71           C  
ATOM    400  C   THR B  54       2.244  14.417  17.945  1.00 95.71           C  
ATOM    401  CB  THR B  54       1.074  12.474  19.010  1.00 95.71           C  
ATOM    402  O   THR B  54       3.472  14.414  17.841  1.00 95.71           O  
ATOM    403  CG2 THR B  54       0.210  11.238  18.784  1.00 95.71           C  
ATOM    404  OG1 THR B  54       2.276  12.086  19.687  1.00 95.71           O  
ATOM    405  N   VAL B  55       1.492  15.448  18.225  1.00 97.02           N  
ATOM    406  CA  VAL B  55       2.142  16.701  18.592  1.00 97.02           C  
ATOM    407  C   VAL B  55       2.685  16.605  20.016  1.00 97.02           C  
ATOM    408  CB  VAL B  55       1.175  17.900  18.470  1.00 97.02           C  
ATOM    409  O   VAL B  55       1.921  16.423  20.967  1.00 97.02           O  
ATOM    410  CG1 VAL B  55       1.839  19.183  18.965  1.00 97.02           C  
ATOM    411  CG2 VAL B  55       0.705  18.061  17.025  1.00 97.02           C  
ATOM    412  N   LEU B  56       3.972  16.687  20.181  1.00 97.03           N  
ATOM    413  CA  LEU B  56       4.608  16.669  21.493  1.00 97.03           C  
ATOM    414  C   LEU B  56       4.609  18.061  22.116  1.00 97.03           C  
ATOM    415  CB  LEU B  56       6.043  16.144  21.387  1.00 97.03           C  
ATOM    416  O   LEU B  56       4.237  18.226  23.280  1.00 97.03           O  
ATOM    417  CG  LEU B  56       6.819  16.021  22.699  1.00 97.03           C  
ATOM    418  CD1 LEU B  56       6.144  15.011  23.621  1.00 97.03           C  
ATOM    419  CD2 LEU B  56       8.266  15.623  22.429  1.00 97.03           C  
ATOM    420  N   ARG B  57       4.962  19.042  21.332  1.00 97.17           N  
ATOM    421  CA  ARG B  57       4.934  20.459  21.682  1.00 97.17           C  
ATOM    422  C   ARG B  57       4.545  21.313  20.480  1.00 97.17           C  
ATOM    423  CB  ARG B  57       6.293  20.906  22.225  1.00 97.17           C  
ATOM    424  O   ARG B  57       5.054  21.108  19.376  1.00 97.17           O  
ATOM    425  CG  ARG B  57       6.717  20.184  23.494  1.00 97.17           C  
ATOM    426  CD  ARG B  57       5.862  20.590  24.686  1.00 97.17           C  
ATOM    427  NE  ARG B  57       5.694  19.488  25.629  1.00 97.17           N  
ATOM    428  NH1 ARG B  57       3.405  19.331  25.357  1.00 97.17           N  
ATOM    429  NH2 ARG B  57       4.492  17.919  26.799  1.00 97.17           N  
ATOM    430  CZ  ARG B  57       4.531  18.915  25.926  1.00 97.17           C  
ATOM    431  N   ASN B  58       3.689  22.276  20.722  1.00 96.73           N  
ATOM    432  CA  ASN B  58       3.170  23.025  19.583  1.00 96.73           C  
ATOM    433  C   ASN B  58       3.533  24.505  19.673  1.00 96.73           C  
ATOM    434  CB  ASN B  58       1.653  22.857  19.476  1.00 96.73           C  
ATOM    435  O   ASN B  58       3.205  25.284  18.776  1.00 96.73           O  
ATOM    436  CG  ASN B  58       0.922  23.355  20.707  1.00 96.73           C  
ATOM    437  ND2 ASN B  58      -0.375  23.080  20.778  1.00 96.73           N  
ATOM    438  OD1 ASN B  58       1.517  23.983  21.586  1.00 96.73           O  
ATOM    439  N   PHE B  59       4.198  24.950  20.843  1.00 97.81           N  
ATOM    440  CA  PHE B  59       4.690  26.301  21.082  1.00 97.81           C  
ATOM    441  C   PHE B  59       3.535  27.293  21.150  1.00 97.81           C  
ATOM    442  CB  PHE B  59       5.675  26.718  19.985  1.00 97.81           C  
ATOM    443  O   PHE B  59       3.741  28.503  21.027  1.00 97.81           O  
ATOM    444  CG  PHE B  59       6.998  26.004  20.056  1.00 97.81           C  
ATOM    445  CD1 PHE B  59       7.957  26.379  20.989  1.00 97.81           C  
ATOM    446  CD2 PHE B  59       7.284  24.958  19.188  1.00 97.81           C  
ATOM    447  CE1 PHE B  59       9.183  25.721  21.056  1.00 97.81           C  
ATOM    448  CE2 PHE B  59       8.506  24.296  19.249  1.00 97.81           C  
ATOM    449  CZ  PHE B  59       9.455  24.679  20.183  1.00 97.81           C  
ATOM    450  N   GLU B  60       2.292  26.792  21.281  1.00 96.93           N  
ATOM    451  CA  GLU B  60       1.160  27.677  21.537  1.00 96.93           C  
ATOM    452  C   GLU B  60       1.278  28.345  22.904  1.00 96.93           C  
ATOM    453  CB  GLU B  60      -0.159  26.906  21.441  1.00 96.93           C  
ATOM    454  O   GLU B  60       0.756  29.442  23.112  1.00 96.93           O  
ATOM    455  CG  GLU B  60      -0.400  26.267  20.080  1.00 96.93           C  
ATOM    456  CD  GLU B  60      -0.526  27.282  18.955  1.00 96.93           C  
ATOM    457  OE1 GLU B  60      -0.206  26.943  17.793  1.00 96.93           O  
ATOM    458  OE2 GLU B  60      -0.947  28.426  19.238  1.00 96.93           O  
ATOM    459  N   ASP B  61       1.923  27.655  23.796  1.00 96.01           N  
ATOM    460  CA  ASP B  61       2.263  28.108  25.141  1.00 96.01           C  
ATOM    461  C   ASP B  61       3.757  27.951  25.412  1.00 96.01           C  
ATOM    462  CB  ASP B  61       1.455  27.338  26.187  1.00 96.01           C  
ATOM    463  O   ASP B  61       4.281  26.835  25.407  1.00 96.01           O  
ATOM    464  CG  ASP B  61       1.752  27.779  27.609  1.00 96.01           C  
ATOM    465  OD1 ASP B  61       2.496  28.766  27.799  1.00 96.01           O  
ATOM    466  OD2 ASP B  61       1.241  27.133  28.549  1.00 96.01           O  
ATOM    467  N   LEU B  62       4.435  29.043  25.779  1.00 97.78           N  
ATOM    468  CA  LEU B  62       5.885  29.011  25.939  1.00 97.78           C  
ATOM    469  C   LEU B  62       6.267  28.910  27.412  1.00 97.78           C  
ATOM    470  CB  LEU B  62       6.520  30.258  25.319  1.00 97.78           C  
ATOM    471  O   LEU B  62       7.452  28.890  27.750  1.00 97.78           O  
ATOM    472  CG  LEU B  62       6.329  30.439  23.813  1.00 97.78           C  
ATOM    473  CD1 LEU B  62       7.107  31.655  23.322  1.00 97.78           C  
ATOM    474  CD2 LEU B  62       6.761  29.183  23.063  1.00 97.78           C  
ATOM    475  N   SER B  63       5.278  28.827  28.332  1.00 95.39           N  
ATOM    476  CA  SER B  63       5.537  28.886  29.767  1.00 95.39           C  
ATOM    477  C   SER B  63       6.405  27.717  30.220  1.00 95.39           C  
ATOM    478  CB  SER B  63       4.223  28.889  30.549  1.00 95.39           C  
ATOM    479  O   SER B  63       7.119  27.818  31.220  1.00 95.39           O  
ATOM    480  OG  SER B  63       3.501  27.691  30.324  1.00 95.39           O  
ATOM    481  N   GLY B  64       6.416  26.652  29.520  1.00 96.03           N  
ATOM    482  CA  GLY B  64       7.231  25.505  29.888  1.00 96.03           C  
ATOM    483  C   GLY B  64       8.636  25.565  29.319  1.00 96.03           C  
ATOM    484  O   GLY B  64       9.465  24.698  29.605  1.00 96.03           O  
ATOM    485  N   TRP B  65       8.912  26.608  28.617  1.00 98.31           N  
ATOM    486  CA  TRP B  65      10.202  26.752  27.949  1.00 98.31           C  
ATOM    487  C   TRP B  65      11.058  27.808  28.639  1.00 98.31           C  
ATOM    488  CB  TRP B  65      10.007  27.118  26.475  1.00 98.31           C  
ATOM    489  O   TRP B  65      10.541  28.822  29.115  1.00 98.31           O  
ATOM    490  CG  TRP B  65       9.351  26.043  25.662  1.00 98.31           C  
ATOM    491  CD1 TRP B  65       8.010  25.855  25.473  1.00 98.31           C  
ATOM    492  CD2 TRP B  65      10.009  25.003  24.931  1.00 98.31           C  
ATOM    493  CE2 TRP B  65       9.004  24.220  24.322  1.00 98.31           C  
ATOM    494  CE3 TRP B  65      11.352  24.658  24.732  1.00 98.31           C  
ATOM    495  NE1 TRP B  65       7.795  24.761  24.667  1.00 98.31           N  
ATOM    496  CH2 TRP B  65      10.623  22.796  23.347  1.00 98.31           C  
ATOM    497  CZ2 TRP B  65       9.301  23.112  23.525  1.00 98.31           C  
ATOM    498  CZ3 TRP B  65      11.646  23.554  23.940  1.00 98.31           C  
ATOM    499  N   THR B  66      12.334  27.542  28.640  1.00 97.77           N  
ATOM    500  CA  THR B  66      13.343  28.481  29.118  1.00 97.77           C  
ATOM    501  C   THR B  66      14.474  28.622  28.103  1.00 97.77           C  
ATOM    502  CB  THR B  66      13.919  28.039  30.475  1.00 97.77           C  
ATOM    503  O   THR B  66      14.917  27.631  27.517  1.00 97.77           O  
ATOM    504  CG2 THR B  66      14.898  29.074  31.021  1.00 97.77           C  
ATOM    505  OG1 THR B  66      12.847  27.872  31.411  1.00 97.77           O  
ATOM    506  N   ALA B  67      14.898  29.803  27.901  1.00 97.80           N  
ATOM    507  CA  ALA B  67      16.069  30.038  27.061  1.00 97.80           C  
ATOM    508  C   ALA B  67      17.357  29.928  27.873  1.00 97.80           C  
ATOM    509  CB  ALA B  67      15.980  31.408  26.393  1.00 97.80           C  
ATOM    510  O   ALA B  67      17.666  30.808  28.680  1.00 97.80           O  
ATOM    511  N   ASN B  68      18.067  28.843  27.647  1.00 96.86           N  
ATOM    512  CA  ASN B  68      19.380  28.712  28.270  1.00 96.86           C  
ATOM    513  C   ASN B  68      20.400  29.650  27.630  1.00 96.86           C  
ATOM    514  CB  ASN B  68      19.869  27.265  28.194  1.00 96.86           C  
ATOM    515  O   ASN B  68      21.246  30.219  28.322  1.00 96.86           O  
ATOM    516  CG  ASN B  68      19.012  26.315  29.006  1.00 96.86           C  
ATOM    517  ND2 ASN B  68      18.888  25.079  28.537  1.00 96.86           N  
ATOM    518  OD1 ASN B  68      18.464  26.689  30.046  1.00 96.86           O  
ATOM    519  N   ILE B  69      20.391  29.699  26.380  1.00 96.87           N  
ATOM    520  CA  ILE B  69      21.219  30.593  25.578  1.00 96.87           C  
ATOM    521  C   ILE B  69      20.354  31.305  24.541  1.00 96.87           C  
ATOM    522  CB  ILE B  69      22.369  29.828  24.884  1.00 96.87           C  
ATOM    523  O   ILE B  69      19.545  30.673  23.858  1.00 96.87           O  
ATOM    524  CG1 ILE B  69      23.187  29.043  25.915  1.00 96.87           C  
ATOM    525  CG2 ILE B  69      23.260  30.792  24.096  1.00 96.87           C  
ATOM    526  CD1 ILE B  69      24.250  28.141  25.305  1.00 96.87           C  
ATOM    527  N   GLY B  70      20.488  32.604  24.391  1.00 97.07           N  
ATOM    528  CA  GLY B  70      19.700  33.373  23.441  1.00 97.07           C  
ATOM    529  C   GLY B  70      18.337  33.769  23.978  1.00 97.07           C  
ATOM    530  O   GLY B  70      18.178  33.989  25.180  1.00 97.07           O  
ATOM    531  N   SER B  71      17.419  34.028  23.076  1.00 97.29           N  
ATOM    532  CA  SER B  71      16.082  34.479  23.450  1.00 97.29           C  
ATOM    533  C   SER B  71      15.006  33.646  22.762  1.00 97.29           C  
ATOM    534  CB  SER B  71      15.897  35.956  23.100  1.00 97.29           C  
ATOM    535  O   SER B  71      15.223  33.125  21.666  1.00 97.29           O  
ATOM    536  OG  SER B  71      16.839  36.759  23.790  1.00 97.29           O  
ATOM    537  N   LEU B  72      13.951  33.478  23.454  1.00 98.25           N  
ATOM    538  CA  LEU B  72      12.749  32.795  22.989  1.00 98.25           C  
ATOM    539  C   LEU B  72      11.537  33.718  23.061  1.00 98.25           C  
ATOM    540  CB  LEU B  72      12.494  31.534  23.818  1.00 98.25           C  
ATOM    541  O   LEU B  72      11.259  34.304  24.110  1.00 98.25           O  
ATOM    542  CG  LEU B  72      11.169  30.813  23.566  1.00 98.25           C  
ATOM    543  CD1 LEU B  72      11.137  30.242  22.152  1.00 98.25           C  
ATOM    544  CD2 LEU B  72      10.955  29.711  24.598  1.00 98.25           C  
ATOM    545  N   SER B  73      10.844  33.925  21.964  1.00 98.24           N  
ATOM    546  CA  SER B  73       9.634  34.739  21.949  1.00 98.24           C  
ATOM    547  C   SER B  73       8.574  34.138  21.032  1.00 98.24           C  
ATOM    548  CB  SER B  73       9.953  36.167  21.506  1.00 98.24           C  
ATOM    549  O   SER B  73       8.888  33.320  20.165  1.00 98.24           O  
ATOM    550  OG  SER B  73      10.437  36.184  20.174  1.00 98.24           O  
ATOM    551  N   ALA B  74       7.348  34.501  21.266  1.00 98.26           N  
ATOM    552  CA  ALA B  74       6.237  34.066  20.423  1.00 98.26           C  
ATOM    553  C   ALA B  74       6.199  34.851  19.116  1.00 98.26           C  
ATOM    554  CB  ALA B  74       4.913  34.216  21.169  1.00 98.26           C  
ATOM    555  O   ALA B  74       6.449  36.059  19.102  1.00 98.26           O  
ATOM    556  N   GLU B  75       5.941  34.173  18.014  1.00 97.87           N  
ATOM    557  CA  GLU B  75       5.732  34.765  16.696  1.00 97.87           C  
ATOM    558  C   GLU B  75       4.352  34.416  16.147  1.00 97.87           C  
ATOM    559  CB  GLU B  75       6.818  34.304  15.721  1.00 97.87           C  
ATOM    560  O   GLU B  75       4.041  33.242  15.936  1.00 97.87           O  
ATOM    561  CG  GLU B  75       6.617  34.800  14.297  1.00 97.87           C  
ATOM    562  CD  GLU B  75       6.633  36.316  14.182  1.00 97.87           C  
ATOM    563  OE1 GLU B  75       5.602  36.906  13.785  1.00 97.87           O  
ATOM    564  OE2 GLU B  75       7.685  36.919  14.489  1.00 97.87           O  
ATOM    565  N   THR B  76       3.531  35.415  15.841  1.00 97.20           N  
ATOM    566  CA  THR B  76       2.152  35.153  15.444  1.00 97.20           C  
ATOM    567  C   THR B  76       1.944  35.477  13.967  1.00 97.20           C  
ATOM    568  CB  THR B  76       1.162  35.969  16.295  1.00 97.20           C  
ATOM    569  O   THR B  76       0.931  35.093  13.378  1.00 97.20           O  
ATOM    570  CG2 THR B  76       1.206  35.536  17.756  1.00 97.20           C  
ATOM    571  OG1 THR B  76       1.499  37.359  16.209  1.00 97.20           O  
ATOM    572  N   SER B  77       2.865  36.118  13.293  1.00 95.80           N  
ATOM    573  CA  SER B  77       2.697  36.539  11.905  1.00 95.80           C  
ATOM    574  C   SER B  77       3.293  35.518  10.942  1.00 95.80           C  
ATOM    575  CB  SER B  77       3.344  37.905  11.677  1.00 95.80           C  
ATOM    576  O   SER B  77       2.957  35.506   9.756  1.00 95.80           O  
ATOM    577  OG  SER B  77       4.746  37.838  11.877  1.00 95.80           O  
ATOM    578  N   ASP B  78       4.197  34.719  11.413  1.00 96.21           N  
ATOM    579  CA  ASP B  78       4.859  33.682  10.627  1.00 96.21           C  
ATOM    580  C   ASP B  78       4.772  32.326  11.323  1.00 96.21           C  
ATOM    581  CB  ASP B  78       6.323  34.052  10.376  1.00 96.21           C  
ATOM    582  O   ASP B  78       5.589  32.015  12.192  1.00 96.21           O  
ATOM    583  CG  ASP B  78       6.947  33.261   9.239  1.00 96.21           C  
ATOM    584  OD1 ASP B  78       6.364  32.241   8.813  1.00 96.21           O  
ATOM    585  OD2 ASP B  78       8.034  33.661   8.767  1.00 96.21           O  
ATOM    586  N   VAL B  79       3.724  31.642  10.960  1.00 97.07           N  
ATOM    587  CA  VAL B  79       3.341  30.437  11.688  1.00 97.07           C  
ATOM    588  C   VAL B  79       3.242  29.258  10.722  1.00 97.07           C  
ATOM    589  CB  VAL B  79       2.002  30.627  12.436  1.00 97.07           C  
ATOM    590  O   VAL B  79       2.729  29.401   9.610  1.00 97.07           O  
ATOM    591  CG1 VAL B  79       1.630  29.362  13.207  1.00 97.07           C  
ATOM    592  CG2 VAL B  79       2.083  31.827  13.378  1.00 97.07           C  
ATOM    593  N   TYR B  80       3.794  28.101  11.091  1.00 96.79           N  
ATOM    594  CA  TYR B  80       3.648  26.874  10.316  1.00 96.79           C  
ATOM    595  C   TYR B  80       2.274  26.252  10.532  1.00 96.79           C  
ATOM    596  CB  TYR B  80       4.741  25.868  10.690  1.00 96.79           C  
ATOM    597  O   TYR B  80       1.558  25.962   9.570  1.00 96.79           O  
ATOM    598  CG  TYR B  80       4.733  24.619   9.842  1.00 96.79           C  
ATOM    599  CD1 TYR B  80       4.289  23.405  10.360  1.00 96.79           C  
ATOM    600  CD2 TYR B  80       5.169  24.651   8.522  1.00 96.79           C  
ATOM    601  CE1 TYR B  80       4.282  22.251   9.583  1.00 96.79           C  
ATOM    602  CE2 TYR B  80       5.166  23.504   7.735  1.00 96.79           C  
ATOM    603  OH  TYR B  80       4.716  21.172   7.500  1.00 96.79           O  
ATOM    604  CZ  TYR B  80       4.721  22.311   8.274  1.00 96.79           C  
ATOM    605  N   VAL B  81       1.891  26.146  11.710  1.00 97.53           N  
ATOM    606  CA  VAL B  81       0.591  25.588  12.067  1.00 97.53           C  
ATOM    607  C   VAL B  81       0.104  26.209  13.374  1.00 97.53           C  
ATOM    608  CB  VAL B  81       0.650  24.050  12.197  1.00 97.53           C  
ATOM    609  O   VAL B  81       0.909  26.557  14.241  1.00 97.53           O  
ATOM    610  CG1 VAL B  81       1.547  23.640  13.364  1.00 97.53           C  
ATOM    611  CG2 VAL B  81      -0.755  23.476  12.372  1.00 97.53           C  
ATOM    612  N   GLY B  82      -1.226  26.346  13.523  1.00 96.56           N  
ATOM    613  CA  GLY B  82      -1.801  26.927  14.725  1.00 96.56           C  
ATOM    614  C   GLY B  82      -1.782  28.444  14.723  1.00 96.56           C  
ATOM    615  O   GLY B  82      -1.885  29.070  13.666  1.00 96.56           O  
ATOM    616  N   SER B  83      -1.652  28.986  15.970  1.00 96.55           N  
ATOM    617  CA  SER B  83      -1.813  30.432  16.082  1.00 96.55           C  
ATOM    618  C   SER B  83      -0.470  31.124  16.284  1.00 96.55           C  
ATOM    619  CB  SER B  83      -2.754  30.779  17.237  1.00 96.55           C  
ATOM    620  O   SER B  83      -0.355  32.337  16.095  1.00 96.55           O  
ATOM    621  OG  SER B  83      -2.199  30.372  18.476  1.00 96.55           O  
ATOM    622  N   GLN B  84       0.546  30.332  16.634  1.00 97.28           N  
ATOM    623  CA  GLN B  84       1.839  30.965  16.869  1.00 97.28           C  
ATOM    624  C   GLN B  84       2.979  29.962  16.713  1.00 97.28           C  
ATOM    625  CB  GLN B  84       1.883  31.598  18.260  1.00 97.28           C  
ATOM    626  O   GLN B  84       2.769  28.753  16.829  1.00 97.28           O  
ATOM    627  CG  GLN B  84       1.945  30.585  19.395  1.00 97.28           C  
ATOM    628  CD  GLN B  84       2.099  31.236  20.756  1.00 97.28           C  
ATOM    629  NE2 GLN B  84       3.043  30.739  21.548  1.00 97.28           N  
ATOM    630  OE1 GLN B  84       1.376  32.180  21.093  1.00 97.28           O  
ATOM    631  N   SER B  85       4.131  30.471  16.341  1.00 98.20           N  
ATOM    632  CA  SER B  85       5.407  29.762  16.372  1.00 98.20           C  
ATOM    633  C   SER B  85       6.347  30.362  17.412  1.00 98.20           C  
ATOM    634  CB  SER B  85       6.071  29.793  14.995  1.00 98.20           C  
ATOM    635  O   SER B  85       5.954  31.248  18.174  1.00 98.20           O  
ATOM    636  OG  SER B  85       6.463  31.112  14.655  1.00 98.20           O  
ATOM    637  N   ALA B  86       7.499  29.827  17.527  1.00 98.54           N  
ATOM    638  CA  ALA B  86       8.514  30.356  18.434  1.00 98.54           C  
ATOM    639  C   ALA B  86       9.703  30.916  17.659  1.00 98.54           C  
ATOM    640  CB  ALA B  86       8.979  29.271  19.403  1.00 98.54           C  
ATOM    641  O   ALA B  86      10.181  30.294  16.707  1.00 98.54           O  
ATOM    642  N   ARG B  87      10.091  32.037  18.075  1.00 97.72           N  
ATOM    643  CA  ARG B  87      11.269  32.669  17.489  1.00 97.72           C  
ATOM    644  C   ARG B  87      12.473  32.551  18.417  1.00 97.72           C  
ATOM    645  CB  ARG B  87      10.990  34.141  17.176  1.00 97.72           C  
ATOM    646  O   ARG B  87      12.399  32.926  19.589  1.00 97.72           O  
ATOM    647  CG  ARG B  87      12.061  34.804  16.325  1.00 97.72           C  
ATOM    648  CD  ARG B  87      11.591  36.140  15.767  1.00 97.72           C  
ATOM    649  NE  ARG B  87      12.485  36.631  14.721  1.00 97.72           N  
ATOM    650  NH1 ARG B  87      10.965  38.132  13.840  1.00 97.72           N  
ATOM    651  NH2 ARG B  87      13.057  37.938  12.922  1.00 97.72           N  
ATOM    652  CZ  ARG B  87      12.167  37.566  13.830  1.00 97.72           C  
ATOM    653  N   LEU B  88      13.553  31.997  17.921  1.00 96.91           N  
ATOM    654  CA  LEU B  88      14.821  31.864  18.630  1.00 96.91           C  
ATOM    655  C   LEU B  88      15.869  32.807  18.051  1.00 96.91           C  
ATOM    656  CB  LEU B  88      15.324  30.419  18.562  1.00 96.91           C  
ATOM    657  O   LEU B  88      16.177  32.744  16.858  1.00 96.91           O  
ATOM    658  CG  LEU B  88      14.619  29.412  19.472  1.00 96.91           C  
ATOM    659  CD1 LEU B  88      13.127  29.367  19.157  1.00 96.91           C  
ATOM    660  CD2 LEU B  88      15.244  28.029  19.324  1.00 96.91           C  
ATOM    661  N   THR B  89      16.393  33.637  18.883  1.00 96.03           N  
ATOM    662  CA  THR B  89      17.390  34.599  18.425  1.00 96.03           C  
ATOM    663  C   THR B  89      18.597  34.613  19.358  1.00 96.03           C  
ATOM    664  CB  THR B  89      16.796  36.016  18.327  1.00 96.03           C  
ATOM    665  O   THR B  89      18.466  34.345  20.554  1.00 96.03           O  
ATOM    666  CG2 THR B  89      15.633  36.059  17.342  1.00 96.03           C  
ATOM    667  OG1 THR B  89      16.327  36.421  19.620  1.00 96.03           O  
ATOM    668  N   ALA B  90      19.737  34.873  18.743  1.00 93.81           N  
ATOM    669  CA  ALA B  90      20.963  35.060  19.516  1.00 93.81           C  
ATOM    670  C   ALA B  90      21.968  35.916  18.751  1.00 93.81           C  
ATOM    671  CB  ALA B  90      21.580  33.709  19.871  1.00 93.81           C  
ATOM    672  O   ALA B  90      22.062  35.826  17.524  1.00 93.81           O  
ATOM    673  N   SER B  91      22.620  36.884  19.445  1.00 87.84           N  
ATOM    674  CA  SER B  91      23.733  37.641  18.882  1.00 87.84           C  
ATOM    675  C   SER B  91      25.026  36.833  18.920  1.00 87.84           C  
ATOM    676  CB  SER B  91      23.923  38.958  19.637  1.00 87.84           C  
ATOM    677  O   SER B  91      26.011  37.199  18.275  1.00 87.84           O  
ATOM    678  OG  SER B  91      24.096  38.722  21.024  1.00 87.84           O  
ATOM    679  N   SER B  92      24.916  35.665  19.697  1.00 76.78           N  
ATOM    680  CA  SER B  92      26.030  34.737  19.866  1.00 76.78           C  
ATOM    681  C   SER B  92      25.994  33.633  18.814  1.00 76.78           C  
ATOM    682  CB  SER B  92      26.007  34.120  21.265  1.00 76.78           C  
ATOM    683  O   SER B  92      25.125  33.629  17.939  1.00 76.78           O  
ATOM    684  OG  SER B  92      24.928  33.211  21.396  1.00 76.78           O  
ATOM    685  N   SER B  93      26.953  32.692  19.111  1.00 83.31           N  
ATOM    686  CA  SER B  93      27.156  31.626  18.136  1.00 83.31           C  
ATOM    687  C   SER B  93      26.236  30.442  18.411  1.00 83.31           C  
ATOM    688  CB  SER B  93      28.613  31.163  18.143  1.00 83.31           C  
ATOM    689  O   SER B  93      26.298  29.426  17.716  1.00 83.31           O  
ATOM    690  OG  SER B  93      29.020  30.801  19.451  1.00 83.31           O  
ATOM    691  N   ALA B  94      25.273  30.609  19.489  1.00 91.21           N  
ATOM    692  CA  ALA B  94      24.387  29.475  19.742  1.00 91.21           C  
ATOM    693  C   ALA B  94      23.070  29.935  20.361  1.00 91.21           C  
ATOM    694  CB  ALA B  94      25.072  28.457  20.651  1.00 91.21           C  
ATOM    695  O   ALA B  94      23.009  30.994  20.990  1.00 91.21           O  
ATOM    696  N   VAL B  95      22.060  29.218  20.168  1.00 95.18           N  
ATOM    697  CA  VAL B  95      20.797  29.319  20.892  1.00 95.18           C  
ATOM    698  C   VAL B  95      20.427  27.958  21.476  1.00 95.18           C  
ATOM    699  CB  VAL B  95      19.661  29.835  19.981  1.00 95.18           C  
ATOM    700  O   VAL B  95      20.685  26.920  20.862  1.00 95.18           O  
ATOM    701  CG1 VAL B  95      19.255  28.768  18.966  1.00 95.18           C  
ATOM    702  CG2 VAL B  95      18.459  30.264  20.820  1.00 95.18           C  
ATOM    703  N   ASP B  96      19.914  27.948  22.668  1.00 97.09           N  
ATOM    704  CA  ASP B  96      19.493  26.739  23.369  1.00 97.09           C  
ATOM    705  C   ASP B  96      18.267  27.008  24.239  1.00 97.09           C  
ATOM    706  CB  ASP B  96      20.635  26.190  24.226  1.00 97.09           C  
ATOM    707  O   ASP B  96      18.333  27.790  25.190  1.00 97.09           O  
ATOM    708  CG  ASP B  96      20.289  24.876  24.904  1.00 97.09           C  
ATOM    709  OD1 ASP B  96      20.156  23.846  24.207  1.00 97.09           O  
ATOM    710  OD2 ASP B  96      20.145  24.870  26.146  1.00 97.09           O  
ATOM    711  N   ILE B  97      17.163  26.436  23.848  1.00 98.33           N  
ATOM    712  CA  ILE B  97      15.962  26.541  24.668  1.00 98.33           C  
ATOM    713  C   ILE B  97      15.618  25.175  25.258  1.00 98.33           C  
ATOM    714  CB  ILE B  97      14.768  27.090  23.855  1.00 98.33           C  
ATOM    715  O   ILE B  97      15.863  24.142  24.630  1.00 98.33           O  
ATOM    716  CG1 ILE B  97      14.414  26.131  22.712  1.00 98.33           C  
ATOM    717  CG2 ILE B  97      15.077  28.490  23.319  1.00 98.33           C  
ATOM    718  CD1 ILE B  97      13.090  26.444  22.029  1.00 98.33           C  
ATOM    719  N   ARG B  98      15.062  25.151  26.419  1.00 98.57           N  
ATOM    720  CA  ARG B  98      14.820  23.922  27.168  1.00 98.57           C  
ATOM    721  C   ARG B  98      13.363  23.827  27.609  1.00 98.57           C  
ATOM    722  CB  ARG B  98      15.743  23.843  28.385  1.00 98.57           C  
ATOM    723  O   ARG B  98      12.781  24.815  28.063  1.00 98.57           O  
ATOM    724  CG  ARG B  98      15.543  22.594  29.230  1.00 98.57           C  
ATOM    725  CD  ARG B  98      16.380  22.633  30.501  1.00 98.57           C  
ATOM    726  NE  ARG B  98      17.805  22.750  30.205  1.00 98.57           N  
ATOM    727  NH1 ARG B  98      18.400  23.445  32.326  1.00 98.57           N  
ATOM    728  NH2 ARG B  98      20.001  23.204  30.703  1.00 98.57           N  
ATOM    729  CZ  ARG B  98      18.732  23.133  31.078  1.00 98.57           C  
ATOM    730  N   TYR B  99      12.777  22.697  27.441  1.00 98.50           N  
ATOM    731  CA  TYR B  99      11.457  22.365  27.963  1.00 98.50           C  
ATOM    732  C   TYR B  99      11.558  21.357  29.102  1.00 98.50           C  
ATOM    733  CB  TYR B  99      10.563  21.807  26.851  1.00 98.50           C  
ATOM    734  O   TYR B  99      12.210  20.319  28.965  1.00 98.50           O  
ATOM    735  CG  TYR B  99       9.138  21.561  27.283  1.00 98.50           C  
ATOM    736  CD1 TYR B  99       8.710  20.284  27.641  1.00 98.50           C  
ATOM    737  CD2 TYR B  99       8.218  22.602  27.334  1.00 98.50           C  
ATOM    738  CE1 TYR B  99       7.397  20.052  28.038  1.00 98.50           C  
ATOM    739  CE2 TYR B  99       6.903  22.381  27.729  1.00 98.50           C  
ATOM    740  OH  TYR B  99       5.202  20.880  28.472  1.00 98.50           O  
ATOM    741  CZ  TYR B  99       6.503  21.105  28.079  1.00 98.50           C  
ATOM    742  N   SER B 100      10.942  21.672  30.203  1.00 97.69           N  
ATOM    743  CA  SER B 100      10.860  20.749  31.330  1.00 97.69           C  
ATOM    744  C   SER B 100       9.524  20.013  31.347  1.00 97.69           C  
ATOM    745  CB  SER B 100      11.056  21.495  32.651  1.00 97.69           C  
ATOM    746  O   SER B 100       8.465  20.640  31.420  1.00 97.69           O  
ATOM    747  OG  SER B 100      12.358  22.050  32.726  1.00 97.69           O  
ATOM    748  N   PHE B 101       9.554  18.686  31.376  1.00 97.16           N  
ATOM    749  CA  PHE B 101       8.338  17.883  31.308  1.00 97.16           C  
ATOM    750  C   PHE B 101       7.637  17.847  32.660  1.00 97.16           C  
ATOM    751  CB  PHE B 101       8.659  16.459  30.844  1.00 97.16           C  
ATOM    752  O   PHE B 101       6.429  17.615  32.733  1.00 97.16           O  
ATOM    753  CG  PHE B 101       9.093  16.372  29.406  1.00 97.16           C  
ATOM    754  CD1 PHE B 101       8.165  16.482  28.377  1.00 97.16           C  
ATOM    755  CD2 PHE B 101      10.429  16.179  29.082  1.00 97.16           C  
ATOM    756  CE1 PHE B 101       8.564  16.402  27.045  1.00 97.16           C  
ATOM    757  CE2 PHE B 101      10.835  16.098  27.753  1.00 97.16           C  
ATOM    758  CZ  PHE B 101       9.901  16.208  26.736  1.00 97.16           C  
ATOM    759  N   GLY B 102       8.338  18.130  33.720  1.00 95.53           N  
ATOM    760  CA  GLY B 102       7.773  18.060  35.058  1.00 95.53           C  
ATOM    761  C   GLY B 102       7.736  16.650  35.617  1.00 95.53           C  
ATOM    762  O   GLY B 102       7.882  16.451  36.825  1.00 95.53           O  
ATOM    763  N   THR B 103       7.493  15.620  34.781  1.00 96.52           N  
ATOM    764  CA  THR B 103       7.556  14.205  35.129  1.00 96.52           C  
ATOM    765  C   THR B 103       8.435  13.444  34.141  1.00 96.52           C  
ATOM    766  CB  THR B 103       6.152  13.575  35.163  1.00 96.52           C  
ATOM    767  O   THR B 103       8.531  13.818  32.971  1.00 96.52           O  
ATOM    768  CG2 THR B 103       5.267  14.258  36.200  1.00 96.52           C  
ATOM    769  OG1 THR B 103       5.545  13.706  33.871  1.00 96.52           O  
ATOM    770  N   ALA B 104       9.096  12.398  34.729  1.00 97.74           N  
ATOM    771  CA  ALA B 104       9.953  11.574  33.881  1.00 97.74           C  
ATOM    772  C   ALA B 104       9.175  11.013  32.694  1.00 97.74           C  
ATOM    773  CB  ALA B 104      10.571  10.438  34.693  1.00 97.74           C  
ATOM    774  O   ALA B 104       8.048  10.537  32.852  1.00 97.74           O  
ATOM    775  N   GLN B 105       9.761  11.134  31.523  1.00 98.18           N  
ATOM    776  CA  GLN B 105       9.159  10.628  30.294  1.00 98.18           C  
ATOM    777  C   GLN B 105       9.930   9.425  29.758  1.00 98.18           C  
ATOM    778  CB  GLN B 105       9.098  11.727  29.232  1.00 98.18           C  
ATOM    779  O   GLN B 105      11.159   9.380  29.846  1.00 98.18           O  
ATOM    780  CG  GLN B 105       8.349  12.975  29.681  1.00 98.18           C  
ATOM    781  CD  GLN B 105       6.856  12.744  29.820  1.00 98.18           C  
ATOM    782  NE2 GLN B 105       6.318  13.036  31.000  1.00 98.18           N  
ATOM    783  OE1 GLN B 105       6.191  12.308  28.875  1.00 98.18           O  
ATOM    784  N   ASP B 106       9.238   8.455  29.164  1.00 98.07           N  
ATOM    785  CA  ASP B 106       9.806   7.314  28.451  1.00 98.07           C  
ATOM    786  C   ASP B 106       9.715   7.511  26.940  1.00 98.07           C  
ATOM    787  CB  ASP B 106       9.097   6.020  28.857  1.00 98.07           C  
ATOM    788  O   ASP B 106       8.624   7.462  26.367  1.00 98.07           O  
ATOM    789  CG  ASP B 106       9.712   4.784  28.226  1.00 98.07           C  
ATOM    790  OD1 ASP B 106      10.593   4.921  27.350  1.00 98.07           O  
ATOM    791  OD2 ASP B 106       9.310   3.663  28.606  1.00 98.07           O  
ATOM    792  N   PHE B 107      10.812   7.695  26.281  1.00 97.10           N  
ATOM    793  CA  PHE B 107      10.829   7.902  24.838  1.00 97.10           C  
ATOM    794  C   PHE B 107      11.476   6.718  24.128  1.00 97.10           C  
ATOM    795  CB  PHE B 107      11.574   9.194  24.488  1.00 97.10           C  
ATOM    796  O   PHE B 107      12.101   6.883  23.079  1.00 97.10           O  
ATOM    797  CG  PHE B 107      10.794  10.445  24.788  1.00 97.10           C  
ATOM    798  CD1 PHE B 107       9.599  10.711  24.129  1.00 97.10           C  
ATOM    799  CD2 PHE B 107      11.255  11.356  25.730  1.00 97.10           C  
ATOM    800  CE1 PHE B 107       8.875  11.868  24.405  1.00 97.10           C  
ATOM    801  CE2 PHE B 107      10.536  12.515  26.011  1.00 97.10           C  
ATOM    802  CZ  PHE B 107       9.347  12.770  25.347  1.00 97.10           C  
ATOM    803  N   THR B 108      11.369   5.554  24.797  1.00 95.32           N  
ATOM    804  CA  THR B 108      11.856   4.340  24.151  1.00 95.32           C  
ATOM    805  C   THR B 108      11.190   4.146  22.792  1.00 95.32           C  
ATOM    806  CB  THR B 108      11.606   3.101  25.031  1.00 95.32           C  
ATOM    807  O   THR B 108       9.964   4.207  22.682  1.00 95.32           O  
ATOM    808  CG2 THR B 108      12.070   1.828  24.332  1.00 95.32           C  
ATOM    809  OG1 THR B 108      12.321   3.245  26.264  1.00 95.32           O  
ATOM    810  N   GLY B 109      12.004   4.055  21.731  1.00 93.69           N  
ATOM    811  CA  GLY B 109      11.510   3.764  20.395  1.00 93.69           C  
ATOM    812  C   GLY B 109      10.806   4.943  19.749  1.00 93.69           C  
ATOM    813  O   GLY B 109       9.926   4.762  18.906  1.00 93.69           O  
ATOM    814  N   LYS B 110      11.187   6.136  20.192  1.00 96.35           N  
ATOM    815  CA  LYS B 110      10.522   7.315  19.645  1.00 96.35           C  
ATOM    816  C   LYS B 110      11.458   8.098  18.728  1.00 96.35           C  
ATOM    817  CB  LYS B 110      10.016   8.218  20.771  1.00 96.35           C  
ATOM    818  O   LYS B 110      12.673   8.114  18.940  1.00 96.35           O  
ATOM    819  CG  LYS B 110       9.030   7.540  21.711  1.00 96.35           C  
ATOM    820  CD  LYS B 110       7.764   7.112  20.980  1.00 96.35           C  
ATOM    821  CE  LYS B 110       6.754   6.483  21.931  1.00 96.35           C  
ATOM    822  NZ  LYS B 110       5.583   5.915  21.198  1.00 96.35           N  
ATOM    823  N   GLY B 111      10.898   8.676  17.666  1.00 95.66           N  
ATOM    824  CA  GLY B 111      11.531   9.631  16.770  1.00 95.66           C  
ATOM    825  C   GLY B 111      10.867  10.995  16.787  1.00 95.66           C  
ATOM    826  O   GLY B 111       9.721  11.128  17.220  1.00 95.66           O  
ATOM    827  N   PHE B 112      11.642  11.984  16.306  1.00 97.35           N  
ATOM    828  CA  PHE B 112      11.172  13.356  16.446  1.00 97.35           C  
ATOM    829  C   PHE B 112      11.303  14.112  15.129  1.00 97.35           C  
ATOM    830  CB  PHE B 112      11.950  14.083  17.548  1.00 97.35           C  
ATOM    831  O   PHE B 112      12.213  13.843  14.342  1.00 97.35           O  
ATOM    832  CG  PHE B 112      11.929  13.372  18.875  1.00 97.35           C  
ATOM    833  CD1 PHE B 112      10.869  13.546  19.756  1.00 97.35           C  
ATOM    834  CD2 PHE B 112      12.971  12.530  19.241  1.00 97.35           C  
ATOM    835  CE1 PHE B 112      10.847  12.890  20.984  1.00 97.35           C  
ATOM    836  CE2 PHE B 112      12.957  11.871  20.467  1.00 97.35           C  
ATOM    837  CZ  PHE B 112      11.894  12.054  21.338  1.00 97.35           C  
ATOM    838  N   SER B 113      10.432  15.030  14.882  1.00 97.01           N  
ATOM    839  CA  SER B 113      10.500  16.006  13.799  1.00 97.01           C  
ATOM    840  C   SER B 113      10.074  17.391  14.274  1.00 97.01           C  
ATOM    841  CB  SER B 113       9.622  15.567  12.626  1.00 97.01           C  
ATOM    842  O   SER B 113       9.476  17.529  15.343  1.00 97.01           O  
ATOM    843  OG  SER B 113       8.249  15.706  12.946  1.00 97.01           O  
ATOM    844  N   MET B 114      10.439  18.358  13.510  1.00 97.36           N  
ATOM    845  CA  MET B 114      10.107  19.734  13.867  1.00 97.36           C  
ATOM    846  C   MET B 114      10.014  20.612  12.624  1.00 97.36           C  
ATOM    847  CB  MET B 114      11.146  20.305  14.834  1.00 97.36           C  
ATOM    848  O   MET B 114      10.784  20.438  11.677  1.00 97.36           O  
ATOM    849  CG  MET B 114      10.813  21.700  15.338  1.00 97.36           C  
ATOM    850  SD  MET B 114      11.933  22.246  16.685  1.00 97.36           S  
ATOM    851  CE  MET B 114      13.507  22.312  15.785  1.00 97.36           C  
ATOM    852  N   ALA B 115       8.971  21.503  12.644  1.00 96.56           N  
ATOM    853  CA  ALA B 115       8.913  22.528  11.605  1.00 96.56           C  
ATOM    854  C   ALA B 115       9.886  23.665  11.902  1.00 96.56           C  
ATOM    855  CB  ALA B 115       7.492  23.070  11.471  1.00 96.56           C  
ATOM    856  O   ALA B 115      10.004  24.107  13.047  1.00 96.56           O  
ATOM    857  N   LEU B 116      10.605  24.106  10.889  1.00 93.34           N  
ATOM    858  CA  LEU B 116      11.586  25.160  11.122  1.00 93.34           C  
ATOM    859  C   LEU B 116      11.749  26.035   9.883  1.00 93.34           C  
ATOM    860  CB  LEU B 116      12.937  24.557  11.516  1.00 93.34           C  
ATOM    861  O   LEU B 116      11.488  25.588   8.764  1.00 93.34           O  
ATOM    862  CG  LEU B 116      13.596  23.637  10.487  1.00 93.34           C  
ATOM    863  CD1 LEU B 116      14.451  24.449   9.521  1.00 93.34           C  
ATOM    864  CD2 LEU B 116      14.432  22.569  11.182  1.00 93.34           C  
ATOM    865  N   LYS B 117      12.044  27.210  10.121  1.00 91.02           N  
ATOM    866  CA  LYS B 117      12.372  28.237   9.136  1.00 91.02           C  
ATOM    867  C   LYS B 117      13.555  29.083   9.596  1.00 91.02           C  
ATOM    868  CB  LYS B 117      11.160  29.131   8.868  1.00 91.02           C  
ATOM    869  O   LYS B 117      13.547  29.619  10.707  1.00 91.02           O  
ATOM    870  CG  LYS B 117      11.424  30.250   7.872  1.00 91.02           C  
ATOM    871  CD  LYS B 117      10.171  31.078   7.617  1.00 91.02           C  
ATOM    872  CE  LYS B 117      10.442  32.217   6.643  1.00 91.02           C  
ATOM    873  NZ  LYS B 117       9.205  33.001   6.349  1.00 91.02           N  
ATOM    874  N   ARG B 118      14.538  29.146   8.725  1.00 87.23           N  
ATOM    875  CA  ARG B 118      15.711  29.953   9.046  1.00 87.23           C  
ATOM    876  C   ARG B 118      15.621  31.331   8.399  1.00 87.23           C  
ATOM    877  CB  ARG B 118      16.990  29.245   8.595  1.00 87.23           C  
ATOM    878  O   ARG B 118      15.639  31.449   7.172  1.00 87.23           O  
ATOM    879  CG  ARG B 118      17.251  27.929   9.310  1.00 87.23           C  
ATOM    880  CD  ARG B 118      18.707  27.500   9.190  1.00 87.23           C  
ATOM    881  NE  ARG B 118      19.587  28.353   9.983  1.00 87.23           N  
ATOM    882  NH1 ARG B 118      21.448  28.022   8.654  1.00 87.23           N  
ATOM    883  NH2 ARG B 118      21.578  29.375  10.500  1.00 87.23           N  
ATOM    884  CZ  ARG B 118      20.869  28.582   9.711  1.00 87.23           C  
ATOM    885  N   ILE B 119      15.506  32.236   9.251  1.00 82.74           N  
ATOM    886  CA  ILE B 119      15.459  33.623   8.801  1.00 82.74           C  
ATOM    887  C   ILE B 119      16.878  34.148   8.598  1.00 82.74           C  
ATOM    888  CB  ILE B 119      14.696  34.517   9.804  1.00 82.74           C  
ATOM    889  O   ILE B 119      17.118  34.987   7.726  1.00 82.74           O  
ATOM    890  CG1 ILE B 119      13.259  34.013   9.983  1.00 82.74           C  
ATOM    891  CG2 ILE B 119      14.710  35.978   9.345  1.00 82.74           C  
ATOM    892  CD1 ILE B 119      12.492  34.711  11.098  1.00 82.74           C  
ATOM    893  N   ASP B 120      17.781  33.665   9.360  1.00 76.00           N  
ATOM    894  CA  ASP B 120      19.165  34.127   9.388  1.00 76.00           C  
ATOM    895  C   ASP B 120      19.923  33.669   8.144  1.00 76.00           C  
ATOM    896  CB  ASP B 120      19.873  33.626  10.649  1.00 76.00           C  
ATOM    897  O   ASP B 120      21.108  33.970   7.987  1.00 76.00           O  
ATOM    898  CG  ASP B 120      19.820  32.116  10.798  1.00 76.00           C  
ATOM    899  OD1 ASP B 120      19.307  31.430   9.887  1.00 76.00           O  
ATOM    900  OD2 ASP B 120      20.294  31.606  11.836  1.00 76.00           O  
ATOM    901  N   VAL B 121      19.375  32.832   7.260  1.00 62.78           N  
ATOM    902  CA  VAL B 121      20.150  32.283   6.152  1.00 62.78           C  
ATOM    903  C   VAL B 121      20.606  33.413   5.231  1.00 62.78           C  
ATOM    904  CB  VAL B 121      19.339  31.239   5.353  1.00 62.78           C  
ATOM    905  O   VAL B 121      19.809  33.953   4.460  1.00 62.78           O  
ATOM    906  CG1 VAL B 121      20.176  29.988   5.094  1.00 62.78           C  
ATOM    907  CG2 VAL B 121      18.054  30.880   6.097  1.00 62.78           C  
ATOM    908  N   SER B 122      21.224  34.407   5.886  1.00 48.30           N  
ATOM    909  CA  SER B 122      21.984  35.312   5.031  1.00 48.30           C  
ATOM    910  C   SER B 122      23.034  34.557   4.222  1.00 48.30           C  
ATOM    911  CB  SER B 122      22.658  36.400   5.867  1.00 48.30           C  
ATOM    912  O   SER B 122      24.108  34.237   4.735  1.00 48.30           O  
ATOM    913  OG  SER B 122      23.469  35.828   6.879  1.00 48.30           O  
ATOM    914  N   GLY B 123      22.785  34.327   2.969  1.00 48.02           N  
ATOM    915  CA  GLY B 123      23.744  33.877   1.973  1.00 48.02           C  
ATOM    916  C   GLY B 123      24.637  32.755   2.469  1.00 48.02           C  
ATOM    917  O   GLY B 123      25.540  32.312   1.757  1.00 48.02           O  
ATOM    918  N   SER B 124      24.789  32.652   3.821  1.00 46.91           N  
ATOM    919  CA  SER B 124      25.861  31.770   4.270  1.00 46.91           C  
ATOM    920  C   SER B 124      25.471  30.304   4.116  1.00 46.91           C  
ATOM    921  CB  SER B 124      26.219  32.060   5.728  1.00 46.91           C  
ATOM    922  O   SER B 124      24.285  29.967   4.126  1.00 46.91           O  
ATOM    923  OG  SER B 124      25.839  30.981   6.564  1.00 46.91           O  
ATOM    924  N   SER B 125      26.377  29.531   3.551  1.00 49.90           N  
ATOM    925  CA  SER B 125      26.520  28.086   3.410  1.00 49.90           C  
ATOM    926  C   SER B 125      26.352  27.381   4.752  1.00 49.90           C  
ATOM    927  CB  SER B 125      27.883  27.738   2.809  1.00 49.90           C  
ATOM    928  O   SER B 125      26.778  26.236   4.915  1.00 49.90           O  
ATOM    929  OG  SER B 125      28.927  28.360   3.538  1.00 49.90           O  
ATOM    930  N   ASP B 126      25.831  28.059   5.739  1.00 54.24           N  
ATOM    931  CA  ASP B 126      25.926  27.404   7.039  1.00 54.24           C  
ATOM    932  C   ASP B 126      25.012  26.182   7.106  1.00 54.24           C  
ATOM    933  CB  ASP B 126      25.575  28.384   8.161  1.00 54.24           C  
ATOM    934  O   ASP B 126      23.792  26.305   6.983  1.00 54.24           O  
ATOM    935  CG  ASP B 126      26.349  28.121   9.441  1.00 54.24           C  
ATOM    936  OD1 ASP B 126      27.035  27.081   9.536  1.00 54.24           O  
ATOM    937  OD2 ASP B 126      26.269  28.961  10.364  1.00 54.24           O  
ATOM    938  N   SER B 127      25.583  25.049   7.027  1.00 64.35           N  
ATOM    939  CA  SER B 127      25.078  23.686   7.154  1.00 64.35           C  
ATOM    940  C   SER B 127      25.077  23.231   8.610  1.00 64.35           C  
ATOM    941  CB  SER B 127      25.915  22.723   6.312  1.00 64.35           C  
ATOM    942  O   SER B 127      25.214  22.039   8.894  1.00 64.35           O  
ATOM    943  OG  SER B 127      27.253  22.679   6.778  1.00 64.35           O  
ATOM    944  N   THR B 128      24.852  24.277   9.551  1.00 73.51           N  
ATOM    945  CA  THR B 128      24.884  23.868  10.951  1.00 73.51           C  
ATOM    946  C   THR B 128      23.620  23.095  11.318  1.00 73.51           C  
ATOM    947  CB  THR B 128      25.035  25.082  11.885  1.00 73.51           C  
ATOM    948  O   THR B 128      22.529  23.417  10.842  1.00 73.51           O  
ATOM    949  CG2 THR B 128      26.448  25.654  11.820  1.00 73.51           C  
ATOM    950  OG1 THR B 128      24.102  26.097  11.494  1.00 73.51           O  
ATOM    951  N   PRO B 129      23.854  22.150  12.156  1.00 83.81           N  
ATOM    952  CA  PRO B 129      22.727  21.298  12.543  1.00 83.81           C  
ATOM    953  C   PRO B 129      21.770  21.988  13.512  1.00 83.81           C  
ATOM    954  CB  PRO B 129      23.405  20.097  13.208  1.00 83.81           C  
ATOM    955  O   PRO B 129      22.181  22.878  14.262  1.00 83.81           O  
ATOM    956  CG  PRO B 129      24.699  20.631  13.732  1.00 83.81           C  
ATOM    957  CD  PRO B 129      25.164  21.731  12.822  1.00 83.81           C  
ATOM    958  N   ILE B 130      20.596  21.772  13.403  1.00 90.15           N  
ATOM    959  CA  ILE B 130      19.616  21.979  14.463  1.00 90.15           C  
ATOM    960  C   ILE B 130      19.372  20.667  15.204  1.00 90.15           C  
ATOM    961  CB  ILE B 130      18.286  22.533  13.903  1.00 90.15           C  
ATOM    962  O   ILE B 130      19.259  19.607  14.583  1.00 90.15           O  
ATOM    963  CG1 ILE B 130      17.330  22.885  15.048  1.00 90.15           C  
ATOM    964  CG2 ILE B 130      17.645  21.528  12.942  1.00 90.15           C  
ATOM    965  CD1 ILE B 130      16.240  23.875  14.662  1.00 90.15           C  
ATOM    966  N   LYS B 131      19.359  20.793  16.569  1.00 94.92           N  
ATOM    967  CA  LYS B 131      19.346  19.568  17.363  1.00 94.92           C  
ATOM    968  C   LYS B 131      18.164  19.550  18.327  1.00 94.92           C  
ATOM    969  CB  LYS B 131      20.656  19.416  18.137  1.00 94.92           C  
ATOM    970  O   LYS B 131      17.762  20.594  18.845  1.00 94.92           O  
ATOM    971  CG  LYS B 131      21.899  19.415  17.259  1.00 94.92           C  
ATOM    972  CD  LYS B 131      23.168  19.252  18.085  1.00 94.92           C  
ATOM    973  CE  LYS B 131      24.411  19.244  17.206  1.00 94.92           C  
ATOM    974  NZ  LYS B 131      25.640  18.915  17.988  1.00 94.92           N  
ATOM    975  N   ILE B 132      17.632  18.400  18.484  1.00 97.16           N  
ATOM    976  CA  ILE B 132      16.777  18.045  19.612  1.00 97.16           C  
ATOM    977  C   ILE B 132      17.538  17.131  20.569  1.00 97.16           C  
ATOM    978  CB  ILE B 132      15.473  17.363  19.140  1.00 97.16           C  
ATOM    979  O   ILE B 132      18.020  16.068  20.170  1.00 97.16           O  
ATOM    980  CG1 ILE B 132      14.613  18.348  18.341  1.00 97.16           C  
ATOM    981  CG2 ILE B 132      14.696  16.800  20.333  1.00 97.16           C  
ATOM    982  CD1 ILE B 132      13.382  17.719  17.703  1.00 97.16           C  
ATOM    983  N   ARG B 133      17.628  17.534  21.814  1.00 97.93           N  
ATOM    984  CA  ARG B 133      18.334  16.734  22.810  1.00 97.93           C  
ATOM    985  C   ARG B 133      17.399  16.318  23.941  1.00 97.93           C  
ATOM    986  CB  ARG B 133      19.527  17.508  23.375  1.00 97.93           C  
ATOM    987  O   ARG B 133      16.700  17.155  24.515  1.00 97.93           O  
ATOM    988  CG  ARG B 133      20.583  17.854  22.337  1.00 97.93           C  
ATOM    989  CD  ARG B 133      21.716  18.675  22.938  1.00 97.93           C  
ATOM    990  NE  ARG B 133      22.820  18.841  21.996  1.00 97.93           N  
ATOM    991  NH1 ARG B 133      23.663  20.743  23.000  1.00 97.93           N  
ATOM    992  NH2 ARG B 133      24.683  19.876  21.139  1.00 97.93           N  
ATOM    993  CZ  ARG B 133      23.719  19.820  22.047  1.00 97.93           C  
ATOM    994  N   LEU B 134      17.445  15.058  24.198  1.00 98.69           N  
ATOM    995  CA  LEU B 134      16.809  14.527  25.398  1.00 98.69           C  
ATOM    996  C   LEU B 134      17.790  14.496  26.565  1.00 98.69           C  
ATOM    997  CB  LEU B 134      16.263  13.120  25.138  1.00 98.69           C  
ATOM    998  O   LEU B 134      18.948  14.106  26.398  1.00 98.69           O  
ATOM    999  CG  LEU B 134      15.347  12.962  23.923  1.00 98.69           C  
ATOM   1000  CD1 LEU B 134      14.873  11.518  23.801  1.00 98.69           C  
ATOM   1001  CD2 LEU B 134      14.159  13.914  24.023  1.00 98.69           C  
ATOM   1002  N   VAL B 135      17.346  14.952  27.692  1.00 98.65           N  
ATOM   1003  CA  VAL B 135      18.183  14.963  28.887  1.00 98.65           C  
ATOM   1004  C   VAL B 135      17.536  14.115  29.980  1.00 98.65           C  
ATOM   1005  CB  VAL B 135      18.421  16.401  29.400  1.00 98.65           C  
ATOM   1006  O   VAL B 135      16.400  14.374  30.384  1.00 98.65           O  
ATOM   1007  CG1 VAL B 135      19.462  16.410  30.518  1.00 98.65           C  
ATOM   1008  CG2 VAL B 135      18.857  17.310  28.252  1.00 98.65           C  
ATOM   1009  N   ASP B 136      18.342  13.151  30.475  1.00 98.33           N  
ATOM   1010  CA  ASP B 136      17.763  12.275  31.490  1.00 98.33           C  
ATOM   1011  C   ASP B 136      17.985  12.838  32.892  1.00 98.33           C  
ATOM   1012  CB  ASP B 136      18.357  10.869  31.387  1.00 98.33           C  
ATOM   1013  O   ASP B 136      18.488  13.953  33.047  1.00 98.33           O  
ATOM   1014  CG  ASP B 136      19.816  10.810  31.805  1.00 98.33           C  
ATOM   1015  OD1 ASP B 136      20.327  11.796  32.377  1.00 98.33           O  
ATOM   1016  OD2 ASP B 136      20.461   9.768  31.557  1.00 98.33           O  
ATOM   1017  N   GLY B 137      17.572  12.141  33.836  1.00 97.40           N  
ATOM   1018  CA  GLY B 137      17.636  12.589  35.218  1.00 97.40           C  
ATOM   1019  C   GLY B 137      19.055  12.758  35.726  1.00 97.40           C  
ATOM   1020  O   GLY B 137      19.286  13.446  36.722  1.00 97.40           O  
ATOM   1021  N   ASN B 138      19.992  12.143  35.085  1.00 97.62           N  
ATOM   1022  CA  ASN B 138      21.393  12.240  35.479  1.00 97.62           C  
ATOM   1023  C   ASN B 138      22.164  13.201  34.578  1.00 97.62           C  
ATOM   1024  CB  ASN B 138      22.051  10.858  35.467  1.00 97.62           C  
ATOM   1025  O   ASN B 138      23.394  13.157  34.525  1.00 97.62           O  
ATOM   1026  CG  ASN B 138      21.460   9.922  36.503  1.00 97.62           C  
ATOM   1027  ND2 ASN B 138      21.283   8.660  36.129  1.00 97.62           N  
ATOM   1028  OD1 ASN B 138      21.165  10.329  37.629  1.00 97.62           O  
ATOM   1029  N   THR B 139      21.481  13.951  33.774  1.00 96.96           N  
ATOM   1030  CA  THR B 139      22.013  14.994  32.904  1.00 96.96           C  
ATOM   1031  C   THR B 139      22.807  14.385  31.752  1.00 96.96           C  
ATOM   1032  CB  THR B 139      22.909  15.972  33.688  1.00 96.96           C  
ATOM   1033  O   THR B 139      23.815  14.947  31.320  1.00 96.96           O  
ATOM   1034  CG2 THR B 139      23.189  17.232  32.876  1.00 96.96           C  
ATOM   1035  OG1 THR B 139      22.252  16.339  34.908  1.00 96.96           O  
ATOM   1036  N   ASN B 140      22.484  13.129  31.435  1.00 98.13           N  
ATOM   1037  CA  ASN B 140      23.004  12.535  30.208  1.00 98.13           C  
ATOM   1038  C   ASN B 140      22.131  12.879  29.004  1.00 98.13           C  
ATOM   1039  CB  ASN B 140      23.128  11.017  30.357  1.00 98.13           C  
ATOM   1040  O   ASN B 140      20.909  12.979  29.127  1.00 98.13           O  
ATOM   1041  CG  ASN B 140      24.033  10.616  31.505  1.00 98.13           C  
ATOM   1042  ND2 ASN B 140      23.522   9.776  32.397  1.00 98.13           N  
ATOM   1043  OD1 ASN B 140      25.182  11.057  31.590  1.00 98.13           O  
ATOM   1044  N   TYR B 141      22.847  12.925  27.840  1.00 97.84           N  
ATOM   1045  CA  TYR B 141      22.161  13.400  26.644  1.00 97.84           C  
ATOM   1046  C   TYR B 141      22.031  12.287  25.611  1.00 97.84           C  
ATOM   1047  CB  TYR B 141      22.904  14.593  26.036  1.00 97.84           C  
ATOM   1048  O   TYR B 141      22.935  11.461  25.463  1.00 97.84           O  
ATOM   1049  CG  TYR B 141      23.027  15.773  26.970  1.00 97.84           C  
ATOM   1050  CD1 TYR B 141      22.093  16.806  26.946  1.00 97.84           C  
ATOM   1051  CD2 TYR B 141      24.078  15.857  27.877  1.00 97.84           C  
ATOM   1052  CE1 TYR B 141      22.203  17.895  27.804  1.00 97.84           C  
ATOM   1053  CE2 TYR B 141      24.198  16.942  28.740  1.00 97.84           C  
ATOM   1054  OH  TYR B 141      23.371  19.030  29.547  1.00 97.84           O  
ATOM   1055  CZ  TYR B 141      23.257  17.954  28.696  1.00 97.84           C  
ATOM   1056  N   ARG B 142      20.891  12.293  24.924  1.00 97.44           N  
ATOM   1057  CA  ARG B 142      20.759  11.737  23.581  1.00 97.44           C  
ATOM   1058  C   ARG B 142      20.375  12.818  22.576  1.00 97.44           C  
ATOM   1059  CB  ARG B 142      19.720  10.613  23.564  1.00 97.44           C  
ATOM   1060  O   ARG B 142      19.396  13.539  22.776  1.00 97.44           O  
ATOM   1061  CG  ARG B 142      19.585   9.920  22.217  1.00 97.44           C  
ATOM   1062  CD  ARG B 142      18.488   8.865  22.234  1.00 97.44           C  
ATOM   1063  NE  ARG B 142      18.836   7.739  23.096  1.00 97.44           N  
ATOM   1064  NH1 ARG B 142      16.915   6.535  22.648  1.00 97.44           N  
ATOM   1065  NH2 ARG B 142      18.494   5.693  24.081  1.00 97.44           N  
ATOM   1066  CZ  ARG B 142      18.081   6.658  23.273  1.00 97.44           C  
ATOM   1067  N   THR B 143      21.124  12.861  21.498  1.00 96.29           N  
ATOM   1068  CA  THR B 143      20.988  13.971  20.562  1.00 96.29           C  
ATOM   1069  C   THR B 143      20.497  13.477  19.204  1.00 96.29           C  
ATOM   1070  CB  THR B 143      22.322  14.721  20.386  1.00 96.29           C  
ATOM   1071  O   THR B 143      20.981  12.465  18.694  1.00 96.29           O  
ATOM   1072  CG2 THR B 143      22.160  15.921  19.459  1.00 96.29           C  
ATOM   1073  OG1 THR B 143      22.778  15.178  21.666  1.00 96.29           O  
ATOM   1074  N   PHE B 144      19.504  14.171  18.716  1.00 95.47           N  
ATOM   1075  CA  PHE B 144      19.032  14.029  17.344  1.00 95.47           C  
ATOM   1076  C   PHE B 144      19.285  15.305  16.550  1.00 95.47           C  
ATOM   1077  CB  PHE B 144      17.539  13.684  17.321  1.00 95.47           C  
ATOM   1078  O   PHE B 144      19.190  16.408  17.091  1.00 95.47           O  
ATOM   1079  CG  PHE B 144      17.188  12.458  18.120  1.00 95.47           C  
ATOM   1080  CD1 PHE B 144      17.106  11.213  17.509  1.00 95.47           C  
ATOM   1081  CD2 PHE B 144      16.938  12.551  19.483  1.00 95.47           C  
ATOM   1082  CE1 PHE B 144      16.781  10.077  18.246  1.00 95.47           C  
ATOM   1083  CE2 PHE B 144      16.613  11.420  20.226  1.00 95.47           C  
ATOM   1084  CZ  PHE B 144      16.533  10.184  19.606  1.00 95.47           C  
ATOM   1085  N   SER B 145      19.536  15.100  15.268  1.00 92.57           N  
ATOM   1086  CA  SER B 145      19.860  16.313  14.525  1.00 92.57           C  
ATOM   1087  C   SER B 145      19.240  16.290  13.131  1.00 92.57           C  
ATOM   1088  CB  SER B 145      21.375  16.486  14.415  1.00 92.57           C  
ATOM   1089  O   SER B 145      18.951  15.219  12.593  1.00 92.57           O  
ATOM   1090  OG  SER B 145      21.945  15.452  13.631  1.00 92.57           O  
ATOM   1091  N   ALA B 146      18.937  17.463  12.616  1.00 90.38           N  
ATOM   1092  CA  ALA B 146      18.591  17.763  11.230  1.00 90.38           C  
ATOM   1093  C   ALA B 146      19.490  18.858  10.664  1.00 90.38           C  
ATOM   1094  CB  ALA B 146      17.125  18.177  11.125  1.00 90.38           C  
ATOM   1095  O   ALA B 146      20.200  19.536  11.411  1.00 90.38           O  
ATOM   1096  N   ARG B 147      19.484  18.905   9.361  1.00 82.31           N  
ATOM   1097  CA  ARG B 147      20.323  19.909   8.715  1.00 82.31           C  
ATOM   1098  C   ARG B 147      19.519  20.735   7.717  1.00 82.31           C  
ATOM   1099  CB  ARG B 147      21.510  19.248   8.012  1.00 82.31           C  
ATOM   1100  O   ARG B 147      18.589  20.225   7.088  1.00 82.31           O  
ATOM   1101  CG  ARG B 147      22.398  18.432   8.939  1.00 82.31           C  
ATOM   1102  CD  ARG B 147      23.429  19.304   9.643  1.00 82.31           C  
ATOM   1103  NE  ARG B 147      24.485  18.502  10.254  1.00 82.31           N  
ATOM   1104  NH1 ARG B 147      24.706  19.843  12.123  1.00 82.31           N  
ATOM   1105  NH2 ARG B 147      26.019  17.979  11.882  1.00 82.31           N  
ATOM   1106  CZ  ARG B 147      25.068  18.776  11.418  1.00 82.31           C  
ATOM   1107  N   CYS B 148      19.850  22.002   7.766  1.00 73.71           N  
ATOM   1108  CA  CYS B 148      19.305  22.910   6.764  1.00 73.71           C  
ATOM   1109  C   CYS B 148      20.394  23.386   5.809  1.00 73.71           C  
ATOM   1110  CB  CYS B 148      18.642  24.113   7.434  1.00 73.71           C  
ATOM   1111  O   CYS B 148      21.342  24.055   6.225  1.00 73.71           O  
ATOM   1112  SG  CYS B 148      17.199  23.685   8.434  1.00 73.71           S  
ATOM   1113  N   ARG B 149      20.383  22.866   4.649  1.00 70.74           N  
ATOM   1114  CA  ARG B 149      21.352  23.360   3.677  1.00 70.74           C  
ATOM   1115  C   ARG B 149      20.936  24.721   3.131  1.00 70.74           C  
ATOM   1116  CB  ARG B 149      21.517  22.363   2.528  1.00 70.74           C  
ATOM   1117  O   ARG B 149      19.768  25.104   3.227  1.00 70.74           O  
ATOM   1118  CG  ARG B 149      22.245  21.086   2.919  1.00 70.74           C  
ATOM   1119  CD  ARG B 149      23.279  20.684   1.877  1.00 70.74           C  
ATOM   1120  NE  ARG B 149      23.743  19.315   2.079  1.00 70.74           N  
ATOM   1121  NH1 ARG B 149      25.265  19.355   0.341  1.00 70.74           N  
ATOM   1122  NH2 ARG B 149      25.023  17.465   1.616  1.00 70.74           N  
ATOM   1123  CZ  ARG B 149      24.676  18.715   1.345  1.00 70.74           C  
ATOM   1124  N   PRO B 150      22.024  25.351   2.551  1.00 59.93           N  
ATOM   1125  CA  PRO B 150      21.708  26.682   2.027  1.00 59.93           C  
ATOM   1126  C   PRO B 150      20.543  26.665   1.041  1.00 59.93           C  
ATOM   1127  CB  PRO B 150      23.005  27.104   1.333  1.00 59.93           C  
ATOM   1128  O   PRO B 150      20.476  25.792   0.172  1.00 59.93           O  
ATOM   1129  CG  PRO B 150      24.046  26.175   1.868  1.00 59.93           C  
ATOM   1130  CD  PRO B 150      23.363  24.941   2.384  1.00 59.93           C  
ATOM   1131  N   GLY B 151      19.587  27.558   1.248  1.00 62.09           N  
ATOM   1132  CA  GLY B 151      18.389  27.669   0.431  1.00 62.09           C  
ATOM   1133  C   GLY B 151      17.257  26.779   0.908  1.00 62.09           C  
ATOM   1134  O   GLY B 151      16.110  26.943   0.486  1.00 62.09           O  
ATOM   1135  N   GLY B 152      17.633  25.948   1.833  1.00 61.42           N  
ATOM   1136  CA  GLY B 152      16.633  24.974   2.241  1.00 61.42           C  
ATOM   1137  C   GLY B 152      15.845  25.404   3.464  1.00 61.42           C  
ATOM   1138  O   GLY B 152      14.867  24.754   3.840  1.00 61.42           O  
ATOM   1139  N   GLY B 153      16.227  26.560   3.973  1.00 72.11           N  
ATOM   1140  CA  GLY B 153      15.617  26.908   5.247  1.00 72.11           C  
ATOM   1141  C   GLY B 153      14.884  28.236   5.213  1.00 72.11           C  
ATOM   1142  O   GLY B 153      14.373  28.695   6.237  1.00 72.11           O  
ATOM   1143  N   ASP B 154      14.741  28.807   4.088  1.00 78.60           N  
ATOM   1144  CA  ASP B 154      14.192  30.158   4.027  1.00 78.60           C  
ATOM   1145  C   ASP B 154      12.665  30.131   4.025  1.00 78.60           C  
ATOM   1146  CB  ASP B 154      14.706  30.891   2.786  1.00 78.60           C  
ATOM   1147  O   ASP B 154      12.020  31.178   4.111  1.00 78.60           O  
ATOM   1148  CG  ASP B 154      14.434  30.136   1.496  1.00 78.60           C  
ATOM   1149  OD1 ASP B 154      14.100  28.933   1.553  1.00 78.60           O  
ATOM   1150  OD2 ASP B 154      14.559  30.749   0.414  1.00 78.60           O  
ATOM   1151  N   GLU B 155      12.202  28.999   3.883  1.00 87.75           N  
ATOM   1152  CA  GLU B 155      10.770  28.761   4.039  1.00 87.75           C  
ATOM   1153  C   GLU B 155      10.503  27.642   5.042  1.00 87.75           C  
ATOM   1154  CB  GLU B 155      10.131  28.422   2.690  1.00 87.75           C  
ATOM   1155  O   GLU B 155      11.406  26.872   5.376  1.00 87.75           O  
ATOM   1156  CG  GLU B 155      10.212  29.549   1.670  1.00 87.75           C  
ATOM   1157  CD  GLU B 155       9.525  29.218   0.355  1.00 87.75           C  
ATOM   1158  OE1 GLU B 155       9.465  30.096  -0.536  1.00 87.75           O  
ATOM   1159  OE2 GLU B 155       9.041  28.073   0.215  1.00 87.75           O  
ATOM   1160  N   TRP B 156       9.317  27.667   5.495  1.00 92.60           N  
ATOM   1161  CA  TRP B 156       8.940  26.629   6.448  1.00 92.60           C  
ATOM   1162  C   TRP B 156       9.111  25.242   5.838  1.00 92.60           C  
ATOM   1163  CB  TRP B 156       7.493  26.822   6.910  1.00 92.60           C  
ATOM   1164  O   TRP B 156       8.776  25.024   4.671  1.00 92.60           O  
ATOM   1165  CG  TRP B 156       7.326  27.872   7.967  1.00 92.60           C  
ATOM   1166  CD1 TRP B 156       6.783  29.117   7.814  1.00 92.60           C  
ATOM   1167  CD2 TRP B 156       7.711  27.768   9.341  1.00 92.60           C  
ATOM   1168  CE2 TRP B 156       7.370  28.989   9.964  1.00 92.60           C  
ATOM   1169  CE3 TRP B 156       8.311  26.760  10.108  1.00 92.60           C  
ATOM   1170  NE1 TRP B 156       6.806  29.794   9.012  1.00 92.60           N  
ATOM   1171  CH2 TRP B 156       8.198  28.226  12.046  1.00 92.60           C  
ATOM   1172  CZ2 TRP B 156       7.610  29.229  11.320  1.00 92.60           C  
ATOM   1173  CZ3 TRP B 156       8.549  27.000  11.456  1.00 92.60           C  
ATOM   1174  N   GLY B 157       9.639  24.365   6.560  1.00 91.86           N  
ATOM   1175  CA  GLY B 157       9.707  22.947   6.247  1.00 91.86           C  
ATOM   1176  C   GLY B 157       9.858  22.071   7.476  1.00 91.86           C  
ATOM   1177  O   GLY B 157      10.558  22.437   8.423  1.00 91.86           O  
ATOM   1178  N   ARG B 158       9.153  21.026   7.476  1.00 94.87           N  
ATOM   1179  CA  ARG B 158       9.322  20.055   8.552  1.00 94.87           C  
ATOM   1180  C   ARG B 158      10.488  19.115   8.264  1.00 94.87           C  
ATOM   1181  CB  ARG B 158       8.037  19.248   8.755  1.00 94.87           C  
ATOM   1182  O   ARG B 158      10.643  18.637   7.138  1.00 94.87           O  
ATOM   1183  CG  ARG B 158       8.151  18.165   9.816  1.00 94.87           C  
ATOM   1184  CD  ARG B 158       6.789  17.598  10.192  1.00 94.87           C  
ATOM   1185  NE  ARG B 158       5.996  18.561  10.950  1.00 94.87           N  
ATOM   1186  NH1 ARG B 158       6.932  18.034  12.995  1.00 94.87           N  
ATOM   1187  NH2 ARG B 158       5.312  19.649  12.853  1.00 94.87           N  
ATOM   1188  CZ  ARG B 158       6.082  18.746  12.265  1.00 94.87           C  
ATOM   1189  N   ARG B 159      11.225  18.861   9.341  1.00 93.40           N  
ATOM   1190  CA  ARG B 159      12.377  17.972   9.236  1.00 93.40           C  
ATOM   1191  C   ARG B 159      12.309  16.861  10.279  1.00 93.40           C  
ATOM   1192  CB  ARG B 159      13.680  18.759   9.393  1.00 93.40           C  
ATOM   1193  O   ARG B 159      11.909  17.099  11.421  1.00 93.40           O  
ATOM   1194  CG  ARG B 159      13.827  19.909   8.410  1.00 93.40           C  
ATOM   1195  CD  ARG B 159      15.224  20.513   8.454  1.00 93.40           C  
ATOM   1196  NE  ARG B 159      15.328  21.693   7.600  1.00 93.40           N  
ATOM   1197  NH1 ARG B 159      17.387  21.128   6.718  1.00 93.40           N  
ATOM   1198  NH2 ARG B 159      16.344  23.061   6.061  1.00 93.40           N  
ATOM   1199  CZ  ARG B 159      16.353  21.958   6.795  1.00 93.40           C  
ATOM   1200  N   ASP B 160      12.703  15.705   9.818  1.00 95.26           N  
ATOM   1201  CA  ASP B 160      12.881  14.582  10.734  1.00 95.26           C  
ATOM   1202  C   ASP B 160      14.311  14.528  11.267  1.00 95.26           C  
ATOM   1203  CB  ASP B 160      12.527  13.264  10.042  1.00 95.26           C  
ATOM   1204  O   ASP B 160      15.266  14.746  10.519  1.00 95.26           O  
ATOM   1205  CG  ASP B 160      11.074  13.193   9.608  1.00 95.26           C  
ATOM   1206  OD1 ASP B 160      10.206  12.848  10.438  1.00 95.26           O  
ATOM   1207  OD2 ASP B 160      10.795  13.481   8.424  1.00 95.26           O  
ATOM   1208  N   PHE B 161      14.399  14.256  12.542  1.00 95.04           N  
ATOM   1209  CA  PHE B 161      15.690  14.318  13.217  1.00 95.04           C  
ATOM   1210  C   PHE B 161      16.258  12.920  13.428  1.00 95.04           C  
ATOM   1211  CB  PHE B 161      15.562  15.041  14.561  1.00 95.04           C  
ATOM   1212  O   PHE B 161      15.677  12.111  14.155  1.00 95.04           O  
ATOM   1213  CG  PHE B 161      15.415  16.534  14.435  1.00 95.04           C  
ATOM   1214  CD1 PHE B 161      16.383  17.387  14.952  1.00 95.04           C  
ATOM   1215  CD2 PHE B 161      14.309  17.084  13.801  1.00 95.04           C  
ATOM   1216  CE1 PHE B 161      16.250  18.769  14.837  1.00 95.04           C  
ATOM   1217  CE2 PHE B 161      14.169  18.464  13.683  1.00 95.04           C  
ATOM   1218  CZ  PHE B 161      15.140  19.304  14.202  1.00 95.04           C  
ATOM   1219  N   GLY B 162      17.461  12.733  12.827  1.00 94.28           N  
ATOM   1220  CA  GLY B 162      18.135  11.455  12.988  1.00 94.28           C  
ATOM   1221  C   GLY B 162      19.060  11.415  14.190  1.00 94.28           C  
ATOM   1222  O   GLY B 162      19.549  12.454  14.638  1.00 94.28           O  
ATOM   1223  N   PHE B 163      19.289  10.266  14.675  1.00 94.59           N  
ATOM   1224  CA  PHE B 163      20.216  10.070  15.783  1.00 94.59           C  
ATOM   1225  C   PHE B 163      21.587  10.645  15.450  1.00 94.59           C  
ATOM   1226  CB  PHE B 163      20.340   8.582  16.126  1.00 94.59           C  
ATOM   1227  O   PHE B 163      22.087  10.466  14.337  1.00 94.59           O  
ATOM   1228  CG  PHE B 163      21.396   8.282  17.155  1.00 94.59           C  
ATOM   1229  CD1 PHE B 163      22.682   7.929  16.769  1.00 94.59           C  
ATOM   1230  CD2 PHE B 163      21.101   8.353  18.511  1.00 94.59           C  
ATOM   1231  CE1 PHE B 163      23.662   7.650  17.719  1.00 94.59           C  
ATOM   1232  CE2 PHE B 163      22.074   8.077  19.466  1.00 94.59           C  
ATOM   1233  CZ  PHE B 163      23.354   7.724  19.069  1.00 94.59           C  
ATOM   1234  N   GLU B 164      22.165  11.281  16.482  1.00 92.75           N  
ATOM   1235  CA  GLU B 164      23.506  11.830  16.308  1.00 92.75           C  
ATOM   1236  C   GLU B 164      24.476  11.255  17.337  1.00 92.75           C  
ATOM   1237  CB  GLU B 164      23.479  13.358  16.408  1.00 92.75           C  
ATOM   1238  O   GLU B 164      25.565  10.799  16.984  1.00 92.75           O  
ATOM   1239  CG  GLU B 164      24.842  14.010  16.232  1.00 92.75           C  
ATOM   1240  CD  GLU B 164      24.801  15.526  16.344  1.00 92.75           C  
ATOM   1241  OE1 GLU B 164      25.718  16.114  16.961  1.00 92.75           O  
ATOM   1242  OE2 GLU B 164      23.844  16.130  15.812  1.00 92.75           O  
ATOM   1243  N   SER B 165      24.057  11.243  18.593  1.00 94.27           N  
ATOM   1244  CA  SER B 165      24.963  10.795  19.646  1.00 94.27           C  
ATOM   1245  C   SER B 165      24.205  10.486  20.933  1.00 94.27           C  
ATOM   1246  CB  SER B 165      26.035  11.851  19.917  1.00 94.27           C  
ATOM   1247  O   SER B 165      23.037  10.853  21.075  1.00 94.27           O  
ATOM   1248  OG  SER B 165      25.456  13.027  20.458  1.00 94.27           O  
ATOM   1249  N   GLU B 166      24.922   9.800  21.785  1.00 96.32           N  
ATOM   1250  CA  GLU B 166      24.374   9.447  23.091  1.00 96.32           C  
ATOM   1251  C   GLU B 166      25.471   9.374  24.149  1.00 96.32           C  
ATOM   1252  CB  GLU B 166      23.625   8.113  23.018  1.00 96.32           C  
ATOM   1253  O   GLU B 166      26.525   8.776  23.918  1.00 96.32           O  
ATOM   1254  CG  GLU B 166      22.992   7.690  24.335  1.00 96.32           C  
ATOM   1255  CD  GLU B 166      22.181   6.408  24.227  1.00 96.32           C  
ATOM   1256  OE1 GLU B 166      22.690   5.334  24.618  1.00 96.32           O  
ATOM   1257  OE2 GLU B 166      21.028   6.479  23.746  1.00 96.32           O  
ATOM   1258  N   ASP B 167      25.258  10.005  25.286  1.00 97.66           N  
ATOM   1259  CA  ASP B 167      26.180   9.895  26.413  1.00 97.66           C  
ATOM   1260  C   ASP B 167      26.111   8.506  27.044  1.00 97.66           C  
ATOM   1261  CB  ASP B 167      25.875  10.965  27.463  1.00 97.66           C  
ATOM   1262  O   ASP B 167      25.040   7.899  27.108  1.00 97.66           O  
ATOM   1263  CG  ASP B 167      26.227  12.368  26.999  1.00 97.66           C  
ATOM   1264  OD1 ASP B 167      26.953  12.513  25.992  1.00 97.66           O  
ATOM   1265  OD2 ASP B 167      25.777  13.336  27.649  1.00 97.66           O  
ATOM   1266  N   THR B 168      27.301   8.103  27.582  1.00 96.98           N  
ATOM   1267  CA  THR B 168      27.312   6.873  28.366  1.00 96.98           C  
ATOM   1268  C   THR B 168      26.405   7.001  29.587  1.00 96.98           C  
ATOM   1269  CB  THR B 168      28.739   6.513  28.820  1.00 96.98           C  
ATOM   1270  O   THR B 168      26.452   8.006  30.299  1.00 96.98           O  
ATOM   1271  CG2 THR B 168      28.761   5.182  29.564  1.00 96.98           C  
ATOM   1272  OG1 THR B 168      29.590   6.419  27.670  1.00 96.98           O  
ATOM   1273  N   GLY B 169      25.541   6.075  29.721  1.00 96.82           N  
ATOM   1274  CA  GLY B 169      24.673   6.061  30.888  1.00 96.82           C  
ATOM   1275  C   GLY B 169      23.322   6.703  30.635  1.00 96.82           C  
ATOM   1276  O   GLY B 169      22.469   6.738  31.524  1.00 96.82           O  
ATOM   1277  N   PHE B 170      23.075   7.225  29.437  1.00 98.02           N  
ATOM   1278  CA  PHE B 170      21.786   7.831  29.124  1.00 98.02           C  
ATOM   1279  C   PHE B 170      20.651   6.842  29.360  1.00 98.02           C  
ATOM   1280  CB  PHE B 170      21.761   8.323  27.673  1.00 98.02           C  
ATOM   1281  O   PHE B 170      20.741   5.679  28.961  1.00 98.02           O  
ATOM   1282  CG  PHE B 170      20.436   8.898  27.250  1.00 98.02           C  
ATOM   1283  CD1 PHE B 170      19.561   8.158  26.464  1.00 98.02           C  
ATOM   1284  CD2 PHE B 170      20.065  10.178  27.639  1.00 98.02           C  
ATOM   1285  CE1 PHE B 170      18.334   8.688  26.071  1.00 98.02           C  
ATOM   1286  CE2 PHE B 170      18.841  10.714  27.251  1.00 98.02           C  
ATOM   1287  CZ  PHE B 170      17.977   9.968  26.466  1.00 98.02           C  
ATOM   1288  N   ASP B 171      19.572   7.326  30.052  1.00 98.10           N  
ATOM   1289  CA  ASP B 171      18.377   6.539  30.342  1.00 98.10           C  
ATOM   1290  C   ASP B 171      17.166   7.082  29.587  1.00 98.10           C  
ATOM   1291  CB  ASP B 171      18.096   6.525  31.846  1.00 98.10           C  
ATOM   1292  O   ASP B 171      16.531   8.042  30.029  1.00 98.10           O  
ATOM   1293  CG  ASP B 171      16.931   5.627  32.224  1.00 98.10           C  
ATOM   1294  OD1 ASP B 171      16.322   5.008  31.325  1.00 98.10           O  
ATOM   1295  OD2 ASP B 171      16.618   5.540  33.431  1.00 98.10           O  
ATOM   1296  N   VAL B 172      16.771   6.388  28.564  1.00 96.86           N  
ATOM   1297  CA  VAL B 172      15.712   6.838  27.666  1.00 96.86           C  
ATOM   1298  C   VAL B 172      14.362   6.752  28.376  1.00 96.86           C  
ATOM   1299  CB  VAL B 172      15.682   6.010  26.362  1.00 96.86           C  
ATOM   1300  O   VAL B 172      13.382   7.357  27.934  1.00 96.86           O  
ATOM   1301  CG1 VAL B 172      15.244   4.574  26.645  1.00 96.86           C  
ATOM   1302  CG2 VAL B 172      14.758   6.662  25.337  1.00 96.86           C  
ATOM   1303  N   THR B 173      14.204   6.044  29.467  1.00 98.05           N  
ATOM   1304  CA  THR B 173      12.948   5.853  30.184  1.00 98.05           C  
ATOM   1305  C   THR B 173      12.772   6.919  31.261  1.00 98.05           C  
ATOM   1306  CB  THR B 173      12.879   4.455  30.826  1.00 98.05           C  
ATOM   1307  O   THR B 173      11.728   6.984  31.913  1.00 98.05           O  
ATOM   1308  CG2 THR B 173      13.223   3.367  29.814  1.00 98.05           C  
ATOM   1309  OG1 THR B 173      13.808   4.389  31.915  1.00 98.05           O  
ATOM   1310  N   ASN B 174      13.771   7.795  31.423  1.00 98.25           N  
ATOM   1311  CA  ASN B 174      13.765   8.813  32.469  1.00 98.25           C  
ATOM   1312  C   ASN B 174      14.175  10.178  31.925  1.00 98.25           C  
ATOM   1313  CB  ASN B 174      14.683   8.403  33.622  1.00 98.25           C  
ATOM   1314  O   ASN B 174      15.036  10.847  32.499  1.00 98.25           O  
ATOM   1315  CG  ASN B 174      14.626   9.371  34.787  1.00 98.25           C  
ATOM   1316  ND2 ASN B 174      15.693   9.414  35.576  1.00 98.25           N  
ATOM   1317  OD1 ASN B 174      13.630  10.074  34.978  1.00 98.25           O  
ATOM   1318  N   VAL B 175      13.612  10.535  30.881  1.00 98.71           N  
ATOM   1319  CA  VAL B 175      13.917  11.833  30.287  1.00 98.71           C  
ATOM   1320  C   VAL B 175      13.193  12.936  31.055  1.00 98.71           C  
ATOM   1321  CB  VAL B 175      13.525  11.878  28.793  1.00 98.71           C  
ATOM   1322  O   VAL B 175      11.975  12.879  31.235  1.00 98.71           O  
ATOM   1323  CG1 VAL B 175      13.765  13.272  28.214  1.00 98.71           C  
ATOM   1324  CG2 VAL B 175      14.306  10.828  28.005  1.00 98.71           C  
ATOM   1325  N   GLN B 176      13.924  13.962  31.437  1.00 98.54           N  
ATOM   1326  CA  GLN B 176      13.379  15.044  32.250  1.00 98.54           C  
ATOM   1327  C   GLN B 176      13.157  16.302  31.416  1.00 98.54           C  
ATOM   1328  CB  GLN B 176      14.308  15.351  33.426  1.00 98.54           C  
ATOM   1329  O   GLN B 176      12.192  17.037  31.636  1.00 98.54           O  
ATOM   1330  CG  GLN B 176      14.531  14.169  34.359  1.00 98.54           C  
ATOM   1331  CD  GLN B 176      13.273  13.766  35.106  1.00 98.54           C  
ATOM   1332  NE2 GLN B 176      13.145  12.476  35.397  1.00 98.54           N  
ATOM   1333  OE1 GLN B 176      12.425  14.607  35.420  1.00 98.54           O  
ATOM   1334  N   THR B 177      14.057  16.551  30.534  1.00 98.51           N  
ATOM   1335  CA  THR B 177      13.966  17.762  29.726  1.00 98.51           C  
ATOM   1336  C   THR B 177      14.326  17.470  28.272  1.00 98.51           C  
ATOM   1337  CB  THR B 177      14.885  18.870  30.273  1.00 98.51           C  
ATOM   1338  O   THR B 177      14.906  16.425  27.968  1.00 98.51           O  
ATOM   1339  CG2 THR B 177      14.614  19.128  31.751  1.00 98.51           C  
ATOM   1340  OG1 THR B 177      16.252  18.472  30.111  1.00 98.51           O  
ATOM   1341  N   MET B 178      13.840  18.313  27.477  1.00 98.54           N  
ATOM   1342  CA  MET B 178      14.188  18.355  26.060  1.00 98.54           C  
ATOM   1343  C   MET B 178      14.694  19.738  25.664  1.00 98.54           C  
ATOM   1344  CB  MET B 178      12.984  17.973  25.198  1.00 98.54           C  
ATOM   1345  O   MET B 178      14.151  20.752  26.106  1.00 98.54           O  
ATOM   1346  CG  MET B 178      13.224  18.127  23.705  1.00 98.54           C  
ATOM   1347  SD  MET B 178      11.731  17.746  22.709  1.00 98.54           S  
ATOM   1348  CE  MET B 178      11.663  15.944  22.910  1.00 98.54           C  
ATOM   1349  N   THR B 179      15.739  19.805  24.796  1.00 98.35           N  
ATOM   1350  CA  THR B 179      16.238  21.098  24.341  1.00 98.35           C  
ATOM   1351  C   THR B 179      16.221  21.178  22.817  1.00 98.35           C  
ATOM   1352  CB  THR B 179      17.666  21.358  24.855  1.00 98.35           C  
ATOM   1353  O   THR B 179      16.280  20.152  22.136  1.00 98.35           O  
ATOM   1354  CG2 THR B 179      17.769  21.089  26.353  1.00 98.35           C  
ATOM   1355  OG1 THR B 179      18.581  20.499  24.163  1.00 98.35           O  
ATOM   1356  N   VAL B 180      16.018  22.311  22.343  1.00 98.00           N  
ATOM   1357  CA  VAL B 180      16.238  22.678  20.948  1.00 98.00           C  
ATOM   1358  C   VAL B 180      17.434  23.622  20.845  1.00 98.00           C  
ATOM   1359  CB  VAL B 180      14.984  23.337  20.330  1.00 98.00           C  
ATOM   1360  O   VAL B 180      17.439  24.696  21.452  1.00 98.00           O  
ATOM   1361  CG1 VAL B 180      15.247  23.746  18.882  1.00 98.00           C  
ATOM   1362  CG2 VAL B 180      13.789  22.389  20.412  1.00 98.00           C  
ATOM   1363  N   THR B 181      18.423  23.157  20.051  1.00 95.35           N  
ATOM   1364  CA  THR B 181      19.668  23.917  20.014  1.00 95.35           C  
ATOM   1365  C   THR B 181      20.215  23.991  18.591  1.00 95.35           C  
ATOM   1366  CB  THR B 181      20.728  23.298  20.943  1.00 95.35           C  
ATOM   1367  O   THR B 181      20.037  23.059  17.803  1.00 95.35           O  
ATOM   1368  CG2 THR B 181      21.982  24.164  21.000  1.00 95.35           C  
ATOM   1369  OG1 THR B 181      20.185  23.176  22.263  1.00 95.35           O  
ATOM   1370  N   THR B 182      20.733  25.142  18.290  1.00 91.08           N  
ATOM   1371  CA  THR B 182      21.509  25.285  17.063  1.00 91.08           C  
ATOM   1372  C   THR B 182      22.663  26.263  17.264  1.00 91.08           C  
ATOM   1373  CB  THR B 182      20.627  25.761  15.895  1.00 91.08           C  
ATOM   1374  O   THR B 182      22.678  27.022  18.236  1.00 91.08           O  
ATOM   1375  CG2 THR B 182      20.146  27.191  16.116  1.00 91.08           C  
ATOM   1376  OG1 THR B 182      21.383  25.705  14.679  1.00 91.08           O  
ATOM   1377  N   ASN B 183      23.620  26.094  16.440  1.00 86.81           N  
ATOM   1378  CA  ASN B 183      24.771  26.991  16.434  1.00 86.81           C  
ATOM   1379  C   ASN B 183      24.947  27.668  15.078  1.00 86.81           C  
ATOM   1380  CB  ASN B 183      26.044  26.234  16.819  1.00 86.81           C  
ATOM   1381  O   ASN B 183      24.347  27.247  14.087  1.00 86.81           O  
ATOM   1382  CG  ASN B 183      26.316  25.050  15.911  1.00 86.81           C  
ATOM   1383  ND2 ASN B 183      27.418  24.353  16.161  1.00 86.81           N  
ATOM   1384  OD1 ASN B 183      25.542  24.765  14.993  1.00 86.81           O  
ATOM   1385  N   SER B 184      25.539  28.757  15.144  1.00 81.79           N  
ATOM   1386  CA  SER B 184      25.840  29.492  13.919  1.00 81.79           C  
ATOM   1387  C   SER B 184      27.115  30.314  14.068  1.00 81.79           C  
ATOM   1388  CB  SER B 184      24.674  30.407  13.543  1.00 81.79           C  
ATOM   1389  O   SER B 184      27.535  30.622  15.185  1.00 81.79           O  
ATOM   1390  OG  SER B 184      24.999  31.195  12.410  1.00 81.79           O  
ATOM   1391  N   ARG B 185      27.791  30.477  12.994  1.00 76.48           N  
ATOM   1392  CA  ARG B 185      28.982  31.321  13.005  1.00 76.48           C  
ATOM   1393  C   ARG B 185      28.606  32.797  13.078  1.00 76.48           C  
ATOM   1394  CB  ARG B 185      29.839  31.058  11.765  1.00 76.48           C  
ATOM   1395  O   ARG B 185      29.471  33.654  13.271  1.00 76.48           O  
ATOM   1396  CG  ARG B 185      30.439  29.663  11.715  1.00 76.48           C  
ATOM   1397  CD  ARG B 185      31.342  29.480  10.503  1.00 76.48           C  
ATOM   1398  NE  ARG B 185      31.809  28.102  10.381  1.00 76.48           N  
ATOM   1399  NH1 ARG B 185      33.603  28.612   9.017  1.00 76.48           N  
ATOM   1400  NH2 ARG B 185      33.208  26.440   9.635  1.00 76.48           N  
ATOM   1401  CZ  ARG B 185      32.872  27.721   9.678  1.00 76.48           C  
ATOM   1402  N   SER B 186      27.376  33.065  12.895  1.00 80.10           N  
ATOM   1403  CA  SER B 186      26.837  34.419  12.965  1.00 80.10           C  
ATOM   1404  C   SER B 186      25.612  34.480  13.872  1.00 80.10           C  
ATOM   1405  CB  SER B 186      26.473  34.923  11.568  1.00 80.10           C  
ATOM   1406  O   SER B 186      25.358  33.553  14.644  1.00 80.10           O  
ATOM   1407  OG  SER B 186      25.423  34.150  11.012  1.00 80.10           O  
ATOM   1408  N   SER B 187      25.010  35.636  13.850  1.00 87.11           N  
ATOM   1409  CA  SER B 187      23.786  35.766  14.634  1.00 87.11           C  
ATOM   1410  C   SER B 187      22.743  34.740  14.204  1.00 87.11           C  
ATOM   1411  CB  SER B 187      23.211  37.177  14.500  1.00 87.11           C  
ATOM   1412  O   SER B 187      22.734  34.301  13.053  1.00 87.11           O  
ATOM   1413  OG  SER B 187      22.812  37.433  13.164  1.00 87.11           O  
ATOM   1414  N   ILE B 188      21.981  34.335  15.161  1.00 90.24           N  
ATOM   1415  CA  ILE B 188      20.957  33.322  14.927  1.00 90.24           C  
ATOM   1416  C   ILE B 188      19.574  33.968  14.963  1.00 90.24           C  
ATOM   1417  CB  ILE B 188      21.044  32.181  15.965  1.00 90.24           C  
ATOM   1418  O   ILE B 188      19.289  34.791  15.836  1.00 90.24           O  
ATOM   1419  CG1 ILE B 188      22.388  31.453  15.848  1.00 90.24           C  
ATOM   1420  CG2 ILE B 188      19.875  31.206  15.795  1.00 90.24           C  
ATOM   1421  CD1 ILE B 188      22.686  30.514  17.009  1.00 90.24           C  
ATOM   1422  N   ASP B 189      18.733  33.746  13.979  1.00 92.51           N  
ATOM   1423  CA  ASP B 189      17.318  34.096  13.892  1.00 92.51           C  
ATOM   1424  C   ASP B 189      16.529  33.011  13.162  1.00 92.51           C  
ATOM   1425  CB  ASP B 189      17.140  35.441  13.186  1.00 92.51           C  
ATOM   1426  O   ASP B 189      16.540  32.950  11.931  1.00 92.51           O  
ATOM   1427  CG  ASP B 189      15.728  35.988  13.299  1.00 92.51           C  
ATOM   1428  OD1 ASP B 189      14.848  35.295  13.856  1.00 92.51           O  
ATOM   1429  OD2 ASP B 189      15.491  37.120  12.825  1.00 92.51           O  
ATOM   1430  N   ILE B 190      15.920  32.127  13.963  1.00 92.99           N  
ATOM   1431  CA  ILE B 190      15.185  31.025  13.352  1.00 92.99           C  
ATOM   1432  C   ILE B 190      13.787  30.938  13.959  1.00 92.99           C  
ATOM   1433  CB  ILE B 190      15.930  29.683  13.526  1.00 92.99           C  
ATOM   1434  O   ILE B 190      13.561  31.397  15.081  1.00 92.99           O  
ATOM   1435  CG1 ILE B 190      15.969  29.283  15.006  1.00 92.99           C  
ATOM   1436  CG2 ILE B 190      17.343  29.770  12.944  1.00 92.99           C  
ATOM   1437  CD1 ILE B 190      16.522  27.886  15.255  1.00 92.99           C  
ATOM   1438  N   LEU B 191      12.860  30.459  13.212  1.00 95.91           N  
ATOM   1439  CA  LEU B 191      11.520  30.111  13.671  1.00 95.91           C  
ATOM   1440  C   LEU B 191      11.356  28.599  13.776  1.00 95.91           C  
ATOM   1441  CB  LEU B 191      10.463  30.686  12.724  1.00 95.91           C  
ATOM   1442  O   LEU B 191      11.849  27.857  12.923  1.00 95.91           O  
ATOM   1443  CG  LEU B 191      10.430  32.209  12.589  1.00 95.91           C  
ATOM   1444  CD1 LEU B 191       9.479  32.622  11.471  1.00 95.91           C  
ATOM   1445  CD2 LEU B 191      10.023  32.855  13.910  1.00 95.91           C  
ATOM   1446  N   VAL B 192      10.831  28.165  14.902  1.00 97.35           N  
ATOM   1447  CA  VAL B 192      10.474  26.759  15.066  1.00 97.35           C  
ATOM   1448  C   VAL B 192       8.992  26.639  15.413  1.00 97.35           C  
ATOM   1449  CB  VAL B 192      11.334  26.079  16.155  1.00 97.35           C  
ATOM   1450  O   VAL B 192       8.403  27.565  15.976  1.00 97.35           O  
ATOM   1451  CG1 VAL B 192      12.818  26.163  15.802  1.00 97.35           C  
ATOM   1452  CG2 VAL B 192      11.068  26.715  17.518  1.00 97.35           C  
ATOM   1453  N   ASP B 193       8.397  25.572  15.026  1.00 97.86           N  
ATOM   1454  CA  ASP B 193       7.004  25.269  15.341  1.00 97.86           C  
ATOM   1455  C   ASP B 193       6.846  23.818  15.789  1.00 97.86           C  
ATOM   1456  CB  ASP B 193       6.109  25.546  14.132  1.00 97.86           C  
ATOM   1457  O   ASP B 193       7.814  23.186  16.219  1.00 97.86           O  
ATOM   1458  CG  ASP B 193       4.713  26.001  14.520  1.00 97.86           C  
ATOM   1459  OD1 ASP B 193       4.237  25.642  15.619  1.00 97.86           O  
ATOM   1460  OD2 ASP B 193       4.081  26.723  13.718  1.00 97.86           O  
ATOM   1461  N   ASP B 194       5.705  23.249  15.713  1.00 97.36           N  
ATOM   1462  CA  ASP B 194       5.343  22.058  16.475  1.00 97.36           C  
ATOM   1463  C   ASP B 194       6.413  20.976  16.345  1.00 97.36           C  
ATOM   1464  CB  ASP B 194       3.988  21.517  16.014  1.00 97.36           C  
ATOM   1465  O   ASP B 194       6.979  20.783  15.267  1.00 97.36           O  
ATOM   1466  CG  ASP B 194       4.008  21.010  14.583  1.00 97.36           C  
ATOM   1467  OD1 ASP B 194       4.746  21.574  13.746  1.00 97.36           O  
ATOM   1468  OD2 ASP B 194       3.277  20.040  14.288  1.00 97.36           O  
ATOM   1469  N   ILE B 195       6.735  20.321  17.425  1.00 98.23           N  
ATOM   1470  CA  ILE B 195       7.520  19.095  17.517  1.00 98.23           C  
ATOM   1471  C   ILE B 195       6.587  17.886  17.534  1.00 98.23           C  
ATOM   1472  CB  ILE B 195       8.422  19.094  18.772  1.00 98.23           C  
ATOM   1473  O   ILE B 195       5.666  17.815  18.351  1.00 98.23           O  
ATOM   1474  CG1 ILE B 195       9.352  20.312  18.762  1.00 98.23           C  
ATOM   1475  CG2 ILE B 195       9.224  17.792  18.859  1.00 98.23           C  
ATOM   1476  CD1 ILE B 195      10.149  20.493  20.046  1.00 98.23           C  
ATOM   1477  N   ARG B 196       6.867  17.003  16.607  1.00 97.89           N  
ATOM   1478  CA  ARG B 196       6.091  15.767  16.569  1.00 97.89           C  
ATOM   1479  C   ARG B 196       6.938  14.576  17.006  1.00 97.89           C  
ATOM   1480  CB  ARG B 196       5.532  15.525  15.166  1.00 97.89           C  
ATOM   1481  O   ARG B 196       8.165  14.605  16.893  1.00 97.89           O  
ATOM   1482  CG  ARG B 196       4.589  16.616  14.682  1.00 97.89           C  
ATOM   1483  CD  ARG B 196       3.959  16.263  13.342  1.00 97.89           C  
ATOM   1484  NE  ARG B 196       2.882  15.289  13.493  1.00 97.89           N  
ATOM   1485  NH1 ARG B 196       1.229  16.863  13.847  1.00 97.89           N  
ATOM   1486  NH2 ARG B 196       0.711  14.630  13.849  1.00 97.89           N  
ATOM   1487  CZ  ARG B 196       1.610  15.596  13.729  1.00 97.89           C  
ATOM   1488  N   VAL B 197       6.215  13.583  17.564  1.00 97.30           N  
ATOM   1489  CA  VAL B 197       6.839  12.327  17.966  1.00 97.30           C  
ATOM   1490  C   VAL B 197       6.157  11.161  17.254  1.00 97.30           C  
ATOM   1491  CB  VAL B 197       6.777  12.126  19.497  1.00 97.30           C  
ATOM   1492  O   VAL B 197       4.933  11.143  17.109  1.00 97.30           O  
ATOM   1493  CG1 VAL B 197       5.327  12.049  19.973  1.00 97.30           C  
ATOM   1494  CG2 VAL B 197       7.543  10.868  19.901  1.00 97.30           C  
ATOM   1495  N   VAL B 198       6.938  10.243  16.743  1.00 95.84           N  
ATOM   1496  CA  VAL B 198       6.457   9.044  16.063  1.00 95.84           C  
ATOM   1497  C   VAL B 198       7.089   7.805  16.691  1.00 95.84           C  
ATOM   1498  CB  VAL B 198       6.762   9.090  14.549  1.00 95.84           C  
ATOM   1499  O   VAL B 198       8.162   7.885  17.294  1.00 95.84           O  
ATOM   1500  CG1 VAL B 198       5.976  10.211  13.873  1.00 95.84           C  
ATOM   1501  CG2 VAL B 198       8.261   9.266  14.312  1.00 95.84           C  
ATOM   1502  N   ASP B 199       6.415   6.704  16.578  1.00 91.75           N  
ATOM   1503  CA  ASP B 199       7.010   5.434  16.984  1.00 91.75           C  
ATOM   1504  C   ASP B 199       8.027   4.950  15.954  1.00 91.75           C  
ATOM   1505  CB  ASP B 199       5.925   4.375  17.191  1.00 91.75           C  
ATOM   1506  O   ASP B 199       7.765   4.987  14.750  1.00 91.75           O  
ATOM   1507  CG  ASP B 199       5.065   4.638  18.415  1.00 91.75           C  
ATOM   1508  OD1 ASP B 199       5.565   5.232  19.395  1.00 91.75           O  
ATOM   1509  OD2 ASP B 199       3.879   4.245  18.400  1.00 91.75           O  
ATOM   1510  N   SER B 200       9.159   4.783  16.409  1.00 81.51           N  
ATOM   1511  CA  SER B 200      10.200   4.253  15.535  1.00 81.51           C  
ATOM   1512  C   SER B 200      10.240   2.729  15.584  1.00 81.51           C  
ATOM   1513  CB  SER B 200      11.566   4.820  15.923  1.00 81.51           C  
ATOM   1514  O   SER B 200      10.883   2.148  16.460  1.00 81.51           O  
ATOM   1515  OG  SER B 200      12.476   3.777  16.227  1.00 81.51           O  
ATOM   1516  N   SER B 201       9.240   2.063  15.186  1.00 68.02           N  
ATOM   1517  CA  SER B 201       9.260   0.606  15.256  1.00 68.02           C  
ATOM   1518  C   SER B 201       9.988   0.005  14.058  1.00 68.02           C  
ATOM   1519  CB  SER B 201       7.837   0.052  15.328  1.00 68.02           C  
ATOM   1520  O   SER B 201      10.200   0.682  13.050  1.00 68.02           O  
ATOM   1521  OG  SER B 201       7.128   0.328  14.132  1.00 68.02           O  
ATOM   1522  N   GLY B 202      10.705  -1.024  14.440  1.00 74.62           N  
ATOM   1523  CA  GLY B 202      11.376  -1.825  13.428  1.00 74.62           C  
ATOM   1524  C   GLY B 202      12.838  -2.080  13.741  1.00 74.62           C  
ATOM   1525  O   GLY B 202      13.310  -1.758  14.833  1.00 74.62           O  
ATOM   1526  N   THR B 203      13.463  -2.626  12.861  1.00 88.78           N  
ATOM   1527  CA  THR B 203      14.884  -2.950  12.927  1.00 88.78           C  
ATOM   1528  C   THR B 203      15.706  -1.944  12.126  1.00 88.78           C  
ATOM   1529  CB  THR B 203      15.157  -4.372  12.403  1.00 88.78           C  
ATOM   1530  O   THR B 203      15.153  -1.154  11.358  1.00 88.78           O  
ATOM   1531  CG2 THR B 203      14.335  -5.406  13.164  1.00 88.78           C  
ATOM   1532  OG1 THR B 203      14.816  -4.437  11.012  1.00 88.78           O  
ATOM   1533  N   GLY B 204      16.964  -1.736  12.496  1.00 96.58           N  
ATOM   1534  CA  GLY B 204      17.844  -0.908  11.686  1.00 96.58           C  
ATOM   1535  C   GLY B 204      17.757  -1.219  10.204  1.00 96.58           C  
ATOM   1536  O   GLY B 204      17.554  -2.371   9.817  1.00 96.58           O  
ATOM   1537  N   GLN B 205      17.932  -0.138   9.372  1.00 97.30           N  
ATOM   1538  CA  GLN B 205      17.872  -0.290   7.922  1.00 97.30           C  
ATOM   1539  C   GLN B 205      19.058   0.392   7.248  1.00 97.30           C  
ATOM   1540  CB  GLN B 205      16.560   0.277   7.377  1.00 97.30           C  
ATOM   1541  O   GLN B 205      19.667   1.299   7.819  1.00 97.30           O  
ATOM   1542  CG  GLN B 205      15.316  -0.331   8.010  1.00 97.30           C  
ATOM   1543  CD  GLN B 205      14.035   0.337   7.547  1.00 97.30           C  
ATOM   1544  NE2 GLN B 205      13.045  -0.469   7.179  1.00 97.30           N  
ATOM   1545  OE1 GLN B 205      13.936   1.568   7.522  1.00 97.30           O  
ATOM   1546  N   VAL B 206      19.371  -0.075   6.083  1.00 98.00           N  
ATOM   1547  CA  VAL B 206      20.442   0.540   5.306  1.00 98.00           C  
ATOM   1548  C   VAL B 206      20.014   0.668   3.846  1.00 98.00           C  
ATOM   1549  CB  VAL B 206      21.754  -0.270   5.408  1.00 98.00           C  
ATOM   1550  O   VAL B 206      19.415  -0.253   3.285  1.00 98.00           O  
ATOM   1551  CG1 VAL B 206      22.775   0.226   4.386  1.00 98.00           C  
ATOM   1552  CG2 VAL B 206      22.324  -0.185   6.823  1.00 98.00           C  
ATOM   1553  N   ILE B 207      20.223   1.748   3.276  1.00 98.39           N  
ATOM   1554  CA  ILE B 207      20.115   2.028   1.849  1.00 98.39           C  
ATOM   1555  C   ILE B 207      21.492   2.373   1.286  1.00 98.39           C  
ATOM   1556  CB  ILE B 207      19.119   3.176   1.571  1.00 98.39           C  
ATOM   1557  O   ILE B 207      22.264   3.098   1.918  1.00 98.39           O  
ATOM   1558  CG1 ILE B 207      17.726   2.814   2.098  1.00 98.39           C  
ATOM   1559  CG2 ILE B 207      19.072   3.500   0.075  1.00 98.39           C  
ATOM   1560  CD1 ILE B 207      16.770   3.996   2.183  1.00 98.39           C  
ATOM   1561  N   VAL B 208      21.806   1.881   0.123  1.00 98.62           N  
ATOM   1562  CA  VAL B 208      23.070   2.198  -0.534  1.00 98.62           C  
ATOM   1563  C   VAL B 208      22.800   2.784  -1.918  1.00 98.62           C  
ATOM   1564  CB  VAL B 208      23.978   0.953  -0.650  1.00 98.62           C  
ATOM   1565  O   VAL B 208      22.142   2.152  -2.749  1.00 98.62           O  
ATOM   1566  CG1 VAL B 208      25.295   1.308  -1.338  1.00 98.62           C  
ATOM   1567  CG2 VAL B 208      24.237   0.352   0.730  1.00 98.62           C  
ATOM   1568  N   THR B 209      23.301   3.984  -2.154  1.00 98.24           N  
ATOM   1569  CA  THR B 209      23.229   4.579  -3.483  1.00 98.24           C  
ATOM   1570  C   THR B 209      24.613   5.012  -3.958  1.00 98.24           C  
ATOM   1571  CB  THR B 209      22.274   5.788  -3.504  1.00 98.24           C  
ATOM   1572  O   THR B 209      25.488   5.313  -3.144  1.00 98.24           O  
ATOM   1573  CG2 THR B 209      20.863   5.381  -3.092  1.00 98.24           C  
ATOM   1574  OG1 THR B 209      22.757   6.785  -2.595  1.00 98.24           O  
ATOM   1575  N   ILE B 210      24.780   4.982  -5.239  1.00 98.48           N  
ATOM   1576  CA  ILE B 210      26.029   5.357  -5.893  1.00 98.48           C  
ATOM   1577  C   ILE B 210      25.771   6.479  -6.895  1.00 98.48           C  
ATOM   1578  CB  ILE B 210      26.683   4.148  -6.598  1.00 98.48           C  
ATOM   1579  O   ILE B 210      24.938   6.338  -7.794  1.00 98.48           O  
ATOM   1580  CG1 ILE B 210      26.656   2.917  -5.684  1.00 98.48           C  
ATOM   1581  CG2 ILE B 210      28.116   4.481  -7.025  1.00 98.48           C  
ATOM   1582  CD1 ILE B 210      27.112   1.633  -6.362  1.00 98.48           C  
ATOM   1583  N   ASP B 211      26.576   7.565  -6.761  1.00 97.04           N  
ATOM   1584  CA  ASP B 211      26.303   8.761  -7.551  1.00 97.04           C  
ATOM   1585  C   ASP B 211      27.115   8.763  -8.844  1.00 97.04           C  
ATOM   1586  CB  ASP B 211      26.605  10.022  -6.738  1.00 97.04           C  
ATOM   1587  O   ASP B 211      28.254   8.290  -8.869  1.00 97.04           O  
ATOM   1588  CG  ASP B 211      25.568  10.298  -5.664  1.00 97.04           C  
ATOM   1589  OD1 ASP B 211      24.698   9.434  -5.420  1.00 97.04           O  
ATOM   1590  OD2 ASP B 211      25.620  11.390  -5.058  1.00 97.04           O  
ATOM   1591  N   ASP B 212      26.605   9.223  -9.947  1.00 97.03           N  
ATOM   1592  CA  ASP B 212      27.292   9.880 -11.054  1.00 97.03           C  
ATOM   1593  C   ASP B 212      27.744   8.864 -12.101  1.00 97.03           C  
ATOM   1594  CB  ASP B 212      28.493  10.678 -10.543  1.00 97.03           C  
ATOM   1595  O   ASP B 212      28.546   9.186 -12.980  1.00 97.03           O  
ATOM   1596  CG  ASP B 212      28.093  11.892  -9.722  1.00 97.03           C  
ATOM   1597  OD1 ASP B 212      26.889  12.222  -9.669  1.00 97.03           O  
ATOM   1598  OD2 ASP B 212      28.991  12.524  -9.124  1.00 97.03           O  
ATOM   1599  N   VAL B 213      27.453   7.636 -12.012  1.00 98.11           N  
ATOM   1600  CA  VAL B 213      27.540   6.624 -13.060  1.00 98.11           C  
ATOM   1601  C   VAL B 213      28.999   6.420 -13.461  1.00 98.11           C  
ATOM   1602  CB  VAL B 213      26.697   7.011 -14.295  1.00 98.11           C  
ATOM   1603  O   VAL B 213      29.319   6.352 -14.650  1.00 98.11           O  
ATOM   1604  CG1 VAL B 213      25.205   6.937 -13.975  1.00 98.11           C  
ATOM   1605  CG2 VAL B 213      27.073   8.409 -14.781  1.00 98.11           C  
ATOM   1606  N   HIS B 214      29.870   6.270 -12.570  1.00 98.11           N  
ATOM   1607  CA  HIS B 214      31.267   5.935 -12.821  1.00 98.11           C  
ATOM   1608  C   HIS B 214      31.434   4.448 -13.114  1.00 98.11           C  
ATOM   1609  CB  HIS B 214      32.136   6.335 -11.626  1.00 98.11           C  
ATOM   1610  O   HIS B 214      30.608   3.632 -12.698  1.00 98.11           O  
ATOM   1611  CG  HIS B 214      32.206   7.812 -11.403  1.00 98.11           C  
ATOM   1612  CD2 HIS B 214      31.630   8.598 -10.464  1.00 98.11           C  
ATOM   1613  ND1 HIS B 214      32.942   8.652 -12.212  1.00 98.11           N  
ATOM   1614  CE1 HIS B 214      32.814   9.894 -11.776  1.00 98.11           C  
ATOM   1615  NE2 HIS B 214      32.023   9.889 -10.717  1.00 98.11           N  
ATOM   1616  N   THR B 215      32.551   4.091 -13.761  1.00 97.88           N  
ATOM   1617  CA  THR B 215      32.801   2.711 -14.160  1.00 97.88           C  
ATOM   1618  C   THR B 215      32.951   1.812 -12.936  1.00 97.88           C  
ATOM   1619  CB  THR B 215      34.063   2.603 -15.037  1.00 97.88           C  
ATOM   1620  O   THR B 215      32.647   0.619 -12.994  1.00 97.88           O  
ATOM   1621  CG2 THR B 215      33.831   3.218 -16.413  1.00 97.88           C  
ATOM   1622  OG1 THR B 215      35.144   3.290 -14.394  1.00 97.88           O  
ATOM   1623  N   GLY B 216      33.378   2.383 -11.797  1.00 98.09           N  
ATOM   1624  CA  GLY B 216      33.490   1.628 -10.559  1.00 98.09           C  
ATOM   1625  C   GLY B 216      32.159   1.093 -10.065  1.00 98.09           C  
ATOM   1626  O   GLY B 216      32.118   0.236  -9.179  1.00 98.09           O  
ATOM   1627  N   ASP B 217      31.066   1.556 -10.657  1.00 98.64           N  
ATOM   1628  CA  ASP B 217      29.746   1.047 -10.297  1.00 98.64           C  
ATOM   1629  C   ASP B 217      29.636  -0.448 -10.589  1.00 98.64           C  
ATOM   1630  CB  ASP B 217      28.653   1.811 -11.047  1.00 98.64           C  
ATOM   1631  O   ASP B 217      28.918  -1.170  -9.894  1.00 98.64           O  
ATOM   1632  CG  ASP B 217      28.548   3.265 -10.622  1.00 98.64           C  
ATOM   1633  OD1 ASP B 217      29.384   3.727  -9.816  1.00 98.64           O  
ATOM   1634  OD2 ASP B 217      27.619   3.955 -11.096  1.00 98.64           O  
ATOM   1635  N   LYS B 218      30.378  -0.961 -11.568  1.00 98.22           N  
ATOM   1636  CA  LYS B 218      30.401  -2.389 -11.873  1.00 98.22           C  
ATOM   1637  C   LYS B 218      30.984  -3.190 -10.713  1.00 98.22           C  
ATOM   1638  CB  LYS B 218      31.204  -2.652 -13.148  1.00 98.22           C  
ATOM   1639  O   LYS B 218      30.429  -4.219 -10.321  1.00 98.22           O  
ATOM   1640  CG  LYS B 218      30.564  -2.092 -14.410  1.00 98.22           C  
ATOM   1641  CD  LYS B 218      31.353  -2.476 -15.655  1.00 98.22           C  
ATOM   1642  CE  LYS B 218      32.638  -1.668 -15.774  1.00 98.22           C  
ATOM   1643  NZ  LYS B 218      33.268  -1.825 -17.120  1.00 98.22           N  
ATOM   1644  N   THR B 219      32.047  -2.652 -10.220  1.00 98.18           N  
ATOM   1645  CA  THR B 219      32.669  -3.292  -9.066  1.00 98.18           C  
ATOM   1646  C   THR B 219      31.731  -3.267  -7.863  1.00 98.18           C  
ATOM   1647  CB  THR B 219      33.999  -2.609  -8.698  1.00 98.18           C  
ATOM   1648  O   THR B 219      31.593  -4.267  -7.156  1.00 98.18           O  
ATOM   1649  CG2 THR B 219      34.664  -3.302  -7.513  1.00 98.18           C  
ATOM   1650  OG1 THR B 219      34.884  -2.660  -9.825  1.00 98.18           O  
ATOM   1651  N   ALA B 220      31.128  -2.131  -7.637  1.00 98.63           N  
ATOM   1652  CA  ALA B 220      30.182  -2.012  -6.530  1.00 98.63           C  
ATOM   1653  C   ALA B 220      29.041  -3.014  -6.675  1.00 98.63           C  
ATOM   1654  CB  ALA B 220      29.631  -0.590  -6.452  1.00 98.63           C  
ATOM   1655  O   ALA B 220      28.657  -3.671  -5.705  1.00 98.63           O  
ATOM   1656  N   ALA B 221      28.517  -3.117  -7.876  1.00 98.49           N  
ATOM   1657  CA  ALA B 221      27.422  -4.053  -8.118  1.00 98.49           C  
ATOM   1658  C   ALA B 221      27.840  -5.483  -7.787  1.00 98.49           C  
ATOM   1659  CB  ALA B 221      26.954  -3.961  -9.569  1.00 98.49           C  
ATOM   1660  O   ALA B 221      27.071  -6.238  -7.188  1.00 98.49           O  
ATOM   1661  N   GLU B 222      29.006  -5.841  -8.198  1.00 97.72           N  
ATOM   1662  CA  GLU B 222      29.497  -7.185  -7.905  1.00 97.72           C  
ATOM   1663  C   GLU B 222      29.651  -7.401  -6.402  1.00 97.72           C  
ATOM   1664  CB  GLU B 222      30.831  -7.435  -8.612  1.00 97.72           C  
ATOM   1665  O   GLU B 222      29.163  -8.395  -5.860  1.00 97.72           O  
ATOM   1666  CG  GLU B 222      31.348  -8.859  -8.463  1.00 97.72           C  
ATOM   1667  CD  GLU B 222      32.726  -9.063  -9.072  1.00 97.72           C  
ATOM   1668  OE1 GLU B 222      33.604  -9.653  -8.402  1.00 97.72           O  
ATOM   1669  OE2 GLU B 222      32.930  -8.629 -10.228  1.00 97.72           O  
ATOM   1670  N   VAL B 223      30.296  -6.486  -5.714  1.00 98.29           N  
ATOM   1671  CA  VAL B 223      30.608  -6.613  -4.294  1.00 98.29           C  
ATOM   1672  C   VAL B 223      29.316  -6.671  -3.483  1.00 98.29           C  
ATOM   1673  CB  VAL B 223      31.495  -5.448  -3.800  1.00 98.29           C  
ATOM   1674  O   VAL B 223      29.083  -7.629  -2.742  1.00 98.29           O  
ATOM   1675  CG1 VAL B 223      31.586  -5.447  -2.276  1.00 98.29           C  
ATOM   1676  CG2 VAL B 223      32.888  -5.538  -4.422  1.00 98.29           C  
ATOM   1677  N   PHE B 224      28.488  -5.721  -3.630  1.00 98.48           N  
ATOM   1678  CA  PHE B 224      27.275  -5.664  -2.823  1.00 98.48           C  
ATOM   1679  C   PHE B 224      26.312  -6.780  -3.214  1.00 98.48           C  
ATOM   1680  CB  PHE B 224      26.590  -4.303  -2.974  1.00 98.48           C  
ATOM   1681  O   PHE B 224      25.567  -7.287  -2.373  1.00 98.48           O  
ATOM   1682  CG  PHE B 224      27.293  -3.186  -2.252  1.00 98.48           C  
ATOM   1683  CD1 PHE B 224      27.099  -2.989  -0.890  1.00 98.48           C  
ATOM   1684  CD2 PHE B 224      28.149  -2.332  -2.935  1.00 98.48           C  
ATOM   1685  CE1 PHE B 224      27.749  -1.956  -0.219  1.00 98.48           C  
ATOM   1686  CE2 PHE B 224      28.802  -1.297  -2.271  1.00 98.48           C  
ATOM   1687  CZ  PHE B 224      28.600  -1.110  -0.913  1.00 98.48           C  
ATOM   1688  N   GLY B 225      26.349  -7.166  -4.442  1.00 97.86           N  
ATOM   1689  CA  GLY B 225      25.543  -8.292  -4.886  1.00 97.86           C  
ATOM   1690  C   GLY B 225      25.881  -9.587  -4.172  1.00 97.86           C  
ATOM   1691  O   GLY B 225      24.992 -10.384  -3.866  1.00 97.86           O  
ATOM   1692  N   ARG B 226      27.122  -9.819  -3.846  1.00 96.97           N  
ATOM   1693  CA  ARG B 226      27.551 -11.026  -3.147  1.00 96.97           C  
ATOM   1694  C   ARG B 226      26.929 -11.104  -1.757  1.00 96.97           C  
ATOM   1695  CB  ARG B 226      29.077 -11.073  -3.041  1.00 96.97           C  
ATOM   1696  O   ARG B 226      26.765 -12.194  -1.205  1.00 96.97           O  
ATOM   1697  CG  ARG B 226      29.775 -11.410  -4.349  1.00 96.97           C  
ATOM   1698  CD  ARG B 226      31.237 -11.774  -4.131  1.00 96.97           C  
ATOM   1699  NE  ARG B 226      32.006 -10.638  -3.631  1.00 96.97           N  
ATOM   1700  NH1 ARG B 226      33.412 -10.519  -5.461  1.00 96.97           N  
ATOM   1701  NH2 ARG B 226      33.652  -9.039  -3.727  1.00 96.97           N  
ATOM   1702  CZ  ARG B 226      33.021 -10.068  -4.274  1.00 96.97           C  
ATOM   1703  N   TYR B 227      26.524  -9.964  -1.275  1.00 96.81           N  
ATOM   1704  CA  TYR B 227      25.954  -9.905   0.067  1.00 96.81           C  
ATOM   1705  C   TYR B 227      24.442  -9.730   0.010  1.00 96.81           C  
ATOM   1706  CB  TYR B 227      26.582  -8.761   0.868  1.00 96.81           C  
ATOM   1707  O   TYR B 227      23.787  -9.595   1.046  1.00 96.81           O  
ATOM   1708  CG  TYR B 227      28.037  -8.982   1.204  1.00 96.81           C  
ATOM   1709  CD1 TYR B 227      28.411  -9.618   2.386  1.00 96.81           C  
ATOM   1710  CD2 TYR B 227      29.041  -8.555   0.342  1.00 96.81           C  
ATOM   1711  CE1 TYR B 227      29.750  -9.822   2.700  1.00 96.81           C  
ATOM   1712  CE2 TYR B 227      30.384  -8.753   0.646  1.00 96.81           C  
ATOM   1713  OH  TYR B 227      32.055  -9.587   2.132  1.00 96.81           O  
ATOM   1714  CZ  TYR B 227      30.728  -9.388   1.826  1.00 96.81           C  
ATOM   1715  N   GLY B 228      23.891  -9.672  -1.183  1.00 96.74           N  
ATOM   1716  CA  GLY B 228      22.454  -9.504  -1.327  1.00 96.74           C  
ATOM   1717  C   GLY B 228      21.977  -8.109  -0.971  1.00 96.74           C  
ATOM   1718  O   GLY B 228      20.835  -7.927  -0.545  1.00 96.74           O  
ATOM   1719  N   ILE B 229      22.795  -7.098  -1.092  1.00 98.49           N  
ATOM   1720  CA  ILE B 229      22.488  -5.719  -0.731  1.00 98.49           C  
ATOM   1721  C   ILE B 229      22.062  -4.942  -1.975  1.00 98.49           C  
ATOM   1722  CB  ILE B 229      23.695  -5.029  -0.056  1.00 98.49           C  
ATOM   1723  O   ILE B 229      22.837  -4.805  -2.924  1.00 98.49           O  
ATOM   1724  CG1 ILE B 229      24.081  -5.768   1.231  1.00 98.49           C  
ATOM   1725  CG2 ILE B 229      23.386  -3.557   0.230  1.00 98.49           C  
ATOM   1726  CD1 ILE B 229      25.474  -5.432   1.744  1.00 98.49           C  
ATOM   1727  N   PRO B 230      20.858  -4.404  -1.993  1.00 98.62           N  
ATOM   1728  CA  PRO B 230      20.464  -3.589  -3.145  1.00 98.62           C  
ATOM   1729  C   PRO B 230      21.249  -2.283  -3.240  1.00 98.62           C  
ATOM   1730  CB  PRO B 230      18.979  -3.317  -2.892  1.00 98.62           C  
ATOM   1731  O   PRO B 230      21.576  -1.679  -2.215  1.00 98.62           O  
ATOM   1732  CG  PRO B 230      18.820  -3.411  -1.409  1.00 98.62           C  
ATOM   1733  CD  PRO B 230      19.820  -4.401  -0.884  1.00 98.62           C  
ATOM   1734  N   ILE B 231      21.497  -1.857  -4.458  1.00 98.75           N  
ATOM   1735  CA  ILE B 231      22.158  -0.574  -4.673  1.00 98.75           C  
ATOM   1736  C   ILE B 231      21.369   0.248  -5.690  1.00 98.75           C  
ATOM   1737  CB  ILE B 231      23.616  -0.762  -5.150  1.00 98.75           C  
ATOM   1738  O   ILE B 231      20.816  -0.301  -6.646  1.00 98.75           O  
ATOM   1739  CG1 ILE B 231      23.649  -1.537  -6.472  1.00 98.75           C  
ATOM   1740  CG2 ILE B 231      24.447  -1.471  -4.077  1.00 98.75           C  
ATOM   1741  CD1 ILE B 231      25.028  -1.607  -7.113  1.00 98.75           C  
ATOM   1742  N   GLY B 232      21.223   1.485  -5.459  1.00 98.76           N  
ATOM   1743  CA  GLY B 232      20.623   2.445  -6.372  1.00 98.76           C  
ATOM   1744  C   GLY B 232      21.645   3.319  -7.073  1.00 98.76           C  
ATOM   1745  O   GLY B 232      22.451   3.986  -6.421  1.00 98.76           O  
ATOM   1746  N   LEU B 233      21.601   3.324  -8.357  1.00 98.79           N  
ATOM   1747  CA  LEU B 233      22.427   4.246  -9.130  1.00 98.79           C  
ATOM   1748  C   LEU B 233      21.754   5.609  -9.249  1.00 98.79           C  
ATOM   1749  CB  LEU B 233      22.704   3.677 -10.524  1.00 98.79           C  
ATOM   1750  O   LEU B 233      20.751   5.752  -9.953  1.00 98.79           O  
ATOM   1751  CG  LEU B 233      23.246   2.248 -10.578  1.00 98.79           C  
ATOM   1752  CD1 LEU B 233      23.454   1.814 -12.025  1.00 98.79           C  
ATOM   1753  CD2 LEU B 233      24.546   2.138  -9.789  1.00 98.79           C  
ATOM   1754  N   ALA B 234      22.236   6.552  -8.439  1.00 98.28           N  
ATOM   1755  CA  ALA B 234      21.833   7.934  -8.688  1.00 98.28           C  
ATOM   1756  C   ALA B 234      22.452   8.461  -9.980  1.00 98.28           C  
ATOM   1757  CB  ALA B 234      22.227   8.824  -7.512  1.00 98.28           C  
ATOM   1758  O   ALA B 234      23.554   9.013  -9.968  1.00 98.28           O  
ATOM   1759  N   ALA B 235      21.681   8.378 -11.026  1.00 98.00           N  
ATOM   1760  CA  ALA B 235      22.248   8.401 -12.372  1.00 98.00           C  
ATOM   1761  C   ALA B 235      21.911   9.706 -13.087  1.00 98.00           C  
ATOM   1762  CB  ALA B 235      21.745   7.209 -13.182  1.00 98.00           C  
ATOM   1763  O   ALA B 235      20.791  10.209 -12.978  1.00 98.00           O  
ATOM   1764  N   ASN B 236      22.876  10.190 -13.806  1.00 95.23           N  
ATOM   1765  CA  ASN B 236      22.760  11.241 -14.810  1.00 95.23           C  
ATOM   1766  C   ASN B 236      23.012  10.704 -16.216  1.00 95.23           C  
ATOM   1767  CB  ASN B 236      23.724  12.389 -14.500  1.00 95.23           C  
ATOM   1768  O   ASN B 236      24.157  10.438 -16.588  1.00 95.23           O  
ATOM   1769  CG  ASN B 236      23.764  12.734 -13.024  1.00 95.23           C  
ATOM   1770  ND2 ASN B 236      22.932  13.685 -12.615  1.00 95.23           N  
ATOM   1771  OD1 ASN B 236      24.538  12.153 -12.259  1.00 95.23           O  
ATOM   1772  N   ALA B 237      21.974  10.665 -16.955  1.00 94.45           N  
ATOM   1773  CA  ALA B 237      22.065  10.057 -18.280  1.00 94.45           C  
ATOM   1774  C   ALA B 237      23.044  10.820 -19.167  1.00 94.45           C  
ATOM   1775  CB  ALA B 237      20.687  10.004 -18.937  1.00 94.45           C  
ATOM   1776  O   ALA B 237      23.721  10.226 -20.009  1.00 94.45           O  
ATOM   1777  N   LYS B 238      23.171  12.037 -18.977  1.00 94.65           N  
ATOM   1778  CA  LYS B 238      24.028  12.897 -19.789  1.00 94.65           C  
ATOM   1779  C   LYS B 238      25.476  12.419 -19.757  1.00 94.65           C  
ATOM   1780  CB  LYS B 238      23.944  14.347 -19.308  1.00 94.65           C  
ATOM   1781  O   LYS B 238      26.199  12.544 -20.748  1.00 94.65           O  
ATOM   1782  CG  LYS B 238      24.819  15.312 -20.094  1.00 94.65           C  
ATOM   1783  CD  LYS B 238      24.667  16.741 -19.591  1.00 94.65           C  
ATOM   1784  CE  LYS B 238      25.550  17.706 -20.370  1.00 94.65           C  
ATOM   1785  NZ  LYS B 238      25.343  19.120 -19.937  1.00 94.65           N  
ATOM   1786  N   PHE B 239      25.912  11.885 -18.705  1.00 95.91           N  
ATOM   1787  CA  PHE B 239      27.335  11.638 -18.505  1.00 95.91           C  
ATOM   1788  C   PHE B 239      27.712  10.237 -18.970  1.00 95.91           C  
ATOM   1789  CB  PHE B 239      27.712  11.821 -17.032  1.00 95.91           C  
ATOM   1790  O   PHE B 239      28.893   9.885 -19.004  1.00 95.91           O  
ATOM   1791  CG  PHE B 239      27.619  13.245 -16.554  1.00 95.91           C  
ATOM   1792  CD1 PHE B 239      28.374  14.245 -17.154  1.00 95.91           C  
ATOM   1793  CD2 PHE B 239      26.776  13.584 -15.504  1.00 95.91           C  
ATOM   1794  CE1 PHE B 239      28.290  15.564 -16.714  1.00 95.91           C  
ATOM   1795  CE2 PHE B 239      26.687  14.900 -15.058  1.00 95.91           C  
ATOM   1796  CZ  PHE B 239      27.446  15.888 -15.664  1.00 95.91           C  
ATOM   1797  N   LEU B 240      26.777   9.491 -19.327  1.00 97.21           N  
ATOM   1798  CA  LEU B 240      27.090   8.191 -19.910  1.00 97.21           C  
ATOM   1799  C   LEU B 240      27.894   8.352 -21.196  1.00 97.21           C  
ATOM   1800  CB  LEU B 240      25.807   7.406 -20.192  1.00 97.21           C  
ATOM   1801  O   LEU B 240      27.678   9.301 -21.953  1.00 97.21           O  
ATOM   1802  CG  LEU B 240      24.964   7.025 -18.974  1.00 97.21           C  
ATOM   1803  CD1 LEU B 240      23.611   6.478 -19.416  1.00 97.21           C  
ATOM   1804  CD2 LEU B 240      25.702   6.007 -18.110  1.00 97.21           C  
ATOM   1805  N   ASP B 241      28.873   7.448 -21.485  1.00 96.32           N  
ATOM   1806  CA  ASP B 241      29.667   7.374 -22.708  1.00 96.32           C  
ATOM   1807  C   ASP B 241      30.587   8.586 -22.840  1.00 96.32           C  
ATOM   1808  CB  ASP B 241      28.757   7.269 -23.933  1.00 96.32           C  
ATOM   1809  O   ASP B 241      31.227   8.775 -23.876  1.00 96.32           O  
ATOM   1810  CG  ASP B 241      27.903   6.013 -23.931  1.00 96.32           C  
ATOM   1811  OD1 ASP B 241      28.452   4.902 -23.766  1.00 96.32           O  
ATOM   1812  OD2 ASP B 241      26.670   6.135 -24.100  1.00 96.32           O  
ATOM   1813  N   GLN B 242      30.650   9.451 -21.852  1.00 95.18           N  
ATOM   1814  CA  GLN B 242      31.347  10.721 -22.021  1.00 95.18           C  
ATOM   1815  C   GLN B 242      32.857  10.542 -21.889  1.00 95.18           C  
ATOM   1816  CB  GLN B 242      30.849  11.748 -21.003  1.00 95.18           C  
ATOM   1817  O   GLN B 242      33.631  11.338 -22.425  1.00 95.18           O  
ATOM   1818  CG  GLN B 242      29.454  12.282 -21.300  1.00 95.18           C  
ATOM   1819  CD  GLN B 242      29.431  13.242 -22.475  1.00 95.18           C  
ATOM   1820  NE2 GLN B 242      28.352  13.205 -23.249  1.00 95.18           N  
ATOM   1821  OE1 GLN B 242      30.374  14.012 -22.683  1.00 95.18           O  
ATOM   1822  N   SER B 243      33.340   9.626 -21.103  1.00 94.47           N  
ATOM   1823  CA  SER B 243      34.759   9.345 -20.908  1.00 94.47           C  
ATOM   1824  C   SER B 243      34.984   7.897 -20.488  1.00 94.47           C  
ATOM   1825  CB  SER B 243      35.353  10.287 -19.860  1.00 94.47           C  
ATOM   1826  O   SER B 243      34.026   7.152 -20.272  1.00 94.47           O  
ATOM   1827  OG  SER B 243      34.948   9.907 -18.556  1.00 94.47           O  
ATOM   1828  N   SER B 244      36.272   7.515 -20.379  1.00 94.72           N  
ATOM   1829  CA  SER B 244      36.624   6.151 -20.001  1.00 94.72           C  
ATOM   1830  C   SER B 244      36.323   5.889 -18.529  1.00 94.72           C  
ATOM   1831  CB  SER B 244      38.103   5.881 -20.282  1.00 94.72           C  
ATOM   1832  O   SER B 244      36.270   4.736 -18.096  1.00 94.72           O  
ATOM   1833  OG  SER B 244      38.925   6.779 -19.557  1.00 94.72           O  
ATOM   1834  N   SER B 245      36.133   6.962 -17.787  1.00 96.59           N  
ATOM   1835  CA  SER B 245      35.837   6.807 -16.366  1.00 96.59           C  
ATOM   1836  C   SER B 245      34.335   6.701 -16.123  1.00 96.59           C  
ATOM   1837  CB  SER B 245      36.410   7.978 -15.568  1.00 96.59           C  
ATOM   1838  O   SER B 245      33.900   6.435 -15.001  1.00 96.59           O  
ATOM   1839  OG  SER B 245      35.766   9.190 -15.921  1.00 96.59           O  
ATOM   1840  N   LYS B 246      33.477   6.916 -17.181  1.00 97.77           N  
ATOM   1841  CA  LYS B 246      32.023   6.837 -17.081  1.00 97.77           C  
ATOM   1842  C   LYS B 246      31.494   5.571 -17.748  1.00 97.77           C  
ATOM   1843  CB  LYS B 246      31.373   8.071 -17.708  1.00 97.77           C  
ATOM   1844  O   LYS B 246      32.078   5.084 -18.719  1.00 97.77           O  
ATOM   1845  CG  LYS B 246      31.713   9.376 -17.003  1.00 97.77           C  
ATOM   1846  CD  LYS B 246      31.081   9.444 -15.619  1.00 97.77           C  
ATOM   1847  CE  LYS B 246      31.305  10.802 -14.967  1.00 97.77           C  
ATOM   1848  NZ  LYS B 246      30.589  10.914 -13.661  1.00 97.77           N  
ATOM   1849  N   LEU B 247      30.436   5.079 -17.224  1.00 98.43           N  
ATOM   1850  CA  LEU B 247      29.796   3.922 -17.839  1.00 98.43           C  
ATOM   1851  C   LEU B 247      29.374   4.231 -19.271  1.00 98.43           C  
ATOM   1852  CB  LEU B 247      28.579   3.483 -17.020  1.00 98.43           C  
ATOM   1853  O   LEU B 247      28.924   5.342 -19.565  1.00 98.43           O  
ATOM   1854  CG  LEU B 247      28.863   2.959 -15.611  1.00 98.43           C  
ATOM   1855  CD1 LEU B 247      27.562   2.805 -14.830  1.00 98.43           C  
ATOM   1856  CD2 LEU B 247      29.615   1.634 -15.675  1.00 98.43           C  
ATOM   1857  N   THR B 248      29.516   3.222 -20.131  1.00 98.24           N  
ATOM   1858  CA  THR B 248      28.799   3.290 -21.399  1.00 98.24           C  
ATOM   1859  C   THR B 248      27.307   3.046 -21.190  1.00 98.24           C  
ATOM   1860  CB  THR B 248      29.352   2.268 -22.409  1.00 98.24           C  
ATOM   1861  O   THR B 248      26.898   2.514 -20.156  1.00 98.24           O  
ATOM   1862  CG2 THR B 248      30.863   2.404 -22.558  1.00 98.24           C  
ATOM   1863  OG1 THR B 248      29.045   0.943 -21.956  1.00 98.24           O  
ATOM   1864  N   THR B 249      26.572   3.475 -22.192  1.00 97.87           N  
ATOM   1865  CA  THR B 249      25.135   3.225 -22.169  1.00 97.87           C  
ATOM   1866  C   THR B 249      24.848   1.734 -22.020  1.00 97.87           C  
ATOM   1867  CB  THR B 249      24.455   3.756 -23.445  1.00 97.87           C  
ATOM   1868  O   THR B 249      23.993   1.337 -21.225  1.00 97.87           O  
ATOM   1869  CG2 THR B 249      22.971   3.405 -23.463  1.00 97.87           C  
ATOM   1870  OG1 THR B 249      24.598   5.181 -23.498  1.00 97.87           O  
ATOM   1871  N   GLN B 250      25.570   0.934 -22.701  1.00 97.78           N  
ATOM   1872  CA  GLN B 250      25.367  -0.509 -22.640  1.00 97.78           C  
ATOM   1873  C   GLN B 250      25.734  -1.059 -21.265  1.00 97.78           C  
ATOM   1874  CB  GLN B 250      26.186  -1.213 -23.723  1.00 97.78           C  
ATOM   1875  O   GLN B 250      25.016  -1.894 -20.712  1.00 97.78           O  
ATOM   1876  CG  GLN B 250      25.890  -2.701 -23.848  1.00 97.78           C  
ATOM   1877  CD  GLN B 250      24.433  -2.986 -24.161  1.00 97.78           C  
ATOM   1878  NE2 GLN B 250      23.813  -3.852 -23.367  1.00 97.78           N  
ATOM   1879  OE1 GLN B 250      23.868  -2.430 -25.109  1.00 97.78           O  
ATOM   1880  N   GLU B 251      26.834  -0.650 -20.701  1.00 98.05           N  
ATOM   1881  CA  GLU B 251      27.225  -1.080 -19.362  1.00 98.05           C  
ATOM   1882  C   GLU B 251      26.168  -0.699 -18.329  1.00 98.05           C  
ATOM   1883  CB  GLU B 251      28.578  -0.476 -18.977  1.00 98.05           C  
ATOM   1884  O   GLU B 251      25.886  -1.469 -17.409  1.00 98.05           O  
ATOM   1885  CG  GLU B 251      29.761  -1.105 -19.699  1.00 98.05           C  
ATOM   1886  CD  GLU B 251      31.051  -0.318 -19.535  1.00 98.05           C  
ATOM   1887  OE1 GLU B 251      32.145  -0.906 -19.695  1.00 98.05           O  
ATOM   1888  OE2 GLU B 251      30.968   0.896 -19.245  1.00 98.05           O  
ATOM   1889  N   PHE B 252      25.603   0.502 -18.498  1.00 98.36           N  
ATOM   1890  CA  PHE B 252      24.532   0.959 -17.621  1.00 98.36           C  
ATOM   1891  C   PHE B 252      23.327   0.031 -17.708  1.00 98.36           C  
ATOM   1892  CB  PHE B 252      24.119   2.391 -17.975  1.00 98.36           C  
ATOM   1893  O   PHE B 252      22.798  -0.408 -16.685  1.00 98.36           O  
ATOM   1894  CG  PHE B 252      22.999   2.927 -17.125  1.00 98.36           C  
ATOM   1895  CD1 PHE B 252      21.705   3.008 -17.626  1.00 98.36           C  
ATOM   1896  CD2 PHE B 252      23.240   3.351 -15.825  1.00 98.36           C  
ATOM   1897  CE1 PHE B 252      20.666   3.504 -16.841  1.00 98.36           C  
ATOM   1898  CE2 PHE B 252      22.207   3.848 -15.035  1.00 98.36           C  
ATOM   1899  CZ  PHE B 252      20.921   3.924 -15.545  1.00 98.36           C  
ATOM   1900  N   LYS B 253      22.943  -0.347 -18.867  1.00 97.53           N  
ATOM   1901  CA  LYS B 253      21.815  -1.250 -19.075  1.00 97.53           C  
ATOM   1902  C   LYS B 253      22.113  -2.639 -18.518  1.00 97.53           C  
ATOM   1903  CB  LYS B 253      21.471  -1.345 -20.562  1.00 97.53           C  
ATOM   1904  O   LYS B 253      21.233  -3.287 -17.947  1.00 97.53           O  
ATOM   1905  CG  LYS B 253      20.849  -0.080 -21.135  1.00 97.53           C  
ATOM   1906  CD  LYS B 253      20.533  -0.234 -22.617  1.00 97.53           C  
ATOM   1907  CE  LYS B 253      19.847   1.006 -23.175  1.00 97.53           C  
ATOM   1908  NZ  LYS B 253      19.510   0.848 -24.622  1.00 97.53           N  
ATOM   1909  N   ASP B 254      23.350  -3.047 -18.691  1.00 96.87           N  
ATOM   1910  CA  ASP B 254      23.768  -4.332 -18.140  1.00 96.87           C  
ATOM   1911  C   ASP B 254      23.661  -4.337 -16.617  1.00 96.87           C  
ATOM   1912  CB  ASP B 254      25.200  -4.660 -18.568  1.00 96.87           C  
ATOM   1913  O   ASP B 254      23.274  -5.344 -16.020  1.00 96.87           O  
ATOM   1914  CG  ASP B 254      25.320  -4.971 -20.050  1.00 96.87           C  
ATOM   1915  OD1 ASP B 254      24.285  -5.219 -20.706  1.00 96.87           O  
ATOM   1916  OD2 ASP B 254      26.459  -4.971 -20.565  1.00 96.87           O  
ATOM   1917  N   LEU B 255      24.016  -3.259 -15.999  1.00 97.97           N  
ATOM   1918  CA  LEU B 255      23.879  -3.138 -14.552  1.00 97.97           C  
ATOM   1919  C   LEU B 255      22.411  -3.187 -14.139  1.00 97.97           C  
ATOM   1920  CB  LEU B 255      24.517  -1.837 -14.059  1.00 97.97           C  
ATOM   1921  O   LEU B 255      22.058  -3.851 -13.163  1.00 97.97           O  
ATOM   1922  CG  LEU B 255      26.045  -1.811 -14.002  1.00 97.97           C  
ATOM   1923  CD1 LEU B 255      26.538  -0.416 -13.629  1.00 97.97           C  
ATOM   1924  CD2 LEU B 255      26.561  -2.848 -13.011  1.00 97.97           C  
ATOM   1925  N   LEU B 256      21.573  -2.538 -14.892  1.00 96.74           N  
ATOM   1926  CA  LEU B 256      20.149  -2.488 -14.576  1.00 96.74           C  
ATOM   1927  C   LEU B 256      19.520  -3.873 -14.681  1.00 96.74           C  
ATOM   1928  CB  LEU B 256      19.426  -1.514 -15.510  1.00 96.74           C  
ATOM   1929  O   LEU B 256      18.470  -4.129 -14.087  1.00 96.74           O  
ATOM   1930  CG  LEU B 256      19.673  -0.026 -15.260  1.00 96.74           C  
ATOM   1931  CD1 LEU B 256      18.957   0.814 -16.313  1.00 96.74           C  
ATOM   1932  CD2 LEU B 256      19.218   0.364 -13.858  1.00 96.74           C  
ATOM   1933  N   ALA B 257      20.139  -4.720 -15.401  1.00 94.00           N  
ATOM   1934  CA  ALA B 257      19.617  -6.073 -15.582  1.00 94.00           C  
ATOM   1935  C   ALA B 257      19.895  -6.936 -14.354  1.00 94.00           C  
ATOM   1936  CB  ALA B 257      20.223  -6.715 -16.827  1.00 94.00           C  
ATOM   1937  O   ALA B 257      19.312  -8.012 -14.199  1.00 94.00           O  
ATOM   1938  N   LYS B 258      20.801  -6.537 -13.507  1.00 96.62           N  
ATOM   1939  CA  LYS B 258      21.053  -7.272 -12.270  1.00 96.62           C  
ATOM   1940  C   LYS B 258      19.891  -7.118 -11.293  1.00 96.62           C  
ATOM   1941  CB  LYS B 258      22.352  -6.796 -11.618  1.00 96.62           C  
ATOM   1942  O   LYS B 258      19.298  -6.043 -11.191  1.00 96.62           O  
ATOM   1943  CG  LYS B 258      23.571  -6.890 -12.525  1.00 96.62           C  
ATOM   1944  CD  LYS B 258      23.929  -8.338 -12.832  1.00 96.62           C  
ATOM   1945  CE  LYS B 258      25.169  -8.434 -13.710  1.00 96.62           C  
ATOM   1946  NZ  LYS B 258      25.427  -9.837 -14.154  1.00 96.62           N  
ATOM   1947  N   PRO B 259      19.595  -8.161 -10.525  1.00 96.08           N  
ATOM   1948  CA  PRO B 259      18.373  -8.168  -9.716  1.00 96.08           C  
ATOM   1949  C   PRO B 259      18.431  -7.182  -8.552  1.00 96.08           C  
ATOM   1950  CB  PRO B 259      18.295  -9.610  -9.208  1.00 96.08           C  
ATOM   1951  O   PRO B 259      17.389  -6.773  -8.032  1.00 96.08           O  
ATOM   1952  CG  PRO B 259      19.706 -10.102  -9.238  1.00 96.08           C  
ATOM   1953  CD  PRO B 259      20.390  -9.517 -10.440  1.00 96.08           C  
ATOM   1954  N   HIS B 260      19.612  -6.836  -8.102  1.00 97.77           N  
ATOM   1955  CA  HIS B 260      19.736  -6.009  -6.907  1.00 97.77           C  
ATOM   1956  C   HIS B 260      20.030  -4.557  -7.270  1.00 97.77           C  
ATOM   1957  CB  HIS B 260      20.832  -6.553  -5.989  1.00 97.77           C  
ATOM   1958  O   HIS B 260      20.221  -3.718  -6.386  1.00 97.77           O  
ATOM   1959  CG  HIS B 260      22.191  -6.556  -6.614  1.00 97.77           C  
ATOM   1960  CD2 HIS B 260      23.323  -5.893  -6.282  1.00 97.77           C  
ATOM   1961  ND1 HIS B 260      22.497  -7.311  -7.726  1.00 97.77           N  
ATOM   1962  CE1 HIS B 260      23.763  -7.111  -8.050  1.00 97.77           C  
ATOM   1963  NE2 HIS B 260      24.287  -6.255  -7.190  1.00 97.77           N  
ATOM   1964  N   VAL B 261      20.095  -4.197  -8.607  1.00 98.58           N  
ATOM   1965  CA  VAL B 261      20.471  -2.856  -9.041  1.00 98.58           C  
ATOM   1966  C   VAL B 261      19.241  -2.119  -9.566  1.00 98.58           C  
ATOM   1967  CB  VAL B 261      21.572  -2.897 -10.124  1.00 98.58           C  
ATOM   1968  O   VAL B 261      18.439  -2.689 -10.310  1.00 98.58           O  
ATOM   1969  CG1 VAL B 261      21.928  -1.485 -10.587  1.00 98.58           C  
ATOM   1970  CG2 VAL B 261      22.811  -3.619  -9.599  1.00 98.58           C  
ATOM   1971  N   TYR B 262      19.031  -0.907  -9.170  1.00 98.47           N  
ATOM   1972  CA  TYR B 262      18.030   0.020  -9.687  1.00 98.47           C  
ATOM   1973  C   TYR B 262      18.625   1.408  -9.890  1.00 98.47           C  
ATOM   1974  CB  TYR B 262      16.831   0.100  -8.737  1.00 98.47           C  
ATOM   1975  O   TYR B 262      19.797   1.638  -9.585  1.00 98.47           O  
ATOM   1976  CG  TYR B 262      17.182   0.597  -7.356  1.00 98.47           C  
ATOM   1977  CD1 TYR B 262      17.597  -0.285  -6.361  1.00 98.47           C  
ATOM   1978  CD2 TYR B 262      17.099   1.950  -7.043  1.00 98.47           C  
ATOM   1979  CE1 TYR B 262      17.920   0.168  -5.087  1.00 98.47           C  
ATOM   1980  CE2 TYR B 262      17.420   2.414  -5.772  1.00 98.47           C  
ATOM   1981  OH  TYR B 262      18.148   1.972  -3.542  1.00 98.47           O  
ATOM   1982  CZ  TYR B 262      17.829   1.518  -4.802  1.00 98.47           C  
ATOM   1983  N   ALA B 263      17.859   2.274 -10.523  1.00 98.68           N  
ATOM   1984  CA  ALA B 263      18.344   3.634 -10.741  1.00 98.68           C  
ATOM   1985  C   ALA B 263      17.349   4.663 -10.211  1.00 98.68           C  
ATOM   1986  CB  ALA B 263      18.611   3.873 -12.225  1.00 98.68           C  
ATOM   1987  O   ALA B 263      16.156   4.375 -10.087  1.00 98.68           O  
ATOM   1988  N   VAL B 264      17.873   5.774  -9.896  1.00 98.31           N  
ATOM   1989  CA  VAL B 264      17.104   6.892  -9.358  1.00 98.31           C  
ATOM   1990  C   VAL B 264      17.557   8.194 -10.013  1.00 98.31           C  
ATOM   1991  CB  VAL B 264      17.244   6.990  -7.822  1.00 98.31           C  
ATOM   1992  O   VAL B 264      18.719   8.330 -10.401  1.00 98.31           O  
ATOM   1993  CG1 VAL B 264      18.711   7.141  -7.423  1.00 98.31           C  
ATOM   1994  CG2 VAL B 264      16.418   8.158  -7.285  1.00 98.31           C  
ATOM   1995  N   ASN B 265      16.647   9.184 -10.143  1.00 97.52           N  
ATOM   1996  CA  ASN B 265      16.874  10.470 -10.791  1.00 97.52           C  
ATOM   1997  C   ASN B 265      17.872  11.322 -10.011  1.00 97.52           C  
ATOM   1998  CB  ASN B 265      15.555  11.225 -10.966  1.00 97.52           C  
ATOM   1999  O   ASN B 265      17.677  11.581  -8.822  1.00 97.52           O  
ATOM   2000  CG  ASN B 265      15.694  12.448 -11.851  1.00 97.52           C  
ATOM   2001  ND2 ASN B 265      14.595  13.167 -12.045  1.00 97.52           N  
ATOM   2002  OD1 ASN B 265      16.780  12.743 -12.356  1.00 97.52           O  
ATOM   2003  N   HIS B 266      18.832  11.690 -10.623  1.00 97.14           N  
ATOM   2004  CA  HIS B 266      19.897  12.518 -10.069  1.00 97.14           C  
ATOM   2005  C   HIS B 266      20.137  13.755 -10.928  1.00 97.14           C  
ATOM   2006  CB  HIS B 266      21.190  11.712  -9.936  1.00 97.14           C  
ATOM   2007  O   HIS B 266      21.264  14.247 -11.013  1.00 97.14           O  
ATOM   2008  CG  HIS B 266      22.243  12.395  -9.124  1.00 97.14           C  
ATOM   2009  CD2 HIS B 266      23.544  12.656  -9.394  1.00 97.14           C  
ATOM   2010  ND1 HIS B 266      22.001  12.898  -7.864  1.00 97.14           N  
ATOM   2011  CE1 HIS B 266      23.112  13.441  -7.393  1.00 97.14           C  
ATOM   2012  NE2 HIS B 266      24.063  13.307  -8.302  1.00 97.14           N  
ATOM   2013  N   GLY B 267      19.136  14.208 -11.626  1.00 93.83           N  
ATOM   2014  CA  GLY B 267      19.249  15.323 -12.554  1.00 93.83           C  
ATOM   2015  C   GLY B 267      19.960  14.956 -13.843  1.00 93.83           C  
ATOM   2016  O   GLY B 267      20.738  14.001 -13.879  1.00 93.83           O  
ATOM   2017  N   TYR B 268      19.702  15.846 -14.816  1.00 94.07           N  
ATOM   2018  CA  TYR B 268      20.334  15.597 -16.107  1.00 94.07           C  
ATOM   2019  C   TYR B 268      21.714  16.241 -16.172  1.00 94.07           C  
ATOM   2020  CB  TYR B 268      19.457  16.127 -17.246  1.00 94.07           C  
ATOM   2021  O   TYR B 268      22.698  15.579 -16.510  1.00 94.07           O  
ATOM   2022  CG  TYR B 268      20.010  15.841 -18.621  1.00 94.07           C  
ATOM   2023  CD1 TYR B 268      20.495  16.869 -19.426  1.00 94.07           C  
ATOM   2024  CD2 TYR B 268      20.047  14.543 -19.119  1.00 94.07           C  
ATOM   2025  CE1 TYR B 268      21.003  16.611 -20.695  1.00 94.07           C  
ATOM   2026  CE2 TYR B 268      20.554  14.273 -20.386  1.00 94.07           C  
ATOM   2027  OH  TYR B 268      21.531  15.050 -22.420  1.00 94.07           O  
ATOM   2028  CZ  TYR B 268      21.029  15.312 -21.165  1.00 94.07           C  
ATOM   2029  N   ASN B 269      21.832  17.408 -15.741  1.00 92.51           N  
ATOM   2030  CA  ASN B 269      23.060  18.190 -15.842  1.00 92.51           C  
ATOM   2031  C   ASN B 269      23.839  18.181 -14.531  1.00 92.51           C  
ATOM   2032  CB  ASN B 269      22.747  19.627 -16.265  1.00 92.51           C  
ATOM   2033  O   ASN B 269      24.934  18.742 -14.451  1.00 92.51           O  
ATOM   2034  CG  ASN B 269      22.205  19.715 -17.678  1.00 92.51           C  
ATOM   2035  ND2 ASN B 269      20.916  20.012 -17.801  1.00 92.51           N  
ATOM   2036  OD1 ASN B 269      22.937  19.517 -18.651  1.00 92.51           O  
ATOM   2037  N   HIS B 270      23.337  17.630 -13.582  1.00 91.78           N  
ATOM   2038  CA  HIS B 270      23.946  17.637 -12.257  1.00 91.78           C  
ATOM   2039  C   HIS B 270      24.081  19.058 -11.721  1.00 91.78           C  
ATOM   2040  CB  HIS B 270      25.316  16.957 -12.295  1.00 91.78           C  
ATOM   2041  O   HIS B 270      25.152  19.450 -11.251  1.00 91.78           O  
ATOM   2042  CG  HIS B 270      25.766  16.442 -10.965  1.00 91.78           C  
ATOM   2043  CD2 HIS B 270      25.567  15.247 -10.361  1.00 91.78           C  
ATOM   2044  ND1 HIS B 270      26.518  17.196 -10.090  1.00 91.78           N  
ATOM   2045  CE1 HIS B 270      26.763  16.484  -9.002  1.00 91.78           C  
ATOM   2046  NE2 HIS B 270      26.197  15.298  -9.142  1.00 91.78           N  
ATOM   2047  N   TYR B 271      22.982  19.774 -11.866  1.00 83.52           N  
ATOM   2048  CA  TYR B 271      22.975  21.168 -11.438  1.00 83.52           C  
ATOM   2049  C   TYR B 271      22.938  21.272  -9.918  1.00 83.52           C  
ATOM   2050  CB  TYR B 271      21.779  21.910 -12.041  1.00 83.52           C  
ATOM   2051  O   TYR B 271      22.256  20.488  -9.252  1.00 83.52           O  
ATOM   2052  CG  TYR B 271      21.911  22.171 -13.522  1.00 83.52           C  
ATOM   2053  CD1 TYR B 271      23.155  22.136 -14.147  1.00 83.52           C  
ATOM   2054  CD2 TYR B 271      20.793  22.455 -14.298  1.00 83.52           C  
ATOM   2055  CE1 TYR B 271      23.282  22.378 -15.511  1.00 83.52           C  
ATOM   2056  CE2 TYR B 271      20.908  22.699 -15.663  1.00 83.52           C  
ATOM   2057  OH  TYR B 271      22.274  22.899 -17.610  1.00 83.52           O  
ATOM   2058  CZ  TYR B 271      22.154  22.658 -16.259  1.00 83.52           C  
ATOM   2059  N   ASP B 272      23.702  22.251  -9.504  1.00 77.06           N  
ATOM   2060  CA  ASP B 272      23.565  22.679  -8.115  1.00 77.06           C  
ATOM   2061  C   ASP B 272      22.393  23.643  -7.950  1.00 77.06           C  
ATOM   2062  CB  ASP B 272      24.858  23.335  -7.626  1.00 77.06           C  
ATOM   2063  O   ASP B 272      22.337  24.680  -8.614  1.00 77.06           O  
ATOM   2064  CG  ASP B 272      24.850  23.623  -6.134  1.00 77.06           C  
ATOM   2065  OD1 ASP B 272      23.801  23.431  -5.482  1.00 77.06           O  
ATOM   2066  OD2 ASP B 272      25.901  24.047  -5.608  1.00 77.06           O  
ATOM   2067  N   TYR B 273      21.422  23.456  -7.153  1.00 71.16           N  
ATOM   2068  CA  TYR B 273      20.178  24.206  -7.027  1.00 71.16           C  
ATOM   2069  C   TYR B 273      20.449  25.643  -6.594  1.00 71.16           C  
ATOM   2070  CB  TYR B 273      19.240  23.528  -6.024  1.00 71.16           C  
ATOM   2071  O   TYR B 273      19.644  26.539  -6.858  1.00 71.16           O  
ATOM   2072  CG  TYR B 273      18.434  22.396  -6.616  1.00 71.16           C  
ATOM   2073  CD1 TYR B 273      17.048  22.359  -6.485  1.00 71.16           C  
ATOM   2074  CD2 TYR B 273      19.058  21.362  -7.305  1.00 71.16           C  
ATOM   2075  CE1 TYR B 273      16.302  21.318  -7.027  1.00 71.16           C  
ATOM   2076  CE2 TYR B 273      18.322  20.316  -7.852  1.00 71.16           C  
ATOM   2077  OH  TYR B 273      16.213  19.269  -8.246  1.00 71.16           O  
ATOM   2078  CZ  TYR B 273      16.947  20.303  -7.708  1.00 71.16           C  
ATOM   2079  N   GLY B 274      21.475  25.988  -5.979  1.00 70.83           N  
ATOM   2080  CA  GLY B 274      21.749  27.354  -5.558  1.00 70.83           C  
ATOM   2081  C   GLY B 274      22.188  28.252  -6.699  1.00 70.83           C  
ATOM   2082  O   GLY B 274      22.175  29.478  -6.570  1.00 70.83           O  
ATOM   2083  N   SER B 275      22.315  27.719  -7.905  1.00 75.34           N  
ATOM   2084  CA  SER B 275      22.943  28.504  -8.963  1.00 75.34           C  
ATOM   2085  C   SER B 275      22.018  28.650 -10.166  1.00 75.34           C  
ATOM   2086  CB  SER B 275      24.261  27.862  -9.398  1.00 75.34           C  
ATOM   2087  O   SER B 275      22.364  29.315 -11.145  1.00 75.34           O  
ATOM   2088  OG  SER B 275      25.142  27.725  -8.296  1.00 75.34           O  
ATOM   2089  N   TYR B 276      20.820  28.085 -10.064  1.00 83.44           N  
ATOM   2090  CA  TYR B 276      19.920  28.061 -11.211  1.00 83.44           C  
ATOM   2091  C   TYR B 276      18.500  28.430 -10.798  1.00 83.44           C  
ATOM   2092  CB  TYR B 276      19.929  26.680 -11.873  1.00 83.44           C  
ATOM   2093  O   TYR B 276      18.135  28.306  -9.627  1.00 83.44           O  
ATOM   2094  CG  TYR B 276      21.276  26.279 -12.423  1.00 83.44           C  
ATOM   2095  CD1 TYR B 276      21.641  26.603 -13.728  1.00 83.44           C  
ATOM   2096  CD2 TYR B 276      22.185  25.575 -11.641  1.00 83.44           C  
ATOM   2097  CE1 TYR B 276      22.881  26.234 -14.240  1.00 83.44           C  
ATOM   2098  CE2 TYR B 276      23.427  25.201 -12.143  1.00 83.44           C  
ATOM   2099  OH  TYR B 276      24.994  25.167 -13.944  1.00 83.44           O  
ATOM   2100  CZ  TYR B 276      23.766  25.535 -13.442  1.00 83.44           C  
ATOM   2101  N   SER B 277      17.780  28.944 -11.768  1.00 85.71           N  
ATOM   2102  CA  SER B 277      16.377  29.258 -11.520  1.00 85.71           C  
ATOM   2103  C   SER B 277      15.552  27.989 -11.327  1.00 85.71           C  
ATOM   2104  CB  SER B 277      15.800  30.081 -12.672  1.00 85.71           C  
ATOM   2105  O   SER B 277      15.953  26.910 -11.768  1.00 85.71           O  
ATOM   2106  OG  SER B 277      15.613  29.275 -13.822  1.00 85.71           O  
ATOM   2107  N   ILE B 278      14.425  28.141 -10.697  1.00 86.35           N  
ATOM   2108  CA  ILE B 278      13.541  27.007 -10.451  1.00 86.35           C  
ATOM   2109  C   ILE B 278      13.094  26.403 -11.780  1.00 86.35           C  
ATOM   2110  CB  ILE B 278      12.313  27.419  -9.609  1.00 86.35           C  
ATOM   2111  O   ILE B 278      12.947  25.184 -11.897  1.00 86.35           O  
ATOM   2112  CG1 ILE B 278      11.549  26.177  -9.134  1.00 86.35           C  
ATOM   2113  CG2 ILE B 278      11.398  28.351 -10.409  1.00 86.35           C  
ATOM   2114  CD1 ILE B 278      12.370  25.246  -8.252  1.00 86.35           C  
ATOM   2115  N   ASP B 279      12.931  27.224 -12.775  1.00 87.97           N  
ATOM   2116  CA  ASP B 279      12.524  26.730 -14.087  1.00 87.97           C  
ATOM   2117  C   ASP B 279      13.624  25.879 -14.718  1.00 87.97           C  
ATOM   2118  CB  ASP B 279      12.164  27.895 -15.012  1.00 87.97           C  
ATOM   2119  O   ASP B 279      13.345  24.838 -15.317  1.00 87.97           O  
ATOM   2120  CG  ASP B 279      10.839  28.545 -14.658  1.00 87.97           C  
ATOM   2121  OD1 ASP B 279      10.086  27.985 -13.832  1.00 87.97           O  
ATOM   2122  OD2 ASP B 279      10.542  29.625 -15.213  1.00 87.97           O  
ATOM   2123  N   GLU B 280      14.826  26.349 -14.605  1.00 88.44           N  
ATOM   2124  CA  GLU B 280      15.958  25.583 -15.118  1.00 88.44           C  
ATOM   2125  C   GLU B 280      16.106  24.255 -14.381  1.00 88.44           C  
ATOM   2126  CB  GLU B 280      17.252  26.393 -15.006  1.00 88.44           C  
ATOM   2127  O   GLU B 280      16.379  23.223 -14.998  1.00 88.44           O  
ATOM   2128  CG  GLU B 280      17.343  27.546 -15.995  1.00 88.44           C  
ATOM   2129  CD  GLU B 280      18.523  28.469 -15.733  1.00 88.44           C  
ATOM   2130  OE1 GLU B 280      19.293  28.752 -16.679  1.00 88.44           O  
ATOM   2131  OE2 GLU B 280      18.679  28.911 -14.573  1.00 88.44           O  
ATOM   2132  N   ILE B 281      15.929  24.317 -13.141  1.00 89.11           N  
ATOM   2133  CA  ILE B 281      16.021  23.109 -12.329  1.00 89.11           C  
ATOM   2134  C   ILE B 281      14.904  22.142 -12.715  1.00 89.11           C  
ATOM   2135  CB  ILE B 281      15.949  23.436 -10.820  1.00 89.11           C  
ATOM   2136  O   ILE B 281      15.134  20.937 -12.843  1.00 89.11           O  
ATOM   2137  CG1 ILE B 281      17.191  24.223 -10.385  1.00 89.11           C  
ATOM   2138  CG2 ILE B 281      15.797  22.154  -9.997  1.00 89.11           C  
ATOM   2139  CD1 ILE B 281      17.089  24.816  -8.986  1.00 89.11           C  
ATOM   2140  N   GLU B 282      13.706  22.657 -12.892  1.00 89.65           N  
ATOM   2141  CA  GLU B 282      12.583  21.805 -13.271  1.00 89.65           C  
ATOM   2142  C   GLU B 282      12.846  21.103 -14.599  1.00 89.65           C  
ATOM   2143  CB  GLU B 282      11.292  22.624 -13.355  1.00 89.65           C  
ATOM   2144  O   GLU B 282      12.601  19.902 -14.731  1.00 89.65           O  
ATOM   2145  CG  GLU B 282      10.045  21.783 -13.591  1.00 89.65           C  
ATOM   2146  CD  GLU B 282       8.754  22.573 -13.450  1.00 89.65           C  
ATOM   2147  OE1 GLU B 282       7.676  21.953 -13.304  1.00 89.65           O  
ATOM   2148  OE2 GLU B 282       8.820  23.822 -13.487  1.00 89.65           O  
ATOM   2149  N   ASP B 283      13.376  21.782 -15.510  1.00 89.53           N  
ATOM   2150  CA  ASP B 283      13.714  21.188 -16.800  1.00 89.53           C  
ATOM   2151  C   ASP B 283      14.732  20.062 -16.637  1.00 89.53           C  
ATOM   2152  CB  ASP B 283      14.257  22.254 -17.755  1.00 89.53           C  
ATOM   2153  O   ASP B 283      14.622  19.020 -17.285  1.00 89.53           O  
ATOM   2154  CG  ASP B 283      13.176  23.176 -18.291  1.00 89.53           C  
ATOM   2155  OD1 ASP B 283      11.976  22.888 -18.094  1.00 89.53           O  
ATOM   2156  OD2 ASP B 283      13.528  24.198 -18.919  1.00 89.53           O  
ATOM   2157  N   ASP B 284      15.685  20.338 -15.818  1.00 91.07           N  
ATOM   2158  CA  ASP B 284      16.733  19.353 -15.571  1.00 91.07           C  
ATOM   2159  C   ASP B 284      16.164  18.100 -14.909  1.00 91.07           C  
ATOM   2160  CB  ASP B 284      17.838  19.952 -14.699  1.00 91.07           C  
ATOM   2161  O   ASP B 284      16.524  16.979 -15.277  1.00 91.07           O  
ATOM   2162  CG  ASP B 284      19.097  19.103 -14.670  1.00 91.07           C  
ATOM   2163  OD1 ASP B 284      19.710  18.886 -15.738  1.00 91.07           O  
ATOM   2164  OD2 ASP B 284      19.478  18.646 -13.571  1.00 91.07           O  
ATOM   2165  N   VAL B 285      15.304  18.306 -14.004  1.00 92.54           N  
ATOM   2166  CA  VAL B 285      14.667  17.221 -13.265  1.00 92.54           C  
ATOM   2167  C   VAL B 285      13.815  16.380 -14.213  1.00 92.54           C  
ATOM   2168  CB  VAL B 285      13.800  17.758 -12.104  1.00 92.54           C  
ATOM   2169  O   VAL B 285      13.911  15.151 -14.218  1.00 92.54           O  
ATOM   2170  CG1 VAL B 285      12.880  16.663 -11.566  1.00 92.54           C  
ATOM   2171  CG2 VAL B 285      14.685  18.312 -10.989  1.00 92.54           C  
ATOM   2172  N   ILE B 286      13.041  17.040 -15.042  1.00 91.53           N  
ATOM   2173  CA  ILE B 286      12.152  16.375 -15.989  1.00 91.53           C  
ATOM   2174  C   ILE B 286      12.977  15.595 -17.011  1.00 91.53           C  
ATOM   2175  CB  ILE B 286      11.230  17.387 -16.705  1.00 91.53           C  
ATOM   2176  O   ILE B 286      12.716  14.415 -17.258  1.00 91.53           O  
ATOM   2177  CG1 ILE B 286      10.192  17.948 -15.726  1.00 91.53           C  
ATOM   2178  CG2 ILE B 286      10.548  16.736 -17.912  1.00 91.53           C  
ATOM   2179  CD1 ILE B 286       9.402  19.130 -16.272  1.00 91.53           C  
ATOM   2180  N   ARG B 287      13.959  16.231 -17.524  1.00 90.53           N  
ATOM   2181  CA  ARG B 287      14.802  15.583 -18.524  1.00 90.53           C  
ATOM   2182  C   ARG B 287      15.543  14.392 -17.926  1.00 90.53           C  
ATOM   2183  CB  ARG B 287      15.803  16.581 -19.111  1.00 90.53           C  
ATOM   2184  O   ARG B 287      15.681  13.352 -18.573  1.00 90.53           O  
ATOM   2185  CG  ARG B 287      16.638  16.018 -20.250  1.00 90.53           C  
ATOM   2186  CD  ARG B 287      17.416  17.110 -20.972  1.00 90.53           C  
ATOM   2187  NE  ARG B 287      18.211  16.568 -22.071  1.00 90.53           N  
ATOM   2188  NH1 ARG B 287      19.041  18.614 -22.752  1.00 90.53           N  
ATOM   2189  NH2 ARG B 287      19.647  16.700 -23.858  1.00 90.53           N  
ATOM   2190  CZ  ARG B 287      18.964  17.295 -22.891  1.00 90.53           C  
ATOM   2191  N   GLY B 288      16.080  14.602 -16.741  1.00 93.72           N  
ATOM   2192  CA  GLY B 288      16.751  13.499 -16.072  1.00 93.72           C  
ATOM   2193  C   GLY B 288      15.885  12.261 -15.947  1.00 93.72           C  
ATOM   2194  O   GLY B 288      16.317  11.157 -16.287  1.00 93.72           O  
ATOM   2195  N   LYS B 289      14.660  12.416 -15.496  1.00 94.03           N  
ATOM   2196  CA  LYS B 289      13.741  11.294 -15.335  1.00 94.03           C  
ATOM   2197  C   LYS B 289      13.358  10.698 -16.686  1.00 94.03           C  
ATOM   2198  CB  LYS B 289      12.484  11.732 -14.581  1.00 94.03           C  
ATOM   2199  O   LYS B 289      13.379   9.477 -16.861  1.00 94.03           O  
ATOM   2200  CG  LYS B 289      11.640  10.578 -14.061  1.00 94.03           C  
ATOM   2201  CD  LYS B 289      10.550  11.065 -13.115  1.00 94.03           C  
ATOM   2202  CE  LYS B 289       9.744   9.905 -12.546  1.00 94.03           C  
ATOM   2203  NZ  LYS B 289       8.688  10.376 -11.600  1.00 94.03           N  
ATOM   2204  N   TYR B 290      13.131  11.485 -17.630  1.00 91.01           N  
ATOM   2205  CA  TYR B 290      12.726  11.053 -18.963  1.00 91.01           C  
ATOM   2206  C   TYR B 290      13.823  10.230 -19.627  1.00 91.01           C  
ATOM   2207  CB  TYR B 290      12.378  12.262 -19.838  1.00 91.01           C  
ATOM   2208  O   TYR B 290      13.563   9.144 -20.151  1.00 91.01           O  
ATOM   2209  CG  TYR B 290      12.082  11.906 -21.274  1.00 91.01           C  
ATOM   2210  CD1 TYR B 290      13.044  12.076 -22.267  1.00 91.01           C  
ATOM   2211  CD2 TYR B 290      10.839  11.400 -21.642  1.00 91.01           C  
ATOM   2212  CE1 TYR B 290      12.774  11.752 -23.593  1.00 91.01           C  
ATOM   2213  CE2 TYR B 290      10.559  11.072 -22.964  1.00 91.01           C  
ATOM   2214  OH  TYR B 290      11.259  10.928 -25.242  1.00 91.01           O  
ATOM   2215  CZ  TYR B 290      11.531  11.251 -23.931  1.00 91.01           C  
ATOM   2216  N   GLU B 291      14.998  10.739 -19.640  1.00 92.63           N  
ATOM   2217  CA  GLU B 291      16.106  10.066 -20.309  1.00 92.63           C  
ATOM   2218  C   GLU B 291      16.433   8.737 -19.634  1.00 92.63           C  
ATOM   2219  CB  GLU B 291      17.346  10.964 -20.331  1.00 92.63           C  
ATOM   2220  O   GLU B 291      16.810   7.772 -20.302  1.00 92.63           O  
ATOM   2221  CG  GLU B 291      17.180  12.222 -21.170  1.00 92.63           C  
ATOM   2222  CD  GLU B 291      17.273  11.963 -22.666  1.00 92.63           C  
ATOM   2223  OE1 GLU B 291      16.990  12.888 -23.461  1.00 92.63           O  
ATOM   2224  OE2 GLU B 291      17.630  10.825 -23.045  1.00 92.63           O  
ATOM   2225  N   LEU B 292      16.333   8.715 -18.315  1.00 95.78           N  
ATOM   2226  CA  LEU B 292      16.528   7.444 -17.628  1.00 95.78           C  
ATOM   2227  C   LEU B 292      15.452   6.439 -18.027  1.00 95.78           C  
ATOM   2228  CB  LEU B 292      16.516   7.647 -16.111  1.00 95.78           C  
ATOM   2229  O   LEU B 292      15.746   5.261 -18.241  1.00 95.78           O  
ATOM   2230  CG  LEU B 292      17.751   8.317 -15.506  1.00 95.78           C  
ATOM   2231  CD1 LEU B 292      17.561   8.524 -14.007  1.00 95.78           C  
ATOM   2232  CD2 LEU B 292      19.000   7.486 -15.782  1.00 95.78           C  
ATOM   2233  N   GLN B 293      14.236   6.875 -18.143  1.00 92.66           N  
ATOM   2234  CA  GLN B 293      13.159   5.987 -18.567  1.00 92.66           C  
ATOM   2235  C   GLN B 293      13.375   5.504 -19.998  1.00 92.66           C  
ATOM   2236  CB  GLN B 293      11.805   6.689 -18.449  1.00 92.66           C  
ATOM   2237  O   GLN B 293      13.102   4.344 -20.315  1.00 92.66           O  
ATOM   2238  CG  GLN B 293      11.323   6.860 -17.014  1.00 92.66           C  
ATOM   2239  CD  GLN B 293      10.016   7.623 -16.921  1.00 92.66           C  
ATOM   2240  NE2 GLN B 293       9.184   7.259 -15.950  1.00 92.66           N  
ATOM   2241  OE1 GLN B 293       9.755   8.533 -17.714  1.00 92.66           O  
ATOM   2242  N   ASP B 294      13.861   6.362 -20.814  1.00 89.72           N  
ATOM   2243  CA  ASP B 294      14.174   5.994 -22.191  1.00 89.72           C  
ATOM   2244  C   ASP B 294      15.264   4.925 -22.239  1.00 89.72           C  
ATOM   2245  CB  ASP B 294      14.607   7.224 -22.991  1.00 89.72           C  
ATOM   2246  O   ASP B 294      15.324   4.135 -23.183  1.00 89.72           O  
ATOM   2247  CG  ASP B 294      14.575   6.997 -24.492  1.00 89.72           C  
ATOM   2248  OD1 ASP B 294      13.533   6.550 -25.019  1.00 89.72           O  
ATOM   2249  OD2 ASP B 294      15.601   7.265 -25.153  1.00 89.72           O  
ATOM   2250  N   LEU B 295      16.100   4.954 -21.244  1.00 93.36           N  
ATOM   2251  CA  LEU B 295      17.173   3.969 -21.161  1.00 93.36           C  
ATOM   2252  C   LEU B 295      16.667   2.664 -20.556  1.00 93.36           C  
ATOM   2253  CB  LEU B 295      18.338   4.513 -20.331  1.00 93.36           C  
ATOM   2254  O   LEU B 295      17.426   1.702 -20.420  1.00 93.36           O  
ATOM   2255  CG  LEU B 295      19.164   5.630 -20.971  1.00 93.36           C  
ATOM   2256  CD1 LEU B 295      20.133   6.222 -19.953  1.00 93.36           C  
ATOM   2257  CD2 LEU B 295      19.915   5.108 -22.191  1.00 93.36           C  
ATOM   2258  N   GLY B 296      15.448   2.649 -20.120  1.00 92.55           N  
ATOM   2259  CA  GLY B 296      14.879   1.408 -19.619  1.00 92.55           C  
ATOM   2260  C   GLY B 296      14.664   1.413 -18.118  1.00 92.55           C  
ATOM   2261  O   GLY B 296      14.261   0.401 -17.539  1.00 92.55           O  
ATOM   2262  N   VAL B 297      14.923   2.537 -17.443  1.00 96.33           N  
ATOM   2263  CA  VAL B 297      14.667   2.628 -16.009  1.00 96.33           C  
ATOM   2264  C   VAL B 297      13.164   2.726 -15.758  1.00 96.33           C  
ATOM   2265  CB  VAL B 297      15.393   3.837 -15.378  1.00 96.33           C  
ATOM   2266  O   VAL B 297      12.471   3.521 -16.398  1.00 96.33           O  
ATOM   2267  CG1 VAL B 297      15.111   3.914 -13.879  1.00 96.33           C  
ATOM   2268  CG2 VAL B 297      16.895   3.752 -15.639  1.00 96.33           C  
ATOM   2269  N   ARG B 298      12.669   2.005 -14.852  1.00 94.37           N  
ATOM   2270  CA  ARG B 298      11.240   1.951 -14.558  1.00 94.37           C  
ATOM   2271  C   ARG B 298      10.963   2.349 -13.113  1.00 94.37           C  
ATOM   2272  CB  ARG B 298      10.688   0.550 -14.831  1.00 94.37           C  
ATOM   2273  O   ARG B 298      11.890   2.472 -12.309  1.00 94.37           O  
ATOM   2274  CG  ARG B 298      10.686   0.164 -16.301  1.00 94.37           C  
ATOM   2275  CD  ARG B 298       9.904  -1.119 -16.547  1.00 94.37           C  
ATOM   2276  NE  ARG B 298       8.523  -1.005 -16.084  1.00 94.37           N  
ATOM   2277  NH1 ARG B 298       8.035  -3.248 -16.339  1.00 94.37           N  
ATOM   2278  NH2 ARG B 298       6.434  -1.803 -15.562  1.00 94.37           N  
ATOM   2279  CZ  ARG B 298       7.667  -2.019 -15.996  1.00 94.37           C  
ATOM   2280  N   GLU B 299       9.638   2.628 -12.910  1.00 95.48           N  
ATOM   2281  CA  GLU B 299       9.174   2.750 -11.532  1.00 95.48           C  
ATOM   2282  C   GLU B 299       9.339   1.435 -10.775  1.00 95.48           C  
ATOM   2283  CB  GLU B 299       7.711   3.198 -11.494  1.00 95.48           C  
ATOM   2284  O   GLU B 299       9.416   0.367 -11.386  1.00 95.48           O  
ATOM   2285  CG  GLU B 299       7.473   4.572 -12.105  1.00 95.48           C  
ATOM   2286  CD  GLU B 299       6.035   5.047 -11.970  1.00 95.48           C  
ATOM   2287  OE1 GLU B 299       5.673   6.070 -12.594  1.00 95.48           O  
ATOM   2288  OE2 GLU B 299       5.264   4.392 -11.233  1.00 95.48           O  
ATOM   2289  N   PRO B 300       9.519   1.457  -9.430  1.00 96.65           N  
ATOM   2290  CA  PRO B 300       9.058   2.607  -8.650  1.00 96.65           C  
ATOM   2291  C   PRO B 300      10.208   3.456  -8.114  1.00 96.65           C  
ATOM   2292  CB  PRO B 300       8.274   1.964  -7.503  1.00 96.65           C  
ATOM   2293  O   PRO B 300       9.989   4.578  -7.650  1.00 96.65           O  
ATOM   2294  CG  PRO B 300       8.994   0.685  -7.219  1.00 96.65           C  
ATOM   2295  CD  PRO B 300       9.448   0.094  -8.522  1.00 96.65           C  
ATOM   2296  N   ASN B 301      11.440   2.967  -8.126  1.00 98.34           N  
ATOM   2297  CA  ASN B 301      12.523   3.640  -7.416  1.00 98.34           C  
ATOM   2298  C   ASN B 301      12.882   4.970  -8.072  1.00 98.34           C  
ATOM   2299  CB  ASN B 301      13.755   2.737  -7.336  1.00 98.34           C  
ATOM   2300  O   ASN B 301      13.304   5.908  -7.394  1.00 98.34           O  
ATOM   2301  CG  ASN B 301      13.605   1.633  -6.308  1.00 98.34           C  
ATOM   2302  ND2 ASN B 301      13.470   0.399  -6.779  1.00 98.34           N  
ATOM   2303  OD1 ASN B 301      13.608   1.887  -5.101  1.00 98.34           O  
ATOM   2304  N   ILE B 302      12.604   5.106  -9.332  1.00 97.77           N  
ATOM   2305  CA  ILE B 302      12.909   6.322 -10.077  1.00 97.77           C  
ATOM   2306  C   ILE B 302      12.035   7.469  -9.574  1.00 97.77           C  
ATOM   2307  CB  ILE B 302      12.706   6.121 -11.596  1.00 97.77           C  
ATOM   2308  O   ILE B 302      12.277   8.633  -9.903  1.00 97.77           O  
ATOM   2309  CG1 ILE B 302      13.351   7.271 -12.378  1.00 97.77           C  
ATOM   2310  CG2 ILE B 302      11.217   5.998 -11.930  1.00 97.77           C  
ATOM   2311  CD1 ILE B 302      13.414   7.039 -13.881  1.00 97.77           C  
ATOM   2312  N   ASN B 303      11.047   7.136  -8.784  1.00 97.57           N  
ATOM   2313  CA  ASN B 303      10.149   8.152  -8.247  1.00 97.57           C  
ATOM   2314  C   ASN B 303      10.758   8.856  -7.038  1.00 97.57           C  
ATOM   2315  CB  ASN B 303       8.799   7.534  -7.876  1.00 97.57           C  
ATOM   2316  O   ASN B 303      10.132   9.736  -6.445  1.00 97.57           O  
ATOM   2317  CG  ASN B 303       7.978   7.153  -9.092  1.00 97.57           C  
ATOM   2318  ND2 ASN B 303       6.990   6.288  -8.893  1.00 97.57           N  
ATOM   2319  OD1 ASN B 303       8.230   7.630 -10.201  1.00 97.57           O  
ATOM   2320  N   HIS B 304      11.915   8.521  -6.686  1.00 98.36           N  
ATOM   2321  CA  HIS B 304      12.714   9.280  -5.731  1.00 98.36           C  
ATOM   2322  C   HIS B 304      13.634  10.266  -6.443  1.00 98.36           C  
ATOM   2323  CB  HIS B 304      13.536   8.336  -4.852  1.00 98.36           C  
ATOM   2324  O   HIS B 304      13.868  10.144  -7.648  1.00 98.36           O  
ATOM   2325  CG  HIS B 304      12.713   7.551  -3.880  1.00 98.36           C  
ATOM   2326  CD2 HIS B 304      11.768   6.603  -4.079  1.00 98.36           C  
ATOM   2327  ND1 HIS B 304      12.819   7.712  -2.516  1.00 98.36           N  
ATOM   2328  CE1 HIS B 304      11.972   6.892  -1.915  1.00 98.36           C  
ATOM   2329  NE2 HIS B 304      11.322   6.208  -2.841  1.00 98.36           N  
ATOM   2330  N   TYR B 305      14.119  11.255  -5.706  1.00 96.82           N  
ATOM   2331  CA  TYR B 305      15.089  12.207  -6.234  1.00 96.82           C  
ATOM   2332  C   TYR B 305      16.286  12.341  -5.301  1.00 96.82           C  
ATOM   2333  CB  TYR B 305      14.438  13.577  -6.447  1.00 96.82           C  
ATOM   2334  O   TYR B 305      16.122  12.520  -4.092  1.00 96.82           O  
ATOM   2335  CG  TYR B 305      15.306  14.551  -7.205  1.00 96.82           C  
ATOM   2336  CD1 TYR B 305      15.920  15.620  -6.555  1.00 96.82           C  
ATOM   2337  CD2 TYR B 305      15.513  14.406  -8.573  1.00 96.82           C  
ATOM   2338  CE1 TYR B 305      16.719  16.521  -7.251  1.00 96.82           C  
ATOM   2339  CE2 TYR B 305      16.310  15.302  -9.278  1.00 96.82           C  
ATOM   2340  OH  TYR B 305      17.699  17.243  -9.303  1.00 96.82           O  
ATOM   2341  CZ  TYR B 305      16.909  16.354  -8.609  1.00 96.82           C  
ATOM   2342  N   VAL B 306      17.406  12.251  -5.820  1.00 95.63           N  
ATOM   2343  CA  VAL B 306      18.655  12.492  -5.103  1.00 95.63           C  
ATOM   2344  C   VAL B 306      19.285  13.796  -5.587  1.00 95.63           C  
ATOM   2345  CB  VAL B 306      19.647  11.321  -5.283  1.00 95.63           C  
ATOM   2346  O   VAL B 306      19.657  13.916  -6.757  1.00 95.63           O  
ATOM   2347  CG1 VAL B 306      21.010  11.673  -4.692  1.00 95.63           C  
ATOM   2348  CG2 VAL B 306      19.094  10.050  -4.641  1.00 95.63           C  
ATOM   2349  N   TYR B 307      19.464  14.734  -4.708  1.00 91.35           N  
ATOM   2350  CA  TYR B 307      19.985  16.046  -5.076  1.00 91.35           C  
ATOM   2351  C   TYR B 307      21.455  15.959  -5.468  1.00 91.35           C  
ATOM   2352  CB  TYR B 307      19.809  17.037  -3.922  1.00 91.35           C  
ATOM   2353  O   TYR B 307      22.271  15.413  -4.722  1.00 91.35           O  
ATOM   2354  CG  TYR B 307      18.367  17.332  -3.589  1.00 91.35           C  
ATOM   2355  CD1 TYR B 307      17.613  18.199  -4.377  1.00 91.35           C  
ATOM   2356  CD2 TYR B 307      17.755  16.746  -2.486  1.00 91.35           C  
ATOM   2357  CE1 TYR B 307      16.284  18.476  -4.073  1.00 91.35           C  
ATOM   2358  CE2 TYR B 307      16.427  17.015  -2.173  1.00 91.35           C  
ATOM   2359  OH  TYR B 307      14.385  18.150  -2.666  1.00 91.35           O  
ATOM   2360  CZ  TYR B 307      15.700  17.879  -2.971  1.00 91.35           C  
ATOM   2361  N   PRO B 308      21.728  16.592  -6.603  1.00 90.34           N  
ATOM   2362  CA  PRO B 308      23.156  16.766  -6.877  1.00 90.34           C  
ATOM   2363  C   PRO B 308      23.857  17.631  -5.833  1.00 90.34           C  
ATOM   2364  CB  PRO B 308      23.171  17.446  -8.249  1.00 90.34           C  
ATOM   2365  O   PRO B 308      23.311  18.651  -5.404  1.00 90.34           O  
ATOM   2366  CG  PRO B 308      21.861  17.082  -8.870  1.00 90.34           C  
ATOM   2367  CD  PRO B 308      20.823  17.011  -7.787  1.00 90.34           C  
ATOM   2368  N   SER B 309      24.915  17.164  -5.356  1.00 83.39           N  
ATOM   2369  CA  SER B 309      25.739  17.844  -4.362  1.00 83.39           C  
ATOM   2370  C   SER B 309      25.000  17.985  -3.035  1.00 83.39           C  
ATOM   2371  CB  SER B 309      26.163  19.223  -4.869  1.00 83.39           C  
ATOM   2372  O   SER B 309      25.489  18.643  -2.114  1.00 83.39           O  
ATOM   2373  OG  SER B 309      26.881  19.113  -6.085  1.00 83.39           O  
ATOM   2374  N   GLY B 310      23.856  17.427  -2.982  1.00 77.32           N  
ATOM   2375  CA  GLY B 310      23.103  17.408  -1.738  1.00 77.32           C  
ATOM   2376  C   GLY B 310      22.407  18.724  -1.443  1.00 77.32           C  
ATOM   2377  O   GLY B 310      21.834  18.901  -0.366  1.00 77.32           O  
ATOM   2378  N   ASN B 311      22.370  19.671  -2.338  1.00 75.18           N  
ATOM   2379  CA  ASN B 311      21.816  21.001  -2.106  1.00 75.18           C  
ATOM   2380  C   ASN B 311      20.420  21.140  -2.706  1.00 75.18           C  
ATOM   2381  CB  ASN B 311      22.747  22.076  -2.671  1.00 75.18           C  
ATOM   2382  O   ASN B 311      20.158  20.641  -3.801  1.00 75.18           O  
ATOM   2383  CG  ASN B 311      24.077  22.138  -1.946  1.00 75.18           C  
ATOM   2384  ND2 ASN B 311      25.128  22.513  -2.666  1.00 75.18           N  
ATOM   2385  OD1 ASN B 311      24.159  21.850  -0.749  1.00 75.18           O  
ATOM   2386  N   TYR B 312      19.496  21.649  -1.861  1.00 74.33           N  
ATOM   2387  CA  TYR B 312      18.154  21.917  -2.366  1.00 74.33           C  
ATOM   2388  C   TYR B 312      17.670  23.292  -1.922  1.00 74.33           C  
ATOM   2389  CB  TYR B 312      17.175  20.840  -1.890  1.00 74.33           C  
ATOM   2390  O   TYR B 312      18.212  23.874  -0.979  1.00 74.33           O  
ATOM   2391  CG  TYR B 312      16.994  20.803  -0.392  1.00 74.33           C  
ATOM   2392  CD1 TYR B 312      17.876  20.092   0.418  1.00 74.33           C  
ATOM   2393  CD2 TYR B 312      15.941  21.478   0.215  1.00 74.33           C  
ATOM   2394  CE1 TYR B 312      17.712  20.053   1.799  1.00 74.33           C  
ATOM   2395  CE2 TYR B 312      15.767  21.446   1.595  1.00 74.33           C  
ATOM   2396  OH  TYR B 312      16.489  20.698   3.744  1.00 74.33           O  
ATOM   2397  CZ  TYR B 312      16.656  20.733   2.377  1.00 74.33           C  
ATOM   2398  N   ALA B 313      16.793  23.802  -2.726  1.00 73.06           N  
ATOM   2399  CA  ALA B 313      16.022  24.984  -2.350  1.00 73.06           C  
ATOM   2400  C   ALA B 313      14.610  24.601  -1.913  1.00 73.06           C  
ATOM   2401  CB  ALA B 313      15.967  25.974  -3.510  1.00 73.06           C  
ATOM   2402  O   ALA B 313      13.950  23.791  -2.567  1.00 73.06           O  
ATOM   2403  N   GLN B 314      14.256  25.140  -0.759  1.00 75.85           N  
ATOM   2404  CA  GLN B 314      12.930  24.821  -0.241  1.00 75.85           C  
ATOM   2405  C   GLN B 314      11.852  25.089  -1.286  1.00 75.85           C  
ATOM   2406  CB  GLN B 314      12.642  25.622   1.030  1.00 75.85           C  
ATOM   2407  O   GLN B 314      10.880  24.337  -1.391  1.00 75.85           O  
ATOM   2408  CG  GLN B 314      11.366  25.203   1.746  1.00 75.85           C  
ATOM   2409  CD  GLN B 314      11.418  23.772   2.249  1.00 75.85           C  
ATOM   2410  NE2 GLN B 314      10.304  23.059   2.126  1.00 75.85           N  
ATOM   2411  OE1 GLN B 314      12.452  23.312   2.743  1.00 75.85           O  
ATOM   2412  N   GLU B 315      12.078  26.015  -2.122  1.00 78.49           N  
ATOM   2413  CA  GLU B 315      11.098  26.403  -3.131  1.00 78.49           C  
ATOM   2414  C   GLU B 315      10.964  25.333  -4.211  1.00 78.49           C  
ATOM   2415  CB  GLU B 315      11.480  27.744  -3.764  1.00 78.49           C  
ATOM   2416  O   GLU B 315       9.982  25.314  -4.955  1.00 78.49           O  
ATOM   2417  CG  GLU B 315      11.371  28.926  -2.812  1.00 78.49           C  
ATOM   2418  CD  GLU B 315      11.894  30.224  -3.406  1.00 78.49           C  
ATOM   2419  OE1 GLU B 315      11.914  31.253  -2.692  1.00 78.49           O  
ATOM   2420  OE2 GLU B 315      12.286  30.213  -4.594  1.00 78.49           O  
ATOM   2421  N   SER B 316      11.930  24.520  -4.227  1.00 84.48           N  
ATOM   2422  CA  SER B 316      11.896  23.504  -5.273  1.00 84.48           C  
ATOM   2423  C   SER B 316      11.035  22.315  -4.861  1.00 84.48           C  
ATOM   2424  CB  SER B 316      13.310  23.029  -5.606  1.00 84.48           C  
ATOM   2425  O   SER B 316      10.667  21.488  -5.698  1.00 84.48           O  
ATOM   2426  OG  SER B 316      13.837  22.239  -4.554  1.00 84.48           O  
ATOM   2427  N   ILE B 317      10.708  22.224  -3.636  1.00 88.05           N  
ATOM   2428  CA  ILE B 317      10.032  21.040  -3.116  1.00 88.05           C  
ATOM   2429  C   ILE B 317       8.665  20.894  -3.780  1.00 88.05           C  
ATOM   2430  CB  ILE B 317       9.878  21.106  -1.580  1.00 88.05           C  
ATOM   2431  O   ILE B 317       8.265  19.789  -4.155  1.00 88.05           O  
ATOM   2432  CG1 ILE B 317      11.224  20.841  -0.897  1.00 88.05           C  
ATOM   2433  CG2 ILE B 317       8.816  20.111  -1.102  1.00 88.05           C  
ATOM   2434  CD1 ILE B 317      11.214  21.087   0.606  1.00 88.05           C  
ATOM   2435  N   ASP B 318       7.972  21.962  -3.931  1.00 89.58           N  
ATOM   2436  CA  ASP B 318       6.677  21.897  -4.601  1.00 89.58           C  
ATOM   2437  C   ASP B 318       6.822  21.372  -6.028  1.00 89.58           C  
ATOM   2438  CB  ASP B 318       6.009  23.273  -4.613  1.00 89.58           C  
ATOM   2439  O   ASP B 318       6.062  20.499  -6.454  1.00 89.58           O  
ATOM   2440  CG  ASP B 318       5.478  23.686  -3.252  1.00 89.58           C  
ATOM   2441  OD1 ASP B 318       5.411  22.835  -2.339  1.00 89.58           O  
ATOM   2442  OD2 ASP B 318       5.119  24.873  -3.091  1.00 89.58           O  
ATOM   2443  N   MET B 319       7.805  21.932  -6.647  1.00 90.09           N  
ATOM   2444  CA  MET B 319       8.072  21.485  -8.011  1.00 90.09           C  
ATOM   2445  C   MET B 319       8.463  20.011  -8.034  1.00 90.09           C  
ATOM   2446  CB  MET B 319       9.177  22.329  -8.648  1.00 90.09           C  
ATOM   2447  O   MET B 319       7.938  19.238  -8.837  1.00 90.09           O  
ATOM   2448  CG  MET B 319       9.572  21.871 -10.042  1.00 90.09           C  
ATOM   2449  SD  MET B 319      10.750  20.464 -10.013  1.00 90.09           S  
ATOM   2450  CE  MET B 319      12.183  21.262  -9.239  1.00 90.09           C  
ATOM   2451  N   LEU B 320       9.320  19.570  -7.195  1.00 93.12           N  
ATOM   2452  CA  LEU B 320       9.811  18.197  -7.157  1.00 93.12           C  
ATOM   2453  C   LEU B 320       8.674  17.221  -6.872  1.00 93.12           C  
ATOM   2454  CB  LEU B 320      10.905  18.048  -6.097  1.00 93.12           C  
ATOM   2455  O   LEU B 320       8.674  16.097  -7.379  1.00 93.12           O  
ATOM   2456  CG  LEU B 320      12.286  18.592  -6.467  1.00 93.12           C  
ATOM   2457  CD1 LEU B 320      13.241  18.461  -5.285  1.00 93.12           C  
ATOM   2458  CD2 LEU B 320      12.837  17.866  -7.689  1.00 93.12           C  
ATOM   2459  N   SER B 321       7.739  17.684  -6.111  1.00 94.70           N  
ATOM   2460  CA  SER B 321       6.639  16.815  -5.707  1.00 94.70           C  
ATOM   2461  C   SER B 321       5.750  16.460  -6.895  1.00 94.70           C  
ATOM   2462  CB  SER B 321       5.802  17.481  -4.615  1.00 94.70           C  
ATOM   2463  O   SER B 321       4.963  15.514  -6.827  1.00 94.70           O  
ATOM   2464  OG  SER B 321       5.000  18.517  -5.157  1.00 94.70           O  
ATOM   2465  N   ASN B 322       5.859  17.155  -7.978  1.00 93.00           N  
ATOM   2466  CA  ASN B 322       5.109  16.849  -9.191  1.00 93.00           C  
ATOM   2467  C   ASN B 322       5.685  15.635  -9.915  1.00 93.00           C  
ATOM   2468  CB  ASN B 322       5.082  18.060 -10.126  1.00 93.00           C  
ATOM   2469  O   ASN B 322       5.022  15.042 -10.767  1.00 93.00           O  
ATOM   2470  CG  ASN B 322       4.239  19.197  -9.583  1.00 93.00           C  
ATOM   2471  ND2 ASN B 322       4.706  20.425  -9.774  1.00 93.00           N  
ATOM   2472  OD1 ASN B 322       3.177  18.973  -8.997  1.00 93.00           O  
ATOM   2473  N   TYR B 323       6.893  15.297  -9.500  1.00 94.27           N  
ATOM   2474  CA  TYR B 323       7.570  14.291 -10.310  1.00 94.27           C  
ATOM   2475  C   TYR B 323       8.127  13.172  -9.438  1.00 94.27           C  
ATOM   2476  CB  TYR B 323       8.700  14.929 -11.125  1.00 94.27           C  
ATOM   2477  O   TYR B 323       8.598  12.153  -9.950  1.00 94.27           O  
ATOM   2478  CG  TYR B 323       8.271  16.147 -11.907  1.00 94.27           C  
ATOM   2479  CD1 TYR B 323       7.483  16.024 -13.049  1.00 94.27           C  
ATOM   2480  CD2 TYR B 323       8.655  17.422 -11.506  1.00 94.27           C  
ATOM   2481  CE1 TYR B 323       7.087  17.143 -13.773  1.00 94.27           C  
ATOM   2482  CE2 TYR B 323       8.265  18.549 -12.223  1.00 94.27           C  
ATOM   2483  OH  TYR B 323       7.093  19.511 -14.067  1.00 94.27           O  
ATOM   2484  CZ  TYR B 323       7.482  18.399 -13.353  1.00 94.27           C  
ATOM   2485  N   HIS B 324       8.091  13.334  -8.171  1.00 97.32           N  
ATOM   2486  CA  HIS B 324       8.704  12.385  -7.249  1.00 97.32           C  
ATOM   2487  C   HIS B 324       7.887  12.256  -5.967  1.00 97.32           C  
ATOM   2488  CB  HIS B 324      10.136  12.809  -6.918  1.00 97.32           C  
ATOM   2489  O   HIS B 324       7.020  13.089  -5.692  1.00 97.32           O  
ATOM   2490  CG  HIS B 324      11.002  12.991  -8.124  1.00 97.32           C  
ATOM   2491  CD2 HIS B 324      11.771  12.112  -8.807  1.00 97.32           C  
ATOM   2492  ND1 HIS B 324      11.145  14.205  -8.760  1.00 97.32           N  
ATOM   2493  CE1 HIS B 324      11.967  14.063  -9.786  1.00 97.32           C  
ATOM   2494  NE2 HIS B 324      12.362  12.802  -9.836  1.00 97.32           N  
ATOM   2495  N   VAL B 325       8.237  11.243  -5.150  1.00 97.65           N  
ATOM   2496  CA  VAL B 325       7.487  11.028  -3.918  1.00 97.65           C  
ATOM   2497  C   VAL B 325       8.374  11.330  -2.713  1.00 97.65           C  
ATOM   2498  CB  VAL B 325       6.942   9.584  -3.830  1.00 97.65           C  
ATOM   2499  O   VAL B 325       7.876  11.534  -1.603  1.00 97.65           O  
ATOM   2500  CG1 VAL B 325       5.938   9.317  -4.950  1.00 97.65           C  
ATOM   2501  CG2 VAL B 325       8.090   8.577  -3.886  1.00 97.65           C  
ATOM   2502  N   MET B 326       9.634  11.384  -2.887  1.00 97.77           N  
ATOM   2503  CA  MET B 326      10.583  11.565  -1.792  1.00 97.77           C  
ATOM   2504  C   MET B 326      11.938  12.028  -2.317  1.00 97.77           C  
ATOM   2505  CB  MET B 326      10.745  10.267  -0.999  1.00 97.77           C  
ATOM   2506  O   MET B 326      12.334  11.668  -3.427  1.00 97.77           O  
ATOM   2507  CG  MET B 326      11.582  10.419   0.260  1.00 97.77           C  
ATOM   2508  SD  MET B 326      11.632   8.881   1.260  1.00 97.77           S  
ATOM   2509  CE  MET B 326       9.923   8.838   1.868  1.00 97.77           C  
ATOM   2510  N   SER B 327      12.696  12.825  -1.506  1.00 95.34           N  
ATOM   2511  CA  SER B 327      14.009  13.301  -1.928  1.00 95.34           C  
ATOM   2512  C   SER B 327      15.062  13.043  -0.855  1.00 95.34           C  
ATOM   2513  CB  SER B 327      13.959  14.794  -2.256  1.00 95.34           C  
ATOM   2514  O   SER B 327      14.726  12.828   0.312  1.00 95.34           O  
ATOM   2515  OG  SER B 327      13.709  15.557  -1.089  1.00 95.34           O  
ATOM   2516  N   TRP B 328      16.289  13.116  -1.306  1.00 94.32           N  
ATOM   2517  CA  TRP B 328      17.441  12.810  -0.464  1.00 94.32           C  
ATOM   2518  C   TRP B 328      18.577  13.795  -0.717  1.00 94.32           C  
ATOM   2519  CB  TRP B 328      17.924  11.378  -0.713  1.00 94.32           C  
ATOM   2520  O   TRP B 328      18.993  13.992  -1.861  1.00 94.32           O  
ATOM   2521  CG  TRP B 328      16.887  10.330  -0.443  1.00 94.32           C  
ATOM   2522  CD1 TRP B 328      15.930   9.875  -1.307  1.00 94.32           C  
ATOM   2523  CD2 TRP B 328      16.700   9.609   0.779  1.00 94.32           C  
ATOM   2524  CE2 TRP B 328      15.611   8.731   0.584  1.00 94.32           C  
ATOM   2525  CE3 TRP B 328      17.349   9.619   2.021  1.00 94.32           C  
ATOM   2526  NE1 TRP B 328      15.159   8.913  -0.696  1.00 94.32           N  
ATOM   2527  CH2 TRP B 328      15.808   7.901   2.791  1.00 94.32           C  
ATOM   2528  CZ2 TRP B 328      15.156   7.871   1.586  1.00 94.32           C  
ATOM   2529  CZ3 TRP B 328      16.895   8.763   3.017  1.00 94.32           C  
ATOM   2530  N   GLY B 329      18.997  14.369   0.369  1.00 88.92           N  
ATOM   2531  CA  GLY B 329      20.152  15.252   0.333  1.00 88.92           C  
ATOM   2532  C   GLY B 329      21.303  14.765   1.193  1.00 88.92           C  
ATOM   2533  O   GLY B 329      21.366  13.585   1.544  1.00 88.92           O  
ATOM   2534  N   THR B 330      22.295  15.629   1.316  1.00 83.88           N  
ATOM   2535  CA  THR B 330      23.435  15.329   2.176  1.00 83.88           C  
ATOM   2536  C   THR B 330      23.545  16.352   3.303  1.00 83.88           C  
ATOM   2537  CB  THR B 330      24.748  15.303   1.373  1.00 83.88           C  
ATOM   2538  O   THR B 330      23.046  17.473   3.183  1.00 83.88           O  
ATOM   2539  CG2 THR B 330      24.690  14.266   0.256  1.00 83.88           C  
ATOM   2540  OG1 THR B 330      24.977  16.595   0.798  1.00 83.88           O  
ATOM   2541  N   GLY B 331      23.939  15.682   4.403  1.00 68.48           N  
ATOM   2542  CA  GLY B 331      24.290  16.605   5.470  1.00 68.48           C  
ATOM   2543  C   GLY B 331      25.656  17.239   5.285  1.00 68.48           C  
ATOM   2544  O   GLY B 331      26.315  17.020   4.266  1.00 68.48           O  
ATOM   2545  N   ALA B 332      26.126  18.074   5.967  1.00 57.87           N  
ATOM   2546  CA  ALA B 332      27.491  18.587   5.885  1.00 57.87           C  
ATOM   2547  C   ALA B 332      28.510  17.473   6.108  1.00 57.87           C  
ATOM   2548  CB  ALA B 332      27.701  19.706   6.902  1.00 57.87           C  
ATOM   2549  O   ALA B 332      28.164  16.395   6.597  1.00 57.87           O  
ATOM   2550  N   GLU B 333      29.672  17.427   5.361  1.00 51.07           N  
ATOM   2551  CA  GLU B 333      30.767  16.473   5.215  1.00 51.07           C  
ATOM   2552  C   GLU B 333      30.938  15.631   6.476  1.00 51.07           C  
ATOM   2553  CB  GLU B 333      32.074  17.200   4.886  1.00 51.07           C  
ATOM   2554  O   GLU B 333      31.282  14.450   6.398  1.00 51.07           O  
ATOM   2555  CG  GLU B 333      32.077  17.872   3.521  1.00 51.07           C  
ATOM   2556  CD  GLU B 333      33.436  18.433   3.132  1.00 51.07           C  
ATOM   2557  OE1 GLU B 333      33.587  18.917   1.987  1.00 51.07           O  
ATOM   2558  OE2 GLU B 333      34.356  18.388   3.978  1.00 51.07           O  
ATOM   2559  N   SER B 334      31.000  16.164   7.721  1.00 46.84           N  
ATOM   2560  CA  SER B 334      31.546  15.455   8.873  1.00 46.84           C  
ATOM   2561  C   SER B 334      30.435  14.887   9.751  1.00 46.84           C  
ATOM   2562  CB  SER B 334      32.438  16.381   9.701  1.00 46.84           C  
ATOM   2563  O   SER B 334      30.643  14.636  10.939  1.00 46.84           O  
ATOM   2564  OG  SER B 334      31.721  17.531  10.116  1.00 46.84           O  
ATOM   2565  N   PHE B 335      29.224  14.677   9.176  1.00 54.65           N  
ATOM   2566  CA  PHE B 335      28.230  14.260  10.158  1.00 54.65           C  
ATOM   2567  C   PHE B 335      27.478  13.026   9.675  1.00 54.65           C  
ATOM   2568  CB  PHE B 335      27.244  15.398  10.443  1.00 54.65           C  
ATOM   2569  O   PHE B 335      27.226  12.874   8.478  1.00 54.65           O  
ATOM   2570  CG  PHE B 335      26.941  15.586  11.905  1.00 54.65           C  
ATOM   2571  CD1 PHE B 335      25.872  14.925  12.498  1.00 54.65           C  
ATOM   2572  CD2 PHE B 335      27.726  16.423  12.687  1.00 54.65           C  
ATOM   2573  CE1 PHE B 335      25.589  15.098  13.851  1.00 54.65           C  
ATOM   2574  CE2 PHE B 335      27.450  16.600  14.040  1.00 54.65           C  
ATOM   2575  CZ  PHE B 335      26.380  15.937  14.620  1.00 54.65           C  
ATOM   2576  N   ASP B 336      27.538  12.017  10.733  1.00 60.09           N  
ATOM   2577  CA  ASP B 336      26.674  10.848  10.596  1.00 60.09           C  
ATOM   2578  C   ASP B 336      25.213  11.261  10.432  1.00 60.09           C  
ATOM   2579  CB  ASP B 336      26.827   9.923  11.805  1.00 60.09           C  
ATOM   2580  O   ASP B 336      24.585  11.731  11.382  1.00 60.09           O  
ATOM   2581  CG  ASP B 336      28.113   9.117  11.776  1.00 60.09           C  
ATOM   2582  OD1 ASP B 336      28.770   9.055  10.715  1.00 60.09           O  
ATOM   2583  OD2 ASP B 336      28.471   8.535  12.823  1.00 60.09           O  
ATOM   2584  N   ALA B 337      24.724  11.348   9.246  1.00 79.51           N  
ATOM   2585  CA  ALA B 337      23.361  11.780   8.949  1.00 79.51           C  
ATOM   2586  C   ALA B 337      22.429  10.583   8.788  1.00 79.51           C  
ATOM   2587  CB  ALA B 337      23.338  12.642   7.689  1.00 79.51           C  
ATOM   2588  O   ALA B 337      22.459   9.898   7.762  1.00 79.51           O  
ATOM   2589  N   LEU B 338      21.785  10.240  10.008  1.00 89.98           N  
ATOM   2590  CA  LEU B 338      20.804   9.163   9.939  1.00 89.98           C  
ATOM   2591  C   LEU B 338      19.406   9.716   9.681  1.00 89.98           C  
ATOM   2592  CB  LEU B 338      20.811   8.346  11.234  1.00 89.98           C  
ATOM   2593  O   LEU B 338      19.150  10.900   9.912  1.00 89.98           O  
ATOM   2594  CG  LEU B 338      22.094   7.570  11.539  1.00 89.98           C  
ATOM   2595  CD1 LEU B 338      22.012   6.934  12.922  1.00 89.98           C  
ATOM   2596  CD2 LEU B 338      22.344   6.510  10.471  1.00 89.98           C  
ATOM   2597  N   THR B 339      18.708   8.922   9.132  1.00 92.98           N  
ATOM   2598  CA  THR B 339      17.297   9.206   8.892  1.00 92.98           C  
ATOM   2599  C   THR B 339      16.412   8.322   9.766  1.00 92.98           C  
ATOM   2600  CB  THR B 339      16.930   9.001   7.411  1.00 92.98           C  
ATOM   2601  O   THR B 339      16.630   7.113   9.856  1.00 92.98           O  
ATOM   2602  CG2 THR B 339      15.458   9.312   7.161  1.00 92.98           C  
ATOM   2603  OG1 THR B 339      17.734   9.868   6.601  1.00 92.98           O  
ATOM   2604  N   PRO B 340      15.492   8.914  10.430  1.00 94.61           N  
ATOM   2605  CA  PRO B 340      14.571   8.068  11.193  1.00 94.61           C  
ATOM   2606  C   PRO B 340      13.843   7.049  10.319  1.00 94.61           C  
ATOM   2607  CB  PRO B 340      13.587   9.074  11.796  1.00 94.61           C  
ATOM   2608  O   PRO B 340      13.560   7.324   9.150  1.00 94.61           O  
ATOM   2609  CG  PRO B 340      14.298  10.387  11.738  1.00 94.61           C  
ATOM   2610  CD  PRO B 340      15.185  10.396  10.526  1.00 94.61           C  
ATOM   2611  N   ASN B 341      13.453   5.876  10.891  1.00 95.33           N  
ATOM   2612  CA  ASN B 341      12.704   4.845  10.181  1.00 95.33           C  
ATOM   2613  C   ASN B 341      11.311   5.332   9.793  1.00 95.33           C  
ATOM   2614  CB  ASN B 341      12.607   3.574  11.026  1.00 95.33           C  
ATOM   2615  O   ASN B 341      10.754   4.894   8.785  1.00 95.33           O  
ATOM   2616  CG  ASN B 341      13.895   2.775  11.030  1.00 95.33           C  
ATOM   2617  ND2 ASN B 341      13.943   1.731  11.849  1.00 95.33           N  
ATOM   2618  OD1 ASN B 341      14.840   3.094  10.303  1.00 95.33           O  
ATOM   2619  N   GLN B 342      10.783   6.153  10.633  1.00 96.01           N  
ATOM   2620  CA  GLN B 342       9.461   6.722  10.393  1.00 96.01           C  
ATOM   2621  C   GLN B 342       9.536   8.239  10.239  1.00 96.01           C  
ATOM   2622  CB  GLN B 342       8.504   6.356  11.528  1.00 96.01           C  
ATOM   2623  O   GLN B 342      10.062   8.932  11.112  1.00 96.01           O  
ATOM   2624  CG  GLN B 342       8.256   4.860  11.665  1.00 96.01           C  
ATOM   2625  CD  GLN B 342       7.527   4.275  10.469  1.00 96.01           C  
ATOM   2626  NE2 GLN B 342       8.100   3.231   9.879  1.00 96.01           N  
ATOM   2627  OE1 GLN B 342       6.458   4.756  10.080  1.00 96.01           O  
ATOM   2628  N   LEU B 343       8.919   8.696   9.150  1.00 96.57           N  
ATOM   2629  CA  LEU B 343       9.066  10.101   8.787  1.00 96.57           C  
ATOM   2630  C   LEU B 343       7.738  10.838   8.919  1.00 96.57           C  
ATOM   2631  CB  LEU B 343       9.597  10.232   7.357  1.00 96.57           C  
ATOM   2632  O   LEU B 343       6.672  10.221   8.858  1.00 96.57           O  
ATOM   2633  CG  LEU B 343      10.957   9.591   7.076  1.00 96.57           C  
ATOM   2634  CD1 LEU B 343      11.322   9.744   5.604  1.00 96.57           C  
ATOM   2635  CD2 LEU B 343      12.032  10.206   7.966  1.00 96.57           C  
ATOM   2636  N   THR B 344       7.880  12.155   9.068  1.00 96.89           N  
ATOM   2637  CA  THR B 344       6.720  13.036   8.988  1.00 96.89           C  
ATOM   2638  C   THR B 344       6.835  13.975   7.790  1.00 96.89           C  
ATOM   2639  CB  THR B 344       6.557  13.863  10.277  1.00 96.89           C  
ATOM   2640  O   THR B 344       5.904  14.726   7.492  1.00 96.89           O  
ATOM   2641  CG2 THR B 344       6.380  12.958  11.492  1.00 96.89           C  
ATOM   2642  OG1 THR B 344       7.721  14.676  10.467  1.00 96.89           O  
ATOM   2643  N   SER B 345       7.917  13.907   7.133  1.00 95.17           N  
ATOM   2644  CA  SER B 345       8.144  14.631   5.886  1.00 95.17           C  
ATOM   2645  C   SER B 345       9.007  13.821   4.925  1.00 95.17           C  
ATOM   2646  CB  SER B 345       8.805  15.982   6.163  1.00 95.17           C  
ATOM   2647  O   SER B 345      10.046  13.286   5.316  1.00 95.17           O  
ATOM   2648  OG  SER B 345       9.162  16.625   4.952  1.00 95.17           O  
ATOM   2649  N   PRO B 346       8.651  13.876   3.700  1.00 96.09           N  
ATOM   2650  CA  PRO B 346       9.396  13.039   2.756  1.00 96.09           C  
ATOM   2651  C   PRO B 346      10.547  13.786   2.086  1.00 96.09           C  
ATOM   2652  CB  PRO B 346       8.334  12.637   1.728  1.00 96.09           C  
ATOM   2653  O   PRO B 346      11.290  13.200   1.293  1.00 96.09           O  
ATOM   2654  CG  PRO B 346       7.380  13.787   1.695  1.00 96.09           C  
ATOM   2655  CD  PRO B 346       7.279  14.363   3.078  1.00 96.09           C  
ATOM   2656  N   TRP B 347      10.867  15.015   2.430  1.00 93.04           N  
ATOM   2657  CA  TRP B 347      11.578  15.810   1.434  1.00 93.04           C  
ATOM   2658  C   TRP B 347      12.947  16.236   1.953  1.00 93.04           C  
ATOM   2659  CB  TRP B 347      10.759  17.044   1.045  1.00 93.04           C  
ATOM   2660  O   TRP B 347      13.771  16.756   1.197  1.00 93.04           O  
ATOM   2661  CG  TRP B 347       9.476  16.725   0.338  1.00 93.04           C  
ATOM   2662  CD1 TRP B 347       8.208  16.862   0.831  1.00 93.04           C  
ATOM   2663  CD2 TRP B 347       9.338  16.211  -0.990  1.00 93.04           C  
ATOM   2664  CE2 TRP B 347       7.955  16.060  -1.237  1.00 93.04           C  
ATOM   2665  CE3 TRP B 347      10.249  15.864  -1.996  1.00 93.04           C  
ATOM   2666  NE1 TRP B 347       7.289  16.464  -0.112  1.00 93.04           N  
ATOM   2667  CH2 TRP B 347       8.376  15.244  -3.419  1.00 93.04           C  
ATOM   2668  CZ2 TRP B 347       7.463  15.576  -2.452  1.00 93.04           C  
ATOM   2669  CZ3 TRP B 347       9.757  15.382  -3.203  1.00 93.04           C  
ATOM   2670  N   HIS B 348      13.224  15.952   3.203  1.00 90.27           N  
ATOM   2671  CA  HIS B 348      14.457  16.483   3.775  1.00 90.27           C  
ATOM   2672  C   HIS B 348      15.314  15.369   4.366  1.00 90.27           C  
ATOM   2673  CB  HIS B 348      14.144  17.529   4.846  1.00 90.27           C  
ATOM   2674  O   HIS B 348      15.960  15.559   5.400  1.00 90.27           O  
ATOM   2675  CG  HIS B 348      13.351  18.691   4.336  1.00 90.27           C  
ATOM   2676  CD2 HIS B 348      13.745  19.865   3.790  1.00 90.27           C  
ATOM   2677  ND1 HIS B 348      11.974  18.720   4.362  1.00 90.27           N  
ATOM   2678  CE1 HIS B 348      11.554  19.865   3.852  1.00 90.27           C  
ATOM   2679  NE2 HIS B 348      12.609  20.578   3.497  1.00 90.27           N  
ATOM   2680  N   ASN B 349      15.347  14.327   3.717  1.00 91.95           N  
ATOM   2681  CA  ASN B 349      16.081  13.178   4.238  1.00 91.95           C  
ATOM   2682  C   ASN B 349      17.571  13.276   3.925  1.00 91.95           C  
ATOM   2683  CB  ASN B 349      15.505  11.875   3.679  1.00 91.95           C  
ATOM   2684  O   ASN B 349      17.957  13.813   2.885  1.00 91.95           O  
ATOM   2685  CG  ASN B 349      14.014  11.744   3.921  1.00 91.95           C  
ATOM   2686  ND2 ASN B 349      13.259  11.500   2.856  1.00 91.95           N  
ATOM   2687  OD1 ASN B 349      13.545  11.861   5.056  1.00 91.95           O  
ATOM   2688  N   LEU B 350      18.305  12.713   4.799  1.00 90.17           N  
ATOM   2689  CA  LEU B 350      19.753  12.872   4.710  1.00 90.17           C  
ATOM   2690  C   LEU B 350      20.428  11.538   4.409  1.00 90.17           C  
ATOM   2691  CB  LEU B 350      20.309  13.458   6.010  1.00 90.17           C  
ATOM   2692  O   LEU B 350      19.947  10.484   4.832  1.00 90.17           O  
ATOM   2693  CG  LEU B 350      19.774  14.831   6.419  1.00 90.17           C  
ATOM   2694  CD1 LEU B 350      20.318  15.226   7.787  1.00 90.17           C  
ATOM   2695  CD2 LEU B 350      20.135  15.879   5.371  1.00 90.17           C  
ATOM   2696  N   ARG B 351      21.588  11.659   3.712  1.00 92.13           N  
ATOM   2697  CA  ARG B 351      22.447  10.517   3.418  1.00 92.13           C  
ATOM   2698  C   ARG B 351      23.785  10.638   4.140  1.00 92.13           C  
ATOM   2699  CB  ARG B 351      22.674  10.388   1.911  1.00 92.13           C  
ATOM   2700  O   ARG B 351      24.208  11.740   4.494  1.00 92.13           O  
ATOM   2701  CG  ARG B 351      21.392  10.294   1.100  1.00 92.13           C  
ATOM   2702  CD  ARG B 351      21.674  10.157  -0.389  1.00 92.13           C  
ATOM   2703  NE  ARG B 351      22.312  11.354  -0.929  1.00 92.13           N  
ATOM   2704  NH1 ARG B 351      23.111  10.321  -2.835  1.00 92.13           N  
ATOM   2705  NH2 ARG B 351      23.520  12.548  -2.475  1.00 92.13           N  
ATOM   2706  CZ  ARG B 351      22.979  11.405  -2.078  1.00 92.13           C  
ATOM   2707  N   CYS B 352      24.391   9.498   4.317  1.00 90.75           N  
ATOM   2708  CA  CYS B 352      25.699   9.395   4.955  1.00 90.75           C  
ATOM   2709  C   CYS B 352      26.785   9.095   3.929  1.00 90.75           C  
ATOM   2710  CB  CYS B 352      25.686   8.309   6.031  1.00 90.75           C  
ATOM   2711  O   CYS B 352      26.662   8.149   3.148  1.00 90.75           O  
ATOM   2712  SG  CYS B 352      27.268   8.108   6.880  1.00 90.75           S  
ATOM   2713  N   SER B 353      27.883   9.750   4.099  1.00 91.07           N  
ATOM   2714  CA  SER B 353      28.935   9.621   3.096  1.00 91.07           C  
ATOM   2715  C   SER B 353      29.838   8.429   3.393  1.00 91.07           C  
ATOM   2716  CB  SER B 353      29.770  10.900   3.029  1.00 91.07           C  
ATOM   2717  O   SER B 353      30.230   8.211   4.541  1.00 91.07           O  
ATOM   2718  OG  SER B 353      30.846  10.751   2.118  1.00 91.07           O  
ATOM   2719  N   PHE B 354      30.168   7.819   2.335  1.00 93.74           N  
ATOM   2720  CA  PHE B 354      31.169   6.759   2.305  1.00 93.74           C  
ATOM   2721  C   PHE B 354      32.389   7.190   1.500  1.00 93.74           C  
ATOM   2722  CB  PHE B 354      30.577   5.475   1.716  1.00 93.74           C  
ATOM   2723  O   PHE B 354      33.387   6.469   1.443  1.00 93.74           O  
ATOM   2724  CG  PHE B 354      31.575   4.360   1.565  1.00 93.74           C  
ATOM   2725  CD1 PHE B 354      31.323   3.292   0.712  1.00 93.74           C  
ATOM   2726  CD2 PHE B 354      32.768   4.379   2.277  1.00 93.74           C  
ATOM   2727  CE1 PHE B 354      32.245   2.258   0.570  1.00 93.74           C  
ATOM   2728  CE2 PHE B 354      33.695   3.349   2.140  1.00 93.74           C  
ATOM   2729  CZ  PHE B 354      33.431   2.290   1.287  1.00 93.74           C  
ATOM   2730  N   ASP B 355      32.469   8.335   1.000  1.00 91.94           N  
ATOM   2731  CA  ASP B 355      33.501   8.819   0.088  1.00 91.94           C  
ATOM   2732  C   ASP B 355      34.830   9.010   0.815  1.00 91.94           C  
ATOM   2733  CB  ASP B 355      33.066  10.131  -0.568  1.00 91.94           C  
ATOM   2734  O   ASP B 355      35.898   8.873   0.214  1.00 91.94           O  
ATOM   2735  CG  ASP B 355      32.171   9.922  -1.777  1.00 91.94           C  
ATOM   2736  OD1 ASP B 355      32.266   8.860  -2.430  1.00 91.94           O  
ATOM   2737  OD2 ASP B 355      31.366  10.828  -2.081  1.00 91.94           O  
ATOM   2738  N   SER B 356      34.745   9.327   2.012  1.00 86.06           N  
ATOM   2739  CA  SER B 356      35.965   9.715   2.711  1.00 86.06           C  
ATOM   2740  C   SER B 356      36.535   8.553   3.517  1.00 86.06           C  
ATOM   2741  CB  SER B 356      35.699  10.905   3.635  1.00 86.06           C  
ATOM   2742  O   SER B 356      37.549   8.703   4.201  1.00 86.06           O  
ATOM   2743  OG  SER B 356      34.651  10.611   4.543  1.00 86.06           O  
ATOM   2744  N   GLY B 357      35.953   7.508   3.464  1.00 90.27           N  
ATOM   2745  CA  GLY B 357      36.432   6.330   4.169  1.00 90.27           C  
ATOM   2746  C   GLY B 357      35.314   5.482   4.745  1.00 90.27           C  
ATOM   2747  O   GLY B 357      34.151   5.893   4.739  1.00 90.27           O  
ATOM   2748  N   THR B 358      35.777   4.353   5.300  1.00 95.59           N  
ATOM   2749  CA  THR B 358      34.798   3.360   5.725  1.00 95.59           C  
ATOM   2750  C   THR B 358      34.251   3.697   7.110  1.00 95.59           C  
ATOM   2751  CB  THR B 358      35.408   1.946   5.742  1.00 95.59           C  
ATOM   2752  O   THR B 358      33.137   3.300   7.456  1.00 95.59           O  
ATOM   2753  CG2 THR B 358      35.915   1.549   4.360  1.00 95.59           C  
ATOM   2754  OG1 THR B 358      36.502   1.915   6.667  1.00 95.59           O  
ATOM   2755  N   ALA B 359      35.009   4.385   7.855  1.00 93.90           N  
ATOM   2756  CA  ALA B 359      34.708   4.550   9.275  1.00 93.90           C  
ATOM   2757  C   ALA B 359      33.330   5.175   9.474  1.00 93.90           C  
ATOM   2758  CB  ALA B 359      35.779   5.403   9.950  1.00 93.90           C  
ATOM   2759  O   ALA B 359      32.522   4.674  10.259  1.00 93.90           O  
ATOM   2760  N   GLU B 360      33.015   6.233   8.789  1.00 91.10           N  
ATOM   2761  CA  GLU B 360      31.735   6.916   8.954  1.00 91.10           C  
ATOM   2762  C   GLU B 360      30.575   6.033   8.503  1.00 91.10           C  
ATOM   2763  CB  GLU B 360      31.725   8.235   8.176  1.00 91.10           C  
ATOM   2764  O   GLU B 360      29.550   5.952   9.182  1.00 91.10           O  
ATOM   2765  CG  GLU B 360      32.543   9.340   8.828  1.00 91.10           C  
ATOM   2766  CD  GLU B 360      32.562  10.628   8.021  1.00 91.10           C  
ATOM   2767  OE1 GLU B 360      33.218  11.604   8.451  1.00 91.10           O  
ATOM   2768  OE2 GLU B 360      31.914  10.663   6.951  1.00 91.10           O  
ATOM   2769  N   ALA B 361      30.784   5.455   7.398  1.00 94.55           N  
ATOM   2770  CA  ALA B 361      29.746   4.573   6.870  1.00 94.55           C  
ATOM   2771  C   ALA B 361      29.476   3.412   7.822  1.00 94.55           C  
ATOM   2772  CB  ALA B 361      30.145   4.047   5.494  1.00 94.55           C  
ATOM   2773  O   ALA B 361      28.320   3.087   8.103  1.00 94.55           O  
ATOM   2774  N   GLU B 362      30.487   2.803   8.306  1.00 96.72           N  
ATOM   2775  CA  GLU B 362      30.347   1.660   9.204  1.00 96.72           C  
ATOM   2776  C   GLU B 362      29.727   2.076  10.534  1.00 96.72           C  
ATOM   2777  CB  GLU B 362      31.705   0.994   9.442  1.00 96.72           C  
ATOM   2778  O   GLU B 362      28.903   1.349  11.095  1.00 96.72           O  
ATOM   2779  CG  GLU B 362      32.269   0.291   8.216  1.00 96.72           C  
ATOM   2780  CD  GLU B 362      33.672  -0.254   8.429  1.00 96.72           C  
ATOM   2781  OE1 GLU B 362      34.162  -1.023   7.571  1.00 96.72           O  
ATOM   2782  OE2 GLU B 362      34.287   0.089   9.464  1.00 96.72           O  
ATOM   2783  N   GLN B 363      30.124   3.191  10.998  1.00 94.81           N  
ATOM   2784  CA  GLN B 363      29.504   3.704  12.216  1.00 94.81           C  
ATOM   2785  C   GLN B 363      28.017   3.971  12.005  1.00 94.81           C  
ATOM   2786  CB  GLN B 363      30.207   4.980  12.680  1.00 94.81           C  
ATOM   2787  O   GLN B 363      27.200   3.689  12.884  1.00 94.81           O  
ATOM   2788  CG  GLN B 363      29.699   5.511  14.014  1.00 94.81           C  
ATOM   2789  CD  GLN B 363      30.011   4.583  15.172  1.00 94.81           C  
ATOM   2790  NE2 GLN B 363      29.000   4.284  15.981  1.00 94.81           N  
ATOM   2791  OE1 GLN B 363      31.150   4.136  15.338  1.00 94.81           O  
ATOM   2792  N   ALA B 364      27.681   4.590  10.910  1.00 94.78           N  
ATOM   2793  CA  ALA B 364      26.278   4.848  10.599  1.00 94.78           C  
ATOM   2794  C   ALA B 364      25.468   3.554  10.603  1.00 94.78           C  
ATOM   2795  CB  ALA B 364      26.152   5.547   9.248  1.00 94.78           C  
ATOM   2796  O   ALA B 364      24.349   3.516  11.120  1.00 94.78           O  
ATOM   2797  N   VAL B 365      26.007   2.500   9.986  1.00 96.92           N  
ATOM   2798  CA  VAL B 365      25.348   1.198   9.951  1.00 96.92           C  
ATOM   2799  C   VAL B 365      25.124   0.694  11.375  1.00 96.92           C  
ATOM   2800  CB  VAL B 365      26.168   0.168   9.144  1.00 96.92           C  
ATOM   2801  O   VAL B 365      24.022   0.260  11.721  1.00 96.92           O  
ATOM   2802  CG1 VAL B 365      25.583  -1.234   9.306  1.00 96.92           C  
ATOM   2803  CG2 VAL B 365      26.217   0.563   7.669  1.00 96.92           C  
ATOM   2804  N   ASN B 366      26.087   0.785  12.178  1.00 96.44           N  
ATOM   2805  CA  ASN B 366      25.985   0.319  13.557  1.00 96.44           C  
ATOM   2806  C   ASN B 366      24.987   1.151  14.357  1.00 96.44           C  
ATOM   2807  CB  ASN B 366      27.358   0.341  14.233  1.00 96.44           C  
ATOM   2808  O   ASN B 366      24.223   0.609  15.158  1.00 96.44           O  
ATOM   2809  CG  ASN B 366      28.292  -0.723  13.693  1.00 96.44           C  
ATOM   2810  ND2 ASN B 366      29.577  -0.398  13.610  1.00 96.44           N  
ATOM   2811  OD1 ASN B 366      27.863  -1.829  13.352  1.00 96.44           O  
ATOM   2812  N   ASP B 367      25.048   2.433  14.168  1.00 95.23           N  
ATOM   2813  CA  ASP B 367      24.098   3.305  14.852  1.00 95.23           C  
ATOM   2814  C   ASP B 367      22.665   3.000  14.423  1.00 95.23           C  
ATOM   2815  CB  ASP B 367      24.426   4.775  14.580  1.00 95.23           C  
ATOM   2816  O   ASP B 367      21.745   3.031  15.244  1.00 95.23           O  
ATOM   2817  CG  ASP B 367      25.661   5.254  15.323  1.00 95.23           C  
ATOM   2818  OD1 ASP B 367      26.139   4.544  16.234  1.00 95.23           O  
ATOM   2819  OD2 ASP B 367      26.158   6.354  14.997  1.00 95.23           O  
ATOM   2820  N   ALA B 368      22.486   2.781  13.154  1.00 96.10           N  
ATOM   2821  CA  ALA B 368      21.159   2.419  12.662  1.00 96.10           C  
ATOM   2822  C   ALA B 368      20.640   1.164  13.359  1.00 96.10           C  
ATOM   2823  CB  ALA B 368      21.190   2.210  11.150  1.00 96.10           C  
ATOM   2824  O   ALA B 368      19.475   1.107  13.761  1.00 96.10           O  
ATOM   2825  N   ALA B 369      21.467   0.231  13.494  1.00 96.40           N  
ATOM   2826  CA  ALA B 369      21.104  -1.014  14.165  1.00 96.40           C  
ATOM   2827  C   ALA B 369      20.736  -0.764  15.625  1.00 96.40           C  
ATOM   2828  CB  ALA B 369      22.247  -2.022  14.073  1.00 96.40           C  
ATOM   2829  O   ALA B 369      19.742  -1.299  16.122  1.00 96.40           O  
ATOM   2830  N   THR B 370      21.465   0.006  16.228  1.00 94.27           N  
ATOM   2831  CA  THR B 370      21.344   0.205  17.668  1.00 94.27           C  
ATOM   2832  C   THR B 370      20.135   1.078  17.994  1.00 94.27           C  
ATOM   2833  CB  THR B 370      22.616   0.847  18.252  1.00 94.27           C  
ATOM   2834  O   THR B 370      19.439   0.839  18.983  1.00 94.27           O  
ATOM   2835  CG2 THR B 370      22.478   1.074  19.754  1.00 94.27           C  
ATOM   2836  OG1 THR B 370      23.734  -0.017  18.012  1.00 94.27           O  
ATOM   2837  N   TYR B 371      19.874   2.054  17.172  1.00 93.66           N  
ATOM   2838  CA  TYR B 371      18.923   3.091  17.554  1.00 93.66           C  
ATOM   2839  C   TYR B 371      17.713   3.090  16.628  1.00 93.66           C  
ATOM   2840  CB  TYR B 371      19.593   4.468  17.536  1.00 93.66           C  
ATOM   2841  O   TYR B 371      16.938   4.049  16.606  1.00 93.66           O  
ATOM   2842  CG  TYR B 371      20.706   4.616  18.545  1.00 93.66           C  
ATOM   2843  CD1 TYR B 371      20.427   4.773  19.900  1.00 93.66           C  
ATOM   2844  CD2 TYR B 371      22.038   4.599  18.145  1.00 93.66           C  
ATOM   2845  CE1 TYR B 371      21.449   4.912  20.834  1.00 93.66           C  
ATOM   2846  CE2 TYR B 371      23.068   4.736  19.069  1.00 93.66           C  
ATOM   2847  OH  TYR B 371      23.780   5.028  21.329  1.00 93.66           O  
ATOM   2848  CZ  TYR B 371      22.764   4.891  20.409  1.00 93.66           C  
ATOM   2849  N   ASN B 372      17.565   2.075  15.839  1.00 93.47           N  
ATOM   2850  CA  ASN B 372      16.411   1.916  14.960  1.00 93.47           C  
ATOM   2851  C   ASN B 372      16.275   3.090  13.995  1.00 93.47           C  
ATOM   2852  CB  ASN B 372      15.130   1.750  15.780  1.00 93.47           C  
ATOM   2853  O   ASN B 372      15.220   3.723  13.926  1.00 93.47           O  
ATOM   2854  CG  ASN B 372      15.115   0.468  16.588  1.00 93.47           C  
ATOM   2855  ND2 ASN B 372      14.342   0.456  17.667  1.00 93.47           N  
ATOM   2856  OD1 ASN B 372      15.795  -0.503  16.247  1.00 93.47           O  
ATOM   2857  N   GLN B 373      17.354   3.302  13.275  1.00 95.68           N  
ATOM   2858  CA  GLN B 373      17.456   4.338  12.253  1.00 95.68           C  
ATOM   2859  C   GLN B 373      17.676   3.728  10.871  1.00 95.68           C  
ATOM   2860  CB  GLN B 373      18.590   5.310  12.583  1.00 95.68           C  
ATOM   2861  O   GLN B 373      17.799   2.508  10.738  1.00 95.68           O  
ATOM   2862  CG  GLN B 373      18.417   6.026  13.916  1.00 95.68           C  
ATOM   2863  CD  GLN B 373      17.424   7.171  13.843  1.00 95.68           C  
ATOM   2864  NE2 GLN B 373      16.282   7.009  14.503  1.00 95.68           N  
ATOM   2865  OE1 GLN B 373      17.681   8.193  13.199  1.00 95.68           O  
ATOM   2866  N   THR B 374      17.637   4.578   9.888  1.00 96.42           N  
ATOM   2867  CA  THR B 374      18.039   4.197   8.538  1.00 96.42           C  
ATOM   2868  C   THR B 374      19.330   4.905   8.138  1.00 96.42           C  
ATOM   2869  CB  THR B 374      16.934   4.520   7.515  1.00 96.42           C  
ATOM   2870  O   THR B 374      19.391   6.137   8.125  1.00 96.42           O  
ATOM   2871  CG2 THR B 374      17.357   4.121   6.105  1.00 96.42           C  
ATOM   2872  OG1 THR B 374      15.743   3.805   7.865  1.00 96.42           O  
ATOM   2873  N   ALA B 375      20.339   4.140   7.898  1.00 96.52           N  
ATOM   2874  CA  ALA B 375      21.576   4.659   7.322  1.00 96.52           C  
ATOM   2875  C   ALA B 375      21.522   4.639   5.797  1.00 96.52           C  
ATOM   2876  CB  ALA B 375      22.774   3.853   7.818  1.00 96.52           C  
ATOM   2877  O   ALA B 375      21.636   3.578   5.179  1.00 96.52           O  
ATOM   2878  N   HIS B 376      21.333   5.775   5.198  1.00 96.73           N  
ATOM   2879  CA  HIS B 376      21.431   5.892   3.748  1.00 96.73           C  
ATOM   2880  C   HIS B 376      22.852   6.238   3.318  1.00 96.73           C  
ATOM   2881  CB  HIS B 376      20.454   6.948   3.228  1.00 96.73           C  
ATOM   2882  O   HIS B 376      23.211   7.415   3.234  1.00 96.73           O  
ATOM   2883  CG  HIS B 376      20.368   7.004   1.736  1.00 96.73           C  
ATOM   2884  CD2 HIS B 376      21.130   6.423   0.779  1.00 96.73           C  
ATOM   2885  ND1 HIS B 376      19.404   7.733   1.073  1.00 96.73           N  
ATOM   2886  CE1 HIS B 376      19.577   7.596  -0.231  1.00 96.73           C  
ATOM   2887  NE2 HIS B 376      20.617   6.806  -0.436  1.00 96.73           N  
ATOM   2888  N   ILE B 377      23.564   5.226   2.949  1.00 96.56           N  
ATOM   2889  CA  ILE B 377      24.967   5.356   2.572  1.00 96.56           C  
ATOM   2890  C   ILE B 377      25.071   5.751   1.101  1.00 96.56           C  
ATOM   2891  CB  ILE B 377      25.745   4.046   2.832  1.00 96.56           C  
ATOM   2892  O   ILE B 377      24.481   5.102   0.234  1.00 96.56           O  
ATOM   2893  CG1 ILE B 377      25.528   3.573   4.273  1.00 96.56           C  
ATOM   2894  CG2 ILE B 377      27.236   4.237   2.537  1.00 96.56           C  
ATOM   2895  CD1 ILE B 377      26.035   4.547   5.328  1.00 96.56           C  
ATOM   2896  N   TYR B 378      25.841   6.815   0.812  1.00 95.96           N  
ATOM   2897  CA  TYR B 378      26.109   7.174  -0.576  1.00 95.96           C  
ATOM   2898  C   TYR B 378      27.604   7.339  -0.818  1.00 95.96           C  
ATOM   2899  CB  TYR B 378      25.374   8.466  -0.948  1.00 95.96           C  
ATOM   2900  O   TYR B 378      28.364   7.616   0.114  1.00 95.96           O  
ATOM   2901  CG  TYR B 378      26.071   9.719  -0.476  1.00 95.96           C  
ATOM   2902  CD1 TYR B 378      25.954  10.149   0.844  1.00 95.96           C  
ATOM   2903  CD2 TYR B 378      26.848  10.474  -1.348  1.00 95.96           C  
ATOM   2904  CE1 TYR B 378      26.593  11.304   1.283  1.00 95.96           C  
ATOM   2905  CE2 TYR B 378      27.492  11.630  -0.920  1.00 95.96           C  
ATOM   2906  OH  TYR B 378      27.994  13.181   0.824  1.00 95.96           O  
ATOM   2907  CZ  TYR B 378      27.359  12.037   0.395  1.00 95.96           C  
ATOM   2908  N   PHE B 379      28.015   7.111  -2.043  1.00 96.24           N  
ATOM   2909  CA  PHE B 379      29.409   7.323  -2.416  1.00 96.24           C  
ATOM   2910  C   PHE B 379      29.550   7.451  -3.928  1.00 96.24           C  
ATOM   2911  CB  PHE B 379      30.285   6.176  -1.902  1.00 96.24           C  
ATOM   2912  O   PHE B 379      28.565   7.343  -4.661  1.00 96.24           O  
ATOM   2913  CG  PHE B 379      29.970   4.844  -2.528  1.00 96.24           C  
ATOM   2914  CD1 PHE B 379      28.823   4.146  -2.172  1.00 96.24           C  
ATOM   2915  CD2 PHE B 379      30.823   4.290  -3.475  1.00 96.24           C  
ATOM   2916  CE1 PHE B 379      28.530   2.913  -2.750  1.00 96.24           C  
ATOM   2917  CE2 PHE B 379      30.536   3.059  -4.057  1.00 96.24           C  
ATOM   2918  CZ  PHE B 379      29.389   2.371  -3.692  1.00 96.24           C  
ATOM   2919  N   HIS B 380      30.757   7.799  -4.354  1.00 96.92           N  
ATOM   2920  CA  HIS B 380      31.222   7.737  -5.735  1.00 96.92           C  
ATOM   2921  C   HIS B 380      32.228   6.607  -5.928  1.00 96.92           C  
ATOM   2922  CB  HIS B 380      31.844   9.071  -6.152  1.00 96.92           C  
ATOM   2923  O   HIS B 380      33.256   6.563  -5.248  1.00 96.92           O  
ATOM   2924  CG  HIS B 380      30.939  10.244  -5.949  1.00 96.92           C  
ATOM   2925  CD2 HIS B 380      30.162  10.929  -6.821  1.00 96.92           C  
ATOM   2926  ND1 HIS B 380      30.762  10.844  -4.721  1.00 96.92           N  
ATOM   2927  CE1 HIS B 380      29.913  11.850  -4.847  1.00 96.92           C  
ATOM   2928  NE2 HIS B 380      29.534  11.923  -6.112  1.00 96.92           N  
ATOM   2929  N   SER B 381      31.820   5.779  -6.783  1.00 96.68           N  
ATOM   2930  CA  SER B 381      32.573   4.531  -6.863  1.00 96.68           C  
ATOM   2931  C   SER B 381      34.039   4.791  -7.194  1.00 96.68           C  
ATOM   2932  CB  SER B 381      31.962   3.602  -7.913  1.00 96.68           C  
ATOM   2933  O   SER B 381      34.907   3.975  -6.874  1.00 96.68           O  
ATOM   2934  OG  SER B 381      31.893   4.245  -9.174  1.00 96.68           O  
ATOM   2935  N   ASP B 382      34.403   5.919  -7.757  1.00 94.47           N  
ATOM   2936  CA  ASP B 382      35.785   6.248  -8.090  1.00 94.47           C  
ATOM   2937  C   ASP B 382      36.543   6.744  -6.860  1.00 94.47           C  
ATOM   2938  CB  ASP B 382      35.835   7.301  -9.198  1.00 94.47           C  
ATOM   2939  O   ASP B 382      37.771   6.846  -6.881  1.00 94.47           O  
ATOM   2940  CG  ASP B 382      35.056   8.559  -8.856  1.00 94.47           C  
ATOM   2941  OD1 ASP B 382      34.328   8.568  -7.840  1.00 94.47           O  
ATOM   2942  OD2 ASP B 382      35.168   9.549  -9.611  1.00 94.47           O  
ATOM   2943  N   ASN B 383      35.903   7.011  -5.838  1.00 95.62           N  
ATOM   2944  CA  ASN B 383      36.535   7.539  -4.633  1.00 95.62           C  
ATOM   2945  C   ASN B 383      36.803   6.436  -3.612  1.00 95.62           C  
ATOM   2946  CB  ASN B 383      35.673   8.640  -4.012  1.00 95.62           C  
ATOM   2947  O   ASN B 383      37.407   6.685  -2.568  1.00 95.62           O  
ATOM   2948  CG  ASN B 383      35.652   9.905  -4.847  1.00 95.62           C  
ATOM   2949  ND2 ASN B 383      34.674  10.767  -4.592  1.00 95.62           N  
ATOM   2950  OD1 ASN B 383      36.506  10.106  -5.714  1.00 95.62           O  
ATOM   2951  N   VAL B 384      36.321   5.240  -3.866  1.00 96.12           N  
ATOM   2952  CA  VAL B 384      36.379   4.150  -2.897  1.00 96.12           C  
ATOM   2953  C   VAL B 384      36.959   2.902  -3.558  1.00 96.12           C  
ATOM   2954  CB  VAL B 384      34.985   3.842  -2.306  1.00 96.12           C  
ATOM   2955  O   VAL B 384      36.633   2.591  -4.706  1.00 96.12           O  
ATOM   2956  CG1 VAL B 384      35.074   2.723  -1.270  1.00 96.12           C  
ATOM   2957  CG2 VAL B 384      34.378   5.100  -1.687  1.00 96.12           C  
ATOM   2958  N   THR B 385      37.813   2.154  -2.842  1.00 97.37           N  
ATOM   2959  CA  THR B 385      38.411   0.936  -3.376  1.00 97.37           C  
ATOM   2960  C   THR B 385      37.468  -0.252  -3.203  1.00 97.37           C  
ATOM   2961  CB  THR B 385      39.757   0.629  -2.693  1.00 97.37           C  
ATOM   2962  O   THR B 385      36.510  -0.182  -2.430  1.00 97.37           O  
ATOM   2963  CG2 THR B 385      40.698   1.827  -2.770  1.00 97.37           C  
ATOM   2964  OG1 THR B 385      39.526   0.305  -1.317  1.00 97.37           O  
ATOM   2965  N   GLN B 386      37.793  -1.298  -3.929  1.00 97.77           N  
ATOM   2966  CA  GLN B 386      37.024  -2.529  -3.780  1.00 97.77           C  
ATOM   2967  C   GLN B 386      37.107  -3.060  -2.351  1.00 97.77           C  
ATOM   2968  CB  GLN B 386      37.515  -3.592  -4.764  1.00 97.77           C  
ATOM   2969  O   GLN B 386      36.115  -3.549  -1.807  1.00 97.77           O  
ATOM   2970  CG  GLN B 386      36.759  -4.910  -4.673  1.00 97.77           C  
ATOM   2971  CD  GLN B 386      37.190  -5.908  -5.732  1.00 97.77           C  
ATOM   2972  NE2 GLN B 386      36.649  -7.120  -5.660  1.00 97.77           N  
ATOM   2973  OE1 GLN B 386      38.002  -5.592  -6.608  1.00 97.77           O  
ATOM   2974  N   SER B 387      38.268  -2.977  -1.799  1.00 97.99           N  
ATOM   2975  CA  SER B 387      38.463  -3.444  -0.430  1.00 97.99           C  
ATOM   2976  C   SER B 387      37.603  -2.655   0.551  1.00 97.99           C  
ATOM   2977  CB  SER B 387      39.936  -3.335  -0.032  1.00 97.99           C  
ATOM   2978  O   SER B 387      37.050  -3.222   1.496  1.00 97.99           O  
ATOM   2979  OG  SER B 387      40.122  -3.727   1.318  1.00 97.99           O  
ATOM   2980  N   GLU B 388      37.505  -1.377   0.328  1.00 98.30           N  
ATOM   2981  CA  GLU B 388      36.645  -0.555   1.174  1.00 98.30           C  
ATOM   2982  C   GLU B 388      35.176  -0.924   0.992  1.00 98.30           C  
ATOM   2983  CB  GLU B 388      36.856   0.931   0.874  1.00 98.30           C  
ATOM   2984  O   GLU B 388      34.420  -0.984   1.963  1.00 98.30           O  
ATOM   2985  CG  GLU B 388      38.192   1.473   1.362  1.00 98.30           C  
ATOM   2986  CD  GLU B 388      38.484   2.881   0.868  1.00 98.30           C  
ATOM   2987  OE1 GLU B 388      39.035   3.695   1.645  1.00 98.30           O  
ATOM   2988  OE2 GLU B 388      38.159   3.174  -0.304  1.00 98.30           O  
ATOM   2989  N   MET B 389      34.798  -1.148  -0.244  1.00 98.54           N  
ATOM   2990  CA  MET B 389      33.435  -1.603  -0.505  1.00 98.54           C  
ATOM   2991  C   MET B 389      33.146  -2.906   0.233  1.00 98.54           C  
ATOM   2992  CB  MET B 389      33.209  -1.790  -2.006  1.00 98.54           C  
ATOM   2993  O   MET B 389      32.081  -3.060   0.834  1.00 98.54           O  
ATOM   2994  CG  MET B 389      33.289  -0.499  -2.804  1.00 98.54           C  
ATOM   2995  SD  MET B 389      33.160  -0.782  -4.613  1.00 98.54           S  
ATOM   2996  CE  MET B 389      33.639   0.857  -5.227  1.00 98.54           C  
ATOM   2997  N   GLU B 390      34.112  -3.817   0.185  1.00 98.22           N  
ATOM   2998  CA  GLU B 390      33.981  -5.099   0.871  1.00 98.22           C  
ATOM   2999  C   GLU B 390      33.813  -4.905   2.375  1.00 98.22           C  
ATOM   3000  CB  GLU B 390      35.194  -5.988   0.588  1.00 98.22           C  
ATOM   3001  O   GLU B 390      32.984  -5.568   3.003  1.00 98.22           O  
ATOM   3002  CG  GLU B 390      35.257  -6.505  -0.842  1.00 98.22           C  
ATOM   3003  CD  GLU B 390      34.762  -7.936  -0.985  1.00 98.22           C  
ATOM   3004  OE1 GLU B 390      34.785  -8.476  -2.114  1.00 98.22           O  
ATOM   3005  OE2 GLU B 390      34.347  -8.520   0.041  1.00 98.22           O  
ATOM   3006  N   SER B 391      34.532  -4.033   2.892  1.00 98.42           N  
ATOM   3007  CA  SER B 391      34.474  -3.775   4.327  1.00 98.42           C  
ATOM   3008  C   SER B 391      33.097  -3.270   4.743  1.00 98.42           C  
ATOM   3009  CB  SER B 391      35.543  -2.759   4.733  1.00 98.42           C  
ATOM   3010  O   SER B 391      32.509  -3.773   5.703  1.00 98.42           O  
ATOM   3011  OG  SER B 391      35.518  -2.535   6.132  1.00 98.42           O  
ATOM   3012  N   VAL B 392      32.600  -2.307   4.053  1.00 98.29           N  
ATOM   3013  CA  VAL B 392      31.296  -1.737   4.376  1.00 98.29           C  
ATOM   3014  C   VAL B 392      30.205  -2.783   4.151  1.00 98.29           C  
ATOM   3015  CB  VAL B 392      31.004  -0.474   3.536  1.00 98.29           C  
ATOM   3016  O   VAL B 392      29.293  -2.923   4.970  1.00 98.29           O  
ATOM   3017  CG1 VAL B 392      29.550  -0.036   3.706  1.00 98.29           C  
ATOM   3018  CG2 VAL B 392      31.955   0.656   3.925  1.00 98.29           C  
ATOM   3019  N   ALA B 393      30.295  -3.534   3.068  1.00 98.42           N  
ATOM   3020  CA  ALA B 393      29.329  -4.598   2.806  1.00 98.42           C  
ATOM   3021  C   ALA B 393      29.333  -5.630   3.930  1.00 98.42           C  
ATOM   3022  CB  ALA B 393      29.629  -5.271   1.469  1.00 98.42           C  
ATOM   3023  O   ALA B 393      28.274  -6.101   4.352  1.00 98.42           O  
ATOM   3024  N   GLN B 394      30.467  -5.952   4.385  1.00 98.11           N  
ATOM   3025  CA  GLN B 394      30.593  -6.896   5.490  1.00 98.11           C  
ATOM   3026  C   GLN B 394      29.971  -6.334   6.766  1.00 98.11           C  
ATOM   3027  CB  GLN B 394      32.061  -7.247   5.732  1.00 98.11           C  
ATOM   3028  O   GLN B 394      29.314  -7.061   7.514  1.00 98.11           O  
ATOM   3029  CG  GLN B 394      32.268  -8.361   6.749  1.00 98.11           C  
ATOM   3030  CD  GLN B 394      33.715  -8.806   6.847  1.00 98.11           C  
ATOM   3031  NE2 GLN B 394      33.958  -9.870   7.605  1.00 98.11           N  
ATOM   3032  OE1 GLN B 394      34.607  -8.200   6.245  1.00 98.11           O  
ATOM   3033  N   THR B 395      30.221  -5.099   6.990  1.00 98.30           N  
ATOM   3034  CA  THR B 395      29.626  -4.458   8.157  1.00 98.30           C  
ATOM   3035  C   THR B 395      28.103  -4.510   8.085  1.00 98.30           C  
ATOM   3036  CB  THR B 395      30.087  -2.995   8.287  1.00 98.30           C  
ATOM   3037  O   THR B 395      27.440  -4.849   9.068  1.00 98.30           O  
ATOM   3038  CG2 THR B 395      29.424  -2.313   9.480  1.00 98.30           C  
ATOM   3039  OG1 THR B 395      31.509  -2.961   8.462  1.00 98.30           O  
ATOM   3040  N   ILE B 396      27.498  -4.199   6.926  1.00 98.24           N  
ATOM   3041  CA  ILE B 396      26.053  -4.252   6.732  1.00 98.24           C  
ATOM   3042  C   ILE B 396      25.552  -5.674   6.977  1.00 98.24           C  
ATOM   3043  CB  ILE B 396      25.655  -3.780   5.316  1.00 98.24           C  
ATOM   3044  O   ILE B 396      24.535  -5.874   7.647  1.00 98.24           O  
ATOM   3045  CG1 ILE B 396      25.957  -2.287   5.146  1.00 98.24           C  
ATOM   3046  CG2 ILE B 396      24.177  -4.075   5.044  1.00 98.24           C  
ATOM   3047  CD1 ILE B 396      25.841  -1.791   3.712  1.00 98.24           C  
ATOM   3048  N   ASN B 397      26.297  -6.618   6.471  1.00 96.75           N  
ATOM   3049  CA  ASN B 397      25.901  -8.019   6.565  1.00 96.75           C  
ATOM   3050  C   ASN B 397      25.940  -8.517   8.006  1.00 96.75           C  
ATOM   3051  CB  ASN B 397      26.794  -8.889   5.678  1.00 96.75           C  
ATOM   3052  O   ASN B 397      25.159  -9.391   8.387  1.00 96.75           O  
ATOM   3053  CG  ASN B 397      26.274 -10.307   5.538  1.00 96.75           C  
ATOM   3054  ND2 ASN B 397      27.081 -11.277   5.950  1.00 96.75           N  
ATOM   3055  OD1 ASN B 397      25.157 -10.527   5.063  1.00 96.75           O  
ATOM   3056  N   SER B 398      26.781  -7.983   8.839  1.00 96.57           N  
ATOM   3057  CA  SER B 398      26.986  -8.485  10.194  1.00 96.57           C  
ATOM   3058  C   SER B 398      26.144  -7.711  11.204  1.00 96.57           C  
ATOM   3059  CB  SER B 398      28.463  -8.402  10.579  1.00 96.57           C  
ATOM   3060  O   SER B 398      25.879  -8.201  12.303  1.00 96.57           O  
ATOM   3061  OG  SER B 398      28.909  -7.057  10.578  1.00 96.57           O  
ATOM   3062  N   ALA B 399      25.738  -6.544  10.772  1.00 96.88           N  
ATOM   3063  CA  ALA B 399      24.950  -5.705  11.671  1.00 96.88           C  
ATOM   3064  C   ALA B 399      23.478  -6.105  11.646  1.00 96.88           C  
ATOM   3065  CB  ALA B 399      25.105  -4.233  11.297  1.00 96.88           C  
ATOM   3066  O   ALA B 399      23.020  -6.752  10.702  1.00 96.88           O  
ATOM   3067  N   ASP B 400      22.794  -5.787  12.695  1.00 95.98           N  
ATOM   3068  CA  ASP B 400      21.356  -6.031  12.750  1.00 95.98           C  
ATOM   3069  C   ASP B 400      20.587  -4.954  11.988  1.00 95.98           C  
ATOM   3070  CB  ASP B 400      20.877  -6.090  14.202  1.00 95.98           C  
ATOM   3071  O   ASP B 400      19.825  -4.189  12.582  1.00 95.98           O  
ATOM   3072  CG  ASP B 400      19.475  -6.656  14.342  1.00 95.98           C  
ATOM   3073  OD1 ASP B 400      18.981  -7.303  13.393  1.00 95.98           O  
ATOM   3074  OD2 ASP B 400      18.857  -6.451  15.409  1.00 95.98           O  
ATOM   3075  N   VAL B 401      20.778  -4.950  10.716  1.00 97.22           N  
ATOM   3076  CA  VAL B 401      20.094  -4.021   9.822  1.00 97.22           C  
ATOM   3077  C   VAL B 401      19.530  -4.779   8.622  1.00 97.22           C  
ATOM   3078  CB  VAL B 401      21.037  -2.894   9.345  1.00 97.22           C  
ATOM   3079  O   VAL B 401      20.014  -5.861   8.280  1.00 97.22           O  
ATOM   3080  CG1 VAL B 401      21.499  -2.040  10.524  1.00 97.22           C  
ATOM   3081  CG2 VAL B 401      22.237  -3.481   8.604  1.00 97.22           C  
ATOM   3082  N   THR B 402      18.547  -4.279   8.045  1.00 96.61           N  
ATOM   3083  CA  THR B 402      17.969  -4.804   6.813  1.00 96.61           C  
ATOM   3084  C   THR B 402      18.291  -3.892   5.633  1.00 96.61           C  
ATOM   3085  CB  THR B 402      16.443  -4.967   6.938  1.00 96.61           C  
ATOM   3086  O   THR B 402      17.920  -2.716   5.631  1.00 96.61           O  
ATOM   3087  CG2 THR B 402      15.861  -5.653   5.706  1.00 96.61           C  
ATOM   3088  OG1 THR B 402      16.146  -5.757   8.096  1.00 96.61           O  
ATOM   3089  N   PRO B 403      19.038  -4.379   4.640  1.00 98.02           N  
ATOM   3090  CA  PRO B 403      19.188  -3.586   3.418  1.00 98.02           C  
ATOM   3091  C   PRO B 403      17.884  -3.462   2.631  1.00 98.02           C  
ATOM   3092  CB  PRO B 403      20.235  -4.365   2.619  1.00 98.02           C  
ATOM   3093  O   PRO B 403      17.222  -4.468   2.365  1.00 98.02           O  
ATOM   3094  CG  PRO B 403      20.799  -5.353   3.588  1.00 98.02           C  
ATOM   3095  CD  PRO B 403      19.749  -5.664   4.616  1.00 98.02           C  
ATOM   3096  N   ILE B 404      17.541  -2.248   2.249  1.00 97.50           N  
ATOM   3097  CA  ILE B 404      16.285  -2.005   1.548  1.00 97.50           C  
ATOM   3098  C   ILE B 404      16.522  -1.046   0.384  1.00 97.50           C  
ATOM   3099  CB  ILE B 404      15.207  -1.438   2.499  1.00 97.50           C  
ATOM   3100  O   ILE B 404      17.576  -0.411   0.298  1.00 97.50           O  
ATOM   3101  CG1 ILE B 404      15.658  -0.091   3.075  1.00 97.50           C  
ATOM   3102  CG2 ILE B 404      14.895  -2.436   3.618  1.00 97.50           C  
ATOM   3103  CD1 ILE B 404      14.587   0.625   3.886  1.00 97.50           C  
ATOM   3104  N   THR B 405      15.557  -0.942  -0.562  1.00 98.35           N  
ATOM   3105  CA  THR B 405      15.580   0.029  -1.651  1.00 98.35           C  
ATOM   3106  C   THR B 405      14.933   1.342  -1.219  1.00 98.35           C  
ATOM   3107  CB  THR B 405      14.861  -0.514  -2.900  1.00 98.35           C  
ATOM   3108  O   THR B 405      14.339   1.422  -0.142  1.00 98.35           O  
ATOM   3109  CG2 THR B 405      15.398  -1.888  -3.289  1.00 98.35           C  
ATOM   3110  OG1 THR B 405      13.458  -0.622  -2.627  1.00 98.35           O  
ATOM   3111  N   LEU B 406      15.059   2.298  -2.074  1.00 98.47           N  
ATOM   3112  CA  LEU B 406      14.427   3.585  -1.810  1.00 98.47           C  
ATOM   3113  C   LEU B 406      12.913   3.435  -1.700  1.00 98.47           C  
ATOM   3114  CB  LEU B 406      14.772   4.588  -2.915  1.00 98.47           C  
ATOM   3115  O   LEU B 406      12.294   3.994  -0.792  1.00 98.47           O  
ATOM   3116  CG  LEU B 406      16.227   5.054  -2.976  1.00 98.47           C  
ATOM   3117  CD1 LEU B 406      16.451   5.933  -4.202  1.00 98.47           C  
ATOM   3118  CD2 LEU B 406      16.604   5.800  -1.701  1.00 98.47           C  
ATOM   3119  N   MET B 407      12.388   2.692  -2.540  1.00 98.18           N  
ATOM   3120  CA  MET B 407      10.935   2.543  -2.530  1.00 98.18           C  
ATOM   3121  C   MET B 407      10.487   1.658  -1.372  1.00 98.18           C  
ATOM   3122  CB  MET B 407      10.445   1.958  -3.856  1.00 98.18           C  
ATOM   3123  O   MET B 407       9.425   1.883  -0.788  1.00 98.18           O  
ATOM   3124  CG  MET B 407       8.931   1.920  -3.987  1.00 98.18           C  
ATOM   3125  SD  MET B 407       8.167   3.577  -3.800  1.00 98.18           S  
ATOM   3126  CE  MET B 407       8.515   4.277  -5.437  1.00 98.18           C  
ATOM   3127  N   ASP B 408      11.279   0.641  -1.016  1.00 97.00           N  
ATOM   3128  CA  ASP B 408      10.960  -0.092   0.206  1.00 97.00           C  
ATOM   3129  C   ASP B 408      10.808   0.857   1.392  1.00 97.00           C  
ATOM   3130  CB  ASP B 408      12.039  -1.136   0.502  1.00 97.00           C  
ATOM   3131  O   ASP B 408       9.868   0.731   2.179  1.00 97.00           O  
ATOM   3132  CG  ASP B 408      12.034  -2.290  -0.485  1.00 97.00           C  
ATOM   3133  OD1 ASP B 408      10.969  -2.592  -1.066  1.00 97.00           O  
ATOM   3134  OD2 ASP B 408      13.104  -2.905  -0.681  1.00 97.00           O  
ATOM   3135  N   PHE B 409      11.743   1.776   1.506  1.00 96.87           N  
ATOM   3136  CA  PHE B 409      11.697   2.747   2.592  1.00 96.87           C  
ATOM   3137  C   PHE B 409      10.397   3.542   2.552  1.00 96.87           C  
ATOM   3138  CB  PHE B 409      12.896   3.698   2.517  1.00 96.87           C  
ATOM   3139  O   PHE B 409       9.715   3.678   3.570  1.00 96.87           O  
ATOM   3140  CG  PHE B 409      12.948   4.699   3.640  1.00 96.87           C  
ATOM   3141  CD1 PHE B 409      12.614   6.030   3.419  1.00 96.87           C  
ATOM   3142  CD2 PHE B 409      13.330   4.309   4.917  1.00 96.87           C  
ATOM   3143  CE1 PHE B 409      12.662   6.958   4.456  1.00 96.87           C  
ATOM   3144  CE2 PHE B 409      13.380   5.231   5.958  1.00 96.87           C  
ATOM   3145  CZ  PHE B 409      13.046   6.555   5.726  1.00 96.87           C  
ATOM   3146  N   TYR B 410      10.060   4.044   1.424  1.00 97.24           N  
ATOM   3147  CA  TYR B 410       8.831   4.809   1.251  1.00 97.24           C  
ATOM   3148  C   TYR B 410       7.610   3.966   1.597  1.00 97.24           C  
ATOM   3149  CB  TYR B 410       8.717   5.328  -0.186  1.00 97.24           C  
ATOM   3150  O   TYR B 410       6.732   4.409   2.341  1.00 97.24           O  
ATOM   3151  CG  TYR B 410       7.441   6.085  -0.459  1.00 97.24           C  
ATOM   3152  CD1 TYR B 410       6.373   5.475  -1.113  1.00 97.24           C  
ATOM   3153  CD2 TYR B 410       7.300   7.411  -0.064  1.00 97.24           C  
ATOM   3154  CE1 TYR B 410       5.195   6.169  -1.369  1.00 97.24           C  
ATOM   3155  CE2 TYR B 410       6.126   8.115  -0.315  1.00 97.24           C  
ATOM   3156  OH  TYR B 410       3.917   8.179  -1.217  1.00 97.24           O  
ATOM   3157  CZ  TYR B 410       5.081   7.487  -0.966  1.00 97.24           C  
ATOM   3158  N   ASN B 411       7.551   2.724   1.155  1.00 95.07           N  
ATOM   3159  CA  ASN B 411       6.390   1.860   1.339  1.00 95.07           C  
ATOM   3160  C   ASN B 411       6.226   1.444   2.798  1.00 95.07           C  
ATOM   3161  CB  ASN B 411       6.493   0.623   0.443  1.00 95.07           C  
ATOM   3162  O   ASN B 411       5.125   1.097   3.229  1.00 95.07           O  
ATOM   3163  CG  ASN B 411       6.252   0.941  -1.020  1.00 95.07           C  
ATOM   3164  ND2 ASN B 411       6.682   0.043  -1.899  1.00 95.07           N  
ATOM   3165  OD1 ASN B 411       5.686   1.984  -1.356  1.00 95.07           O  
ATOM   3166  N   GLN B 412       7.271   1.497   3.515  1.00 93.40           N  
ATOM   3167  CA  GLN B 412       7.240   1.068   4.909  1.00 93.40           C  
ATOM   3168  C   GLN B 412       6.759   2.194   5.820  1.00 93.40           C  
ATOM   3169  CB  GLN B 412       8.622   0.587   5.354  1.00 93.40           C  
ATOM   3170  O   GLN B 412       6.570   1.989   7.021  1.00 93.40           O  
ATOM   3171  CG  GLN B 412       9.016  -0.767   4.779  1.00 93.40           C  
ATOM   3172  CD  GLN B 412      10.487  -1.083   4.976  1.00 93.40           C  
ATOM   3173  NE2 GLN B 412      11.002  -2.023   4.191  1.00 93.40           N  
ATOM   3174  OE1 GLN B 412      11.155  -0.486   5.826  1.00 93.40           O  
ATOM   3175  N   GLN B 413       6.694   3.344   5.231  1.00 94.23           N  
ATOM   3176  CA  GLN B 413       6.226   4.450   6.059  1.00 94.23           C  
ATOM   3177  C   GLN B 413       4.794   4.216   6.531  1.00 94.23           C  
ATOM   3178  CB  GLN B 413       6.317   5.771   5.293  1.00 94.23           C  
ATOM   3179  O   GLN B 413       4.016   3.535   5.859  1.00 94.23           O  
ATOM   3180  CG  GLN B 413       7.718   6.094   4.790  1.00 94.23           C  
ATOM   3181  CD  GLN B 413       8.758   6.069   5.894  1.00 94.23           C  
ATOM   3182  NE2 GLN B 413       9.746   5.192   5.758  1.00 94.23           N  
ATOM   3183  OE1 GLN B 413       8.675   6.833   6.861  1.00 94.23           O  
TER    3184      GLN B 413                                                      
ATOM   3185  N   MET C   1     -28.786   1.736 -28.956  1.00 16.61           N  
ATOM   3186  CA  MET C   1     -29.186   2.970 -29.627  1.00 16.61           C  
ATOM   3187  C   MET C   1     -28.853   4.188 -28.772  1.00 16.61           C  
ATOM   3188  CB  MET C   1     -30.682   2.948 -29.947  1.00 16.61           C  
ATOM   3189  O   MET C   1     -29.061   4.174 -27.558  1.00 16.61           O  
ATOM   3190  CG  MET C   1     -31.005   2.420 -31.335  1.00 16.61           C  
ATOM   3191  SD  MET C   1     -32.790   2.550 -31.738  1.00 16.61           S  
ATOM   3192  CE  MET C   1     -33.303   0.828 -31.482  1.00 16.61           C  
ATOM   3193  N   THR C   2     -27.796   4.933 -29.374  1.00 16.18           N  
ATOM   3194  CA  THR C   2     -26.681   5.781 -28.968  1.00 16.18           C  
ATOM   3195  C   THR C   2     -27.185   7.118 -28.433  1.00 16.18           C  
ATOM   3196  CB  THR C   2     -25.711   6.027 -30.139  1.00 16.18           C  
ATOM   3197  O   THR C   2     -26.436   8.097 -28.387  1.00 16.18           O  
ATOM   3198  CG2 THR C   2     -24.869   4.787 -30.425  1.00 16.18           C  
ATOM   3199  OG1 THR C   2     -26.462   6.361 -31.312  1.00 16.18           O  
ATOM   3200  N   GLY C   3     -28.303   6.962 -27.762  1.00 17.78           N  
ATOM   3201  CA  GLY C   3     -29.137   8.153 -27.703  1.00 17.78           C  
ATOM   3202  C   GLY C   3     -28.440   9.337 -27.060  1.00 17.78           C  
ATOM   3203  O   GLY C   3     -28.096   9.295 -25.877  1.00 17.78           O  
ATOM   3204  N   LEU C   4     -27.434   9.848 -27.941  1.00 19.72           N  
ATOM   3205  CA  LEU C   4     -26.724  11.118 -27.839  1.00 19.72           C  
ATOM   3206  C   LEU C   4     -27.686  12.253 -27.504  1.00 19.72           C  
ATOM   3207  CB  LEU C   4     -25.987  11.427 -29.145  1.00 19.72           C  
ATOM   3208  O   LEU C   4     -28.663  12.477 -28.222  1.00 19.72           O  
ATOM   3209  CG  LEU C   4     -24.700  10.640 -29.399  1.00 19.72           C  
ATOM   3210  CD1 LEU C   4     -24.322  10.706 -30.875  1.00 19.72           C  
ATOM   3211  CD2 LEU C   4     -23.567  11.171 -28.527  1.00 19.72           C  
ATOM   3212  N   ASN C   5     -27.980  12.226 -26.192  1.00 21.64           N  
ATOM   3213  CA  ASN C   5     -28.925  13.319 -25.988  1.00 21.64           C  
ATOM   3214  C   ASN C   5     -28.488  14.582 -26.724  1.00 21.64           C  
ATOM   3215  CB  ASN C   5     -29.097  13.607 -24.495  1.00 21.64           C  
ATOM   3216  O   ASN C   5     -27.294  14.805 -26.929  1.00 21.64           O  
ATOM   3217  CG  ASN C   5     -30.523  13.968 -24.130  1.00 21.64           C  
ATOM   3218  ND2 ASN C   5     -30.817  13.990 -22.836  1.00 21.64           N  
ATOM   3219  OD1 ASN C   5     -31.355  14.223 -25.005  1.00 21.64           O  
ATOM   3220  N   PRO C   6     -29.270  15.282 -27.507  1.00 23.09           N  
ATOM   3221  CA  PRO C   6     -29.073  16.404 -28.427  1.00 23.09           C  
ATOM   3222  C   PRO C   6     -28.235  17.526 -27.819  1.00 23.09           C  
ATOM   3223  CB  PRO C   6     -30.500  16.881 -28.711  1.00 23.09           C  
ATOM   3224  O   PRO C   6     -27.530  18.236 -28.541  1.00 23.09           O  
ATOM   3225  CG  PRO C   6     -31.371  16.001 -27.874  1.00 23.09           C  
ATOM   3226  CD  PRO C   6     -30.492  15.088 -27.067  1.00 23.09           C  
ATOM   3227  N   ASP C   7     -28.609  18.049 -26.692  1.00 22.79           N  
ATOM   3228  CA  ASP C   7     -27.905  19.286 -26.372  1.00 22.79           C  
ATOM   3229  C   ASP C   7     -26.459  19.007 -25.967  1.00 22.79           C  
ATOM   3230  CB  ASP C   7     -28.627  20.043 -25.255  1.00 22.79           C  
ATOM   3231  O   ASP C   7     -26.187  18.050 -25.238  1.00 22.79           O  
ATOM   3232  CG  ASP C   7     -29.944  20.649 -25.706  1.00 22.79           C  
ATOM   3233  OD1 ASP C   7     -30.173  20.771 -26.928  1.00 22.79           O  
ATOM   3234  OD2 ASP C   7     -30.760  21.010 -24.830  1.00 22.79           O  
ATOM   3235  N   GLY C   8     -25.451  19.270 -26.767  1.00 23.20           N  
ATOM   3236  CA  GLY C   8     -24.057  18.994 -27.073  1.00 23.20           C  
ATOM   3237  C   GLY C   8     -23.164  19.002 -25.847  1.00 23.20           C  
ATOM   3238  O   GLY C   8     -21.940  19.090 -25.964  1.00 23.20           O  
ATOM   3239  N   LEU C   9     -23.646  19.553 -24.674  1.00 27.55           N  
ATOM   3240  CA  LEU C   9     -22.738  19.877 -23.580  1.00 27.55           C  
ATOM   3241  C   LEU C   9     -22.176  18.608 -22.946  1.00 27.55           C  
ATOM   3242  CB  LEU C   9     -23.454  20.717 -22.519  1.00 27.55           C  
ATOM   3243  O   LEU C   9     -22.711  18.118 -21.949  1.00 27.55           O  
ATOM   3244  CG  LEU C   9     -23.659  22.196 -22.851  1.00 27.55           C  
ATOM   3245  CD1 LEU C   9     -24.705  22.807 -21.924  1.00 27.55           C  
ATOM   3246  CD2 LEU C   9     -22.340  22.955 -22.752  1.00 27.55           C  
ATOM   3247  N   GLY C  10     -21.977  17.498 -23.580  1.00 26.42           N  
ATOM   3248  CA  GLY C  10     -21.574  16.233 -22.987  1.00 26.42           C  
ATOM   3249  C   GLY C  10     -20.338  16.350 -22.116  1.00 26.42           C  
ATOM   3250  O   GLY C  10     -19.785  17.440 -21.956  1.00 26.42           O  
ATOM   3251  N   ARG C  11     -19.674  15.214 -21.779  1.00 30.14           N  
ATOM   3252  CA  ARG C  11     -18.470  15.029 -20.975  1.00 30.14           C  
ATOM   3253  C   ARG C  11     -17.431  16.100 -21.291  1.00 30.14           C  
ATOM   3254  CB  ARG C  11     -17.876  13.639 -21.208  1.00 30.14           C  
ATOM   3255  O   ARG C  11     -16.546  16.373 -20.478  1.00 30.14           O  
ATOM   3256  CG  ARG C  11     -18.431  12.569 -20.280  1.00 30.14           C  
ATOM   3257  CD  ARG C  11     -17.756  11.223 -20.504  1.00 30.14           C  
ATOM   3258  NE  ARG C  11     -18.404  10.161 -19.739  1.00 30.14           N  
ATOM   3259  NH1 ARG C  11     -17.053   8.471 -20.549  1.00 30.14           N  
ATOM   3260  NH2 ARG C  11     -18.713   7.996 -19.041  1.00 30.14           N  
ATOM   3261  CZ  ARG C  11     -18.055   8.878 -19.778  1.00 30.14           C  
ATOM   3262  N   THR C  12     -17.355  16.594 -22.551  1.00 31.53           N  
ATOM   3263  CA  THR C  12     -16.360  17.456 -23.179  1.00 31.53           C  
ATOM   3264  C   THR C  12     -16.450  18.876 -22.628  1.00 31.53           C  
ATOM   3265  CB  THR C  12     -16.533  17.485 -24.709  1.00 31.53           C  
ATOM   3266  O   THR C  12     -15.470  19.624 -22.660  1.00 31.53           O  
ATOM   3267  CG2 THR C  12     -15.350  16.823 -25.409  1.00 31.53           C  
ATOM   3268  OG1 THR C  12     -17.734  16.788 -25.062  1.00 31.53           O  
ATOM   3269  N   ALA C  13     -17.707  19.301 -22.376  1.00 31.10           N  
ATOM   3270  CA  ALA C  13     -17.866  20.742 -22.197  1.00 31.10           C  
ATOM   3271  C   ALA C  13     -17.170  21.217 -20.925  1.00 31.10           C  
ATOM   3272  CB  ALA C  13     -19.347  21.113 -22.160  1.00 31.10           C  
ATOM   3273  O   ALA C  13     -16.880  22.407 -20.776  1.00 31.10           O  
ATOM   3274  N   ALA C  14     -17.215  20.389 -19.887  1.00 30.92           N  
ATOM   3275  CA  ALA C  14     -16.745  20.967 -18.631  1.00 30.92           C  
ATOM   3276  C   ALA C  14     -15.305  21.457 -18.757  1.00 30.92           C  
ATOM   3277  CB  ALA C  14     -16.859  19.948 -17.500  1.00 30.92           C  
ATOM   3278  O   ALA C  14     -14.826  22.219 -17.914  1.00 30.92           O  
ATOM   3279  N   PHE C  15     -14.498  20.756 -19.522  1.00 31.72           N  
ATOM   3280  CA  PHE C  15     -13.091  21.136 -19.557  1.00 31.72           C  
ATOM   3281  C   PHE C  15     -12.869  22.305 -20.511  1.00 31.72           C  
ATOM   3282  CB  PHE C  15     -12.221  19.946 -19.974  1.00 31.72           C  
ATOM   3283  O   PHE C  15     -11.731  22.721 -20.736  1.00 31.72           O  
ATOM   3284  CG  PHE C  15     -12.235  18.809 -18.988  1.00 31.72           C  
ATOM   3285  CD1 PHE C  15     -11.498  18.882 -17.813  1.00 31.72           C  
ATOM   3286  CD2 PHE C  15     -12.986  17.668 -19.237  1.00 31.72           C  
ATOM   3287  CE1 PHE C  15     -11.509  17.831 -16.898  1.00 31.72           C  
ATOM   3288  CE2 PHE C  15     -13.001  16.614 -18.328  1.00 31.72           C  
ATOM   3289  CZ  PHE C  15     -12.261  16.697 -17.160  1.00 31.72           C  
ATOM   3290  N   SER C  16     -13.853  22.790 -21.302  1.00 30.56           N  
ATOM   3291  CA  SER C  16     -13.632  23.744 -22.384  1.00 30.56           C  
ATOM   3292  C   SER C  16     -13.305  25.131 -21.840  1.00 30.56           C  
ATOM   3293  CB  SER C  16     -14.860  23.820 -23.292  1.00 30.56           C  
ATOM   3294  O   SER C  16     -13.203  26.094 -22.602  1.00 30.56           O  
ATOM   3295  OG  SER C  16     -15.131  25.161 -23.660  1.00 30.56           O  
ATOM   3296  N   ASN C  17     -13.456  25.485 -20.616  1.00 28.00           N  
ATOM   3297  CA  ASN C  17     -13.444  26.937 -20.476  1.00 28.00           C  
ATOM   3298  C   ASN C  17     -12.068  27.518 -20.789  1.00 28.00           C  
ATOM   3299  CB  ASN C  17     -13.885  27.344 -19.069  1.00 28.00           C  
ATOM   3300  O   ASN C  17     -11.756  28.639 -20.382  1.00 28.00           O  
ATOM   3301  CG  ASN C  17     -15.323  27.821 -19.023  1.00 28.00           C  
ATOM   3302  ND2 ASN C  17     -15.868  27.947 -17.818  1.00 28.00           N  
ATOM   3303  OD1 ASN C  17     -15.940  28.072 -20.061  1.00 28.00           O  
ATOM   3304  N   THR C  18     -10.931  26.766 -20.778  1.00 29.11           N  
ATOM   3305  CA  THR C  18      -9.793  27.678 -20.820  1.00 29.11           C  
ATOM   3306  C   THR C  18      -9.858  28.566 -22.059  1.00 29.11           C  
ATOM   3307  CB  THR C  18      -8.459  26.909 -20.805  1.00 29.11           C  
ATOM   3308  O   THR C  18     -10.193  28.097 -23.148  1.00 29.11           O  
ATOM   3309  CG2 THR C  18      -8.130  26.407 -19.403  1.00 29.11           C  
ATOM   3310  OG1 THR C  18      -8.551  25.788 -21.693  1.00 29.11           O  
ATOM   3311  N   SER C  19     -10.101  29.849 -22.002  1.00 26.94           N  
ATOM   3312  CA  SER C  19     -10.144  30.979 -22.923  1.00 26.94           C  
ATOM   3313  C   SER C  19      -9.057  30.868 -23.987  1.00 26.94           C  
ATOM   3314  CB  SER C  19      -9.993  32.297 -22.163  1.00 26.94           C  
ATOM   3315  O   SER C  19      -8.993  31.689 -24.904  1.00 26.94           O  
ATOM   3316  OG  SER C  19      -8.730  32.367 -21.524  1.00 26.94           O  
ATOM   3317  N   ALA C  20      -7.693  30.616 -23.552  1.00 28.96           N  
ATOM   3318  CA  ALA C  20      -6.708  31.225 -24.442  1.00 28.96           C  
ATOM   3319  C   ALA C  20      -6.916  30.770 -25.883  1.00 28.96           C  
ATOM   3320  CB  ALA C  20      -5.292  30.887 -23.980  1.00 28.96           C  
ATOM   3321  O   ALA C  20      -7.592  29.770 -26.134  1.00 28.96           O  
ATOM   3322  N   GLU C  21      -5.818  30.899 -26.803  1.00 30.21           N  
ATOM   3323  CA  GLU C  21      -5.564  30.957 -28.240  1.00 30.21           C  
ATOM   3324  C   GLU C  21      -5.990  29.664 -28.929  1.00 30.21           C  
ATOM   3325  CB  GLU C  21      -4.083  31.236 -28.513  1.00 30.21           C  
ATOM   3326  O   GLU C  21      -6.205  28.645 -28.270  1.00 30.21           O  
ATOM   3327  CG  GLU C  21      -3.722  32.714 -28.495  1.00 30.21           C  
ATOM   3328  CD  GLU C  21      -2.269  32.980 -28.856  1.00 30.21           C  
ATOM   3329  OE1 GLU C  21      -1.886  34.164 -28.996  1.00 30.21           O  
ATOM   3330  OE2 GLU C  21      -1.508  31.998 -29.002  1.00 30.21           O  
ATOM   3331  N   SER C  22      -5.555  29.504 -30.338  1.00 31.53           N  
ATOM   3332  CA  SER C  22      -5.662  28.615 -31.490  1.00 31.53           C  
ATOM   3333  C   SER C  22      -5.286  27.184 -31.120  1.00 31.53           C  
ATOM   3334  CB  SER C  22      -4.771  29.106 -32.632  1.00 31.53           C  
ATOM   3335  O   SER C  22      -4.260  26.670 -31.571  1.00 31.53           O  
ATOM   3336  OG  SER C  22      -3.411  28.802 -32.375  1.00 31.53           O  
ATOM   3337  N   VAL C  23      -5.383  26.818 -29.902  1.00 38.09           N  
ATOM   3338  CA  VAL C  23      -5.022  25.413 -29.744  1.00 38.09           C  
ATOM   3339  C   VAL C  23      -5.868  24.554 -30.681  1.00 38.09           C  
ATOM   3340  CB  VAL C  23      -5.199  24.943 -28.283  1.00 38.09           C  
ATOM   3341  O   VAL C  23      -7.097  24.658 -30.689  1.00 38.09           O  
ATOM   3342  CG1 VAL C  23      -4.686  23.514 -28.110  1.00 38.09           C  
ATOM   3343  CG2 VAL C  23      -4.480  25.892 -27.326  1.00 38.09           C  
ATOM   3344  N   SER C  24      -5.124  24.019 -31.707  1.00 49.79           N  
ATOM   3345  CA  SER C  24      -5.769  23.119 -32.658  1.00 49.79           C  
ATOM   3346  C   SER C  24      -6.664  22.111 -31.946  1.00 49.79           C  
ATOM   3347  CB  SER C  24      -4.722  22.383 -33.495  1.00 49.79           C  
ATOM   3348  O   SER C  24      -6.501  21.864 -30.750  1.00 49.79           O  
ATOM   3349  OG  SER C  24      -4.366  21.153 -32.886  1.00 49.79           O  
ATOM   3350  N   ALA C  25      -7.830  21.902 -32.536  1.00 49.77           N  
ATOM   3351  CA  ALA C  25      -8.783  20.874 -32.127  1.00 49.77           C  
ATOM   3352  C   ALA C  25      -8.065  19.659 -31.547  1.00 49.77           C  
ATOM   3353  CB  ALA C  25      -9.656  20.457 -33.309  1.00 49.77           C  
ATOM   3354  O   ALA C  25      -8.549  19.038 -30.598  1.00 49.77           O  
ATOM   3355  N   VAL C  26      -6.881  19.499 -32.009  1.00 52.28           N  
ATOM   3356  CA  VAL C  26      -6.095  18.351 -31.568  1.00 52.28           C  
ATOM   3357  C   VAL C  26      -5.560  18.602 -30.160  1.00 52.28           C  
ATOM   3358  CB  VAL C  26      -4.929  18.056 -32.538  1.00 52.28           C  
ATOM   3359  O   VAL C  26      -5.610  17.716 -29.304  1.00 52.28           O  
ATOM   3360  CG1 VAL C  26      -4.007  16.983 -31.961  1.00 52.28           C  
ATOM   3361  CG2 VAL C  26      -5.465  17.627 -33.902  1.00 52.28           C  
ATOM   3362  N   ASP C  27      -5.154  19.823 -29.897  1.00 54.69           N  
ATOM   3363  CA  ASP C  27      -4.609  20.158 -28.585  1.00 54.69           C  
ATOM   3364  C   ASP C  27      -5.692  20.099 -27.510  1.00 54.69           C  
ATOM   3365  CB  ASP C  27      -3.966  21.546 -28.608  1.00 54.69           C  
ATOM   3366  O   ASP C  27      -5.445  19.629 -26.397  1.00 54.69           O  
ATOM   3367  CG  ASP C  27      -2.636  21.571 -29.341  1.00 54.69           C  
ATOM   3368  OD1 ASP C  27      -2.045  20.494 -29.568  1.00 54.69           O  
ATOM   3369  OD2 ASP C  27      -2.174  22.679 -29.691  1.00 54.69           O  
ATOM   3370  N   ALA C  28      -6.803  20.605 -27.945  1.00 57.37           N  
ATOM   3371  CA  ALA C  28      -7.916  20.571 -27.001  1.00 57.37           C  
ATOM   3372  C   ALA C  28      -8.285  19.135 -26.639  1.00 57.37           C  
ATOM   3373  CB  ALA C  28      -9.127  21.298 -27.580  1.00 57.37           C  
ATOM   3374  O   ALA C  28      -8.600  18.841 -25.483  1.00 57.37           O  
ATOM   3375  N   THR C  29      -8.257  18.300 -27.689  1.00 59.52           N  
ATOM   3376  CA  THR C  29      -8.577  16.896 -27.457  1.00 59.52           C  
ATOM   3377  C   THR C  29      -7.544  16.249 -26.540  1.00 59.52           C  
ATOM   3378  CB  THR C  29      -8.652  16.114 -28.782  1.00 59.52           C  
ATOM   3379  O   THR C  29      -7.898  15.492 -25.634  1.00 59.52           O  
ATOM   3380  CG2 THR C  29      -9.030  14.657 -28.540  1.00 59.52           C  
ATOM   3381  OG1 THR C  29      -9.637  16.717 -29.631  1.00 59.52           O  
ATOM   3382  N   ILE C  30      -6.377  16.649 -26.682  1.00 58.05           N  
ATOM   3383  CA  ILE C  30      -5.283  16.089 -25.895  1.00 58.05           C  
ATOM   3384  C   ILE C  30      -5.399  16.554 -24.446  1.00 58.05           C  
ATOM   3385  CB  ILE C  30      -3.907  16.486 -26.477  1.00 58.05           C  
ATOM   3386  O   ILE C  30      -5.262  15.754 -23.517  1.00 58.05           O  
ATOM   3387  CG1 ILE C  30      -3.668  15.775 -27.814  1.00 58.05           C  
ATOM   3388  CG2 ILE C  30      -2.788  16.170 -25.480  1.00 58.05           C  
ATOM   3389  CD1 ILE C  30      -2.447  16.278 -28.572  1.00 58.05           C  
ATOM   3390  N   ASP C  31      -5.669  17.749 -24.318  1.00 58.66           N  
ATOM   3391  CA  ASP C  31      -5.828  18.299 -22.976  1.00 58.66           C  
ATOM   3392  C   ASP C  31      -6.975  17.616 -22.234  1.00 58.66           C  
ATOM   3393  CB  ASP C  31      -6.068  19.809 -23.040  1.00 58.66           C  
ATOM   3394  O   ASP C  31      -6.874  17.347 -21.036  1.00 58.66           O  
ATOM   3395  CG  ASP C  31      -4.794  20.603 -23.266  1.00 58.66           C  
ATOM   3396  OD1 ASP C  31      -3.692  20.015 -23.218  1.00 58.66           O  
ATOM   3397  OD2 ASP C  31      -4.892  21.829 -23.493  1.00 58.66           O  
ATOM   3398  N   ARG C  32      -7.889  17.376 -23.020  1.00 60.28           N  
ATOM   3399  CA  ARG C  32      -9.051  16.711 -22.437  1.00 60.28           C  
ATOM   3400  C   ARG C  32      -8.700  15.300 -21.978  1.00 60.28           C  
ATOM   3401  CB  ARG C  32     -10.204  16.665 -23.442  1.00 60.28           C  
ATOM   3402  O   ARG C  32      -9.112  14.873 -20.898  1.00 60.28           O  
ATOM   3403  CG  ARG C  32     -11.499  16.112 -22.867  1.00 60.28           C  
ATOM   3404  CD  ARG C  32     -12.593  16.029 -23.922  1.00 60.28           C  
ATOM   3405  NE  ARG C  32     -12.178  15.225 -25.068  1.00 60.28           N  
ATOM   3406  NH1 ARG C  32     -13.674  13.510 -24.669  1.00 60.28           N  
ATOM   3407  NH2 ARG C  32     -12.248  13.401 -26.461  1.00 60.28           N  
ATOM   3408  CZ  ARG C  32     -12.701  14.047 -25.397  1.00 60.28           C  
ATOM   3409  N   LEU C  33      -7.973  14.696 -22.785  1.00 60.84           N  
ATOM   3410  CA  LEU C  33      -7.621  13.319 -22.457  1.00 60.84           C  
ATOM   3411  C   LEU C  33      -6.718  13.267 -21.229  1.00 60.84           C  
ATOM   3412  CB  LEU C  33      -6.927  12.645 -23.644  1.00 60.84           C  
ATOM   3413  O   LEU C  33      -6.867  12.385 -20.380  1.00 60.84           O  
ATOM   3414  CG  LEU C  33      -7.820  12.273 -24.829  1.00 60.84           C  
ATOM   3415  CD1 LEU C  33      -6.970  11.821 -26.011  1.00 60.84           C  
ATOM   3416  CD2 LEU C  33      -8.813  11.187 -24.431  1.00 60.84           C  
ATOM   3417  N   TYR C  34      -5.865  14.227 -21.211  1.00 62.01           N  
ATOM   3418  CA  TYR C  34      -4.990  14.316 -20.048  1.00 62.01           C  
ATOM   3419  C   TYR C  34      -5.794  14.575 -18.779  1.00 62.01           C  
ATOM   3420  CB  TYR C  34      -3.948  15.423 -20.241  1.00 62.01           C  
ATOM   3421  O   TYR C  34      -5.549  13.952 -17.744  1.00 62.01           O  
ATOM   3422  CG  TYR C  34      -2.693  14.960 -20.939  1.00 62.01           C  
ATOM   3423  CD1 TYR C  34      -1.721  14.233 -20.256  1.00 62.01           C  
ATOM   3424  CD2 TYR C  34      -2.475  15.249 -22.282  1.00 62.01           C  
ATOM   3425  CE1 TYR C  34      -0.561  13.805 -20.894  1.00 62.01           C  
ATOM   3426  CE2 TYR C  34      -1.320  14.827 -22.930  1.00 62.01           C  
ATOM   3427  OH  TYR C  34       0.776  13.686 -22.867  1.00 62.01           O  
ATOM   3428  CZ  TYR C  34      -0.370  14.107 -22.230  1.00 62.01           C  
ATOM   3429  N   ALA C  35      -6.622  15.465 -18.990  1.00 65.16           N  
ATOM   3430  CA  ALA C  35      -7.471  15.780 -17.845  1.00 65.16           C  
ATOM   3431  C   ALA C  35      -8.297  14.568 -17.424  1.00 65.16           C  
ATOM   3432  CB  ALA C  35      -8.387  16.958 -18.169  1.00 65.16           C  
ATOM   3433  O   ALA C  35      -8.458  14.303 -16.231  1.00 65.16           O  
ATOM   3434  N   GLN C  36      -8.709  13.881 -18.421  1.00 67.58           N  
ATOM   3435  CA  GLN C  36      -9.516  12.701 -18.131  1.00 67.58           C  
ATOM   3436  C   GLN C  36      -8.697  11.639 -17.403  1.00 67.58           C  
ATOM   3437  CB  GLN C  36     -10.102  12.120 -19.419  1.00 67.58           C  
ATOM   3438  O   GLN C  36      -9.177  11.024 -16.448  1.00 67.58           O  
ATOM   3439  CG  GLN C  36     -11.161  11.051 -19.186  1.00 67.58           C  
ATOM   3440  CD  GLN C  36     -11.891  10.660 -20.457  1.00 67.58           C  
ATOM   3441  NE2 GLN C  36     -12.852   9.751 -20.334  1.00 67.58           N  
ATOM   3442  OE1 GLN C  36     -11.594  11.173 -21.541  1.00 67.58           O  
ATOM   3443  N   ASP C  37      -7.543  11.457 -17.825  1.00 70.52           N  
ATOM   3444  CA  ASP C  37      -6.681  10.454 -17.208  1.00 70.52           C  
ATOM   3445  C   ASP C  37      -6.410  10.789 -15.743  1.00 70.52           C  
ATOM   3446  CB  ASP C  37      -5.361  10.336 -17.973  1.00 70.52           C  
ATOM   3447  O   ASP C  37      -6.277   9.890 -14.909  1.00 70.52           O  
ATOM   3448  CG  ASP C  37      -4.552   9.114 -17.575  1.00 70.52           C  
ATOM   3449  OD1 ASP C  37      -5.122   8.005 -17.494  1.00 70.52           O  
ATOM   3450  OD2 ASP C  37      -3.334   9.263 -17.337  1.00 70.52           O  
ATOM   3451  N   ARG C  38      -6.439  12.012 -15.488  1.00 78.24           N  
ATOM   3452  CA  ARG C  38      -6.113  12.441 -14.131  1.00 78.24           C  
ATOM   3453  C   ARG C  38      -7.328  12.336 -13.217  1.00 78.24           C  
ATOM   3454  CB  ARG C  38      -5.581  13.875 -14.134  1.00 78.24           C  
ATOM   3455  O   ARG C  38      -7.191  12.321 -11.992  1.00 78.24           O  
ATOM   3456  CG  ARG C  38      -4.188  14.015 -14.728  1.00 78.24           C  
ATOM   3457  CD  ARG C  38      -3.470  15.248 -14.198  1.00 78.24           C  
ATOM   3458  NE  ARG C  38      -2.155  15.412 -14.812  1.00 78.24           N  
ATOM   3459  NH1 ARG C  38      -1.182  16.389 -12.959  1.00 78.24           N  
ATOM   3460  NH2 ARG C  38       0.050  16.051 -14.863  1.00 78.24           N  
ATOM   3461  CZ  ARG C  38      -1.099  15.950 -14.210  1.00 78.24           C  
ATOM   3462  N   ILE C  39      -8.451  12.242 -13.812  1.00 87.21           N  
ATOM   3463  CA  ILE C  39      -9.661  12.227 -12.996  1.00 87.21           C  
ATOM   3464  C   ILE C  39     -10.127  10.788 -12.791  1.00 87.21           C  
ATOM   3465  CB  ILE C  39     -10.786  13.069 -13.640  1.00 87.21           C  
ATOM   3466  O   ILE C  39     -10.739  10.467 -11.769  1.00 87.21           O  
ATOM   3467  CG1 ILE C  39     -10.385  14.548 -13.687  1.00 87.21           C  
ATOM   3468  CG2 ILE C  39     -12.102  12.882 -12.880  1.00 87.21           C  
ATOM   3469  CD1 ILE C  39     -11.326  15.418 -14.510  1.00 87.21           C  
ATOM   3470  N   GLU C  40      -9.851   9.943 -13.692  1.00 89.07           N  
ATOM   3471  CA  GLU C  40     -10.338   8.568 -13.621  1.00 89.07           C  
ATOM   3472  C   GLU C  40      -9.459   7.718 -12.709  1.00 89.07           C  
ATOM   3473  CB  GLU C  40     -10.401   7.947 -15.019  1.00 89.07           C  
ATOM   3474  O   GLU C  40      -8.251   7.943 -12.616  1.00 89.07           O  
ATOM   3475  CG  GLU C  40     -11.509   8.514 -15.895  1.00 89.07           C  
ATOM   3476  CD  GLU C  40     -11.538   7.912 -17.291  1.00 89.07           C  
ATOM   3477  OE1 GLU C  40     -12.468   8.225 -18.068  1.00 89.07           O  
ATOM   3478  OE2 GLU C  40     -10.623   7.120 -17.610  1.00 89.07           O  
ATOM   3479  N   ILE C  41     -10.086   6.811 -12.073  1.00 92.45           N  
ATOM   3480  CA  ILE C  41      -9.421   5.810 -11.245  1.00 92.45           C  
ATOM   3481  C   ILE C  41      -9.550   4.435 -11.896  1.00 92.45           C  
ATOM   3482  CB  ILE C  41     -10.004   5.783  -9.814  1.00 92.45           C  
ATOM   3483  O   ILE C  41     -10.648   3.880 -11.978  1.00 92.45           O  
ATOM   3484  CG1 ILE C  41      -9.924   7.176  -9.179  1.00 92.45           C  
ATOM   3485  CG2 ILE C  41      -9.275   4.747  -8.954  1.00 92.45           C  
ATOM   3486  CD1 ILE C  41      -8.503   7.673  -8.953  1.00 92.45           C  
ATOM   3487  N   PRO C  42      -8.503   3.876 -12.345  1.00 90.19           N  
ATOM   3488  CA  PRO C  42      -8.580   2.579 -13.022  1.00 90.19           C  
ATOM   3489  C   PRO C  42      -9.029   1.454 -12.092  1.00 90.19           C  
ATOM   3490  CB  PRO C  42      -7.147   2.348 -13.506  1.00 90.19           C  
ATOM   3491  O   PRO C  42      -9.740   0.541 -12.520  1.00 90.19           O  
ATOM   3492  CG  PRO C  42      -6.530   3.709 -13.539  1.00 90.19           C  
ATOM   3493  CD  PRO C  42      -7.181   4.553 -12.481  1.00 90.19           C  
ATOM   3494  N   THR C  43      -8.716   1.535 -10.867  1.00 94.51           N  
ATOM   3495  CA  THR C  43      -8.994   0.482  -9.898  1.00 94.51           C  
ATOM   3496  C   THR C  43     -10.426   0.588  -9.380  1.00 94.51           C  
ATOM   3497  CB  THR C  43      -8.012   0.539  -8.713  1.00 94.51           C  
ATOM   3498  O   THR C  43     -10.849   1.652  -8.922  1.00 94.51           O  
ATOM   3499  CG2 THR C  43      -8.358  -0.509  -7.661  1.00 94.51           C  
ATOM   3500  OG1 THR C  43      -6.682   0.299  -9.191  1.00 94.51           O  
ATOM   3501  N   ASP C  44     -11.153  -0.487  -9.465  1.00 95.98           N  
ATOM   3502  CA  ASP C  44     -12.405  -0.618  -8.727  1.00 95.98           C  
ATOM   3503  C   ASP C  44     -12.159  -1.153  -7.318  1.00 95.98           C  
ATOM   3504  CB  ASP C  44     -13.375  -1.535  -9.476  1.00 95.98           C  
ATOM   3505  O   ASP C  44     -11.911  -2.346  -7.136  1.00 95.98           O  
ATOM   3506  CG  ASP C  44     -14.769  -1.541  -8.874  1.00 95.98           C  
ATOM   3507  OD1 ASP C  44     -14.952  -1.021  -7.752  1.00 95.98           O  
ATOM   3508  OD2 ASP C  44     -15.693  -2.074  -9.526  1.00 95.98           O  
ATOM   3509  N   SER C  45     -12.299  -0.296  -6.345  1.00 96.89           N  
ATOM   3510  CA  SER C  45     -11.925  -0.635  -4.976  1.00 96.89           C  
ATOM   3511  C   SER C  45     -12.800  -1.756  -4.426  1.00 96.89           C  
ATOM   3512  CB  SER C  45     -12.026   0.594  -4.072  1.00 96.89           C  
ATOM   3513  O   SER C  45     -12.430  -2.420  -3.455  1.00 96.89           O  
ATOM   3514  OG  SER C  45     -13.341   1.121  -4.086  1.00 96.89           O  
ATOM   3515  N   ARG C  46     -13.957  -2.013  -4.957  1.00 96.09           N  
ATOM   3516  CA  ARG C  46     -14.791  -3.123  -4.509  1.00 96.09           C  
ATOM   3517  C   ARG C  46     -14.032  -4.444  -4.586  1.00 96.09           C  
ATOM   3518  CB  ARG C  46     -16.071  -3.205  -5.344  1.00 96.09           C  
ATOM   3519  O   ARG C  46     -14.237  -5.332  -3.756  1.00 96.09           O  
ATOM   3520  CG  ARG C  46     -17.063  -2.088  -5.062  1.00 96.09           C  
ATOM   3521  CD  ARG C  46     -18.234  -2.114  -6.034  1.00 96.09           C  
ATOM   3522  NE  ARG C  46     -17.822  -1.742  -7.384  1.00 96.09           N  
ATOM   3523  NH1 ARG C  46     -19.964  -1.696  -8.248  1.00 96.09           N  
ATOM   3524  NH2 ARG C  46     -18.170  -1.215  -9.592  1.00 96.09           N  
ATOM   3525  CZ  ARG C  46     -18.653  -1.552  -8.405  1.00 96.09           C  
ATOM   3526  N   GLN C  47     -13.141  -4.564  -5.545  1.00 96.38           N  
ATOM   3527  CA  GLN C  47     -12.387  -5.800  -5.725  1.00 96.38           C  
ATOM   3528  C   GLN C  47     -11.407  -6.018  -4.576  1.00 96.38           C  
ATOM   3529  CB  GLN C  47     -11.638  -5.784  -7.058  1.00 96.38           C  
ATOM   3530  O   GLN C  47     -10.890  -7.123  -4.395  1.00 96.38           O  
ATOM   3531  CG  GLN C  47     -12.549  -5.845  -8.276  1.00 96.38           C  
ATOM   3532  CD  GLN C  47     -11.789  -6.093  -9.566  1.00 96.38           C  
ATOM   3533  NE2 GLN C  47     -12.153  -5.367 -10.617  1.00 96.38           N  
ATOM   3534  OE1 GLN C  47     -10.882  -6.930  -9.616  1.00 96.38           O  
ATOM   3535  N   LEU C  48     -11.180  -4.983  -3.793  1.00 96.64           N  
ATOM   3536  CA  LEU C  48     -10.263  -5.073  -2.662  1.00 96.64           C  
ATOM   3537  C   LEU C  48     -11.028  -5.251  -1.355  1.00 96.64           C  
ATOM   3538  CB  LEU C  48      -9.382  -3.823  -2.586  1.00 96.64           C  
ATOM   3539  O   LEU C  48     -10.426  -5.507  -0.309  1.00 96.64           O  
ATOM   3540  CG  LEU C  48      -8.440  -3.584  -3.767  1.00 96.64           C  
ATOM   3541  CD1 LEU C  48      -7.747  -2.233  -3.627  1.00 96.64           C  
ATOM   3542  CD2 LEU C  48      -7.416  -4.709  -3.870  1.00 96.64           C  
ATOM   3543  N   PHE C  49     -12.342  -5.184  -1.358  1.00 97.23           N  
ATOM   3544  CA  PHE C  49     -13.103  -5.130  -0.115  1.00 97.23           C  
ATOM   3545  C   PHE C  49     -14.093  -6.285  -0.036  1.00 97.23           C  
ATOM   3546  CB  PHE C  49     -13.843  -3.794   0.006  1.00 97.23           C  
ATOM   3547  O   PHE C  49     -14.307  -6.854   1.037  1.00 97.23           O  
ATOM   3548  CG  PHE C  49     -12.968  -2.652   0.447  1.00 97.23           C  
ATOM   3549  CD1 PHE C  49     -12.941  -2.251   1.777  1.00 97.23           C  
ATOM   3550  CD2 PHE C  49     -12.170  -1.980  -0.470  1.00 97.23           C  
ATOM   3551  CE1 PHE C  49     -12.132  -1.194   2.187  1.00 97.23           C  
ATOM   3552  CE2 PHE C  49     -11.358  -0.923  -0.067  1.00 97.23           C  
ATOM   3553  CZ  PHE C  49     -11.342  -0.531   1.262  1.00 97.23           C  
ATOM   3554  N   SER C  50     -14.582  -6.731  -1.100  1.00 94.38           N  
ATOM   3555  CA  SER C  50     -15.845  -7.459  -1.160  1.00 94.38           C  
ATOM   3556  C   SER C  50     -15.716  -8.841  -0.526  1.00 94.38           C  
ATOM   3557  CB  SER C  50     -16.317  -7.596  -2.608  1.00 94.38           C  
ATOM   3558  O   SER C  50     -16.717  -9.445  -0.135  1.00 94.38           O  
ATOM   3559  OG  SER C  50     -15.330  -8.232  -3.401  1.00 94.38           O  
ATOM   3560  N   THR C  51     -14.540  -9.363  -0.449  1.00 94.15           N  
ATOM   3561  CA  THR C  51     -14.404 -10.710   0.094  1.00 94.15           C  
ATOM   3562  C   THR C  51     -13.610 -10.691   1.397  1.00 94.15           C  
ATOM   3563  CB  THR C  51     -13.720 -11.652  -0.914  1.00 94.15           C  
ATOM   3564  O   THR C  51     -13.132 -11.731   1.855  1.00 94.15           O  
ATOM   3565  CG2 THR C  51     -14.562 -11.814  -2.175  1.00 94.15           C  
ATOM   3566  OG1 THR C  51     -12.442 -11.112  -1.271  1.00 94.15           O  
ATOM   3567  N   ARG C  52     -13.468  -9.609   1.980  1.00 96.02           N  
ATOM   3568  CA  ARG C  52     -12.774  -9.492   3.259  1.00 96.02           C  
ATOM   3569  C   ARG C  52     -13.569 -10.161   4.376  1.00 96.02           C  
ATOM   3570  CB  ARG C  52     -12.522  -8.023   3.602  1.00 96.02           C  
ATOM   3571  O   ARG C  52     -14.796 -10.249   4.304  1.00 96.02           O  
ATOM   3572  CG  ARG C  52     -11.543  -7.331   2.667  1.00 96.02           C  
ATOM   3573  CD  ARG C  52     -11.323  -5.876   3.057  1.00 96.02           C  
ATOM   3574  NE  ARG C  52     -10.539  -5.759   4.283  1.00 96.02           N  
ATOM   3575  NH1 ARG C  52     -11.465  -3.744   4.929  1.00 96.02           N  
ATOM   3576  NH2 ARG C  52      -9.864  -4.743   6.229  1.00 96.02           N  
ATOM   3577  CZ  ARG C  52     -10.624  -4.749   5.144  1.00 96.02           C  
ATOM   3578  N   GLY C  53     -12.838 -10.588   5.378  1.00 95.30           N  
ATOM   3579  CA  GLY C  53     -13.478 -11.275   6.488  1.00 95.30           C  
ATOM   3580  C   GLY C  53     -13.981 -12.659   6.123  1.00 95.30           C  
ATOM   3581  O   GLY C  53     -13.437 -13.306   5.226  1.00 95.30           O  
ATOM   3582  N   THR C  54     -14.904 -13.160   6.934  1.00 95.71           N  
ATOM   3583  CA  THR C  54     -15.506 -14.471   6.717  1.00 95.71           C  
ATOM   3584  C   THR C  54     -17.029 -14.378   6.737  1.00 95.71           C  
ATOM   3585  CB  THR C  54     -15.037 -15.484   7.779  1.00 95.71           C  
ATOM   3586  O   THR C  54     -17.591 -13.449   7.321  1.00 95.71           O  
ATOM   3587  CG2 THR C  54     -13.523 -15.660   7.740  1.00 95.71           C  
ATOM   3588  OG1 THR C  54     -15.419 -15.016   9.078  1.00 95.71           O  
ATOM   3589  N   VAL C  55     -17.615 -15.313   6.036  1.00 97.05           N  
ATOM   3590  CA  VAL C  55     -19.072 -15.389   6.050  1.00 97.05           C  
ATOM   3591  C   VAL C  55     -19.548 -15.953   7.387  1.00 97.05           C  
ATOM   3592  CB  VAL C  55     -19.607 -16.253   4.887  1.00 97.05           C  
ATOM   3593  O   VAL C  55     -19.224 -17.090   7.739  1.00 97.05           O  
ATOM   3594  CG1 VAL C  55     -21.123 -16.414   4.985  1.00 97.05           C  
ATOM   3595  CG2 VAL C  55     -19.218 -15.637   3.544  1.00 97.05           C  
ATOM   3596  N   LEU C  56     -20.258 -15.183   8.148  1.00 97.03           N  
ATOM   3597  CA  LEU C  56     -20.822 -15.623   9.419  1.00 97.03           C  
ATOM   3598  C   LEU C  56     -22.140 -16.359   9.203  1.00 97.03           C  
ATOM   3599  CB  LEU C  56     -21.039 -14.429  10.352  1.00 97.03           C  
ATOM   3600  O   LEU C  56     -22.346 -17.445   9.749  1.00 97.03           O  
ATOM   3601  CG  LEU C  56     -21.578 -14.748  11.748  1.00 97.03           C  
ATOM   3602  CD1 LEU C  56     -20.586 -15.616  12.514  1.00 97.03           C  
ATOM   3603  CD2 LEU C  56     -21.874 -13.462  12.513  1.00 97.03           C  
ATOM   3604  N   ARG C  57     -22.981 -15.801   8.386  1.00 97.16           N  
ATOM   3605  CA  ARG C  57     -24.249 -16.378   7.951  1.00 97.16           C  
ATOM   3606  C   ARG C  57     -24.538 -16.032   6.494  1.00 97.16           C  
ATOM   3607  CB  ARG C  57     -25.395 -15.893   8.842  1.00 97.16           C  
ATOM   3608  O   ARG C  57     -24.371 -14.883   6.079  1.00 97.16           O  
ATOM   3609  CG  ARG C  57     -25.245 -16.282  10.304  1.00 97.16           C  
ATOM   3610  CD  ARG C  57     -25.421 -17.780  10.511  1.00 97.16           C  
ATOM   3611  NE  ARG C  57     -24.549 -18.285  11.567  1.00 97.16           N  
ATOM   3612  NH1 ARG C  57     -23.331 -19.676  10.182  1.00 97.16           N  
ATOM   3613  NH2 ARG C  57     -22.843 -19.564  12.419  1.00 97.16           N  
ATOM   3614  CZ  ARG C  57     -23.576 -19.174  11.387  1.00 97.16           C  
ATOM   3615  N   ASN C  58     -25.023 -17.006   5.760  1.00 96.77           N  
ATOM   3616  CA  ASN C  58     -25.172 -16.770   4.328  1.00 96.77           C  
ATOM   3617  C   ASN C  58     -26.625 -16.908   3.885  1.00 96.77           C  
ATOM   3618  CB  ASN C  58     -24.280 -17.724   3.531  1.00 96.77           C  
ATOM   3619  O   ASN C  58     -26.943 -16.705   2.711  1.00 96.77           O  
ATOM   3620  CG  ASN C  58     -24.617 -19.182   3.778  1.00 96.77           C  
ATOM   3621  ND2 ASN C  58     -23.782 -20.078   3.266  1.00 96.77           N  
ATOM   3622  OD1 ASN C  58     -25.619 -19.499   4.424  1.00 96.77           O  
ATOM   3623  N   PHE C  59     -27.562 -17.317   4.838  1.00 97.78           N  
ATOM   3624  CA  PHE C  59     -29.000 -17.439   4.629  1.00 97.78           C  
ATOM   3625  C   PHE C  59     -29.309 -18.521   3.602  1.00 97.78           C  
ATOM   3626  CB  PHE C  59     -29.595 -16.101   4.178  1.00 97.78           C  
ATOM   3627  O   PHE C  59     -30.412 -18.567   3.053  1.00 97.78           O  
ATOM   3628  CG  PHE C  59     -29.635 -15.058   5.262  1.00 97.78           C  
ATOM   3629  CD1 PHE C  59     -30.611 -15.100   6.250  1.00 97.78           C  
ATOM   3630  CD2 PHE C  59     -28.696 -14.035   5.292  1.00 97.78           C  
ATOM   3631  CE1 PHE C  59     -30.650 -14.135   7.255  1.00 97.78           C  
ATOM   3632  CE2 PHE C  59     -28.729 -13.068   6.293  1.00 97.78           C  
ATOM   3633  CZ  PHE C  59     -29.707 -13.120   7.273  1.00 97.78           C  
ATOM   3634  N   GLU C  60     -28.314 -19.360   3.279  1.00 96.89           N  
ATOM   3635  CA  GLU C  60     -28.580 -20.524   2.439  1.00 96.89           C  
ATOM   3636  C   GLU C  60     -29.495 -21.518   3.149  1.00 96.89           C  
ATOM   3637  CB  GLU C  60     -27.271 -21.207   2.037  1.00 96.89           C  
ATOM   3638  O   GLU C  60     -30.219 -22.275   2.499  1.00 96.89           O  
ATOM   3639  CG  GLU C  60     -26.325 -20.311   1.252  1.00 96.89           C  
ATOM   3640  CD  GLU C  60     -26.894 -19.863  -0.086  1.00 96.89           C  
ATOM   3641  OE1 GLU C  60     -26.526 -18.767  -0.565  1.00 96.89           O  
ATOM   3642  OE2 GLU C  60     -27.714 -20.615  -0.658  1.00 96.89           O  
ATOM   3643  N   ASP C  61     -29.402 -21.530   4.446  1.00 95.98           N  
ATOM   3644  CA  ASP C  61     -30.238 -22.303   5.359  1.00 95.98           C  
ATOM   3645  C   ASP C  61     -30.872 -21.404   6.418  1.00 95.98           C  
ATOM   3646  CB  ASP C  61     -29.419 -23.408   6.030  1.00 95.98           C  
ATOM   3647  O   ASP C  61     -30.167 -20.781   7.215  1.00 95.98           O  
ATOM   3648  CG  ASP C  61     -30.240 -24.258   6.984  1.00 95.98           C  
ATOM   3649  OD1 ASP C  61     -31.476 -24.082   7.048  1.00 95.98           O  
ATOM   3650  OD2 ASP C  61     -29.645 -25.110   7.679  1.00 95.98           O  
ATOM   3651  N   LEU C  62     -32.219 -21.430   6.517  1.00 97.74           N  
ATOM   3652  CA  LEU C  62     -32.916 -20.513   7.413  1.00 97.74           C  
ATOM   3653  C   LEU C  62     -33.324 -21.218   8.702  1.00 97.74           C  
ATOM   3654  CB  LEU C  62     -34.151 -19.927   6.724  1.00 97.74           C  
ATOM   3655  O   LEU C  62     -33.944 -20.610   9.577  1.00 97.74           O  
ATOM   3656  CG  LEU C  62     -33.895 -19.081   5.476  1.00 97.74           C  
ATOM   3657  CD1 LEU C  62     -35.199 -18.474   4.970  1.00 97.74           C  
ATOM   3658  CD2 LEU C  62     -32.869 -17.992   5.769  1.00 97.74           C  
ATOM   3659  N   SER C  63     -32.967 -22.510   8.883  1.00 95.34           N  
ATOM   3660  CA  SER C  63     -33.443 -23.312  10.005  1.00 95.34           C  
ATOM   3661  C   SER C  63     -32.960 -22.744  11.335  1.00 95.34           C  
ATOM   3662  CB  SER C  63     -32.980 -24.763   9.862  1.00 95.34           C  
ATOM   3663  O   SER C  63     -33.601 -22.941  12.370  1.00 95.34           O  
ATOM   3664  OG  SER C  63     -31.565 -24.844   9.888  1.00 95.34           O  
ATOM   3665  N   GLY C  64     -31.908 -22.021  11.347  1.00 95.91           N  
ATOM   3666  CA  GLY C  64     -31.399 -21.436  12.578  1.00 95.91           C  
ATOM   3667  C   GLY C  64     -32.004 -20.080  12.889  1.00 95.91           C  
ATOM   3668  O   GLY C  64     -31.722 -19.495  13.936  1.00 95.91           O  
ATOM   3669  N   TRP C  65     -32.878 -19.651  12.040  1.00 98.28           N  
ATOM   3670  CA  TRP C  65     -33.476 -18.328  12.182  1.00 98.28           C  
ATOM   3671  C   TRP C  65     -34.931 -18.433  12.627  1.00 98.28           C  
ATOM   3672  CB  TRP C  65     -33.387 -17.552  10.865  1.00 98.28           C  
ATOM   3673  O   TRP C  65     -35.650 -19.343  12.209  1.00 98.28           O  
ATOM   3674  CG  TRP C  65     -31.986 -17.220  10.448  1.00 98.28           C  
ATOM   3675  CD1 TRP C  65     -31.147 -17.989   9.691  1.00 98.28           C  
ATOM   3676  CD2 TRP C  65     -31.259 -16.030  10.769  1.00 98.28           C  
ATOM   3677  CE2 TRP C  65     -29.984 -16.145  10.173  1.00 98.28           C  
ATOM   3678  CE3 TRP C  65     -31.563 -14.875  11.503  1.00 98.28           C  
ATOM   3679  NE1 TRP C  65     -29.941 -17.349   9.522  1.00 98.28           N  
ATOM   3680  CH2 TRP C  65     -29.335 -14.030  11.013  1.00 98.28           C  
ATOM   3681  CZ2 TRP C  65     -29.012 -15.148  10.289  1.00 98.28           C  
ATOM   3682  CZ3 TRP C  65     -30.595 -13.884  11.617  1.00 98.28           C  
ATOM   3683  N   THR C  66     -35.307 -17.475  13.440  1.00 97.73           N  
ATOM   3684  CA  THR C  66     -36.689 -17.303  13.873  1.00 97.73           C  
ATOM   3685  C   THR C  66     -37.137 -15.856  13.691  1.00 97.73           C  
ATOM   3686  CB  THR C  66     -36.869 -17.717  15.345  1.00 97.73           C  
ATOM   3687  O   THR C  66     -36.381 -14.926  13.979  1.00 97.73           O  
ATOM   3688  CG2 THR C  66     -38.333 -17.637  15.765  1.00 97.73           C  
ATOM   3689  OG1 THR C  66     -36.408 -19.063  15.517  1.00 97.73           O  
ATOM   3690  N   ALA C  67     -38.317 -15.695  13.205  1.00 97.76           N  
ATOM   3691  CA  ALA C  67     -38.900 -14.358  13.121  1.00 97.76           C  
ATOM   3692  C   ALA C  67     -39.595 -13.980  14.426  1.00 97.76           C  
ATOM   3693  CB  ALA C  67     -39.882 -14.278  11.956  1.00 97.76           C  
ATOM   3694  O   ALA C  67     -40.663 -14.509  14.743  1.00 97.76           O  
ATOM   3695  N   ASN C  68     -38.950 -13.081  15.161  1.00 96.88           N  
ATOM   3696  CA  ASN C  68     -39.597 -12.553  16.357  1.00 96.88           C  
ATOM   3697  C   ASN C  68     -40.750 -11.617  16.004  1.00 96.88           C  
ATOM   3698  CB  ASN C  68     -38.581 -11.832  17.244  1.00 96.88           C  
ATOM   3699  O   ASN C  68     -41.786 -11.621  16.672  1.00 96.88           O  
ATOM   3700  CG  ASN C  68     -37.532 -12.768  17.812  1.00 96.88           C  
ATOM   3701  ND2 ASN C  68     -36.321 -12.259  18.000  1.00 96.88           N  
ATOM   3702  OD1 ASN C  68     -37.809 -13.941  18.078  1.00 96.88           O  
ATOM   3703  N   ILE C  69     -40.515 -10.779  15.091  1.00 96.87           N  
ATOM   3704  CA  ILE C  69     -41.504  -9.857  14.544  1.00 96.87           C  
ATOM   3705  C   ILE C  69     -41.481  -9.922  13.018  1.00 96.87           C  
ATOM   3706  CB  ILE C  69     -41.254  -8.410  15.023  1.00 96.87           C  
ATOM   3707  O   ILE C  69     -40.412  -9.887  12.405  1.00 96.87           O  
ATOM   3708  CG1 ILE C  69     -41.191  -8.357  16.553  1.00 96.87           C  
ATOM   3709  CG2 ILE C  69     -42.336  -7.469  14.486  1.00 96.87           C  
ATOM   3710  CD1 ILE C  69     -40.798  -6.996  17.110  1.00 96.87           C  
ATOM   3711  N   GLY C  70     -42.618 -10.024  12.364  1.00 97.06           N  
ATOM   3712  CA  GLY C  70     -42.699 -10.106  10.914  1.00 97.06           C  
ATOM   3713  C   GLY C  70     -42.499 -11.513  10.384  1.00 97.06           C  
ATOM   3714  O   GLY C  70     -42.866 -12.488  11.043  1.00 97.06           O  
ATOM   3715  N   SER C  71     -42.100 -11.605   9.142  1.00 97.26           N  
ATOM   3716  CA  SER C  71     -41.922 -12.895   8.484  1.00 97.26           C  
ATOM   3717  C   SER C  71     -40.551 -12.996   7.825  1.00 97.26           C  
ATOM   3718  CB  SER C  71     -43.017 -13.120   7.440  1.00 97.26           C  
ATOM   3719  O   SER C  71     -39.978 -11.984   7.414  1.00 97.26           O  
ATOM   3720  OG  SER C  71     -44.299 -13.110   8.045  1.00 97.26           O  
ATOM   3721  N   LEU C  72     -40.068 -14.177   7.821  1.00 98.27           N  
ATOM   3722  CA  LEU C  72     -38.812 -14.551   7.181  1.00 98.27           C  
ATOM   3723  C   LEU C  72     -39.032 -15.658   6.156  1.00 98.27           C  
ATOM   3724  CB  LEU C  72     -37.791 -15.005   8.228  1.00 98.27           C  
ATOM   3725  O   LEU C  72     -39.623 -16.693   6.471  1.00 98.27           O  
ATOM   3726  CG  LEU C  72     -36.490 -15.604   7.691  1.00 98.27           C  
ATOM   3727  CD1 LEU C  72     -35.686 -14.544   6.946  1.00 98.27           C  
ATOM   3728  CD2 LEU C  72     -35.669 -16.204   8.827  1.00 98.27           C  
ATOM   3729  N   SER C  73     -38.626 -15.439   4.920  1.00 98.21           N  
ATOM   3730  CA  SER C  73     -38.738 -16.462   3.885  1.00 98.21           C  
ATOM   3731  C   SER C  73     -37.524 -16.449   2.962  1.00 98.21           C  
ATOM   3732  CB  SER C  73     -40.013 -16.261   3.067  1.00 98.21           C  
ATOM   3733  O   SER C  73     -36.793 -15.458   2.903  1.00 98.21           O  
ATOM   3734  OG  SER C  73     -39.976 -15.025   2.373  1.00 98.21           O  
ATOM   3735  N   ALA C  74     -37.304 -17.541   2.305  1.00 98.25           N  
ATOM   3736  CA  ALA C  74     -36.223 -17.654   1.330  1.00 98.25           C  
ATOM   3737  C   ALA C  74     -36.596 -16.974   0.015  1.00 98.25           C  
ATOM   3738  CB  ALA C  74     -35.876 -19.120   1.087  1.00 98.25           C  
ATOM   3739  O   ALA C  74     -37.742 -17.063  -0.433  1.00 98.25           O  
ATOM   3740  N   GLU C  75     -35.646 -16.260  -0.577  1.00 97.86           N  
ATOM   3741  CA  GLU C  75     -35.772 -15.650  -1.897  1.00 97.86           C  
ATOM   3742  C   GLU C  75     -34.699 -16.170  -2.850  1.00 97.86           C  
ATOM   3743  CB  GLU C  75     -35.692 -14.125  -1.795  1.00 97.86           C  
ATOM   3744  O   GLU C  75     -33.505 -15.983  -2.609  1.00 97.86           O  
ATOM   3745  CG  GLU C  75     -35.718 -13.417  -3.142  1.00 97.86           C  
ATOM   3746  CD  GLU C  75     -36.995 -13.669  -3.927  1.00 97.86           C  
ATOM   3747  OE1 GLU C  75     -36.924 -14.256  -5.031  1.00 97.86           O  
ATOM   3748  OE2 GLU C  75     -38.077 -13.274  -3.436  1.00 97.86           O  
ATOM   3749  N   THR C  76     -35.099 -16.767  -3.972  1.00 97.18           N  
ATOM   3750  CA  THR C  76     -34.133 -17.408  -4.857  1.00 97.18           C  
ATOM   3751  C   THR C  76     -33.998 -16.631  -6.163  1.00 97.18           C  
ATOM   3752  CB  THR C  76     -34.535 -18.863  -5.162  1.00 97.18           C  
ATOM   3753  O   THR C  76     -33.062 -16.857  -6.933  1.00 97.18           O  
ATOM   3754  CG2 THR C  76     -34.494 -19.720  -3.901  1.00 97.18           C  
ATOM   3755  OG1 THR C  76     -35.864 -18.884  -5.697  1.00 97.18           O  
ATOM   3756  N   SER C  77     -34.845 -15.682  -6.456  1.00 95.70           N  
ATOM   3757  CA  SER C  77     -34.830 -14.957  -7.722  1.00 95.70           C  
ATOM   3758  C   SER C  77     -34.040 -13.657  -7.606  1.00 95.70           C  
ATOM   3759  CB  SER C  77     -36.256 -14.656  -8.186  1.00 95.70           C  
ATOM   3760  O   SER C  77     -33.620 -13.088  -8.615  1.00 95.70           O  
ATOM   3761  OG  SER C  77     -36.910 -13.793  -7.272  1.00 95.70           O  
ATOM   3762  N   ASP C  78     -33.896 -13.156  -6.416  1.00 96.16           N  
ATOM   3763  CA  ASP C  78     -33.163 -11.927  -6.131  1.00 96.16           C  
ATOM   3764  C   ASP C  78     -32.113 -12.153  -5.045  1.00 96.16           C  
ATOM   3765  CB  ASP C  78     -34.124 -10.813  -5.711  1.00 96.16           C  
ATOM   3766  O   ASP C  78     -32.426 -12.102  -3.853  1.00 96.16           O  
ATOM   3767  CG  ASP C  78     -33.508  -9.429  -5.810  1.00 96.16           C  
ATOM   3768  OD1 ASP C  78     -32.269  -9.321  -5.940  1.00 96.16           O  
ATOM   3769  OD2 ASP C  78     -34.267  -8.438  -5.755  1.00 96.16           O  
ATOM   3770  N   VAL C  79     -30.951 -12.478  -5.533  1.00 97.07           N  
ATOM   3771  CA  VAL C  79     -29.896 -12.968  -4.653  1.00 97.07           C  
ATOM   3772  C   VAL C  79     -28.640 -12.116  -4.827  1.00 97.07           C  
ATOM   3773  CB  VAL C  79     -29.574 -14.454  -4.925  1.00 97.07           C  
ATOM   3774  O   VAL C  79     -28.279 -11.754  -5.949  1.00 97.07           O  
ATOM   3775  CG1 VAL C  79     -28.478 -14.951  -3.983  1.00 97.07           C  
ATOM   3776  CG2 VAL C  79     -30.833 -15.308  -4.781  1.00 97.07           C  
ATOM   3777  N   TYR C  80     -27.998 -11.717  -3.725  1.00 96.81           N  
ATOM   3778  CA  TYR C  80     -26.717 -11.020  -3.767  1.00 96.81           C  
ATOM   3779  C   TYR C  80     -25.577 -11.990  -4.052  1.00 96.81           C  
ATOM   3780  CB  TYR C  80     -26.461 -10.286  -2.448  1.00 96.81           C  
ATOM   3781  O   TYR C  80     -24.784 -11.773  -4.971  1.00 96.81           O  
ATOM   3782  CG  TYR C  80     -25.214  -9.435  -2.459  1.00 96.81           C  
ATOM   3783  CD1 TYR C  80     -24.077  -9.820  -1.752  1.00 96.81           C  
ATOM   3784  CD2 TYR C  80     -25.171  -8.243  -3.175  1.00 96.81           C  
ATOM   3785  CE1 TYR C  80     -22.927  -9.038  -1.758  1.00 96.81           C  
ATOM   3786  CE2 TYR C  80     -24.026  -7.453  -3.188  1.00 96.81           C  
ATOM   3787  OH  TYR C  80     -21.775  -7.080  -2.487  1.00 96.81           O  
ATOM   3788  CZ  TYR C  80     -22.911  -7.858  -2.478  1.00 96.81           C  
ATOM   3789  N   VAL C  81     -25.546 -13.030  -3.373  1.00 97.57           N  
ATOM   3790  CA  VAL C  81     -24.523 -14.056  -3.550  1.00 97.57           C  
ATOM   3791  C   VAL C  81     -25.095 -15.424  -3.184  1.00 97.57           C  
ATOM   3792  CB  VAL C  81     -23.268 -13.759  -2.700  1.00 97.57           C  
ATOM   3793  O   VAL C  81     -25.959 -15.529  -2.310  1.00 97.57           O  
ATOM   3794  CG1 VAL C  81     -23.593 -13.837  -1.210  1.00 97.57           C  
ATOM   3795  CG2 VAL C  81     -22.142 -14.728  -3.056  1.00 97.57           C  
ATOM   3796  N   GLY C  82     -24.601 -16.487  -3.841  1.00 96.60           N  
ATOM   3797  CA  GLY C  82     -25.073 -17.837  -3.576  1.00 96.60           C  
ATOM   3798  C   GLY C  82     -26.378 -18.162  -4.279  1.00 96.60           C  
ATOM   3799  O   GLY C  82     -26.642 -17.658  -5.372  1.00 96.60           O  
ATOM   3800  N   SER C  83     -27.158 -19.035  -3.597  1.00 96.50           N  
ATOM   3801  CA  SER C  83     -28.341 -19.549  -4.280  1.00 96.50           C  
ATOM   3802  C   SER C  83     -29.613 -18.898  -3.748  1.00 96.50           C  
ATOM   3803  CB  SER C  83     -28.432 -21.067  -4.126  1.00 96.50           C  
ATOM   3804  O   SER C  83     -30.664 -18.961  -4.390  1.00 96.50           O  
ATOM   3805  OG  SER C  83     -28.603 -21.425  -2.765  1.00 96.50           O  
ATOM   3806  N   GLN C  84     -29.500 -18.249  -2.594  1.00 97.23           N  
ATOM   3807  CA  GLN C  84     -30.708 -17.651  -2.035  1.00 97.23           C  
ATOM   3808  C   GLN C  84     -30.365 -16.517  -1.074  1.00 97.23           C  
ATOM   3809  CB  GLN C  84     -31.549 -18.709  -1.320  1.00 97.23           C  
ATOM   3810  O   GLN C  84     -29.257 -16.465  -0.536  1.00 97.23           O  
ATOM   3811  CG  GLN C  84     -30.944 -19.193  -0.008  1.00 97.23           C  
ATOM   3812  CD  GLN C  84     -31.851 -20.155   0.737  1.00 97.23           C  
ATOM   3813  NE2 GLN C  84     -32.029 -19.919   2.032  1.00 97.23           N  
ATOM   3814  OE1 GLN C  84     -32.387 -21.102   0.153  1.00 97.23           O  
ATOM   3815  N   SER C  85     -31.284 -15.572  -0.965  1.00 98.19           N  
ATOM   3816  CA  SER C  85     -31.300 -14.538   0.065  1.00 98.19           C  
ATOM   3817  C   SER C  85     -32.482 -14.718   1.011  1.00 98.19           C  
ATOM   3818  CB  SER C  85     -31.351 -13.149  -0.571  1.00 98.19           C  
ATOM   3819  O   SER C  85     -33.210 -15.709   0.922  1.00 98.19           O  
ATOM   3820  OG  SER C  85     -32.588 -12.943  -1.231  1.00 98.19           O  
ATOM   3821  N   ALA C  86     -32.593 -13.859   1.949  1.00 98.51           N  
ATOM   3822  CA  ALA C  86     -33.724 -13.879   2.873  1.00 98.51           C  
ATOM   3823  C   ALA C  86     -34.606 -12.648   2.688  1.00 98.51           C  
ATOM   3824  CB  ALA C  86     -33.231 -13.965   4.316  1.00 98.51           C  
ATOM   3825  O   ALA C  86     -34.102 -11.530   2.557  1.00 98.51           O  
ATOM   3826  N   ARG C  87     -35.832 -12.912   2.673  1.00 97.72           N  
ATOM   3827  CA  ARG C  87     -36.809 -11.831   2.583  1.00 97.72           C  
ATOM   3828  C   ARG C  87     -37.483 -11.588   3.929  1.00 97.72           C  
ATOM   3829  CB  ARG C  87     -37.862 -12.146   1.519  1.00 97.72           C  
ATOM   3830  O   ARG C  87     -38.016 -12.517   4.539  1.00 97.72           O  
ATOM   3831  CG  ARG C  87     -38.758 -10.967   1.171  1.00 97.72           C  
ATOM   3832  CD  ARG C  87     -39.543 -11.214  -0.109  1.00 97.72           C  
ATOM   3833  NE  ARG C  87     -40.190  -9.996  -0.588  1.00 97.72           N  
ATOM   3834  NH1 ARG C  87     -40.534 -10.775  -2.735  1.00 97.72           N  
ATOM   3835  NH2 ARG C  87     -41.218  -8.666  -2.154  1.00 97.72           N  
ATOM   3836  CZ  ARG C  87     -40.646  -9.815  -1.825  1.00 97.72           C  
ATOM   3837  N   LEU C  88     -37.425 -10.378   4.411  1.00 96.87           N  
ATOM   3838  CA  LEU C  88     -38.065  -9.937   5.646  1.00 96.87           C  
ATOM   3839  C   LEU C  88     -39.246  -9.020   5.348  1.00 96.87           C  
ATOM   3840  CB  LEU C  88     -37.057  -9.214   6.544  1.00 96.87           C  
ATOM   3841  O   LEU C  88     -39.085  -7.982   4.702  1.00 96.87           O  
ATOM   3842  CG  LEU C  88     -36.056 -10.099   7.289  1.00 96.87           C  
ATOM   3843  CD1 LEU C  88     -35.245 -10.930   6.301  1.00 96.87           C  
ATOM   3844  CD2 LEU C  88     -35.139  -9.250   8.162  1.00 96.87           C  
ATOM   3845  N   THR C  89     -40.379  -9.401   5.826  1.00 96.02           N  
ATOM   3846  CA  THR C  89     -41.578  -8.608   5.577  1.00 96.02           C  
ATOM   3847  C   THR C  89     -42.365  -8.400   6.867  1.00 96.02           C  
ATOM   3848  CB  THR C  89     -42.481  -9.276   4.523  1.00 96.02           C  
ATOM   3849  O   THR C  89     -42.327  -9.241   7.767  1.00 96.02           O  
ATOM   3850  CG2 THR C  89     -41.750  -9.435   3.194  1.00 96.02           C  
ATOM   3851  OG1 THR C  89     -42.879 -10.569   4.994  1.00 96.02           O  
ATOM   3852  N   ALA C  90     -43.010  -7.242   6.910  1.00 93.79           N  
ATOM   3853  CA  ALA C  90     -43.919  -6.948   8.016  1.00 93.79           C  
ATOM   3854  C   ALA C  90     -44.968  -5.919   7.605  1.00 93.79           C  
ATOM   3855  CB  ALA C  90     -43.137  -6.452   9.230  1.00 93.79           C  
ATOM   3856  O   ALA C  90     -44.677  -5.001   6.834  1.00 93.79           O  
ATOM   3857  N   SER C  91     -46.254  -6.137   7.995  1.00 87.81           N  
ATOM   3858  CA  SER C  91     -47.313  -5.147   7.829  1.00 87.81           C  
ATOM   3859  C   SER C  91     -47.251  -4.082   8.918  1.00 87.81           C  
ATOM   3860  CB  SER C  91     -48.686  -5.822   7.843  1.00 87.81           C  
ATOM   3861  O   SER C  91     -47.895  -3.037   8.810  1.00 87.81           O  
ATOM   3862  OG  SER C  91     -48.850  -6.603   9.014  1.00 87.81           O  
ATOM   3863  N   SER C  92     -46.368  -4.415   9.945  1.00 76.79           N  
ATOM   3864  CA  SER C  92     -46.147  -3.537  11.090  1.00 76.79           C  
ATOM   3865  C   SER C  92     -44.966  -2.603  10.851  1.00 76.79           C  
ATOM   3866  CB  SER C  92     -45.910  -4.359  12.357  1.00 76.79           C  
ATOM   3867  O   SER C  92     -44.364  -2.618   9.775  1.00 76.79           O  
ATOM   3868  OG  SER C  92     -44.647  -5.002  12.311  1.00 76.79           O  
ATOM   3869  N   SER C  93     -44.679  -1.930  12.019  1.00 83.56           N  
ATOM   3870  CA  SER C  93     -43.661  -0.887  11.943  1.00 83.56           C  
ATOM   3871  C   SER C  93     -42.269  -1.453  12.204  1.00 83.56           C  
ATOM   3872  CB  SER C  93     -43.963   0.230  12.942  1.00 83.56           C  
ATOM   3873  O   SER C  93     -41.286  -0.710  12.227  1.00 83.56           O  
ATOM   3874  OG  SER C  93     -44.111  -0.291  14.251  1.00 83.56           O  
ATOM   3875  N   ALA C  94     -42.185  -2.910  12.375  1.00 91.26           N  
ATOM   3876  CA  ALA C  94     -40.848  -3.447  12.619  1.00 91.26           C  
ATOM   3877  C   ALA C  94     -40.741  -4.892  12.140  1.00 91.26           C  
ATOM   3878  CB  ALA C  94     -40.501  -3.355  14.103  1.00 91.26           C  
ATOM   3879  O   ALA C  94     -41.749  -5.597  12.045  1.00 91.26           O  
ATOM   3880  N   VAL C  95     -39.602  -5.299  11.815  1.00 95.11           N  
ATOM   3881  CA  VAL C  95     -39.236  -6.696  11.611  1.00 95.11           C  
ATOM   3882  C   VAL C  95     -38.023  -7.044  12.471  1.00 95.11           C  
ATOM   3883  CB  VAL C  95     -38.937  -6.993  10.124  1.00 95.11           C  
ATOM   3884  O   VAL C  95     -37.136  -6.211  12.671  1.00 95.11           O  
ATOM   3885  CG1 VAL C  95     -37.615  -6.354   9.701  1.00 95.11           C  
ATOM   3886  CG2 VAL C  95     -38.909  -8.500   9.877  1.00 95.11           C  
ATOM   3887  N   ASP C  96     -38.029  -8.218  13.034  1.00 97.11           N  
ATOM   3888  CA  ASP C  96     -36.946  -8.717  13.876  1.00 97.11           C  
ATOM   3889  C   ASP C  96     -36.774 -10.225  13.713  1.00 97.11           C  
ATOM   3890  CB  ASP C  96     -37.205  -8.372  15.344  1.00 97.11           C  
ATOM   3891  O   ASP C  96     -37.674 -10.998  14.048  1.00 97.11           O  
ATOM   3892  CG  ASP C  96     -36.065  -8.784  16.260  1.00 97.11           C  
ATOM   3893  OD1 ASP C  96     -34.980  -8.167  16.198  1.00 97.11           O  
ATOM   3894  OD2 ASP C  96     -36.253  -9.736  17.048  1.00 97.11           O  
ATOM   3895  N   ILE C  97     -35.667 -10.600  13.124  1.00 98.28           N  
ATOM   3896  CA  ILE C  97     -35.357 -12.021  13.016  1.00 98.28           C  
ATOM   3897  C   ILE C  97     -34.155 -12.356  13.896  1.00 98.28           C  
ATOM   3898  CB  ILE C  97     -35.079 -12.430  11.552  1.00 98.28           C  
ATOM   3899  O   ILE C  97     -33.258 -11.527  14.074  1.00 98.28           O  
ATOM   3900  CG1 ILE C  97     -33.850 -11.689  11.015  1.00 98.28           C  
ATOM   3901  CG2 ILE C  97     -36.306 -12.164  10.675  1.00 98.28           C  
ATOM   3902  CD1 ILE C  97     -33.339 -12.221   9.683  1.00 98.28           C  
ATOM   3903  N   ARG C  98     -34.110 -13.532  14.433  1.00 98.57           N  
ATOM   3904  CA  ARG C  98     -33.106 -13.932  15.414  1.00 98.57           C  
ATOM   3905  C   ARG C  98     -32.422 -15.230  14.998  1.00 98.57           C  
ATOM   3906  CB  ARG C  98     -33.740 -14.094  16.797  1.00 98.57           C  
ATOM   3907  O   ARG C  98     -33.081 -16.168  14.543  1.00 98.57           O  
ATOM   3908  CG  ARG C  98     -32.761 -14.531  17.875  1.00 98.57           C  
ATOM   3909  CD  ARG C  98     -33.466 -14.823  19.192  1.00 98.57           C  
ATOM   3910  NE  ARG C  98     -34.181 -13.652  19.692  1.00 98.57           N  
ATOM   3911  NH1 ARG C  98     -35.536 -14.839  21.138  1.00 98.57           N  
ATOM   3912  NH2 ARG C  98     -35.731 -12.560  20.988  1.00 98.57           N  
ATOM   3913  CZ  ARG C  98     -35.148 -13.686  20.605  1.00 98.57           C  
ATOM   3914  N   TYR C  99     -31.143 -15.264  15.102  1.00 98.47           N  
ATOM   3915  CA  TYR C  99     -30.338 -16.468  14.925  1.00 98.47           C  
ATOM   3916  C   TYR C  99     -29.767 -16.943  16.255  1.00 98.47           C  
ATOM   3917  CB  TYR C  99     -29.202 -16.213  13.930  1.00 98.47           C  
ATOM   3918  O   TYR C  99     -29.163 -16.161  16.993  1.00 98.47           O  
ATOM   3919  CG  TYR C  99     -28.401 -17.448  13.594  1.00 98.47           C  
ATOM   3920  CD1 TYR C  99     -27.184 -17.705  14.222  1.00 98.47           C  
ATOM   3921  CD2 TYR C  99     -28.858 -18.359  12.648  1.00 98.47           C  
ATOM   3922  CE1 TYR C  99     -26.442 -18.841  13.915  1.00 98.47           C  
ATOM   3923  CE2 TYR C  99     -28.124 -19.498  12.332  1.00 98.47           C  
ATOM   3924  OH  TYR C  99     -26.189 -20.855  12.662  1.00 98.47           O  
ATOM   3925  CZ  TYR C  99     -26.919 -19.730  12.970  1.00 98.47           C  
ATOM   3926  N   SER C 100     -29.969 -18.193  16.558  1.00 97.59           N  
ATOM   3927  CA  SER C 100     -29.382 -18.807  17.744  1.00 97.59           C  
ATOM   3928  C   SER C 100     -28.120 -19.589  17.395  1.00 97.59           C  
ATOM   3929  CB  SER C 100     -30.392 -19.731  18.426  1.00 97.59           C  
ATOM   3930  O   SER C 100     -28.165 -20.521  16.589  1.00 97.59           O  
ATOM   3931  OG  SER C 100     -31.507 -18.995  18.900  1.00 97.59           O  
ATOM   3932  N   PHE C 101     -27.020 -19.294  18.052  1.00 97.13           N  
ATOM   3933  CA  PHE C 101     -25.740 -19.918  17.736  1.00 97.13           C  
ATOM   3934  C   PHE C 101     -25.657 -21.317  18.335  1.00 97.13           C  
ATOM   3935  CB  PHE C 101     -24.581 -19.057  18.249  1.00 97.13           C  
ATOM   3936  O   PHE C 101     -24.896 -22.159  17.855  1.00 97.13           O  
ATOM   3937  CG  PHE C 101     -24.412 -17.760  17.505  1.00 97.13           C  
ATOM   3938  CD1 PHE C 101     -23.849 -17.739  16.235  1.00 97.13           C  
ATOM   3939  CD2 PHE C 101     -24.817 -16.561  18.076  1.00 97.13           C  
ATOM   3940  CE1 PHE C 101     -23.692 -16.540  15.544  1.00 97.13           C  
ATOM   3941  CE2 PHE C 101     -24.663 -15.359  17.392  1.00 97.13           C  
ATOM   3942  CZ  PHE C 101     -24.100 -15.350  16.126  1.00 97.13           C  
ATOM   3943  N   GLY C 102     -26.456 -21.617  19.328  1.00 95.46           N  
ATOM   3944  CA  GLY C 102     -26.408 -22.904  20.002  1.00 95.46           C  
ATOM   3945  C   GLY C 102     -25.308 -22.991  21.043  1.00 95.46           C  
ATOM   3946  O   GLY C 102     -25.467 -23.659  22.067  1.00 95.46           O  
ATOM   3947  N   THR C 103     -24.145 -22.356  20.812  1.00 96.55           N  
ATOM   3948  CA  THR C 103     -23.047 -22.227  21.764  1.00 96.55           C  
ATOM   3949  C   THR C 103     -22.610 -20.771  21.893  1.00 96.55           C  
ATOM   3950  CB  THR C 103     -21.842 -23.092  21.347  1.00 96.55           C  
ATOM   3951  O   THR C 103     -22.734 -19.994  20.943  1.00 96.55           O  
ATOM   3952  CG2 THR C 103     -22.220 -24.568  21.285  1.00 96.55           C  
ATOM   3953  OG1 THR C 103     -21.386 -22.673  20.055  1.00 96.55           O  
ATOM   3954  N   ALA C 104     -22.151 -20.477  23.148  1.00 97.77           N  
ATOM   3955  CA  ALA C 104     -21.680 -19.116  23.392  1.00 97.77           C  
ATOM   3956  C   ALA C 104     -20.580 -18.731  22.407  1.00 97.77           C  
ATOM   3957  CB  ALA C 104     -21.178 -18.977  24.827  1.00 97.77           C  
ATOM   3958  O   ALA C 104     -19.669 -19.520  22.145  1.00 97.77           O  
ATOM   3959  N   GLN C 105     -20.712 -17.561  21.830  1.00 98.12           N  
ATOM   3960  CA  GLN C 105     -19.733 -17.035  20.884  1.00 98.12           C  
ATOM   3961  C   GLN C 105     -18.962 -15.863  21.484  1.00 98.12           C  
ATOM   3962  CB  GLN C 105     -20.418 -16.604  19.587  1.00 98.12           C  
ATOM   3963  O   GLN C 105     -19.528 -15.053  22.222  1.00 98.12           O  
ATOM   3964  CG  GLN C 105     -21.218 -17.712  18.915  1.00 98.12           C  
ATOM   3965  CD  GLN C 105     -20.336 -18.799  18.329  1.00 98.12           C  
ATOM   3966  NE2 GLN C 105     -20.571 -20.040  18.741  1.00 98.12           N  
ATOM   3967  OE1 GLN C 105     -19.452 -18.525  17.511  1.00 98.12           O  
ATOM   3968  N   ASP C 106     -17.681 -15.721  21.152  1.00 97.98           N  
ATOM   3969  CA  ASP C 106     -16.830 -14.584  21.489  1.00 97.98           C  
ATOM   3970  C   ASP C 106     -16.635 -13.667  20.283  1.00 97.98           C  
ATOM   3971  CB  ASP C 106     -15.473 -15.064  22.008  1.00 97.98           C  
ATOM   3972  O   ASP C 106     -15.953 -14.032  19.323  1.00 97.98           O  
ATOM   3973  CG  ASP C 106     -14.579 -13.927  22.471  1.00 97.98           C  
ATOM   3974  OD1 ASP C 106     -14.931 -12.748  22.255  1.00 97.98           O  
ATOM   3975  OD2 ASP C 106     -13.511 -14.214  23.053  1.00 97.98           O  
ATOM   3976  N   PHE C 107     -17.178 -12.493  20.315  1.00 96.99           N  
ATOM   3977  CA  PHE C 107     -17.058 -11.550  19.210  1.00 96.99           C  
ATOM   3978  C   PHE C 107     -16.208 -10.350  19.612  1.00 96.99           C  
ATOM   3979  CB  PHE C 107     -18.442 -11.081  18.750  1.00 96.99           C  
ATOM   3980  O   PHE C 107     -16.422  -9.239  19.123  1.00 96.99           O  
ATOM   3981  CG  PHE C 107     -19.198 -12.110  17.953  1.00 96.99           C  
ATOM   3982  CD1 PHE C 107     -18.712 -12.558  16.731  1.00 96.99           C  
ATOM   3983  CD2 PHE C 107     -20.394 -12.631  18.428  1.00 96.99           C  
ATOM   3984  CE1 PHE C 107     -19.409 -13.510  15.991  1.00 96.99           C  
ATOM   3985  CE2 PHE C 107     -21.097 -13.584  17.695  1.00 96.99           C  
ATOM   3986  CZ  PHE C 107     -20.603 -14.021  16.476  1.00 96.99           C  
ATOM   3987  N   THR C 108     -15.306 -10.620  20.588  1.00 95.27           N  
ATOM   3988  CA  THR C 108     -14.366  -9.570  20.964  1.00 95.27           C  
ATOM   3989  C   THR C 108     -13.591  -9.076  19.745  1.00 95.27           C  
ATOM   3990  CB  THR C 108     -13.379 -10.062  22.038  1.00 95.27           C  
ATOM   3991  O   THR C 108     -13.032  -9.876  18.992  1.00 95.27           O  
ATOM   3992  CG2 THR C 108     -12.372  -8.975  22.399  1.00 95.27           C  
ATOM   3993  OG1 THR C 108     -14.108 -10.432  23.215  1.00 95.27           O  
ATOM   3994  N   GLY C 109     -13.671  -7.765  19.467  1.00 93.62           N  
ATOM   3995  CA  GLY C 109     -12.902  -7.146  18.399  1.00 93.62           C  
ATOM   3996  C   GLY C 109     -13.435  -7.468  17.015  1.00 93.62           C  
ATOM   3997  O   GLY C 109     -12.681  -7.476  16.040  1.00 93.62           O  
ATOM   3998  N   LYS C 110     -14.727  -7.768  16.961  1.00 96.28           N  
ATOM   3999  CA  LYS C 110     -15.300  -8.127  15.667  1.00 96.28           C  
ATOM   4000  C   LYS C 110     -16.221  -7.026  15.149  1.00 96.28           C  
ATOM   4001  CB  LYS C 110     -16.067  -9.447  15.767  1.00 96.28           C  
ATOM   4002  O   LYS C 110     -16.861  -6.324  15.935  1.00 96.28           O  
ATOM   4003  CG  LYS C 110     -15.219 -10.621  16.234  1.00 96.28           C  
ATOM   4004  CD  LYS C 110     -14.092 -10.921  15.254  1.00 96.28           C  
ATOM   4005  CE  LYS C 110     -13.281 -12.135  15.688  1.00 96.28           C  
ATOM   4006  NZ  LYS C 110     -12.083 -12.340  14.821  1.00 96.28           N  
ATOM   4007  N   GLY C 111     -16.220  -6.828  13.838  1.00 95.68           N  
ATOM   4008  CA  GLY C 111     -17.148  -5.993  13.092  1.00 95.68           C  
ATOM   4009  C   GLY C 111     -18.002  -6.777  12.113  1.00 95.68           C  
ATOM   4010  O   GLY C 111     -17.664  -7.906  11.754  1.00 95.68           O  
ATOM   4011  N   PHE C 112     -19.110  -6.127  11.712  1.00 97.32           N  
ATOM   4012  CA  PHE C 112     -20.087  -6.860  10.915  1.00 97.32           C  
ATOM   4013  C   PHE C 112     -20.515  -6.045   9.700  1.00 97.32           C  
ATOM   4014  CB  PHE C 112     -21.311  -7.222  11.762  1.00 97.32           C  
ATOM   4015  O   PHE C 112     -20.558  -4.815   9.755  1.00 97.32           O  
ATOM   4016  CG  PHE C 112     -20.976  -7.975  13.021  1.00 97.32           C  
ATOM   4017  CD1 PHE C 112     -20.801  -9.353  12.998  1.00 97.32           C  
ATOM   4018  CD2 PHE C 112     -20.838  -7.304  14.229  1.00 97.32           C  
ATOM   4019  CE1 PHE C 112     -20.491 -10.052  14.162  1.00 97.32           C  
ATOM   4020  CE2 PHE C 112     -20.528  -7.996  15.396  1.00 97.32           C  
ATOM   4021  CZ  PHE C 112     -20.357  -9.370  15.361  1.00 97.32           C  
ATOM   4022  N   SER C 113     -20.826  -6.693   8.626  1.00 96.97           N  
ATOM   4023  CA  SER C 113     -21.461  -6.128   7.440  1.00 96.97           C  
ATOM   4024  C   SER C 113     -22.538  -7.059   6.893  1.00 96.97           C  
ATOM   4025  CB  SER C 113     -20.420  -5.848   6.355  1.00 96.97           C  
ATOM   4026  O   SER C 113     -22.597  -8.234   7.263  1.00 96.97           O  
ATOM   4027  OG  SER C 113     -19.958  -7.057   5.778  1.00 96.97           O  
ATOM   4028  N   MET C 114     -23.398  -6.509   6.098  1.00 97.47           N  
ATOM   4029  CA  MET C 114     -24.488  -7.293   5.526  1.00 97.47           C  
ATOM   4030  C   MET C 114     -24.929  -6.716   4.185  1.00 97.47           C  
ATOM   4031  CB  MET C 114     -25.676  -7.346   6.489  1.00 97.47           C  
ATOM   4032  O   MET C 114     -24.946  -5.497   4.005  1.00 97.47           O  
ATOM   4033  CG  MET C 114     -26.815  -8.230   6.009  1.00 97.47           C  
ATOM   4034  SD  MET C 114     -28.103  -8.476   7.293  1.00 97.47           S  
ATOM   4035  CE  MET C 114     -28.716  -6.777   7.461  1.00 97.47           C  
ATOM   4036  N   ALA C 115     -25.182  -7.649   3.222  1.00 96.54           N  
ATOM   4037  CA  ALA C 115     -25.807  -7.216   1.975  1.00 96.54           C  
ATOM   4038  C   ALA C 115     -27.305  -6.990   2.162  1.00 96.54           C  
ATOM   4039  CB  ALA C 115     -25.561  -8.242   0.872  1.00 96.54           C  
ATOM   4040  O   ALA C 115     -27.982  -7.783   2.820  1.00 96.54           O  
ATOM   4041  N   LEU C 116     -27.793  -5.914   1.615  1.00 93.33           N  
ATOM   4042  CA  LEU C 116     -29.211  -5.622   1.798  1.00 93.33           C  
ATOM   4043  C   LEU C 116     -29.771  -4.868   0.596  1.00 93.33           C  
ATOM   4044  CB  LEU C 116     -29.429  -4.805   3.074  1.00 93.33           C  
ATOM   4045  O   LEU C 116     -29.027  -4.193  -0.120  1.00 93.33           O  
ATOM   4046  CG  LEU C 116     -28.739  -3.441   3.133  1.00 93.33           C  
ATOM   4047  CD1 LEU C 116     -29.631  -2.369   2.516  1.00 93.33           C  
ATOM   4048  CD2 LEU C 116     -28.381  -3.084   4.572  1.00 93.33           C  
ATOM   4049  N   LYS C 117     -30.955  -5.083   0.372  1.00 91.05           N  
ATOM   4050  CA  LYS C 117     -31.777  -4.418  -0.635  1.00 91.05           C  
ATOM   4051  C   LYS C 117     -33.163  -4.092  -0.086  1.00 91.05           C  
ATOM   4052  CB  LYS C 117     -31.901  -5.287  -1.888  1.00 91.05           C  
ATOM   4053  O   LYS C 117     -33.851  -4.971   0.437  1.00 91.05           O  
ATOM   4054  CG  LYS C 117     -32.766  -4.677  -2.981  1.00 91.05           C  
ATOM   4055  CD  LYS C 117     -32.817  -5.568  -4.215  1.00 91.05           C  
ATOM   4056  CE  LYS C 117     -33.708  -4.975  -5.298  1.00 91.05           C  
ATOM   4057  NZ  LYS C 117     -33.722  -5.820  -6.529  1.00 91.05           N  
ATOM   4058  N   ARG C 118     -33.505  -2.821  -0.216  1.00 87.29           N  
ATOM   4059  CA  ARG C 118     -34.821  -2.398   0.251  1.00 87.29           C  
ATOM   4060  C   ARG C 118     -35.816  -2.333  -0.903  1.00 87.29           C  
ATOM   4061  CB  ARG C 118     -34.734  -1.037   0.944  1.00 87.29           C  
ATOM   4062  O   ARG C 118     -35.664  -1.519  -1.816  1.00 87.29           O  
ATOM   4063  CG  ARG C 118     -33.879  -1.039   2.201  1.00 87.29           C  
ATOM   4064  CD  ARG C 118     -34.157   0.175   3.076  1.00 87.29           C  
ATOM   4065  NE  ARG C 118     -35.467   0.089   3.716  1.00 87.29           N  
ATOM   4066  NH1 ARG C 118     -35.731   2.372   3.953  1.00 87.29           N  
ATOM   4067  NH2 ARG C 118     -37.363   0.942   4.691  1.00 87.29           N  
ATOM   4068  CZ  ARG C 118     -36.184   1.134   4.119  1.00 87.29           C  
ATOM   4069  N   ILE C 119     -36.718  -3.182  -0.788  1.00 82.71           N  
ATOM   4070  CA  ILE C 119     -37.782  -3.222  -1.785  1.00 82.71           C  
ATOM   4071  C   ILE C 119     -38.866  -2.209  -1.424  1.00 82.71           C  
ATOM   4072  CB  ILE C 119     -38.391  -4.638  -1.905  1.00 82.71           C  
ATOM   4073  O   ILE C 119     -39.513  -1.642  -2.308  1.00 82.71           O  
ATOM   4074  CG1 ILE C 119     -37.312  -5.650  -2.308  1.00 82.71           C  
ATOM   4075  CG2 ILE C 119     -39.549  -4.644  -2.907  1.00 82.71           C  
ATOM   4076  CD1 ILE C 119     -37.777  -7.099  -2.267  1.00 82.71           C  
ATOM   4077  N   ASP C 120     -39.049  -1.980  -0.188  1.00 76.06           N  
ATOM   4078  CA  ASP C 120     -40.111  -1.135   0.348  1.00 76.06           C  
ATOM   4079  C   ASP C 120     -39.819   0.342   0.094  1.00 76.06           C  
ATOM   4080  CB  ASP C 120     -40.293  -1.385   1.846  1.00 76.06           C  
ATOM   4081  O   ASP C 120     -40.614   1.210   0.461  1.00 76.06           O  
ATOM   4082  CG  ASP C 120     -39.011  -1.194   2.639  1.00 76.06           C  
ATOM   4083  OD1 ASP C 120     -37.995  -0.755   2.058  1.00 76.06           O  
ATOM   4084  OD2 ASP C 120     -39.018  -1.487   3.854  1.00 76.06           O  
ATOM   4085  N   VAL C 121     -38.643   0.755  -0.382  1.00 63.00           N  
ATOM   4086  CA  VAL C 121     -38.318   2.173  -0.489  1.00 63.00           C  
ATOM   4087  C   VAL C 121     -39.261   2.846  -1.484  1.00 63.00           C  
ATOM   4088  CB  VAL C 121     -36.849   2.388  -0.918  1.00 63.00           C  
ATOM   4089  O   VAL C 121     -39.118   2.675  -2.697  1.00 63.00           O  
ATOM   4090  CG1 VAL C 121     -36.208   3.511  -0.105  1.00 63.00           C  
ATOM   4091  CG2 VAL C 121     -36.054   1.092  -0.765  1.00 63.00           C  
ATOM   4092  N   SER C 122     -40.568   2.600  -1.216  1.00 48.57           N  
ATOM   4093  CA  SER C 122     -41.503   3.499  -1.885  1.00 48.57           C  
ATOM   4094  C   SER C 122     -41.222   4.955  -1.527  1.00 48.57           C  
ATOM   4095  CB  SER C 122     -42.944   3.144  -1.519  1.00 48.57           C  
ATOM   4096  O   SER C 122     -41.592   5.416  -0.446  1.00 48.57           O  
ATOM   4097  OG  SER C 122     -43.121   3.146  -0.113  1.00 48.57           O  
ATOM   4098  N   GLY C 123     -40.630   5.706  -2.417  1.00 47.91           N  
ATOM   4099  CA  GLY C 123     -40.511   7.155  -2.391  1.00 47.91           C  
ATOM   4100  C   GLY C 123     -40.098   7.696  -1.036  1.00 47.91           C  
ATOM   4101  O   GLY C 123     -40.011   8.911  -0.847  1.00 47.91           O  
ATOM   4102  N   SER C 124     -40.374   6.902   0.051  1.00 47.01           N  
ATOM   4103  CA  SER C 124     -40.241   7.546   1.354  1.00 47.01           C  
ATOM   4104  C   SER C 124     -38.775   7.718   1.738  1.00 47.01           C  
ATOM   4105  CB  SER C 124     -40.966   6.736   2.429  1.00 47.01           C  
ATOM   4106  O   SER C 124     -37.915   6.963   1.279  1.00 47.01           O  
ATOM   4107  OG  SER C 124     -40.039   6.111   3.299  1.00 47.01           O  
ATOM   4108  N   SER C 125     -38.430   8.913   2.210  1.00 49.84           N  
ATOM   4109  CA  SER C 125     -37.242   9.442   2.872  1.00 49.84           C  
ATOM   4110  C   SER C 125     -36.839   8.576   4.061  1.00 49.84           C  
ATOM   4111  CB  SER C 125     -37.482  10.879   3.336  1.00 49.84           C  
ATOM   4112  O   SER C 125     -36.093   9.021   4.936  1.00 49.84           O  
ATOM   4113  OG  SER C 125     -38.671  10.968   4.102  1.00 49.84           O  
ATOM   4114  N   ASP C 126     -37.378   7.375   4.169  1.00 54.25           N  
ATOM   4115  CA  ASP C 126     -37.137   6.710   5.447  1.00 54.25           C  
ATOM   4116  C   ASP C 126     -35.674   6.296   5.583  1.00 54.25           C  
ATOM   4117  CB  ASP C 126     -38.046   5.489   5.596  1.00 54.25           C  
ATOM   4118  O   ASP C 126     -35.176   5.489   4.794  1.00 54.25           O  
ATOM   4119  CG  ASP C 126     -38.479   5.245   7.031  1.00 54.25           C  
ATOM   4120  OD1 ASP C 126     -37.943   5.900   7.950  1.00 54.25           O  
ATOM   4121  OD2 ASP C 126     -39.363   4.387   7.244  1.00 54.25           O  
ATOM   4122  N   SER C 127     -34.947   7.005   6.353  1.00 64.26           N  
ATOM   4123  CA  SER C 127     -33.570   6.866   6.816  1.00 64.26           C  
ATOM   4124  C   SER C 127     -33.492   5.984   8.058  1.00 64.26           C  
ATOM   4125  CB  SER C 127     -32.964   8.237   7.115  1.00 64.26           C  
ATOM   4126  O   SER C 127     -32.601   6.157   8.893  1.00 64.26           O  
ATOM   4127  OG  SER C 127     -33.669   8.882   8.162  1.00 64.26           O  
ATOM   4128  N   THR C 128     -34.476   4.950   8.114  1.00 73.58           N  
ATOM   4129  CA  THR C 128     -34.441   4.118   9.311  1.00 73.58           C  
ATOM   4130  C   THR C 128     -33.256   3.158   9.270  1.00 73.58           C  
ATOM   4131  CB  THR C 128     -35.747   3.318   9.474  1.00 73.58           C  
ATOM   4132  O   THR C 128     -32.904   2.643   8.206  1.00 73.58           O  
ATOM   4133  CG2 THR C 128     -36.899   4.225   9.893  1.00 73.58           C  
ATOM   4134  OG1 THR C 128     -36.075   2.692   8.227  1.00 73.58           O  
ATOM   4135  N   PRO C 129     -32.728   2.970  10.419  1.00 83.94           N  
ATOM   4136  CA  PRO C 129     -31.545   2.110  10.501  1.00 83.94           C  
ATOM   4137  C   PRO C 129     -31.882   0.628  10.354  1.00 83.94           C  
ATOM   4138  CB  PRO C 129     -30.988   2.409  11.895  1.00 83.94           C  
ATOM   4139  O   PRO C 129     -32.995   0.209  10.682  1.00 83.94           O  
ATOM   4140  CG  PRO C 129     -32.173   2.842  12.695  1.00 83.94           C  
ATOM   4141  CD  PRO C 129     -33.139   3.537  11.779  1.00 83.94           C  
ATOM   4142  N   ILE C 130     -31.115  -0.078   9.764  1.00 90.12           N  
ATOM   4143  CA  ILE C 130     -31.050  -1.529   9.897  1.00 90.12           C  
ATOM   4144  C   ILE C 130     -29.975  -1.907  10.913  1.00 90.12           C  
ATOM   4145  CB  ILE C 130     -30.767  -2.209   8.539  1.00 90.12           C  
ATOM   4146  O   ILE C 130     -28.885  -1.329  10.917  1.00 90.12           O  
ATOM   4147  CG1 ILE C 130     -30.857  -3.733   8.676  1.00 90.12           C  
ATOM   4148  CG2 ILE C 130     -29.397  -1.787   8.000  1.00 90.12           C  
ATOM   4149  CD1 ILE C 130     -31.098  -4.460   7.360  1.00 90.12           C  
ATOM   4150  N   LYS C 131     -30.363  -2.871  11.807  1.00 94.97           N  
ATOM   4151  CA  LYS C 131     -29.483  -3.142  12.940  1.00 94.97           C  
ATOM   4152  C   LYS C 131     -29.107  -4.620  13.004  1.00 94.97           C  
ATOM   4153  CB  LYS C 131     -30.147  -2.714  14.250  1.00 94.97           C  
ATOM   4154  O   LYS C 131     -29.916  -5.487  12.667  1.00 94.97           O  
ATOM   4155  CG  LYS C 131     -30.561  -1.250  14.284  1.00 94.97           C  
ATOM   4156  CD  LYS C 131     -31.212  -0.884  15.612  1.00 94.97           C  
ATOM   4157  CE  LYS C 131     -31.618   0.583  15.651  1.00 94.97           C  
ATOM   4158  NZ  LYS C 131     -32.069   0.996  17.013  1.00 94.97           N  
ATOM   4159  N   ILE C 132     -27.907  -4.833  13.379  1.00 97.11           N  
ATOM   4160  CA  ILE C 132     -27.434  -6.115  13.890  1.00 97.11           C  
ATOM   4161  C   ILE C 132     -27.224  -6.023  15.399  1.00 97.11           C  
ATOM   4162  CB  ILE C 132     -26.128  -6.555  13.192  1.00 97.11           C  
ATOM   4163  O   ILE C 132     -26.467  -5.174  15.876  1.00 97.11           O  
ATOM   4164  CG1 ILE C 132     -26.385  -6.838  11.707  1.00 97.11           C  
ATOM   4165  CG2 ILE C 132     -25.531  -7.782  13.888  1.00 97.11           C  
ATOM   4166  CD1 ILE C 132     -25.123  -7.125  10.905  1.00 97.11           C  
ATOM   4167  N   ARG C 133     -27.868  -6.892  16.133  1.00 97.91           N  
ATOM   4168  CA  ARG C 133     -27.737  -6.891  17.587  1.00 97.91           C  
ATOM   4169  C   ARG C 133     -27.176  -8.218  18.087  1.00 97.91           C  
ATOM   4170  CB  ARG C 133     -29.088  -6.610  18.249  1.00 97.91           C  
ATOM   4171  O   ARG C 133     -27.677  -9.285  17.726  1.00 97.91           O  
ATOM   4172  CG  ARG C 133     -29.668  -5.246  17.909  1.00 97.91           C  
ATOM   4173  CD  ARG C 133     -31.035  -5.040  18.546  1.00 97.91           C  
ATOM   4174  NE  ARG C 133     -31.505  -3.668  18.383  1.00 97.91           N  
ATOM   4175  NH1 ARG C 133     -33.741  -4.182  18.651  1.00 97.91           N  
ATOM   4176  NH2 ARG C 133     -33.096  -2.015  18.274  1.00 97.91           N  
ATOM   4177  CZ  ARG C 133     -32.780  -3.291  18.436  1.00 97.91           C  
ATOM   4178  N   LEU C 134     -26.180  -8.081  18.882  1.00 98.68           N  
ATOM   4179  CA  LEU C 134     -25.677  -9.220  19.641  1.00 98.68           C  
ATOM   4180  C   LEU C 134     -26.365  -9.316  20.998  1.00 98.68           C  
ATOM   4181  CB  LEU C 134     -24.161  -9.111  19.831  1.00 98.68           C  
ATOM   4182  O   LEU C 134     -26.553  -8.304  21.677  1.00 98.68           O  
ATOM   4183  CG  LEU C 134     -23.333  -8.898  18.563  1.00 98.68           C  
ATOM   4184  CD1 LEU C 134     -21.849  -8.824  18.906  1.00 98.68           C  
ATOM   4185  CD2 LEU C 134     -23.599 -10.013  17.557  1.00 98.68           C  
ATOM   4186  N   VAL C 135     -26.775 -10.493  21.349  1.00 98.63           N  
ATOM   4187  CA  VAL C 135     -27.437 -10.719  22.629  1.00 98.63           C  
ATOM   4188  C   VAL C 135     -26.635 -11.722  23.456  1.00 98.63           C  
ATOM   4189  CB  VAL C 135     -28.885 -11.222  22.439  1.00 98.63           C  
ATOM   4190  O   VAL C 135     -26.401 -12.851  23.017  1.00 98.63           O  
ATOM   4191  CG1 VAL C 135     -29.626 -11.253  23.774  1.00 98.63           C  
ATOM   4192  CG2 VAL C 135     -29.626 -10.344  21.433  1.00 98.63           C  
ATOM   4193  N   ASP C 136     -26.305 -11.289  24.686  1.00 98.34           N  
ATOM   4194  CA  ASP C 136     -25.497 -12.185  25.508  1.00 98.34           C  
ATOM   4195  C   ASP C 136     -26.380 -13.106  26.347  1.00 98.34           C  
ATOM   4196  CB  ASP C 136     -24.561 -11.384  26.415  1.00 98.34           C  
ATOM   4197  O   ASP C 136     -27.604 -13.107  26.197  1.00 98.34           O  
ATOM   4198  CG  ASP C 136     -25.297 -10.637  27.514  1.00 98.34           C  
ATOM   4199  OD1 ASP C 136     -26.504 -10.887  27.719  1.00 98.34           O  
ATOM   4200  OD2 ASP C 136     -24.663  -9.790  28.180  1.00 98.34           O  
ATOM   4201  N   GLY C 137     -25.791 -13.885  27.121  1.00 97.27           N  
ATOM   4202  CA  GLY C 137     -26.496 -14.876  27.918  1.00 97.27           C  
ATOM   4203  C   GLY C 137     -27.424 -14.263  28.949  1.00 97.27           C  
ATOM   4204  O   GLY C 137     -28.333 -14.929  29.449  1.00 97.27           O  
ATOM   4205  N   ASN C 138     -27.213 -13.018  29.287  1.00 97.57           N  
ATOM   4206  CA  ASN C 138     -28.047 -12.323  30.262  1.00 97.57           C  
ATOM   4207  C   ASN C 138     -29.044 -11.389  29.582  1.00 97.57           C  
ATOM   4208  CB  ASN C 138     -27.178 -11.542  31.251  1.00 97.57           C  
ATOM   4209  O   ASN C 138     -29.587 -10.484  30.218  1.00 97.57           O  
ATOM   4210  CG  ASN C 138     -26.315 -12.446  32.110  1.00 97.57           C  
ATOM   4211  ND2 ASN C 138     -25.080 -12.027  32.356  1.00 97.57           N  
ATOM   4212  OD1 ASN C 138     -26.755 -13.512  32.547  1.00 97.57           O  
ATOM   4213  N   THR C 139     -29.198 -11.489  28.301  1.00 96.86           N  
ATOM   4214  CA  THR C 139     -30.157 -10.760  27.479  1.00 96.86           C  
ATOM   4215  C   THR C 139     -29.772  -9.286  27.378  1.00 96.86           C  
ATOM   4216  CB  THR C 139     -31.584 -10.882  28.044  1.00 96.86           C  
ATOM   4217  O   THR C 139     -30.641  -8.413  27.344  1.00 96.86           O  
ATOM   4218  CG2 THR C 139     -32.621 -10.425  27.022  1.00 96.86           C  
ATOM   4219  OG1 THR C 139     -31.839 -12.250  28.388  1.00 96.86           O  
ATOM   4220  N   ASN C 140     -28.479  -9.014  27.564  1.00 98.16           N  
ATOM   4221  CA  ASN C 140     -27.962  -7.684  27.257  1.00 98.16           C  
ATOM   4222  C   ASN C 140     -27.583  -7.557  25.785  1.00 98.16           C  
ATOM   4223  CB  ASN C 140     -26.759  -7.358  28.145  1.00 98.16           C  
ATOM   4224  O   ASN C 140     -27.113  -8.518  25.174  1.00 98.16           O  
ATOM   4225  CG  ASN C 140     -27.093  -7.410  29.623  1.00 98.16           C  
ATOM   4226  ND2 ASN C 140     -26.320  -8.182  30.378  1.00 98.16           N  
ATOM   4227  OD1 ASN C 140     -28.037  -6.763  30.082  1.00 98.16           O  
ATOM   4228  N   TYR C 141     -27.717  -6.290  25.322  1.00 97.80           N  
ATOM   4229  CA  TYR C 141     -27.542  -6.067  23.891  1.00 97.80           C  
ATOM   4230  C   TYR C 141     -26.314  -5.207  23.619  1.00 97.80           C  
ATOM   4231  CB  TYR C 141     -28.787  -5.402  23.295  1.00 97.80           C  
ATOM   4232  O   TYR C 141     -26.008  -4.290  24.384  1.00 97.80           O  
ATOM   4233  CG  TYR C 141     -30.048  -6.213  23.464  1.00 97.80           C  
ATOM   4234  CD1 TYR C 141     -30.482  -7.081  22.464  1.00 97.80           C  
ATOM   4235  CD2 TYR C 141     -30.810  -6.113  24.624  1.00 97.80           C  
ATOM   4236  CE1 TYR C 141     -31.645  -7.829  22.615  1.00 97.80           C  
ATOM   4237  CE2 TYR C 141     -31.975  -6.856  24.786  1.00 97.80           C  
ATOM   4238  OH  TYR C 141     -33.535  -8.448  23.933  1.00 97.80           O  
ATOM   4239  CZ  TYR C 141     -32.383  -7.710  23.778  1.00 97.80           C  
ATOM   4240  N   ARG C 142     -25.628  -5.541  22.530  1.00 97.45           N  
ATOM   4241  CA  ARG C 142     -24.805  -4.599  21.778  1.00 97.45           C  
ATOM   4242  C   ARG C 142     -25.328  -4.430  20.355  1.00 97.45           C  
ATOM   4243  CB  ARG C 142     -23.347  -5.063  21.749  1.00 97.45           C  
ATOM   4244  O   ARG C 142     -25.516  -5.414  19.637  1.00 97.45           O  
ATOM   4245  CG  ARG C 142     -22.406  -4.092  21.055  1.00 97.45           C  
ATOM   4246  CD  ARG C 142     -20.985  -4.635  20.987  1.00 97.45           C  
ATOM   4247  NE  ARG C 142     -20.376  -4.717  22.311  1.00 97.45           N  
ATOM   4248  NH1 ARG C 142     -18.336  -5.490  21.551  1.00 97.45           N  
ATOM   4249  NH2 ARG C 142     -18.678  -5.159  23.794  1.00 97.45           N  
ATOM   4250  CZ  ARG C 142     -19.131  -5.122  22.549  1.00 97.45           C  
ATOM   4251  N   THR C 143     -25.488  -3.181  19.973  1.00 96.27           N  
ATOM   4252  CA  THR C 143     -26.170  -2.891  18.717  1.00 96.27           C  
ATOM   4253  C   THR C 143     -25.226  -2.205  17.734  1.00 96.27           C  
ATOM   4254  CB  THR C 143     -27.409  -2.006  18.946  1.00 96.27           C  
ATOM   4255  O   THR C 143     -24.484  -1.295  18.110  1.00 96.27           O  
ATOM   4256  CG2 THR C 143     -28.161  -1.764  17.641  1.00 96.27           C  
ATOM   4257  OG1 THR C 143     -28.287  -2.653  19.876  1.00 96.27           O  
ATOM   4258  N   PHE C 144     -25.246  -2.733  16.527  1.00 95.49           N  
ATOM   4259  CA  PHE C 144     -24.608  -2.104  15.377  1.00 95.49           C  
ATOM   4260  C   PHE C 144     -25.648  -1.675  14.349  1.00 95.49           C  
ATOM   4261  CB  PHE C 144     -23.596  -3.057  14.733  1.00 95.49           C  
ATOM   4262  O   PHE C 144     -26.660  -2.354  14.161  1.00 95.49           O  
ATOM   4263  CG  PHE C 144     -22.552  -3.568  15.689  1.00 95.49           C  
ATOM   4264  CD1 PHE C 144     -21.321  -2.932  15.801  1.00 95.49           C  
ATOM   4265  CD2 PHE C 144     -22.801  -4.686  16.474  1.00 95.49           C  
ATOM   4266  CE1 PHE C 144     -20.353  -3.404  16.684  1.00 95.49           C  
ATOM   4267  CE2 PHE C 144     -21.838  -5.163  17.359  1.00 95.49           C  
ATOM   4268  CZ  PHE C 144     -20.614  -4.521  17.462  1.00 95.49           C  
ATOM   4269  N   SER C 145     -25.314  -0.582  13.683  1.00 92.57           N  
ATOM   4270  CA  SER C 145     -26.345  -0.127  12.756  1.00 92.57           C  
ATOM   4271  C   SER C 145     -25.733   0.385  11.456  1.00 92.57           C  
ATOM   4272  CB  SER C 145     -27.194   0.972  13.396  1.00 92.57           C  
ATOM   4273  O   SER C 145     -24.566   0.780  11.427  1.00 92.57           O  
ATOM   4274  OG  SER C 145     -26.418   2.135  13.632  1.00 92.57           O  
ATOM   4275  N   ALA C 146     -26.488   0.255  10.371  1.00 90.38           N  
ATOM   4276  CA  ALA C 146     -26.284   0.882   9.068  1.00 90.38           C  
ATOM   4277  C   ALA C 146     -27.528   1.648   8.626  1.00 90.38           C  
ATOM   4278  CB  ALA C 146     -25.911  -0.169   8.025  1.00 90.38           C  
ATOM   4279  O   ALA C 146     -28.604   1.483   9.205  1.00 90.38           O  
ATOM   4280  N   ARG C 147     -27.289   2.514   7.694  1.00 82.37           N  
ATOM   4281  CA  ARG C 147     -28.410   3.311   7.206  1.00 82.37           C  
ATOM   4282  C   ARG C 147     -28.516   3.234   5.687  1.00 82.37           C  
ATOM   4283  CB  ARG C 147     -28.266   4.768   7.649  1.00 82.37           C  
ATOM   4284  O   ARG C 147     -27.503   3.119   4.994  1.00 82.37           O  
ATOM   4285  CG  ARG C 147     -28.191   4.950   9.157  1.00 82.37           C  
ATOM   4286  CD  ARG C 147     -29.575   5.002   9.788  1.00 82.37           C  
ATOM   4287  NE  ARG C 147     -29.526   5.522  11.151  1.00 82.37           N  
ATOM   4288  NH1 ARG C 147     -31.108   4.061  11.987  1.00 82.37           N  
ATOM   4289  NH2 ARG C 147     -30.132   5.611  13.365  1.00 82.37           N  
ATOM   4290  CZ  ARG C 147     -30.256   5.064  12.165  1.00 82.37           C  
ATOM   4291  N   CYS C 148     -29.769   3.144   5.295  1.00 73.84           N  
ATOM   4292  CA  CYS C 148     -30.071   3.235   3.871  1.00 73.84           C  
ATOM   4293  C   CYS C 148     -30.799   4.535   3.549  1.00 73.84           C  
ATOM   4294  CB  CYS C 148     -30.917   2.043   3.425  1.00 73.84           C  
ATOM   4295  O   CYS C 148     -31.913   4.762   4.025  1.00 73.84           O  
ATOM   4296  SG  CYS C 148     -30.070   0.454   3.572  1.00 73.84           S  
ATOM   4297  N   ARG C 149     -30.105   5.440   2.982  1.00 70.87           N  
ATOM   4298  CA  ARG C 149     -30.786   6.666   2.580  1.00 70.87           C  
ATOM   4299  C   ARG C 149     -31.633   6.438   1.332  1.00 70.87           C  
ATOM   4300  CB  ARG C 149     -29.774   7.786   2.329  1.00 70.87           C  
ATOM   4301  O   ARG C 149     -31.418   5.472   0.597  1.00 70.87           O  
ATOM   4302  CG  ARG C 149     -29.104   8.305   3.591  1.00 70.87           C  
ATOM   4303  CD  ARG C 149     -29.131   9.826   3.659  1.00 70.87           C  
ATOM   4304  NE  ARG C 149     -28.083  10.345   4.533  1.00 70.87           N  
ATOM   4305  NH1 ARG C 149     -28.692  12.560   4.293  1.00 70.87           N  
ATOM   4306  NH2 ARG C 149     -26.913  11.994   5.622  1.00 70.87           N  
ATOM   4307  CZ  ARG C 149     -27.898  11.632   4.814  1.00 70.87           C  
ATOM   4308  N   PRO C 150     -32.571   7.453   1.207  1.00 60.08           N  
ATOM   4309  CA  PRO C 150     -33.446   7.287   0.044  1.00 60.08           C  
ATOM   4310  C   PRO C 150     -32.671   7.149  -1.263  1.00 60.08           C  
ATOM   4311  CB  PRO C 150     -34.285   8.568   0.049  1.00 60.08           C  
ATOM   4312  O   PRO C 150     -31.712   7.889  -1.499  1.00 60.08           O  
ATOM   4313  CG  PRO C 150     -34.106   9.137   1.419  1.00 60.08           C  
ATOM   4314  CD  PRO C 150     -32.831   8.596   1.998  1.00 60.08           C  
ATOM   4315  N   GLY C 151     -33.009   6.134  -2.050  1.00 62.22           N  
ATOM   4316  CA  GLY C 151     -32.359   5.827  -3.314  1.00 62.22           C  
ATOM   4317  C   GLY C 151     -31.159   4.912  -3.161  1.00 62.22           C  
ATOM   4318  O   GLY C 151     -30.665   4.358  -4.146  1.00 62.22           O  
ATOM   4319  N   GLY C 152     -30.817   4.729  -1.918  1.00 61.68           N  
ATOM   4320  CA  GLY C 152     -29.595   3.971  -1.703  1.00 61.68           C  
ATOM   4321  C   GLY C 152     -29.843   2.494  -1.464  1.00 61.68           C  
ATOM   4322  O   GLY C 152     -28.901   1.700  -1.421  1.00 61.68           O  
ATOM   4323  N   GLY C 153     -31.119   2.147  -1.433  1.00 72.15           N  
ATOM   4324  CA  GLY C 153     -31.391   0.778  -1.025  1.00 72.15           C  
ATOM   4325  C   GLY C 153     -32.167  -0.010  -2.063  1.00 72.15           C  
ATOM   4326  O   GLY C 153     -32.542  -1.160  -1.825  1.00 72.15           O  
ATOM   4327  N   ASP C 154     -32.338   0.533  -3.197  1.00 78.51           N  
ATOM   4328  CA  ASP C 154     -33.215  -0.112  -4.169  1.00 78.51           C  
ATOM   4329  C   ASP C 154     -32.465  -1.178  -4.964  1.00 78.51           C  
ATOM   4330  CB  ASP C 154     -33.818   0.926  -5.119  1.00 78.51           C  
ATOM   4331  O   ASP C 154     -33.071  -1.930  -5.730  1.00 78.51           O  
ATOM   4332  CG  ASP C 154     -32.767   1.775  -5.812  1.00 78.51           C  
ATOM   4333  OD1 ASP C 154     -31.591   1.756  -5.390  1.00 78.51           O  
ATOM   4334  OD2 ASP C 154     -33.119   2.473  -6.788  1.00 78.51           O  
ATOM   4335  N   GLU C 155     -31.251  -1.149  -4.796  1.00 87.78           N  
ATOM   4336  CA  GLU C 155     -30.398  -2.206  -5.331  1.00 87.78           C  
ATOM   4337  C   GLU C 155     -29.528  -2.820  -4.238  1.00 87.78           C  
ATOM   4338  CB  GLU C 155     -29.519  -1.667  -6.462  1.00 87.78           C  
ATOM   4339  O   GLU C 155     -29.379  -2.244  -3.159  1.00 87.78           O  
ATOM   4340  CG  GLU C 155     -30.304  -1.179  -7.671  1.00 87.78           C  
ATOM   4341  CD  GLU C 155     -29.416  -0.686  -8.803  1.00 87.78           C  
ATOM   4342  OE1 GLU C 155     -29.948  -0.318  -9.875  1.00 87.78           O  
ATOM   4343  OE2 GLU C 155     -28.179  -0.668  -8.617  1.00 87.78           O  
ATOM   4344  N   TRP C 156     -29.085  -3.965  -4.557  1.00 92.62           N  
ATOM   4345  CA  TRP C 156     -28.220  -4.642  -3.595  1.00 92.62           C  
ATOM   4346  C   TRP C 156     -26.990  -3.798  -3.280  1.00 92.62           C  
ATOM   4347  CB  TRP C 156     -27.792  -6.012  -4.129  1.00 92.62           C  
ATOM   4348  O   TRP C 156     -26.398  -3.193  -4.177  1.00 92.62           O  
ATOM   4349  CG  TRP C 156     -28.830  -7.081  -3.965  1.00 92.62           C  
ATOM   4350  CD1 TRP C 156     -29.601  -7.639  -4.946  1.00 92.62           C  
ATOM   4351  CD2 TRP C 156     -29.215  -7.718  -2.742  1.00 92.62           C  
ATOM   4352  CE2 TRP C 156     -30.225  -8.653  -3.058  1.00 92.62           C  
ATOM   4353  CE3 TRP C 156     -28.802  -7.589  -1.409  1.00 92.62           C  
ATOM   4354  NE1 TRP C 156     -30.441  -8.585  -4.408  1.00 92.62           N  
ATOM   4355  CH2 TRP C 156     -30.406  -9.310  -0.791  1.00 92.62           C  
ATOM   4356  CZ2 TRP C 156     -30.828  -9.456  -2.087  1.00 92.62           C  
ATOM   4357  CZ3 TRP C 156     -29.404  -8.389  -0.445  1.00 92.62           C  
ATOM   4358  N   GLY C 157     -26.646  -3.713  -2.075  1.00 91.84           N  
ATOM   4359  CA  GLY C 157     -25.403  -3.134  -1.590  1.00 91.84           C  
ATOM   4360  C   GLY C 157     -24.990  -3.662  -0.229  1.00 91.84           C  
ATOM   4361  O   GLY C 157     -25.837  -3.895   0.635  1.00 91.84           O  
ATOM   4362  N   ARG C 158     -23.755  -3.917  -0.113  1.00 94.84           N  
ATOM   4363  CA  ARG C 158     -23.237  -4.309   1.193  1.00 94.84           C  
ATOM   4364  C   ARG C 158     -22.935  -3.086   2.052  1.00 94.84           C  
ATOM   4365  CB  ARG C 158     -21.978  -5.164   1.038  1.00 94.84           C  
ATOM   4366  O   ARG C 158     -22.368  -2.105   1.568  1.00 94.84           O  
ATOM   4367  CG  ARG C 158     -21.336  -5.562   2.357  1.00 94.84           C  
ATOM   4368  CD  ARG C 158     -20.289  -6.651   2.170  1.00 94.84           C  
ATOM   4369  NE  ARG C 158     -20.901  -7.934   1.838  1.00 94.84           N  
ATOM   4370  NH1 ARG C 158     -21.334  -8.530   4.027  1.00 94.84           N  
ATOM   4371  NH2 ARG C 158     -21.918  -9.937   2.315  1.00 94.84           N  
ATOM   4372  CZ  ARG C 158     -21.383  -8.798   2.727  1.00 94.84           C  
ATOM   4373  N   ARG C 159     -23.303  -3.243   3.328  1.00 93.39           N  
ATOM   4374  CA  ARG C 159     -23.076  -2.166   4.285  1.00 93.39           C  
ATOM   4375  C   ARG C 159     -22.316  -2.671   5.507  1.00 93.39           C  
ATOM   4376  CB  ARG C 159     -24.404  -1.539   4.716  1.00 93.39           C  
ATOM   4377  O   ARG C 159     -22.567  -3.778   5.987  1.00 93.39           O  
ATOM   4378  CG  ARG C 159     -25.247  -1.027   3.559  1.00 93.39           C  
ATOM   4379  CD  ARG C 159     -26.443  -0.221   4.047  1.00 93.39           C  
ATOM   4380  NE  ARG C 159     -27.319   0.165   2.944  1.00 93.39           N  
ATOM   4381  NH1 ARG C 159     -27.754   2.283   3.758  1.00 93.39           N  
ATOM   4382  NH2 ARG C 159     -28.697   1.591   1.786  1.00 93.39           N  
ATOM   4383  CZ  ARG C 159     -27.921   1.345   2.832  1.00 93.39           C  
ATOM   4384  N   ASP C 160     -21.422  -1.824   5.929  1.00 95.23           N  
ATOM   4385  CA  ASP C 160     -20.743  -2.068   7.198  1.00 95.23           C  
ATOM   4386  C   ASP C 160     -21.493  -1.415   8.357  1.00 95.23           C  
ATOM   4387  CB  ASP C 160     -19.304  -1.551   7.145  1.00 95.23           C  
ATOM   4388  O   ASP C 160     -21.977  -0.288   8.233  1.00 95.23           O  
ATOM   4389  CG  ASP C 160     -18.457  -2.261   6.104  1.00 95.23           C  
ATOM   4390  OD1 ASP C 160     -17.917  -3.350   6.395  1.00 95.23           O  
ATOM   4391  OD2 ASP C 160     -18.325  -1.724   4.982  1.00 95.23           O  
ATOM   4392  N   PHE C 161     -21.570  -2.156   9.431  1.00 95.03           N  
ATOM   4393  CA  PHE C 161     -22.383  -1.723  10.562  1.00 95.03           C  
ATOM   4394  C   PHE C 161     -21.507  -1.154  11.672  1.00 95.03           C  
ATOM   4395  CB  PHE C 161     -23.222  -2.887  11.099  1.00 95.03           C  
ATOM   4396  O   PHE C 161     -20.695  -1.872  12.258  1.00 95.03           O  
ATOM   4397  CG  PHE C 161     -24.397  -3.241  10.229  1.00 95.03           C  
ATOM   4398  CD1 PHE C 161     -25.696  -3.105  10.703  1.00 95.03           C  
ATOM   4399  CD2 PHE C 161     -24.203  -3.710   8.936  1.00 95.03           C  
ATOM   4400  CE1 PHE C 161     -26.787  -3.431   9.900  1.00 95.03           C  
ATOM   4401  CE2 PHE C 161     -25.288  -4.038   8.128  1.00 95.03           C  
ATOM   4402  CZ  PHE C 161     -26.579  -3.899   8.612  1.00 95.03           C  
ATOM   4403  N   GLY C 162     -21.790   0.142  11.976  1.00 94.33           N  
ATOM   4404  CA  GLY C 162     -21.058   0.793  13.051  1.00 94.33           C  
ATOM   4405  C   GLY C 162     -21.725   0.640  14.405  1.00 94.33           C  
ATOM   4406  O   GLY C 162     -22.939   0.444  14.486  1.00 94.33           O  
ATOM   4407  N   PHE C 163     -20.961   0.732  15.420  1.00 94.57           N  
ATOM   4408  CA  PHE C 163     -21.475   0.677  16.783  1.00 94.57           C  
ATOM   4409  C   PHE C 163     -22.552   1.733  16.999  1.00 94.57           C  
ATOM   4410  CB  PHE C 163     -20.341   0.869  17.795  1.00 94.57           C  
ATOM   4411  O   PHE C 163     -22.405   2.876  16.560  1.00 94.57           O  
ATOM   4412  CG  PHE C 163     -20.811   0.983  19.220  1.00 94.57           C  
ATOM   4413  CD1 PHE C 163     -21.045   2.227  19.792  1.00 94.57           C  
ATOM   4414  CD2 PHE C 163     -21.019  -0.156  19.987  1.00 94.57           C  
ATOM   4415  CE1 PHE C 163     -21.481   2.335  21.111  1.00 94.57           C  
ATOM   4416  CE2 PHE C 163     -21.454  -0.056  21.306  1.00 94.57           C  
ATOM   4417  CZ  PHE C 163     -21.683   1.190  21.866  1.00 94.57           C  
ATOM   4418  N   GLU C 164     -23.587   1.299  17.733  1.00 92.71           N  
ATOM   4419  CA  GLU C 164     -24.661   2.231  18.060  1.00 92.71           C  
ATOM   4420  C   GLU C 164     -24.854   2.343  19.569  1.00 92.71           C  
ATOM   4421  CB  GLU C 164     -25.970   1.799  17.393  1.00 92.71           C  
ATOM   4422  O   GLU C 164     -24.914   3.448  20.113  1.00 92.71           O  
ATOM   4423  CG  GLU C 164     -27.143   2.724  17.683  1.00 92.71           C  
ATOM   4424  CD  GLU C 164     -28.438   2.275  17.027  1.00 92.71           C  
ATOM   4425  OE1 GLU C 164     -29.509   2.370  17.669  1.00 92.71           O  
ATOM   4426  OE2 GLU C 164     -28.382   1.822  15.862  1.00 92.71           O  
ATOM   4427  N   SER C 165     -24.910   1.202  20.245  1.00 94.30           N  
ATOM   4428  CA  SER C 165     -25.183   1.223  21.678  1.00 94.30           C  
ATOM   4429  C   SER C 165     -24.830  -0.110  22.328  1.00 94.30           C  
ATOM   4430  CB  SER C 165     -26.654   1.552  21.938  1.00 94.30           C  
ATOM   4431  O   SER C 165     -24.615  -1.107  21.635  1.00 94.30           O  
ATOM   4432  OG  SER C 165     -27.494   0.518  21.456  1.00 94.30           O  
ATOM   4433  N   GLU C 166     -24.757  -0.033  23.629  1.00 96.25           N  
ATOM   4434  CA  GLU C 166     -24.470  -1.222  24.427  1.00 96.25           C  
ATOM   4435  C   GLU C 166     -25.158  -1.152  25.787  1.00 96.25           C  
ATOM   4436  CB  GLU C 166     -22.960  -1.396  24.609  1.00 96.25           C  
ATOM   4437  O   GLU C 166     -25.107  -0.122  26.463  1.00 96.25           O  
ATOM   4438  CG  GLU C 166     -22.577  -2.626  25.419  1.00 96.25           C  
ATOM   4439  CD  GLU C 166     -21.074  -2.829  25.525  1.00 96.25           C  
ATOM   4440  OE1 GLU C 166     -20.485  -2.471  26.570  1.00 96.25           O  
ATOM   4441  OE2 GLU C 166     -20.480  -3.351  24.555  1.00 96.25           O  
ATOM   4442  N   ASP C 167     -25.832  -2.208  26.186  1.00 97.64           N  
ATOM   4443  CA  ASP C 167     -26.417  -2.298  27.520  1.00 97.64           C  
ATOM   4444  C   ASP C 167     -25.335  -2.460  28.585  1.00 97.64           C  
ATOM   4445  CB  ASP C 167     -27.407  -3.462  27.595  1.00 97.64           C  
ATOM   4446  O   ASP C 167     -24.319  -3.118  28.350  1.00 97.64           O  
ATOM   4447  CG  ASP C 167     -28.672  -3.217  26.791  1.00 97.64           C  
ATOM   4448  OD1 ASP C 167     -28.928  -2.060  26.393  1.00 97.64           O  
ATOM   4449  OD2 ASP C 167     -29.422  -4.190  26.556  1.00 97.64           O  
ATOM   4450  N   THR C 168     -25.690  -1.911  29.776  1.00 97.04           N  
ATOM   4451  CA  THR C 168     -24.813  -2.159  30.915  1.00 97.04           C  
ATOM   4452  C   THR C 168     -24.747  -3.650  31.233  1.00 97.04           C  
ATOM   4453  CB  THR C 168     -25.285  -1.386  32.161  1.00 97.04           C  
ATOM   4454  O   THR C 168     -25.777  -4.326  31.281  1.00 97.04           O  
ATOM   4455  CG2 THR C 168     -24.321  -1.581  33.327  1.00 97.04           C  
ATOM   4456  OG1 THR C 168     -25.365   0.010  31.849  1.00 97.04           O  
ATOM   4457  N   GLY C 169     -23.573  -4.143  31.315  1.00 96.79           N  
ATOM   4458  CA  GLY C 169     -23.393  -5.538  31.683  1.00 96.79           C  
ATOM   4459  C   GLY C 169     -23.243  -6.457  30.486  1.00 96.79           C  
ATOM   4460  O   GLY C 169     -23.055  -7.665  30.644  1.00 96.79           O  
ATOM   4461  N   PHE C 170     -23.308  -5.922  29.268  1.00 97.99           N  
ATOM   4462  CA  PHE C 170     -23.144  -6.750  28.078  1.00 97.99           C  
ATOM   4463  C   PHE C 170     -21.810  -7.487  28.111  1.00 97.99           C  
ATOM   4464  CB  PHE C 170     -23.240  -5.896  26.810  1.00 97.99           C  
ATOM   4465  O   PHE C 170     -20.776  -6.895  28.428  1.00 97.99           O  
ATOM   4466  CG  PHE C 170     -23.012  -6.668  25.539  1.00 97.99           C  
ATOM   4467  CD1 PHE C 170     -21.797  -6.586  24.869  1.00 97.99           C  
ATOM   4468  CD2 PHE C 170     -24.011  -7.477  25.015  1.00 97.99           C  
ATOM   4469  CE1 PHE C 170     -21.583  -7.300  23.692  1.00 97.99           C  
ATOM   4470  CE2 PHE C 170     -23.804  -8.194  23.840  1.00 97.99           C  
ATOM   4471  CZ  PHE C 170     -22.590  -8.103  23.179  1.00 97.99           C  
ATOM   4472  N   ASP C 171     -21.852  -8.830  27.798  1.00 98.10           N  
ATOM   4473  CA  ASP C 171     -20.674  -9.689  27.742  1.00 98.10           C  
ATOM   4474  C   ASP C 171     -20.396 -10.150  26.313  1.00 98.10           C  
ATOM   4475  CB  ASP C 171     -20.850 -10.901  28.660  1.00 98.10           C  
ATOM   4476  O   ASP C 171     -21.002 -11.112  25.837  1.00 98.10           O  
ATOM   4477  CG  ASP C 171     -19.609 -11.773  28.736  1.00 98.10           C  
ATOM   4478  OD1 ASP C 171     -18.597 -11.452  28.076  1.00 98.10           O  
ATOM   4479  OD2 ASP C 171     -19.644 -12.791  29.460  1.00 98.10           O  
ATOM   4480  N   VAL C 172     -19.405  -9.583  25.706  1.00 96.73           N  
ATOM   4481  CA  VAL C 172     -19.093  -9.818  24.300  1.00 96.73           C  
ATOM   4482  C   VAL C 172     -18.524 -11.224  24.125  1.00 96.73           C  
ATOM   4483  CB  VAL C 172     -18.098  -8.769  23.756  1.00 96.73           C  
ATOM   4484  O   VAL C 172     -18.479 -11.748  23.009  1.00 96.73           O  
ATOM   4485  CG1 VAL C 172     -16.723  -8.945  24.399  1.00 96.73           C  
ATOM   4486  CG2 VAL C 172     -17.997  -8.868  22.235  1.00 96.73           C  
ATOM   4487  N   THR C 173     -18.070 -11.913  25.144  1.00 98.06           N  
ATOM   4488  CA  THR C 173     -17.461 -13.236  25.075  1.00 98.06           C  
ATOM   4489  C   THR C 173     -18.517 -14.326  25.237  1.00 98.06           C  
ATOM   4490  CB  THR C 173     -16.373 -13.408  26.151  1.00 98.06           C  
ATOM   4491  O   THR C 173     -18.214 -15.515  25.111  1.00 98.06           O  
ATOM   4492  CG2 THR C 173     -15.392 -12.240  26.132  1.00 98.06           C  
ATOM   4493  OG1 THR C 173     -16.992 -13.476  27.442  1.00 98.06           O  
ATOM   4494  N   ASN C 174     -19.774 -13.937  25.465  1.00 98.25           N  
ATOM   4495  CA  ASN C 174     -20.861 -14.877  25.721  1.00 98.25           C  
ATOM   4496  C   ASN C 174     -22.105 -14.529  24.908  1.00 98.25           C  
ATOM   4497  CB  ASN C 174     -21.196 -14.917  27.213  1.00 98.25           C  
ATOM   4498  O   ASN C 174     -23.209 -14.467  25.451  1.00 98.25           O  
ATOM   4499  CG  ASN C 174     -22.238 -15.965  27.549  1.00 98.25           C  
ATOM   4500  ND2 ASN C 174     -22.956 -15.757  28.647  1.00 98.25           N  
ATOM   4501  OD1 ASN C 174     -22.397 -16.954  26.829  1.00 98.25           O  
ATOM   4502  N   VAL C 175     -21.907 -14.287  23.707  1.00 98.70           N  
ATOM   4503  CA  VAL C 175     -23.032 -13.962  22.837  1.00 98.70           C  
ATOM   4504  C   VAL C 175     -23.789 -15.237  22.473  1.00 98.70           C  
ATOM   4505  CB  VAL C 175     -22.566 -13.235  21.555  1.00 98.70           C  
ATOM   4506  O   VAL C 175     -23.195 -16.201  21.984  1.00 98.70           O  
ATOM   4507  CG1 VAL C 175     -23.746 -12.987  20.616  1.00 98.70           C  
ATOM   4508  CG2 VAL C 175     -21.876 -11.919  21.910  1.00 98.70           C  
ATOM   4509  N   GLN C 176     -25.087 -15.218  22.649  1.00 98.50           N  
ATOM   4510  CA  GLN C 176     -25.921 -16.394  22.422  1.00 98.50           C  
ATOM   4511  C   GLN C 176     -26.709 -16.267  21.121  1.00 98.50           C  
ATOM   4512  CB  GLN C 176     -26.878 -16.608  23.596  1.00 98.50           C  
ATOM   4513  O   GLN C 176     -26.919 -17.257  20.418  1.00 98.50           O  
ATOM   4514  CG  GLN C 176     -26.176 -16.817  24.931  1.00 98.50           C  
ATOM   4515  CD  GLN C 176     -25.387 -18.112  24.983  1.00 98.50           C  
ATOM   4516  NE2 GLN C 176     -24.288 -18.108  25.730  1.00 98.50           N  
ATOM   4517  OE1 GLN C 176     -25.764 -19.109  24.358  1.00 98.50           O  
ATOM   4518  N   THR C 177     -27.171 -15.093  20.852  1.00 98.46           N  
ATOM   4519  CA  THR C 177     -27.988 -14.881  19.662  1.00 98.46           C  
ATOM   4520  C   THR C 177     -27.602 -13.579  18.966  1.00 98.46           C  
ATOM   4521  CB  THR C 177     -29.488 -14.855  20.011  1.00 98.46           C  
ATOM   4522  O   THR C 177     -26.927 -12.732  19.553  1.00 98.46           O  
ATOM   4523  CG2 THR C 177     -29.892 -16.101  20.793  1.00 98.46           C  
ATOM   4524  OG1 THR C 177     -29.768 -13.695  20.804  1.00 98.46           O  
ATOM   4525  N   MET C 178     -27.920 -13.562  17.739  1.00 98.53           N  
ATOM   4526  CA  MET C 178     -27.822 -12.368  16.905  1.00 98.53           C  
ATOM   4527  C   MET C 178     -29.160 -12.055  16.244  1.00 98.53           C  
ATOM   4528  CB  MET C 178     -26.740 -12.544  15.838  1.00 98.53           C  
ATOM   4529  O   MET C 178     -29.860 -12.962  15.788  1.00 98.53           O  
ATOM   4530  CG  MET C 178     -26.683 -11.408  14.830  1.00 98.53           C  
ATOM   4531  SD  MET C 178     -25.438 -11.699  13.513  1.00 98.53           S  
ATOM   4532  CE  MET C 178     -23.909 -11.470  14.462  1.00 98.53           C  
ATOM   4533  N   THR C 179     -29.531 -10.754  16.174  1.00 98.32           N  
ATOM   4534  CA  THR C 179     -30.776 -10.385  15.509  1.00 98.32           C  
ATOM   4535  C   THR C 179     -30.515  -9.382  14.389  1.00 98.32           C  
ATOM   4536  CB  THR C 179     -31.788  -9.791  16.507  1.00 98.32           C  
ATOM   4537  O   THR C 179     -29.526  -8.648  14.424  1.00 98.32           O  
ATOM   4538  CG2 THR C 179     -31.926 -10.675  17.742  1.00 98.32           C  
ATOM   4539  OG1 THR C 179     -31.343  -8.490  16.912  1.00 98.32           O  
ATOM   4540  N   VAL C 180     -31.280  -9.452  13.404  1.00 97.97           N  
ATOM   4541  CA  VAL C 180     -31.402  -8.437  12.363  1.00 97.97           C  
ATOM   4542  C   VAL C 180     -32.758  -7.742  12.475  1.00 97.97           C  
ATOM   4543  CB  VAL C 180     -31.230  -9.046  10.953  1.00 97.97           C  
ATOM   4544  O   VAL C 180     -33.803  -8.392  12.399  1.00 97.97           O  
ATOM   4545  CG1 VAL C 180     -31.399  -7.974   9.878  1.00 97.97           C  
ATOM   4546  CG2 VAL C 180     -29.867  -9.723  10.828  1.00 97.97           C  
ATOM   4547  N   THR C 181     -32.659  -6.403  12.663  1.00 95.31           N  
ATOM   4548  CA  THR C 181     -33.894  -5.677  12.936  1.00 95.31           C  
ATOM   4549  C   THR C 181     -33.919  -4.349  12.184  1.00 95.31           C  
ATOM   4550  CB  THR C 181     -34.069  -5.419  14.444  1.00 95.31           C  
ATOM   4551  O   THR C 181     -32.874  -3.729  11.976  1.00 95.31           O  
ATOM   4552  CG2 THR C 181     -35.401  -4.737  14.735  1.00 95.31           C  
ATOM   4553  OG1 THR C 181     -34.021  -6.668  15.145  1.00 95.31           O  
ATOM   4554  N   THR C 182     -35.089  -4.046  11.696  1.00 91.10           N  
ATOM   4555  CA  THR C 182     -35.322  -2.704  11.173  1.00 91.10           C  
ATOM   4556  C   THR C 182     -36.750  -2.251  11.463  1.00 91.10           C  
ATOM   4557  CB  THR C 182     -35.059  -2.643   9.657  1.00 91.10           C  
ATOM   4558  O   THR C 182     -37.611  -3.069  11.793  1.00 91.10           O  
ATOM   4559  CG2 THR C 182     -36.094  -3.456   8.886  1.00 91.10           C  
ATOM   4560  OG1 THR C 182     -35.120  -1.278   9.222  1.00 91.10           O  
ATOM   4561  N   ASN C 183     -36.881  -0.981  11.482  1.00 87.02           N  
ATOM   4562  CA  ASN C 183     -38.194  -0.372  11.668  1.00 87.02           C  
ATOM   4563  C   ASN C 183     -38.571   0.519  10.488  1.00 87.02           C  
ATOM   4564  CB  ASN C 183     -38.235   0.428  12.972  1.00 87.02           C  
ATOM   4565  O   ASN C 183     -37.717   0.868   9.670  1.00 87.02           O  
ATOM   4566  CG  ASN C 183     -37.163   1.498  13.035  1.00 87.02           C  
ATOM   4567  ND2 ASN C 183     -37.133   2.243  14.133  1.00 87.02           N  
ATOM   4568  OD1 ASN C 183     -36.370   1.654  12.103  1.00 87.02           O  
ATOM   4569  N   SER C 184     -39.802   0.636  10.341  1.00 82.05           N  
ATOM   4570  CA  SER C 184     -40.314   1.512   9.292  1.00 82.05           C  
ATOM   4571  C   SER C 184     -41.658   2.117   9.684  1.00 82.05           C  
ATOM   4572  CB  SER C 184     -40.455   0.748   7.975  1.00 82.05           C  
ATOM   4573  O   SER C 184     -42.355   1.584  10.550  1.00 82.05           O  
ATOM   4574  OG  SER C 184     -41.055   1.562   6.982  1.00 82.05           O  
ATOM   4575  N   ARG C 185     -41.888   3.293   9.202  1.00 76.59           N  
ATOM   4576  CA  ARG C 185     -43.181   3.927   9.442  1.00 76.59           C  
ATOM   4577  C   ARG C 185     -44.271   3.283   8.592  1.00 76.59           C  
ATOM   4578  CB  ARG C 185     -43.106   5.427   9.150  1.00 76.59           C  
ATOM   4579  O   ARG C 185     -45.457   3.565   8.778  1.00 76.59           O  
ATOM   4580  CG  ARG C 185     -42.198   6.194  10.097  1.00 76.59           C  
ATOM   4581  CD  ARG C 185     -42.222   7.690   9.815  1.00 76.59           C  
ATOM   4582  NE  ARG C 185     -41.252   8.409  10.635  1.00 76.59           N  
ATOM   4583  NH1 ARG C 185     -42.252  10.475  10.373  1.00 76.59           N  
ATOM   4584  NH2 ARG C 185     -40.354  10.268  11.642  1.00 76.59           N  
ATOM   4585  CZ  ARG C 185     -41.288   9.716  10.881  1.00 76.59           C  
ATOM   4586  N   SER C 186     -43.868   2.492   7.685  1.00 80.18           N  
ATOM   4587  CA  SER C 186     -44.776   1.764   6.804  1.00 80.18           C  
ATOM   4588  C   SER C 186     -44.438   0.278   6.767  1.00 80.18           C  
ATOM   4589  CB  SER C 186     -44.728   2.341   5.389  1.00 80.18           C  
ATOM   4590  O   SER C 186     -43.693  -0.216   7.617  1.00 80.18           O  
ATOM   4591  OG  SER C 186     -43.446   2.155   4.813  1.00 80.18           O  
ATOM   4592  N   SER C 187     -45.148  -0.396   5.882  1.00 87.08           N  
ATOM   4593  CA  SER C 187     -44.841  -1.813   5.724  1.00 87.08           C  
ATOM   4594  C   SER C 187     -43.376  -2.024   5.357  1.00 87.08           C  
ATOM   4595  CB  SER C 187     -45.738  -2.441   4.656  1.00 87.08           C  
ATOM   4596  O   SER C 187     -42.751  -1.152   4.750  1.00 87.08           O  
ATOM   4597  OG  SER C 187     -45.482  -1.869   3.385  1.00 87.08           O  
ATOM   4598  N   ILE C 188     -42.867  -3.122   5.817  1.00 90.29           N  
ATOM   4599  CA  ILE C 188     -41.465  -3.454   5.589  1.00 90.29           C  
ATOM   4600  C   ILE C 188     -41.362  -4.594   4.578  1.00 90.29           C  
ATOM   4601  CB  ILE C 188     -40.754  -3.839   6.906  1.00 90.29           C  
ATOM   4602  O   ILE C 188     -42.116  -5.567   4.652  1.00 90.29           O  
ATOM   4603  CG1 ILE C 188     -40.747  -2.653   7.876  1.00 90.29           C  
ATOM   4604  CG2 ILE C 188     -39.329  -4.327   6.627  1.00 90.29           C  
ATOM   4605  CD1 ILE C 188     -40.330  -3.015   9.295  1.00 90.29           C  
ATOM   4606  N   ASP C 189     -40.542  -4.460   3.548  1.00 92.44           N  
ATOM   4607  CA  ASP C 189     -40.147  -5.472   2.574  1.00 92.44           C  
ATOM   4608  C   ASP C 189     -38.691  -5.290   2.152  1.00 92.44           C  
ATOM   4609  CB  ASP C 189     -41.060  -5.422   1.347  1.00 92.44           C  
ATOM   4610  O   ASP C 189     -38.383  -4.439   1.315  1.00 92.44           O  
ATOM   4611  CG  ASP C 189     -40.882  -6.615   0.426  1.00 92.44           C  
ATOM   4612  OD1 ASP C 189     -39.994  -7.457   0.682  1.00 92.44           O  
ATOM   4613  OD2 ASP C 189     -41.634  -6.714  -0.567  1.00 92.44           O  
ATOM   4614  N   ILE C 190     -37.825  -6.073   2.810  1.00 93.03           N  
ATOM   4615  CA  ILE C 190     -36.405  -5.925   2.511  1.00 93.03           C  
ATOM   4616  C   ILE C 190     -35.789  -7.297   2.242  1.00 93.03           C  
ATOM   4617  CB  ILE C 190     -35.655  -5.218   3.661  1.00 93.03           C  
ATOM   4618  O   ILE C 190     -36.308  -8.318   2.699  1.00 93.03           O  
ATOM   4619  CG1 ILE C 190     -35.650  -6.098   4.917  1.00 93.03           C  
ATOM   4620  CG2 ILE C 190     -36.280  -3.851   3.953  1.00 93.03           C  
ATOM   4621  CD1 ILE C 190     -34.775  -5.565   6.043  1.00 93.03           C  
ATOM   4622  N   LEU C 191     -34.782  -7.327   1.447  1.00 95.91           N  
ATOM   4623  CA  LEU C 191     -33.943  -8.500   1.225  1.00 95.91           C  
ATOM   4624  C   LEU C 191     -32.597  -8.346   1.927  1.00 95.91           C  
ATOM   4625  CB  LEU C 191     -33.727  -8.729  -0.273  1.00 95.91           C  
ATOM   4626  O   LEU C 191     -32.019  -7.257   1.938  1.00 95.91           O  
ATOM   4627  CG  LEU C 191     -34.981  -9.008  -1.103  1.00 95.91           C  
ATOM   4628  CD1 LEU C 191     -34.642  -9.007  -2.590  1.00 95.91           C  
ATOM   4629  CD2 LEU C 191     -35.610 -10.335  -0.693  1.00 95.91           C  
ATOM   4630  N   VAL C 192     -32.218  -9.383   2.647  1.00 97.34           N  
ATOM   4631  CA  VAL C 192     -30.885  -9.428   3.239  1.00 97.34           C  
ATOM   4632  C   VAL C 192     -30.148 -10.676   2.758  1.00 97.34           C  
ATOM   4633  CB  VAL C 192     -30.949  -9.409   4.783  1.00 97.34           C  
ATOM   4634  O   VAL C 192     -30.775 -11.678   2.406  1.00 97.34           O  
ATOM   4635  CG1 VAL C 192     -31.654  -8.148   5.278  1.00 97.34           C  
ATOM   4636  CG2 VAL C 192     -31.656 -10.659   5.302  1.00 97.34           C  
ATOM   4637  N   ASP C 193     -28.869 -10.588   2.670  1.00 97.84           N  
ATOM   4638  CA  ASP C 193     -28.011 -11.709   2.298  1.00 97.84           C  
ATOM   4639  C   ASP C 193     -26.792 -11.795   3.214  1.00 97.84           C  
ATOM   4640  CB  ASP C 193     -27.565 -11.584   0.840  1.00 97.84           C  
ATOM   4641  O   ASP C 193     -26.803 -11.257   4.323  1.00 97.84           O  
ATOM   4642  CG  ASP C 193     -27.362 -12.928   0.164  1.00 97.84           C  
ATOM   4643  OD1 ASP C 193     -27.060 -13.922   0.860  1.00 97.84           O  
ATOM   4644  OD2 ASP C 193     -27.503 -12.995  -1.076  1.00 97.84           O  
ATOM   4645  N   ASP C 194     -25.752 -12.417   2.828  1.00 97.34           N  
ATOM   4646  CA  ASP C 194     -24.724 -12.918   3.736  1.00 97.34           C  
ATOM   4647  C   ASP C 194     -24.283 -11.834   4.717  1.00 97.34           C  
ATOM   4648  CB  ASP C 194     -23.519 -13.436   2.948  1.00 97.34           C  
ATOM   4649  O   ASP C 194     -24.156 -10.666   4.344  1.00 97.34           O  
ATOM   4650  CG  ASP C 194     -22.796 -12.342   2.182  1.00 97.34           C  
ATOM   4651  OD1 ASP C 194     -23.452 -11.382   1.723  1.00 97.34           O  
ATOM   4652  OD2 ASP C 194     -21.559 -12.442   2.034  1.00 97.34           O  
ATOM   4653  N   ILE C 195     -24.113 -12.191   5.959  1.00 98.24           N  
ATOM   4654  CA  ILE C 195     -23.461 -11.427   7.017  1.00 98.24           C  
ATOM   4655  C   ILE C 195     -21.988 -11.822   7.105  1.00 98.24           C  
ATOM   4656  CB  ILE C 195     -24.156 -11.642   8.380  1.00 98.24           C  
ATOM   4657  O   ILE C 195     -21.662 -13.005   7.223  1.00 98.24           O  
ATOM   4658  CG1 ILE C 195     -25.638 -11.258   8.290  1.00 98.24           C  
ATOM   4659  CG2 ILE C 195     -23.449 -10.843   9.479  1.00 98.24           C  
ATOM   4660  CD1 ILE C 195     -26.444 -11.610   9.533  1.00 98.24           C  
ATOM   4661  N   ARG C 196     -21.175 -10.801   7.024  1.00 97.88           N  
ATOM   4662  CA  ARG C 196     -19.743 -11.041   7.170  1.00 97.88           C  
ATOM   4663  C   ARG C 196     -19.224 -10.477   8.488  1.00 97.88           C  
ATOM   4664  CB  ARG C 196     -18.973 -10.428   5.998  1.00 97.88           C  
ATOM   4665  O   ARG C 196     -19.809  -9.545   9.043  1.00 97.88           O  
ATOM   4666  CG  ARG C 196     -19.354 -11.003   4.643  1.00 97.88           C  
ATOM   4667  CD  ARG C 196     -18.466 -10.462   3.531  1.00 97.88           C  
ATOM   4668  NE  ARG C 196     -17.156 -11.106   3.526  1.00 97.88           N  
ATOM   4669  NH1 ARG C 196     -17.793 -12.861   2.166  1.00 97.88           N  
ATOM   4670  NH2 ARG C 196     -15.640 -12.730   2.942  1.00 97.88           N  
ATOM   4671  CZ  ARG C 196     -16.866 -12.231   2.878  1.00 97.88           C  
ATOM   4672  N   VAL C 197     -18.149 -11.141   8.970  1.00 97.30           N  
ATOM   4673  CA  VAL C 197     -17.460 -10.696  10.177  1.00 97.30           C  
ATOM   4674  C   VAL C 197     -15.990 -10.428   9.864  1.00 97.30           C  
ATOM   4675  CB  VAL C 197     -17.582 -11.734  11.315  1.00 97.30           C  
ATOM   4676  O   VAL C 197     -15.360 -11.181   9.118  1.00 97.30           O  
ATOM   4677  CG1 VAL C 197     -16.925 -13.054  10.915  1.00 97.30           C  
ATOM   4678  CG2 VAL C 197     -16.959 -11.191  12.600  1.00 97.30           C  
ATOM   4679  N   VAL C 198     -15.473  -9.336  10.356  1.00 95.86           N  
ATOM   4680  CA  VAL C 198     -14.079  -8.942  10.183  1.00 95.86           C  
ATOM   4681  C   VAL C 198     -13.450  -8.650  11.543  1.00 95.86           C  
ATOM   4682  CB  VAL C 198     -13.947  -7.710   9.260  1.00 95.86           C  
ATOM   4683  O   VAL C 198     -14.155  -8.330  12.503  1.00 95.86           O  
ATOM   4684  CG1 VAL C 198     -14.392  -8.050   7.838  1.00 95.86           C  
ATOM   4685  CG2 VAL C 198     -14.761  -6.541   9.812  1.00 95.86           C  
ATOM   4686  N   ASP C 199     -12.156  -8.780  11.607  1.00 91.68           N  
ATOM   4687  CA  ASP C 199     -11.434  -8.361  12.804  1.00 91.68           C  
ATOM   4688  C   ASP C 199     -11.287  -6.842  12.854  1.00 91.68           C  
ATOM   4689  CB  ASP C 199     -10.056  -9.024  12.859  1.00 91.68           C  
ATOM   4690  O   ASP C 199     -10.936  -6.214  11.853  1.00 91.68           O  
ATOM   4691  CG  ASP C 199     -10.127 -10.517  13.127  1.00 91.68           C  
ATOM   4692  OD1 ASP C 199     -11.060 -10.968  13.826  1.00 91.68           O  
ATOM   4693  OD2 ASP C 199      -9.240 -11.250  12.637  1.00 91.68           O  
ATOM   4694  N   SER C 200     -11.792  -6.291  13.812  1.00 81.49           N  
ATOM   4695  CA  SER C 200     -11.709  -4.845  13.985  1.00 81.49           C  
ATOM   4696  C   SER C 200     -10.498  -4.457  14.827  1.00 81.49           C  
ATOM   4697  CB  SER C 200     -12.985  -4.308  14.635  1.00 81.49           C  
ATOM   4698  O   SER C 200     -10.540  -3.474  15.569  1.00 81.49           O  
ATOM   4699  OG  SER C 200     -12.746  -3.938  15.982  1.00 81.49           O  
ATOM   4700  N   SER C 201      -9.409  -5.040  14.636  1.00 68.42           N  
ATOM   4701  CA  SER C 201      -8.267  -4.719  15.486  1.00 68.42           C  
ATOM   4702  C   SER C 201      -7.706  -3.338  15.161  1.00 68.42           C  
ATOM   4703  CB  SER C 201      -7.170  -5.773  15.332  1.00 68.42           C  
ATOM   4704  O   SER C 201      -8.028  -2.761  14.121  1.00 68.42           O  
ATOM   4705  OG  SER C 201      -6.633  -5.752  14.021  1.00 68.42           O  
ATOM   4706  N   GLY C 202      -7.360  -2.670  16.192  1.00 76.31           N  
ATOM   4707  CA  GLY C 202      -6.749  -1.350  16.147  1.00 76.31           C  
ATOM   4708  C   GLY C 202      -7.262  -0.418  17.228  1.00 76.31           C  
ATOM   4709  O   GLY C 202      -8.046  -0.826  18.087  1.00 76.31           O  
ATOM   4710  N   THR C 203      -6.847   0.708  17.137  1.00 89.25           N  
ATOM   4711  CA  THR C 203      -7.235   1.753  18.079  1.00 89.25           C  
ATOM   4712  C   THR C 203      -8.316   2.647  17.479  1.00 89.25           C  
ATOM   4713  CB  THR C 203      -6.025   2.611  18.491  1.00 89.25           C  
ATOM   4714  O   THR C 203      -8.565   2.606  16.272  1.00 89.25           O  
ATOM   4715  CG2 THR C 203      -4.915   1.748  19.082  1.00 89.25           C  
ATOM   4716  OG1 THR C 203      -5.519   3.297  17.339  1.00 89.25           O  
ATOM   4717  N   GLY C 204      -9.156   3.260  18.308  1.00 96.65           N  
ATOM   4718  CA  GLY C 204     -10.111   4.241  17.818  1.00 96.65           C  
ATOM   4719  C   GLY C 204      -9.494   5.256  16.875  1.00 96.65           C  
ATOM   4720  O   GLY C 204      -8.331   5.635  17.036  1.00 96.65           O  
ATOM   4721  N   GLN C 205     -10.326   5.704  15.875  1.00 97.40           N  
ATOM   4722  CA  GLN C 205      -9.861   6.678  14.892  1.00 97.40           C  
ATOM   4723  C   GLN C 205     -10.867   7.813  14.724  1.00 97.40           C  
ATOM   4724  CB  GLN C 205      -9.604   6.001  13.545  1.00 97.40           C  
ATOM   4725  O   GLN C 205     -12.052   7.649  15.022  1.00 97.40           O  
ATOM   4726  CG  GLN C 205      -8.625   4.837  13.619  1.00 97.40           C  
ATOM   4727  CD  GLN C 205      -8.490   4.098  12.301  1.00 97.40           C  
ATOM   4728  NE2 GLN C 205      -7.254   3.835  11.892  1.00 97.40           N  
ATOM   4729  OE1 GLN C 205      -9.489   3.767  11.654  1.00 97.40           O  
ATOM   4730  N   VAL C 206     -10.377   8.928  14.286  1.00 98.06           N  
ATOM   4731  CA  VAL C 206     -11.249  10.067  14.017  1.00 98.06           C  
ATOM   4732  C   VAL C 206     -10.844  10.729  12.702  1.00 98.06           C  
ATOM   4733  CB  VAL C 206     -11.207  11.098  15.168  1.00 98.06           C  
ATOM   4734  O   VAL C 206      -9.654  10.894  12.423  1.00 98.06           O  
ATOM   4735  CG1 VAL C 206     -11.902  12.395  14.757  1.00 98.06           C  
ATOM   4736  CG2 VAL C 206     -11.851  10.519  16.426  1.00 98.06           C  
ATOM   4737  N   ILE C 207     -11.740  11.019  11.897  1.00 98.37           N  
ATOM   4738  CA  ILE C 207     -11.626  11.847  10.702  1.00 98.37           C  
ATOM   4739  C   ILE C 207     -12.460  13.115  10.870  1.00 98.37           C  
ATOM   4740  CB  ILE C 207     -12.068  11.078   9.437  1.00 98.37           C  
ATOM   4741  O   ILE C 207     -13.582  13.064  11.381  1.00 98.37           O  
ATOM   4742  CG1 ILE C 207     -11.206   9.825   9.244  1.00 98.37           C  
ATOM   4743  CG2 ILE C 207     -12.002  11.984   8.203  1.00 98.37           C  
ATOM   4744  CD1 ILE C 207     -11.773   8.832   8.240  1.00 98.37           C  
ATOM   4745  N   VAL C 208     -11.955  14.232  10.463  1.00 98.62           N  
ATOM   4746  CA  VAL C 208     -12.692  15.490  10.516  1.00 98.62           C  
ATOM   4747  C   VAL C 208     -12.769  16.104   9.120  1.00 98.62           C  
ATOM   4748  CB  VAL C 208     -12.043  16.487  11.502  1.00 98.62           C  
ATOM   4749  O   VAL C 208     -11.740  16.343   8.483  1.00 98.62           O  
ATOM   4750  CG1 VAL C 208     -12.831  17.795  11.544  1.00 98.62           C  
ATOM   4751  CG2 VAL C 208     -11.948  15.871  12.897  1.00 98.62           C  
ATOM   4752  N   THR C 209     -13.975  16.349   8.653  1.00 98.20           N  
ATOM   4753  CA  THR C 209     -14.165  17.064   7.396  1.00 98.20           C  
ATOM   4754  C   THR C 209     -15.096  18.257   7.588  1.00 98.20           C  
ATOM   4755  CB  THR C 209     -14.733  16.136   6.306  1.00 98.20           C  
ATOM   4756  O   THR C 209     -15.944  18.252   8.483  1.00 98.20           O  
ATOM   4757  CG2 THR C 209     -13.796  14.963   6.039  1.00 98.20           C  
ATOM   4758  OG1 THR C 209     -16.005  15.631   6.732  1.00 98.20           O  
ATOM   4759  N   ILE C 210     -14.881  19.254   6.788  1.00 98.47           N  
ATOM   4760  CA  ILE C 210     -15.662  20.486   6.811  1.00 98.47           C  
ATOM   4761  C   ILE C 210     -16.281  20.731   5.436  1.00 98.47           C  
ATOM   4762  CB  ILE C 210     -14.797  21.695   7.232  1.00 98.47           C  
ATOM   4763  O   ILE C 210     -15.569  20.791   4.430  1.00 98.47           O  
ATOM   4764  CG1 ILE C 210     -13.932  21.335   8.445  1.00 98.47           C  
ATOM   4765  CG2 ILE C 210     -15.679  22.912   7.530  1.00 98.47           C  
ATOM   4766  CD1 ILE C 210     -12.913  22.404   8.817  1.00 98.47           C  
ATOM   4767  N   ASP C 211     -17.618  20.956   5.443  1.00 97.01           N  
ATOM   4768  CA  ASP C 211     -18.339  21.028   4.175  1.00 97.01           C  
ATOM   4769  C   ASP C 211     -18.457  22.472   3.692  1.00 97.01           C  
ATOM   4770  CB  ASP C 211     -19.729  20.404   4.312  1.00 97.01           C  
ATOM   4771  O   ASP C 211     -18.593  23.393   4.500  1.00 97.01           O  
ATOM   4772  CG  ASP C 211     -19.692  18.888   4.398  1.00 97.01           C  
ATOM   4773  OD1 ASP C 211     -18.591  18.311   4.528  1.00 97.01           O  
ATOM   4774  OD2 ASP C 211     -20.774  18.265   4.333  1.00 97.01           O  
ATOM   4775  N   ASP C 212     -18.369  22.752   2.429  1.00 97.03           N  
ATOM   4776  CA  ASP C 212     -19.024  23.835   1.702  1.00 97.03           C  
ATOM   4777  C   ASP C 212     -18.154  25.090   1.686  1.00 97.03           C  
ATOM   4778  CB  ASP C 212     -20.388  24.149   2.320  1.00 97.03           C  
ATOM   4779  O   ASP C 212     -18.625  26.174   1.335  1.00 97.03           O  
ATOM   4780  CG  ASP C 212     -21.402  23.037   2.113  1.00 97.03           C  
ATOM   4781  OD1 ASP C 212     -21.115  22.082   1.360  1.00 97.03           O  
ATOM   4782  OD2 ASP C 212     -22.500  23.119   2.706  1.00 97.03           O  
ATOM   4783  N   VAL C 213     -16.976  25.105   2.169  1.00 98.13           N  
ATOM   4784  CA  VAL C 213     -15.935  26.105   1.957  1.00 98.13           C  
ATOM   4785  C   VAL C 213     -16.378  27.444   2.541  1.00 98.13           C  
ATOM   4786  CB  VAL C 213     -15.597  26.263   0.457  1.00 98.13           C  
ATOM   4787  O   VAL C 213     -16.222  28.488   1.904  1.00 98.13           O  
ATOM   4788  CG1 VAL C 213     -14.885  25.018  -0.070  1.00 98.13           C  
ATOM   4789  CG2 VAL C 213     -16.864  26.540  -0.349  1.00 98.13           C  
ATOM   4790  N   HIS C 214     -16.869  27.489   3.696  1.00 98.14           N  
ATOM   4791  CA  HIS C 214     -17.200  28.713   4.416  1.00 98.14           C  
ATOM   4792  C   HIS C 214     -15.951  29.364   5.000  1.00 98.14           C  
ATOM   4793  CB  HIS C 214     -18.210  28.423   5.528  1.00 98.14           C  
ATOM   4794  O   HIS C 214     -14.949  28.688   5.241  1.00 98.14           O  
ATOM   4795  CG  HIS C 214     -19.547  27.980   5.024  1.00 98.14           C  
ATOM   4796  CD2 HIS C 214     -20.131  26.759   5.009  1.00 98.14           C  
ATOM   4797  ND1 HIS C 214     -20.450  28.847   4.448  1.00 98.14           N  
ATOM   4798  CE1 HIS C 214     -21.535  28.176   4.099  1.00 98.14           C  
ATOM   4799  NE2 HIS C 214     -21.367  26.906   4.429  1.00 98.14           N  
ATOM   4800  N   THR C 215     -16.040  30.662   5.302  1.00 97.93           N  
ATOM   4801  CA  THR C 215     -14.899  31.418   5.805  1.00 97.93           C  
ATOM   4802  C   THR C 215     -14.466  30.899   7.173  1.00 97.93           C  
ATOM   4803  CB  THR C 215     -15.225  32.920   5.903  1.00 97.93           C  
ATOM   4804  O   THR C 215     -13.292  30.995   7.537  1.00 97.93           O  
ATOM   4805  CG2 THR C 215     -15.343  33.549   4.519  1.00 97.93           C  
ATOM   4806  OG1 THR C 215     -16.465  33.090   6.600  1.00 97.93           O  
ATOM   4807  N   GLY C 216     -15.411  30.308   7.937  1.00 98.11           N  
ATOM   4808  CA  GLY C 216     -15.084  29.720   9.226  1.00 98.11           C  
ATOM   4809  C   GLY C 216     -14.093  28.575   9.125  1.00 98.11           C  
ATOM   4810  O   GLY C 216     -13.529  28.145  10.133  1.00 98.11           O  
ATOM   4811  N   ASP C 217     -13.833  28.094   7.900  1.00 98.63           N  
ATOM   4812  CA  ASP C 217     -12.842  27.041   7.699  1.00 98.63           C  
ATOM   4813  C   ASP C 217     -11.455  27.501   8.141  1.00 98.63           C  
ATOM   4814  CB  ASP C 217     -12.810  26.608   6.232  1.00 98.63           C  
ATOM   4815  O   ASP C 217     -10.642  26.692   8.592  1.00 98.63           O  
ATOM   4816  CG  ASP C 217     -14.087  25.915   5.789  1.00 98.63           C  
ATOM   4817  OD1 ASP C 217     -15.051  25.850   6.582  1.00 98.63           O  
ATOM   4818  OD2 ASP C 217     -14.128  25.427   4.639  1.00 98.63           O  
ATOM   4819  N   LYS C 218     -11.161  28.798   8.088  1.00 98.27           N  
ATOM   4820  CA  LYS C 218      -9.892  29.344   8.560  1.00 98.27           C  
ATOM   4821  C   LYS C 218      -9.736  29.148  10.065  1.00 98.27           C  
ATOM   4822  CB  LYS C 218      -9.783  30.829   8.210  1.00 98.27           C  
ATOM   4823  O   LYS C 218      -8.676  28.728  10.535  1.00 98.27           O  
ATOM   4824  CG  LYS C 218      -9.684  31.107   6.717  1.00 98.27           C  
ATOM   4825  CD  LYS C 218      -9.474  32.590   6.439  1.00 98.27           C  
ATOM   4826  CE  LYS C 218     -10.755  33.386   6.652  1.00 98.27           C  
ATOM   4827  NZ  LYS C 218     -10.638  34.777   6.120  1.00 98.27           N  
ATOM   4828  N   THR C 219     -10.818  29.440  10.730  1.00 98.23           N  
ATOM   4829  CA  THR C 219     -10.816  29.237  12.174  1.00 98.23           C  
ATOM   4830  C   THR C 219     -10.643  27.759  12.513  1.00 98.23           C  
ATOM   4831  CB  THR C 219     -12.113  29.764  12.815  1.00 98.23           C  
ATOM   4832  O   THR C 219      -9.876  27.408  13.412  1.00 98.23           O  
ATOM   4833  CG2 THR C 219     -12.094  29.578  14.329  1.00 98.23           C  
ATOM   4834  OG1 THR C 219     -12.252  31.159  12.518  1.00 98.23           O  
ATOM   4835  N   ALA C 220     -11.364  26.925  11.811  1.00 98.63           N  
ATOM   4836  CA  ALA C 220     -11.246  25.487  12.033  1.00 98.63           C  
ATOM   4837  C   ALA C 220      -9.815  25.011  11.800  1.00 98.63           C  
ATOM   4838  CB  ALA C 220     -12.210  24.727  11.124  1.00 98.63           C  
ATOM   4839  O   ALA C 220      -9.276  24.234  12.592  1.00 98.63           O  
ATOM   4840  N   ALA C 221      -9.221  25.484  10.726  1.00 98.52           N  
ATOM   4841  CA  ALA C 221      -7.848  25.094  10.419  1.00 98.52           C  
ATOM   4842  C   ALA C 221      -6.901  25.485  11.550  1.00 98.52           C  
ATOM   4843  CB  ALA C 221      -7.394  25.728   9.107  1.00 98.52           C  
ATOM   4844  O   ALA C 221      -6.016  24.712  11.924  1.00 98.52           O  
ATOM   4845  N   GLU C 222      -7.065  26.655  12.046  1.00 97.80           N  
ATOM   4846  CA  GLU C 222      -6.219  27.105  13.147  1.00 97.80           C  
ATOM   4847  C   GLU C 222      -6.427  26.245  14.390  1.00 97.80           C  
ATOM   4848  CB  GLU C 222      -6.496  28.576  13.472  1.00 97.80           C  
ATOM   4849  O   GLU C 222      -5.463  25.762  14.986  1.00 97.80           O  
ATOM   4850  CG  GLU C 222      -5.562  29.160  14.522  1.00 97.80           C  
ATOM   4851  CD  GLU C 222      -5.935  30.574  14.937  1.00 97.80           C  
ATOM   4852  OE1 GLU C 222      -5.997  30.853  16.156  1.00 97.80           O  
ATOM   4853  OE2 GLU C 222      -6.169  31.410  14.036  1.00 97.80           O  
ATOM   4854  N   VAL C 223      -7.669  26.031  14.790  1.00 98.33           N  
ATOM   4855  CA  VAL C 223      -8.010  25.318  16.016  1.00 98.33           C  
ATOM   4856  C   VAL C 223      -7.514  23.876  15.931  1.00 98.33           C  
ATOM   4857  CB  VAL C 223      -9.532  25.343  16.283  1.00 98.33           C  
ATOM   4858  O   VAL C 223      -6.746  23.426  16.784  1.00 98.33           O  
ATOM   4859  CG1 VAL C 223      -9.899  24.376  17.407  1.00 98.33           C  
ATOM   4860  CG2 VAL C 223      -9.990  26.760  16.623  1.00 98.33           C  
ATOM   4861  N   PHE C 224      -7.897  23.175  14.929  1.00 98.51           N  
ATOM   4862  CA  PHE C 224      -7.535  21.767  14.830  1.00 98.51           C  
ATOM   4863  C   PHE C 224      -6.041  21.609  14.573  1.00 98.51           C  
ATOM   4864  CB  PHE C 224      -8.334  21.082  13.717  1.00 98.51           C  
ATOM   4865  O   PHE C 224      -5.430  20.632  15.012  1.00 98.51           O  
ATOM   4866  CG  PHE C 224      -9.776  20.833  14.070  1.00 98.51           C  
ATOM   4867  CD1 PHE C 224     -10.139  19.730  14.832  1.00 98.51           C  
ATOM   4868  CD2 PHE C 224     -10.768  21.704  13.639  1.00 98.51           C  
ATOM   4869  CE1 PHE C 224     -11.473  19.497  15.160  1.00 98.51           C  
ATOM   4870  CE2 PHE C 224     -12.103  21.478  13.963  1.00 98.51           C  
ATOM   4871  CZ  PHE C 224     -12.453  20.374  14.723  1.00 98.51           C  
ATOM   4872  N   GLY C 225      -5.470  22.549  13.899  1.00 97.98           N  
ATOM   4873  CA  GLY C 225      -4.031  22.539  13.690  1.00 97.98           C  
ATOM   4874  C   GLY C 225      -3.240  22.588  14.984  1.00 97.98           C  
ATOM   4875  O   GLY C 225      -2.198  21.941  15.106  1.00 97.98           O  
ATOM   4876  N   ARG C 226      -3.706  23.293  15.979  1.00 97.10           N  
ATOM   4877  CA  ARG C 226      -3.030  23.394  17.269  1.00 97.10           C  
ATOM   4878  C   ARG C 226      -2.957  22.035  17.957  1.00 97.10           C  
ATOM   4879  CB  ARG C 226      -3.744  24.401  18.173  1.00 97.10           C  
ATOM   4880  O   ARG C 226      -2.065  21.793  18.773  1.00 97.10           O  
ATOM   4881  CG  ARG C 226      -3.507  25.852  17.786  1.00 97.10           C  
ATOM   4882  CD  ARG C 226      -3.968  26.809  18.877  1.00 97.10           C  
ATOM   4883  NE  ARG C 226      -5.418  26.779  19.043  1.00 97.10           N  
ATOM   4884  NH1 ARG C 226      -5.635  29.056  19.368  1.00 97.10           N  
ATOM   4885  NH2 ARG C 226      -7.487  27.705  19.408  1.00 97.10           N  
ATOM   4886  CZ  ARG C 226      -6.177  27.847  19.272  1.00 97.10           C  
ATOM   4887  N   TYR C 227      -3.837  21.168  17.557  1.00 96.90           N  
ATOM   4888  CA  TYR C 227      -3.895  19.848  18.174  1.00 96.90           C  
ATOM   4889  C   TYR C 227      -3.303  18.788  17.252  1.00 96.90           C  
ATOM   4890  CB  TYR C 227      -5.340  19.483  18.528  1.00 96.90           C  
ATOM   4891  O   TYR C 227      -3.315  17.598  17.576  1.00 96.90           O  
ATOM   4892  CG  TYR C 227      -5.926  20.327  19.634  1.00 96.90           C  
ATOM   4893  CD1 TYR C 227      -5.817  19.938  20.967  1.00 96.90           C  
ATOM   4894  CD2 TYR C 227      -6.590  21.515  19.348  1.00 96.90           C  
ATOM   4895  CE1 TYR C 227      -6.356  20.712  21.989  1.00 96.90           C  
ATOM   4896  CE2 TYR C 227      -7.133  22.297  20.362  1.00 96.90           C  
ATOM   4897  OH  TYR C 227      -7.548  22.658  22.685  1.00 96.90           O  
ATOM   4898  CZ  TYR C 227      -7.011  21.888  21.677  1.00 96.90           C  
ATOM   4899  N   GLY C 228      -2.837  19.207  16.092  1.00 96.82           N  
ATOM   4900  CA  GLY C 228      -2.258  18.261  15.152  1.00 96.82           C  
ATOM   4901  C   GLY C 228      -3.292  17.369  14.490  1.00 96.82           C  
ATOM   4902  O   GLY C 228      -2.986  16.241  14.097  1.00 96.82           O  
ATOM   4903  N   ILE C 229      -4.523  17.788  14.360  1.00 98.51           N  
ATOM   4904  CA  ILE C 229      -5.625  17.012  13.802  1.00 98.51           C  
ATOM   4905  C   ILE C 229      -5.820  17.378  12.332  1.00 98.51           C  
ATOM   4906  CB  ILE C 229      -6.934  17.241  14.590  1.00 98.51           C  
ATOM   4907  O   ILE C 229      -6.099  18.533  12.005  1.00 98.51           O  
ATOM   4908  CG1 ILE C 229      -6.761  16.809  16.050  1.00 98.51           C  
ATOM   4909  CG2 ILE C 229      -8.098  16.494  13.932  1.00 98.51           C  
ATOM   4910  CD1 ILE C 229      -7.825  17.359  16.989  1.00 98.51           C  
ATOM   4911  N   PRO C 230      -5.701  16.428  11.432  1.00 98.65           N  
ATOM   4912  CA  PRO C 230      -5.965  16.746  10.027  1.00 98.65           C  
ATOM   4913  C   PRO C 230      -7.435  17.066   9.760  1.00 98.65           C  
ATOM   4914  CB  PRO C 230      -5.542  15.471   9.292  1.00 98.65           C  
ATOM   4915  O   PRO C 230      -8.322  16.469  10.375  1.00 98.65           O  
ATOM   4916  CG  PRO C 230      -5.696  14.379  10.301  1.00 98.65           C  
ATOM   4917  CD  PRO C 230      -5.439  14.951  11.666  1.00 98.65           C  
ATOM   4918  N   ILE C 231      -7.651  17.964   8.841  1.00 98.76           N  
ATOM   4919  CA  ILE C 231      -9.015  18.281   8.432  1.00 98.76           C  
ATOM   4920  C   ILE C 231      -9.123  18.230   6.910  1.00 98.76           C  
ATOM   4921  CB  ILE C 231      -9.454  19.668   8.954  1.00 98.76           C  
ATOM   4922  O   ILE C 231      -8.190  18.617   6.202  1.00 98.76           O  
ATOM   4923  CG1 ILE C 231      -8.530  20.762   8.406  1.00 98.76           C  
ATOM   4924  CG2 ILE C 231      -9.476  19.686  10.485  1.00 98.76           C  
ATOM   4925  CD1 ILE C 231      -8.997  22.178   8.713  1.00 98.76           C  
ATOM   4926  N   GLY C 232     -10.154  17.694   6.408  1.00 98.77           N  
ATOM   4927  CA  GLY C 232     -10.492  17.674   4.994  1.00 98.77           C  
ATOM   4928  C   GLY C 232     -11.580  18.665   4.627  1.00 98.77           C  
ATOM   4929  O   GLY C 232     -12.672  18.637   5.198  1.00 98.77           O  
ATOM   4930  N   LEU C 233     -11.290  19.502   3.701  1.00 98.78           N  
ATOM   4931  CA  LEU C 233     -12.309  20.393   3.158  1.00 98.78           C  
ATOM   4932  C   LEU C 233     -13.122  19.693   2.075  1.00 98.78           C  
ATOM   4933  CB  LEU C 233     -11.666  21.662   2.591  1.00 98.78           C  
ATOM   4934  O   LEU C 233     -12.614  19.436   0.981  1.00 98.78           O  
ATOM   4935  CG  LEU C 233     -10.699  22.403   3.516  1.00 98.78           C  
ATOM   4936  CD1 LEU C 233     -10.126  23.628   2.811  1.00 98.78           C  
ATOM   4937  CD2 LEU C 233     -11.398  22.803   4.811  1.00 98.78           C
[truncated: 77,769,316 more chars]
