# Supplementary material for: Two Methods for Superposing the Structures of Like-Molecule Assemblies: Application to Peptide and Protein Oligomers and Aggregates
Source: Molecules. 2025 Mar 4;30(5):1156. doi: 10.3390/molecules30051156 (PMC11902252; doi:10.3390/molecules30051156)
Supplement: Supplementary file 1 [file molecules-30-01156-s001.zip › T2235.pdb]

MODEL     1                                                                     
ATOM      1  N   MET B   1      16.997  -4.785  24.868  1.00 45.68           N  
ATOM      2  CA  MET B   1      15.748  -5.153  24.207  1.00 45.68           C  
ATOM      3  C   MET B   1      15.915  -6.440  23.406  1.00 45.68           C  
ATOM      4  CB  MET B   1      15.272  -4.025  23.290  1.00 45.68           C  
ATOM      5  O   MET B   1      16.768  -6.519  22.519  1.00 45.68           O  
ATOM      6  CG  MET B   1      13.939  -3.421  23.703  1.00 45.68           C  
ATOM      7  SD  MET B   1      13.269  -2.269  22.443  1.00 45.68           S  
ATOM      8  CE  MET B   1      13.023  -0.788  23.462  1.00 45.68           C  
ATOM      9  N   THR B   2      15.288  -7.442  23.860  1.00 60.49           N  
ATOM     10  CA  THR B   2      15.462  -8.713  23.166  1.00 60.49           C  
ATOM     11  C   THR B   2      14.662  -8.734  21.867  1.00 60.49           C  
ATOM     12  CB  THR B   2      15.037  -9.897  24.054  1.00 60.49           C  
ATOM     13  O   THR B   2      13.552  -8.202  21.807  1.00 60.49           O  
ATOM     14  CG2 THR B   2      16.141 -10.269  25.039  1.00 60.49           C  
ATOM     15  OG1 THR B   2      13.859  -9.538  24.786  1.00 60.49           O  
ATOM     16  N   ASP B   3      15.297  -8.974  20.787  1.00 66.46           N  
ATOM     17  CA  ASP B   3      14.707  -9.113  19.459  1.00 66.46           C  
ATOM     18  C   ASP B   3      13.893 -10.400  19.352  1.00 66.46           C  
ATOM     19  CB  ASP B   3      15.793  -9.086  18.382  1.00 66.46           C  
ATOM     20  O   ASP B   3      14.303 -11.445  19.862  1.00 66.46           O  
ATOM     21  CG  ASP B   3      16.437  -7.720  18.223  1.00 66.46           C  
ATOM     22  OD1 ASP B   3      15.932  -6.736  18.806  1.00 66.46           O  
ATOM     23  OD2 ASP B   3      17.457  -7.626  17.506  1.00 66.46           O  
ATOM     24  N   THR B   4      12.583 -10.270  19.126  1.00 74.08           N  
ATOM     25  CA  THR B   4      11.715 -11.405  18.831  1.00 74.08           C  
ATOM     26  C   THR B   4      11.445 -11.504  17.333  1.00 74.08           C  
ATOM     27  CB  THR B   4      10.380 -11.299  19.590  1.00 74.08           C  
ATOM     28  O   THR B   4      11.215 -10.491  16.669  1.00 74.08           O  
ATOM     29  CG2 THR B   4       9.497 -12.513  19.323  1.00 74.08           C  
ATOM     30  OG1 THR B   4      10.642 -11.213  20.997  1.00 74.08           O  
ATOM     31  N   ILE B   5      11.616 -12.696  16.815  1.00 74.20           N  
ATOM     32  CA  ILE B   5      11.225 -12.968  15.436  1.00 74.20           C  
ATOM     33  C   ILE B   5       9.758 -13.390  15.388  1.00 74.20           C  
ATOM     34  CB  ILE B   5      12.117 -14.057  14.799  1.00 74.20           C  
ATOM     35  O   ILE B   5       9.335 -14.273  16.139  1.00 74.20           O  
ATOM     36  CG1 ILE B   5      13.578 -13.594  14.758  1.00 74.20           C  
ATOM     37  CG2 ILE B   5      11.616 -14.415  13.397  1.00 74.20           C  
ATOM     38  CD1 ILE B   5      14.557 -14.674  14.317  1.00 74.20           C  
ATOM     39  N   VAL B   6       9.033 -12.637  14.618  1.00 74.88           N  
ATOM     40  CA  VAL B   6       7.618 -12.960  14.468  1.00 74.88           C  
ATOM     41  C   VAL B   6       7.319 -13.308  13.011  1.00 74.88           C  
ATOM     42  CB  VAL B   6       6.718 -11.793  14.932  1.00 74.88           C  
ATOM     43  O   VAL B   6       7.812 -12.647  12.094  1.00 74.88           O  
ATOM     44  CG1 VAL B   6       5.243 -12.132  14.720  1.00 74.88           C  
ATOM     45  CG2 VAL B   6       6.987 -11.463  16.399  1.00 74.88           C  
ATOM     46  N   ASN B   7       6.596 -14.417  12.803  1.00 74.06           N  
ATOM     47  CA  ASN B   7       5.996 -14.759  11.518  1.00 74.06           C  
ATOM     48  C   ASN B   7       4.503 -14.440  11.493  1.00 74.06           C  
ATOM     49  CB  ASN B   7       6.228 -16.236  11.192  1.00 74.06           C  
ATOM     50  O   ASN B   7       3.755 -14.886  12.365  1.00 74.06           O  
ATOM     51  CG  ASN B   7       5.927 -16.570   9.744  1.00 74.06           C  
ATOM     52  ND2 ASN B   7       6.772 -17.394   9.137  1.00 74.06           N  
ATOM     53  OD1 ASN B   7       4.943 -16.089   9.176  1.00 74.06           O  
ATOM     54  N   VAL B   8       4.163 -13.602  10.585  1.00 68.44           N  
ATOM     55  CA  VAL B   8       2.749 -13.265  10.461  1.00 68.44           C  
ATOM     56  C   VAL B   8       2.056 -14.274   9.548  1.00 68.44           C  
ATOM     57  CB  VAL B   8       2.552 -11.832   9.917  1.00 68.44           C  
ATOM     58  O   VAL B   8       2.513 -14.527   8.431  1.00 68.44           O  
ATOM     59  CG1 VAL B   8       1.066 -11.504   9.784  1.00 68.44           C  
ATOM     60  CG2 VAL B   8       3.247 -10.818  10.824  1.00 68.44           C  
ATOM     61  N   GLN B   9       1.030 -14.818  10.101  1.00 74.29           N  
ATOM     62  CA  GLN B   9       0.270 -15.798   9.331  1.00 74.29           C  
ATOM     63  C   GLN B   9      -0.883 -15.135   8.584  1.00 74.29           C  
ATOM     64  CB  GLN B   9      -0.262 -16.903  10.244  1.00 74.29           C  
ATOM     65  O   GLN B   9      -1.437 -14.136   9.046  1.00 74.29           O  
ATOM     66  CG  GLN B   9       0.812 -17.861  10.741  1.00 74.29           C  
ATOM     67  CD  GLN B   9       0.238 -19.055  11.480  1.00 74.29           C  
ATOM     68  NE2 GLN B   9       1.066 -20.071  11.699  1.00 74.29           N  
ATOM     69  OE1 GLN B   9      -0.940 -19.064  11.852  1.00 74.29           O  
ATOM     70  N   GLY B  10      -1.124 -15.609   7.435  1.00 75.03           N  
ATOM     71  CA  GLY B  10      -2.289 -15.250   6.642  1.00 75.03           C  
ATOM     72  C   GLY B  10      -3.058 -16.455   6.133  1.00 75.03           C  
ATOM     73  O   GLY B  10      -2.645 -17.597   6.345  1.00 75.03           O  
ATOM     74  N   SER B  11      -4.189 -16.216   5.738  1.00 84.75           N  
ATOM     75  CA  SER B  11      -5.023 -17.263   5.156  1.00 84.75           C  
ATOM     76  C   SER B  11      -5.650 -16.805   3.844  1.00 84.75           C  
ATOM     77  CB  SER B  11      -6.121 -17.681   6.136  1.00 84.75           C  
ATOM     78  O   SER B  11      -6.242 -15.726   3.776  1.00 84.75           O  
ATOM     79  OG  SER B  11      -6.840 -18.796   5.640  1.00 84.75           O  
ATOM     80  N   PHE B  12      -5.451 -17.646   2.885  1.00 87.65           N  
ATOM     81  CA  PHE B  12      -6.044 -17.337   1.589  1.00 87.65           C  
ATOM     82  C   PHE B  12      -7.501 -17.779   1.541  1.00 87.65           C  
ATOM     83  CB  PHE B  12      -5.253 -18.009   0.462  1.00 87.65           C  
ATOM     84  O   PHE B  12      -7.908 -18.677   2.281  1.00 87.65           O  
ATOM     85  CG  PHE B  12      -3.976 -17.297   0.108  1.00 87.65           C  
ATOM     86  CD1 PHE B  12      -3.949 -15.914  -0.028  1.00 87.65           C  
ATOM     87  CD2 PHE B  12      -2.801 -18.010  -0.089  1.00 87.65           C  
ATOM     88  CE1 PHE B  12      -2.768 -15.252  -0.355  1.00 87.65           C  
ATOM     89  CE2 PHE B  12      -1.617 -17.356  -0.417  1.00 87.65           C  
ATOM     90  CZ  PHE B  12      -1.603 -15.977  -0.550  1.00 87.65           C  
ATOM     91  N   PHE B  13      -8.169 -17.151   0.777  1.00 91.46           N  
ATOM     92  CA  PHE B  13      -9.546 -17.464   0.415  1.00 91.46           C  
ATOM     93  C   PHE B  13      -9.678 -17.664  -1.090  1.00 91.46           C  
ATOM     94  CB  PHE B  13     -10.492 -16.353   0.883  1.00 91.46           C  
ATOM     95  O   PHE B  13      -8.975 -17.019  -1.871  1.00 91.46           O  
ATOM     96  CG  PHE B  13     -11.819 -16.348   0.173  1.00 91.46           C  
ATOM     97  CD1 PHE B  13     -12.034 -15.520  -0.922  1.00 91.46           C  
ATOM     98  CD2 PHE B  13     -12.852 -17.171   0.601  1.00 91.46           C  
ATOM     99  CE1 PHE B  13     -13.261 -15.512  -1.580  1.00 91.46           C  
ATOM    100  CE2 PHE B  13     -14.081 -17.169  -0.052  1.00 91.46           C  
ATOM    101  CZ  PHE B  13     -14.284 -16.338  -1.142  1.00 91.46           C  
ATOM    102  N   SER B  14     -10.529 -18.680  -1.422  1.00 93.69           N  
ATOM    103  CA  SER B  14     -10.929 -18.797  -2.820  1.00 93.69           C  
ATOM    104  C   SER B  14     -12.376 -19.261  -2.945  1.00 93.69           C  
ATOM    105  CB  SER B  14     -10.008 -19.767  -3.562  1.00 93.69           C  
ATOM    106  O   SER B  14     -12.861 -20.030  -2.112  1.00 93.69           O  
ATOM    107  OG  SER B  14     -10.680 -20.357  -4.661  1.00 93.69           O  
ATOM    108  N   ALA B  15     -13.083 -18.763  -3.845  1.00 96.44           N  
ATOM    109  CA  ALA B  15     -14.396 -19.205  -4.308  1.00 96.44           C  
ATOM    110  C   ALA B  15     -14.432 -19.318  -5.829  1.00 96.44           C  
ATOM    111  CB  ALA B  15     -15.482 -18.248  -3.822  1.00 96.44           C  
ATOM    112  O   ALA B  15     -13.917 -18.448  -6.535  1.00 96.44           O  
ATOM    113  N   SER B  16     -14.980 -20.483  -6.245  1.00 95.90           N  
ATOM    114  CA  SER B  16     -14.981 -20.679  -7.691  1.00 95.90           C  
ATOM    115  C   SER B  16     -16.229 -21.428  -8.147  1.00 95.90           C  
ATOM    116  CB  SER B  16     -13.730 -21.442  -8.130  1.00 95.90           C  
ATOM    117  O   SER B  16     -16.890 -22.090  -7.344  1.00 95.90           O  
ATOM    118  OG  SER B  16     -13.719 -22.748  -7.581  1.00 95.90           O  
ATOM    119  N   ALA B  17     -16.626 -21.284  -9.370  1.00 96.54           N  
ATOM    120  CA  ALA B  17     -17.693 -22.026 -10.037  1.00 96.54           C  
ATOM    121  C   ALA B  17     -17.341 -22.301 -11.496  1.00 96.54           C  
ATOM    122  CB  ALA B  17     -19.011 -21.261  -9.945  1.00 96.54           C  
ATOM    123  O   ALA B  17     -16.861 -21.412 -12.203  1.00 96.54           O  
ATOM    124  N   SER B  18     -17.546 -23.550 -11.885  1.00 97.20           N  
ATOM    125  CA  SER B  18     -17.290 -23.973 -13.258  1.00 97.20           C  
ATOM    126  C   SER B  18     -18.588 -24.096 -14.049  1.00 97.20           C  
ATOM    127  CB  SER B  18     -16.543 -25.307 -13.278  1.00 97.20           C  
ATOM    128  O   SER B  18     -19.609 -24.533 -13.514  1.00 97.20           O  
ATOM    129  OG  SER B  18     -16.343 -25.751 -14.609  1.00 97.20           O  
ATOM    130  N   GLY B  19     -18.561 -23.635 -15.299  1.00 97.45           N  
ATOM    131  CA  GLY B  19     -19.709 -23.774 -16.181  1.00 97.45           C  
ATOM    132  C   GLY B  19     -20.910 -22.966 -15.728  1.00 97.45           C  
ATOM    133  O   GLY B  19     -22.043 -23.449 -15.777  1.00 97.45           O  
ATOM    134  N   VAL B  20     -20.689 -21.748 -15.167  1.00 98.24           N  
ATOM    135  CA  VAL B  20     -21.779 -20.870 -14.754  1.00 98.24           C  
ATOM    136  C   VAL B  20     -22.574 -20.423 -15.979  1.00 98.24           C  
ATOM    137  CB  VAL B  20     -21.256 -19.640 -13.980  1.00 98.24           C  
ATOM    138  O   VAL B  20     -22.065 -19.677 -16.819  1.00 98.24           O  
ATOM    139  CG1 VAL B  20     -22.416 -18.762 -13.513  1.00 98.24           C  
ATOM    140  CG2 VAL B  20     -20.404 -20.081 -12.791  1.00 98.24           C  
ATOM    141  N   ALA B  21     -23.835 -20.876 -16.039  1.00 98.68           N  
ATOM    142  CA  ALA B  21     -24.682 -20.563 -17.187  1.00 98.68           C  
ATOM    143  C   ALA B  21     -24.981 -19.068 -17.257  1.00 98.68           C  
ATOM    144  CB  ALA B  21     -25.983 -21.360 -17.122  1.00 98.68           C  
ATOM    145  O   ALA B  21     -24.948 -18.374 -16.239  1.00 98.68           O  
ATOM    146  N   ASP B  22     -25.231 -18.576 -18.371  1.00 98.29           N  
ATOM    147  CA  ASP B  22     -25.633 -17.184 -18.544  1.00 98.29           C  
ATOM    148  C   ASP B  22     -26.747 -16.809 -17.569  1.00 98.29           C  
ATOM    149  CB  ASP B  22     -26.087 -16.932 -19.983  1.00 98.29           C  
ATOM    150  O   ASP B  22     -27.653 -17.606 -17.317  1.00 98.29           O  
ATOM    151  CG  ASP B  22     -26.281 -15.458 -20.294  1.00 98.29           C  
ATOM    152  OD1 ASP B  22     -25.370 -14.650 -20.013  1.00 98.29           O  
ATOM    153  OD2 ASP B  22     -27.356 -15.101 -20.823  1.00 98.29           O  
ATOM    154  N   THR B  23     -26.643 -15.775 -16.902  1.00 98.30           N  
ATOM    155  CA  THR B  23     -27.607 -15.180 -15.983  1.00 98.30           C  
ATOM    156  C   THR B  23     -27.535 -15.852 -14.615  1.00 98.30           C  
ATOM    157  CB  THR B  23     -29.041 -15.283 -16.534  1.00 98.30           C  
ATOM    158  O   THR B  23     -28.217 -15.435 -13.677  1.00 98.30           O  
ATOM    159  CG2 THR B  23     -29.145 -14.648 -17.917  1.00 98.30           C  
ATOM    160  OG1 THR B  23     -29.414 -16.664 -16.626  1.00 98.30           O  
ATOM    161  N   GLU B  24     -26.732 -16.981 -14.558  1.00 98.64           N  
ATOM    162  CA  GLU B  24     -26.500 -17.583 -13.249  1.00 98.64           C  
ATOM    163  C   GLU B  24     -25.295 -16.953 -12.557  1.00 98.64           C  
ATOM    164  CB  GLU B  24     -26.300 -19.095 -13.380  1.00 98.64           C  
ATOM    165  O   GLU B  24     -24.573 -16.155 -13.160  1.00 98.64           O  
ATOM    166  CG  GLU B  24     -27.496 -19.824 -13.974  1.00 98.64           C  
ATOM    167  CD  GLU B  24     -28.712 -19.824 -13.062  1.00 98.64           C  
ATOM    168  OE1 GLU B  24     -29.855 -19.833 -13.573  1.00 98.64           O  
ATOM    169  OE2 GLU B  24     -28.521 -19.814 -11.825  1.00 98.64           O  
ATOM    170  N   SER B  25     -25.070 -17.289 -11.311  1.00 98.67           N  
ATOM    171  CA  SER B  25     -24.077 -16.518 -10.570  1.00 98.67           C  
ATOM    172  C   SER B  25     -23.261 -17.413  -9.644  1.00 98.67           C  
ATOM    173  CB  SER B  25     -24.754 -15.412  -9.759  1.00 98.67           C  
ATOM    174  O   SER B  25     -23.666 -18.538  -9.344  1.00 98.67           O  
ATOM    175  OG  SER B  25     -25.594 -14.624 -10.584  1.00 98.67           O  
ATOM    176  N   LEU B  26     -22.154 -17.046  -9.307  1.00 98.20           N  
ATOM    177  CA  LEU B  26     -21.400 -17.462  -8.129  1.00 98.20           C  
ATOM    178  C   LEU B  26     -21.707 -16.558  -6.940  1.00 98.20           C  
ATOM    179  CB  LEU B  26     -19.897 -17.447  -8.421  1.00 98.20           C  
ATOM    180  O   LEU B  26     -21.383 -15.368  -6.959  1.00 98.20           O  
ATOM    181  CG  LEU B  26     -18.972 -17.672  -7.225  1.00 98.20           C  
ATOM    182  CD1 LEU B  26     -19.208 -19.054  -6.624  1.00 98.20           C  
ATOM    183  CD2 LEU B  26     -17.513 -17.506  -7.638  1.00 98.20           C  
ATOM    184  N   LEU B  27     -22.361 -17.087  -5.929  1.00 98.45           N  
ATOM    185  CA  LEU B  27     -22.579 -16.357  -4.685  1.00 98.45           C  
ATOM    186  C   LEU B  27     -21.461 -16.639  -3.687  1.00 98.45           C  
ATOM    187  CB  LEU B  27     -23.932 -16.732  -4.074  1.00 98.45           C  
ATOM    188  O   LEU B  27     -21.209 -17.795  -3.340  1.00 98.45           O  
ATOM    189  CG  LEU B  27     -24.292 -16.049  -2.754  1.00 98.45           C  
ATOM    190  CD1 LEU B  27     -24.492 -14.552  -2.969  1.00 98.45           C  
ATOM    191  CD2 LEU B  27     -25.542 -16.679  -2.148  1.00 98.45           C  
ATOM    192  N   ILE B  28     -20.847 -15.645  -3.235  1.00 97.39           N  
ATOM    193  CA  ILE B  28     -19.795 -15.790  -2.235  1.00 97.39           C  
ATOM    194  C   ILE B  28     -20.347 -15.449  -0.853  1.00 97.39           C  
ATOM    195  CB  ILE B  28     -18.578 -14.896  -2.562  1.00 97.39           C  
ATOM    196  O   ILE B  28     -20.584 -14.279  -0.543  1.00 97.39           O  
ATOM    197  CG1 ILE B  28     -17.978 -15.286  -3.918  1.00 97.39           C  
ATOM    198  CG2 ILE B  28     -17.527 -14.988  -1.451  1.00 97.39           C  
ATOM    199  CD1 ILE B  28     -16.880 -14.349  -4.401  1.00 97.39           C  
ATOM    200  N   ASP B  29     -20.554 -16.388  -0.063  1.00 96.22           N  
ATOM    201  CA  ASP B  29     -21.008 -16.307   1.322  1.00 96.22           C  
ATOM    202  C   ASP B  29     -19.833 -16.409   2.292  1.00 96.22           C  
ATOM    203  CB  ASP B  29     -22.030 -17.406   1.617  1.00 96.22           C  
ATOM    204  O   ASP B  29     -19.239 -17.478   2.445  1.00 96.22           O  
ATOM    205  CG  ASP B  29     -22.680 -17.261   2.982  1.00 96.22           C  
ATOM    206  OD1 ASP B  29     -22.166 -16.493   3.824  1.00 96.22           O  
ATOM    207  OD2 ASP B  29     -23.714 -17.923   3.219  1.00 96.22           O  
ATOM    208  N   PRO B  30     -19.522 -15.363   2.988  1.00 93.36           N  
ATOM    209  CA  PRO B  30     -18.342 -15.381   3.856  1.00 93.36           C  
ATOM    210  C   PRO B  30     -18.434 -16.437   4.955  1.00 93.36           C  
ATOM    211  CB  PRO B  30     -18.324 -13.971   4.454  1.00 93.36           C  
ATOM    212  O   PRO B  30     -17.421 -16.789   5.564  1.00 93.36           O  
ATOM    213  CG  PRO B  30     -19.225 -13.170   3.570  1.00 93.36           C  
ATOM    214  CD  PRO B  30     -20.198 -14.104   2.909  1.00 93.36           C  
ATOM    215  N   GLN B  31     -19.594 -16.894   5.261  1.00 92.93           N  
ATOM    216  CA  GLN B  31     -19.759 -17.952   6.253  1.00 92.93           C  
ATOM    217  C   GLN B  31     -19.032 -19.224   5.826  1.00 92.93           C  
ATOM    218  CB  GLN B  31     -21.242 -18.247   6.482  1.00 92.93           C  
ATOM    219  O   GLN B  31     -18.743 -20.088   6.656  1.00 92.93           O  
ATOM    220  CG  GLN B  31     -21.978 -17.148   7.238  1.00 92.93           C  
ATOM    221  CD  GLN B  31     -23.433 -17.488   7.498  1.00 92.93           C  
ATOM    222  NE2 GLN B  31     -24.315 -16.515   7.297  1.00 92.93           N  
ATOM    223  OE1 GLN B  31     -23.763 -18.617   7.877  1.00 92.93           O  
ATOM    224  N   ASP B  32     -18.803 -19.372   4.511  1.00 92.02           N  
ATOM    225  CA  ASP B  32     -18.135 -20.558   3.984  1.00 92.02           C  
ATOM    226  C   ASP B  32     -16.622 -20.466   4.175  1.00 92.02           C  
ATOM    227  CB  ASP B  32     -18.467 -20.748   2.503  1.00 92.02           C  
ATOM    228  O   ASP B  32     -15.903 -21.442   3.952  1.00 92.02           O  
ATOM    229  CG  ASP B  32     -19.927 -21.088   2.262  1.00 92.02           C  
ATOM    230  OD1 ASP B  32     -20.587 -21.627   3.176  1.00 92.02           O  
ATOM    231  OD2 ASP B  32     -20.422 -20.816   1.146  1.00 92.02           O  
ATOM    232  N   ALA B  33     -16.157 -19.264   4.570  1.00 89.83           N  
ATOM    233  CA  ALA B  33     -14.734 -19.082   4.846  1.00 89.83           C  
ATOM    234  C   ALA B  33     -14.398 -19.485   6.279  1.00 89.83           C  
ATOM    235  CB  ALA B  33     -14.323 -17.633   4.595  1.00 89.83           C  
ATOM    236  O   ALA B  33     -15.276 -19.515   7.145  1.00 89.83           O  
ATOM    237  N   LYS B  34     -13.210 -19.751   6.621  1.00 88.26           N  
ATOM    238  CA  LYS B  34     -12.765 -20.214   7.932  1.00 88.26           C  
ATOM    239  C   LYS B  34     -13.154 -19.223   9.025  1.00 88.26           C  
ATOM    240  CB  LYS B  34     -11.252 -20.434   7.939  1.00 88.26           C  
ATOM    241  O   LYS B  34     -13.652 -19.619  10.081  1.00 88.26           O  
ATOM    242  CG  LYS B  34     -10.702 -20.915   9.273  1.00 88.26           C  
ATOM    243  CD  LYS B  34      -9.196 -21.133   9.212  1.00 88.26           C  
ATOM    244  CE  LYS B  34      -8.633 -21.542  10.566  1.00 88.26           C  
ATOM    245  NZ  LYS B  34      -7.155 -21.750  10.512  1.00 88.26           N  
ATOM    246  N   PHE B  35     -12.979 -17.934   8.732  1.00 88.51           N  
ATOM    247  CA  PHE B  35     -13.182 -16.943   9.782  1.00 88.51           C  
ATOM    248  C   PHE B  35     -14.451 -16.138   9.529  1.00 88.51           C  
ATOM    249  CB  PHE B  35     -11.975 -16.004   9.878  1.00 88.51           C  
ATOM    250  O   PHE B  35     -14.792 -15.246  10.309  1.00 88.51           O  
ATOM    251  CG  PHE B  35     -10.688 -16.703  10.227  1.00 88.51           C  
ATOM    252  CD1 PHE B  35     -10.536 -17.337  11.454  1.00 88.51           C  
ATOM    253  CD2 PHE B  35      -9.631 -16.726   9.327  1.00 88.51           C  
ATOM    254  CE1 PHE B  35      -9.346 -17.984  11.779  1.00 88.51           C  
ATOM    255  CE2 PHE B  35      -8.439 -17.371   9.645  1.00 88.51           C  
ATOM    256  CZ  PHE B  35      -8.298 -17.998  10.872  1.00 88.51           C  
ATOM    257  N   GLY B  36     -15.153 -16.422   8.395  1.00 92.78           N  
ATOM    258  CA  GLY B  36     -16.392 -15.732   8.073  1.00 92.78           C  
ATOM    259  C   GLY B  36     -16.173 -14.319   7.567  1.00 92.78           C  
ATOM    260  O   GLY B  36     -17.081 -13.486   7.623  1.00 92.78           O  
ATOM    261  N   ALA B  37     -14.998 -13.955   7.260  1.00 93.05           N  
ATOM    262  CA  ALA B  37     -14.648 -12.626   6.765  1.00 93.05           C  
ATOM    263  C   ALA B  37     -13.578 -12.710   5.680  1.00 93.05           C  
ATOM    264  CB  ALA B  37     -14.169 -11.741   7.913  1.00 93.05           C  
ATOM    265  O   ALA B  37     -12.527 -13.323   5.882  1.00 93.05           O  
ATOM    266  N   ILE B  38     -13.816 -12.035   4.655  1.00 91.68           N  
ATOM    267  CA  ILE B  38     -12.910 -12.160   3.518  1.00 91.68           C  
ATOM    268  C   ILE B  38     -12.706 -10.793   2.868  1.00 91.68           C  
ATOM    269  CB  ILE B  38     -13.443 -13.173   2.479  1.00 91.68           C  
ATOM    270  O   ILE B  38     -13.570  -9.918   2.962  1.00 91.68           O  
ATOM    271  CG1 ILE B  38     -14.832 -12.750   1.986  1.00 91.68           C  
ATOM    272  CG2 ILE B  38     -13.478 -14.585   3.071  1.00 91.68           C  
ATOM    273  CD1 ILE B  38     -15.144 -13.192   0.563  1.00 91.68           C  
ATOM    274  N   GLU B  39     -11.599 -10.590   2.279  1.00 91.19           N  
ATOM    275  CA  GLU B  39     -11.296  -9.511   1.345  1.00 91.19           C  
ATOM    276  C   GLU B  39     -10.894 -10.059  -0.022  1.00 91.19           C  
ATOM    277  CB  GLU B  39     -10.184  -8.616   1.899  1.00 91.19           C  
ATOM    278  O   GLU B  39      -9.877 -10.744  -0.147  1.00 91.19           O  
ATOM    279  CG  GLU B  39      -9.883  -7.402   1.033  1.00 91.19           C  
ATOM    280  CD  GLU B  39      -8.809  -6.498   1.619  1.00 91.19           C  
ATOM    281  OE1 GLU B  39      -7.614  -6.688   1.297  1.00 91.19           O  
ATOM    282  OE2 GLU B  39      -9.166  -5.594   2.407  1.00 91.19           O  
ATOM    283  N   ILE B  40     -11.599  -9.677  -1.043  1.00 91.15           N  
ATOM    284  CA  ILE B  40     -11.333 -10.161  -2.393  1.00 91.15           C  
ATOM    285  C   ILE B  40     -10.355  -9.222  -3.095  1.00 91.15           C  
ATOM    286  CB  ILE B  40     -12.636 -10.289  -3.215  1.00 91.15           C  
ATOM    287  O   ILE B  40     -10.605  -8.018  -3.197  1.00 91.15           O  
ATOM    288  CG1 ILE B  40     -13.518 -11.406  -2.645  1.00 91.15           C  
ATOM    289  CG2 ILE B  40     -12.320 -10.541  -4.692  1.00 91.15           C  
ATOM    290  CD1 ILE B  40     -14.850 -11.570  -3.364  1.00 91.15           C  
ATOM    291  N   HIS B  41      -9.269  -9.814  -3.612  1.00 90.59           N  
ATOM    292  CA  HIS B  41      -8.262  -9.056  -4.347  1.00 90.59           C  
ATOM    293  C   HIS B  41      -8.421  -9.244  -5.852  1.00 90.59           C  
ATOM    294  CB  HIS B  41      -6.855  -9.472  -3.912  1.00 90.59           C  
ATOM    295  O   HIS B  41      -8.110  -8.340  -6.631  1.00 90.59           O  
ATOM    296  CG  HIS B  41      -6.580  -9.231  -2.461  1.00 90.59           C  
ATOM    297  CD2 HIS B  41      -7.111  -8.340  -1.592  1.00 90.59           C  
ATOM    298  ND1 HIS B  41      -5.651  -9.959  -1.750  1.00 90.59           N  
ATOM    299  CE1 HIS B  41      -5.624  -9.524  -0.501  1.00 90.59           C  
ATOM    300  NE2 HIS B  41      -6.501  -8.542  -0.379  1.00 90.59           N  
ATOM    301  N   ASN B  42      -8.830 -10.481  -6.218  1.00 91.02           N  
ATOM    302  CA  ASN B  42      -8.902 -10.822  -7.635  1.00 91.02           C  
ATOM    303  C   ASN B  42     -10.252 -11.433  -7.997  1.00 91.02           C  
ATOM    304  CB  ASN B  42      -7.768 -11.777  -8.015  1.00 91.02           C  
ATOM    305  O   ASN B  42     -10.762 -12.293  -7.278  1.00 91.02           O  
ATOM    306  CG  ASN B  42      -6.400 -11.234  -7.651  1.00 91.02           C  
ATOM    307  ND2 ASN B  42      -5.771 -11.835  -6.649  1.00 91.02           N  
ATOM    308  OD1 ASN B  42      -5.914 -10.281  -8.266  1.00 91.02           O  
ATOM    309  N   ILE B  43     -10.781 -11.060  -9.116  1.00 95.31           N  
ATOM    310  CA  ILE B  43     -11.914 -11.710  -9.764  1.00 95.31           C  
ATOM    311  C   ILE B  43     -11.522 -12.147 -11.174  1.00 95.31           C  
ATOM    312  CB  ILE B  43     -13.146 -10.778  -9.816  1.00 95.31           C  
ATOM    313  O   ILE B  43     -11.429 -11.320 -12.084  1.00 95.31           O  
ATOM    314  CG1 ILE B  43     -13.590 -10.401  -8.398  1.00 95.31           C  
ATOM    315  CG2 ILE B  43     -14.290 -11.438 -10.591  1.00 95.31           C  
ATOM    316  CD1 ILE B  43     -14.655  -9.313  -8.352  1.00 95.31           C  
ATOM    317  N   ALA B  44     -11.240 -13.391 -11.328  1.00 96.64           N  
ATOM    318  CA  ALA B  44     -10.974 -13.989 -12.634  1.00 96.64           C  
ATOM    319  C   ALA B  44     -12.267 -14.454 -13.299  1.00 96.64           C  
ATOM    320  CB  ALA B  44     -10.001 -15.158 -12.495  1.00 96.64           C  
ATOM    321  O   ALA B  44     -13.045 -15.201 -12.702  1.00 96.64           O  
ATOM    322  N   HIS B  45     -12.476 -14.019 -14.461  1.00 97.38           N  
ATOM    323  CA  HIS B  45     -13.758 -14.253 -15.117  1.00 97.38           C  
ATOM    324  C   HIS B  45     -13.564 -14.722 -16.555  1.00 97.38           C  
ATOM    325  CB  HIS B  45     -14.612 -12.984 -15.090  1.00 97.38           C  
ATOM    326  O   HIS B  45     -12.900 -14.050 -17.348  1.00 97.38           O  
ATOM    327  CG  HIS B  45     -13.900 -11.770 -15.594  1.00 97.38           C  
ATOM    328  CD2 HIS B  45     -13.250 -10.782 -14.935  1.00 97.38           C  
ATOM    329  ND1 HIS B  45     -13.805 -11.466 -16.935  1.00 97.38           N  
ATOM    330  CE1 HIS B  45     -13.125 -10.341 -17.079  1.00 97.38           C  
ATOM    331  NE2 HIS B  45     -12.776  -9.906 -15.880  1.00 97.38           N  
ATOM    332  N   GLY B  46     -14.174 -15.913 -16.890  1.00 97.20           N  
ATOM    333  CA  GLY B  46     -14.036 -16.531 -18.199  1.00 97.20           C  
ATOM    334  C   GLY B  46     -14.898 -15.876 -19.262  1.00 97.20           C  
ATOM    335  O   GLY B  46     -14.867 -16.276 -20.428  1.00 97.20           O  
ATOM    336  N   GLY B  47     -15.603 -14.854 -18.939  1.00 97.14           N  
ATOM    337  CA  GLY B  47     -16.461 -14.035 -19.780  1.00 97.14           C  
ATOM    338  C   GLY B  47     -16.977 -12.794 -19.076  1.00 97.14           C  
ATOM    339  O   GLY B  47     -16.361 -12.314 -18.123  1.00 97.14           O  
ATOM    340  N   SER B  48     -17.922 -12.151 -19.576  1.00 97.97           N  
ATOM    341  CA  SER B  48     -18.486 -10.932 -19.005  1.00 97.97           C  
ATOM    342  C   SER B  48     -19.275 -11.230 -17.735  1.00 97.97           C  
ATOM    343  CB  SER B  48     -19.388 -10.231 -20.022  1.00 97.97           C  
ATOM    344  O   SER B  48     -20.004 -12.222 -17.669  1.00 97.97           O  
ATOM    345  OG  SER B  48     -18.669  -9.923 -21.204  1.00 97.97           O  
ATOM    346  N   VAL B  49     -19.148 -10.441 -16.788  1.00 97.76           N  
ATOM    347  CA  VAL B  49     -19.837 -10.672 -15.522  1.00 97.76           C  
ATOM    348  C   VAL B  49     -20.229  -9.336 -14.896  1.00 97.76           C  
ATOM    349  CB  VAL B  49     -18.963 -11.485 -14.541  1.00 97.76           C  
ATOM    350  O   VAL B  49     -19.639  -8.299 -15.210  1.00 97.76           O  
ATOM    351  CG1 VAL B  49     -18.660 -12.871 -15.109  1.00 97.76           C  
ATOM    352  CG2 VAL B  49     -17.668 -10.735 -14.233  1.00 97.76           C  
ATOM    353  N   ASP B  50     -21.164  -9.341 -14.043  1.00 97.30           N  
ATOM    354  CA  ASP B  50     -21.484  -8.278 -13.095  1.00 97.30           C  
ATOM    355  C   ASP B  50     -21.107  -8.680 -11.671  1.00 97.30           C  
ATOM    356  CB  ASP B  50     -22.972  -7.926 -13.165  1.00 97.30           C  
ATOM    357  O   ASP B  50     -21.388  -9.801 -11.241  1.00 97.30           O  
ATOM    358  CG  ASP B  50     -23.357  -7.234 -14.460  1.00 97.30           C  
ATOM    359  OD1 ASP B  50     -22.466  -6.696 -15.153  1.00 97.30           O  
ATOM    360  OD2 ASP B  50     -24.563  -7.222 -14.790  1.00 97.30           O  
ATOM    361  N   VAL B  51     -20.508  -7.870 -11.017  1.00 97.66           N  
ATOM    362  CA  VAL B  51     -20.156  -8.077  -9.616  1.00 97.66           C  
ATOM    363  C   VAL B  51     -21.032  -7.197  -8.727  1.00 97.66           C  
ATOM    364  CB  VAL B  51     -18.663  -7.777  -9.356  1.00 97.66           C  
ATOM    365  O   VAL B  51     -21.093  -5.980  -8.915  1.00 97.66           O  
ATOM    366  CG1 VAL B  51     -18.289  -8.107  -7.912  1.00 97.66           C  
ATOM    367  CG2 VAL B  51     -17.785  -8.560 -10.330  1.00 97.66           C  
ATOM    368  N   GLU B  52     -21.656  -7.827  -7.775  1.00 96.85           N  
ATOM    369  CA  GLU B  52     -22.569  -7.100  -6.899  1.00 96.85           C  
ATOM    370  C   GLU B  52     -22.195  -7.290  -5.431  1.00 96.85           C  
ATOM    371  CB  GLU B  52     -24.014  -7.549  -7.135  1.00 96.85           C  
ATOM    372  O   GLU B  52     -21.725  -8.359  -5.038  1.00 96.85           O  
ATOM    373  CG  GLU B  52     -24.534  -7.237  -8.531  1.00 96.85           C  
ATOM    374  CD  GLU B  52     -25.896  -7.851  -8.814  1.00 96.85           C  
ATOM    375  OE1 GLU B  52     -26.918  -7.136  -8.706  1.00 96.85           O  
ATOM    376  OE2 GLU B  52     -25.942  -9.056  -9.146  1.00 96.85           O  
ATOM    377  N   LEU B  53     -22.380  -6.269  -4.684  1.00 94.87           N  
ATOM    378  CA  LEU B  53     -22.320  -6.313  -3.227  1.00 94.87           C  
ATOM    379  C   LEU B  53     -23.720  -6.301  -2.624  1.00 94.87           C  
ATOM    380  CB  LEU B  53     -21.509  -5.131  -2.688  1.00 94.87           C  
ATOM    381  O   LEU B  53     -24.559  -5.483  -3.008  1.00 94.87           O  
ATOM    382  CG  LEU B  53     -21.183  -5.158  -1.194  1.00 94.87           C  
ATOM    383  CD1 LEU B  53     -20.311  -6.365  -0.863  1.00 94.87           C  
ATOM    384  CD2 LEU B  53     -20.496  -3.864  -0.773  1.00 94.87           C  
ATOM    385  N   LEU B  54     -23.932  -7.199  -1.694  1.00 95.80           N  
ATOM    386  CA  LEU B  54     -25.259  -7.370  -1.113  1.00 95.80           C  
ATOM    387  C   LEU B  54     -25.199  -7.308   0.409  1.00 95.80           C  
ATOM    388  CB  LEU B  54     -25.871  -8.701  -1.558  1.00 95.80           C  
ATOM    389  O   LEU B  54     -24.230  -7.770   1.016  1.00 95.80           O  
ATOM    390  CG  LEU B  54     -25.684  -9.076  -3.029  1.00 95.80           C  
ATOM    391  CD1 LEU B  54     -25.279 -10.540  -3.156  1.00 95.80           C  
ATOM    392  CD2 LEU B  54     -26.960  -8.799  -3.818  1.00 95.80           C  
ATOM    393  N   THR B  55     -26.234  -6.776   0.987  1.00 94.43           N  
ATOM    394  CA  THR B  55     -26.411  -6.880   2.431  1.00 94.43           C  
ATOM    395  C   THR B  55     -27.706  -7.616   2.765  1.00 94.43           C  
ATOM    396  CB  THR B  55     -26.422  -5.491   3.094  1.00 94.43           C  
ATOM    397  O   THR B  55     -28.619  -7.682   1.940  1.00 94.43           O  
ATOM    398  CG2 THR B  55     -25.103  -4.760   2.861  1.00 94.43           C  
ATOM    399  OG1 THR B  55     -27.490  -4.712   2.542  1.00 94.43           O  
ATOM    400  N   SER B  56     -27.682  -8.184   3.890  1.00 95.39           N  
ATOM    401  CA  SER B  56     -28.835  -8.946   4.358  1.00 95.39           C  
ATOM    402  C   SER B  56     -29.215  -8.555   5.782  1.00 95.39           C  
ATOM    403  CB  SER B  56     -28.550 -10.447   4.292  1.00 95.39           C  
ATOM    404  O   SER B  56     -28.344  -8.270   6.607  1.00 95.39           O  
ATOM    405  OG  SER B  56     -29.643 -11.190   4.802  1.00 95.39           O  
ATOM    406  N   SER B  57     -30.539  -8.494   6.039  1.00 90.23           N  
ATOM    407  CA  SER B  57     -31.020  -8.246   7.394  1.00 90.23           C  
ATOM    408  C   SER B  57     -31.106  -9.540   8.196  1.00 90.23           C  
ATOM    409  CB  SER B  57     -32.389  -7.565   7.360  1.00 90.23           C  
ATOM    410  O   SER B  57     -31.259  -9.509   9.419  1.00 90.23           O  
ATOM    411  OG  SER B  57     -33.310  -8.325   6.596  1.00 90.23           O  
ATOM    412  N   ASP B  58     -31.031 -10.651   7.480  1.00 92.58           N  
ATOM    413  CA  ASP B  58     -31.068 -11.965   8.114  1.00 92.58           C  
ATOM    414  C   ASP B  58     -29.657 -12.485   8.383  1.00 92.58           C  
ATOM    415  CB  ASP B  58     -31.837 -12.960   7.242  1.00 92.58           C  
ATOM    416  O   ASP B  58     -28.796 -12.442   7.502  1.00 92.58           O  
ATOM    417  CG  ASP B  58     -32.083 -14.289   7.935  1.00 92.58           C  
ATOM    418  OD1 ASP B  58     -31.128 -15.081   8.092  1.00 92.58           O  
ATOM    419  OD2 ASP B  58     -33.242 -14.548   8.326  1.00 92.58           O  
ATOM    420  N   ASP B  59     -29.424 -13.018   9.519  1.00 90.51           N  
ATOM    421  CA  ASP B  59     -28.087 -13.434   9.930  1.00 90.51           C  
ATOM    422  C   ASP B  59     -27.803 -14.872   9.501  1.00 90.51           C  
ATOM    423  CB  ASP B  59     -27.923 -13.295  11.445  1.00 90.51           C  
ATOM    424  O   ASP B  59     -26.661 -15.331   9.566  1.00 90.51           O  
ATOM    425  CG  ASP B  59     -27.930 -11.850  11.912  1.00 90.51           C  
ATOM    426  OD1 ASP B  59     -27.654 -10.944  11.097  1.00 90.51           O  
ATOM    427  OD2 ASP B  59     -28.212 -11.616  13.107  1.00 90.51           O  
ATOM    428  N   THR B  60     -28.830 -15.582   9.006  1.00 90.81           N  
ATOM    429  CA  THR B  60     -28.653 -17.006   8.745  1.00 90.81           C  
ATOM    430  C   THR B  60     -28.632 -17.283   7.244  1.00 90.81           C  
ATOM    431  CB  THR B  60     -29.768 -17.837   9.408  1.00 90.81           C  
ATOM    432  O   THR B  60     -28.064 -18.282   6.800  1.00 90.81           O  
ATOM    433  CG2 THR B  60     -29.746 -17.676  10.924  1.00 90.81           C  
ATOM    434  OG1 THR B  60     -31.040 -17.403   8.910  1.00 90.81           O  
ATOM    435  N   GLU B  61     -29.406 -16.381   6.527  1.00 90.32           N  
ATOM    436  CA  GLU B  61     -29.476 -16.559   5.080  1.00 90.32           C  
ATOM    437  C   GLU B  61     -29.521 -15.214   4.360  1.00 90.32           C  
ATOM    438  CB  GLU B  61     -30.697 -17.400   4.700  1.00 90.32           C  
ATOM    439  O   GLU B  61     -29.792 -14.182   4.978  1.00 90.32           O  
ATOM    440  CG  GLU B  61     -32.027 -16.747   5.048  1.00 90.32           C  
ATOM    441  CD  GLU B  61     -33.226 -17.631   4.747  1.00 90.32           C  
ATOM    442  OE1 GLU B  61     -34.341 -17.325   5.228  1.00 90.32           O  
ATOM    443  OE2 GLU B  61     -33.050 -18.638   4.025  1.00 90.32           O  
ATOM    444  N   LEU B  62     -29.197 -15.302   3.118  1.00 93.91           N  
ATOM    445  CA  LEU B  62     -29.241 -14.077   2.328  1.00 93.91           C  
ATOM    446  C   LEU B  62     -30.679 -13.698   1.992  1.00 93.91           C  
ATOM    447  CB  LEU B  62     -28.430 -14.240   1.040  1.00 93.91           C  
ATOM    448  O   LEU B  62     -31.383 -14.453   1.317  1.00 93.91           O  
ATOM    449  CG  LEU B  62     -28.515 -13.090   0.035  1.00 93.91           C  
ATOM    450  CD1 LEU B  62     -27.957 -11.810   0.647  1.00 93.91           C  
ATOM    451  CD2 LEU B  62     -27.770 -13.445  -1.248  1.00 93.91           C  
ATOM    452  N   VAL B  63     -31.188 -12.684   2.592  1.00 96.47           N  
ATOM    453  CA  VAL B  63     -32.374 -11.929   2.203  1.00 96.47           C  
ATOM    454  C   VAL B  63     -31.964 -10.551   1.689  1.00 96.47           C  
ATOM    455  CB  VAL B  63     -33.367 -11.786   3.378  1.00 96.47           C  
ATOM    456  O   VAL B  63     -31.584  -9.677   2.473  1.00 96.47           O  
ATOM    457  CG1 VAL B  63     -34.611 -11.014   2.943  1.00 96.47           C  
ATOM    458  CG2 VAL B  63     -33.751 -13.162   3.921  1.00 96.47           C  
ATOM    459  N   GLU B  64     -32.004 -10.387   0.456  1.00 93.27           N  
ATOM    460  CA  GLU B  64     -31.451  -9.202  -0.193  1.00 93.27           C  
ATOM    461  C   GLU B  64     -32.136  -7.931   0.300  1.00 93.27           C  
ATOM    462  CB  GLU B  64     -31.580  -9.312  -1.715  1.00 93.27           C  
ATOM    463  O   GLU B  64     -33.291  -7.668  -0.044  1.00 93.27           O  
ATOM    464  CG  GLU B  64     -30.683 -10.375  -2.333  1.00 93.27           C  
ATOM    465  CD  GLU B  64     -30.729 -10.389  -3.852  1.00 93.27           C  
ATOM    466  OE1 GLU B  64     -30.107 -11.283  -4.470  1.00 93.27           O  
ATOM    467  OE2 GLU B  64     -31.391  -9.498  -4.430  1.00 93.27           O  
ATOM    468  N   ASP B  65     -31.482  -7.197   1.073  1.00 92.30           N  
ATOM    469  CA  ASP B  65     -31.956  -5.894   1.529  1.00 92.30           C  
ATOM    470  C   ASP B  65     -31.452  -4.777   0.618  1.00 92.30           C  
ATOM    471  CB  ASP B  65     -31.514  -5.636   2.971  1.00 92.30           C  
ATOM    472  O   ASP B  65     -32.242  -3.977   0.112  1.00 92.30           O  
ATOM    473  CG  ASP B  65     -32.187  -6.559   3.971  1.00 92.30           C  
ATOM    474  OD1 ASP B  65     -33.384  -6.877   3.798  1.00 92.30           O  
ATOM    475  OD2 ASP B  65     -31.517  -6.969   4.943  1.00 92.30           O  
ATOM    476  N   ALA B  66     -30.145  -4.711   0.522  1.00 93.44           N  
ATOM    477  CA  ALA B  66     -29.499  -3.788  -0.408  1.00 93.44           C  
ATOM    478  C   ALA B  66     -28.598  -4.537  -1.386  1.00 93.44           C  
ATOM    479  CB  ALA B  66     -28.695  -2.739   0.355  1.00 93.44           C  
ATOM    480  O   ALA B  66     -27.939  -5.510  -1.013  1.00 93.44           O  
ATOM    481  N   ALA B  67     -28.627  -4.108  -2.600  1.00 94.88           N  
ATOM    482  CA  ALA B  67     -27.785  -4.678  -3.648  1.00 94.88           C  
ATOM    483  C   ALA B  67     -27.303  -3.597  -4.612  1.00 94.88           C  
ATOM    484  CB  ALA B  67     -28.542  -5.764  -4.407  1.00 94.88           C  
ATOM    485  O   ALA B  67     -28.101  -2.801  -5.111  1.00 94.88           O  
ATOM    486  N   VAL B  68     -26.031  -3.584  -4.750  1.00 96.55           N  
ATOM    487  CA  VAL B  68     -25.451  -2.611  -5.670  1.00 96.55           C  
ATOM    488  C   VAL B  68     -24.498  -3.315  -6.633  1.00 96.55           C  
ATOM    489  CB  VAL B  68     -24.710  -1.486  -4.913  1.00 96.55           C  
ATOM    490  O   VAL B  68     -23.674  -4.131  -6.215  1.00 96.55           O  
ATOM    491  CG1 VAL B  68     -24.054  -0.516  -5.894  1.00 96.55           C  
ATOM    492  CG2 VAL B  68     -25.671  -0.745  -3.985  1.00 96.55           C  
ATOM    493  N   THR B  69     -24.641  -3.058  -7.879  1.00 95.91           N  
ATOM    494  CA  THR B  69     -23.667  -3.519  -8.862  1.00 95.91           C  
ATOM    495  C   THR B  69     -22.388  -2.690  -8.786  1.00 95.91           C  
ATOM    496  CB  THR B  69     -24.240  -3.453 -10.290  1.00 95.91           C  
ATOM    497  O   THR B  69     -22.410  -1.481  -9.028  1.00 95.91           O  
ATOM    498  CG2 THR B  69     -23.214  -3.924 -11.316  1.00 95.91           C  
ATOM    499  OG1 THR B  69     -25.400  -4.291 -10.372  1.00 95.91           O  
ATOM    500  N   LEU B  70     -21.317  -3.381  -8.456  1.00 90.71           N  
ATOM    501  CA  LEU B  70     -20.035  -2.710  -8.267  1.00 90.71           C  
ATOM    502  C   LEU B  70     -19.385  -2.392  -9.609  1.00 90.71           C  
ATOM    503  CB  LEU B  70     -19.096  -3.577  -7.424  1.00 90.71           C  
ATOM    504  O   LEU B  70     -18.899  -1.278  -9.820  1.00 90.71           O  
ATOM    505  CG  LEU B  70     -19.590  -3.951  -6.026  1.00 90.71           C  
ATOM    506  CD1 LEU B  70     -18.554  -4.812  -5.311  1.00 90.71           C  
ATOM    507  CD2 LEU B  70     -19.903  -2.698  -5.216  1.00 90.71           C  
ATOM    508  N   ASP B  71     -19.243  -3.367 -10.391  1.00 89.69           N  
ATOM    509  CA  ASP B  71     -18.571  -3.282 -11.684  1.00 89.69           C  
ATOM    510  C   ASP B  71     -19.113  -4.329 -12.655  1.00 89.69           C  
ATOM    511  CB  ASP B  71     -17.060  -3.453 -11.516  1.00 89.69           C  
ATOM    512  O   ASP B  71     -19.711  -5.322 -12.234  1.00 89.69           O  
ATOM    513  CG  ASP B  71     -16.259  -2.751 -12.599  1.00 89.69           C  
ATOM    514  OD1 ASP B  71     -16.847  -2.339 -13.622  1.00 89.69           O  
ATOM    515  OD2 ASP B  71     -15.029  -2.610 -12.428  1.00 89.69           O  
ATOM    516  N   SER B  72     -18.967  -4.048 -13.868  1.00 94.78           N  
ATOM    517  CA  SER B  72     -19.230  -4.976 -14.963  1.00 94.78           C  
ATOM    518  C   SER B  72     -17.996  -5.161 -15.839  1.00 94.78           C  
ATOM    519  CB  SER B  72     -20.400  -4.483 -15.814  1.00 94.78           C  
ATOM    520  O   SER B  72     -17.360  -4.184 -16.239  1.00 94.78           O  
ATOM    521  OG  SER B  72     -21.576  -4.365 -15.032  1.00 94.78           O  
ATOM    522  N   PHE B  73     -17.616  -6.361 -16.001  1.00 93.64           N  
ATOM    523  CA  PHE B  73     -16.463  -6.656 -16.844  1.00 93.64           C  
ATOM    524  C   PHE B  73     -16.896  -7.347 -18.131  1.00 93.64           C  
ATOM    525  CB  PHE B  73     -15.455  -7.531 -16.091  1.00 93.64           C  
ATOM    526  O   PHE B  73     -17.809  -8.175 -18.121  1.00 93.64           O  
ATOM    527  CG  PHE B  73     -15.029  -6.963 -14.765  1.00 93.64           C  
ATOM    528  CD1 PHE B  73     -14.299  -5.782 -14.701  1.00 93.64           C  
ATOM    529  CD2 PHE B  73     -15.359  -7.609 -13.581  1.00 93.64           C  
ATOM    530  CE1 PHE B  73     -13.903  -5.254 -13.475  1.00 93.64           C  
ATOM    531  CE2 PHE B  73     -14.967  -7.087 -12.351  1.00 93.64           C  
ATOM    532  CZ  PHE B  73     -14.238  -5.910 -12.301  1.00 93.64           C  
ATOM    533  N   THR B  74     -16.293  -6.959 -19.223  1.00 95.21           N  
ATOM    534  CA  THR B  74     -16.576  -7.560 -20.522  1.00 95.21           C  
ATOM    535  C   THR B  74     -15.453  -8.507 -20.935  1.00 95.21           C  
ATOM    536  CB  THR B  74     -16.767  -6.483 -21.605  1.00 95.21           C  
ATOM    537  O   THR B  74     -14.281  -8.253 -20.647  1.00 95.21           O  
ATOM    538  CG2 THR B  74     -17.922  -5.550 -21.255  1.00 95.21           C  
ATOM    539  OG1 THR B  74     -15.564  -5.713 -21.724  1.00 95.21           O  
ATOM    540  N   GLY B  75     -15.796  -9.610 -21.541  1.00 95.15           N  
ATOM    541  CA  GLY B  75     -14.812 -10.577 -22.001  1.00 95.15           C  
ATOM    542  C   GLY B  75     -14.113 -11.303 -20.867  1.00 95.15           C  
ATOM    543  O   GLY B  75     -14.493 -11.159 -19.703  1.00 95.15           O  
ATOM    544  N   GLU B  76     -13.245 -12.229 -21.201  1.00 95.65           N  
ATOM    545  CA  GLU B  76     -12.454 -12.994 -20.242  1.00 95.65           C  
ATOM    546  C   GLU B  76     -11.308 -12.157 -19.680  1.00 95.65           C  
ATOM    547  CB  GLU B  76     -11.906 -14.267 -20.892  1.00 95.65           C  
ATOM    548  O   GLU B  76     -10.738 -11.322 -20.385  1.00 95.65           O  
ATOM    549  CG  GLU B  76     -11.068 -15.125 -19.954  1.00 95.65           C  
ATOM    550  CD  GLU B  76     -10.451 -16.335 -20.638  1.00 95.65           C  
ATOM    551  OE1 GLU B  76     -10.055 -17.292 -19.935  1.00 95.65           O  
ATOM    552  OE2 GLU B  76     -10.363 -16.325 -21.886  1.00 95.65           O  
ATOM    553  N   GLY B  77     -10.964 -12.360 -18.493  1.00 93.59           N  
ATOM    554  CA  GLY B  77      -9.847 -11.642 -17.900  1.00 93.59           C  
ATOM    555  C   GLY B  77      -9.854 -11.676 -16.384  1.00 93.59           C  
ATOM    556  O   GLY B  77     -10.327 -12.642 -15.781  1.00 93.59           O  
ATOM    557  N   ILE B  78      -9.148 -10.760 -15.786  1.00 91.60           N  
ATOM    558  CA  ILE B  78      -9.044 -10.659 -14.335  1.00 91.60           C  
ATOM    559  C   ILE B  78      -9.201  -9.202 -13.906  1.00 91.60           C  
ATOM    560  CB  ILE B  78      -7.700 -11.226 -13.824  1.00 91.60           C  
ATOM    561  O   ILE B  78      -8.746  -8.291 -14.601  1.00 91.60           O  
ATOM    562  CG1 ILE B  78      -7.667 -11.222 -12.291  1.00 91.60           C  
ATOM    563  CG2 ILE B  78      -6.525 -10.430 -14.399  1.00 91.60           C  
ATOM    564  CD1 ILE B  78      -6.496 -11.990 -11.695  1.00 91.60           C  
ATOM    565  N   SER B  79      -9.910  -8.926 -12.912  1.00 89.85           N  
ATOM    566  CA  SER B  79      -9.859  -7.681 -12.154  1.00 89.85           C  
ATOM    567  C   SER B  79      -9.006  -7.831 -10.899  1.00 89.85           C  
ATOM    568  CB  SER B  79     -11.269  -7.229 -11.771  1.00 89.85           C  
ATOM    569  O   SER B  79      -9.352  -8.594  -9.995  1.00 89.85           O  
ATOM    570  OG  SER B  79     -11.223  -6.054 -10.979  1.00 89.85           O  
ATOM    571  N   GLN B  80      -7.843  -7.081 -10.772  1.00 79.77           N  
ATOM    572  CA  GLN B  80      -6.921  -7.197  -9.647  1.00 79.77           C  
ATOM    573  C   GLN B  80      -6.931  -5.930  -8.795  1.00 79.77           C  
ATOM    574  CB  GLN B  80      -5.503  -7.487 -10.141  1.00 79.77           C  
ATOM    575  O   GLN B  80      -7.384  -4.876  -9.246  1.00 79.77           O  
ATOM    576  CG  GLN B  80      -5.331  -8.879 -10.733  1.00 79.77           C  
ATOM    577  CD  GLN B  80      -3.892  -9.185 -11.103  1.00 79.77           C  
ATOM    578  NE2 GLN B  80      -3.390 -10.324 -10.638  1.00 79.77           N  
ATOM    579  OE1 GLN B  80      -3.238  -8.406 -11.803  1.00 79.77           O  
ATOM    580  N   GLY B  81      -6.277  -5.996  -7.564  1.00 80.94           N  
ATOM    581  CA  GLY B  81      -6.111  -4.853  -6.681  1.00 80.94           C  
ATOM    582  C   GLY B  81      -7.393  -4.452  -5.977  1.00 80.94           C  
ATOM    583  O   GLY B  81      -7.485  -3.355  -5.421  1.00 80.94           O  
ATOM    584  N   ASN B  82      -8.356  -5.294  -6.005  1.00 82.21           N  
ATOM    585  CA  ASN B  82      -9.609  -5.025  -5.307  1.00 82.21           C  
ATOM    586  C   ASN B  82      -9.437  -5.115  -3.793  1.00 82.21           C  
ATOM    587  CB  ASN B  82     -10.702  -5.988  -5.775  1.00 82.21           C  
ATOM    588  O   ASN B  82      -8.593  -5.868  -3.303  1.00 82.21           O  
ATOM    589  CG  ASN B  82     -10.971  -5.886  -7.263  1.00 82.21           C  
ATOM    590  ND2 ASN B  82     -10.580  -6.914  -8.008  1.00 82.21           N  
ATOM    591  OD1 ASN B  82     -11.525  -4.893  -7.740  1.00 82.21           O  
ATOM    592  N   GLN B  83     -10.210  -4.309  -3.109  1.00 85.68           N  
ATOM    593  CA  GLN B  83     -10.395  -4.410  -1.665  1.00 85.68           C  
ATOM    594  C   GLN B  83     -11.861  -4.647  -1.313  1.00 85.68           C  
ATOM    595  CB  GLN B  83      -9.886  -3.148  -0.968  1.00 85.68           C  
ATOM    596  O   GLN B  83     -12.417  -3.961  -0.454  1.00 85.68           O  
ATOM    597  CG  GLN B  83      -8.376  -2.966  -1.051  1.00 85.68           C  
ATOM    598  CD  GLN B  83      -7.902  -1.685  -0.390  1.00 85.68           C  
ATOM    599  NE2 GLN B  83      -6.641  -1.666   0.029  1.00 85.68           N  
ATOM    600  OE1 GLN B  83      -8.662  -0.721  -0.257  1.00 85.68           O  
ATOM    601  N   ILE B  84     -12.527  -5.598  -1.978  1.00 89.34           N  
ATOM    602  CA  ILE B  84     -13.938  -5.896  -1.763  1.00 89.34           C  
ATOM    603  C   ILE B  84     -14.097  -6.779  -0.528  1.00 89.34           C  
ATOM    604  CB  ILE B  84     -14.566  -6.583  -2.997  1.00 89.34           C  
ATOM    605  O   ILE B  84     -13.593  -7.904  -0.492  1.00 89.34           O  
ATOM    606  CG1 ILE B  84     -14.400  -5.702  -4.240  1.00 89.34           C  
ATOM    607  CG2 ILE B  84     -16.042  -6.902  -2.745  1.00 89.34           C  
ATOM    608  CD1 ILE B  84     -14.708  -6.415  -5.550  1.00 89.34           C  
ATOM    609  N   GLU B  85     -14.832  -6.247   0.386  1.00 89.80           N  
ATOM    610  CA  GLU B  85     -14.938  -6.907   1.684  1.00 89.80           C  
ATOM    611  C   GLU B  85     -16.339  -7.472   1.902  1.00 89.80           C  
ATOM    612  CB  GLU B  85     -14.581  -5.935   2.812  1.00 89.80           C  
ATOM    613  O   GLU B  85     -17.331  -6.857   1.506  1.00 89.80           O  
ATOM    614  CG  GLU B  85     -13.145  -5.435   2.761  1.00 89.80           C  
ATOM    615  CD  GLU B  85     -13.032  -3.924   2.876  1.00 89.80           C  
ATOM    616  OE1 GLU B  85     -11.909  -3.414   3.096  1.00 89.80           O  
ATOM    617  OE2 GLU B  85     -14.074  -3.243   2.747  1.00 89.80           O  
ATOM    618  N   ALA B  86     -16.412  -8.642   2.536  1.00 93.12           N  
ATOM    619  CA  ALA B  86     -17.648  -9.275   2.991  1.00 93.12           C  
ATOM    620  C   ALA B  86     -17.418 -10.068   4.274  1.00 93.12           C  
ATOM    621  CB  ALA B  86     -18.213 -10.183   1.901  1.00 93.12           C  
ATOM    622  O   ALA B  86     -16.346 -10.645   4.471  1.00 93.12           O  
ATOM    623  N   SER B  87     -18.433 -10.098   5.082  1.00 94.40           N  
ATOM    624  CA  SER B  87     -18.292 -10.797   6.356  1.00 94.40           C  
ATOM    625  C   SER B  87     -19.640 -11.299   6.863  1.00 94.40           C  
ATOM    626  CB  SER B  87     -17.653  -9.882   7.402  1.00 94.40           C  
ATOM    627  O   SER B  87     -20.669 -10.654   6.650  1.00 94.40           O  
ATOM    628  OG  SER B  87     -17.758 -10.449   8.696  1.00 94.40           O  
ATOM    629  N   ASP B  88     -19.535 -12.394   7.564  1.00 93.84           N  
ATOM    630  CA  ASP B  88     -20.724 -12.896   8.245  1.00 93.84           C  
ATOM    631  C   ASP B  88     -21.180 -11.932   9.338  1.00 93.84           C  
ATOM    632  CB  ASP B  88     -20.456 -14.279   8.842  1.00 93.84           C  
ATOM    633  O   ASP B  88     -22.380 -11.760   9.560  1.00 93.84           O  
ATOM    634  CG  ASP B  88     -21.690 -14.902   9.473  1.00 93.84           C  
ATOM    635  OD1 ASP B  88     -22.798 -14.761   8.913  1.00 93.84           O  
ATOM    636  OD2 ASP B  88     -21.552 -15.537  10.540  1.00 93.84           O  
ATOM    637  N   ASN B  89     -20.223 -11.255   9.930  1.00 91.28           N  
ATOM    638  CA  ASN B  89     -20.528 -10.331  11.018  1.00 91.28           C  
ATOM    639  C   ASN B  89     -21.269  -9.097  10.514  1.00 91.28           C  
ATOM    640  CB  ASN B  89     -19.248  -9.921  11.748  1.00 91.28           C  
ATOM    641  O   ASN B  89     -22.038  -8.482  11.256  1.00 91.28           O  
ATOM    642  CG  ASN B  89     -18.722 -11.010  12.662  1.00 91.28           C  
ATOM    643  ND2 ASN B  89     -17.498 -10.837  13.148  1.00 91.28           N  
ATOM    644  OD1 ASN B  89     -19.409 -12.000  12.928  1.00 91.28           O  
ATOM    645  N   THR B  90     -21.010  -8.730   9.291  1.00 91.76           N  
ATOM    646  CA  THR B  90     -21.670  -7.551   8.741  1.00 91.76           C  
ATOM    647  C   THR B  90     -22.784  -7.954   7.778  1.00 91.76           C  
ATOM    648  CB  THR B  90     -20.667  -6.636   8.015  1.00 91.76           C  
ATOM    649  O   THR B  90     -23.429  -7.096   7.173  1.00 91.76           O  
ATOM    650  CG2 THR B  90     -19.558  -6.179   8.958  1.00 91.76           C  
ATOM    651  OG1 THR B  90     -20.082  -7.351   6.920  1.00 91.76           O  
ATOM    652  N   ASN B  91     -22.963  -9.211   7.607  1.00 95.05           N  
ATOM    653  CA  ASN B  91     -24.001  -9.738   6.728  1.00 95.05           C  
ATOM    654  C   ASN B  91     -23.856  -9.205   5.306  1.00 95.05           C  
ATOM    655  CB  ASN B  91     -25.390  -9.407   7.280  1.00 95.05           C  
ATOM    656  O   ASN B  91     -24.829  -8.739   4.710  1.00 95.05           O  
ATOM    657  CG  ASN B  91     -25.688 -10.127   8.580  1.00 95.05           C  
ATOM    658  ND2 ASN B  91     -26.488  -9.500   9.435  1.00 95.05           N  
ATOM    659  OD1 ASN B  91     -25.203 -11.237   8.815  1.00 95.05           O  
ATOM    660  N   THR B  92     -22.689  -9.198   4.868  1.00 94.29           N  
ATOM    661  CA  THR B  92     -22.391  -8.770   3.506  1.00 94.29           C  
ATOM    662  C   THR B  92     -21.973  -9.959   2.645  1.00 94.29           C  
ATOM    663  CB  THR B  92     -21.281  -7.702   3.486  1.00 94.29           C  
ATOM    664  O   THR B  92     -21.296 -10.871   3.124  1.00 94.29           O  
ATOM    665  CG2 THR B  92     -21.775  -6.385   4.075  1.00 94.29           C  
ATOM    666  OG1 THR B  92     -20.165  -8.168   4.254  1.00 94.29           O  
ATOM    667  N   TYR B  93     -22.400  -9.938   1.439  1.00 95.97           N  
ATOM    668  CA  TYR B  93     -22.148 -10.989   0.460  1.00 95.97           C  
ATOM    669  C   TYR B  93     -21.671 -10.400  -0.862  1.00 95.97           C  
ATOM    670  CB  TYR B  93     -23.410 -11.827   0.234  1.00 95.97           C  
ATOM    671  O   TYR B  93     -21.818  -9.200  -1.103  1.00 95.97           O  
ATOM    672  CG  TYR B  93     -23.944 -12.472   1.490  1.00 95.97           C  
ATOM    673  CD1 TYR B  93     -23.736 -13.826   1.742  1.00 95.97           C  
ATOM    674  CD2 TYR B  93     -24.657 -11.730   2.425  1.00 95.97           C  
ATOM    675  CE1 TYR B  93     -24.228 -14.426   2.897  1.00 95.97           C  
ATOM    676  CE2 TYR B  93     -25.153 -12.319   3.583  1.00 95.97           C  
ATOM    677  OH  TYR B  93     -25.423 -14.254   4.955  1.00 95.97           O  
ATOM    678  CZ  TYR B  93     -24.934 -13.665   3.810  1.00 95.97           C  
ATOM    679  N   ILE B  94     -21.178 -11.280  -1.720  1.00 96.17           N  
ATOM    680  CA  ILE B  94     -20.777 -10.897  -3.069  1.00 96.17           C  
ATOM    681  C   ILE B  94     -21.403 -11.851  -4.084  1.00 96.17           C  
ATOM    682  CB  ILE B  94     -19.239 -10.888  -3.220  1.00 96.17           C  
ATOM    683  O   ILE B  94     -21.449 -13.063  -3.859  1.00 96.17           O  
ATOM    684  CG1 ILE B  94     -18.608  -9.926  -2.206  1.00 96.17           C  
ATOM    685  CG2 ILE B  94     -18.839 -10.516  -4.651  1.00 96.17           C  
ATOM    686  CD1 ILE B  94     -18.370  -8.524  -2.749  1.00 96.17           C  
ATOM    687  N   ARG B  95     -21.955 -11.308  -5.096  1.00 98.11           N  
ATOM    688  CA  ARG B  95     -22.519 -12.089  -6.192  1.00 98.11           C  
ATOM    689  C   ARG B  95     -21.862 -11.725  -7.519  1.00 98.11           C  
ATOM    690  CB  ARG B  95     -24.032 -11.877  -6.281  1.00 98.11           C  
ATOM    691  O   ARG B  95     -21.770 -10.546  -7.869  1.00 98.11           O  
ATOM    692  CG  ARG B  95     -24.709 -12.713  -7.356  1.00 98.11           C  
ATOM    693  CD  ARG B  95     -26.216 -12.496  -7.373  1.00 98.11           C  
ATOM    694  NE  ARG B  95     -26.751 -12.323  -6.026  1.00 98.11           N  
ATOM    695  NH1 ARG B  95     -28.942 -12.058  -6.707  1.00 98.11           N  
ATOM    696  NH2 ARG B  95     -28.412 -11.975  -4.479  1.00 98.11           N  
ATOM    697  CZ  ARG B  95     -28.034 -12.119  -5.740  1.00 98.11           C  
ATOM    698  N   ILE B  96     -21.355 -12.656  -8.168  1.00 98.44           N  
ATOM    699  CA  ILE B  96     -20.795 -12.477  -9.503  1.00 98.44           C  
ATOM    700  C   ILE B  96     -21.669 -13.195 -10.529  1.00 98.44           C  
ATOM    701  CB  ILE B  96     -19.341 -12.994  -9.581  1.00 98.44           C  
ATOM    702  O   ILE B  96     -21.726 -14.427 -10.551  1.00 98.44           O  
ATOM    703  CG1 ILE B  96     -18.503 -12.404  -8.441  1.00 98.44           C  
ATOM    704  CG2 ILE B  96     -18.723 -12.665 -10.943  1.00 98.44           C  
ATOM    705  CD1 ILE B  96     -17.083 -12.949  -8.371  1.00 98.44           C  
ATOM    706  N   THR B  97     -22.349 -12.471 -11.358  1.00 98.64           N  
ATOM    707  CA  THR B  97     -23.323 -13.012 -12.299  1.00 98.64           C  
ATOM    708  C   THR B  97     -22.748 -13.049 -13.712  1.00 98.64           C  
ATOM    709  CB  THR B  97     -24.624 -12.187 -12.292  1.00 98.64           C  
ATOM    710  O   THR B  97     -22.196 -12.055 -14.189  1.00 98.64           O  
ATOM    711  CG2 THR B  97     -25.653 -12.775 -13.252  1.00 98.64           C  
ATOM    712  OG1 THR B  97     -25.171 -12.179 -10.968  1.00 98.64           O  
ATOM    713  N   ASN B  98     -22.872 -14.189 -14.346  1.00 98.79           N  
ATOM    714  CA  ASN B  98     -22.486 -14.349 -15.744  1.00 98.79           C  
ATOM    715  C   ASN B  98     -23.416 -13.577 -16.675  1.00 98.79           C  
ATOM    716  CB  ASN B  98     -22.460 -15.830 -16.128  1.00 98.79           C  
ATOM    717  O   ASN B  98     -24.635 -13.751 -16.625  1.00 98.79           O  
ATOM    718  CG  ASN B  98     -22.084 -16.050 -17.580  1.00 98.79           C  
ATOM    719  ND2 ASN B  98     -22.193 -17.291 -18.039  1.00 98.79           N  
ATOM    720  OD1 ASN B  98     -21.697 -15.113 -18.283  1.00 98.79           O  
ATOM    721  N   THR B  99     -22.797 -12.722 -17.513  1.00 98.42           N  
ATOM    722  CA  THR B  99     -23.565 -11.974 -18.502  1.00 98.42           C  
ATOM    723  C   THR B  99     -22.995 -12.184 -19.901  1.00 98.42           C  
ATOM    724  CB  THR B  99     -23.585 -10.470 -18.173  1.00 98.42           C  
ATOM    725  O   THR B  99     -23.105 -11.306 -20.760  1.00 98.42           O  
ATOM    726  CG2 THR B  99     -24.286 -10.207 -16.844  1.00 98.42           C  
ATOM    727  OG1 THR B  99     -22.239  -9.986 -18.094  1.00 98.42           O  
ATOM    728  N   SER B 100     -22.253 -13.248 -20.161  1.00 97.48           N  
ATOM    729  CA  SER B 100     -21.427 -13.470 -21.343  1.00 97.48           C  
ATOM    730  C   SER B 100     -22.242 -14.072 -22.482  1.00 97.48           C  
ATOM    731  CB  SER B 100     -20.248 -14.385 -21.010  1.00 97.48           C  
ATOM    732  O   SER B 100     -21.787 -14.109 -23.627  1.00 97.48           O  
ATOM    733  OG  SER B 100     -20.699 -15.594 -20.423  1.00 97.48           O  
ATOM    734  N   GLY B 101     -23.501 -14.548 -22.330  1.00 96.74           N  
ATOM    735  CA  GLY B 101     -24.281 -15.228 -23.351  1.00 96.74           C  
ATOM    736  C   GLY B 101     -24.072 -16.731 -23.361  1.00 96.74           C  
ATOM    737  O   GLY B 101     -24.916 -17.477 -23.860  1.00 96.74           O  
ATOM    738  N   GLY B 102     -22.865 -17.289 -22.857  1.00 97.82           N  
ATOM    739  CA  GLY B 102     -22.532 -18.692 -22.672  1.00 97.82           C  
ATOM    740  C   GLY B 102     -22.004 -19.003 -21.284  1.00 97.82           C  
ATOM    741  O   GLY B 102     -21.849 -18.101 -20.457  1.00 97.82           O  
ATOM    742  N   ALA B 103     -21.794 -20.312 -21.011  1.00 98.40           N  
ATOM    743  CA  ALA B 103     -21.275 -20.733 -19.713  1.00 98.40           C  
ATOM    744  C   ALA B 103     -19.809 -20.339 -19.554  1.00 98.40           C  
ATOM    745  CB  ALA B 103     -21.439 -22.241 -19.537  1.00 98.40           C  
ATOM    746  O   ALA B 103     -19.036 -20.400 -20.513  1.00 98.40           O  
ATOM    747  N   ILE B 104     -19.412 -19.905 -18.400  1.00 98.22           N  
ATOM    748  CA  ILE B 104     -18.041 -19.494 -18.117  1.00 98.22           C  
ATOM    749  C   ILE B 104     -17.612 -20.035 -16.755  1.00 98.22           C  
ATOM    750  CB  ILE B 104     -17.893 -17.956 -18.154  1.00 98.22           C  
ATOM    751  O   ILE B 104     -18.449 -20.467 -15.959  1.00 98.22           O  
ATOM    752  CG1 ILE B 104     -18.756 -17.311 -17.063  1.00 98.22           C  
ATOM    753  CG2 ILE B 104     -18.261 -17.411 -19.537  1.00 98.22           C  
ATOM    754  CD1 ILE B 104     -18.503 -15.821 -16.874  1.00 98.22           C  
ATOM    755  N   ASP B 105     -16.288 -19.987 -16.517  1.00 98.20           N  
ATOM    756  CA  ASP B 105     -15.741 -20.214 -15.182  1.00 98.20           C  
ATOM    757  C   ASP B 105     -15.470 -18.892 -14.468  1.00 98.20           C  
ATOM    758  CB  ASP B 105     -14.458 -21.043 -15.262  1.00 98.20           C  
ATOM    759  O   ASP B 105     -15.064 -17.913 -15.098  1.00 98.20           O  
ATOM    760  CG  ASP B 105     -14.691 -22.450 -15.782  1.00 98.20           C  
ATOM    761  OD1 ASP B 105     -15.848 -22.923 -15.763  1.00 98.20           O  
ATOM    762  OD2 ASP B 105     -13.709 -23.093 -16.213  1.00 98.20           O  
ATOM    763  N   ILE B 106     -15.667 -18.879 -13.187  1.00 98.21           N  
ATOM    764  CA  ILE B 106     -15.376 -17.726 -12.342  1.00 98.21           C  
ATOM    765  C   ILE B 106     -14.539 -18.164 -11.143  1.00 98.21           C  
ATOM    766  CB  ILE B 106     -16.673 -17.033 -11.866  1.00 98.21           C  
ATOM    767  O   ILE B 106     -14.841 -19.173 -10.502  1.00 98.21           O  
ATOM    768  CG1 ILE B 106     -17.510 -16.582 -13.068  1.00 98.21           C  
ATOM    769  CG2 ILE B 106     -16.347 -15.849 -10.950  1.00 98.21           C  
ATOM    770  CD1 ILE B 106     -18.923 -16.143 -12.709  1.00 98.21           C  
ATOM    771  N   ILE B 107     -13.504 -17.430 -10.838  1.00 96.87           N  
ATOM    772  CA  ILE B 107     -12.682 -17.690  -9.662  1.00 96.87           C  
ATOM    773  C   ILE B 107     -12.399 -16.379  -8.930  1.00 96.87           C  
ATOM    774  CB  ILE B 107     -11.357 -18.388 -10.041  1.00 96.87           C  
ATOM    775  O   ILE B 107     -11.964 -15.401  -9.542  1.00 96.87           O  
ATOM    776  CG1 ILE B 107     -11.635 -19.634 -10.890  1.00 96.87           C  
ATOM    777  CG2 ILE B 107     -10.557 -18.748  -8.786  1.00 96.87           C  
ATOM    778  CD1 ILE B 107     -10.385 -20.270 -11.484  1.00 96.87           C  
ATOM    779  N   ALA B 108     -12.630 -16.300  -7.719  1.00 95.83           N  
ATOM    780  CA  ALA B 108     -12.286 -15.168  -6.863  1.00 95.83           C  
ATOM    781  C   ALA B 108     -11.284 -15.577  -5.788  1.00 95.83           C  
ATOM    782  CB  ALA B 108     -13.543 -14.586  -6.221  1.00 95.83           C  
ATOM    783  O   ALA B 108     -11.446 -16.615  -5.142  1.00 95.83           O  
ATOM    784  N   THR B 109     -10.254 -14.818  -5.643  1.00 94.54           N  
ATOM    785  CA  THR B 109      -9.253 -15.088  -4.617  1.00 94.54           C  
ATOM    786  C   THR B 109      -8.994 -13.842  -3.774  1.00 94.54           C  
ATOM    787  CB  THR B 109      -7.931 -15.574  -5.240  1.00 94.54           C  
ATOM    788  O   THR B 109      -9.265 -12.722  -4.211  1.00 94.54           O  
ATOM    789  CG2 THR B 109      -8.144 -16.839  -6.065  1.00 94.54           C  
ATOM    790  OG1 THR B 109      -7.403 -14.546  -6.088  1.00 94.54           O  
ATOM    791  N   GLY B 110      -8.490 -14.013  -2.616  1.00 90.73           N  
ATOM    792  CA  GLY B 110      -8.134 -12.974  -1.663  1.00 90.73           C  
ATOM    793  C   GLY B 110      -7.648 -13.524  -0.335  1.00 90.73           C  
ATOM    794  O   GLY B 110      -6.919 -14.517  -0.298  1.00 90.73           O  
ATOM    795  N   ARG B 111      -7.935 -12.771   0.699  1.00 89.93           N  
ATOM    796  CA  ARG B 111      -7.498 -13.181   2.030  1.00 89.93           C  
ATOM    797  C   ARG B 111      -8.686 -13.331   2.974  1.00 89.93           C  
ATOM    798  CB  ARG B 111      -6.499 -12.173   2.602  1.00 89.93           C  
ATOM    799  O   ARG B 111      -9.703 -12.653   2.814  1.00 89.93           O  
ATOM    800  CG  ARG B 111      -5.189 -12.100   1.833  1.00 89.93           C  
ATOM    801  CD  ARG B 111      -4.232 -13.212   2.242  1.00 89.93           C  
ATOM    802  NE  ARG B 111      -2.897 -13.004   1.689  1.00 89.93           N  
ATOM    803  NH1 ARG B 111      -2.641 -15.176   0.946  1.00 89.93           N  
ATOM    804  NH2 ARG B 111      -0.968 -13.644   0.620  1.00 89.93           N  
ATOM    805  CZ  ARG B 111      -2.172 -13.942   1.086  1.00 89.93           C  
ATOM    806  N   GLU B 112      -8.528 -14.265   3.847  1.00 89.26           N  
ATOM    807  CA  GLU B 112      -9.414 -14.291   5.008  1.00 89.26           C  
ATOM    808  C   GLU B 112      -8.918 -13.349   6.102  1.00 89.26           C  
ATOM    809  CB  GLU B 112      -9.540 -15.714   5.557  1.00 89.26           C  
ATOM    810  O   GLU B 112      -7.710 -13.169   6.272  1.00 89.26           O  
ATOM    811  CG  GLU B 112     -10.179 -16.694   4.583  1.00 89.26           C  
ATOM    812  CD  GLU B 112     -10.426 -18.067   5.189  1.00 89.26           C  
ATOM    813  OE1 GLU B 112     -10.772 -19.008   4.440  1.00 89.26           O  
ATOM    814  OE2 GLU B 112     -10.273 -18.202   6.424  1.00 89.26           O  
ATOM    815  N   VAL B 113      -9.831 -12.787   6.785  1.00 83.73           N  
ATOM    816  CA  VAL B 113      -9.499 -11.883   7.881  1.00 83.73           C  
ATOM    817  C   VAL B 113     -10.000 -12.464   9.201  1.00 83.73           C  
ATOM    818  CB  VAL B 113     -10.095 -10.476   7.657  1.00 83.73           C  
ATOM    819  O   VAL B 113     -11.200 -12.698   9.367  1.00 83.73           O  
ATOM    820  CG1 VAL B 113      -9.721  -9.541   8.806  1.00 83.73           C  
ATOM    821  CG2 VAL B 113      -9.622  -9.902   6.322  1.00 83.73           C  
ATOM    822  N   SER B 114      -9.077 -12.811  10.119  1.00 83.27           N  
ATOM    823  CA  SER B 114      -9.465 -13.283  11.444  1.00 83.27           C  
ATOM    824  C   SER B 114     -10.199 -12.198  12.225  1.00 83.27           C  
ATOM    825  CB  SER B 114      -8.237 -13.746  12.230  1.00 83.27           C  
ATOM    826  O   SER B 114      -9.828 -11.023  12.163  1.00 83.27           O  
ATOM    827  OG  SER B 114      -8.612 -14.236  13.506  1.00 83.27           O  
ATOM    828  N   GLN B 115     -11.347 -12.563  12.692  1.00 77.55           N  
ATOM    829  CA  GLN B 115     -12.125 -11.590  13.451  1.00 77.55           C  
ATOM    830  C   GLN B 115     -12.341 -12.058  14.888  1.00 77.55           C  
ATOM    831  CB  GLN B 115     -13.472 -11.333  12.775  1.00 77.55           C  
ATOM    832  O   GLN B 115     -12.317 -13.259  15.165  1.00 77.55           O  
ATOM    833  CG  GLN B 115     -13.354 -10.824  11.344  1.00 77.55           C  
ATOM    834  CD  GLN B 115     -14.703 -10.552  10.705  1.00 77.55           C  
ATOM    835  NE2 GLN B 115     -14.903 -11.070   9.498  1.00 77.55           N  
ATOM    836  OE1 GLN B 115     -15.559  -9.881  11.292  1.00 77.55           O  
TER     837      GLN B 115                                                      
ATOM    838  N   MET C   1       6.233   0.706  29.965  1.00 42.97           N  
ATOM    839  CA  MET C   1       6.118  -0.466  29.102  1.00 42.97           C  
ATOM    840  C   MET C   1       7.377  -0.647  28.260  1.00 42.97           C  
ATOM    841  CB  MET C   1       4.893  -0.348  28.194  1.00 42.97           C  
ATOM    842  O   MET C   1       7.851   0.302  27.633  1.00 42.97           O  
ATOM    843  CG  MET C   1       3.809  -1.372  28.490  1.00 42.97           C  
ATOM    844  SD  MET C   1       2.506  -1.410  27.200  1.00 42.97           S  
ATOM    845  CE  MET C   1       1.025  -1.246  28.235  1.00 42.97           C  
ATOM    846  N   THR C   2       7.991  -1.653  28.464  1.00 57.72           N  
ATOM    847  CA  THR C   2       9.254  -1.879  27.770  1.00 57.72           C  
ATOM    848  C   THR C   2       9.022  -2.073  26.274  1.00 57.72           C  
ATOM    849  CB  THR C   2       9.993  -3.104  28.340  1.00 57.72           C  
ATOM    850  O   THR C   2       8.012  -2.651  25.867  1.00 57.72           O  
ATOM    851  CG2 THR C   2      10.723  -2.754  29.632  1.00 57.72           C  
ATOM    852  OG1 THR C   2       9.046  -4.146  28.606  1.00 57.72           O  
ATOM    853  N   ASP C   3       9.632  -1.357  25.505  1.00 64.17           N  
ATOM    854  CA  ASP C   3       9.628  -1.434  24.048  1.00 64.17           C  
ATOM    855  C   ASP C   3      10.216  -2.758  23.566  1.00 64.17           C  
ATOM    856  CB  ASP C   3      10.406  -0.262  23.445  1.00 64.17           C  
ATOM    857  O   ASP C   3      11.204  -3.243  24.121  1.00 64.17           O  
ATOM    858  CG  ASP C   3       9.692   1.069  23.606  1.00 64.17           C  
ATOM    859  OD1 ASP C   3       8.507   1.081  24.002  1.00 64.17           O  
ATOM    860  OD2 ASP C   3      10.320   2.114  23.332  1.00 64.17           O  
ATOM    861  N   THR C   4       9.370  -3.647  22.955  1.00 72.78           N  
ATOM    862  CA  THR C   4       9.824  -4.867  22.297  1.00 72.78           C  
ATOM    863  C   THR C   4      10.124  -4.608  20.824  1.00 72.78           C  
ATOM    864  CB  THR C   4       8.779  -5.992  22.421  1.00 72.78           C  
ATOM    865  O   THR C   4       9.373  -3.903  20.147  1.00 72.78           O  
ATOM    866  CG2 THR C   4       9.283  -7.283  21.785  1.00 72.78           C  
ATOM    867  OG1 THR C   4       8.504  -6.230  23.807  1.00 72.78           O  
ATOM    868  N   ILE C   5      11.280  -5.059  20.426  1.00 72.23           N  
ATOM    869  CA  ILE C   5      11.627  -5.049  19.009  1.00 72.23           C  
ATOM    870  C   ILE C   5      11.222  -6.375  18.369  1.00 72.23           C  
ATOM    871  CB  ILE C   5      13.136  -4.792  18.799  1.00 72.23           C  
ATOM    872  O   ILE C   5      11.493  -7.445  18.918  1.00 72.23           O  
ATOM    873  CG1 ILE C   5      13.525  -3.415  19.351  1.00 72.23           C  
ATOM    874  CG2 ILE C   5      13.503  -4.911  17.317  1.00 72.23           C  
ATOM    875  CD1 ILE C   5      15.025  -3.154  19.362  1.00 72.23           C  
ATOM    876  N   VAL C   6      10.454  -6.245  17.306  1.00 74.47           N  
ATOM    877  CA  VAL C   6      10.012  -7.417  16.559  1.00 74.47           C  
ATOM    878  C   VAL C   6      10.609  -7.391  15.154  1.00 74.47           C  
ATOM    879  CB  VAL C   6       8.470  -7.493  16.482  1.00 74.47           C  
ATOM    880  O   VAL C   6      10.608  -6.351  14.492  1.00 74.47           O  
ATOM    881  CG1 VAL C   6       8.029  -8.696  15.650  1.00 74.47           C  
ATOM    882  CG2 VAL C   6       7.869  -7.560  17.885  1.00 74.47           C  
ATOM    883  N   ASN C   7      11.231  -8.507  14.806  1.00 74.21           N  
ATOM    884  CA  ASN C   7      11.640  -8.740  13.425  1.00 74.21           C  
ATOM    885  C   ASN C   7      10.619  -9.590  12.674  1.00 74.21           C  
ATOM    886  CB  ASN C   7      13.019  -9.402  13.379  1.00 74.21           C  
ATOM    887  O   ASN C   7      10.299 -10.702  13.098  1.00 74.21           O  
ATOM    888  CG  ASN C   7      13.619  -9.402  11.987  1.00 74.21           C  
ATOM    889  ND2 ASN C   7      14.899  -9.060  11.893  1.00 74.21           N  
ATOM    890  OD1 ASN C   7      12.939  -9.707  11.004  1.00 74.21           O  
ATOM    891  N   VAL C   8      10.059  -8.982  11.639  1.00 67.98           N  
ATOM    892  CA  VAL C   8       9.088  -9.726  10.842  1.00 67.98           C  
ATOM    893  C   VAL C   8       9.811 -10.522   9.758  1.00 67.98           C  
ATOM    894  CB  VAL C   8       8.040  -8.787  10.205  1.00 67.98           C  
ATOM    895  O   VAL C   8      10.574  -9.959   8.970  1.00 67.98           O  
ATOM    896  CG1 VAL C   8       7.047  -9.582   9.359  1.00 67.98           C  
ATOM    897  CG2 VAL C   8       7.309  -7.992  11.285  1.00 67.98           C  
ATOM    898  N   GLN C   9       9.522 -11.759   9.799  1.00 73.91           N  
ATOM    899  CA  GLN C   9      10.136 -12.644   8.815  1.00 73.91           C  
ATOM    900  C   GLN C   9       9.205 -12.878   7.628  1.00 73.91           C  
ATOM    901  CB  GLN C   9      10.515 -13.980   9.456  1.00 73.91           C  
ATOM    902  O   GLN C   9       7.982 -12.858   7.779  1.00 73.91           O  
ATOM    903  CG  GLN C   9      11.357 -14.876   8.558  1.00 73.91           C  
ATOM    904  CD  GLN C   9      11.688 -16.209   9.203  1.00 73.91           C  
ATOM    905  NE2 GLN C   9      12.233 -17.130   8.415  1.00 73.91           N  
ATOM    906  OE1 GLN C   9      11.457 -16.408  10.400  1.00 73.91           O  
ATOM    907  N   GLY C  10       9.790 -12.954   6.496  1.00 74.10           N  
ATOM    908  CA  GLY C  10       9.117 -13.349   5.269  1.00 74.10           C  
ATOM    909  C   GLY C  10       9.849 -14.442   4.513  1.00 74.10           C  
ATOM    910  O   GLY C  10      10.951 -14.839   4.898  1.00 74.10           O  
ATOM    911  N   SER C  11       9.156 -15.050   3.657  1.00 84.09           N  
ATOM    912  CA  SER C  11       9.755 -16.074   2.806  1.00 84.09           C  
ATOM    913  C   SER C  11       9.432 -15.830   1.336  1.00 84.09           C  
ATOM    914  CB  SER C  11       9.270 -17.465   3.218  1.00 84.09           C  
ATOM    915  O   SER C  11       8.270 -15.630   0.975  1.00 84.09           O  
ATOM    916  OG  SER C  11       9.956 -18.472   2.495  1.00 84.09           O  
ATOM    917  N   PHE C  12      10.482 -15.856   0.585  1.00 85.69           N  
ATOM    918  CA  PHE C  12      10.295 -15.680  -0.851  1.00 85.69           C  
ATOM    919  C   PHE C  12       9.917 -16.999  -1.514  1.00 85.69           C  
ATOM    920  CB  PHE C  12      11.566 -15.114  -1.494  1.00 85.69           C  
ATOM    921  O   PHE C  12      10.210 -18.072  -0.983  1.00 85.69           O  
ATOM    922  CG  PHE C  12      11.747 -13.635  -1.281  1.00 85.69           C  
ATOM    923  CD1 PHE C  12      10.667 -12.767  -1.381  1.00 85.69           C  
ATOM    924  CD2 PHE C  12      12.998 -13.113  -0.981  1.00 85.69           C  
ATOM    925  CE1 PHE C  12      10.831 -11.398  -1.185  1.00 85.69           C  
ATOM    926  CE2 PHE C  12      13.171 -11.746  -0.784  1.00 85.69           C  
ATOM    927  CZ  PHE C  12      12.086 -10.890  -0.887  1.00 85.69           C  
ATOM    928  N   PHE C  13       9.301 -16.868  -2.516  1.00 90.95           N  
ATOM    929  CA  PHE C  13       8.951 -17.950  -3.429  1.00 90.95           C  
ATOM    930  C   PHE C  13       9.454 -17.655  -4.837  1.00 90.95           C  
ATOM    931  CB  PHE C  13       7.435 -18.170  -3.448  1.00 90.95           C  
ATOM    932  O   PHE C  13       9.504 -16.496  -5.254  1.00 90.95           O  
ATOM    933  CG  PHE C  13       6.945 -18.915  -4.660  1.00 90.95           C  
ATOM    934  CD1 PHE C  13       6.458 -18.229  -5.765  1.00 90.95           C  
ATOM    935  CD2 PHE C  13       6.970 -20.303  -4.693  1.00 90.95           C  
ATOM    936  CE1 PHE C  13       6.004 -18.916  -6.889  1.00 90.95           C  
ATOM    937  CE2 PHE C  13       6.518 -20.997  -5.811  1.00 90.95           C  
ATOM    938  CZ  PHE C  13       6.034 -20.302  -6.908  1.00 90.95           C  
ATOM    939  N   SER C  14       9.917 -18.753  -5.462  1.00 92.67           N  
ATOM    940  CA  SER C  14      10.191 -18.642  -6.891  1.00 92.67           C  
ATOM    941  C   SER C  14       9.849 -19.936  -7.622  1.00 92.67           C  
ATOM    942  CB  SER C  14      11.658 -18.284  -7.130  1.00 92.67           C  
ATOM    943  O   SER C  14       9.974 -21.025  -7.058  1.00 92.67           O  
ATOM    944  OG  SER C  14      12.496 -19.399  -6.875  1.00 92.67           O  
ATOM    945  N   ALA C  15       9.347 -19.863  -8.743  1.00 95.49           N  
ATOM    946  CA  ALA C  15       9.157 -20.931  -9.722  1.00 95.49           C  
ATOM    947  C   ALA C  15       9.668 -20.512 -11.097  1.00 95.49           C  
ATOM    948  CB  ALA C  15       7.683 -21.323  -9.802  1.00 95.49           C  
ATOM    949  O   ALA C  15       9.442 -19.380 -11.532  1.00 95.49           O  
ATOM    950  N   SER C  16      10.435 -21.464 -11.662  1.00 94.93           N  
ATOM    951  CA  SER C  16      11.005 -21.093 -12.954  1.00 94.93           C  
ATOM    952  C   SER C  16      11.095 -22.298 -13.884  1.00 94.93           C  
ATOM    953  CB  SER C  16      12.392 -20.476 -12.770  1.00 94.93           C  
ATOM    954  O   SER C  16      11.072 -23.444 -13.429  1.00 94.93           O  
ATOM    955  OG  SER C  16      13.293 -21.420 -12.216  1.00 94.93           O  
ATOM    956  N   ALA C  17      11.106 -22.102 -15.162  1.00 95.65           N  
ATOM    957  CA  ALA C  17      11.340 -23.098 -16.205  1.00 95.65           C  
ATOM    958  C   ALA C  17      12.154 -22.509 -17.354  1.00 95.65           C  
ATOM    959  CB  ALA C  17      10.013 -23.647 -16.724  1.00 95.65           C  
ATOM    960  O   ALA C  17      11.883 -21.395 -17.807  1.00 95.65           O  
ATOM    961  N   SER C  18      13.151 -23.268 -17.751  1.00 96.19           N  
ATOM    962  CA  SER C  18      14.007 -22.865 -18.862  1.00 96.19           C  
ATOM    963  C   SER C  18      13.649 -23.620 -20.137  1.00 96.19           C  
ATOM    964  CB  SER C  18      15.478 -23.098 -18.517  1.00 96.19           C  
ATOM    965  O   SER C  18      13.311 -24.805 -20.090  1.00 96.19           O  
ATOM    966  OG  SER C  18      16.311 -22.764 -19.615  1.00 96.19           O  
ATOM    967  N   GLY C  19      13.657 -22.899 -21.246  1.00 96.66           N  
ATOM    968  CA  GLY C  19      13.426 -23.521 -22.540  1.00 96.66           C  
ATOM    969  C   GLY C  19      12.023 -24.079 -22.692  1.00 96.66           C  
ATOM    970  O   GLY C  19      11.840 -25.176 -23.224  1.00 96.66           O  
ATOM    971  N   VAL C  20      11.020 -23.371 -22.121  1.00 97.88           N  
ATOM    972  CA  VAL C  20       9.630 -23.794 -22.265  1.00 97.88           C  
ATOM    973  C   VAL C  20       9.211 -23.703 -23.731  1.00 97.88           C  
ATOM    974  CB  VAL C  20       8.685 -22.944 -21.387  1.00 97.88           C  
ATOM    975  O   VAL C  20       9.117 -22.607 -24.289  1.00 97.88           O  
ATOM    976  CG1 VAL C  20       7.243 -23.431 -21.517  1.00 97.88           C  
ATOM    977  CG2 VAL C  20       9.135 -22.981 -19.928  1.00 97.88           C  
ATOM    978  N   ALA C  21       8.936 -24.888 -24.310  1.00 98.61           N  
ATOM    979  CA  ALA C  21       8.577 -24.940 -25.725  1.00 98.61           C  
ATOM    980  C   ALA C  21       7.236 -24.256 -25.976  1.00 98.61           C  
ATOM    981  CB  ALA C  21       8.531 -26.387 -26.209  1.00 98.61           C  
ATOM    982  O   ALA C  21       6.402 -24.160 -25.073  1.00 98.61           O  
ATOM    983  N   ASP C  22       7.041 -23.784 -27.104  1.00 98.23           N  
ATOM    984  CA  ASP C  22       5.759 -23.202 -27.490  1.00 98.23           C  
ATOM    985  C   ASP C  22       4.602 -24.126 -27.117  1.00 98.23           C  
ATOM    986  CB  ASP C  22       5.733 -22.909 -28.992  1.00 98.23           C  
ATOM    987  O   ASP C  22       4.704 -25.346 -27.260  1.00 98.23           O  
ATOM    988  CG  ASP C  22       4.533 -22.080 -29.414  1.00 98.23           C  
ATOM    989  OD1 ASP C  22       4.267 -21.029 -28.791  1.00 98.23           O  
ATOM    990  OD2 ASP C  22       3.843 -22.484 -30.375  1.00 98.23           O  
ATOM    991  N   THR C  23       3.632 -23.662 -26.513  1.00 98.33           N  
ATOM    992  CA  THR C  23       2.392 -24.329 -26.132  1.00 98.33           C  
ATOM    993  C   THR C  23       2.582 -25.132 -24.848  1.00 98.33           C  
ATOM    994  CB  THR C  23       1.890 -25.259 -27.252  1.00 98.33           C  
ATOM    995  O   THR C  23       1.627 -25.708 -24.323  1.00 98.33           O  
ATOM    996  CG2 THR C  23       1.727 -24.500 -28.565  1.00 98.33           C  
ATOM    997  OG1 THR C  23       2.832 -26.322 -27.441  1.00 98.33           O  
ATOM    998  N   GLU C  24       3.875 -25.205 -24.385  1.00 98.59           N  
ATOM    999  CA  GLU C  24       4.110 -25.828 -23.086  1.00 98.59           C  
ATOM   1000  C   GLU C  24       4.026 -24.803 -21.959  1.00 98.59           C  
ATOM   1001  CB  GLU C  24       5.472 -26.526 -23.063  1.00 98.59           C  
ATOM   1002  O   GLU C  24       3.940 -23.600 -22.212  1.00 98.59           O  
ATOM   1003  CG  GLU C  24       5.610 -27.641 -24.090  1.00 98.59           C  
ATOM   1004  CD  GLU C  24       4.723 -28.840 -23.796  1.00 98.59           C  
ATOM   1005  OE1 GLU C  24       4.265 -29.505 -24.753  1.00 98.59           O  
ATOM   1006  OE2 GLU C  24       4.482 -29.116 -22.600  1.00 98.59           O  
ATOM   1007  N   SER C  25       4.060 -25.250 -20.732  1.00 98.66           N  
ATOM   1008  CA  SER C  25       3.741 -24.317 -19.657  1.00 98.66           C  
ATOM   1009  C   SER C  25       4.621 -24.560 -18.435  1.00 98.66           C  
ATOM   1010  CB  SER C  25       2.268 -24.432 -19.267  1.00 98.66           C  
ATOM   1011  O   SER C  25       5.230 -25.623 -18.304  1.00 98.66           O  
ATOM   1012  OG  SER C  25       1.434 -24.320 -20.408  1.00 98.66           O  
ATOM   1013  N   LEU C  26       4.801 -23.652 -17.664  1.00 98.06           N  
ATOM   1014  CA  LEU C  26       5.194 -23.742 -16.262  1.00 98.06           C  
ATOM   1015  C   LEU C  26       3.968 -23.833 -15.359  1.00 98.06           C  
ATOM   1016  CB  LEU C  26       6.047 -22.535 -15.865  1.00 98.06           C  
ATOM   1017  O   LEU C  26       3.180 -22.888 -15.279  1.00 98.06           O  
ATOM   1018  CG  LEU C  26       6.367 -22.392 -14.376  1.00 98.06           C  
ATOM   1019  CD1 LEU C  26       7.185 -23.585 -13.893  1.00 98.06           C  
ATOM   1020  CD2 LEU C  26       7.109 -21.086 -14.112  1.00 98.06           C  
ATOM   1021  N   LEU C  27       3.766 -24.956 -14.716  1.00 98.42           N  
ATOM   1022  CA  LEU C  27       2.711 -25.101 -13.719  1.00 98.42           C  
ATOM   1023  C   LEU C  27       3.234 -24.776 -12.324  1.00 98.42           C  
ATOM   1024  CB  LEU C  27       2.140 -26.521 -13.745  1.00 98.42           C  
ATOM   1025  O   LEU C  27       4.200 -25.387 -11.860  1.00 98.42           O  
ATOM   1026  CG  LEU C  27       1.027 -26.823 -12.740  1.00 98.42           C  
ATOM   1027  CD1 LEU C  27      -0.227 -26.025 -13.083  1.00 98.42           C  
ATOM   1028  CD2 LEU C  27       0.724 -28.317 -12.709  1.00 98.42           C  
ATOM   1029  N   ILE C  28       2.636 -23.890 -11.686  1.00 97.48           N  
ATOM   1030  CA  ILE C  28       3.011 -23.537 -10.322  1.00 97.48           C  
ATOM   1031  C   ILE C  28       2.060 -24.209  -9.334  1.00 97.48           C  
ATOM   1032  CB  ILE C  28       3.007 -22.006 -10.113  1.00 97.48           C  
ATOM   1033  O   ILE C  28       0.910 -23.789  -9.187  1.00 97.48           O  
ATOM   1034  CG1 ILE C  28       4.012 -21.336 -11.056  1.00 97.48           C  
ATOM   1035  CG2 ILE C  28       3.311 -21.659  -8.653  1.00 97.48           C  
ATOM   1036  CD1 ILE C  28       3.956 -19.814 -11.042  1.00 97.48           C  
ATOM   1037  N   ASP C  29       2.473 -25.185  -8.687  1.00 96.51           N  
ATOM   1038  CA  ASP C  29       1.781 -25.943  -7.648  1.00 96.51           C  
ATOM   1039  C   ASP C  29       2.195 -25.471  -6.256  1.00 96.51           C  
ATOM   1040  CB  ASP C  29       2.059 -27.440  -7.800  1.00 96.51           C  
ATOM   1041  O   ASP C  29       3.323 -25.714  -5.822  1.00 96.51           O  
ATOM   1042  CG  ASP C  29       1.220 -28.296  -6.868  1.00 96.51           C  
ATOM   1043  OD1 ASP C  29       0.616 -27.752  -5.918  1.00 96.51           O  
ATOM   1044  OD2 ASP C  29       1.164 -29.526  -7.084  1.00 96.51           O  
ATOM   1045  N   PRO C  30       1.310 -24.866  -5.523  1.00 94.05           N  
ATOM   1046  CA  PRO C  30       1.688 -24.307  -4.223  1.00 94.05           C  
ATOM   1047  C   PRO C  30       2.184 -25.370  -3.246  1.00 94.05           C  
ATOM   1048  CB  PRO C  30       0.390 -23.669  -3.723  1.00 94.05           C  
ATOM   1049  O   PRO C  30       2.822 -25.042  -2.242  1.00 94.05           O  
ATOM   1050  CG  PRO C  30      -0.476 -23.562  -4.937  1.00 94.05           C  
ATOM   1051  CD  PRO C  30      -0.036 -24.600  -5.929  1.00 94.05           C  
ATOM   1052  N   GLN C  31       1.860 -26.591  -3.485  1.00 93.40           N  
ATOM   1053  CA  GLN C  31       2.348 -27.672  -2.636  1.00 93.40           C  
ATOM   1054  C   GLN C  31       3.873 -27.742  -2.658  1.00 93.40           C  
ATOM   1055  CB  GLN C  31       1.755 -29.011  -3.077  1.00 93.40           C  
ATOM   1056  O   GLN C  31       4.485 -28.324  -1.760  1.00 93.40           O  
ATOM   1057  CG  GLN C  31       0.278 -29.169  -2.743  1.00 93.40           C  
ATOM   1058  CD  GLN C  31      -0.271 -30.527  -3.135  1.00 93.40           C  
ATOM   1059  NE2 GLN C  31      -1.508 -30.550  -3.620  1.00 93.40           N  
ATOM   1060  OE1 GLN C  31       0.411 -31.549  -3.005  1.00 93.40           O  
ATOM   1061  N   ASP C  32       4.488 -27.222  -3.735  1.00 91.88           N  
ATOM   1062  CA  ASP C  32       5.941 -27.249  -3.874  1.00 91.88           C  
ATOM   1063  C   ASP C  32       6.593 -26.152  -3.035  1.00 91.88           C  
ATOM   1064  CB  ASP C  32       6.342 -27.095  -5.343  1.00 91.88           C  
ATOM   1065  O   ASP C  32       7.818 -26.117  -2.893  1.00 91.88           O  
ATOM   1066  CG  ASP C  32       5.927 -28.279  -6.198  1.00 91.88           C  
ATOM   1067  OD1 ASP C  32       5.764 -29.395  -5.657  1.00 91.88           O  
ATOM   1068  OD2 ASP C  32       5.763 -28.096  -7.424  1.00 91.88           O  
ATOM   1069  N   ALA C  33       5.763 -25.253  -2.508  1.00 89.86           N  
ATOM   1070  CA  ALA C  33       6.274 -24.200  -1.635  1.00 89.86           C  
ATOM   1071  C   ALA C  33       6.353 -24.677  -0.187  1.00 89.86           C  
ATOM   1072  CB  ALA C  33       5.397 -22.954  -1.733  1.00 89.86           C  
ATOM   1073  O   ALA C  33       5.659 -25.620   0.200  1.00 89.86           O  
ATOM   1074  N   LYS C  34       7.084 -24.092   0.642  1.00 88.23           N  
ATOM   1075  CA  LYS C  34       7.310 -24.483   2.030  1.00 88.23           C  
ATOM   1076  C   LYS C  34       5.998 -24.534   2.807  1.00 88.23           C  
ATOM   1077  CB  LYS C  34       8.284 -23.518   2.708  1.00 88.23           C  
ATOM   1078  O   LYS C  34       5.745 -25.486   3.548  1.00 88.23           O  
ATOM   1079  CG  LYS C  34       8.569 -23.849   4.166  1.00 88.23           C  
ATOM   1080  CD  LYS C  34       9.555 -22.864   4.780  1.00 88.23           C  
ATOM   1081  CE  LYS C  34       9.782 -23.147   6.259  1.00 88.23           C  
ATOM   1082  NZ  LYS C  34      10.743 -22.180   6.867  1.00 88.23           N  
ATOM   1083  N   PHE C  35       5.165 -23.537   2.593  1.00 88.77           N  
ATOM   1084  CA  PHE C  35       3.962 -23.438   3.412  1.00 88.77           C  
ATOM   1085  C   PHE C  35       2.724 -23.805   2.603  1.00 88.77           C  
ATOM   1086  CB  PHE C  35       3.815 -22.025   3.985  1.00 88.77           C  
ATOM   1087  O   PHE C  35       1.607 -23.779   3.122  1.00 88.77           O  
ATOM   1088  CG  PHE C  35       4.952 -21.612   4.881  1.00 88.77           C  
ATOM   1089  CD1 PHE C  35       5.190 -22.278   6.076  1.00 88.77           C  
ATOM   1090  CD2 PHE C  35       5.782 -20.556   4.527  1.00 88.77           C  
ATOM   1091  CE1 PHE C  35       6.241 -21.898   6.908  1.00 88.77           C  
ATOM   1092  CE2 PHE C  35       6.834 -20.170   5.352  1.00 88.77           C  
ATOM   1093  CZ  PHE C  35       7.061 -20.842   6.543  1.00 88.77           C  
ATOM   1094  N   GLY C  36       2.900 -24.120   1.298  1.00 93.19           N  
ATOM   1095  CA  GLY C  36       1.789 -24.516   0.446  1.00 93.19           C  
ATOM   1096  C   GLY C  36       0.909 -23.351   0.035  1.00 93.19           C  
ATOM   1097  O   GLY C  36      -0.249 -23.544  -0.341  1.00 93.19           O  
ATOM   1098  N   ALA C  37       1.340 -22.171   0.254  1.00 93.92           N  
ATOM   1099  CA  ALA C  37       0.592 -20.964  -0.091  1.00 93.92           C  
ATOM   1100  C   ALA C  37       1.524 -19.866  -0.593  1.00 93.92           C  
ATOM   1101  CB  ALA C  37      -0.207 -20.471   1.113  1.00 93.92           C  
ATOM   1102  O   ALA C  37       2.513 -19.533   0.065  1.00 93.92           O  
ATOM   1103  N   ILE C  38       1.137 -19.284  -1.642  1.00 91.97           N  
ATOM   1104  CA  ILE C  38       2.030 -18.309  -2.259  1.00 91.97           C  
ATOM   1105  C   ILE C  38       1.217 -17.134  -2.797  1.00 91.97           C  
ATOM   1106  CB  ILE C  38       2.866 -18.945  -3.392  1.00 91.97           C  
ATOM   1107  O   ILE C  38       0.033 -17.281  -3.111  1.00 91.97           O  
ATOM   1108  CG1 ILE C  38       1.947 -19.554  -4.457  1.00 91.97           C  
ATOM   1109  CG2 ILE C  38       3.824 -19.999  -2.829  1.00 91.97           C  
ATOM   1110  CD1 ILE C  38       2.554 -19.589  -5.853  1.00 91.97           C  
ATOM   1111  N   GLU C  39       1.791 -16.013  -2.857  1.00 92.01           N  
ATOM   1112  CA  GLU C  39       1.339 -14.840  -3.600  1.00 92.01           C  
ATOM   1113  C   GLU C  39       2.372 -14.414  -4.640  1.00 92.01           C  
ATOM   1114  CB  GLU C  39       1.043 -13.680  -2.646  1.00 92.01           C  
ATOM   1115  O   GLU C  39       3.493 -14.038  -4.291  1.00 92.01           O  
ATOM   1116  CG  GLU C  39       0.466 -12.451  -3.334  1.00 92.01           C  
ATOM   1117  CD  GLU C  39       0.148 -11.319  -2.370  1.00 92.01           C  
ATOM   1118  OE1 GLU C  39       1.025 -10.456  -2.136  1.00 92.01           O  
ATOM   1119  OE2 GLU C  39      -0.987 -11.294  -1.844  1.00 92.01           O  
ATOM   1120  N   ILE C  40       1.987 -14.347  -5.861  1.00 91.45           N  
ATOM   1121  CA  ILE C  40       2.895 -13.986  -6.944  1.00 91.45           C  
ATOM   1122  C   ILE C  40       2.847 -12.478  -7.177  1.00 91.45           C  
ATOM   1123  CB  ILE C  40       2.549 -14.741  -8.247  1.00 91.45           C  
ATOM   1124  O   ILE C  40       1.774 -11.913  -7.403  1.00 91.45           O  
ATOM   1125  CG1 ILE C  40       2.836 -16.239  -8.088  1.00 91.45           C  
ATOM   1126  CG2 ILE C  40       3.325 -14.158  -9.431  1.00 91.45           C  
ATOM   1127  CD1 ILE C  40       2.502 -17.067  -9.321  1.00 91.45           C  
ATOM   1128  N   HIS C  41       4.030 -11.882  -7.164  1.00 90.56           N  
ATOM   1129  CA  HIS C  41       4.147 -10.449  -7.406  1.00 90.56           C  
ATOM   1130  C   HIS C  41       4.646 -10.167  -8.819  1.00 90.56           C  
ATOM   1131  CB  HIS C  41       5.084  -9.807  -6.381  1.00 90.56           C  
ATOM   1132  O   HIS C  41       4.297  -9.144  -9.413  1.00 90.56           O  
ATOM   1133  CG  HIS C  41       4.607  -9.936  -4.969  1.00 90.56           C  
ATOM   1134  CD2 HIS C  41       3.362 -10.102  -4.463  1.00 90.56           C  
ATOM   1135  ND1 HIS C  41       5.461  -9.896  -3.889  1.00 90.56           N  
ATOM   1136  CE1 HIS C  41       4.760 -10.033  -2.775  1.00 90.56           C  
ATOM   1137  NE2 HIS C  41       3.484 -10.160  -3.096  1.00 90.56           N  
ATOM   1138  N   ASN C  42       5.536 -11.087  -9.270  1.00 90.56           N  
ATOM   1139  CA  ASN C  42       6.185 -10.854 -10.556  1.00 90.56           C  
ATOM   1140  C   ASN C  42       6.088 -12.078 -11.462  1.00 90.56           C  
ATOM   1141  CB  ASN C  42       7.649 -10.458 -10.354  1.00 90.56           C  
ATOM   1142  O   ASN C  42       6.319 -13.205 -11.018  1.00 90.56           O  
ATOM   1143  CG  ASN C  42       7.810  -9.274  -9.421  1.00 90.56           C  
ATOM   1144  ND2 ASN C  42       8.305  -9.531  -8.216  1.00 90.56           N  
ATOM   1145  OD1 ASN C  42       7.492  -8.137  -9.780  1.00 90.56           O  
ATOM   1146  N   ILE C  43       5.840 -11.846 -12.703  1.00 94.61           N  
ATOM   1147  CA  ILE C  43       5.955 -12.844 -13.762  1.00 94.61           C  
ATOM   1148  C   ILE C  43       6.909 -12.341 -14.843  1.00 94.61           C  
ATOM   1149  CB  ILE C  43       4.577 -13.177 -14.376  1.00 94.61           C  
ATOM   1150  O   ILE C  43       6.546 -11.481 -15.649  1.00 94.61           O  
ATOM   1151  CG1 ILE C  43       3.642 -13.755 -13.307  1.00 94.61           C  
ATOM   1152  CG2 ILE C  43       4.730 -14.147 -15.552  1.00 94.61           C  
ATOM   1153  CD1 ILE C  43       2.198 -13.908 -13.765  1.00 94.61           C  
ATOM   1154  N   ALA C  44       8.079 -12.841 -14.819  1.00 96.43           N  
ATOM   1155  CA  ALA C  44       9.069 -12.558 -15.855  1.00 96.43           C  
ATOM   1156  C   ALA C  44       8.958 -13.554 -17.006  1.00 96.43           C  
ATOM   1157  CB  ALA C  44      10.477 -12.584 -15.266  1.00 96.43           C  
ATOM   1158  O   ALA C  44       8.973 -14.768 -16.789  1.00 96.43           O  
ATOM   1159  N   HIS C  45       8.850 -13.057 -18.152  1.00 96.90           N  
ATOM   1160  CA  HIS C  45       8.563 -13.913 -19.297  1.00 96.90           C  
ATOM   1161  C   HIS C  45       9.450 -13.559 -20.486  1.00 96.90           C  
ATOM   1162  CB  HIS C  45       7.089 -13.805 -19.692  1.00 96.90           C  
ATOM   1163  O   HIS C  45       9.478 -12.407 -20.924  1.00 96.90           O  
ATOM   1164  CG  HIS C  45       6.617 -12.397 -19.869  1.00 96.90           C  
ATOM   1165  CD2 HIS C  45       5.963 -11.565 -19.025  1.00 96.90           C  
ATOM   1166  ND1 HIS C  45       6.805 -11.691 -21.038  1.00 96.90           N  
ATOM   1167  CE1 HIS C  45       6.285 -10.482 -20.904  1.00 96.90           C  
ATOM   1168  NE2 HIS C  45       5.768 -10.381 -19.691  1.00 96.90           N  
ATOM   1169  N   GLY C  46      10.170 -14.586 -21.033  1.00 96.39           N  
ATOM   1170  CA  GLY C  46      11.115 -14.404 -22.124  1.00 96.39           C  
ATOM   1171  C   GLY C  46      10.445 -14.292 -23.480  1.00 96.39           C  
ATOM   1172  O   GLY C  46      11.117 -14.107 -24.497  1.00 96.39           O  
ATOM   1173  N   GLY C  47       9.168 -14.321 -23.524  1.00 96.80           N  
ATOM   1174  CA  GLY C  47       8.307 -14.184 -24.687  1.00 96.80           C  
ATOM   1175  C   GLY C  47       6.836 -14.069 -24.331  1.00 96.80           C  
ATOM   1176  O   GLY C  47       6.492 -13.666 -23.218  1.00 96.80           O  
ATOM   1177  N   SER C  48       5.978 -14.199 -25.224  1.00 97.91           N  
ATOM   1178  CA  SER C  48       4.538 -14.092 -25.008  1.00 97.91           C  
ATOM   1179  C   SER C  48       4.011 -15.274 -24.202  1.00 97.91           C  
ATOM   1180  CB  SER C  48       3.800 -14.007 -26.345  1.00 97.91           C  
ATOM   1181  O   SER C  48       4.416 -16.416 -24.427  1.00 97.91           O  
ATOM   1182  OG  SER C  48       4.262 -12.902 -27.104  1.00 97.91           O  
ATOM   1183  N   VAL C  49       3.177 -15.039 -23.302  1.00 97.76           N  
ATOM   1184  CA  VAL C  49       2.651 -16.107 -22.459  1.00 97.76           C  
ATOM   1185  C   VAL C  49       1.193 -15.818 -22.107  1.00 97.76           C  
ATOM   1186  CB  VAL C  49       3.486 -16.277 -21.170  1.00 97.76           C  
ATOM   1187  O   VAL C  49       0.749 -14.670 -22.172  1.00 97.76           O  
ATOM   1188  CG1 VAL C  49       4.922 -16.675 -21.506  1.00 97.76           C  
ATOM   1189  CG2 VAL C  49       3.464 -14.991 -20.347  1.00 97.76           C  
ATOM   1190  N   ASP C  50       0.472 -16.791 -21.744  1.00 97.81           N  
ATOM   1191  CA  ASP C  50      -0.822 -16.718 -21.072  1.00 97.81           C  
ATOM   1192  C   ASP C  50      -0.708 -17.154 -19.613  1.00 97.81           C  
ATOM   1193  CB  ASP C  50      -1.854 -17.581 -21.800  1.00 97.81           C  
ATOM   1194  O   ASP C  50      -0.066 -18.162 -19.309  1.00 97.81           O  
ATOM   1195  CG  ASP C  50      -2.238 -17.025 -23.160  1.00 97.81           C  
ATOM   1196  OD1 ASP C  50      -2.020 -15.820 -23.410  1.00 97.81           O  
ATOM   1197  OD2 ASP C  50      -2.766 -17.799 -23.988  1.00 97.81           O  
ATOM   1198  N   VAL C  51      -1.237 -16.457 -18.798  1.00 98.05           N  
ATOM   1199  CA  VAL C  51      -1.287 -16.793 -17.379  1.00 98.05           C  
ATOM   1200  C   VAL C  51      -2.703 -17.219 -16.998  1.00 98.05           C  
ATOM   1201  CB  VAL C  51      -0.832 -15.608 -16.498  1.00 98.05           C  
ATOM   1202  O   VAL C  51      -3.664 -16.484 -17.235  1.00 98.05           O  
ATOM   1203  CG1 VAL C  51      -0.786 -16.015 -15.026  1.00 98.05           C  
ATOM   1204  CG2 VAL C  51       0.531 -15.095 -16.957  1.00 98.05           C  
ATOM   1205  N   GLU C  52      -2.801 -18.371 -16.383  1.00 97.84           N  
ATOM   1206  CA  GLU C  52      -4.110 -18.907 -16.024  1.00 97.84           C  
ATOM   1207  C   GLU C  52      -4.183 -19.234 -14.535  1.00 97.84           C  
ATOM   1208  CB  GLU C  52      -4.427 -20.154 -16.853  1.00 97.84           C  
ATOM   1209  O   GLU C  52      -3.190 -19.651 -13.936  1.00 97.84           O  
ATOM   1210  CG  GLU C  52      -4.549 -19.886 -18.346  1.00 97.84           C  
ATOM   1211  CD  GLU C  52      -4.688 -21.153 -19.174  1.00 97.84           C  
ATOM   1212  OE1 GLU C  52      -5.827 -21.512 -19.549  1.00 97.84           O  
ATOM   1213  OE2 GLU C  52      -3.648 -21.793 -19.450  1.00 97.84           O  
ATOM   1214  N   LEU C  53      -5.320 -19.024 -14.001  1.00 96.56           N  
ATOM   1215  CA  LEU C  53      -5.668 -19.496 -12.665  1.00 96.56           C  
ATOM   1216  C   LEU C  53      -6.570 -20.723 -12.741  1.00 96.56           C  
ATOM   1217  CB  LEU C  53      -6.358 -18.388 -11.867  1.00 96.56           C  
ATOM   1218  O   LEU C  53      -7.549 -20.734 -13.491  1.00 96.56           O  
ATOM   1219  CG  LEU C  53      -6.604 -18.672 -10.384  1.00 96.56           C  
ATOM   1220  CD1 LEU C  53      -5.278 -18.851  -9.652  1.00 96.56           C  
ATOM   1221  CD2 LEU C  53      -7.423 -17.552  -9.753  1.00 96.56           C  
ATOM   1222  N   LEU C  54      -6.227 -21.724 -11.959  1.00 97.37           N  
ATOM   1223  CA  LEU C  54      -6.935 -22.999 -12.014  1.00 97.37           C  
ATOM   1224  C   LEU C  54      -7.396 -23.425 -10.624  1.00 97.37           C  
ATOM   1225  CB  LEU C  54      -6.042 -24.082 -12.623  1.00 97.37           C  
ATOM   1226  O   LEU C  54      -6.702 -23.182  -9.634  1.00 97.37           O  
ATOM   1227  CG  LEU C  54      -5.210 -23.671 -13.838  1.00 97.37           C  
ATOM   1228  CD1 LEU C  54      -3.806 -24.261 -13.744  1.00 97.37           C  
ATOM   1229  CD2 LEU C  54      -5.894 -24.111 -15.128  1.00 97.37           C  
ATOM   1230  N   THR C  55      -8.532 -24.087 -10.576  1.00 96.23           N  
ATOM   1231  CA  THR C  55      -8.958 -24.756  -9.352  1.00 96.23           C  
ATOM   1232  C   THR C  55      -9.127 -26.255  -9.586  1.00 96.23           C  
ATOM   1233  CB  THR C  55     -10.278 -24.165  -8.822  1.00 96.23           C  
ATOM   1234  O   THR C  55      -9.304 -26.695 -10.724  1.00 96.23           O  
ATOM   1235  CG2 THR C  55     -10.124 -22.683  -8.494  1.00 96.23           C  
ATOM   1236  OG1 THR C  55     -11.297 -24.319  -9.817  1.00 96.23           O  
ATOM   1237  N   SER C  56      -8.983 -26.939  -8.539  1.00 96.50           N  
ATOM   1238  CA  SER C  56      -9.103 -28.392  -8.592  1.00 96.50           C  
ATOM   1239  C   SER C  56     -10.013 -28.913  -7.485  1.00 96.50           C  
ATOM   1240  CB  SER C  56      -7.726 -29.048  -8.483  1.00 96.50           C  
ATOM   1241  O   SER C  56     -10.020 -28.374  -6.376  1.00 96.50           O  
ATOM   1242  OG  SER C  56      -7.841 -30.461  -8.475  1.00 96.50           O  
ATOM   1243  N   SER C  57     -10.806 -29.939  -7.823  1.00 91.69           N  
ATOM   1244  CA  SER C  57     -11.633 -30.599  -6.818  1.00 91.69           C  
ATOM   1245  C   SER C  57     -10.855 -31.690  -6.090  1.00 91.69           C  
ATOM   1246  CB  SER C  57     -12.885 -31.197  -7.462  1.00 91.69           C  
ATOM   1247  O   SER C  57     -11.300 -32.192  -5.056  1.00 91.69           O  
ATOM   1248  OG  SER C  57     -12.536 -32.067  -8.525  1.00 91.69           O  
ATOM   1249  N   ASP C  58      -9.711 -32.044  -6.673  1.00 93.33           N  
ATOM   1250  CA  ASP C  58      -8.842 -33.053  -6.075  1.00 93.33           C  
ATOM   1251  C   ASP C  58      -7.775 -32.408  -5.194  1.00 93.33           C  
ATOM   1252  CB  ASP C  58      -8.182 -33.905  -7.162  1.00 93.33           C  
ATOM   1253  O   ASP C  58      -7.119 -31.449  -5.606  1.00 93.33           O  
ATOM   1254  CG  ASP C  58      -7.426 -35.098  -6.603  1.00 93.33           C  
ATOM   1255  OD1 ASP C  58      -6.359 -34.907  -5.981  1.00 93.33           O  
ATOM   1256  OD2 ASP C  58      -7.901 -36.239  -6.789  1.00 93.33           O  
ATOM   1257  N   ASP C  59      -7.550 -32.933  -4.044  1.00 91.48           N  
ATOM   1258  CA  ASP C  59      -6.645 -32.330  -3.070  1.00 91.48           C  
ATOM   1259  C   ASP C  59      -5.213 -32.817  -3.275  1.00 91.48           C  
ATOM   1260  CB  ASP C  59      -7.108 -32.639  -1.645  1.00 91.48           C  
ATOM   1261  O   ASP C  59      -4.276 -32.271  -2.689  1.00 91.48           O  
ATOM   1262  CG  ASP C  59      -8.417 -31.958  -1.285  1.00 91.48           C  
ATOM   1263  OD1 ASP C  59      -8.778 -30.951  -1.931  1.00 91.48           O  
ATOM   1264  OD2 ASP C  59      -9.091 -32.432  -0.345  1.00 91.48           O  
ATOM   1265  N   THR C  60      -5.018 -33.795  -4.157  1.00 91.33           N  
ATOM   1266  CA  THR C  60      -3.699 -34.411  -4.257  1.00 91.33           C  
ATOM   1267  C   THR C  60      -3.037 -34.057  -5.585  1.00 91.33           C  
ATOM   1268  CB  THR C  60      -3.785 -35.941  -4.114  1.00 91.33           C  
ATOM   1269  O   THR C  60      -1.810 -34.089  -5.701  1.00 91.33           O  
ATOM   1270  CG2 THR C  60      -4.355 -36.336  -2.755  1.00 91.33           C  
ATOM   1271  OG1 THR C  60      -4.631 -36.465  -5.145  1.00 91.33           O  
ATOM   1272  N   GLU C  61      -3.950 -33.858  -6.595  1.00 90.70           N  
ATOM   1273  CA  GLU C  61      -3.430 -33.533  -7.920  1.00 90.70           C  
ATOM   1274  C   GLU C  61      -4.345 -32.552  -8.647  1.00 90.70           C  
ATOM   1275  CB  GLU C  61      -3.253 -34.804  -8.755  1.00 90.70           C  
ATOM   1276  O   GLU C  61      -5.498 -32.362  -8.253  1.00 90.70           O  
ATOM   1277  CG  GLU C  61      -4.556 -35.535  -9.046  1.00 90.70           C  
ATOM   1278  CD  GLU C  61      -4.356 -36.843  -9.795  1.00 90.70           C  
ATOM   1279  OE1 GLU C  61      -5.304 -37.657  -9.858  1.00 90.70           O  
ATOM   1280  OE2 GLU C  61      -3.241 -37.055 -10.322  1.00 90.70           O  
ATOM   1281  N   LEU C  62      -3.753 -31.957  -9.626  1.00 94.57           N  
ATOM   1282  CA  LEU C  62      -4.549 -31.021 -10.412  1.00 94.57           C  
ATOM   1283  C   LEU C  62      -5.495 -31.765 -11.349  1.00 94.57           C  
ATOM   1284  CB  LEU C  62      -3.641 -30.090 -11.218  1.00 94.57           C  
ATOM   1285  O   LEU C  62      -5.048 -32.510 -12.225  1.00 94.57           O  
ATOM   1286  CG  LEU C  62      -4.334 -29.169 -12.223  1.00 94.57           C  
ATOM   1287  CD1 LEU C  62      -5.276 -28.210 -11.502  1.00 94.57           C  
ATOM   1288  CD2 LEU C  62      -3.304 -28.399 -13.043  1.00 94.57           C  
ATOM   1289  N   VAL C  63      -6.737 -31.747 -11.078  1.00 97.01           N  
ATOM   1290  CA  VAL C  63      -7.842 -32.061 -11.977  1.00 97.01           C  
ATOM   1291  C   VAL C  63      -8.610 -30.786 -12.318  1.00 97.01           C  
ATOM   1292  CB  VAL C  63      -8.796 -33.108 -11.359  1.00 97.01           C  
ATOM   1293  O   VAL C  63      -9.366 -30.269 -11.493  1.00 97.01           O  
ATOM   1294  CG1 VAL C  63      -9.928 -33.445 -12.328  1.00 97.01           C  
ATOM   1295  CG2 VAL C  63      -8.025 -34.370 -10.974  1.00 97.01           C  
ATOM   1296  N   GLU C  64      -8.394 -30.301 -13.435  1.00 94.60           N  
ATOM   1297  CA  GLU C  64      -8.884 -28.982 -13.824  1.00 94.60           C  
ATOM   1298  C   GLU C  64     -10.406 -28.911 -13.738  1.00 94.60           C  
ATOM   1299  CB  GLU C  64      -8.420 -28.633 -15.241  1.00 94.60           C  
ATOM   1300  O   GLU C  64     -11.108 -29.508 -14.557  1.00 94.60           O  
ATOM   1301  CG  GLU C  64      -6.923 -28.383 -15.354  1.00 94.60           C  
ATOM   1302  CD  GLU C  64      -6.497 -27.906 -16.733  1.00 94.60           C  
ATOM   1303  OE1 GLU C  64      -5.290 -27.647 -16.940  1.00 94.60           O  
ATOM   1304  OE2 GLU C  64      -7.378 -27.788 -17.614  1.00 94.60           O  
ATOM   1305  N   ASP C  65     -10.891 -28.227 -12.802  1.00 94.38           N  
ATOM   1306  CA  ASP C  65     -12.318 -27.957 -12.664  1.00 94.38           C  
ATOM   1307  C   ASP C  65     -12.689 -26.622 -13.306  1.00 94.38           C  
ATOM   1308  CB  ASP C  65     -12.725 -27.962 -11.189  1.00 94.38           C  
ATOM   1309  O   ASP C  65     -13.575 -26.564 -14.162  1.00 94.38           O  
ATOM   1310  CG  ASP C  65     -12.625 -29.336 -10.550  1.00 94.38           C  
ATOM   1311  OD1 ASP C  65     -12.937 -30.344 -11.220  1.00 94.38           O  
ATOM   1312  OD2 ASP C  65     -12.233 -29.411  -9.366  1.00 94.38           O  
ATOM   1313  N   ALA C  66     -12.058 -25.594 -12.817  1.00 95.63           N  
ATOM   1314  CA  ALA C  66     -12.211 -24.262 -13.396  1.00 95.63           C  
ATOM   1315  C   ALA C  66     -10.865 -23.700 -13.844  1.00 95.63           C  
ATOM   1316  CB  ALA C  66     -12.870 -23.319 -12.392  1.00 95.63           C  
ATOM   1317  O   ALA C  66      -9.843 -23.922 -13.189  1.00 95.63           O  
ATOM   1318  N   ALA C  67     -10.889 -23.031 -14.929  1.00 96.98           N  
ATOM   1319  CA  ALA C  67      -9.696 -22.381 -15.466  1.00 96.98           C  
ATOM   1320  C   ALA C  67     -10.052 -21.067 -16.156  1.00 96.98           C  
ATOM   1321  CB  ALA C  67      -8.974 -23.311 -16.437  1.00 96.98           C  
ATOM   1322  O   ALA C  67     -10.974 -21.018 -16.974  1.00 96.98           O  
ATOM   1323  N   VAL C  68      -9.344 -20.073 -15.739  1.00 97.44           N  
ATOM   1324  CA  VAL C  68      -9.563 -18.769 -16.357  1.00 97.44           C  
ATOM   1325  C   VAL C  68      -8.226 -18.169 -16.785  1.00 97.44           C  
ATOM   1326  CB  VAL C  68     -10.299 -17.804 -15.401  1.00 97.44           C  
ATOM   1327  O   VAL C  68      -7.256 -18.190 -16.023  1.00 97.44           O  
ATOM   1328  CG1 VAL C  68     -10.456 -16.426 -16.040  1.00 97.44           C  
ATOM   1329  CG2 VAL C  68     -11.661 -18.375 -15.012  1.00 97.44           C  
ATOM   1330  N   THR C  69      -8.157 -17.722 -17.980  1.00 97.38           N  
ATOM   1331  CA  THR C  69      -7.001 -16.946 -18.417  1.00 97.38           C  
ATOM   1332  C   THR C  69      -7.034 -15.543 -17.820  1.00 97.38           C  
ATOM   1333  CB  THR C  69      -6.940 -16.852 -19.953  1.00 97.38           C  
ATOM   1334  O   THR C  69      -7.950 -14.765 -18.097  1.00 97.38           O  
ATOM   1335  CG2 THR C  69      -5.744 -16.021 -20.406  1.00 97.38           C  
ATOM   1336  OG1 THR C  69      -6.828 -18.170 -20.503  1.00 97.38           O  
ATOM   1337  N   LEU C  70      -6.016 -15.261 -17.037  1.00 93.24           N  
ATOM   1338  CA  LEU C  70      -5.954 -13.989 -16.325  1.00 93.24           C  
ATOM   1339  C   LEU C  70      -5.488 -12.870 -17.250  1.00 93.24           C  
ATOM   1340  CB  LEU C  70      -5.016 -14.094 -15.119  1.00 93.24           C  
ATOM   1341  O   LEU C  70      -6.065 -11.780 -17.253  1.00 93.24           O  
ATOM   1342  CG  LEU C  70      -5.373 -15.151 -14.073  1.00 93.24           C  
ATOM   1343  CD1 LEU C  70      -4.356 -15.136 -12.937  1.00 93.24           C  
ATOM   1344  CD2 LEU C  70      -6.783 -14.922 -13.539  1.00 93.24           C  
ATOM   1345  N   ASP C  71      -4.419 -13.090 -17.857  1.00 91.65           N  
ATOM   1346  CA  ASP C  71      -3.770 -12.114 -18.726  1.00 91.65           C  
ATOM   1347  C   ASP C  71      -2.930 -12.804 -19.798  1.00 91.65           C  
ATOM   1348  CB  ASP C  71      -2.897 -11.162 -17.906  1.00 91.65           C  
ATOM   1349  O   ASP C  71      -2.548 -13.966 -19.642  1.00 91.65           O  
ATOM   1350  CG  ASP C  71      -2.745  -9.794 -18.548  1.00 91.65           C  
ATOM   1351  OD1 ASP C  71      -3.078  -9.641 -19.743  1.00 91.65           O  
ATOM   1352  OD2 ASP C  71      -2.284  -8.862 -17.854  1.00 91.65           O  
ATOM   1353  N   SER C  72      -2.724 -12.105 -20.833  1.00 95.21           N  
ATOM   1354  CA  SER C  72      -1.808 -12.479 -21.905  1.00 95.21           C  
ATOM   1355  C   SER C  72      -0.771 -11.388 -22.151  1.00 95.21           C  
ATOM   1356  CB  SER C  72      -2.578 -12.762 -23.195  1.00 95.21           C  
ATOM   1357  O   SER C  72      -1.118 -10.212 -22.280  1.00 95.21           O  
ATOM   1358  OG  SER C  72      -3.502 -13.820 -23.007  1.00 95.21           O  
ATOM   1359  N   PHE C  73       0.445 -11.770 -22.088  1.00 93.99           N  
ATOM   1360  CA  PHE C  73       1.520 -10.814 -22.325  1.00 93.99           C  
ATOM   1361  C   PHE C  73       2.221 -11.104 -23.646  1.00 93.99           C  
ATOM   1362  CB  PHE C  73       2.533 -10.846 -21.175  1.00 93.99           C  
ATOM   1363  O   PHE C  73       2.409 -12.266 -24.014  1.00 93.99           O  
ATOM   1364  CG  PHE C  73       1.915 -10.650 -19.817  1.00 93.99           C  
ATOM   1365  CD1 PHE C  73       1.331  -9.438 -19.472  1.00 93.99           C  
ATOM   1366  CD2 PHE C  73       1.920 -11.679 -18.884  1.00 93.99           C  
ATOM   1367  CE1 PHE C  73       0.759  -9.253 -18.215  1.00 93.99           C  
ATOM   1368  CE2 PHE C  73       1.350 -11.503 -17.627  1.00 93.99           C  
ATOM   1369  CZ  PHE C  73       0.771 -10.289 -17.294  1.00 93.99           C  
ATOM   1370  N   THR C  74       2.554 -10.087 -24.363  1.00 94.89           N  
ATOM   1371  CA  THR C  74       3.267 -10.205 -25.630  1.00 94.89           C  
ATOM   1372  C   THR C  74       4.731  -9.808 -25.467  1.00 94.89           C  
ATOM   1373  CB  THR C  74       2.615  -9.335 -26.721  1.00 94.89           C  
ATOM   1374  O   THR C  74       5.050  -8.898 -24.699  1.00 94.89           O  
ATOM   1375  CG2 THR C  74       1.160  -9.735 -26.946  1.00 94.89           C  
ATOM   1376  OG1 THR C  74       2.664  -7.960 -26.320  1.00 94.89           O  
ATOM   1377  N   GLY C  75       5.589 -10.529 -26.113  1.00 95.04           N  
ATOM   1378  CA  GLY C  75       7.010 -10.227 -26.063  1.00 95.04           C  
ATOM   1379  C   GLY C  75       7.634 -10.514 -24.711  1.00 95.04           C  
ATOM   1380  O   GLY C  75       6.995 -11.110 -23.841  1.00 95.04           O  
ATOM   1381  N   GLU C  76       8.924 -10.302 -24.604  1.00 95.33           N  
ATOM   1382  CA  GLU C  76       9.686 -10.487 -23.373  1.00 95.33           C  
ATOM   1383  C   GLU C  76       9.443  -9.341 -22.395  1.00 95.33           C  
ATOM   1384  CB  GLU C  76      11.181 -10.609 -23.679  1.00 95.33           C  
ATOM   1385  O   GLU C  76       9.269  -8.192 -22.808  1.00 95.33           O  
ATOM   1386  CG  GLU C  76      12.046 -10.824 -22.446  1.00 95.33           C  
ATOM   1387  CD  GLU C  76      13.533 -10.876 -22.758  1.00 95.33           C  
ATOM   1388  OE1 GLU C  76      14.309 -11.406 -21.930  1.00 95.33           O  
ATOM   1389  OE2 GLU C  76      13.926 -10.384 -23.839  1.00 95.33           O  
ATOM   1390  N   GLY C  77       9.419  -9.622 -21.172  1.00 92.79           N  
ATOM   1391  CA  GLY C  77       9.240  -8.577 -20.176  1.00 92.79           C  
ATOM   1392  C   GLY C  77       8.837  -9.113 -18.816  1.00 92.79           C  
ATOM   1393  O   GLY C  77       9.205 -10.231 -18.449  1.00 92.79           O  
ATOM   1394  N   ILE C  78       8.294  -8.249 -18.016  1.00 91.14           N  
ATOM   1395  CA  ILE C  78       7.857  -8.604 -16.671  1.00 91.14           C  
ATOM   1396  C   ILE C  78       6.486  -7.991 -16.394  1.00 91.14           C  
ATOM   1397  CB  ILE C  78       8.876  -8.142 -15.605  1.00 91.14           C  
ATOM   1398  O   ILE C  78       6.194  -6.880 -16.843  1.00 91.14           O  
ATOM   1399  CG1 ILE C  78       8.453  -8.630 -14.215  1.00 91.14           C  
ATOM   1400  CG2 ILE C  78       9.027  -6.618 -15.628  1.00 91.14           C  
ATOM   1401  CD1 ILE C  78       9.521  -8.450 -13.144  1.00 91.14           C  
ATOM   1402  N   SER C  79       5.631  -8.693 -15.793  1.00 89.29           N  
ATOM   1403  CA  SER C  79       4.439  -8.173 -15.131  1.00 89.29           C  
ATOM   1404  C   SER C  79       4.646  -8.063 -13.624  1.00 89.29           C  
ATOM   1405  CB  SER C  79       3.231  -9.064 -15.424  1.00 89.29           C  
ATOM   1406  O   SER C  79       4.869  -9.070 -12.948  1.00 89.29           O  
ATOM   1407  OG  SER C  79       2.087  -8.609 -14.722  1.00 89.29           O  
ATOM   1408  N   GLN C  80       4.580  -6.810 -13.040  1.00 78.23           N  
ATOM   1409  CA  GLN C  80       4.824  -6.590 -11.619  1.00 78.23           C  
ATOM   1410  C   GLN C  80       3.552  -6.138 -10.907  1.00 78.23           C  
ATOM   1411  CB  GLN C  80       5.934  -5.558 -11.417  1.00 78.23           C  
ATOM   1412  O   GLN C  80       2.596  -5.701 -11.550  1.00 78.23           O  
ATOM   1413  CG  GLN C  80       7.313  -6.047 -11.839  1.00 78.23           C  
ATOM   1414  CD  GLN C  80       8.412  -5.052 -11.519  1.00 78.23           C  
ATOM   1415  NE2 GLN C  80       9.524  -5.548 -10.985  1.00 78.23           N  
ATOM   1416  OE1 GLN C  80       8.264  -3.847 -11.749  1.00 78.23           O  
ATOM   1417  N   GLY C  81       3.616  -6.097  -9.511  1.00 82.11           N  
ATOM   1418  CA  GLY C  81       2.529  -5.595  -8.687  1.00 82.11           C  
ATOM   1419  C   GLY C  81       1.339  -6.534  -8.631  1.00 82.11           C  
ATOM   1420  O   GLY C  81       0.247  -6.138  -8.218  1.00 82.11           O  
ATOM   1421  N   ASN C  82       1.550  -7.716  -9.059  1.00 84.04           N  
ATOM   1422  CA  ASN C  82       0.486  -8.711  -8.984  1.00 84.04           C  
ATOM   1423  C   ASN C  82       0.223  -9.143  -7.544  1.00 84.04           C  
ATOM   1424  CB  ASN C  82       0.824  -9.926  -9.850  1.00 84.04           C  
ATOM   1425  O   ASN C  82       1.130  -9.121  -6.710  1.00 84.04           O  
ATOM   1426  CG  ASN C  82       1.020  -9.567 -11.309  1.00 84.04           C  
ATOM   1427  ND2 ASN C  82       2.262  -9.632 -11.774  1.00 84.04           N  
ATOM   1428  OD1 ASN C  82       0.064  -9.232 -12.013  1.00 84.04           O  
ATOM   1429  N   GLN C  83      -1.021  -9.444  -7.309  1.00 87.65           N  
ATOM   1430  CA  GLN C  83      -1.454 -10.121  -6.091  1.00 87.65           C  
ATOM   1431  C   GLN C  83      -2.158 -11.436  -6.412  1.00 87.65           C  
ATOM   1432  CB  GLN C  83      -2.377  -9.217  -5.273  1.00 87.65           C  
ATOM   1433  O   GLN C  83      -3.279 -11.673  -5.957  1.00 87.65           O  
ATOM   1434  CG  GLN C  83      -1.682  -7.995  -4.687  1.00 87.65           C  
ATOM   1435  CD  GLN C  83      -2.630  -7.090  -3.924  1.00 87.65           C  
ATOM   1436  NE2 GLN C  83      -2.085  -6.299  -3.006  1.00 87.65           N  
ATOM   1437  OE1 GLN C  83      -3.843  -7.100  -4.158  1.00 87.65           O  
ATOM   1438  N   ILE C  84      -1.499 -12.294  -7.196  1.00 90.81           N  
ATOM   1439  CA  ILE C  84      -2.083 -13.563  -7.616  1.00 90.81           C  
ATOM   1440  C   ILE C  84      -1.814 -14.630  -6.557  1.00 90.81           C  
ATOM   1441  CB  ILE C  84      -1.529 -14.015  -8.985  1.00 90.81           C  
ATOM   1442  O   ILE C  84      -0.658 -14.960  -6.279  1.00 90.81           O  
ATOM   1443  CG1 ILE C  84      -1.780 -12.937 -10.046  1.00 90.81           C  
ATOM   1444  CG2 ILE C  84      -2.149 -15.351  -9.405  1.00 90.81           C  
ATOM   1445  CD1 ILE C  84      -1.014 -13.153 -11.343  1.00 90.81           C  
ATOM   1446  N   GLU C  85      -2.868 -15.168  -6.094  1.00 91.37           N  
ATOM   1447  CA  GLU C  85      -2.767 -16.077  -4.957  1.00 91.37           C  
ATOM   1448  C   GLU C  85      -3.097 -17.510  -5.365  1.00 91.37           C  
ATOM   1449  CB  GLU C  85      -3.693 -15.627  -3.824  1.00 91.37           C  
ATOM   1450  O   GLU C  85      -4.003 -17.739  -6.170  1.00 91.37           O  
ATOM   1451  CG  GLU C  85      -3.344 -14.261  -3.251  1.00 91.37           C  
ATOM   1452  CD  GLU C  85      -4.563 -13.390  -2.991  1.00 91.37           C  
ATOM   1453  OE1 GLU C  85      -4.432 -12.350  -2.307  1.00 91.37           O  
ATOM   1454  OE2 GLU C  85      -5.659 -13.752  -3.474  1.00 91.37           O  
ATOM   1455  N   ALA C  86      -2.365 -18.457  -4.808  1.00 94.50           N  
ATOM   1456  CA  ALA C  86      -2.620 -19.890  -4.926  1.00 94.50           C  
ATOM   1457  C   ALA C  86      -2.228 -20.625  -3.647  1.00 94.50           C  
ATOM   1458  CB  ALA C  86      -1.866 -20.469  -6.121  1.00 94.50           C  
ATOM   1459  O   ALA C  86      -1.258 -20.252  -2.983  1.00 94.50           O  
ATOM   1460  N   SER C  87      -2.972 -21.662  -3.379  1.00 95.38           N  
ATOM   1461  CA  SER C  87      -2.695 -22.398  -2.150  1.00 95.38           C  
ATOM   1462  C   SER C  87      -3.134 -23.854  -2.267  1.00 95.38           C  
ATOM   1463  CB  SER C  87      -3.396 -21.740  -0.960  1.00 95.38           C  
ATOM   1464  O   SER C  87      -4.131 -24.156  -2.927  1.00 95.38           O  
ATOM   1465  OG  SER C  87      -3.356 -22.584   0.177  1.00 95.38           O  
ATOM   1466  N   ASP C  88      -2.410 -24.658  -1.545  1.00 94.86           N  
ATOM   1467  CA  ASP C  88      -2.806 -26.059  -1.440  1.00 94.86           C  
ATOM   1468  C   ASP C  88      -4.125 -26.201  -0.682  1.00 94.86           C  
ATOM   1469  CB  ASP C  88      -1.712 -26.875  -0.749  1.00 94.86           C  
ATOM   1470  O   ASP C  88      -4.944 -27.062  -1.009  1.00 94.86           O  
ATOM   1471  CG  ASP C  88      -2.013 -28.363  -0.717  1.00 94.86           C  
ATOM   1472  OD1 ASP C  88      -2.525 -28.904  -1.721  1.00 94.86           O  
ATOM   1473  OD2 ASP C  88      -1.739 -29.001   0.323  1.00 94.86           O  
ATOM   1474  N   ASN C  89      -4.339 -25.299   0.258  1.00 92.15           N  
ATOM   1475  CA  ASN C  89      -5.546 -25.356   1.076  1.00 92.15           C  
ATOM   1476  C   ASN C  89      -6.790 -25.005   0.265  1.00 92.15           C  
ATOM   1477  CB  ASN C  89      -5.420 -24.424   2.284  1.00 92.15           C  
ATOM   1478  O   ASN C  89      -7.891 -25.462   0.579  1.00 92.15           O  
ATOM   1479  CG  ASN C  89      -4.519 -24.988   3.365  1.00 92.15           C  
ATOM   1480  ND2 ASN C  89      -4.180 -24.160   4.346  1.00 92.15           N  
ATOM   1481  OD1 ASN C  89      -4.130 -26.158   3.318  1.00 92.15           O  
ATOM   1482  N   THR C  90      -6.601 -24.162  -0.730  1.00 92.97           N  
ATOM   1483  CA  THR C  90      -7.745 -23.769  -1.546  1.00 92.97           C  
ATOM   1484  C   THR C  90      -7.723 -24.490  -2.891  1.00 92.97           C  
ATOM   1485  CB  THR C  90      -7.769 -22.247  -1.778  1.00 92.97           C  
ATOM   1486  O   THR C  90      -8.571 -24.239  -3.750  1.00 92.97           O  
ATOM   1487  CG2 THR C  90      -7.827 -21.490  -0.455  1.00 92.97           C  
ATOM   1488  OG1 THR C  90      -6.585 -21.858  -2.486  1.00 92.97           O  
ATOM   1489  N   ASN C  91      -6.748 -25.319  -3.094  1.00 96.01           N  
ATOM   1490  CA  ASN C  91      -6.609 -26.093  -4.323  1.00 96.01           C  
ATOM   1491  C   ASN C  91      -6.568 -25.190  -5.553  1.00 96.01           C  
ATOM   1492  CB  ASN C  91      -7.745 -27.110  -4.448  1.00 96.01           C  
ATOM   1493  O   ASN C  91      -7.284 -25.429  -6.527  1.00 96.01           O  
ATOM   1494  CG  ASN C  91      -7.678 -28.194  -3.390  1.00 96.01           C  
ATOM   1495  ND2 ASN C  91      -8.834 -28.727  -3.013  1.00 96.01           N  
ATOM   1496  OD1 ASN C  91      -6.596 -28.549  -2.916  1.00 96.01           O  
ATOM   1497  N   THR C  92      -5.842 -24.187  -5.445  1.00 95.40           N  
ATOM   1498  CA  THR C  92      -5.647 -23.260  -6.555  1.00 95.40           C  
ATOM   1499  C   THR C  92      -4.226 -23.361  -7.101  1.00 95.40           C  
ATOM   1500  CB  THR C  92      -5.934 -21.809  -6.126  1.00 95.40           C  
ATOM   1501  O   THR C  92      -3.276 -23.562  -6.341  1.00 95.40           O  
ATOM   1502  CG2 THR C  92      -7.422 -21.595  -5.870  1.00 95.40           C  
ATOM   1503  OG1 THR C  92      -5.207 -21.519  -4.926  1.00 95.40           O  
ATOM   1504  N   TYR C  93      -4.102 -23.254  -8.359  1.00 97.24           N  
ATOM   1505  CA  TYR C  93      -2.843 -23.357  -9.089  1.00 97.24           C  
ATOM   1506  C   TYR C  93      -2.694 -22.213 -10.084  1.00 97.24           C  
ATOM   1507  CB  TYR C  93      -2.754 -24.700  -9.820  1.00 97.24           C  
ATOM   1508  O   TYR C  93      -3.668 -21.526 -10.400  1.00 97.24           O  
ATOM   1509  CG  TYR C  93      -2.857 -25.897  -8.906  1.00 97.24           C  
ATOM   1510  CD1 TYR C  93      -1.723 -26.623  -8.547  1.00 97.24           C  
ATOM   1511  CD2 TYR C  93      -4.087 -26.305  -8.401  1.00 97.24           C  
ATOM   1512  CE1 TYR C  93      -1.813 -27.728  -7.707  1.00 97.24           C  
ATOM   1513  CE2 TYR C  93      -4.189 -27.408  -7.560  1.00 97.24           C  
ATOM   1514  OH  TYR C  93      -3.143 -29.205  -6.386  1.00 97.24           O  
ATOM   1515  CZ  TYR C  93      -3.048 -28.112  -7.219  1.00 97.24           C  
ATOM   1516  N   ILE C  94      -1.491 -22.072 -10.620  1.00 97.15           N  
ATOM   1517  CA  ILE C  94      -1.209 -21.101 -11.672  1.00 97.15           C  
ATOM   1518  C   ILE C  94      -0.472 -21.784 -12.822  1.00 97.15           C  
ATOM   1519  CB  ILE C  94      -0.380 -19.912 -11.135  1.00 97.15           C  
ATOM   1520  O   ILE C  94       0.420 -22.605 -12.595  1.00 97.15           O  
ATOM   1521  CG1 ILE C  94      -1.113 -19.230  -9.975  1.00 97.15           C  
ATOM   1522  CG2 ILE C  94      -0.080 -18.913 -12.257  1.00 97.15           C  
ATOM   1523  CD1 ILE C  94      -2.311 -18.394 -10.406  1.00 97.15           C  
ATOM   1524  N   ARG C  95      -0.913 -21.523 -13.981  1.00 98.33           N  
ATOM   1525  CA  ARG C  95      -0.260 -22.031 -15.183  1.00 98.33           C  
ATOM   1526  C   ARG C  95       0.163 -20.888 -16.101  1.00 98.33           C  
ATOM   1527  CB  ARG C  95      -1.186 -22.990 -15.934  1.00 98.33           C  
ATOM   1528  O   ARG C  95      -0.640 -20.007 -16.413  1.00 98.33           O  
ATOM   1529  CG  ARG C  95      -0.557 -23.614 -17.169  1.00 98.33           C  
ATOM   1530  CD  ARG C  95      -1.513 -24.572 -17.866  1.00 98.33           C  
ATOM   1531  NE  ARG C  95      -2.155 -25.477 -16.918  1.00 98.33           N  
ATOM   1532  NH1 ARG C  95      -3.474 -26.528 -18.497  1.00 98.33           N  
ATOM   1533  NH2 ARG C  95      -3.592 -27.158 -16.296  1.00 98.33           N  
ATOM   1534  CZ  ARG C  95      -3.072 -26.386 -17.239  1.00 98.33           C  
ATOM   1535  N   ILE C  96       1.363 -20.847 -16.442  1.00 98.42           N  
ATOM   1536  CA  ILE C  96       1.889 -19.885 -17.405  1.00 98.42           C  
ATOM   1537  C   ILE C  96       2.304 -20.609 -18.684  1.00 98.42           C  
ATOM   1538  CB  ILE C  96       3.084 -19.098 -16.823  1.00 98.42           C  
ATOM   1539  O   ILE C  96       3.270 -21.375 -18.685  1.00 98.42           O  
ATOM   1540  CG1 ILE C  96       2.724 -18.517 -15.451  1.00 98.42           C  
ATOM   1541  CG2 ILE C  96       3.525 -17.993 -17.787  1.00 98.42           C  
ATOM   1542  CD1 ILE C  96       3.881 -17.818 -14.751  1.00 98.42           C  
ATOM   1543  N   THR C  97       1.603 -20.413 -19.755  1.00 98.68           N  
ATOM   1544  CA  THR C  97       1.803 -21.129 -21.010  1.00 98.68           C  
ATOM   1545  C   THR C  97       2.530 -20.250 -22.024  1.00 98.68           C  
ATOM   1546  CB  THR C  97       0.462 -21.600 -21.604  1.00 98.68           C  
ATOM   1547  O   THR C  97       2.145 -19.100 -22.246  1.00 98.68           O  
ATOM   1548  CG2 THR C  97       0.677 -22.376 -22.900  1.00 98.68           C  
ATOM   1549  OG1 THR C  97      -0.201 -22.448 -20.658  1.00 98.68           O  
ATOM   1550  N   ASN C  98       3.548 -20.813 -22.620  1.00 98.74           N  
ATOM   1551  CA  ASN C  98       4.275 -20.149 -23.696  1.00 98.74           C  
ATOM   1552  C   ASN C  98       3.437 -20.062 -24.968  1.00 98.74           C  
ATOM   1553  CB  ASN C  98       5.595 -20.871 -23.977  1.00 98.74           C  
ATOM   1554  O   ASN C  98       2.922 -21.073 -25.448  1.00 98.74           O  
ATOM   1555  CG  ASN C  98       6.380 -20.233 -25.107  1.00 98.74           C  
ATOM   1556  ND2 ASN C  98       7.447 -20.897 -25.535  1.00 98.74           N  
ATOM   1557  OD1 ASN C  98       6.031 -19.153 -25.589  1.00 98.74           O  
ATOM   1558  N   THR C  99       3.340 -18.829 -25.498  1.00 98.46           N  
ATOM   1559  CA  THR C  99       2.625 -18.619 -26.751  1.00 98.46           C  
ATOM   1560  C   THR C  99       3.489 -17.848 -27.745  1.00 98.46           C  
ATOM   1561  CB  THR C  99       1.303 -17.862 -26.521  1.00 98.46           C  
ATOM   1562  O   THR C  99       2.970 -17.114 -28.589  1.00 98.46           O  
ATOM   1563  CG2 THR C  99       0.353 -18.669 -25.643  1.00 98.46           C  
ATOM   1564  OG1 THR C  99       1.582 -16.611 -25.880  1.00 98.46           O  
ATOM   1565  N   SER C 100       4.782 -17.852 -27.621  1.00 97.44           N  
ATOM   1566  CA  SER C 100       5.726 -16.976 -28.308  1.00 97.44           C  
ATOM   1567  C   SER C 100       6.108 -17.537 -29.673  1.00 97.44           C  
ATOM   1568  CB  SER C 100       6.983 -16.773 -27.461  1.00 97.44           C  
ATOM   1569  O   SER C 100       6.691 -16.831 -30.499  1.00 97.44           O  
ATOM   1570  OG  SER C 100       7.588 -18.017 -27.152  1.00 97.44           O  
ATOM   1571  N   GLY C 101       5.822 -18.813 -30.047  1.00 96.75           N  
ATOM   1572  CA  GLY C 101       6.259 -19.439 -31.284  1.00 96.75           C  
ATOM   1573  C   GLY C 101       7.588 -20.157 -31.152  1.00 96.75           C  
ATOM   1574  O   GLY C 101       7.899 -21.051 -31.943  1.00 96.75           O  
ATOM   1575  N   GLY C 102       8.520 -19.737 -30.149  1.00 97.80           N  
ATOM   1576  CA  GLY C 102       9.776 -20.373 -29.785  1.00 97.80           C  
ATOM   1577  C   GLY C 102       9.901 -20.636 -28.296  1.00 97.80           C  
ATOM   1578  O   GLY C 102       9.028 -20.250 -27.516  1.00 97.80           O  
ATOM   1579  N   ALA C 103      10.963 -21.357 -27.915  1.00 98.09           N  
ATOM   1580  CA  ALA C 103      11.196 -21.663 -26.506  1.00 98.09           C  
ATOM   1581  C   ALA C 103      11.591 -20.409 -25.731  1.00 98.09           C  
ATOM   1582  CB  ALA C 103      12.275 -22.734 -26.365  1.00 98.09           C  
ATOM   1583  O   ALA C 103      12.317 -19.556 -26.247  1.00 98.09           O  
ATOM   1584  N   ILE C 104      11.115 -20.262 -24.536  1.00 98.07           N  
ATOM   1585  CA  ILE C 104      11.413 -19.113 -23.687  1.00 98.07           C  
ATOM   1586  C   ILE C 104      11.683 -19.582 -22.260  1.00 98.07           C  
ATOM   1587  CB  ILE C 104      10.260 -18.085 -23.705  1.00 98.07           C  
ATOM   1588  O   ILE C 104      11.372 -20.721 -21.904  1.00 98.07           O  
ATOM   1589  CG1 ILE C 104       8.982 -18.704 -23.127  1.00 98.07           C  
ATOM   1590  CG2 ILE C 104      10.022 -17.564 -25.125  1.00 98.07           C  
ATOM   1591  CD1 ILE C 104       7.861 -17.703 -22.890  1.00 98.07           C  
ATOM   1592  N   ASP C 105      12.256 -18.669 -21.477  1.00 97.92           N  
ATOM   1593  CA  ASP C 105      12.340 -18.856 -20.032  1.00 97.92           C  
ATOM   1594  C   ASP C 105      11.212 -18.118 -19.316  1.00 97.92           C  
ATOM   1595  CB  ASP C 105      13.696 -18.380 -19.507  1.00 97.92           C  
ATOM   1596  O   ASP C 105      10.813 -17.028 -19.733  1.00 97.92           O  
ATOM   1597  CG  ASP C 105      14.857 -19.210 -20.025  1.00 97.92           C  
ATOM   1598  OD1 ASP C 105      14.630 -20.337 -20.516  1.00 97.92           O  
ATOM   1599  OD2 ASP C 105      16.010 -18.735 -19.938  1.00 97.92           O  
ATOM   1600  N   ILE C 106      10.741 -18.681 -18.248  1.00 97.73           N  
ATOM   1601  CA  ILE C 106       9.721 -18.072 -17.401  1.00 97.73           C  
ATOM   1602  C   ILE C 106      10.168 -18.117 -15.942  1.00 97.73           C  
ATOM   1603  CB  ILE C 106       8.355 -18.775 -17.566  1.00 97.73           C  
ATOM   1604  O   ILE C 106      10.646 -19.149 -15.465  1.00 97.73           O  
ATOM   1605  CG1 ILE C 106       7.900 -18.721 -19.029  1.00 97.73           C  
ATOM   1606  CG2 ILE C 106       7.308 -18.144 -16.643  1.00 97.73           C  
ATOM   1607  CD1 ILE C 106       6.708 -19.616 -19.340  1.00 97.73           C  
ATOM   1608  N   ILE C 107      10.029 -17.046 -15.247  1.00 96.21           N  
ATOM   1609  CA  ILE C 107      10.332 -16.987 -13.821  1.00 96.21           C  
ATOM   1610  C   ILE C 107       9.213 -16.253 -13.086  1.00 96.21           C  
ATOM   1611  CB  ILE C 107      11.689 -16.295 -13.560  1.00 96.21           C  
ATOM   1612  O   ILE C 107       8.817 -15.155 -13.483  1.00 96.21           O  
ATOM   1613  CG1 ILE C 107      12.792 -16.947 -14.402  1.00 96.21           C  
ATOM   1614  CG2 ILE C 107      12.040 -16.339 -12.070  1.00 96.21           C  
ATOM   1615  CD1 ILE C 107      14.124 -16.211 -14.355  1.00 96.21           C  
ATOM   1616  N   ALA C 108       8.702 -16.773 -12.097  1.00 94.74           N  
ATOM   1617  CA  ALA C 108       7.720 -16.142 -11.219  1.00 94.74           C  
ATOM   1618  C   ALA C 108       8.257 -16.019  -9.795  1.00 94.74           C  
ATOM   1619  CB  ALA C 108       6.415 -16.934 -11.225  1.00 94.74           C  
ATOM   1620  O   ALA C 108       8.822 -16.971  -9.253  1.00 94.74           O  
ATOM   1621  N   THR C 109       8.136 -14.871  -9.265  1.00 93.31           N  
ATOM   1622  CA  THR C 109       8.577 -14.647  -7.893  1.00 93.31           C  
ATOM   1623  C   THR C 109       7.467 -14.003  -7.066  1.00 93.31           C  
ATOM   1624  CB  THR C 109       9.834 -13.759  -7.848  1.00 93.31           C  
ATOM   1625  O   THR C 109       6.543 -13.402  -7.619  1.00 93.31           O  
ATOM   1626  CG2 THR C 109      10.977 -14.383  -8.642  1.00 93.31           C  
ATOM   1627  OG1 THR C 109       9.525 -12.475  -8.405  1.00 93.31           O  
ATOM   1628  N   GLY C 110       7.537 -14.123  -5.794  1.00 89.86           N  
ATOM   1629  CA  GLY C 110       6.618 -13.570  -4.812  1.00 89.86           C  
ATOM   1630  C   GLY C 110       6.940 -13.991  -3.390  1.00 89.86           C  
ATOM   1631  O   GLY C 110       8.110 -14.067  -3.010  1.00 89.86           O  
ATOM   1632  N   ARG C 111       5.904 -14.114  -2.612  1.00 90.03           N  
ATOM   1633  CA  ARG C 111       6.097 -14.481  -1.213  1.00 90.03           C  
ATOM   1634  C   ARG C 111       5.337 -15.759  -0.873  1.00 90.03           C  
ATOM   1635  CB  ARG C 111       5.650 -13.345  -0.291  1.00 90.03           C  
ATOM   1636  O   ARG C 111       4.300 -16.049  -1.473  1.00 90.03           O  
ATOM   1637  CG  ARG C 111       6.499 -12.088  -0.407  1.00 90.03           C  
ATOM   1638  CD  ARG C 111       7.767 -12.186   0.430  1.00 90.03           C  
ATOM   1639  NE  ARG C 111       8.472 -10.909   0.491  1.00 90.03           N  
ATOM   1640  NH1 ARG C 111      10.575 -11.821   0.204  1.00 90.03           N  
ATOM   1641  NH2 ARG C 111      10.327  -9.555   0.451  1.00 90.03           N  
ATOM   1642  CZ  ARG C 111       9.790 -10.765   0.382  1.00 90.03           C  
ATOM   1643  N   GLU C 112       5.940 -16.503  -0.016  1.00 89.20           N  
ATOM   1644  CA  GLU C 112       5.179 -17.555   0.652  1.00 89.20           C  
ATOM   1645  C   GLU C 112       4.383 -16.998   1.829  1.00 89.20           C  
ATOM   1646  CB  GLU C 112       6.109 -18.673   1.128  1.00 89.20           C  
ATOM   1647  O   GLU C 112       4.833 -16.071   2.506  1.00 89.20           O  
ATOM   1648  CG  GLU C 112       6.831 -19.395  -0.000  1.00 89.20           C  
ATOM   1649  CD  GLU C 112       7.636 -20.595   0.473  1.00 89.20           C  
ATOM   1650  OE1 GLU C 112       8.427 -21.148  -0.325  1.00 89.20           O  
ATOM   1651  OE2 GLU C 112       7.473 -20.986   1.650  1.00 89.20           O  
ATOM   1652  N   VAL C 113       3.280 -17.586   2.038  1.00 84.61           N  
ATOM   1653  CA  VAL C 113       2.425 -17.159   3.141  1.00 84.61           C  
ATOM   1654  C   VAL C 113       2.225 -18.316   4.117  1.00 84.61           C  
ATOM   1655  CB  VAL C 113       1.058 -16.646   2.635  1.00 84.61           C  
ATOM   1656  O   VAL C 113       1.732 -19.380   3.736  1.00 84.61           O  
ATOM   1657  CG1 VAL C 113       0.181 -16.204   3.805  1.00 84.61           C  
ATOM   1658  CG2 VAL C 113       1.253 -15.499   1.645  1.00 84.61           C  
ATOM   1659  N   SER C 114       2.693 -18.148   5.372  1.00 84.64           N  
ATOM   1660  CA  SER C 114       2.433 -19.146   6.404  1.00 84.64           C  
ATOM   1661  C   SER C 114       0.944 -19.239   6.720  1.00 84.64           C  
ATOM   1662  CB  SER C 114       3.214 -18.817   7.677  1.00 84.64           C  
ATOM   1663  O   SER C 114       0.254 -18.220   6.788  1.00 84.64           O  
ATOM   1664  OG  SER C 114       3.012 -19.815   8.663  1.00 84.64           O  
ATOM   1665  N   GLN C 115       0.478 -20.463   6.668  1.00 79.44           N  
ATOM   1666  CA  GLN C 115      -0.942 -20.648   6.949  1.00 79.44           C  
ATOM   1667  C   GLN C 115      -1.149 -21.537   8.172  1.00 79.44           C  
ATOM   1668  CB  GLN C 115      -1.657 -21.246   5.737  1.00 79.44           C  
ATOM   1669  O   GLN C 115      -0.288 -22.353   8.506  1.00 79.44           O  
ATOM   1670  CG  GLN C 115      -1.529 -20.408   4.472  1.00 79.44           C  
ATOM   1671  CD  GLN C 115      -2.274 -21.006   3.294  1.00 79.44           C  
ATOM   1672  NE2 GLN C 115      -1.564 -21.225   2.192  1.00 79.44           N  
ATOM   1673  OE1 GLN C 115      -3.478 -21.271   3.373  1.00 79.44           O  
TER    1674      GLN C 115                                                      
ATOM   1675  N   MET D   1       4.631 -24.188  18.346  1.00 42.82           N  
ATOM   1676  CA  MET D   1       4.604 -22.750  18.599  1.00 42.82           C  
ATOM   1677  C   MET D   1       3.170 -22.235  18.657  1.00 42.82           C  
ATOM   1678  CB  MET D   1       5.387 -21.999  17.521  1.00 42.82           C  
ATOM   1679  O   MET D   1       2.374 -22.498  17.753  1.00 42.82           O  
ATOM   1680  CG  MET D   1       6.570 -21.211  18.060  1.00 42.82           C  
ATOM   1681  SD  MET D   1       7.321 -20.116  16.793  1.00 42.82           S  
ATOM   1682  CE  MET D   1       9.026 -20.735  16.805  1.00 42.82           C  
ATOM   1683  N   THR D   2       2.811 -21.846  19.741  1.00 58.60           N  
ATOM   1684  CA  THR D   2       1.430 -21.425  19.948  1.00 58.60           C  
ATOM   1685  C   THR D   2       1.133 -20.145  19.171  1.00 58.60           C  
ATOM   1686  CB  THR D   2       1.131 -21.203  21.442  1.00 58.60           C  
ATOM   1687  O   THR D   2       1.998 -19.276  19.042  1.00 58.60           O  
ATOM   1688  CG2 THR D   2       0.805 -22.519  22.139  1.00 58.60           C  
ATOM   1689  OG1 THR D   2       2.276 -20.613  22.070  1.00 58.60           O  
ATOM   1690  N   ASP D   3       0.169 -20.153  18.402  1.00 65.59           N  
ATOM   1691  CA  ASP D   3      -0.352 -19.020  17.644  1.00 65.59           C  
ATOM   1692  C   ASP D   3      -0.944 -17.963  18.575  1.00 65.59           C  
ATOM   1693  CB  ASP D   3      -1.407 -19.486  16.639  1.00 65.59           C  
ATOM   1694  O   ASP D   3      -1.612 -18.297  19.556  1.00 65.59           O  
ATOM   1695  CG  ASP D   3      -0.822 -20.308  15.504  1.00 65.59           C  
ATOM   1696  OD1 ASP D   3       0.420 -20.395  15.391  1.00 65.59           O  
ATOM   1697  OD2 ASP D   3      -1.609 -20.870  14.713  1.00 65.59           O  
ATOM   1698  N   THR D   4      -0.348 -16.752  18.595  1.00 72.81           N  
ATOM   1699  CA  THR D   4      -0.910 -15.609  19.306  1.00 72.81           C  
ATOM   1700  C   THR D   4      -1.725 -14.731  18.361  1.00 72.81           C  
ATOM   1701  CB  THR D   4       0.195 -14.767  19.970  1.00 72.81           C  
ATOM   1702  O   THR D   4      -1.317 -14.489  17.223  1.00 72.81           O  
ATOM   1703  CG2 THR D   4      -0.400 -13.610  20.766  1.00 72.81           C  
ATOM   1704  OG1 THR D   4       0.956 -15.599  20.853  1.00 72.81           O  
ATOM   1705  N   ILE D   5      -2.895 -14.421  18.814  1.00 72.94           N  
ATOM   1706  CA  ILE D   5      -3.706 -13.443  18.096  1.00 72.94           C  
ATOM   1707  C   ILE D   5      -3.383 -12.037  18.598  1.00 72.94           C  
ATOM   1708  CB  ILE D   5      -5.215 -13.735  18.255  1.00 72.94           C  
ATOM   1709  O   ILE D   5      -3.350 -11.795  19.807  1.00 72.94           O  
ATOM   1710  CG1 ILE D   5      -5.557 -15.109  17.668  1.00 72.94           C  
ATOM   1711  CG2 ILE D   5      -6.050 -12.634  17.595  1.00 72.94           C  
ATOM   1712  CD1 ILE D   5      -6.984 -15.562  17.944  1.00 72.94           C  
ATOM   1713  N   VAL D   6      -3.017 -11.179  17.665  1.00 75.03           N  
ATOM   1714  CA  VAL D   6      -2.704  -9.795  18.004  1.00 75.03           C  
ATOM   1715  C   VAL D   6      -3.667  -8.856  17.282  1.00 75.03           C  
ATOM   1716  CB  VAL D   6      -1.243  -9.439  17.645  1.00 75.03           C  
ATOM   1717  O   VAL D   6      -3.980  -9.060  16.107  1.00 75.03           O  
ATOM   1718  CG1 VAL D   6      -0.945  -7.979  17.983  1.00 75.03           C  
ATOM   1719  CG2 VAL D   6      -0.274 -10.368  18.374  1.00 75.03           C  
ATOM   1720  N   ASN D   7      -4.186  -7.894  18.051  1.00 73.82           N  
ATOM   1721  CA  ASN D   7      -4.917  -6.767  17.482  1.00 73.82           C  
ATOM   1722  C   ASN D   7      -4.036  -5.525  17.373  1.00 73.82           C  
ATOM   1723  CB  ASN D   7      -6.165  -6.462  18.312  1.00 73.82           C  
ATOM   1724  O   ASN D   7      -3.447  -5.088  18.364  1.00 73.82           O  
ATOM   1725  CG  ASN D   7      -7.115  -5.511  17.611  1.00 73.82           C  
ATOM   1726  ND2 ASN D   7      -8.404  -5.825  17.650  1.00 73.82           N  
ATOM   1727  OD1 ASN D   7      -6.693  -4.503  17.038  1.00 73.82           O  
ATOM   1728  N   VAL D   8      -3.876  -5.076  16.149  1.00 69.31           N  
ATOM   1729  CA  VAL D   8      -3.086  -3.864  15.955  1.00 69.31           C  
ATOM   1730  C   VAL D   8      -3.969  -2.634  16.154  1.00 69.31           C  
ATOM   1731  CB  VAL D   8      -2.434  -3.831  14.555  1.00 69.31           C  
ATOM   1732  O   VAL D   8      -5.017  -2.505  15.518  1.00 69.31           O  
ATOM   1733  CG1 VAL D   8      -1.640  -2.540  14.360  1.00 69.31           C  
ATOM   1734  CG2 VAL D   8      -1.535  -5.050  14.356  1.00 69.31           C  
ATOM   1735  N   GLN D   9      -3.500  -1.823  17.010  1.00 75.01           N  
ATOM   1736  CA  GLN D   9      -4.245  -0.601  17.295  1.00 75.01           C  
ATOM   1737  C   GLN D   9      -3.733   0.564  16.454  1.00 75.01           C  
ATOM   1738  CB  GLN D   9      -4.157  -0.254  18.782  1.00 75.01           C  
ATOM   1739  O   GLN D   9      -2.546   0.626  16.127  1.00 75.01           O  
ATOM   1740  CG  GLN D   9      -5.082   0.880  19.204  1.00 75.01           C  
ATOM   1741  CD  GLN D   9      -4.962   1.218  20.678  1.00 75.01           C  
ATOM   1742  NE2 GLN D   9      -5.641   2.279  21.100  1.00 75.01           N  
ATOM   1743  OE1 GLN D   9      -4.265   0.531  21.431  1.00 75.01           O  
ATOM   1744  N   GLY D  10      -4.645   1.366  16.050  1.00 76.42           N  
ATOM   1745  CA  GLY D  10      -4.358   2.631  15.393  1.00 76.42           C  
ATOM   1746  C   GLY D  10      -5.104   3.803  16.002  1.00 76.42           C  
ATOM   1747  O   GLY D  10      -5.921   3.623  16.907  1.00 76.42           O  
ATOM   1748  N   SER D  11      -4.650   4.935  15.703  1.00 84.77           N  
ATOM   1749  CA  SER D  11      -5.302   6.157  16.165  1.00 84.77           C  
ATOM   1750  C   SER D  11      -5.501   7.144  15.020  1.00 84.77           C  
ATOM   1751  CB  SER D  11      -4.484   6.813  17.278  1.00 84.77           C  
ATOM   1752  O   SER D  11      -4.561   7.446  14.282  1.00 84.77           O  
ATOM   1753  OG  SER D  11      -5.169   7.935  17.810  1.00 84.77           O  
ATOM   1754  N   PHE D  12      -6.730   7.549  14.941  1.00 87.61           N  
ATOM   1755  CA  PHE D  12      -7.029   8.529  13.904  1.00 87.61           C  
ATOM   1756  C   PHE D  12      -6.679   9.936  14.373  1.00 87.61           C  
ATOM   1757  CB  PHE D  12      -8.508   8.460  13.508  1.00 87.61           C  
ATOM   1758  O   PHE D  12      -6.636  10.203  15.576  1.00 87.61           O  
ATOM   1759  CG  PHE D  12      -8.839   7.310  12.596  1.00 87.61           C  
ATOM   1760  CD1 PHE D  12      -8.017   6.999  11.520  1.00 87.61           C  
ATOM   1761  CD2 PHE D  12      -9.972   6.538  12.816  1.00 87.61           C  
ATOM   1762  CE1 PHE D  12      -8.321   5.934  10.675  1.00 87.61           C  
ATOM   1763  CE2 PHE D  12     -10.283   5.473  11.976  1.00 87.61           C  
ATOM   1764  CZ  PHE D  12      -9.456   5.173  10.905  1.00 87.61           C  
ATOM   1765  N   PHE D  13      -6.410  10.705  13.491  1.00 91.58           N  
ATOM   1766  CA  PHE D  13      -6.198  12.140  13.636  1.00 91.58           C  
ATOM   1767  C   PHE D  13      -7.165  12.922  12.754  1.00 91.58           C  
ATOM   1768  CB  PHE D  13      -4.753  12.510  13.287  1.00 91.58           C  
ATOM   1769  O   PHE D  13      -7.527  12.468  11.667  1.00 91.58           O  
ATOM   1770  CG  PHE D  13      -4.559  13.967  12.967  1.00 91.58           C  
ATOM   1771  CD1 PHE D  13      -4.558  14.410  11.650  1.00 91.58           C  
ATOM   1772  CD2 PHE D  13      -4.379  14.896  13.985  1.00 91.58           C  
ATOM   1773  CE1 PHE D  13      -4.379  15.759  11.351  1.00 91.58           C  
ATOM   1774  CE2 PHE D  13      -4.199  16.245  13.694  1.00 91.58           C  
ATOM   1775  CZ  PHE D  13      -4.199  16.674  12.376  1.00 91.58           C  
ATOM   1776  N   SER D  14      -7.648  14.048  13.333  1.00 93.47           N  
ATOM   1777  CA  SER D  14      -8.375  15.002  12.502  1.00 93.47           C  
ATOM   1778  C   SER D  14      -8.091  16.438  12.930  1.00 93.47           C  
ATOM   1779  CB  SER D  14      -9.879  14.731  12.564  1.00 93.47           C  
ATOM   1780  O   SER D  14      -7.884  16.708  14.115  1.00 93.47           O  
ATOM   1781  OG  SER D  14     -10.613  15.878  12.172  1.00 93.47           O  
ATOM   1782  N   ALA D  15      -7.963  17.305  12.068  1.00 96.19           N  
ATOM   1783  CA  ALA D  15      -7.927  18.756  12.228  1.00 96.19           C  
ATOM   1784  C   ALA D  15      -8.889  19.439  11.260  1.00 96.19           C  
ATOM   1785  CB  ALA D  15      -6.508  19.279  12.022  1.00 96.19           C  
ATOM   1786  O   ALA D  15      -8.967  19.067  10.086  1.00 96.19           O  
ATOM   1787  N   SER D  16      -9.675  20.364  11.871  1.00 95.91           N  
ATOM   1788  CA  SER D  16     -10.662  21.005  11.009  1.00 95.91           C  
ATOM   1789  C   SER D  16     -10.863  22.468  11.390  1.00 95.91           C  
ATOM   1790  CB  SER D  16     -11.998  20.264  11.079  1.00 95.91           C  
ATOM   1791  O   SER D  16     -10.531  22.875  12.506  1.00 95.91           O  
ATOM   1792  OG  SER D  16     -12.544  20.333  12.385  1.00 95.91           O  
ATOM   1793  N   ALA D  17     -11.286  23.289  10.507  1.00 96.62           N  
ATOM   1794  CA  ALA D  17     -11.691  24.678  10.711  1.00 96.62           C  
ATOM   1795  C   ALA D  17     -12.897  25.031   9.846  1.00 96.62           C  
ATOM   1796  CB  ALA D  17     -10.528  25.620  10.408  1.00 96.62           C  
ATOM   1797  O   ALA D  17     -12.950  24.671   8.667  1.00 96.62           O  
ATOM   1798  N   SER D  18     -13.861  25.671  10.483  1.00 97.01           N  
ATOM   1799  CA  SER D  18     -15.068  26.116   9.794  1.00 97.01           C  
ATOM   1800  C   SER D  18     -15.020  27.613   9.507  1.00 97.01           C  
ATOM   1801  CB  SER D  18     -16.310  25.787  10.623  1.00 97.01           C  
ATOM   1802  O   SER D  18     -14.527  28.392  10.325  1.00 97.01           O  
ATOM   1803  OG  SER D  18     -17.481  26.272   9.988  1.00 97.01           O  
ATOM   1804  N   GLY D  19     -15.467  27.990   8.303  1.00 97.35           N  
ATOM   1805  CA  GLY D  19     -15.553  29.396   7.941  1.00 97.35           C  
ATOM   1806  C   GLY D  19     -14.197  30.070   7.844  1.00 97.35           C  
ATOM   1807  O   GLY D  19     -14.027  31.203   8.300  1.00 97.35           O  
ATOM   1808  N   VAL D  20     -13.162  29.331   7.350  1.00 98.27           N  
ATOM   1809  CA  VAL D  20     -11.836  29.909   7.158  1.00 98.27           C  
ATOM   1810  C   VAL D  20     -11.900  31.011   6.102  1.00 98.27           C  
ATOM   1811  CB  VAL D  20     -10.803  28.837   6.747  1.00 98.27           C  
ATOM   1812  O   VAL D  20     -12.143  30.737   4.925  1.00 98.27           O  
ATOM   1813  CG1 VAL D  20      -9.413  29.454   6.600  1.00 98.27           C  
ATOM   1814  CG2 VAL D  20     -10.780  27.700   7.767  1.00 98.27           C  
ATOM   1815  N   ALA D  21     -11.649  32.257   6.551  1.00 98.66           N  
ATOM   1816  CA  ALA D  21     -11.733  33.405   5.651  1.00 98.66           C  
ATOM   1817  C   ALA D  21     -10.653  33.339   4.575  1.00 98.66           C  
ATOM   1818  CB  ALA D  21     -11.618  34.708   6.438  1.00 98.66           C  
ATOM   1819  O   ALA D  21      -9.603  32.724   4.778  1.00 98.66           O  
ATOM   1820  N   ASP D  22     -10.880  33.893   3.493  1.00 98.28           N  
ATOM   1821  CA  ASP D  22      -9.879  33.988   2.436  1.00 98.28           C  
ATOM   1822  C   ASP D  22      -8.541  34.474   2.988  1.00 98.28           C  
ATOM   1823  CB  ASP D  22     -10.360  34.923   1.324  1.00 98.28           C  
ATOM   1824  O   ASP D  22      -8.502  35.354   3.851  1.00 98.28           O  
ATOM   1825  CG  ASP D  22      -9.481  34.875   0.087  1.00 98.28           C  
ATOM   1826  OD1 ASP D  22      -9.205  33.767  -0.422  1.00 98.28           O  
ATOM   1827  OD2 ASP D  22      -9.058  35.954  -0.382  1.00 98.28           O  
ATOM   1828  N   THR D  23      -7.503  33.859   2.694  1.00 98.29           N  
ATOM   1829  CA  THR D  23      -6.122  34.183   3.033  1.00 98.29           C  
ATOM   1830  C   THR D  23      -5.789  33.716   4.447  1.00 98.29           C  
ATOM   1831  CB  THR D  23      -5.857  35.695   2.913  1.00 98.29           C  
ATOM   1832  O   THR D  23      -4.645  33.834   4.892  1.00 98.29           O  
ATOM   1833  CG2 THR D  23      -6.220  36.209   1.524  1.00 98.29           C  
ATOM   1834  OG1 THR D  23      -6.644  36.391   3.889  1.00 98.29           O  
ATOM   1835  N   GLU D  24      -6.866  33.248   5.186  1.00 98.63           N  
ATOM   1836  CA  GLU D  24      -6.595  32.645   6.487  1.00 98.63           C  
ATOM   1837  C   GLU D  24      -6.323  31.149   6.357  1.00 98.63           C  
ATOM   1838  CB  GLU D  24      -7.764  32.886   7.446  1.00 98.63           C  
ATOM   1839  O   GLU D  24      -6.489  30.574   5.279  1.00 98.63           O  
ATOM   1840  CG  GLU D  24      -8.044  34.357   7.717  1.00 98.63           C  
ATOM   1841  CD  GLU D  24      -6.938  35.043   8.503  1.00 98.63           C  
ATOM   1842  OE1 GLU D  24      -6.702  36.254   8.288  1.00 98.63           O  
ATOM   1843  OE2 GLU D  24      -6.302  34.364   9.339  1.00 98.63           O  
ATOM   1844  N   SER D  25      -5.910  30.518   7.417  1.00 98.67           N  
ATOM   1845  CA  SER D  25      -5.420  29.154   7.250  1.00 98.67           C  
ATOM   1846  C   SER D  25      -5.829  28.272   8.425  1.00 98.67           C  
ATOM   1847  CB  SER D  25      -3.898  29.145   7.101  1.00 98.67           C  
ATOM   1848  O   SER D  25      -6.208  28.776   9.484  1.00 98.67           O  
ATOM   1849  OG  SER D  25      -3.487  30.048   6.089  1.00 98.67           O  
ATOM   1850  N   LEU D  26      -5.891  27.081   8.255  1.00 98.21           N  
ATOM   1851  CA  LEU D  26      -5.815  26.034   9.268  1.00 98.21           C  
ATOM   1852  C   LEU D  26      -4.371  25.593   9.485  1.00 98.21           C  
ATOM   1853  CB  LEU D  26      -6.672  24.833   8.863  1.00 98.21           C  
ATOM   1854  O   LEU D  26      -3.744  25.037   8.580  1.00 98.21           O  
ATOM   1855  CG  LEU D  26      -6.533  23.579   9.727  1.00 98.21           C  
ATOM   1856  CD1 LEU D  26      -6.977  23.869  11.157  1.00 98.21           C  
ATOM   1857  CD2 LEU D  26      -7.341  22.428   9.135  1.00 98.21           C  
ATOM   1858  N   LEU D  27      -3.816  25.868  10.629  1.00 98.45           N  
ATOM   1859  CA  LEU D  27      -2.496  25.368  10.999  1.00 98.45           C  
ATOM   1860  C   LEU D  27      -2.606  24.042  11.744  1.00 98.45           C  
ATOM   1861  CB  LEU D  27      -1.757  26.393  11.863  1.00 98.45           C  
ATOM   1862  O   LEU D  27      -3.286  23.956  12.770  1.00 98.45           O  
ATOM   1863  CG  LEU D  27      -0.357  25.997  12.334  1.00 98.45           C  
ATOM   1864  CD1 LEU D  27       0.597  25.910  11.148  1.00 98.45           C  
ATOM   1865  CD2 LEU D  27       0.160  26.991  13.369  1.00 98.45           C  
ATOM   1866  N   ILE D  28      -1.972  23.087  11.270  1.00 97.49           N  
ATOM   1867  CA  ILE D  28      -1.956  21.786  11.930  1.00 97.49           C  
ATOM   1868  C   ILE D  28      -0.656  21.620  12.714  1.00 97.49           C  
ATOM   1869  CB  ILE D  28      -2.119  20.634  10.913  1.00 97.49           C  
ATOM   1870  O   ILE D  28       0.407  21.406  12.127  1.00 97.49           O  
ATOM   1871  CG1 ILE D  28      -3.458  20.757  10.177  1.00 97.49           C  
ATOM   1872  CG2 ILE D  28      -1.999  19.276  11.611  1.00 97.49           C  
ATOM   1873  CD1 ILE D  28      -3.629  19.767   9.033  1.00 97.49           C  
ATOM   1874  N   ASP D  29      -0.716  21.709  13.965  1.00 96.27           N  
ATOM   1875  CA  ASP D  29       0.369  21.519  14.924  1.00 96.27           C  
ATOM   1876  C   ASP D  29       0.339  20.112  15.516  1.00 96.27           C  
ATOM   1877  CB  ASP D  29       0.285  22.561  16.041  1.00 96.27           C  
ATOM   1878  O   ASP D  29      -0.551  19.782  16.303  1.00 96.27           O  
ATOM   1879  CG  ASP D  29       1.489  22.537  16.966  1.00 96.27           C  
ATOM   1880  OD1 ASP D  29       2.264  21.557  16.933  1.00 96.27           O  
ATOM   1881  OD2 ASP D  29       1.664  23.505  17.737  1.00 96.27           O  
ATOM   1882  N   PRO D  30       1.297  19.315  15.205  1.00 93.51           N  
ATOM   1883  CA  PRO D  30       1.263  17.925  15.666  1.00 93.51           C  
ATOM   1884  C   PRO D  30       1.255  17.808  17.188  1.00 93.51           C  
ATOM   1885  CB  PRO D  30       2.544  17.327  15.079  1.00 93.51           C  
ATOM   1886  O   PRO D  30       0.920  16.751  17.728  1.00 93.51           O  
ATOM   1887  CG  PRO D  30       2.967  18.294  14.020  1.00 93.51           C  
ATOM   1888  CD  PRO D  30       2.400  19.644  14.354  1.00 93.51           C  
ATOM   1889  N   GLN D  31       1.666  18.825  17.864  1.00 92.76           N  
ATOM   1890  CA  GLN D  31       1.636  18.816  19.323  1.00 92.76           C  
ATOM   1891  C   GLN D  31       0.209  18.664  19.843  1.00 92.76           C  
ATOM   1892  CB  GLN D  31       2.265  20.094  19.881  1.00 92.76           C  
ATOM   1893  O   GLN D  31       0.001  18.280  20.996  1.00 92.76           O  
ATOM   1894  CG  GLN D  31       3.776  20.161  19.710  1.00 92.76           C  
ATOM   1895  CD  GLN D  31       4.381  21.413  20.318  1.00 92.76           C  
ATOM   1896  NE2 GLN D  31       5.356  21.995  19.629  1.00 92.76           N  
ATOM   1897  OE1 GLN D  31       3.973  21.853  21.397  1.00 92.76           O  
ATOM   1898  N   ASP D  32      -0.763  19.034  19.008  1.00 91.75           N  
ATOM   1899  CA  ASP D  32      -2.166  18.949  19.403  1.00 91.75           C  
ATOM   1900  C   ASP D  32      -2.684  17.517  19.285  1.00 91.75           C  
ATOM   1901  CB  ASP D  32      -3.021  19.889  18.551  1.00 91.75           C  
ATOM   1902  O   ASP D  32      -3.787  17.211  19.744  1.00 91.75           O  
ATOM   1903  CG  ASP D  32      -2.716  21.356  18.798  1.00 91.75           C  
ATOM   1904  OD1 ASP D  32      -2.228  21.701  19.896  1.00 91.75           O  
ATOM   1905  OD2 ASP D  32      -2.967  22.175  17.888  1.00 91.75           O  
ATOM   1906  N   ALA D  33      -1.877  16.668  18.661  1.00 89.89           N  
ATOM   1907  CA  ALA D  33      -2.248  15.260  18.541  1.00 89.89           C  
ATOM   1908  C   ALA D  33      -1.810  14.471  19.772  1.00 89.89           C  
ATOM   1909  CB  ALA D  33      -1.637  14.655  17.280  1.00 89.89           C  
ATOM   1910  O   ALA D  33      -0.904  14.891  20.496  1.00 89.89           O  
ATOM   1911  N   LYS D  34      -2.326  13.350  20.048  1.00 88.09           N  
ATOM   1912  CA  LYS D  34      -2.055  12.528  21.224  1.00 88.09           C  
ATOM   1913  C   LYS D  34      -0.575  12.169  21.315  1.00 88.09           C  
ATOM   1914  CB  LYS D  34      -2.902  11.254  21.195  1.00 88.09           C  
ATOM   1915  O   LYS D  34       0.028  12.267  22.386  1.00 88.09           O  
ATOM   1916  CG  LYS D  34      -2.672  10.331  22.382  1.00 88.09           C  
ATOM   1917  CD  LYS D  34      -3.551   9.089  22.302  1.00 88.09           C  
ATOM   1918  CE  LYS D  34      -3.264   8.125  23.446  1.00 88.09           C  
ATOM   1919  NZ  LYS D  34      -4.116   6.901  23.366  1.00 88.09           N  
ATOM   1920  N   PHE D  35      -0.010  11.816  20.172  1.00 88.26           N  
ATOM   1921  CA  PHE D  35       1.359  11.315  20.208  1.00 88.26           C  
ATOM   1922  C   PHE D  35       2.326  12.340  19.628  1.00 88.26           C  
ATOM   1923  CB  PHE D  35       1.469   9.995  19.439  1.00 88.26           C  
ATOM   1924  O   PHE D  35       3.533  12.098  19.568  1.00 88.26           O  
ATOM   1925  CG  PHE D  35       0.627   8.887  20.012  1.00 88.26           C  
ATOM   1926  CD1 PHE D  35       0.879   8.391  21.285  1.00 88.26           C  
ATOM   1927  CD2 PHE D  35      -0.416   8.341  19.276  1.00 88.26           C  
ATOM   1928  CE1 PHE D  35       0.101   7.365  21.818  1.00 88.26           C  
ATOM   1929  CE2 PHE D  35      -1.198   7.315  19.801  1.00 88.26           C  
ATOM   1930  CZ  PHE D  35      -0.937   6.828  21.072  1.00 88.26           C  
ATOM   1931  N   GLY D  36       1.783  13.511  19.150  1.00 92.68           N  
ATOM   1932  CA  GLY D  36       2.621  14.565  18.601  1.00 92.68           C  
ATOM   1933  C   GLY D  36       3.155  14.244  17.217  1.00 92.68           C  
ATOM   1934  O   GLY D  36       4.156  14.817  16.784  1.00 92.68           O  
ATOM   1935  N   ALA D  37       2.667  13.254  16.587  1.00 93.42           N  
ATOM   1936  CA  ALA D  37       3.085  12.834  15.252  1.00 93.42           C  
ATOM   1937  C   ALA D  37       1.893  12.355  14.429  1.00 93.42           C  
ATOM   1938  CB  ALA D  37       4.140  11.735  15.345  1.00 93.42           C  
ATOM   1939  O   ALA D  37       1.123  11.502  14.878  1.00 93.42           O  
ATOM   1940  N   ILE D  38       1.850  12.818  13.260  1.00 91.97           N  
ATOM   1941  CA  ILE D  38       0.677  12.512  12.448  1.00 91.97           C  
ATOM   1942  C   ILE D  38       1.101  12.265  11.001  1.00 91.97           C  
ATOM   1943  CB  ILE D  38      -0.368  13.649  12.513  1.00 91.97           C  
ATOM   1944  O   ILE D  38       2.132  12.774  10.555  1.00 91.97           O  
ATOM   1945  CG1 ILE D  38       0.254  14.973  12.055  1.00 91.97           C  
ATOM   1946  CG2 ILE D  38      -0.942  13.774  13.927  1.00 91.97           C  
ATOM   1947  CD1 ILE D  38      -0.761  15.998  11.570  1.00 91.97           C  
ATOM   1948  N   GLU D  39       0.387  11.488  10.296  1.00 91.73           N  
ATOM   1949  CA  GLU D  39       0.412  11.343   8.844  1.00 91.73           C  
ATOM   1950  C   GLU D  39      -0.944  11.683   8.232  1.00 91.73           C  
ATOM   1951  CB  GLU D  39       0.825   9.922   8.452  1.00 91.73           C  
ATOM   1952  O   GLU D  39      -1.939  11.006   8.499  1.00 91.73           O  
ATOM   1953  CG  GLU D  39       0.985   9.720   6.952  1.00 91.73           C  
ATOM   1954  CD  GLU D  39       1.438   8.317   6.581  1.00 91.73           C  
ATOM   1955  OE1 GLU D  39       0.573   7.443   6.344  1.00 91.73           O  
ATOM   1956  OE2 GLU D  39       2.667   8.089   6.527  1.00 91.73           O  
ATOM   1957  N   ILE D  40      -0.967  12.630   7.361  1.00 91.75           N  
ATOM   1958  CA  ILE D  40      -2.210  13.073   6.739  1.00 91.75           C  
ATOM   1959  C   ILE D  40      -2.460  12.276   5.461  1.00 91.75           C  
ATOM   1960  CB  ILE D  40      -2.179  14.586   6.429  1.00 91.75           C  
ATOM   1961  O   ILE D  40      -1.608  12.235   4.570  1.00 91.75           O  
ATOM   1962  CG1 ILE D  40      -2.169  15.398   7.729  1.00 91.75           C  
ATOM   1963  CG2 ILE D  40      -3.367  14.981   5.546  1.00 91.75           C  
ATOM   1964  CD1 ILE D  40      -2.097  16.904   7.519  1.00 91.75           C  
ATOM   1965  N   HIS D  41      -3.663  11.691   5.390  1.00 90.86           N  
ATOM   1966  CA  HIS D  41      -4.061  10.923   4.215  1.00 90.86           C  
ATOM   1967  C   HIS D  41      -5.008  11.725   3.328  1.00 90.86           C  
ATOM   1968  CB  HIS D  41      -4.721   9.608   4.634  1.00 90.86           C  
ATOM   1969  O   HIS D  41      -5.014  11.556   2.107  1.00 90.86           O  
ATOM   1970  CG  HIS D  41      -3.821   8.708   5.418  1.00 90.86           C  
ATOM   1971  CD2 HIS D  41      -2.472   8.607   5.448  1.00 90.86           C  
ATOM   1972  ND1 HIS D  41      -4.299   7.765   6.303  1.00 90.86           N  
ATOM   1973  CE1 HIS D  41      -3.278   7.122   6.845  1.00 90.86           C  
ATOM   1974  NE2 HIS D  41      -2.158   7.613   6.343  1.00 90.86           N  
ATOM   1975  N   ASN D  42      -5.850  12.536   4.004  1.00 90.87           N  
ATOM   1976  CA  ASN D  42      -6.884  13.262   3.274  1.00 90.87           C  
ATOM   1977  C   ASN D  42      -6.881  14.747   3.626  1.00 90.87           C  
ATOM   1978  CB  ASN D  42      -8.262  12.655   3.549  1.00 90.87           C  
ATOM   1979  O   ASN D  42      -6.796  15.111   4.800  1.00 90.87           O  
ATOM   1980  CG  ASN D  42      -8.320  11.173   3.234  1.00 90.87           C  
ATOM   1981  ND2 ASN D  42      -8.376  10.348   4.273  1.00 90.87           N  
ATOM   1982  OD1 ASN D  42      -8.314  10.773   2.067  1.00 90.87           O  
ATOM   1983  N   ILE D  43      -7.038  15.567   2.648  1.00 95.72           N  
ATOM   1984  CA  ILE D  43      -7.322  16.990   2.800  1.00 95.72           C  
ATOM   1985  C   ILE D  43      -8.625  17.335   2.082  1.00 95.72           C  
ATOM   1986  CB  ILE D  43      -6.165  17.859   2.259  1.00 95.72           C  
ATOM   1987  O   ILE D  43      -8.656  17.432   0.853  1.00 95.72           O  
ATOM   1988  CG1 ILE D  43      -4.874  17.572   3.035  1.00 95.72           C  
ATOM   1989  CG2 ILE D  43      -6.527  19.345   2.329  1.00 95.72           C  
ATOM   1990  CD1 ILE D  43      -3.634  18.217   2.433  1.00 95.72           C  
ATOM   1991  N   ALA D  44      -9.671  17.465   2.826  1.00 96.42           N  
ATOM   1992  CA  ALA D  44     -10.963  17.913   2.313  1.00 96.42           C  
ATOM   1993  C   ALA D  44     -11.070  19.435   2.351  1.00 96.42           C  
ATOM   1994  CB  ALA D  44     -12.101  17.283   3.113  1.00 96.42           C  
ATOM   1995  O   ALA D  44     -10.849  20.053   3.396  1.00 96.42           O  
ATOM   1996  N   HIS D  45     -11.377  20.002   1.267  1.00 97.54           N  
ATOM   1997  CA  HIS D  45     -11.331  21.455   1.146  1.00 97.54           C  
ATOM   1998  C   HIS D  45     -12.581  21.991   0.457  1.00 97.54           C  
ATOM   1999  CB  HIS D  45     -10.081  21.890   0.378  1.00 97.54           C  
ATOM   2000  O   HIS D  45     -12.905  21.580  -0.660  1.00 97.54           O  
ATOM   2001  CG  HIS D  45      -9.905  21.185  -0.929  1.00 97.54           C  
ATOM   2002  CD2 HIS D  45      -9.161  20.105  -1.264  1.00 97.54           C  
ATOM   2003  ND1 HIS D  45     -10.543  21.587  -2.083  1.00 97.54           N  
ATOM   2004  CE1 HIS D  45     -10.197  20.782  -3.074  1.00 97.54           C  
ATOM   2005  NE2 HIS D  45      -9.359  19.874  -2.603  1.00 97.54           N  
ATOM   2006  N   GLY D  46     -13.294  22.941   1.157  1.00 97.29           N  
ATOM   2007  CA  GLY D  46     -14.543  23.506   0.670  1.00 97.29           C  
ATOM   2008  C   GLY D  46     -14.344  24.547  -0.415  1.00 97.29           C  
ATOM   2009  O   GLY D  46     -15.314  25.097  -0.940  1.00 97.29           O  
ATOM   2010  N   GLY D  47     -13.163  24.785  -0.817  1.00 97.23           N  
ATOM   2011  CA  GLY D  47     -12.726  25.694  -1.865  1.00 97.23           C  
ATOM   2012  C   GLY D  47     -11.250  25.564  -2.191  1.00 97.23           C  
ATOM   2013  O   GLY D  47     -10.643  24.520  -1.940  1.00 97.23           O  
ATOM   2014  N   SER D  48     -10.692  26.430  -2.879  1.00 98.11           N  
ATOM   2015  CA  SER D  48      -9.289  26.399  -3.278  1.00 98.11           C  
ATOM   2016  C   SER D  48      -8.369  26.638  -2.086  1.00 98.11           C  
ATOM   2017  CB  SER D  48      -9.016  27.444  -4.361  1.00 98.11           C  
ATOM   2018  O   SER D  48      -8.653  27.486  -1.236  1.00 98.11           O  
ATOM   2019  OG  SER D  48      -9.844  27.226  -5.491  1.00 98.11           O  
ATOM   2020  N   VAL D  49      -7.340  25.948  -2.012  1.00 97.99           N  
ATOM   2021  CA  VAL D  49      -6.425  26.083  -0.884  1.00 97.99           C  
ATOM   2022  C   VAL D  49      -4.990  25.849  -1.352  1.00 97.99           C  
ATOM   2023  CB  VAL D  49      -6.780  25.104   0.257  1.00 97.99           C  
ATOM   2024  O   VAL D  49      -4.763  25.216  -2.386  1.00 97.99           O  
ATOM   2025  CG1 VAL D  49      -8.173  25.402   0.810  1.00 97.99           C  
ATOM   2026  CG2 VAL D  49      -6.695  23.660  -0.234  1.00 97.99           C  
ATOM   2027  N   ASP D  50      -4.060  26.313  -0.629  1.00 97.74           N  
ATOM   2028  CA  ASP D  50      -2.648  25.947  -0.685  1.00 97.74           C  
ATOM   2029  C   ASP D  50      -2.246  25.121   0.534  1.00 97.74           C  
ATOM   2030  CB  ASP D  50      -1.772  27.198  -0.785  1.00 97.74           C  
ATOM   2031  O   ASP D  50      -2.610  25.454   1.664  1.00 97.74           O  
ATOM   2032  CG  ASP D  50      -1.903  27.909  -2.121  1.00 97.74           C  
ATOM   2033  OD1 ASP D  50      -2.353  27.281  -3.104  1.00 97.74           O  
ATOM   2034  OD2 ASP D  50      -1.550  29.106  -2.192  1.00 97.74           O  
ATOM   2035  N   VAL D  51      -1.593  24.137   0.330  1.00 97.99           N  
ATOM   2036  CA  VAL D  51      -1.064  23.298   1.400  1.00 97.99           C  
ATOM   2037  C   VAL D  51       0.448  23.488   1.506  1.00 97.99           C  
ATOM   2038  CB  VAL D  51      -1.398  21.807   1.171  1.00 97.99           C  
ATOM   2039  O   VAL D  51       1.171  23.324   0.521  1.00 97.99           O  
ATOM   2040  CG1 VAL D  51      -0.929  20.960   2.352  1.00 97.99           C  
ATOM   2041  CG2 VAL D  51      -2.898  21.626   0.941  1.00 97.99           C  
ATOM   2042  N   GLU D  52       0.871  23.803   2.699  1.00 97.48           N  
ATOM   2043  CA  GLU D  52       2.291  24.066   2.909  1.00 97.48           C  
ATOM   2044  C   GLU D  52       2.860  23.176   4.011  1.00 97.48           C  
ATOM   2045  CB  GLU D  52       2.520  25.540   3.252  1.00 97.48           C  
ATOM   2046  O   GLU D  52       2.168  22.862   4.981  1.00 97.48           O  
ATOM   2047  CG  GLU D  52       2.147  26.498   2.130  1.00 97.48           C  
ATOM   2048  CD  GLU D  52       2.213  27.960   2.542  1.00 97.48           C  
ATOM   2049  OE1 GLU D  52       3.209  28.640   2.207  1.00 97.48           O  
ATOM   2050  OE2 GLU D  52       1.262  28.429   3.206  1.00 97.48           O  
ATOM   2051  N   LEU D  53       4.062  22.793   3.809  1.00 96.00           N  
ATOM   2052  CA  LEU D  53       4.869  22.150   4.841  1.00 96.00           C  
ATOM   2053  C   LEU D  53       5.873  23.132   5.436  1.00 96.00           C  
ATOM   2054  CB  LEU D  53       5.604  20.936   4.268  1.00 96.00           C  
ATOM   2055  O   LEU D  53       6.568  23.838   4.702  1.00 96.00           O  
ATOM   2056  CG  LEU D  53       6.344  20.054   5.274  1.00 96.00           C  
ATOM   2057  CD1 LEU D  53       5.359  19.435   6.261  1.00 96.00           C  
ATOM   2058  CD2 LEU D  53       7.138  18.970   4.554  1.00 96.00           C  
ATOM   2059  N   LEU D  54       5.915  23.151   6.747  1.00 96.56           N  
ATOM   2060  CA  LEU D  54       6.749  24.123   7.447  1.00 96.56           C  
ATOM   2061  C   LEU D  54       7.672  23.429   8.443  1.00 96.56           C  
ATOM   2062  CB  LEU D  54       5.879  25.153   8.172  1.00 96.56           C  
ATOM   2063  O   LEU D  54       7.290  22.432   9.060  1.00 96.56           O  
ATOM   2064  CG  LEU D  54       4.671  25.683   7.399  1.00 96.56           C  
ATOM   2065  CD1 LEU D  54       3.439  25.716   8.299  1.00 96.56           C  
ATOM   2066  CD2 LEU D  54       4.963  27.069   6.833  1.00 96.56           C  
ATOM   2067  N   THR D  55       8.836  23.982   8.611  1.00 95.39           N  
ATOM   2068  CA  THR D  55       9.714  23.563   9.699  1.00 95.39           C  
ATOM   2069  C   THR D  55      10.019  24.734  10.628  1.00 95.39           C  
ATOM   2070  CB  THR D  55      11.031  22.976   9.159  1.00 95.39           C  
ATOM   2071  O   THR D  55       9.907  25.895  10.230  1.00 95.39           O  
ATOM   2072  CG2 THR D  55      10.771  21.747   8.293  1.00 95.39           C  
ATOM   2073  OG1 THR D  55      11.703  23.967   8.373  1.00 95.39           O  
ATOM   2074  N   SER D  56      10.319  24.379  11.812  1.00 95.64           N  
ATOM   2075  CA  SER D  56      10.623  25.381  12.828  1.00 95.64           C  
ATOM   2076  C   SER D  56      11.892  25.024  13.594  1.00 95.64           C  
ATOM   2077  CB  SER D  56       9.453  25.529  13.803  1.00 95.64           C  
ATOM   2078  O   SER D  56      12.159  23.848  13.849  1.00 95.64           O  
ATOM   2079  OG  SER D  56       9.766  26.458  14.827  1.00 95.64           O  
ATOM   2080  N   SER D  57      12.682  26.069  13.912  1.00 91.19           N  
ATOM   2081  CA  SER D  57      13.864  25.867  14.744  1.00 91.19           C  
ATOM   2082  C   SER D  57      13.510  25.914  16.227  1.00 91.19           C  
ATOM   2083  CB  SER D  57      14.927  26.920  14.431  1.00 91.19           C  
ATOM   2084  O   SER D  57      14.317  25.526  17.075  1.00 91.19           O  
ATOM   2085  OG  SER D  57      14.394  28.227  14.565  1.00 91.19           O  
ATOM   2086  N   ASP D  58      12.331  26.425  16.499  1.00 93.05           N  
ATOM   2087  CA  ASP D  58      11.844  26.505  17.873  1.00 93.05           C  
ATOM   2088  C   ASP D  58      11.018  25.272  18.235  1.00 93.05           C  
ATOM   2089  CB  ASP D  58      11.013  27.773  18.076  1.00 93.05           C  
ATOM   2090  O   ASP D  58      10.133  24.867  17.478  1.00 93.05           O  
ATOM   2091  CG  ASP D  58      10.648  28.017  19.529  1.00 93.05           C  
ATOM   2092  OD1 ASP D  58       9.873  27.223  20.105  1.00 93.05           O  
ATOM   2093  OD2 ASP D  58      11.136  29.014  20.103  1.00 93.05           O  
ATOM   2094  N   ASP D  59      11.230  24.724  19.365  1.00 91.04           N  
ATOM   2095  CA  ASP D  59      10.592  23.474  19.764  1.00 91.04           C  
ATOM   2096  C   ASP D  59       9.253  23.735  20.449  1.00 91.04           C  
ATOM   2097  CB  ASP D  59      11.510  22.674  20.691  1.00 91.04           C  
ATOM   2098  O   ASP D  59       8.475  22.806  20.678  1.00 91.04           O  
ATOM   2099  CG  ASP D  59      12.751  22.150  19.989  1.00 91.04           C  
ATOM   2100  OD1 ASP D  59      12.746  22.037  18.744  1.00 91.04           O  
ATOM   2101  OD2 ASP D  59      13.741  21.844  20.688  1.00 91.04           O  
ATOM   2102  N   THR D  60       8.943  25.004  20.736  1.00 90.84           N  
ATOM   2103  CA  THR D  60       7.762  25.283  21.545  1.00 90.84           C  
ATOM   2104  C   THR D  60       6.681  25.962  20.709  1.00 90.84           C  
ATOM   2105  CB  THR D  60       8.110  26.169  22.756  1.00 90.84           C  
ATOM   2106  O   THR D  60       5.497  25.898  21.045  1.00 90.84           O  
ATOM   2107  CG2 THR D  60       9.110  25.476  23.675  1.00 90.84           C  
ATOM   2108  OG1 THR D  60       8.679  27.400  22.291  1.00 90.84           O  
ATOM   2109  N   GLU D  61       7.209  26.692  19.671  1.00 90.19           N  
ATOM   2110  CA  GLU D  61       6.267  27.403  18.811  1.00 90.19           C  
ATOM   2111  C   GLU D  61       6.756  27.436  17.366  1.00 90.19           C  
ATOM   2112  CB  GLU D  61       6.041  28.828  19.323  1.00 90.19           C  
ATOM   2113  O   GLU D  61       7.932  27.180  17.097  1.00 90.19           O  
ATOM   2114  CG  GLU D  61       7.288  29.699  19.288  1.00 90.19           C  
ATOM   2115  CD  GLU D  61       7.071  31.082  19.882  1.00 90.19           C  
ATOM   2116  OE1 GLU D  61       8.068  31.788  20.155  1.00 90.19           O  
ATOM   2117  OE2 GLU D  61       5.895  31.461  20.077  1.00 90.19           O  
ATOM   2118  N   LEU D  62       5.812  27.706  16.529  1.00 94.01           N  
ATOM   2119  CA  LEU D  62       6.177  27.791  15.119  1.00 94.01           C  
ATOM   2120  C   LEU D  62       6.888  29.106  14.820  1.00 94.01           C  
ATOM   2121  CB  LEU D  62       4.934  27.656  14.235  1.00 94.01           C  
ATOM   2122  O   LEU D  62       6.311  30.182  14.993  1.00 94.01           O  
ATOM   2123  CG  LEU D  62       5.140  27.886  12.737  1.00 94.01           C  
ATOM   2124  CD1 LEU D  62       6.097  26.844  12.167  1.00 94.01           C  
ATOM   2125  CD2 LEU D  62       3.805  27.851  12.002  1.00 94.01           C  
ATOM   2126  N   VAL D  63       8.137  29.057  14.579  1.00 96.68           N  
ATOM   2127  CA  VAL D  63       8.950  30.082  13.933  1.00 96.68           C  
ATOM   2128  C   VAL D  63       9.372  29.609  12.545  1.00 96.68           C  
ATOM   2129  CB  VAL D  63      10.195  30.435  14.778  1.00 96.68           C  
ATOM   2130  O   VAL D  63      10.241  28.744  12.414  1.00 96.68           O  
ATOM   2131  CG1 VAL D  63      11.020  31.524  14.095  1.00 96.68           C  
ATOM   2132  CG2 VAL D  63       9.780  30.874  16.181  1.00 96.68           C  
ATOM   2133  N   GLU D  64       8.763  30.118  11.579  1.00 94.27           N  
ATOM   2134  CA  GLU D  64       8.908  29.619  10.215  1.00 94.27           C  
ATOM   2135  C   GLU D  64      10.353  29.726   9.738  1.00 94.27           C  
ATOM   2136  CB  GLU D  64       7.982  30.380   9.262  1.00 94.27           C  
ATOM   2137  O   GLU D  64      10.831  30.819   9.428  1.00 94.27           O  
ATOM   2138  CG  GLU D  64       6.504  30.085   9.475  1.00 94.27           C  
ATOM   2139  CD  GLU D  64       5.606  30.741   8.438  1.00 94.27           C  
ATOM   2140  OE1 GLU D  64       4.368  30.575   8.516  1.00 94.27           O  
ATOM   2141  OE2 GLU D  64       6.146  31.425   7.540  1.00 94.27           O  
ATOM   2142  N   ASP D  65      11.002  28.678   9.653  1.00 93.45           N  
ATOM   2143  CA  ASP D  65      12.350  28.600   9.097  1.00 93.45           C  
ATOM   2144  C   ASP D  65      12.312  28.265   7.608  1.00 93.45           C  
ATOM   2145  CB  ASP D  65      13.180  27.557   9.849  1.00 93.45           C  
ATOM   2146  O   ASP D  65      12.882  28.989   6.789  1.00 93.45           O  
ATOM   2147  CG  ASP D  65      13.460  27.949  11.290  1.00 93.45           C  
ATOM   2148  OD1 ASP D  65      13.717  29.142  11.559  1.00 93.45           O  
ATOM   2149  OD2 ASP D  65      13.426  27.055  12.163  1.00 93.45           O  
ATOM   2150  N   ALA D  66      11.716  27.133   7.323  1.00 94.39           N  
ATOM   2151  CA  ALA D  66      11.488  26.719   5.941  1.00 94.39           C  
ATOM   2152  C   ALA D  66      10.002  26.497   5.673  1.00 94.39           C  
ATOM   2153  CB  ALA D  66      12.277  25.449   5.629  1.00 94.39           C  
ATOM   2154  O   ALA D  66       9.275  26.006   6.540  1.00 94.39           O  
ATOM   2155  N   ALA D  67       9.613  26.872   4.543  1.00 96.01           N  
ATOM   2156  CA  ALA D  67       8.231  26.682   4.110  1.00 96.01           C  
ATOM   2157  C   ALA D  67       8.160  26.392   2.614  1.00 96.01           C  
ATOM   2158  CB  ALA D  67       7.393  27.911   4.451  1.00 96.01           C  
ATOM   2159  O   ALA D  67       8.770  27.100   1.808  1.00 96.01           O  
ATOM   2160  N   VAL D  68       7.486  25.341   2.339  1.00 96.89           N  
ATOM   2161  CA  VAL D  68       7.314  24.981   0.935  1.00 96.89           C  
ATOM   2162  C   VAL D  68       5.837  24.724   0.645  1.00 96.89           C  
ATOM   2163  CB  VAL D  68       8.155  23.741   0.560  1.00 96.89           C  
ATOM   2164  O   VAL D  68       5.160  24.030   1.408  1.00 96.89           O  
ATOM   2165  CG1 VAL D  68       7.903  23.337  -0.892  1.00 96.89           C  
ATOM   2166  CG2 VAL D  68       9.640  24.013   0.792  1.00 96.89           C  
ATOM   2167  N   THR D  69       5.344  25.307  -0.363  1.00 96.75           N  
ATOM   2168  CA  THR D  69       4.009  24.972  -0.845  1.00 96.75           C  
ATOM   2169  C   THR D  69       4.014  23.621  -1.555  1.00 96.75           C  
ATOM   2170  CB  THR D  69       3.471  26.054  -1.799  1.00 96.75           C  
ATOM   2171  O   THR D  69       4.675  23.456  -2.582  1.00 96.75           O  
ATOM   2172  CG2 THR D  69       2.082  25.691  -2.315  1.00 96.75           C  
ATOM   2173  OG1 THR D  69       3.398  27.304  -1.101  1.00 96.75           O  
ATOM   2174  N   LEU D  70       3.265  22.721  -0.987  1.00 91.91           N  
ATOM   2175  CA  LEU D  70       3.231  21.358  -1.505  1.00 91.91           C  
ATOM   2176  C   LEU D  70       2.344  21.268  -2.742  1.00 91.91           C  
ATOM   2177  CB  LEU D  70       2.727  20.389  -0.431  1.00 91.91           C  
ATOM   2178  O   LEU D  70       2.727  20.657  -3.742  1.00 91.91           O  
ATOM   2179  CG  LEU D  70       3.540  20.331   0.864  1.00 91.91           C  
ATOM   2180  CD1 LEU D  70       2.921  19.329   1.833  1.00 91.91           C  
ATOM   2181  CD2 LEU D  70       4.992  19.971   0.569  1.00 91.91           C  
ATOM   2182  N   ASP D  71       1.192  21.714  -2.623  1.00 91.14           N  
ATOM   2183  CA  ASP D  71       0.173  21.642  -3.666  1.00 91.14           C  
ATOM   2184  C   ASP D  71      -0.851  22.765  -3.511  1.00 91.14           C  
ATOM   2185  CB  ASP D  71      -0.529  20.283  -3.638  1.00 91.14           C  
ATOM   2186  O   ASP D  71      -0.986  23.344  -2.431  1.00 91.14           O  
ATOM   2187  CG  ASP D  71      -1.069  19.867  -4.995  1.00 91.14           C  
ATOM   2188  OD1 ASP D  71      -1.132  20.714  -5.912  1.00 91.14           O  
ATOM   2189  OD2 ASP D  71      -1.437  18.682  -5.147  1.00 91.14           O  
ATOM   2190  N   SER D  72      -1.462  23.059  -4.580  1.00 95.27           N  
ATOM   2191  CA  SER D  72      -2.604  23.964  -4.637  1.00 95.27           C  
ATOM   2192  C   SER D  72      -3.816  23.286  -5.267  1.00 95.27           C  
ATOM   2193  CB  SER D  72      -2.249  25.226  -5.424  1.00 95.27           C  
ATOM   2194  O   SER D  72      -3.702  22.650  -6.317  1.00 95.27           O  
ATOM   2195  OG  SER D  72      -1.163  25.907  -4.821  1.00 95.27           O  
ATOM   2196  N   PHE D  73      -4.880  23.310  -4.564  1.00 94.11           N  
ATOM   2197  CA  PHE D  73      -6.107  22.715  -5.082  1.00 94.11           C  
ATOM   2198  C   PHE D  73      -7.132  23.792  -5.417  1.00 94.11           C  
ATOM   2199  CB  PHE D  73      -6.695  21.727  -4.070  1.00 94.11           C  
ATOM   2200  O   PHE D  73      -7.251  24.788  -4.699  1.00 94.11           O  
ATOM   2201  CG  PHE D  73      -5.724  20.671  -3.618  1.00 94.11           C  
ATOM   2202  CD1 PHE D  73      -5.256  19.711  -4.506  1.00 94.11           C  
ATOM   2203  CD2 PHE D  73      -5.278  20.638  -2.302  1.00 94.11           C  
ATOM   2204  CE1 PHE D  73      -4.356  18.732  -4.090  1.00 94.11           C  
ATOM   2205  CE2 PHE D  73      -4.380  19.663  -1.879  1.00 94.11           C  
ATOM   2206  CZ  PHE D  73      -3.921  18.710  -2.774  1.00 94.11           C  
ATOM   2207  N   THR D  74      -7.799  23.632  -6.514  1.00 95.30           N  
ATOM   2208  CA  THR D  74      -8.838  24.560  -6.945  1.00 95.30           C  
ATOM   2209  C   THR D  74     -10.225  23.967  -6.711  1.00 95.30           C  
ATOM   2210  CB  THR D  74      -8.678  24.927  -8.432  1.00 95.30           C  
ATOM   2211  O   THR D  74     -10.419  22.757  -6.846  1.00 95.30           O  
ATOM   2212  CG2 THR D  74      -7.326  25.581  -8.694  1.00 95.30           C  
ATOM   2213  OG1 THR D  74      -8.784  23.738  -9.225  1.00 95.30           O  
ATOM   2214  N   GLY D  75     -11.157  24.795  -6.318  1.00 95.50           N  
ATOM   2215  CA  GLY D  75     -12.520  24.349  -6.078  1.00 95.50           C  
ATOM   2216  C   GLY D  75     -12.646  23.434  -4.875  1.00 95.50           C  
ATOM   2217  O   GLY D  75     -11.681  23.240  -4.133  1.00 95.50           O  
ATOM   2218  N   GLU D  76     -13.861  23.023  -4.565  1.00 95.61           N  
ATOM   2219  CA  GLU D  76     -14.161  22.112  -3.464  1.00 95.61           C  
ATOM   2220  C   GLU D  76     -13.792  20.675  -3.820  1.00 95.61           C  
ATOM   2221  CB  GLU D  76     -15.642  22.197  -3.085  1.00 95.61           C  
ATOM   2222  O   GLU D  76     -13.922  20.263  -4.975  1.00 95.61           O  
ATOM   2223  CG  GLU D  76     -16.031  21.296  -1.922  1.00 95.61           C  
ATOM   2224  CD  GLU D  76     -17.516  21.342  -1.598  1.00 95.61           C  
ATOM   2225  OE1 GLU D  76     -17.901  20.989  -0.461  1.00 95.61           O  
ATOM   2226  OE2 GLU D  76     -18.302  21.734  -2.490  1.00 95.61           O  
ATOM   2227  N   GLY D  77     -13.357  19.950  -2.899  1.00 93.56           N  
ATOM   2228  CA  GLY D  77     -13.029  18.556  -3.149  1.00 93.56           C  
ATOM   2229  C   GLY D  77     -12.153  17.947  -2.070  1.00 93.56           C  
ATOM   2230  O   GLY D  77     -12.233  18.339  -0.904  1.00 93.56           O  
ATOM   2231  N   ILE D  78     -11.502  16.856  -2.401  1.00 91.41           N  
ATOM   2232  CA  ILE D  78     -10.625  16.146  -1.476  1.00 91.41           C  
ATOM   2233  C   ILE D  78      -9.339  15.741  -2.192  1.00 91.41           C  
ATOM   2234  CB  ILE D  78     -11.321  14.901  -0.881  1.00 91.41           C  
ATOM   2235  O   ILE D  78      -9.361  15.401  -3.377  1.00 91.41           O  
ATOM   2236  CG1 ILE D  78     -10.432  14.251   0.185  1.00 91.41           C  
ATOM   2237  CG2 ILE D  78     -11.675  13.900  -1.985  1.00 91.41           C  
ATOM   2238  CD1 ILE D  78     -11.133  13.176   1.004  1.00 91.41           C  
ATOM   2239  N   SER D  79      -8.245  15.877  -1.589  1.00 90.31           N  
ATOM   2240  CA  SER D  79      -7.000  15.205  -1.946  1.00 90.31           C  
ATOM   2241  C   SER D  79      -6.767  13.975  -1.076  1.00 90.31           C  
ATOM   2242  CB  SER D  79      -5.816  16.165  -1.814  1.00 90.31           C  
ATOM   2243  O   SER D  79      -6.586  14.091   0.138  1.00 90.31           O  
ATOM   2244  OG  SER D  79      -4.597  15.500  -2.096  1.00 90.31           O  
ATOM   2245  N   GLN D  80      -6.728  12.729  -1.662  1.00 80.16           N  
ATOM   2246  CA  GLN D  80      -6.586  11.486  -0.911  1.00 80.16           C  
ATOM   2247  C   GLN D  80      -5.246  10.818  -1.202  1.00 80.16           C  
ATOM   2248  CB  GLN D  80      -7.733  10.527  -1.238  1.00 80.16           C  
ATOM   2249  O   GLN D  80      -4.599  11.122  -2.206  1.00 80.16           O  
ATOM   2250  CG  GLN D  80      -9.084  10.979  -0.701  1.00 80.16           C  
ATOM   2251  CD  GLN D  80     -10.176   9.949  -0.918  1.00 80.16           C  
ATOM   2252  NE2 GLN D  80     -10.965   9.692   0.120  1.00 80.16           N  
ATOM   2253  OE1 GLN D  80     -10.311   9.389  -2.011  1.00 80.16           O  
ATOM   2254  N   GLY D  81      -4.908   9.752  -0.347  1.00 81.95           N  
ATOM   2255  CA  GLY D  81      -3.721   8.936  -0.551  1.00 81.95           C  
ATOM   2256  C   GLY D  81      -2.433   9.663  -0.216  1.00 81.95           C  
ATOM   2257  O   GLY D  81      -1.351   9.242  -0.632  1.00 81.95           O  
ATOM   2258  N   ASN D  82      -2.532  10.728   0.461  1.00 84.10           N  
ATOM   2259  CA  ASN D  82      -1.345  11.464   0.885  1.00 84.10           C  
ATOM   2260  C   ASN D  82      -0.579  10.714   1.971  1.00 84.10           C  
ATOM   2261  CB  ASN D  82      -1.728  12.862   1.374  1.00 84.10           C  
ATOM   2262  O   ASN D  82      -1.167   9.947   2.735  1.00 84.10           O  
ATOM   2263  CG  ASN D  82      -2.417  13.687   0.305  1.00 84.10           C  
ATOM   2264  ND2 ASN D  82      -3.711  13.924   0.482  1.00 84.10           N  
ATOM   2265  OD1 ASN D  82      -1.792  14.106  -0.672  1.00 84.10           O  
ATOM   2266  N   GLN D  83       0.705  10.938   1.962  1.00 86.87           N  
ATOM   2267  CA  GLN D  83       1.591  10.539   3.050  1.00 86.87           C  
ATOM   2268  C   GLN D  83       2.314  11.745   3.642  1.00 86.87           C  
ATOM   2269  CB  GLN D  83       2.608   9.505   2.563  1.00 86.87           C  
ATOM   2270  O   GLN D  83       3.536  11.727   3.801  1.00 86.87           O  
ATOM   2271  CG  GLN D  83       1.989   8.168   2.177  1.00 86.87           C  
ATOM   2272  CD  GLN D  83       3.013   7.175   1.661  1.00 86.87           C  
ATOM   2273  NE2 GLN D  83       2.702   5.888   1.776  1.00 86.87           N  
ATOM   2274  OE1 GLN D  83       4.076   7.560   1.163  1.00 86.87           O  
ATOM   2275  N   ILE D  84       1.594  12.803   3.959  1.00 90.22           N  
ATOM   2276  CA  ILE D  84       2.175  14.032   4.490  1.00 90.22           C  
ATOM   2277  C   ILE D  84       2.397  13.889   5.994  1.00 90.22           C  
ATOM   2278  CB  ILE D  84       1.278  15.255   4.195  1.00 90.22           C  
ATOM   2279  O   ILE D  84       1.443  13.712   6.755  1.00 90.22           O  
ATOM   2280  CG1 ILE D  84       1.050  15.398   2.686  1.00 90.22           C  
ATOM   2281  CG2 ILE D  84       1.894  16.529   4.779  1.00 90.22           C  
ATOM   2282  CD1 ILE D  84      -0.051  16.382   2.317  1.00 90.22           C  
ATOM   2283  N   GLU D  85       3.615  14.032   6.345  1.00 90.67           N  
ATOM   2284  CA  GLU D  85       4.003  13.766   7.727  1.00 90.67           C  
ATOM   2285  C   GLU D  85       4.388  15.054   8.450  1.00 90.67           C  
ATOM   2286  CB  GLU D  85       5.161  12.767   7.778  1.00 90.67           C  
ATOM   2287  O   GLU D  85       5.014  15.938   7.862  1.00 90.67           O  
ATOM   2288  CG  GLU D  85       4.818  11.397   7.211  1.00 90.67           C  
ATOM   2289  CD  GLU D  85       5.655  11.022   5.999  1.00 90.67           C  
ATOM   2290  OE1 GLU D  85       5.638   9.838   5.592  1.00 90.67           O  
ATOM   2291  OE2 GLU D  85       6.335  11.919   5.452  1.00 90.67           O  
ATOM   2292  N   ALA D  86       4.033  15.165   9.712  1.00 93.82           N  
ATOM   2293  CA  ALA D  86       4.444  16.223  10.632  1.00 93.82           C  
ATOM   2294  C   ALA D  86       4.574  15.692  12.056  1.00 93.82           C  
ATOM   2295  CB  ALA D  86       3.451  17.382  10.588  1.00 93.82           C  
ATOM   2296  O   ALA D  86       3.810  14.817  12.472  1.00 93.82           O  
ATOM   2297  N   SER D  87       5.507  16.260  12.762  1.00 94.83           N  
ATOM   2298  CA  SER D  87       5.736  15.779  14.120  1.00 94.83           C  
ATOM   2299  C   SER D  87       6.325  16.874  15.003  1.00 94.83           C  
ATOM   2300  CB  SER D  87       6.666  14.565  14.110  1.00 94.83           C  
ATOM   2301  O   SER D  87       7.094  17.713  14.530  1.00 94.83           O  
ATOM   2302  OG  SER D  87       7.103  14.255  15.422  1.00 94.83           O  
ATOM   2303  N   ASP D  88       5.990  16.747  16.242  1.00 93.94           N  
ATOM   2304  CA  ASP D  88       6.607  17.630  17.228  1.00 93.94           C  
ATOM   2305  C   ASP D  88       8.102  17.346  17.360  1.00 93.94           C  
ATOM   2306  CB  ASP D  88       5.921  17.479  18.587  1.00 93.94           C  
ATOM   2307  O   ASP D  88       8.898  18.267  17.555  1.00 93.94           O  
ATOM   2308  CG  ASP D  88       6.439  18.459  19.625  1.00 93.94           C  
ATOM   2309  OD1 ASP D  88       6.707  19.630  19.279  1.00 93.94           O  
ATOM   2310  OD2 ASP D  88       6.585  18.055  20.799  1.00 93.94           O  
ATOM   2311  N   ASN D  89       8.460  16.098  17.157  1.00 91.44           N  
ATOM   2312  CA  ASN D  89       9.855  15.695  17.291  1.00 91.44           C  
ATOM   2313  C   ASN D  89      10.715  16.265  16.167  1.00 91.44           C  
ATOM   2314  CB  ASN D  89       9.972  14.169  17.326  1.00 91.44           C  
ATOM   2315  O   ASN D  89      11.912  16.492  16.348  1.00 91.44           O  
ATOM   2316  CG  ASN D  89       9.543  13.581  18.656  1.00 91.44           C  
ATOM   2317  ND2 ASN D  89       9.404  12.262  18.704  1.00 91.44           N  
ATOM   2318  OD1 ASN D  89       9.336  14.307  19.632  1.00 91.44           O  
ATOM   2319  N   THR D  90      10.100  16.443  15.027  1.00 91.98           N  
ATOM   2320  CA  THR D  90      10.855  16.973  13.897  1.00 91.98           C  
ATOM   2321  C   THR D  90      10.523  18.444  13.666  1.00 91.98           C  
ATOM   2322  CB  THR D  90      10.573  16.172  12.612  1.00 91.98           C  
ATOM   2323  O   THR D  90      11.027  19.059  12.724  1.00 91.98           O  
ATOM   2324  CG2 THR D  90      10.924  14.699  12.794  1.00 91.98           C  
ATOM   2325  OG1 THR D  90       9.183  16.283  12.283  1.00 91.98           O  
ATOM   2326  N   ASN D  91       9.664  18.969  14.476  1.00 95.31           N  
ATOM   2327  CA  ASN D  91       9.262  20.369  14.383  1.00 95.31           C  
ATOM   2328  C   ASN D  91       8.707  20.702  13.002  1.00 95.31           C  
ATOM   2329  CB  ASN D  91      10.437  21.289  14.720  1.00 95.31           C  
ATOM   2330  O   ASN D  91       9.108  21.694  12.390  1.00 95.31           O  
ATOM   2331  CG  ASN D  91      10.859  21.190  16.173  1.00 95.31           C  
ATOM   2332  ND2 ASN D  91      12.141  21.415  16.435  1.00 95.31           N  
ATOM   2333  OD1 ASN D  91      10.039  20.913  17.052  1.00 95.31           O  
ATOM   2334  N   THR D  92       7.934  19.858  12.533  1.00 94.65           N  
ATOM   2335  CA  THR D  92       7.275  20.062  11.248  1.00 94.65           C  
ATOM   2336  C   THR D  92       5.785  20.329  11.441  1.00 94.65           C  
ATOM   2337  CB  THR D  92       7.465  18.845  10.323  1.00 94.65           C  
ATOM   2338  O   THR D  92       5.154  19.749  12.328  1.00 94.65           O  
ATOM   2339  CG2 THR D  92       8.911  18.734   9.851  1.00 94.65           C  
ATOM   2340  OG1 THR D  92       7.113  17.652  11.034  1.00 94.65           O  
ATOM   2341  N   TYR D  93       5.286  21.173  10.655  1.00 96.63           N  
ATOM   2342  CA  TYR D  93       3.893  21.604  10.693  1.00 96.63           C  
ATOM   2343  C   TYR D  93       3.277  21.585   9.299  1.00 96.63           C  
ATOM   2344  CB  TYR D  93       3.782  23.009  11.294  1.00 96.63           C  
ATOM   2345  O   TYR D  93       3.994  21.524   8.298  1.00 96.63           O  
ATOM   2346  CG  TYR D  93       4.342  23.118  12.691  1.00 96.63           C  
ATOM   2347  CD1 TYR D  93       3.500  23.160  13.800  1.00 96.63           C  
ATOM   2348  CD2 TYR D  93       5.715  23.179  12.906  1.00 96.63           C  
ATOM   2349  CE1 TYR D  93       4.012  23.262  15.089  1.00 96.63           C  
ATOM   2350  CE2 TYR D  93       6.238  23.281  14.191  1.00 96.63           C  
ATOM   2351  OH  TYR D  93       5.893  23.423  16.548  1.00 96.63           O  
ATOM   2352  CZ  TYR D  93       5.380  23.322  15.274  1.00 96.63           C  
ATOM   2353  N   ILE D  94       1.956  21.711   9.269  1.00 96.99           N  
ATOM   2354  CA  ILE D  94       1.222  21.822   8.013  1.00 96.99           C  
ATOM   2355  C   ILE D  94       0.280  23.023   8.070  1.00 96.99           C  
ATOM   2356  CB  ILE D  94       0.428  20.532   7.706  1.00 96.99           C  
ATOM   2357  O   ILE D  94      -0.370  23.261   9.091  1.00 96.99           O  
ATOM   2358  CG1 ILE D  94       1.370  19.323   7.661  1.00 96.99           C  
ATOM   2359  CG2 ILE D  94      -0.345  20.674   6.391  1.00 96.99           C  
ATOM   2360  CD1 ILE D  94       2.281  19.294   6.441  1.00 96.99           C  
ATOM   2361  N   ARG D  95       0.294  23.786   7.066  1.00 98.27           N  
ATOM   2362  CA  ARG D  95      -0.613  24.922   6.935  1.00 98.27           C  
ATOM   2363  C   ARG D  95      -1.460  24.804   5.672  1.00 98.27           C  
ATOM   2364  CB  ARG D  95       0.170  26.236   6.919  1.00 98.27           C  
ATOM   2365  O   ARG D  95      -0.930  24.583   4.581  1.00 98.27           O  
ATOM   2366  CG  ARG D  95      -0.707  27.475   6.842  1.00 98.27           C  
ATOM   2367  CD  ARG D  95       0.120  28.753   6.841  1.00 98.27           C  
ATOM   2368  NE  ARG D  95       1.070  28.782   7.949  1.00 98.27           N  
ATOM   2369  NH1 ARG D  95       2.115  30.729   7.276  1.00 98.27           N  
ATOM   2370  NH2 ARG D  95       2.808  29.649   9.175  1.00 98.27           N  
ATOM   2371  CZ  ARG D  95       1.995  29.720   8.131  1.00 98.27           C  
ATOM   2372  N   ILE D  96      -2.691  24.857   5.812  1.00 98.54           N  
ATOM   2373  CA  ILE D  96      -3.622  24.874   4.689  1.00 98.54           C  
ATOM   2374  C   ILE D  96      -4.302  26.239   4.603  1.00 98.54           C  
ATOM   2375  CB  ILE D  96      -4.680  23.755   4.815  1.00 98.54           C  
ATOM   2376  O   ILE D  96      -5.108  26.593   5.466  1.00 98.54           O  
ATOM   2377  CG1 ILE D  96      -4.001  22.406   5.077  1.00 98.54           C  
ATOM   2378  CG2 ILE D  96      -5.554  23.694   3.558  1.00 98.54           C  
ATOM   2379  CD1 ILE D  96      -4.975  21.260   5.320  1.00 98.54           C  
ATOM   2380  N   THR D  97      -3.986  27.006   3.610  1.00 98.70           N  
ATOM   2381  CA  THR D  97      -4.456  28.380   3.470  1.00 98.70           C  
ATOM   2382  C   THR D  97      -5.585  28.464   2.446  1.00 98.70           C  
ATOM   2383  CB  THR D  97      -3.312  29.323   3.054  1.00 98.70           C  
ATOM   2384  O   THR D  97      -5.464  27.939   1.337  1.00 98.70           O  
ATOM   2385  CG2 THR D  97      -3.800  30.763   2.939  1.00 98.70           C  
ATOM   2386  OG1 THR D  97      -2.269  29.260   4.035  1.00 98.70           O  
ATOM   2387  N   ASN D  98      -6.662  29.120   2.838  1.00 98.79           N  
ATOM   2388  CA  ASN D  98      -7.777  29.393   1.938  1.00 98.79           C  
ATOM   2389  C   ASN D  98      -7.395  30.409   0.865  1.00 98.79           C  
ATOM   2390  CB  ASN D  98      -8.995  29.882   2.724  1.00 98.79           C  
ATOM   2391  O   ASN D  98      -6.924  31.503   1.179  1.00 98.79           O  
ATOM   2392  CG  ASN D  98     -10.175  30.206   1.829  1.00 98.79           C  
ATOM   2393  ND2 ASN D  98     -11.215  30.794   2.409  1.00 98.79           N  
ATOM   2394  OD1 ASN D  98     -10.154  29.928   0.627  1.00 98.79           O  
ATOM   2395  N   THR D  99      -7.610  30.014  -0.410  1.00 98.50           N  
ATOM   2396  CA  THR D  99      -7.352  30.918  -1.525  1.00 98.50           C  
ATOM   2397  C   THR D  99      -8.582  31.038  -2.420  1.00 98.50           C  
ATOM   2398  CB  THR D  99      -6.149  30.444  -2.361  1.00 98.50           C  
ATOM   2399  O   THR D  99      -8.458  31.262  -3.626  1.00 98.50           O  
ATOM   2400  CG2 THR D  99      -4.867  30.454  -1.535  1.00 98.50           C  
ATOM   2401  OG1 THR D  99      -6.393  29.111  -2.827  1.00 98.50           O  
ATOM   2402  N   SER D 100      -9.767  30.776  -1.942  1.00 97.60           N  
ATOM   2403  CA  SER D 100     -10.994  30.584  -2.709  1.00 97.60           C  
ATOM   2404  C   SER D 100     -11.695  31.912  -2.971  1.00 97.60           C  
ATOM   2405  CB  SER D 100     -11.941  29.634  -1.974  1.00 97.60           C  
ATOM   2406  O   SER D 100     -12.604  31.987  -3.801  1.00 97.60           O  
ATOM   2407  OG  SER D 100     -12.217  30.109  -0.668  1.00 97.60           O  
ATOM   2408  N   GLY D 101     -11.352  33.057  -2.333  1.00 96.96           N  
ATOM   2409  CA  GLY D 101     -12.052  34.325  -2.462  1.00 96.96           C  
ATOM   2410  C   GLY D 101     -13.163  34.499  -1.443  1.00 96.96           C  
ATOM   2411  O   GLY D 101     -13.595  35.622  -1.175  1.00 96.96           O  
ATOM   2412  N   GLY D 102     -13.748  33.357  -0.844  1.00 97.93           N  
ATOM   2413  CA  GLY D 102     -14.729  33.318   0.229  1.00 97.93           C  
ATOM   2414  C   GLY D 102     -14.360  32.352   1.339  1.00 97.93           C  
ATOM   2415  O   GLY D 102     -13.358  31.641   1.243  1.00 97.93           O  
ATOM   2416  N   ALA D 103     -15.163  32.386   2.420  1.00 98.34           N  
ATOM   2417  CA  ALA D 103     -14.914  31.492   3.548  1.00 98.34           C  
ATOM   2418  C   ALA D 103     -15.234  30.046   3.182  1.00 98.34           C  
ATOM   2419  CB  ALA D 103     -15.734  31.924   4.761  1.00 98.34           C  
ATOM   2420  O   ALA D 103     -16.198  29.779   2.462  1.00 98.34           O  
ATOM   2421  N   ILE D 104     -14.447  29.113   3.620  1.00 98.24           N  
ATOM   2422  CA  ILE D 104     -14.637  27.693   3.343  1.00 98.24           C  
ATOM   2423  C   ILE D 104     -14.385  26.881   4.611  1.00 98.24           C  
ATOM   2424  CB  ILE D 104     -13.710  27.211   2.204  1.00 98.24           C  
ATOM   2425  O   ILE D 104     -13.810  27.389   5.577  1.00 98.24           O  
ATOM   2426  CG1 ILE D 104     -12.240  27.364   2.611  1.00 98.24           C  
ATOM   2427  CG2 ILE D 104     -14.003  27.975   0.910  1.00 98.24           C  
ATOM   2428  CD1 ILE D 104     -11.261  26.702   1.653  1.00 98.24           C  
ATOM   2429  N   ASP D 105     -14.814  25.614   4.564  1.00 98.18           N  
ATOM   2430  CA  ASP D 105     -14.428  24.638   5.578  1.00 98.18           C  
ATOM   2431  C   ASP D 105     -13.252  23.788   5.104  1.00 98.18           C  
ATOM   2432  CB  ASP D 105     -15.614  23.740   5.938  1.00 98.18           C  
ATOM   2433  O   ASP D 105     -13.161  23.448   3.923  1.00 98.18           O  
ATOM   2434  CG  ASP D 105     -16.752  24.498   6.600  1.00 98.18           C  
ATOM   2435  OD1 ASP D 105     -16.527  25.622   7.099  1.00 98.18           O  
ATOM   2436  OD2 ASP D 105     -17.882  23.964   6.627  1.00 98.18           O  
ATOM   2437  N   ILE D 106     -12.394  23.431   6.003  1.00 98.27           N  
ATOM   2438  CA  ILE D 106     -11.260  22.554   5.738  1.00 98.27           C  
ATOM   2439  C   ILE D 106     -11.225  21.428   6.770  1.00 98.27           C  
ATOM   2440  CB  ILE D 106      -9.926  23.334   5.751  1.00 98.27           C  
ATOM   2441  O   ILE D 106     -11.384  21.672   7.968  1.00 98.27           O  
ATOM   2442  CG1 ILE D 106      -9.951  24.452   4.703  1.00 98.27           C  
ATOM   2443  CG2 ILE D 106      -8.745  22.389   5.517  1.00 98.27           C  
ATOM   2444  CD1 ILE D 106      -8.802  25.443   4.827  1.00 98.27           C  
ATOM   2445  N   ILE D 107     -11.012  20.219   6.329  1.00 96.51           N  
ATOM   2446  CA  ILE D 107     -10.863  19.074   7.221  1.00 96.51           C  
ATOM   2447  C   ILE D 107      -9.688  18.213   6.763  1.00 96.51           C  
ATOM   2448  CB  ILE D 107     -12.156  18.230   7.278  1.00 96.51           C  
ATOM   2449  O   ILE D 107      -9.596  17.852   5.587  1.00 96.51           O  
ATOM   2450  CG1 ILE D 107     -13.359  19.119   7.615  1.00 96.51           C  
ATOM   2451  CG2 ILE D 107     -12.014  17.092   8.293  1.00 96.51           C  
ATOM   2452  CD1 ILE D 107     -14.703  18.412   7.497  1.00 96.51           C  
ATOM   2453  N   ALA D 108      -8.826  17.910   7.569  1.00 96.21           N  
ATOM   2454  CA  ALA D 108      -7.728  16.980   7.319  1.00 96.21           C  
ATOM   2455  C   ALA D 108      -7.829  15.756   8.225  1.00 96.21           C  
ATOM   2456  CB  ALA D 108      -6.384  17.676   7.519  1.00 96.21           C  
ATOM   2457  O   ALA D 108      -8.065  15.885   9.429  1.00 96.21           O  
ATOM   2458  N   THR D 109      -7.714  14.613   7.644  1.00 94.31           N  
ATOM   2459  CA  THR D 109      -7.749  13.377   8.419  1.00 94.31           C  
ATOM   2460  C   THR D 109      -6.543  12.500   8.093  1.00 94.31           C  
ATOM   2461  CB  THR D 109      -9.046  12.590   8.157  1.00 94.31           C  
ATOM   2462  O   THR D 109      -5.935  12.642   7.030  1.00 94.31           O  
ATOM   2463  CG2 THR D 109     -10.275  13.427   8.493  1.00 94.31           C  
ATOM   2464  OG1 THR D 109      -9.100  12.216   6.774  1.00 94.31           O  
ATOM   2465  N   GLY D 110      -6.194  11.624   8.954  1.00 90.44           N  
ATOM   2466  CA  GLY D 110      -5.108  10.664   8.843  1.00 90.44           C  
ATOM   2467  C   GLY D 110      -4.919   9.828  10.095  1.00 90.44           C  
ATOM   2468  O   GLY D 110      -5.895   9.427  10.733  1.00 90.44           O  
ATOM   2469  N   ARG D 111      -3.685   9.469  10.325  1.00 90.05           N  
ATOM   2470  CA  ARG D 111      -3.376   8.641  11.486  1.00 90.05           C  
ATOM   2471  C   ARG D 111      -2.370   9.333  12.400  1.00 90.05           C  
ATOM   2472  CB  ARG D 111      -2.833   7.279  11.046  1.00 90.05           C  
ATOM   2473  O   ARG D 111      -1.537  10.115  11.937  1.00 90.05           O  
ATOM   2474  CG  ARG D 111      -3.849   6.420  10.310  1.00 90.05           C  
ATOM   2475  CD  ARG D 111      -4.767   5.681  11.274  1.00 90.05           C  
ATOM   2476  NE  ARG D 111      -5.591   4.694  10.583  1.00 90.05           N  
ATOM   2477  NH1 ARG D 111      -7.521   5.179  11.758  1.00 90.05           N  
ATOM   2478  NH2 ARG D 111      -7.535   3.554  10.141  1.00 90.05           N  
ATOM   2479  CZ  ARG D 111      -6.880   4.478  10.829  1.00 90.05           C  
ATOM   2480  N   GLU D 112      -2.565   9.090  13.646  1.00 89.36           N  
ATOM   2481  CA  GLU D 112      -1.486   9.386  14.583  1.00 89.36           C  
ATOM   2482  C   GLU D 112      -0.450   8.266  14.604  1.00 89.36           C  
ATOM   2483  CB  GLU D 112      -2.044   9.612  15.991  1.00 89.36           C  
ATOM   2484  O   GLU D 112      -0.793   7.093  14.443  1.00 89.36           O  
ATOM   2485  CG  GLU D 112      -2.962  10.821  16.102  1.00 89.36           C  
ATOM   2486  CD  GLU D 112      -3.399  11.114  17.528  1.00 89.36           C  
ATOM   2487  OE1 GLU D 112      -4.263  11.997  17.729  1.00 89.36           O  
ATOM   2488  OE2 GLU D 112      -2.871  10.456  18.453  1.00 89.36           O  
ATOM   2489  N   VAL D 113       0.731   8.657  14.799  1.00 83.45           N  
ATOM   2490  CA  VAL D 113       1.817   7.684  14.860  1.00 83.45           C  
ATOM   2491  C   VAL D 113       2.467   7.720  16.241  1.00 83.45           C  
ATOM   2492  CB  VAL D 113       2.875   7.946  13.765  1.00 83.45           C  
ATOM   2493  O   VAL D 113       2.966   8.762  16.672  1.00 83.45           O  
ATOM   2494  CG1 VAL D 113       3.995   6.910  13.838  1.00 83.45           C  
ATOM   2495  CG2 VAL D 113       2.225   7.939  12.383  1.00 83.45           C  
ATOM   2496  N   SER D 114       2.373   6.634  17.005  1.00 83.95           N  
ATOM   2497  CA  SER D 114       3.060   6.532  18.288  1.00 83.95           C  
ATOM   2498  C   SER D 114       4.574   6.564  18.109  1.00 83.95           C  
ATOM   2499  CB  SER D 114       2.651   5.250  19.015  1.00 83.95           C  
ATOM   2500  O   SER D 114       5.108   5.939  17.191  1.00 83.95           O  
ATOM   2501  OG  SER D 114       3.269   5.175  20.288  1.00 83.95           O  
ATOM   2502  N   GLN D 115       5.132   7.474  18.840  1.00 78.10           N  
ATOM   2503  CA  GLN D 115       6.583   7.583  18.727  1.00 78.10           C  
ATOM   2504  C   GLN D 115       7.263   7.276  20.058  1.00 78.10           C  
ATOM   2505  CB  GLN D 115       6.981   8.979  18.244  1.00 78.10           C  
ATOM   2506  O   GLN D 115       6.662   7.442  21.121  1.00 78.10           O  
ATOM   2507  CG  GLN D 115       6.367   9.364  16.905  1.00 78.10           C  
ATOM   2508  CD  GLN D 115       6.804  10.738  16.432  1.00 78.10           C  
ATOM   2509  NE2 GLN D 115       5.866  11.502  15.882  1.00 78.10           N  
ATOM   2510  OE1 GLN D 115       7.975  11.110  16.561  1.00 78.10           O  
TER    2511      GLN D 115                                                      
ATOM   2512  N   MET E   1      16.691 -16.828  19.030  1.00 42.98           N  
ATOM   2513  CA  MET E   1      15.436 -16.119  19.264  1.00 42.98           C  
ATOM   2514  C   MET E   1      14.246 -16.951  18.798  1.00 42.98           C  
ATOM   2515  CB  MET E   1      15.441 -14.766  18.549  1.00 42.98           C  
ATOM   2516  O   MET E   1      14.264 -17.506  17.698  1.00 42.98           O  
ATOM   2517  CG  MET E   1      15.232 -13.581  19.478  1.00 42.98           C  
ATOM   2518  SD  MET E   1      15.005 -12.005  18.567  1.00 42.98           S  
ATOM   2519  CE  MET E   1      16.267 -10.983  19.377  1.00 42.98           C  
ATOM   2520  N   THR E   2      13.438 -17.297  19.645  1.00 57.74           N  
ATOM   2521  CA  THR E   2      12.306 -18.180  19.387  1.00 57.74           C  
ATOM   2522  C   THR E   2      11.333 -17.538  18.401  1.00 57.74           C  
ATOM   2523  CB  THR E   2      11.563 -18.531  20.690  1.00 57.74           C  
ATOM   2524  O   THR E   2      11.112 -16.326  18.439  1.00 57.74           O  
ATOM   2525  CG2 THR E   2      12.237 -19.694  21.410  1.00 57.74           C  
ATOM   2526  OG1 THR E   2      11.558 -17.387  21.553  1.00 57.74           O  
ATOM   2527  N   ASP E   3      11.019 -18.245  17.404  1.00 64.54           N  
ATOM   2528  CA  ASP E   3      10.048 -17.858  16.385  1.00 64.54           C  
ATOM   2529  C   ASP E   3       8.632 -17.836  16.955  1.00 64.54           C  
ATOM   2530  CB  ASP E   3      10.118 -18.809  15.188  1.00 64.54           C  
ATOM   2531  O   ASP E   3       8.259 -18.710  17.741  1.00 64.54           O  
ATOM   2532  CG  ASP E   3      11.406 -18.671  14.396  1.00 64.54           C  
ATOM   2533  OD1 ASP E   3      12.184 -17.728  14.655  1.00 64.54           O  
ATOM   2534  OD2 ASP E   3      11.644 -19.511  13.501  1.00 64.54           O  
ATOM   2535  N   THR E   4       7.985 -16.675  17.048  1.00 72.63           N  
ATOM   2536  CA  THR E   4       6.579 -16.524  17.407  1.00 72.63           C  
ATOM   2537  C   THR E   4       5.721 -16.318  16.162  1.00 72.63           C  
ATOM   2538  CB  THR E   4       6.374 -15.345  18.376  1.00 72.63           C  
ATOM   2539  O   THR E   4       6.093 -15.559  15.264  1.00 72.63           O  
ATOM   2540  CG2 THR E   4       4.914 -15.229  18.801  1.00 72.63           C  
ATOM   2541  OG1 THR E   4       7.184 -15.545  19.541  1.00 72.63           O  
ATOM   2542  N   ILE E   5       4.674 -17.123  16.077  1.00 72.84           N  
ATOM   2543  CA  ILE E   5       3.679 -16.940  15.025  1.00 72.84           C  
ATOM   2544  C   ILE E   5       2.562 -16.026  15.524  1.00 72.84           C  
ATOM   2545  CB  ILE E   5       3.097 -18.293  14.557  1.00 72.84           C  
ATOM   2546  O   ILE E   5       2.028 -16.229  16.617  1.00 72.84           O  
ATOM   2547  CG1 ILE E   5       4.203 -19.175  13.967  1.00 72.84           C  
ATOM   2548  CG2 ILE E   5       1.970 -18.074  13.543  1.00 72.84           C  
ATOM   2549  CD1 ILE E   5       3.759 -20.598  13.655  1.00 72.84           C  
ATOM   2550  N   VAL E   6       2.341 -14.981  14.795  1.00 74.20           N  
ATOM   2551  CA  VAL E   6       1.295 -14.027  15.149  1.00 74.20           C  
ATOM   2552  C   VAL E   6       0.238 -13.986  14.048  1.00 74.20           C  
ATOM   2553  CB  VAL E   6       1.873 -12.613  15.385  1.00 74.20           C  
ATOM   2554  O   VAL E   6       0.570 -13.963  12.860  1.00 74.20           O  
ATOM   2555  CG1 VAL E   6       0.759 -11.624  15.725  1.00 74.20           C  
ATOM   2556  CG2 VAL E   6       2.921 -12.645  16.496  1.00 74.20           C  
ATOM   2557  N   ASN E   7      -1.041 -14.131  14.479  1.00 73.05           N  
ATOM   2558  CA  ASN E   7      -2.182 -13.854  13.614  1.00 73.05           C  
ATOM   2559  C   ASN E   7      -2.756 -12.463  13.871  1.00 73.05           C  
ATOM   2560  CB  ASN E   7      -3.267 -14.918  13.798  1.00 73.05           C  
ATOM   2561  O   ASN E   7      -3.145 -12.146  14.997  1.00 73.05           O  
ATOM   2562  CG  ASN E   7      -4.321 -14.871  12.710  1.00 73.05           C  
ATOM   2563  ND2 ASN E   7      -4.695 -16.036  12.195  1.00 73.05           N  
ATOM   2564  OD1 ASN E   7      -4.796 -13.795  12.335  1.00 73.05           O  
ATOM   2565  N   VAL E   8      -2.685 -11.648  12.842  1.00 67.50           N  
ATOM   2566  CA  VAL E   8      -3.219 -10.298  12.988  1.00 67.50           C  
ATOM   2567  C   VAL E   8      -4.722 -10.305  12.719  1.00 67.50           C  
ATOM   2568  CB  VAL E   8      -2.512  -9.303  12.041  1.00 67.50           C  
ATOM   2569  O   VAL E   8      -5.170 -10.788  11.677  1.00 67.50           O  
ATOM   2570  CG1 VAL E   8      -3.096  -7.900  12.198  1.00 67.50           C  
ATOM   2571  CG2 VAL E   8      -1.008  -9.291  12.306  1.00 67.50           C  
ATOM   2572  N   GLN E   9      -5.408  -9.779  13.695  1.00 73.88           N  
ATOM   2573  CA  GLN E   9      -6.860  -9.715  13.569  1.00 73.88           C  
ATOM   2574  C   GLN E   9      -7.304  -8.369  13.002  1.00 73.88           C  
ATOM   2575  CB  GLN E   9      -7.528  -9.960  14.923  1.00 73.88           C  
ATOM   2576  O   GLN E   9      -6.646  -7.350  13.220  1.00 73.88           O  
ATOM   2577  CG  GLN E   9      -9.041 -10.119  14.843  1.00 73.88           C  
ATOM   2578  CD  GLN E   9      -9.685 -10.303  16.204  1.00 73.88           C  
ATOM   2579  NE2 GLN E   9     -11.013 -10.336  16.232  1.00 73.88           N  
ATOM   2580  OE1 GLN E   9      -8.994 -10.416  17.222  1.00 73.88           O  
ATOM   2581  N   GLY E  10      -8.327  -8.441  12.243  1.00 74.75           N  
ATOM   2582  CA  GLY E  10      -9.019  -7.268  11.733  1.00 74.75           C  
ATOM   2583  C   GLY E  10     -10.526  -7.351  11.885  1.00 74.75           C  
ATOM   2584  O   GLY E  10     -11.054  -8.368  12.340  1.00 74.75           O  
ATOM   2585  N   SER E  11     -11.123  -6.266  11.745  1.00 85.08           N  
ATOM   2586  CA  SER E  11     -12.580  -6.207  11.794  1.00 85.08           C  
ATOM   2587  C   SER E  11     -13.138  -5.378  10.642  1.00 85.08           C  
ATOM   2588  CB  SER E  11     -13.049  -5.621  13.127  1.00 85.08           C  
ATOM   2589  O   SER E  11     -12.665  -4.271  10.380  1.00 85.08           O  
ATOM   2590  OG  SER E  11     -14.460  -5.689  13.237  1.00 85.08           O  
ATOM   2591  N   PHE E  12     -14.094  -6.005  10.000  1.00 86.45           N  
ATOM   2592  CA  PHE E  12     -14.732  -5.299   8.895  1.00 86.45           C  
ATOM   2593  C   PHE E  12     -15.835  -4.379   9.405  1.00 86.45           C  
ATOM   2594  CB  PHE E  12     -15.306  -6.293   7.880  1.00 86.45           C  
ATOM   2595  O   PHE E  12     -16.387  -4.602  10.484  1.00 86.45           O  
ATOM   2596  CG  PHE E  12     -14.269  -6.901   6.974  1.00 86.45           C  
ATOM   2597  CD1 PHE E  12     -13.303  -6.107   6.369  1.00 86.45           C  
ATOM   2598  CD2 PHE E  12     -14.261  -8.268   6.728  1.00 86.45           C  
ATOM   2599  CE1 PHE E  12     -12.342  -6.668   5.530  1.00 86.45           C  
ATOM   2600  CE2 PHE E  12     -13.304  -8.835   5.891  1.00 86.45           C  
ATOM   2601  CZ  PHE E  12     -12.346  -8.033   5.292  1.00 86.45           C  
ATOM   2602  N   PHE E  13     -16.066  -3.438   8.709  1.00 91.16           N  
ATOM   2603  CA  PHE E  13     -17.160  -2.489   8.882  1.00 91.16           C  
ATOM   2604  C   PHE E  13     -18.029  -2.432   7.631  1.00 91.16           C  
ATOM   2605  CB  PHE E  13     -16.616  -1.095   9.208  1.00 91.16           C  
ATOM   2606  O   PHE E  13     -17.531  -2.589   6.515  1.00 91.16           O  
ATOM   2607  CG  PHE E  13     -17.603   0.014   8.961  1.00 91.16           C  
ATOM   2608  CD1 PHE E  13     -17.583   0.730   7.771  1.00 91.16           C  
ATOM   2609  CD2 PHE E  13     -18.552   0.341   9.922  1.00 91.16           C  
ATOM   2610  CE1 PHE E  13     -18.495   1.757   7.540  1.00 91.16           C  
ATOM   2611  CE2 PHE E  13     -19.467   1.366   9.698  1.00 91.16           C  
ATOM   2612  CZ  PHE E  13     -19.436   2.074   8.507  1.00 91.16           C  
ATOM   2613  N   SER E  14     -19.347  -2.329   7.916  1.00 92.85           N  
ATOM   2614  CA  SER E  14     -20.243  -2.020   6.807  1.00 92.85           C  
ATOM   2615  C   SER E  14     -21.386  -1.116   7.256  1.00 92.85           C  
ATOM   2616  CB  SER E  14     -20.807  -3.305   6.200  1.00 92.85           C  
ATOM   2617  O   SER E  14     -21.843  -1.203   8.398  1.00 92.85           O  
ATOM   2618  OG  SER E  14     -21.786  -3.877   7.051  1.00 92.85           O  
ATOM   2619  N   ALA E  15     -21.781  -0.219   6.499  1.00 96.03           N  
ATOM   2620  CA  ALA E  15     -22.987   0.599   6.597  1.00 96.03           C  
ATOM   2621  C   ALA E  15     -23.753   0.608   5.277  1.00 96.03           C  
ATOM   2622  CB  ALA E  15     -22.631   2.024   7.012  1.00 96.03           C  
ATOM   2623  O   ALA E  15     -23.153   0.720   4.205  1.00 96.03           O  
ATOM   2624  N   SER E  16     -25.078   0.381   5.453  1.00 95.26           N  
ATOM   2625  CA  SER E  16     -25.854   0.313   4.219  1.00 95.26           C  
ATOM   2626  C   SER E  16     -27.251   0.892   4.412  1.00 95.26           C  
ATOM   2627  CB  SER E  16     -25.955  -1.132   3.728  1.00 95.26           C  
ATOM   2628  O   SER E  16     -27.738   0.990   5.541  1.00 95.26           O  
ATOM   2629  OG  SER E  16     -26.661  -1.931   4.661  1.00 95.26           O  
ATOM   2630  N   ALA E  17     -27.885   1.371   3.389  1.00 96.44           N  
ATOM   2631  CA  ALA E  17     -29.274   1.820   3.343  1.00 96.44           C  
ATOM   2632  C   ALA E  17     -29.932   1.433   2.022  1.00 96.44           C  
ATOM   2633  CB  ALA E  17     -29.352   3.331   3.550  1.00 96.44           C  
ATOM   2634  O   ALA E  17     -29.340   1.601   0.954  1.00 96.44           O  
ATOM   2635  N   SER E  18     -31.116   0.884   2.150  1.00 96.53           N  
ATOM   2636  CA  SER E  18     -31.896   0.490   0.981  1.00 96.53           C  
ATOM   2637  C   SER E  18     -32.992   1.506   0.680  1.00 96.53           C  
ATOM   2638  CB  SER E  18     -32.514  -0.893   1.190  1.00 96.53           C  
ATOM   2639  O   SER E  18     -33.595   2.068   1.597  1.00 96.53           O  
ATOM   2640  OG  SER E  18     -33.320  -1.256   0.082  1.00 96.53           O  
ATOM   2641  N   GLY E  19     -33.185   1.777  -0.616  1.00 97.09           N  
ATOM   2642  CA  GLY E  19     -34.261   2.658  -1.040  1.00 97.09           C  
ATOM   2643  C   GLY E  19     -34.087   4.086  -0.560  1.00 97.09           C  
ATOM   2644  O   GLY E  19     -35.050   4.724  -0.129  1.00 97.09           O  
ATOM   2645  N   VAL E  20     -32.825   4.579  -0.522  1.00 98.10           N  
ATOM   2646  CA  VAL E  20     -32.563   5.961  -0.134  1.00 98.10           C  
ATOM   2647  C   VAL E  20     -33.183   6.910  -1.157  1.00 98.10           C  
ATOM   2648  CB  VAL E  20     -31.049   6.237  -0.001  1.00 98.10           C  
ATOM   2649  O   VAL E  20     -32.743   6.967  -2.308  1.00 98.10           O  
ATOM   2650  CG1 VAL E  20     -30.799   7.674   0.452  1.00 98.10           C  
ATOM   2651  CG2 VAL E  20     -30.411   5.248   0.973  1.00 98.10           C  
ATOM   2652  N   ALA E  21     -34.203   7.677  -0.699  1.00 98.64           N  
ATOM   2653  CA  ALA E  21     -34.915   8.586  -1.595  1.00 98.64           C  
ATOM   2654  C   ALA E  21     -34.000   9.708  -2.078  1.00 98.64           C  
ATOM   2655  CB  ALA E  21     -36.142   9.167  -0.897  1.00 98.64           C  
ATOM   2656  O   ALA E  21     -33.017  10.045  -1.414  1.00 98.64           O  
ATOM   2657  N   ASP E  22     -34.266  10.224  -3.160  1.00 98.23           N  
ATOM   2658  CA  ASP E  22     -33.529  11.376  -3.670  1.00 98.23           C  
ATOM   2659  C   ASP E  22     -33.405  12.464  -2.605  1.00 98.23           C  
ATOM   2660  CB  ASP E  22     -34.210  11.939  -4.919  1.00 98.23           C  
ATOM   2661  O   ASP E  22     -34.347  12.711  -1.850  1.00 98.23           O  
ATOM   2662  CG  ASP E  22     -33.364  12.973  -5.641  1.00 98.23           C  
ATOM   2663  OD1 ASP E  22     -32.169  12.711  -5.899  1.00 98.23           O  
ATOM   2664  OD2 ASP E  22     -33.896  14.060  -5.953  1.00 98.23           O  
ATOM   2665  N   THR E  23     -32.293  12.972  -2.383  1.00 98.29           N  
ATOM   2666  CA  THR E  23     -31.953  14.070  -1.485  1.00 98.29           C  
ATOM   2667  C   THR E  23     -31.808  13.570  -0.050  1.00 98.29           C  
ATOM   2668  CB  THR E  23     -33.014  15.185  -1.538  1.00 98.29           C  
ATOM   2669  O   THR E  23     -31.453  14.337   0.847  1.00 98.29           O  
ATOM   2670  CG2 THR E  23     -33.216  15.683  -2.966  1.00 98.29           C  
ATOM   2671  OG1 THR E  23     -34.258  14.677  -1.041  1.00 98.29           O  
ATOM   2672  N   GLU E  24     -32.173  12.238   0.154  1.00 98.60           N  
ATOM   2673  CA  GLU E  24     -31.919  11.649   1.466  1.00 98.60           C  
ATOM   2674  C   GLU E  24     -30.527  11.028   1.532  1.00 98.60           C  
ATOM   2675  CB  GLU E  24     -32.980  10.597   1.798  1.00 98.60           C  
ATOM   2676  O   GLU E  24     -29.833  10.938   0.517  1.00 98.60           O  
ATOM   2677  CG  GLU E  24     -34.397  11.149   1.853  1.00 98.60           C  
ATOM   2678  CD  GLU E  24     -34.627  12.101   3.016  1.00 98.60           C  
ATOM   2679  OE1 GLU E  24     -35.456  13.029   2.887  1.00 98.60           O  
ATOM   2680  OE2 GLU E  24     -33.971  11.916   4.066  1.00 98.60           O  
ATOM   2681  N   SER E  25     -30.103  10.610   2.692  1.00 98.68           N  
ATOM   2682  CA  SER E  25     -28.700  10.231   2.817  1.00 98.68           C  
ATOM   2683  C   SER E  25     -28.534   9.018   3.727  1.00 98.68           C  
ATOM   2684  CB  SER E  25     -27.874  11.400   3.357  1.00 98.68           C  
ATOM   2685  O   SER E  25     -29.440   8.680   4.491  1.00 98.68           O  
ATOM   2686  OG  SER E  25     -28.098  12.570   2.589  1.00 98.68           O  
ATOM   2687  N   LEU E  26     -27.552   8.325   3.591  1.00 98.12           N  
ATOM   2688  CA  LEU E  26     -26.958   7.429   4.577  1.00 98.12           C  
ATOM   2689  C   LEU E  26     -25.927   8.163   5.427  1.00 98.12           C  
ATOM   2690  CB  LEU E  26     -26.305   6.229   3.885  1.00 98.12           C  
ATOM   2691  O   LEU E  26     -24.887   8.591   4.919  1.00 98.12           O  
ATOM   2692  CG  LEU E  26     -25.471   5.305   4.775  1.00 98.12           C  
ATOM   2693  CD1 LEU E  26     -26.346   4.674   5.852  1.00 98.12           C  
ATOM   2694  CD2 LEU E  26     -24.786   4.231   3.937  1.00 98.12           C  
ATOM   2695  N   LEU E  27     -26.200   8.353   6.687  1.00 98.45           N  
ATOM   2696  CA  LEU E  27     -25.225   8.909   7.619  1.00 98.45           C  
ATOM   2697  C   LEU E  27     -24.421   7.799   8.289  1.00 98.45           C  
ATOM   2698  CB  LEU E  27     -25.923   9.762   8.681  1.00 98.45           C  
ATOM   2699  O   LEU E  27     -24.993   6.903   8.913  1.00 98.45           O  
ATOM   2700  CG  LEU E  27     -25.021  10.405   9.735  1.00 98.45           C  
ATOM   2701  CD1 LEU E  27     -24.125  11.460   9.094  1.00 98.45           C  
ATOM   2702  CD2 LEU E  27     -25.857  11.015  10.855  1.00 98.45           C  
ATOM   2703  N   ILE E  28     -23.184   7.854   8.183  1.00 97.46           N  
ATOM   2704  CA  ILE E  28     -22.311   6.881   8.831  1.00 97.46           C  
ATOM   2705  C   ILE E  28     -21.739   7.476  10.115  1.00 97.46           C  
ATOM   2706  CB  ILE E  28     -21.169   6.434   7.891  1.00 97.46           C  
ATOM   2707  O   ILE E  28     -20.850   8.330  10.069  1.00 97.46           O  
ATOM   2708  CG1 ILE E  28     -21.741   5.774   6.632  1.00 97.46           C  
ATOM   2709  CG2 ILE E  28     -20.211   5.487   8.619  1.00 97.46           C  
ATOM   2710  CD1 ILE E  28     -20.696   5.455   5.571  1.00 97.46           C  
ATOM   2711  N   ASP E  29     -22.210   7.073  11.202  1.00 96.31           N  
ATOM   2712  CA  ASP E  29     -21.783   7.439  12.549  1.00 96.31           C  
ATOM   2713  C   ASP E  29     -20.830   6.395  13.125  1.00 96.31           C  
ATOM   2714  CB  ASP E  29     -22.995   7.610  13.468  1.00 96.31           C  
ATOM   2715  O   ASP E  29     -21.244   5.280  13.451  1.00 96.31           O  
ATOM   2716  CG  ASP E  29     -22.630   8.170  14.831  1.00 96.31           C  
ATOM   2717  OD1 ASP E  29     -21.431   8.184  15.184  1.00 96.31           O  
ATOM   2718  OD2 ASP E  29     -23.551   8.598  15.561  1.00 96.31           O  
ATOM   2719  N   PRO E  30     -19.592   6.728  13.318  1.00 93.71           N  
ATOM   2720  CA  PRO E  30     -18.618   5.734  13.775  1.00 93.71           C  
ATOM   2721  C   PRO E  30     -18.965   5.153  15.144  1.00 93.71           C  
ATOM   2722  CB  PRO E  30     -17.308   6.525  13.833  1.00 93.71           C  
ATOM   2723  O   PRO E  30     -18.434   4.108  15.528  1.00 93.71           O  
ATOM   2724  CG  PRO E  30     -17.569   7.755  13.024  1.00 93.71           C  
ATOM   2725  CD  PRO E  30     -19.047   8.019  13.020  1.00 93.71           C  
ATOM   2726  N   GLN E  31     -19.785   5.827  15.887  1.00 93.12           N  
ATOM   2727  CA  GLN E  31     -20.218   5.311  17.181  1.00 93.12           C  
ATOM   2728  C   GLN E  31     -20.974   3.995  17.024  1.00 93.12           C  
ATOM   2729  CB  GLN E  31     -21.094   6.337  17.903  1.00 93.12           C  
ATOM   2730  O   GLN E  31     -21.105   3.230  17.982  1.00 93.12           O  
ATOM   2731  CG  GLN E  31     -20.326   7.547  18.418  1.00 93.12           C  
ATOM   2732  CD  GLN E  31     -21.208   8.523  19.174  1.00 93.12           C  
ATOM   2733  NE2 GLN E  31     -20.966   9.815  18.978  1.00 93.12           N  
ATOM   2734  OE1 GLN E  31     -22.100   8.120  19.927  1.00 93.12           O  
ATOM   2735  N   ASP E  32     -21.536   3.763  15.824  1.00 91.81           N  
ATOM   2736  CA  ASP E  32     -22.298   2.546  15.562  1.00 91.81           C  
ATOM   2737  C   ASP E  32     -21.370   1.364  15.289  1.00 91.81           C  
ATOM   2738  CB  ASP E  32     -23.248   2.752  14.381  1.00 91.81           C  
ATOM   2739  O   ASP E  32     -21.819   0.219  15.216  1.00 91.81           O  
ATOM   2740  CG  ASP E  32     -24.351   3.754  14.675  1.00 91.81           C  
ATOM   2741  OD1 ASP E  32     -24.697   3.950  15.860  1.00 91.81           O  
ATOM   2742  OD2 ASP E  32     -24.882   4.349  13.712  1.00 91.81           O  
ATOM   2743  N   ALA E  33     -20.068   1.663  15.115  1.00 89.76           N  
ATOM   2744  CA  ALA E  33     -19.085   0.604  14.904  1.00 89.76           C  
ATOM   2745  C   ALA E  33     -18.576   0.056  16.234  1.00 89.76           C  
ATOM   2746  CB  ALA E  33     -17.919   1.120  14.064  1.00 89.76           C  
ATOM   2747  O   ALA E  33     -18.660   0.730  17.264  1.00 89.76           O  
ATOM   2748  N   LYS E  34     -18.015  -1.061  16.308  1.00 87.72           N  
ATOM   2749  CA  LYS E  34     -17.545  -1.730  17.518  1.00 87.72           C  
ATOM   2750  C   LYS E  34     -16.524  -0.872  18.260  1.00 87.72           C  
ATOM   2751  CB  LYS E  34     -16.935  -3.091  17.176  1.00 87.72           C  
ATOM   2752  O   LYS E  34     -16.600  -0.727  19.482  1.00 87.72           O  
ATOM   2753  CG  LYS E  34     -16.409  -3.854  18.382  1.00 87.72           C  
ATOM   2754  CD  LYS E  34     -15.827  -5.203  17.980  1.00 87.72           C  
ATOM   2755  CE  LYS E  34     -15.229  -5.934  19.174  1.00 87.72           C  
ATOM   2756  NZ  LYS E  34     -14.650  -7.254  18.783  1.00 87.72           N  
ATOM   2757  N   PHE E  35     -15.607  -0.280  17.515  1.00 88.68           N  
ATOM   2758  CA  PHE E  35     -14.513   0.430  18.168  1.00 88.68           C  
ATOM   2759  C   PHE E  35     -14.686   1.937  18.027  1.00 88.68           C  
ATOM   2760  CB  PHE E  35     -13.166  -0.001  17.581  1.00 88.68           C  
ATOM   2761  O   PHE E  35     -13.854   2.710  18.507  1.00 88.68           O  
ATOM   2762  CG  PHE E  35     -12.863  -1.464  17.765  1.00 88.68           C  
ATOM   2763  CD1 PHE E  35     -12.693  -1.998  19.037  1.00 88.68           C  
ATOM   2764  CD2 PHE E  35     -12.749  -2.305  16.666  1.00 88.68           C  
ATOM   2765  CE1 PHE E  35     -12.413  -3.351  19.210  1.00 88.68           C  
ATOM   2766  CE2 PHE E  35     -12.470  -3.659  16.832  1.00 88.68           C  
ATOM   2767  CZ  PHE E  35     -12.301  -4.180  18.104  1.00 88.68           C  
ATOM   2768  N   GLY E  36     -15.772   2.389  17.323  1.00 92.99           N  
ATOM   2769  CA  GLY E  36     -16.038   3.809  17.153  1.00 92.99           C  
ATOM   2770  C   GLY E  36     -15.105   4.476  16.160  1.00 92.99           C  
ATOM   2771  O   GLY E  36     -14.927   5.696  16.191  1.00 92.99           O  
ATOM   2772  N   ALA E  37     -14.375   3.729  15.420  1.00 93.77           N  
ATOM   2773  CA  ALA E  37     -13.433   4.238  14.428  1.00 93.77           C  
ATOM   2774  C   ALA E  37     -13.422   3.360  13.180  1.00 93.77           C  
ATOM   2775  CB  ALA E  37     -12.030   4.328  15.023  1.00 93.77           C  
ATOM   2776  O   ALA E  37     -13.269   2.140  13.273  1.00 93.77           O  
ATOM   2777  N   ILE E  38     -13.474   3.982  12.088  1.00 91.64           N  
ATOM   2778  CA  ILE E  38     -13.594   3.217  10.852  1.00 91.64           C  
ATOM   2779  C   ILE E  38     -12.757   3.873   9.756  1.00 91.64           C  
ATOM   2780  CB  ILE E  38     -15.067   3.097  10.401  1.00 91.64           C  
ATOM   2781  O   ILE E  38     -12.504   5.079   9.798  1.00 91.64           O  
ATOM   2782  CG1 ILE E  38     -15.682   4.488  10.209  1.00 91.64           C  
ATOM   2783  CG2 ILE E  38     -15.875   2.276  11.410  1.00 91.64           C  
ATOM   2784  CD1 ILE E  38     -16.742   4.551   9.118  1.00 91.64           C  
ATOM   2785  N   GLU E  39     -12.295   3.122   8.841  1.00 91.75           N  
ATOM   2786  CA  GLU E  39     -11.745   3.542   7.556  1.00 91.75           C  
ATOM   2787  C   GLU E  39     -12.542   2.952   6.396  1.00 91.75           C  
ATOM   2788  CB  GLU E  39     -10.273   3.138   7.442  1.00 91.75           C  
ATOM   2789  O   GLU E  39     -12.585   1.732   6.222  1.00 91.75           O  
ATOM   2790  CG  GLU E  39      -9.595   3.635   6.173  1.00 91.75           C  
ATOM   2791  CD  GLU E  39      -8.123   3.263   6.094  1.00 91.75           C  
ATOM   2792  OE1 GLU E  39      -7.796   2.200   5.518  1.00 91.75           O  
ATOM   2793  OE2 GLU E  39      -7.291   4.039   6.614  1.00 91.75           O  
ATOM   2794  N   ILE E  40     -13.064   3.780   5.553  1.00 91.39           N  
ATOM   2795  CA  ILE E  40     -13.875   3.332   4.425  1.00 91.39           C  
ATOM   2796  C   ILE E  40     -12.985   3.119   3.203  1.00 91.39           C  
ATOM   2797  CB  ILE E  40     -14.999   4.341   4.101  1.00 91.39           C  
ATOM   2798  O   ILE E  40     -12.263   4.028   2.786  1.00 91.39           O  
ATOM   2799  CG1 ILE E  40     -16.032   4.371   5.233  1.00 91.39           C  
ATOM   2800  CG2 ILE E  40     -15.661   4.000   2.763  1.00 91.39           C  
ATOM   2801  CD1 ILE E  40     -17.163   5.367   5.012  1.00 91.39           C  
ATOM   2802  N   HIS E  41     -13.124   1.919   2.627  1.00 89.95           N  
ATOM   2803  CA  HIS E  41     -12.368   1.582   1.426  1.00 89.95           C  
ATOM   2804  C   HIS E  41     -13.248   1.652   0.182  1.00 89.95           C  
ATOM   2805  CB  HIS E  41     -11.750   0.189   1.554  1.00 89.95           C  
ATOM   2806  O   HIS E  41     -12.764   1.955  -0.910  1.00 89.95           O  
ATOM   2807  CG  HIS E  41     -10.784   0.063   2.688  1.00 89.95           C  
ATOM   2808  CD2 HIS E  41     -10.041   0.994   3.331  1.00 89.95           C  
ATOM   2809  ND1 HIS E  41     -10.491  -1.144   3.286  1.00 89.95           N  
ATOM   2810  CE1 HIS E  41      -9.609  -0.948   4.251  1.00 89.95           C  
ATOM   2811  NE2 HIS E  41      -9.319   0.341   4.299  1.00 89.95           N  
ATOM   2812  N   ASN E  42     -14.534   1.270   0.396  1.00 89.78           N  
ATOM   2813  CA  ASN E  42     -15.442   1.173  -0.742  1.00 89.78           C  
ATOM   2814  C   ASN E  42     -16.743   1.929  -0.489  1.00 89.78           C  
ATOM   2815  CB  ASN E  42     -15.735  -0.292  -1.072  1.00 89.78           C  
ATOM   2816  O   ASN E  42     -17.333   1.815   0.587  1.00 89.78           O  
ATOM   2817  CG  ASN E  42     -14.474  -1.101  -1.308  1.00 89.78           C  
ATOM   2818  ND2 ASN E  42     -14.149  -1.980  -0.367  1.00 89.78           N  
ATOM   2819  OD1 ASN E  42     -13.799  -0.937  -2.327  1.00 89.78           O  
ATOM   2820  N   ILE E  43     -17.194   2.620  -1.466  1.00 94.91           N  
ATOM   2821  CA  ILE E  43     -18.536   3.190  -1.514  1.00 94.91           C  
ATOM   2822  C   ILE E  43     -19.271   2.675  -2.750  1.00 94.91           C  
ATOM   2823  CB  ILE E  43     -18.495   4.734  -1.519  1.00 94.91           C  
ATOM   2824  O   ILE E  43     -19.009   3.126  -3.868  1.00 94.91           O  
ATOM   2825  CG1 ILE E  43     -17.832   5.255  -0.239  1.00 94.91           C  
ATOM   2826  CG2 ILE E  43     -19.905   5.311  -1.678  1.00 94.91           C  
ATOM   2827  CD1 ILE E  43     -17.547   6.750  -0.254  1.00 94.91           C  
ATOM   2828  N   ALA E  44     -20.130   1.733  -2.549  1.00 95.58           N  
ATOM   2829  CA  ALA E  44     -21.001   1.222  -3.605  1.00 95.58           C  
ATOM   2830  C   ALA E  44     -22.298   2.023  -3.681  1.00 95.58           C  
ATOM   2831  CB  ALA E  44     -21.305  -0.256  -3.374  1.00 95.58           C  
ATOM   2832  O   ALA E  44     -22.985   2.201  -2.673  1.00 95.58           O  
ATOM   2833  N   HIS E  45     -22.593   2.485  -4.813  1.00 97.01           N  
ATOM   2834  CA  HIS E  45     -23.715   3.404  -4.967  1.00 97.01           C  
ATOM   2835  C   HIS E  45     -24.582   3.019  -6.161  1.00 97.01           C  
ATOM   2836  CB  HIS E  45     -23.214   4.840  -5.123  1.00 97.01           C  
ATOM   2837  O   HIS E  45     -24.085   2.906  -7.284  1.00 97.01           O  
ATOM   2838  CG  HIS E  45     -22.170   5.000  -6.181  1.00 97.01           C  
ATOM   2839  CD2 HIS E  45     -20.819   5.045  -6.098  1.00 97.01           C  
ATOM   2840  ND1 HIS E  45     -22.480   5.140  -7.517  1.00 97.01           N  
ATOM   2841  CE1 HIS E  45     -21.361   5.263  -8.211  1.00 97.01           C  
ATOM   2842  NE2 HIS E  45     -20.339   5.209  -7.374  1.00 97.01           N  
ATOM   2843  N   GLY E  46     -25.923   2.834  -5.899  1.00 96.42           N  
ATOM   2844  CA  GLY E  46     -26.871   2.406  -6.915  1.00 96.42           C  
ATOM   2845  C   GLY E  46     -27.306   3.530  -7.836  1.00 96.42           C  
ATOM   2846  O   GLY E  46     -28.110   3.317  -8.746  1.00 96.42           O  
ATOM   2847  N   GLY E  47     -26.773   4.677  -7.696  1.00 96.93           N  
ATOM   2848  CA  GLY E  47     -26.991   5.886  -8.474  1.00 96.93           C  
ATOM   2849  C   GLY E  47     -26.042   7.011  -8.107  1.00 96.93           C  
ATOM   2850  O   GLY E  47     -24.958   6.766  -7.573  1.00 96.93           O  
ATOM   2851  N   SER E  48     -26.267   8.163  -8.505  1.00 97.92           N  
ATOM   2852  CA  SER E  48     -25.416   9.317  -8.237  1.00 97.92           C  
ATOM   2853  C   SER E  48     -25.488   9.729  -6.771  1.00 97.92           C  
ATOM   2854  CB  SER E  48     -25.816  10.496  -9.126  1.00 97.92           C  
ATOM   2855  O   SER E  48     -26.567   9.730  -6.173  1.00 97.92           O  
ATOM   2856  OG  SER E  48     -25.737  10.142 -10.496  1.00 97.92           O  
ATOM   2857  N   VAL E  49     -24.421  10.037  -6.204  1.00 97.86           N  
ATOM   2858  CA  VAL E  49     -24.393  10.409  -4.793  1.00 97.86           C  
ATOM   2859  C   VAL E  49     -23.336  11.488  -4.564  1.00 97.86           C  
ATOM   2860  CB  VAL E  49     -24.111   9.188  -3.889  1.00 97.86           C  
ATOM   2861  O   VAL E  49     -22.405  11.633  -5.360  1.00 97.86           O  
ATOM   2862  CG1 VAL E  49     -25.222   8.148  -4.025  1.00 97.86           C  
ATOM   2863  CG2 VAL E  49     -22.755   8.573  -4.231  1.00 97.86           C  
ATOM   2864  N   ASP E  50     -23.443  12.210  -3.530  1.00 97.75           N  
ATOM   2865  CA  ASP E  50     -22.410  13.057  -2.940  1.00 97.75           C  
ATOM   2866  C   ASP E  50     -21.886  12.458  -1.637  1.00 97.75           C  
ATOM   2867  CB  ASP E  50     -22.950  14.467  -2.692  1.00 97.75           C  
ATOM   2868  O   ASP E  50     -22.667  12.001  -0.800  1.00 97.75           O  
ATOM   2869  CG  ASP E  50     -23.210  15.237  -3.974  1.00 97.75           C  
ATOM   2870  OD1 ASP E  50     -22.653  14.869  -5.031  1.00 97.75           O  
ATOM   2871  OD2 ASP E  50     -23.976  16.224  -3.927  1.00 97.75           O  
ATOM   2872  N   VAL E  51     -20.694  12.426  -1.493  1.00 97.90           N  
ATOM   2873  CA  VAL E  51     -20.050  11.971  -0.265  1.00 97.90           C  
ATOM   2874  C   VAL E  51     -19.469  13.166   0.487  1.00 97.90           C  
ATOM   2875  CB  VAL E  51     -18.943  10.934  -0.555  1.00 97.90           C  
ATOM   2876  O   VAL E  51     -18.689  13.941  -0.073  1.00 97.90           O  
ATOM   2877  CG1 VAL E  51     -18.365  10.383   0.748  1.00 97.90           C  
ATOM   2878  CG2 VAL E  51     -19.488   9.801  -1.422  1.00 97.90           C  
ATOM   2879  N   GLU E  52     -19.839  13.279   1.726  1.00 97.36           N  
ATOM   2880  CA  GLU E  52     -19.393  14.413   2.530  1.00 97.36           C  
ATOM   2881  C   GLU E  52     -18.695  13.946   3.804  1.00 97.36           C  
ATOM   2882  CB  GLU E  52     -20.574  15.322   2.881  1.00 97.36           C  
ATOM   2883  O   GLU E  52     -19.065  12.922   4.381  1.00 97.36           O  
ATOM   2884  CG  GLU E  52     -21.225  15.979   1.672  1.00 97.36           C  
ATOM   2885  CD  GLU E  52     -22.498  16.737   2.014  1.00 97.36           C  
ATOM   2886  OE1 GLU E  52     -22.450  17.982   2.129  1.00 97.36           O  
ATOM   2887  OE2 GLU E  52     -23.551  16.080   2.169  1.00 97.36           O  
ATOM   2888  N   LEU E  53     -17.724  14.684   4.176  1.00 95.93           N  
ATOM   2889  CA  LEU E  53     -17.085  14.555   5.481  1.00 95.93           C  
ATOM   2890  C   LEU E  53     -17.537  15.668   6.420  1.00 95.93           C  
ATOM   2891  CB  LEU E  53     -15.561  14.580   5.336  1.00 95.93           C  
ATOM   2892  O   LEU E  53     -17.544  16.841   6.040  1.00 95.93           O  
ATOM   2893  CG  LEU E  53     -14.755  14.264   6.597  1.00 95.93           C  
ATOM   2894  CD1 LEU E  53     -15.037  12.840   7.064  1.00 95.93           C  
ATOM   2895  CD2 LEU E  53     -13.265  14.465   6.344  1.00 95.93           C  
ATOM   2896  N   LEU E  54     -17.894  15.260   7.611  1.00 96.55           N  
ATOM   2897  CA  LEU E  54     -18.458  16.203   8.571  1.00 96.55           C  
ATOM   2898  C   LEU E  54     -17.706  16.143   9.897  1.00 96.55           C  
ATOM   2899  CB  LEU E  54     -19.943  15.911   8.800  1.00 96.55           C  
ATOM   2900  O   LEU E  54     -17.271  15.070  10.321  1.00 96.55           O  
ATOM   2901  CG  LEU E  54     -20.769  15.582   7.555  1.00 96.55           C  
ATOM   2902  CD1 LEU E  54     -21.662  14.374   7.816  1.00 96.55           C  
ATOM   2903  CD2 LEU E  54     -21.602  16.787   7.132  1.00 96.55           C  
ATOM   2904  N   THR E  55     -17.605  17.277  10.555  1.00 95.76           N  
ATOM   2905  CA  THR E  55     -17.134  17.313  11.935  1.00 95.76           C  
ATOM   2906  C   THR E  55     -18.196  17.909  12.854  1.00 95.76           C  
ATOM   2907  CB  THR E  55     -15.830  18.123  12.059  1.00 95.76           C  
ATOM   2908  O   THR E  55     -19.077  18.642  12.399  1.00 95.76           O  
ATOM   2909  CG2 THR E  55     -14.717  17.506  11.219  1.00 95.76           C  
ATOM   2910  OG1 THR E  55     -16.064  19.464  11.611  1.00 95.76           O  
ATOM   2911  N   SER E  56     -18.119  17.512  14.039  1.00 95.91           N  
ATOM   2912  CA  SER E  56     -19.069  17.980  15.043  1.00 95.91           C  
ATOM   2913  C   SER E  56     -18.352  18.453  16.303  1.00 95.91           C  
ATOM   2914  CB  SER E  56     -20.064  16.874  15.397  1.00 95.91           C  
ATOM   2915  O   SER E  56     -17.338  17.876  16.701  1.00 95.91           O  
ATOM   2916  OG  SER E  56     -20.956  17.305  16.410  1.00 95.91           O  
ATOM   2917  N   SER E  57     -18.878  19.549  16.899  1.00 91.19           N  
ATOM   2918  CA  SER E  57     -18.350  20.026  18.173  1.00 91.19           C  
ATOM   2919  C   SER E  57     -19.003  19.304  19.347  1.00 91.19           C  
ATOM   2920  CB  SER E  57     -18.562  21.534  18.310  1.00 91.19           C  
ATOM   2921  O   SER E  57     -18.526  19.393  20.480  1.00 91.19           O  
ATOM   2922  OG  SER E  57     -19.928  21.868  18.137  1.00 91.19           O  
ATOM   2923  N   ASP E  58     -20.095  18.631  19.040  1.00 93.02           N  
ATOM   2924  CA  ASP E  58     -20.811  17.862  20.053  1.00 93.02           C  
ATOM   2925  C   ASP E  58     -20.353  16.406  20.063  1.00 93.02           C  
ATOM   2926  CB  ASP E  58     -22.321  17.937  19.816  1.00 93.02           C  
ATOM   2927  O   ASP E  58     -20.263  15.771  19.010  1.00 93.02           O  
ATOM   2928  CG  ASP E  58     -23.130  17.330  20.949  1.00 93.02           C  
ATOM   2929  OD1 ASP E  58     -23.102  16.093  21.124  1.00 93.02           O  
ATOM   2930  OD2 ASP E  58     -23.803  18.096  21.672  1.00 93.02           O  
ATOM   2931  N   ASP E  59     -20.124  15.859  21.188  1.00 91.00           N  
ATOM   2932  CA  ASP E  59     -19.561  14.518  21.311  1.00 91.00           C  
ATOM   2933  C   ASP E  59     -20.663  13.461  21.339  1.00 91.00           C  
ATOM   2934  CB  ASP E  59     -18.698  14.411  22.570  1.00 91.00           C  
ATOM   2935  O   ASP E  59     -20.385  12.264  21.234  1.00 91.00           O  
ATOM   2936  CG  ASP E  59     -17.436  15.253  22.497  1.00 91.00           C  
ATOM   2937  OD1 ASP E  59     -16.993  15.592  21.379  1.00 91.00           O  
ATOM   2938  OD2 ASP E  59     -16.879  15.577  23.568  1.00 91.00           O  
ATOM   2939  N   THR E  60     -21.926  13.884  21.418  1.00 90.93           N  
ATOM   2940  CA  THR E  60     -22.997  12.914  21.620  1.00 90.93           C  
ATOM   2941  C   THR E  60     -23.857  12.788  20.365  1.00 90.93           C  
ATOM   2942  CB  THR E  60     -23.885  13.305  22.816  1.00 90.93           C  
ATOM   2943  O   THR E  60     -24.512  11.766  20.156  1.00 90.93           O  
ATOM   2944  CG2 THR E  60     -23.079  13.340  24.111  1.00 90.93           C  
ATOM   2945  OG1 THR E  60     -24.449  14.600  22.582  1.00 90.93           O  
ATOM   2946  N   GLU E  61     -23.889  13.949  19.637  1.00 90.07           N  
ATOM   2947  CA  GLU E  61     -24.691  13.955  18.417  1.00 90.07           C  
ATOM   2948  C   GLU E  61     -24.047  14.818  17.337  1.00 90.07           C  
ATOM   2949  CB  GLU E  61     -26.110  14.449  18.709  1.00 90.07           C  
ATOM   2950  O   GLU E  61     -23.163  15.627  17.626  1.00 90.07           O  
ATOM   2951  CG  GLU E  61     -26.172  15.891  19.189  1.00 90.07           C  
ATOM   2952  CD  GLU E  61     -27.577  16.340  19.560  1.00 90.07           C  
ATOM   2953  OE1 GLU E  61     -27.724  17.407  20.200  1.00 90.07           O  
ATOM   2954  OE2 GLU E  61     -28.537  15.619  19.210  1.00 90.07           O  
ATOM   2955  N   LEU E  62     -24.481  14.554  16.150  1.00 94.21           N  
ATOM   2956  CA  LEU E  62     -23.954  15.348  15.046  1.00 94.21           C  
ATOM   2957  C   LEU E  62     -24.572  16.742  15.036  1.00 94.21           C  
ATOM   2958  CB  LEU E  62     -24.220  14.650  13.709  1.00 94.21           C  
ATOM   2959  O   LEU E  62     -25.788  16.886  14.892  1.00 94.21           O  
ATOM   2960  CG  LEU E  62     -23.866  15.441  12.449  1.00 94.21           C  
ATOM   2961  CD1 LEU E  62     -22.369  15.724  12.404  1.00 94.21           C  
ATOM   2962  CD2 LEU E  62     -24.311  14.686  11.201  1.00 94.21           C  
ATOM   2963  N   VAL E  63     -23.840  17.722  15.389  1.00 96.69           N  
ATOM   2964  CA  VAL E  63     -24.074  19.139  15.131  1.00 96.69           C  
ATOM   2965  C   VAL E  63     -23.071  19.649  14.099  1.00 96.69           C  
ATOM   2966  CB  VAL E  63     -23.977  19.975  16.427  1.00 96.69           C  
ATOM   2967  O   VAL E  63     -21.894  19.844  14.412  1.00 96.69           O  
ATOM   2968  CG1 VAL E  63     -24.256  21.449  16.140  1.00 96.69           C  
ATOM   2969  CG2 VAL E  63     -24.946  19.440  17.480  1.00 96.69           C  
ATOM   2970  N   GLU E  64     -23.492  19.815  12.944  1.00 94.09           N  
ATOM   2971  CA  GLU E  64     -22.615  20.097  11.812  1.00 94.09           C  
ATOM   2972  C   GLU E  64     -21.826  21.385  12.033  1.00 94.09           C  
ATOM   2973  CB  GLU E  64     -23.423  20.192  10.515  1.00 94.09           C  
ATOM   2974  O   GLU E  64     -22.388  22.481  11.978  1.00 94.09           O  
ATOM   2975  CG  GLU E  64     -24.001  18.862  10.053  1.00 94.09           C  
ATOM   2976  CD  GLU E  64     -24.684  18.944   8.697  1.00 94.09           C  
ATOM   2977  OE1 GLU E  64     -25.185  17.907   8.206  1.00 94.09           O  
ATOM   2978  OE2 GLU E  64     -24.717  20.054   8.120  1.00 94.09           O  
ATOM   2979  N   ASP E  65     -20.605  21.269  12.274  1.00 93.74           N  
ATOM   2980  CA  ASP E  65     -19.691  22.402  12.376  1.00 93.74           C  
ATOM   2981  C   ASP E  65     -19.013  22.683  11.037  1.00 93.74           C  
ATOM   2982  CB  ASP E  65     -18.637  22.147  13.456  1.00 93.74           C  
ATOM   2983  O   ASP E  65     -19.072  23.805  10.529  1.00 93.74           O  
ATOM   2984  CG  ASP E  65     -19.221  22.111  14.857  1.00 93.74           C  
ATOM   2985  OD1 ASP E  65     -20.160  22.883  15.147  1.00 93.74           O  
ATOM   2986  OD2 ASP E  65     -18.735  21.305  15.680  1.00 93.74           O  
ATOM   2987  N   ALA E  66     -18.319  21.674  10.550  1.00 94.89           N  
ATOM   2988  CA  ALA E  66     -17.706  21.732   9.226  1.00 94.89           C  
ATOM   2989  C   ALA E  66     -18.212  20.601   8.336  1.00 94.89           C  
ATOM   2990  CB  ALA E  66     -16.185  21.674   9.341  1.00 94.89           C  
ATOM   2991  O   ALA E  66     -18.437  19.484   8.809  1.00 94.89           O  
ATOM   2992  N   ALA E  67     -18.394  20.901   7.113  1.00 96.22           N  
ATOM   2993  CA  ALA E  67     -18.825  19.919   6.120  1.00 96.22           C  
ATOM   2994  C   ALA E  67     -18.198  20.205   4.759  1.00 96.22           C  
ATOM   2995  CB  ALA E  67     -20.348  19.908   6.009  1.00 96.22           C  
ATOM   2996  O   ALA E  67     -18.225  21.342   4.282  1.00 96.22           O  
ATOM   2997  N   VAL E  68     -17.605  19.186   4.250  1.00 97.36           N  
ATOM   2998  CA  VAL E  68     -17.001  19.321   2.928  1.00 97.36           C  
ATOM   2999  C   VAL E  68     -17.467  18.180   2.027  1.00 97.36           C  
ATOM   3000  CB  VAL E  68     -15.458  19.340   3.009  1.00 97.36           C  
ATOM   3001  O   VAL E  68     -17.472  17.017   2.440  1.00 97.36           O  
ATOM   3002  CG1 VAL E  68     -14.845  19.400   1.611  1.00 97.36           C  
ATOM   3003  CG2 VAL E  68     -14.983  20.520   3.855  1.00 97.36           C  
ATOM   3004  N   THR E  69     -17.916  18.497   0.879  1.00 97.28           N  
ATOM   3005  CA  THR E  69     -18.183  17.477  -0.129  1.00 97.28           C  
ATOM   3006  C   THR E  69     -16.880  16.935  -0.708  1.00 97.28           C  
ATOM   3007  CB  THR E  69     -19.063  18.031  -1.265  1.00 97.28           C  
ATOM   3008  O   THR E  69     -16.119  17.674  -1.337  1.00 97.28           O  
ATOM   3009  CG2 THR E  69     -19.323  16.967  -2.327  1.00 97.28           C  
ATOM   3010  OG1 THR E  69     -20.316  18.466  -0.723  1.00 97.28           O  
ATOM   3011  N   LEU E  70     -16.686  15.667  -0.492  1.00 92.95           N  
ATOM   3012  CA  LEU E  70     -15.446  15.024  -0.914  1.00 92.95           C  
ATOM   3013  C   LEU E  70     -15.468  14.731  -2.411  1.00 92.95           C  
ATOM   3014  CB  LEU E  70     -15.221  13.727  -0.132  1.00 92.95           C  
ATOM   3015  O   LEU E  70     -14.491  15.001  -3.114  1.00 92.95           O  
ATOM   3016  CG  LEU E  70     -15.147  13.858   1.390  1.00 92.95           C  
ATOM   3017  CD1 LEU E  70     -14.916  12.492   2.029  1.00 92.95           C  
ATOM   3018  CD2 LEU E  70     -14.047  14.835   1.791  1.00 92.95           C  
ATOM   3019  N   ASP E  71     -16.461  14.071  -2.828  1.00 91.18           N  
ATOM   3020  CA  ASP E  71     -16.625  13.625  -4.208  1.00 91.18           C  
ATOM   3021  C   ASP E  71     -18.102  13.477  -4.566  1.00 91.18           C  
ATOM   3022  CB  ASP E  71     -15.894  12.300  -4.434  1.00 91.18           C  
ATOM   3023  O   ASP E  71     -18.950  13.341  -3.681  1.00 91.18           O  
ATOM   3024  CG  ASP E  71     -15.432  12.114  -5.869  1.00 91.18           C  
ATOM   3025  OD1 ASP E  71     -15.884  12.868  -6.757  1.00 91.18           O  
ATOM   3026  OD2 ASP E  71     -14.611  11.204  -6.114  1.00 91.18           O  
ATOM   3027  N   SER E  72     -18.360  13.561  -5.812  1.00 95.24           N  
ATOM   3028  CA  SER E  72     -19.661  13.272  -6.405  1.00 95.24           C  
ATOM   3029  C   SER E  72     -19.551  12.197  -7.481  1.00 95.24           C  
ATOM   3030  CB  SER E  72     -20.273  14.540  -7.001  1.00 95.24           C  
ATOM   3031  O   SER E  72     -18.688  12.274  -8.358  1.00 95.24           O  
ATOM   3032  OG  SER E  72     -20.442  15.533  -6.004  1.00 95.24           O  
ATOM   3033  N   PHE E  73     -20.296  11.162  -7.319  1.00 93.97           N  
ATOM   3034  CA  PHE E  73     -20.293  10.087  -8.305  1.00 93.97           C  
ATOM   3035  C   PHE E  73     -21.590  10.081  -9.104  1.00 93.97           C  
ATOM   3036  CB  PHE E  73     -20.090   8.731  -7.622  1.00 93.97           C  
ATOM   3037  O   PHE E  73     -22.666  10.325  -8.553  1.00 93.97           O  
ATOM   3038  CG  PHE E  73     -18.860   8.664  -6.758  1.00 93.97           C  
ATOM   3039  CD1 PHE E  73     -17.592   8.726  -7.322  1.00 93.97           C  
ATOM   3040  CD2 PHE E  73     -18.973   8.539  -5.379  1.00 93.97           C  
ATOM   3041  CE1 PHE E  73     -16.452   8.665  -6.524  1.00 93.97           C  
ATOM   3042  CE2 PHE E  73     -17.838   8.477  -4.575  1.00 93.97           C  
ATOM   3043  CZ  PHE E  73     -16.579   8.539  -5.150  1.00 93.97           C  
ATOM   3044  N   THR E  74     -21.494   9.884 -10.380  1.00 94.77           N  
ATOM   3045  CA  THR E  74     -22.651   9.807 -11.265  1.00 94.77           C  
ATOM   3046  C   THR E  74     -22.950   8.359 -11.640  1.00 94.77           C  
ATOM   3047  CB  THR E  74     -22.433  10.637 -12.544  1.00 94.77           C  
ATOM   3048  O   THR E  74     -22.032   7.552 -11.802  1.00 94.77           O  
ATOM   3049  CG2 THR E  74     -22.187  12.105 -12.212  1.00 94.77           C  
ATOM   3050  OG1 THR E  74     -21.298  10.123 -13.252  1.00 94.77           O  
ATOM   3051  N   GLY E  75     -24.197   8.026 -11.713  1.00 94.48           N  
ATOM   3052  CA  GLY E  75     -24.603   6.680 -12.083  1.00 94.48           C  
ATOM   3053  C   GLY E  75     -24.273   5.644 -11.025  1.00 94.48           C  
ATOM   3054  O   GLY E  75     -23.887   5.992  -9.907  1.00 94.48           O  
ATOM   3055  N   GLU E  76     -24.632   4.426 -11.269  1.00 94.93           N  
ATOM   3056  CA  GLU E  76     -24.364   3.299 -10.381  1.00 94.93           C  
ATOM   3057  C   GLU E  76     -22.908   2.852 -10.480  1.00 94.93           C  
ATOM   3058  CB  GLU E  76     -25.297   2.128 -10.700  1.00 94.93           C  
ATOM   3059  O   GLU E  76     -22.307   2.913 -11.555  1.00 94.93           O  
ATOM   3060  CG  GLU E  76     -25.065   0.901  -9.830  1.00 94.93           C  
ATOM   3061  CD  GLU E  76     -25.932  -0.285 -10.222  1.00 94.93           C  
ATOM   3062  OE1 GLU E  76     -25.992  -1.272  -9.454  1.00 94.93           O  
ATOM   3063  OE2 GLU E  76     -26.555  -0.227 -11.305  1.00 94.93           O  
ATOM   3064  N   GLY E  77     -22.350   2.426  -9.431  1.00 92.27           N  
ATOM   3065  CA  GLY E  77     -20.982   1.933  -9.450  1.00 92.27           C  
ATOM   3066  C   GLY E  77     -20.358   1.854  -8.069  1.00 92.27           C  
ATOM   3067  O   GLY E  77     -21.057   1.635  -7.078  1.00 92.27           O  
ATOM   3068  N   ILE E  78     -19.060   1.792  -8.026  1.00 90.41           N  
ATOM   3069  CA  ILE E  78     -18.313   1.709  -6.776  1.00 90.41           C  
ATOM   3070  C   ILE E  78     -17.105   2.641  -6.834  1.00 90.41           C  
ATOM   3071  CB  ILE E  78     -17.859   0.261  -6.484  1.00 90.41           C  
ATOM   3072  O   ILE E  78     -16.488   2.803  -7.890  1.00 90.41           O  
ATOM   3073  CG1 ILE E  78     -17.192   0.178  -5.107  1.00 90.41           C  
ATOM   3074  CG2 ILE E  78     -16.916  -0.241  -7.581  1.00 90.41           C  
ATOM   3075  CD1 ILE E  78     -16.953  -1.244  -4.619  1.00 90.41           C  
ATOM   3076  N   SER E  79     -16.828   3.321  -5.824  1.00 88.93           N  
ATOM   3077  CA  SER E  79     -15.544   3.965  -5.570  1.00 88.93           C  
ATOM   3078  C   SER E  79     -14.680   3.125  -4.636  1.00 88.93           C  
ATOM   3079  CB  SER E  79     -15.752   5.357  -4.971  1.00 88.93           C  
ATOM   3080  O   SER E  79     -15.055   2.878  -3.488  1.00 88.93           O  
ATOM   3081  OG  SER E  79     -14.508   5.961  -4.659  1.00 88.93           O  
ATOM   3082  N   GLN E  80     -13.476   2.648  -5.090  1.00 76.53           N  
ATOM   3083  CA  GLN E  80     -12.606   1.790  -4.293  1.00 76.53           C  
ATOM   3084  C   GLN E  80     -11.295   2.496  -3.958  1.00 76.53           C  
ATOM   3085  CB  GLN E  80     -12.323   0.479  -5.029  1.00 76.53           C  
ATOM   3086  O   GLN E  80     -10.945   3.498  -4.585  1.00 76.53           O  
ATOM   3087  CG  GLN E  80     -13.537  -0.432  -5.151  1.00 76.53           C  
ATOM   3088  CD  GLN E  80     -13.202  -1.776  -5.771  1.00 76.53           C  
ATOM   3089  NE2 GLN E  80     -13.429  -2.848  -5.020  1.00 76.53           N  
ATOM   3090  OE1 GLN E  80     -12.744  -1.850  -6.915  1.00 76.53           O  
ATOM   3091  N   GLY E  81     -10.471   1.852  -3.019  1.00 80.66           N  
ATOM   3092  CA  GLY E  81      -9.154   2.345  -2.647  1.00 80.66           C  
ATOM   3093  C   GLY E  81      -9.205   3.600  -1.796  1.00 80.66           C  
ATOM   3094  O   GLY E  81      -8.198   4.293  -1.641  1.00 80.66           O  
ATOM   3095  N   ASN E  82     -10.319   3.893  -1.276  1.00 82.79           N  
ATOM   3096  CA  ASN E  82     -10.461   5.043  -0.389  1.00 82.79           C  
ATOM   3097  C   ASN E  82      -9.782   4.800   0.956  1.00 82.79           C  
ATOM   3098  CB  ASN E  82     -11.938   5.384  -0.185  1.00 82.79           C  
ATOM   3099  O   ASN E  82      -9.686   3.659   1.410  1.00 82.79           O  
ATOM   3100  CG  ASN E  82     -12.646   5.717  -1.484  1.00 82.79           C  
ATOM   3101  ND2 ASN E  82     -13.535   4.831  -1.919  1.00 82.79           N  
ATOM   3102  OD1 ASN E  82     -12.396   6.761  -2.091  1.00 82.79           O  
ATOM   3103  N   GLN E  83      -9.292   5.883   1.496  1.00 86.87           N  
ATOM   3104  CA  GLN E  83      -8.836   5.931   2.881  1.00 86.87           C  
ATOM   3105  C   GLN E  83      -9.603   6.983   3.677  1.00 86.87           C  
ATOM   3106  CB  GLN E  83      -7.335   6.217   2.943  1.00 86.87           C  
ATOM   3107  O   GLN E  83      -9.000   7.825   4.345  1.00 86.87           O  
ATOM   3108  CG  GLN E  83      -6.470   5.090   2.394  1.00 86.87           C  
ATOM   3109  CD  GLN E  83      -4.988   5.411   2.441  1.00 86.87           C  
ATOM   3110  NE2 GLN E  83      -4.157   4.374   2.449  1.00 86.87           N  
ATOM   3111  OE1 GLN E  83      -4.593   6.581   2.468  1.00 86.87           O  
ATOM   3112  N   ILE E  84     -10.923   6.941   3.620  1.00 90.26           N  
ATOM   3113  CA  ILE E  84     -11.772   7.910   4.304  1.00 90.26           C  
ATOM   3114  C   ILE E  84     -11.972   7.486   5.757  1.00 90.26           C  
ATOM   3115  CB  ILE E  84     -13.137   8.064   3.597  1.00 90.26           C  
ATOM   3116  O   ILE E  84     -12.527   6.418   6.028  1.00 90.26           O  
ATOM   3117  CG1 ILE E  84     -12.938   8.475   2.134  1.00 90.26           C  
ATOM   3118  CG2 ILE E  84     -14.017   9.077   4.336  1.00 90.26           C  
ATOM   3119  CD1 ILE E  84     -14.194   8.359   1.282  1.00 90.26           C  
ATOM   3120  N   GLU E  85     -11.595   8.368   6.621  1.00 90.68           N  
ATOM   3121  CA  GLU E  85     -11.566   8.027   8.040  1.00 90.68           C  
ATOM   3122  C   GLU E  85     -12.610   8.821   8.820  1.00 90.68           C  
ATOM   3123  CB  GLU E  85     -10.173   8.273   8.625  1.00 90.68           C  
ATOM   3124  O   GLU E  85     -12.830  10.003   8.548  1.00 90.68           O  
ATOM   3125  CG  GLU E  85      -9.085   7.406   8.008  1.00 90.68           C  
ATOM   3126  CD  GLU E  85      -7.800   8.168   7.725  1.00 90.68           C  
ATOM   3127  OE1 GLU E  85      -6.761   7.524   7.451  1.00 90.68           O  
ATOM   3128  OE2 GLU E  85      -7.832   9.417   7.778  1.00 90.68           O  
ATOM   3129  N   ALA E  86     -13.235   8.169   9.769  1.00 93.89           N  
ATOM   3130  CA  ALA E  86     -14.144   8.779  10.737  1.00 93.89           C  
ATOM   3131  C   ALA E  86     -14.049   8.084  12.092  1.00 93.89           C  
ATOM   3132  CB  ALA E  86     -15.579   8.737  10.219  1.00 93.89           C  
ATOM   3133  O   ALA E  86     -13.846   6.870  12.161  1.00 93.89           O  
ATOM   3134  N   SER E  87     -14.245   8.882  13.119  1.00 95.12           N  
ATOM   3135  CA  SER E  87     -14.125   8.315  14.459  1.00 95.12           C  
ATOM   3136  C   SER E  87     -14.963   9.095  15.466  1.00 95.12           C  
ATOM   3137  CB  SER E  87     -12.662   8.299  14.905  1.00 95.12           C  
ATOM   3138  O   SER E  87     -15.104  10.314  15.352  1.00 95.12           O  
ATOM   3139  OG  SER E  87     -12.561   8.007  16.288  1.00 95.12           O  
ATOM   3140  N   ASP E  88     -15.399   8.361  16.436  1.00 94.48           N  
ATOM   3141  CA  ASP E  88     -16.089   9.001  17.552  1.00 94.48           C  
ATOM   3142  C   ASP E  88     -15.137   9.891  18.348  1.00 94.48           C  
ATOM   3143  CB  ASP E  88     -16.717   7.950  18.469  1.00 94.48           C  
ATOM   3144  O   ASP E  88     -15.535  10.949  18.841  1.00 94.48           O  
ATOM   3145  CG  ASP E  88     -17.553   8.557  19.581  1.00 94.48           C  
ATOM   3146  OD1 ASP E  88     -18.280   9.543  19.330  1.00 94.48           O  
ATOM   3147  OD2 ASP E  88     -17.483   8.048  20.721  1.00 94.48           O  
ATOM   3148  N   ASN E  89     -13.882   9.499  18.375  1.00 92.01           N  
ATOM   3149  CA  ASN E  89     -12.886  10.247  19.135  1.00 92.01           C  
ATOM   3150  C   ASN E  89     -12.571  11.588  18.478  1.00 92.01           C  
ATOM   3151  CB  ASN E  89     -11.607   9.423  19.300  1.00 92.01           C  
ATOM   3152  O   ASN E  89     -12.181  12.540  19.157  1.00 92.01           O  
ATOM   3153  CG  ASN E  89     -11.749   8.327  20.338  1.00 92.01           C  
ATOM   3154  ND2 ASN E  89     -10.777   7.424  20.383  1.00 92.01           N  
ATOM   3155  OD1 ASN E  89     -12.725   8.291  21.092  1.00 92.01           O  
ATOM   3156  N   THR E  90     -12.701  11.623  17.171  1.00 92.67           N  
ATOM   3157  CA  THR E  90     -12.408  12.867  16.468  1.00 92.67           C  
ATOM   3158  C   THR E  90     -13.696  13.567  16.047  1.00 92.67           C  
ATOM   3159  CB  THR E  90     -11.529  12.614  15.229  1.00 92.67           C  
ATOM   3160  O   THR E  90     -13.656  14.612  15.394  1.00 92.67           O  
ATOM   3161  CG2 THR E  90     -10.216  11.941  15.614  1.00 92.67           C  
ATOM   3162  OG1 THR E  90     -12.236  11.769  14.313  1.00 92.67           O  
ATOM   3163  N   ASN E  91     -14.809  12.975  16.370  1.00 95.62           N  
ATOM   3164  CA  ASN E  91     -16.117  13.536  16.050  1.00 95.62           C  
ATOM   3165  C   ASN E  91     -16.269  13.783  14.552  1.00 95.62           C  
ATOM   3166  CB  ASN E  91     -16.351  14.832  16.829  1.00 95.62           C  
ATOM   3167  O   ASN E  91     -16.683  14.867  14.136  1.00 95.62           O  
ATOM   3168  CG  ASN E  91     -16.472  14.602  18.322  1.00 95.62           C  
ATOM   3169  ND2 ASN E  91     -16.064  15.590  19.109  1.00 95.62           N  
ATOM   3170  OD1 ASN E  91     -16.926  13.544  18.765  1.00 95.62           O  
ATOM   3171  N   THR E  92     -15.854  12.861  13.825  1.00 95.03           N  
ATOM   3172  CA  THR E  92     -15.989  12.919  12.373  1.00 95.03           C  
ATOM   3173  C   THR E  92     -17.028  11.914  11.886  1.00 95.03           C  
ATOM   3174  CB  THR E  92     -14.643  12.649  11.676  1.00 95.03           C  
ATOM   3175  O   THR E  92     -17.144  10.817  12.436  1.00 95.03           O  
ATOM   3176  CG2 THR E  92     -13.673  13.808  11.883  1.00 95.03           C  
ATOM   3177  OG1 THR E  92     -14.063  11.454  12.215  1.00 95.03           O  
ATOM   3178  N   TYR E  93     -17.749  12.295  10.916  1.00 96.67           N  
ATOM   3179  CA  TYR E  93     -18.823  11.509  10.320  1.00 96.67           C  
ATOM   3180  C   TYR E  93     -18.725  11.517   8.799  1.00 96.67           C  
ATOM   3181  CB  TYR E  93     -20.189  12.046  10.758  1.00 96.67           C  
ATOM   3182  O   TYR E  93     -18.028  12.353   8.220  1.00 96.67           O  
ATOM   3183  CG  TYR E  93     -20.395  12.035  12.253  1.00 96.67           C  
ATOM   3184  CD1 TYR E  93     -21.179  11.057  12.861  1.00 96.67           C  
ATOM   3185  CD2 TYR E  93     -19.807  13.002  13.061  1.00 96.67           C  
ATOM   3186  CE1 TYR E  93     -21.373  11.044  14.238  1.00 96.67           C  
ATOM   3187  CE2 TYR E  93     -19.994  12.999  14.439  1.00 96.67           C  
ATOM   3188  OH  TYR E  93     -20.966  12.009  16.382  1.00 96.67           O  
ATOM   3189  CZ  TYR E  93     -20.777  12.017  15.018  1.00 96.67           C  
ATOM   3190  N   ILE E  94     -19.474  10.624   8.177  1.00 96.75           N  
ATOM   3191  CA  ILE E  94     -19.577  10.577   6.722  1.00 96.75           C  
ATOM   3192  C   ILE E  94     -21.046  10.554   6.309  1.00 96.75           C  
ATOM   3193  CB  ILE E  94     -18.838   9.350   6.143  1.00 96.75           C  
ATOM   3194  O   ILE E  94     -21.860   9.861   6.924  1.00 96.75           O  
ATOM   3195  CG1 ILE E  94     -17.363   9.367   6.562  1.00 96.75           C  
ATOM   3196  CG2 ILE E  94     -18.974   9.308   4.618  1.00 96.75           C  
ATOM   3197  CD1 ILE E  94     -16.517  10.383   5.807  1.00 96.75           C  
ATOM   3198  N   ARG E  95     -21.386  11.365   5.398  1.00 98.26           N  
ATOM   3199  CA  ARG E  95     -22.731  11.399   4.834  1.00 98.26           C  
ATOM   3200  C   ARG E  95     -22.702  11.129   3.333  1.00 98.26           C  
ATOM   3201  CB  ARG E  95     -23.396  12.749   5.110  1.00 98.26           C  
ATOM   3202  O   ARG E  95     -21.938  11.758   2.598  1.00 98.26           O  
ATOM   3203  CG  ARG E  95     -24.827  12.846   4.605  1.00 98.26           C  
ATOM   3204  CD  ARG E  95     -25.449  14.198   4.927  1.00 98.26           C  
ATOM   3205  NE  ARG E  95     -25.183  14.599   6.306  1.00 98.26           N  
ATOM   3206  NH1 ARG E  95     -26.273  16.629   6.144  1.00 98.26           N  
ATOM   3207  NH2 ARG E  95     -25.284  16.008   8.117  1.00 98.26           N  
ATOM   3208  CZ  ARG E  95     -25.581  15.744   6.853  1.00 98.26           C  
ATOM   3209  N   ILE E  96     -23.404  10.193   2.907  1.00 98.42           N  
ATOM   3210  CA  ILE E  96     -23.570   9.897   1.488  1.00 98.42           C  
ATOM   3211  C   ILE E  96     -24.999  10.221   1.057  1.00 98.42           C  
ATOM   3212  CB  ILE E  96     -23.238   8.420   1.176  1.00 98.42           C  
ATOM   3213  O   ILE E  96     -25.945   9.541   1.461  1.00 98.42           O  
ATOM   3214  CG1 ILE E  96     -21.873   8.044   1.764  1.00 98.42           C  
ATOM   3215  CG2 ILE E  96     -23.273   8.166  -0.334  1.00 98.42           C  
ATOM   3216  CD1 ILE E  96     -21.510   6.576   1.596  1.00 98.42           C  
ATOM   3217  N   THR E  97     -25.191  11.244   0.281  1.00 98.68           N  
ATOM   3218  CA  THR E  97     -26.504  11.747  -0.109  1.00 98.68           C  
ATOM   3219  C   THR E  97     -26.850  11.311  -1.530  1.00 98.68           C  
ATOM   3220  CB  THR E  97     -26.566  13.282  -0.011  1.00 98.68           C  
ATOM   3221  O   THR E  97     -26.042  11.468  -2.447  1.00 98.68           O  
ATOM   3222  CG2 THR E  97     -27.949  13.803  -0.388  1.00 98.68           C  
ATOM   3223  OG1 THR E  97     -26.267  13.682   1.333  1.00 98.68           O  
ATOM   3224  N   ASN E  98     -28.039  10.778  -1.686  1.00 98.77           N  
ATOM   3225  CA  ASN E  98     -28.565  10.417  -2.998  1.00 98.77           C  
ATOM   3226  C   ASN E  98     -28.887  11.653  -3.833  1.00 98.77           C  
ATOM   3227  CB  ASN E  98     -29.807   9.534  -2.854  1.00 98.77           C  
ATOM   3228  O   ASN E  98     -29.627  12.532  -3.387  1.00 98.77           O  
ATOM   3229  CG  ASN E  98     -30.407   9.149  -4.192  1.00 98.77           C  
ATOM   3230  ND2 ASN E  98     -31.577   8.521  -4.158  1.00 98.77           N  
ATOM   3231  OD1 ASN E  98     -29.824   9.412  -5.247  1.00 98.77           O  
ATOM   3232  N   THR E  99     -28.319  11.685  -5.057  1.00 98.49           N  
ATOM   3233  CA  THR E  99     -28.600  12.778  -5.981  1.00 98.49           C  
ATOM   3234  C   THR E  99     -29.063  12.239  -7.331  1.00 98.49           C  
ATOM   3235  CB  THR E  99     -27.362  13.673  -6.179  1.00 98.49           C  
ATOM   3236  O   THR E  99     -28.841  12.870  -8.367  1.00 98.49           O  
ATOM   3237  CG2 THR E  99     -26.961  14.354  -4.875  1.00 98.49           C  
ATOM   3238  OG1 THR E  99     -26.269  12.871  -6.643  1.00 98.49           O  
ATOM   3239  N   SER E 100     -29.577  11.049  -7.422  1.00 97.50           N  
ATOM   3240  CA  SER E 100     -29.820  10.288  -8.643  1.00 97.50           C  
ATOM   3241  C   SER E 100     -31.176  10.633  -9.249  1.00 97.50           C  
ATOM   3242  CB  SER E 100     -29.744   8.786  -8.363  1.00 97.50           C  
ATOM   3243  O   SER E 100     -31.454  10.285 -10.399  1.00 97.50           O  
ATOM   3244  OG  SER E 100     -30.657   8.418  -7.343  1.00 97.50           O  
ATOM   3245  N   GLY E 101     -32.124  11.344  -8.563  1.00 96.84           N  
ATOM   3246  CA  GLY E 101     -33.470  11.611  -9.046  1.00 96.84           C  
ATOM   3247  C   GLY E 101     -34.474  10.553  -8.629  1.00 96.84           C  
ATOM   3248  O   GLY E 101     -35.681  10.803  -8.621  1.00 96.84           O  
ATOM   3249  N   GLY E 102     -34.026   9.223  -8.309  1.00 97.74           N  
ATOM   3250  CA  GLY E 102     -34.805   8.117  -7.775  1.00 97.74           C  
ATOM   3251  C   GLY E 102     -34.158   7.456  -6.573  1.00 97.74           C  
ATOM   3252  O   GLY E 102     -33.048   7.821  -6.180  1.00 97.74           O  
ATOM   3253  N   ALA E 103     -34.896   6.543  -5.946  1.00 98.25           N  
ATOM   3254  CA  ALA E 103     -34.373   5.830  -4.783  1.00 98.25           C  
ATOM   3255  C   ALA E 103     -33.257   4.870  -5.186  1.00 98.25           C  
ATOM   3256  CB  ALA E 103     -35.493   5.072  -4.075  1.00 98.25           C  
ATOM   3257  O   ALA E 103     -33.322   4.241  -6.244  1.00 98.25           O  
ATOM   3258  N   ILE E 104     -32.215   4.750  -4.405  1.00 97.98           N  
ATOM   3259  CA  ILE E 104     -31.082   3.872  -4.676  1.00 97.98           C  
ATOM   3260  C   ILE E 104     -30.659   3.164  -3.391  1.00 97.98           C  
ATOM   3261  CB  ILE E 104     -29.891   4.655  -5.273  1.00 97.98           C  
ATOM   3262  O   ILE E 104     -31.047   3.571  -2.294  1.00 97.98           O  
ATOM   3263  CG1 ILE E 104     -29.385   5.701  -4.274  1.00 97.98           C  
ATOM   3264  CG2 ILE E 104     -30.286   5.310  -6.600  1.00 97.98           C  
ATOM   3265  CD1 ILE E 104     -28.074   6.361  -4.680  1.00 97.98           C  
ATOM   3266  N   ASP E 105     -29.862   2.114  -3.564  1.00 97.81           N  
ATOM   3267  CA  ASP E 105     -29.159   1.495  -2.445  1.00 97.81           C  
ATOM   3268  C   ASP E 105     -27.736   2.036  -2.324  1.00 97.81           C  
ATOM   3269  CB  ASP E 105     -29.130  -0.027  -2.606  1.00 97.81           C  
ATOM   3270  O   ASP E 105     -27.081   2.309  -3.332  1.00 97.81           O  
ATOM   3271  CG  ASP E 105     -30.510  -0.657  -2.529  1.00 97.81           C  
ATOM   3272  OD1 ASP E 105     -31.456   0.003  -2.048  1.00 97.81           O  
ATOM   3273  OD2 ASP E 105     -30.651  -1.825  -2.951  1.00 97.81           O  
ATOM   3274  N   ILE E 106     -27.272   2.153  -1.127  1.00 97.88           N  
ATOM   3275  CA  ILE E 106     -25.903   2.564  -0.837  1.00 97.88           C  
ATOM   3276  C   ILE E 106     -25.267   1.584   0.146  1.00 97.88           C  
ATOM   3277  CB  ILE E 106     -25.851   4.001  -0.271  1.00 97.88           C  
ATOM   3278  O   ILE E 106     -25.885   1.208   1.145  1.00 97.88           O  
ATOM   3279  CG1 ILE E 106     -26.476   4.988  -1.263  1.00 97.88           C  
ATOM   3280  CG2 ILE E 106     -24.411   4.398   0.065  1.00 97.88           C  
ATOM   3281  CD1 ILE E 106     -26.715   6.377  -0.686  1.00 97.88           C  
ATOM   3282  N   ILE E 107     -24.064   1.177  -0.117  1.00 96.04           N  
ATOM   3283  CA  ILE E 107     -23.313   0.316   0.790  1.00 96.04           C  
ATOM   3284  C   ILE E 107     -21.883   0.833   0.928  1.00 96.04           C  
ATOM   3285  CB  ILE E 107     -23.308  -1.150   0.302  1.00 96.04           C  
ATOM   3286  O   ILE E 107     -21.210   1.091  -0.072  1.00 96.04           O  
ATOM   3287  CG1 ILE E 107     -24.740  -1.634   0.050  1.00 96.04           C  
ATOM   3288  CG2 ILE E 107     -22.595  -2.053   1.314  1.00 96.04           C  
ATOM   3289  CD1 ILE E 107     -24.824  -3.002  -0.615  1.00 96.04           C  
ATOM   3290  N   ALA E 108     -21.421   1.009   2.060  1.00 95.21           N  
ATOM   3291  CA  ALA E 108     -20.034   1.361   2.353  1.00 95.21           C  
ATOM   3292  C   ALA E 108     -19.354   0.271   3.176  1.00 95.21           C  
ATOM   3293  CB  ALA E 108     -19.969   2.698   3.088  1.00 95.21           C  
ATOM   3294  O   ALA E 108     -19.925  -0.228   4.149  1.00 95.21           O  
ATOM   3295  N   THR E 109     -18.211  -0.113   2.755  1.00 93.02           N  
ATOM   3296  CA  THR E 109     -17.450  -1.118   3.488  1.00 93.02           C  
ATOM   3297  C   THR E 109     -16.030  -0.630   3.760  1.00 93.02           C  
ATOM   3298  CB  THR E 109     -17.399  -2.451   2.719  1.00 93.02           C  
ATOM   3299  O   THR E 109     -15.534   0.266   3.073  1.00 93.02           O  
ATOM   3300  CG2 THR E 109     -18.802  -2.984   2.447  1.00 93.02           C  
ATOM   3301  OG1 THR E 109     -16.727  -2.249   1.469  1.00 93.02           O  
ATOM   3302  N   GLY E 110     -15.390  -1.188   4.713  1.00 89.94           N  
ATOM   3303  CA  GLY E 110     -14.024  -0.911   5.128  1.00 89.94           C  
ATOM   3304  C   GLY E 110     -13.608  -1.683   6.366  1.00 89.94           C  
ATOM   3305  O   GLY E 110     -13.957  -2.856   6.519  1.00 89.94           O  
ATOM   3306  N   ARG E 111     -12.753  -1.061   7.126  1.00 89.78           N  
ATOM   3307  CA  ARG E 111     -12.256  -1.715   8.332  1.00 89.78           C  
ATOM   3308  C   ARG E 111     -12.565  -0.883   9.573  1.00 89.78           C  
ATOM   3309  CB  ARG E 111     -10.750  -1.962   8.229  1.00 89.78           C  
ATOM   3310  O   ARG E 111     -12.633   0.346   9.501  1.00 89.78           O  
ATOM   3311  CG  ARG E 111     -10.360  -2.943   7.135  1.00 89.78           C  
ATOM   3312  CD  ARG E 111     -10.530  -4.388   7.585  1.00 89.78           C  
ATOM   3313  NE  ARG E 111      -9.914  -5.321   6.646  1.00 89.78           N  
ATOM   3314  NH1 ARG E 111     -11.736  -6.736   6.537  1.00 89.78           N  
ATOM   3315  NH2 ARG E 111      -9.848  -7.195   5.320  1.00 89.78           N  
ATOM   3316  CZ  ARG E 111     -10.501  -6.415   6.170  1.00 89.78           C  
ATOM   3317  N   GLU E 112     -12.834  -1.579  10.610  1.00 89.20           N  
ATOM   3318  CA  GLU E 112     -12.790  -0.931  11.917  1.00 89.20           C  
ATOM   3319  C   GLU E 112     -11.358  -0.832  12.435  1.00 89.20           C  
ATOM   3320  CB  GLU E 112     -13.662  -1.688  12.922  1.00 89.20           C  
ATOM   3321  O   GLU E 112     -10.534  -1.710  12.170  1.00 89.20           O  
ATOM   3322  CG  GLU E 112     -15.143  -1.692  12.571  1.00 89.20           C  
ATOM   3323  CD  GLU E 112     -16.012  -2.327  13.644  1.00 89.20           C  
ATOM   3324  OE1 GLU E 112     -17.217  -2.557  13.392  1.00 89.20           O  
ATOM   3325  OE2 GLU E 112     -15.485  -2.596  14.747  1.00 89.20           O  
ATOM   3326  N   VAL E 113     -11.104   0.201  13.147  1.00 84.25           N  
ATOM   3327  CA  VAL E 113      -9.776   0.414  13.714  1.00 84.25           C  
ATOM   3328  C   VAL E 113      -9.864   0.448  15.238  1.00 84.25           C  
ATOM   3329  CB  VAL E 113      -9.137   1.719  13.188  1.00 84.25           C  
ATOM   3330  O   VAL E 113     -10.574   1.281  15.807  1.00 84.25           O  
ATOM   3331  CG1 VAL E 113      -7.745   1.917  13.786  1.00 84.25           C  
ATOM   3332  CG2 VAL E 113      -9.069   1.702  11.662  1.00 84.25           C  
ATOM   3333  N   SER E 114      -9.244  -0.503  15.918  1.00 84.99           N  
ATOM   3334  CA  SER E 114      -9.169  -0.478  17.375  1.00 84.99           C  
ATOM   3335  C   SER E 114      -8.378   0.729  17.867  1.00 84.99           C  
ATOM   3336  CB  SER E 114      -8.532  -1.764  17.902  1.00 84.99           C  
ATOM   3337  O   SER E 114      -7.346   1.079  17.291  1.00 84.99           O  
ATOM   3338  OG  SER E 114      -8.500  -1.767  19.319  1.00 84.99           O  
ATOM   3339  N   GLN E 115      -9.030   1.449  18.734  1.00 80.49           N  
ATOM   3340  CA  GLN E 115      -8.352   2.631  19.256  1.00 80.49           C  
ATOM   3341  C   GLN E 115      -8.126   2.517  20.761  1.00 80.49           C  
ATOM   3342  CB  GLN E 115      -9.155   3.894  18.939  1.00 80.49           C  
ATOM   3343  O   GLN E 115      -8.853   1.799  21.450  1.00 80.49           O  
ATOM   3344  CG  GLN E 115      -9.405   4.107  17.453  1.00 80.49           C  
ATOM   3345  CD  GLN E 115     -10.174   5.383  17.164  1.00 80.49           C  
ATOM   3346  NE2 GLN E 115     -11.298   5.253  16.466  1.00 80.49           N  
ATOM   3347  OE1 GLN E 115      -9.763   6.476  17.566  1.00 80.49           O  
TER    3348      GLN E 115                                                      
ATOM   3349  N   MET F   1      -6.453  -6.332  29.215  1.00 45.99           N  
ATOM   3350  CA  MET F   1      -5.701  -6.398  27.965  1.00 45.99           C  
ATOM   3351  C   MET F   1      -4.461  -5.513  28.028  1.00 45.99           C  
ATOM   3352  CB  MET F   1      -6.582  -5.982  26.785  1.00 45.99           C  
ATOM   3353  O   MET F   1      -4.563  -4.312  28.285  1.00 45.99           O  
ATOM   3354  CG  MET F   1      -6.772  -7.075  25.747  1.00 45.99           C  
ATOM   3355  SD  MET F   1      -7.601  -6.465  24.228  1.00 45.99           S  
ATOM   3356  CE  MET F   1      -9.003  -7.614  24.145  1.00 45.99           C  
ATOM   3357  N   THR F   2      -3.309  -6.016  28.117  1.00 60.82           N  
ATOM   3358  CA  THR F   2      -2.072  -5.253  28.237  1.00 60.82           C  
ATOM   3359  C   THR F   2      -1.638  -4.708  26.879  1.00 60.82           C  
ATOM   3360  CB  THR F   2      -0.941  -6.112  28.832  1.00 60.82           C  
ATOM   3361  O   THR F   2      -1.811  -5.372  25.854  1.00 60.82           O  
ATOM   3362  CG2 THR F   2      -1.035  -6.167  30.353  1.00 60.82           C  
ATOM   3363  OG1 THR F   2      -1.036  -7.444  28.311  1.00 60.82           O  
ATOM   3364  N   ASP F   3      -1.543  -3.455  26.783  1.00 68.34           N  
ATOM   3365  CA  ASP F   3      -1.016  -2.794  25.593  1.00 68.34           C  
ATOM   3366  C   ASP F   3       0.494  -2.986  25.482  1.00 68.34           C  
ATOM   3367  CB  ASP F   3      -1.357  -1.302  25.613  1.00 68.34           C  
ATOM   3368  O   ASP F   3       1.208  -2.932  26.485  1.00 68.34           O  
ATOM   3369  CG  ASP F   3      -2.840  -1.030  25.435  1.00 68.34           C  
ATOM   3370  OD1 ASP F   3      -3.599  -1.970  25.113  1.00 68.34           O  
ATOM   3371  OD2 ASP F   3      -3.254   0.136  25.616  1.00 68.34           O  
ATOM   3372  N   THR F   4       0.939  -3.644  24.440  1.00 73.99           N  
ATOM   3373  CA  THR F   4       2.358  -3.780  24.131  1.00 73.99           C  
ATOM   3374  C   THR F   4       2.751  -2.859  22.979  1.00 73.99           C  
ATOM   3375  CB  THR F   4       2.715  -5.235  23.773  1.00 73.99           C  
ATOM   3376  O   THR F   4       2.044  -2.779  21.972  1.00 73.99           O  
ATOM   3377  CG2 THR F   4       4.212  -5.391  23.530  1.00 73.99           C  
ATOM   3378  OG1 THR F   4       2.324  -6.095  24.850  1.00 73.99           O  
ATOM   3379  N   ILE F   5       3.723  -2.044  23.229  1.00 73.91           N  
ATOM   3380  CA  ILE F   5       4.308  -1.230  22.170  1.00 73.91           C  
ATOM   3381  C   ILE F   5       5.410  -2.017  21.463  1.00 73.91           C  
ATOM   3382  CB  ILE F   5       4.869   0.099  22.723  1.00 73.91           C  
ATOM   3383  O   ILE F   5       6.297  -2.576  22.113  1.00 73.91           O  
ATOM   3384  CG1 ILE F   5       3.749   0.925  23.365  1.00 73.91           C  
ATOM   3385  CG2 ILE F   5       5.569   0.892  21.615  1.00 73.91           C  
ATOM   3386  CD1 ILE F   5       4.239   2.157  24.113  1.00 73.91           C  
ATOM   3387  N   VAL F   6       5.216  -2.142  20.194  1.00 74.99           N  
ATOM   3388  CA  VAL F   6       6.207  -2.872  19.411  1.00 74.99           C  
ATOM   3389  C   VAL F   6       6.801  -1.954  18.344  1.00 74.99           C  
ATOM   3390  CB  VAL F   6       5.597  -4.130  18.753  1.00 74.99           C  
ATOM   3391  O   VAL F   6       6.079  -1.182  17.709  1.00 74.99           O  
ATOM   3392  CG1 VAL F   6       6.646  -4.865  17.920  1.00 74.99           C  
ATOM   3393  CG2 VAL F   6       5.009  -5.055  19.816  1.00 74.99           C  
ATOM   3394  N   ASN F   7       8.114  -2.014  18.216  1.00 74.74           N  
ATOM   3395  CA  ASN F   7       8.823  -1.420  17.088  1.00 74.74           C  
ATOM   3396  C   ASN F   7       9.211  -2.471  16.053  1.00 74.74           C  
ATOM   3397  CB  ASN F   7      10.065  -0.667  17.571  1.00 74.74           C  
ATOM   3398  O   ASN F   7       9.822  -3.487  16.392  1.00 74.74           O  
ATOM   3399  CG  ASN F   7      10.657   0.229  16.501  1.00 74.74           C  
ATOM   3400  ND2 ASN F   7      10.967   1.466  16.869  1.00 74.74           N  
ATOM   3401  OD1 ASN F   7      10.834  -0.188  15.354  1.00 74.74           O  
ATOM   3402  N   VAL F   8       8.716  -2.251  14.875  1.00 68.86           N  
ATOM   3403  CA  VAL F   8       9.053  -3.186  13.807  1.00 68.86           C  
ATOM   3404  C   VAL F   8      10.369  -2.770  13.152  1.00 68.86           C  
ATOM   3405  CB  VAL F   8       7.932  -3.265  12.747  1.00 68.86           C  
ATOM   3406  O   VAL F   8      10.518  -1.626  12.717  1.00 68.86           O  
ATOM   3407  CG1 VAL F   8       8.309  -4.241  11.633  1.00 68.86           C  
ATOM   3408  CG2 VAL F   8       6.612  -3.676  13.397  1.00 68.86           C  
ATOM   3409  N   GLN F   9      11.215  -3.728  13.146  1.00 75.00           N  
ATOM   3410  CA  GLN F   9      12.520  -3.456  12.553  1.00 75.00           C  
ATOM   3411  C   GLN F   9      12.557  -3.876  11.087  1.00 75.00           C  
ATOM   3412  CB  GLN F   9      13.624  -4.172  13.333  1.00 75.00           C  
ATOM   3413  O   GLN F   9      11.814  -4.769  10.673  1.00 75.00           O  
ATOM   3414  CG  GLN F   9      13.915  -3.554  14.694  1.00 75.00           C  
ATOM   3415  CD  GLN F   9      15.167  -4.120  15.339  1.00 75.00           C  
ATOM   3416  NE2 GLN F   9      15.637  -3.464  16.395  1.00 75.00           N  
ATOM   3417  OE1 GLN F   9      15.705  -5.138  14.893  1.00 75.00           O  
ATOM   3418  N   GLY F  10      13.328  -3.171  10.375  1.00 77.55           N  
ATOM   3419  CA  GLY F  10      13.651  -3.488   8.993  1.00 77.55           C  
ATOM   3420  C   GLY F  10      15.128  -3.345   8.677  1.00 77.55           C  
ATOM   3421  O   GLY F  10      15.915  -2.938   9.534  1.00 77.55           O  
ATOM   3422  N   SER F  11      15.502  -3.861   7.632  1.00 85.40           N  
ATOM   3423  CA  SER F  11      16.880  -3.758   7.162  1.00 85.40           C  
ATOM   3424  C   SER F  11      16.935  -3.342   5.696  1.00 85.40           C  
ATOM   3425  CB  SER F  11      17.613  -5.086   7.352  1.00 85.40           C  
ATOM   3426  O   SER F  11      16.255  -3.931   4.853  1.00 85.40           O  
ATOM   3427  OG  SER F  11      18.985  -4.956   7.020  1.00 85.40           O  
ATOM   3428  N   PHE F  12      17.698  -2.350   5.520  1.00 87.03           N  
ATOM   3429  CA  PHE F  12      17.856  -1.881   4.148  1.00 87.03           C  
ATOM   3430  C   PHE F  12      18.924  -2.687   3.420  1.00 87.03           C  
ATOM   3431  CB  PHE F  12      18.217  -0.392   4.126  1.00 87.03           C  
ATOM   3432  O   PHE F  12      19.807  -3.272   4.052  1.00 87.03           O  
ATOM   3433  CG  PHE F  12      17.044   0.520   4.367  1.00 87.03           C  
ATOM   3434  CD1 PHE F  12      15.822   0.281   3.751  1.00 87.03           C  
ATOM   3435  CD2 PHE F  12      17.164   1.617   5.210  1.00 87.03           C  
ATOM   3436  CE1 PHE F  12      14.735   1.124   3.972  1.00 87.03           C  
ATOM   3437  CE2 PHE F  12      16.082   2.463   5.436  1.00 87.03           C  
ATOM   3438  CZ  PHE F  12      14.869   2.216   4.815  1.00 87.03           C  
ATOM   3439  N   PHE F  13      18.788  -2.718   2.241  1.00 91.38           N  
ATOM   3440  CA  PHE F  13      19.730  -3.308   1.298  1.00 91.38           C  
ATOM   3441  C   PHE F  13      20.181  -2.280   0.268  1.00 91.38           C  
ATOM   3442  CB  PHE F  13      19.103  -4.516   0.594  1.00 91.38           C  
ATOM   3443  O   PHE F  13      19.406  -1.405  -0.124  1.00 91.38           O  
ATOM   3444  CG  PHE F  13      19.827  -4.932  -0.658  1.00 91.38           C  
ATOM   3445  CD1 PHE F  13      19.383  -4.512  -1.906  1.00 91.38           C  
ATOM   3446  CD2 PHE F  13      20.951  -5.744  -0.586  1.00 91.38           C  
ATOM   3447  CE1 PHE F  13      20.051  -4.896  -3.066  1.00 91.38           C  
ATOM   3448  CE2 PHE F  13      21.624  -6.132  -1.741  1.00 91.38           C  
ATOM   3449  CZ  PHE F  13      21.172  -5.708  -2.981  1.00 91.38           C  
ATOM   3450  N   SER F  14      21.485  -2.382  -0.038  1.00 93.38           N  
ATOM   3451  CA  SER F  14      21.965  -1.632  -1.194  1.00 93.38           C  
ATOM   3452  C   SER F  14      23.049  -2.402  -1.940  1.00 93.38           C  
ATOM   3453  CB  SER F  14      22.503  -0.267  -0.763  1.00 93.38           C  
ATOM   3454  O   SER F  14      23.826  -3.140  -1.330  1.00 93.38           O  
ATOM   3455  OG  SER F  14      23.759  -0.401  -0.121  1.00 93.38           O  
ATOM   3456  N   ALA F  15      23.065  -2.356  -3.167  1.00 96.02           N  
ATOM   3457  CA  ALA F  15      24.119  -2.797  -4.078  1.00 96.02           C  
ATOM   3458  C   ALA F  15      24.442  -1.717  -5.106  1.00 96.02           C  
ATOM   3459  CB  ALA F  15      23.709  -4.090  -4.779  1.00 96.02           C  
ATOM   3460  O   ALA F  15      23.537  -1.088  -5.660  1.00 96.02           O  
ATOM   3461  N   SER F  16      25.765  -1.506  -5.209  1.00 95.64           N  
ATOM   3462  CA  SER F  16      26.132  -0.437  -6.133  1.00 95.64           C  
ATOM   3463  C   SER F  16      27.430  -0.761  -6.865  1.00 95.64           C  
ATOM   3464  CB  SER F  16      26.276   0.890  -5.387  1.00 95.64           C  
ATOM   3465  O   SER F  16      28.203  -1.613  -6.422  1.00 95.64           O  
ATOM   3466  OG  SER F  16      27.333   0.826  -4.445  1.00 95.64           O  
ATOM   3467  N   ALA F  17      27.672  -0.214  -7.988  1.00 96.50           N  
ATOM   3468  CA  ALA F  17      28.908  -0.271  -8.765  1.00 96.50           C  
ATOM   3469  C   ALA F  17      29.183   1.061  -9.456  1.00 96.50           C  
ATOM   3470  CB  ALA F  17      28.838  -1.396  -9.794  1.00 96.50           C  
ATOM   3471  O   ALA F  17      28.275   1.673 -10.023  1.00 96.50           O  
ATOM   3472  N   SER F  18      30.408   1.479  -9.327  1.00 97.15           N  
ATOM   3473  CA  SER F  18      30.848   2.718  -9.960  1.00 97.15           C  
ATOM   3474  C   SER F  18      31.673   2.437 -11.211  1.00 97.15           C  
ATOM   3475  CB  SER F  18      31.665   3.560  -8.979  1.00 97.15           C  
ATOM   3476  O   SER F  18      32.451   1.482 -11.246  1.00 97.15           O  
ATOM   3477  OG  SER F  18      32.145   4.737  -9.606  1.00 97.15           O  
ATOM   3478  N   GLY F  19      31.421   3.224 -12.238  1.00 97.63           N  
ATOM   3479  CA  GLY F  19      32.202   3.115 -13.459  1.00 97.63           C  
ATOM   3480  C   GLY F  19      31.988   1.802 -14.189  1.00 97.63           C  
ATOM   3481  O   GLY F  19      32.943   1.195 -14.679  1.00 97.63           O  
ATOM   3482  N   VAL F  20      30.733   1.271 -14.165  1.00 98.19           N  
ATOM   3483  CA  VAL F  20      30.409   0.046 -14.889  1.00 98.19           C  
ATOM   3484  C   VAL F  20      30.559   0.279 -16.391  1.00 98.19           C  
ATOM   3485  CB  VAL F  20      28.980  -0.443 -14.565  1.00 98.19           C  
ATOM   3486  O   VAL F  20      29.795   1.042 -16.987  1.00 98.19           O  
ATOM   3487  CG1 VAL F  20      28.678  -1.750 -15.297  1.00 98.19           C  
ATOM   3488  CG2 VAL F  20      28.805  -0.618 -13.058  1.00 98.19           C  
ATOM   3489  N   ALA F  21      31.543  -0.420 -16.989  1.00 98.63           N  
ATOM   3490  CA  ALA F  21      31.822  -0.243 -18.411  1.00 98.63           C  
ATOM   3491  C   ALA F  21      30.660  -0.745 -19.264  1.00 98.63           C  
ATOM   3492  CB  ALA F  21      33.110  -0.966 -18.795  1.00 98.63           C  
ATOM   3493  O   ALA F  21      29.886  -1.600 -18.829  1.00 98.63           O  
ATOM   3494  N   ASP F  22      30.518  -0.252 -20.379  1.00 98.18           N  
ATOM   3495  CA  ASP F  22      29.509  -0.724 -21.322  1.00 98.18           C  
ATOM   3496  C   ASP F  22      29.554  -2.244 -21.461  1.00 98.18           C  
ATOM   3497  CB  ASP F  22      29.704  -0.065 -22.690  1.00 98.18           C  
ATOM   3498  O   ASP F  22      30.634  -2.839 -21.477  1.00 98.18           O  
ATOM   3499  CG  ASP F  22      28.546  -0.318 -23.640  1.00 98.18           C  
ATOM   3500  OD1 ASP F  22      27.378  -0.099 -23.250  1.00 98.18           O  
ATOM   3501  OD2 ASP F  22      28.803  -0.741 -24.787  1.00 98.18           O  
ATOM   3502  N   THR F  23      28.499  -2.883 -21.381  1.00 98.29           N  
ATOM   3503  CA  THR F  23      28.290  -4.315 -21.560  1.00 98.29           C  
ATOM   3504  C   THR F  23      28.655  -5.078 -20.290  1.00 98.29           C  
ATOM   3505  CB  THR F  23      29.115  -4.857 -22.743  1.00 98.29           C  
ATOM   3506  O   THR F  23      28.490  -6.298 -20.223  1.00 98.29           O  
ATOM   3507  CG2 THR F  23      28.802  -4.095 -24.026  1.00 98.29           C  
ATOM   3508  OG1 THR F  23      30.510  -4.720 -22.447  1.00 98.29           O  
ATOM   3509  N   GLU F  24      29.240  -4.332 -19.312  1.00 98.58           N  
ATOM   3510  CA  GLU F  24      29.477  -4.960 -18.016  1.00 98.58           C  
ATOM   3511  C   GLU F  24      28.274  -4.792 -17.092  1.00 98.58           C  
ATOM   3512  CB  GLU F  24      30.731  -4.379 -17.357  1.00 98.58           C  
ATOM   3513  O   GLU F  24      27.332  -4.067 -17.417  1.00 98.58           O  
ATOM   3514  CG  GLU F  24      32.004  -4.589 -18.165  1.00 98.58           C  
ATOM   3515  CD  GLU F  24      32.424  -6.047 -18.254  1.00 98.58           C  
ATOM   3516  OE1 GLU F  24      33.016  -6.447 -19.282  1.00 98.58           O  
ATOM   3517  OE2 GLU F  24      32.159  -6.796 -17.287  1.00 98.58           O  
ATOM   3518  N   SER F  25      28.285  -5.435 -15.971  1.00 98.66           N  
ATOM   3519  CA  SER F  25      27.049  -5.478 -15.197  1.00 98.66           C  
ATOM   3520  C   SER F  25      27.329  -5.384 -13.701  1.00 98.66           C  
ATOM   3521  CB  SER F  25      26.271  -6.759 -15.499  1.00 98.66           C  
ATOM   3522  O   SER F  25      28.460  -5.603 -13.262  1.00 98.66           O  
ATOM   3523  OG  SER F  25      26.098  -6.925 -16.896  1.00 98.66           O  
ATOM   3524  N   LEU F  26      26.465  -4.956 -12.988  1.00 98.25           N  
ATOM   3525  CA  LEU F  26      26.323  -5.189 -11.555  1.00 98.25           C  
ATOM   3526  C   LEU F  26      25.505  -6.448 -11.287  1.00 98.25           C  
ATOM   3527  CB  LEU F  26      25.663  -3.984 -10.879  1.00 98.25           C  
ATOM   3528  O   LEU F  26      24.317  -6.502 -11.613  1.00 98.25           O  
ATOM   3529  CG  LEU F  26      25.271  -4.161  -9.411  1.00 98.25           C  
ATOM   3530  CD1 LEU F  26      26.509  -4.421  -8.559  1.00 98.25           C  
ATOM   3531  CD2 LEU F  26      24.516  -2.936  -8.907  1.00 98.25           C  
ATOM   3532  N   LEU F  27      26.114  -7.470 -10.735  1.00 98.43           N  
ATOM   3533  CA  LEU F  27      25.401  -8.668 -10.304  1.00 98.43           C  
ATOM   3534  C   LEU F  27      25.001  -8.563  -8.836  1.00 98.43           C  
ATOM   3535  CB  LEU F  27      26.264  -9.913 -10.522  1.00 98.43           C  
ATOM   3536  O   LEU F  27      25.856  -8.380  -7.967  1.00 98.43           O  
ATOM   3537  CG  LEU F  27      25.646 -11.248 -10.102  1.00 98.43           C  
ATOM   3538  CD1 LEU F  27      24.453 -11.583 -10.991  1.00 98.43           C  
ATOM   3539  CD2 LEU F  27      26.688 -12.360 -10.155  1.00 98.43           C  
ATOM   3540  N   ILE F  28      23.787  -8.685  -8.593  1.00 97.61           N  
ATOM   3541  CA  ILE F  28      23.295  -8.656  -7.220  1.00 97.61           C  
ATOM   3542  C   ILE F  28      23.061 -10.082  -6.726  1.00 97.61           C  
ATOM   3543  CB  ILE F  28      21.996  -7.828  -7.102  1.00 97.61           C  
ATOM   3544  O   ILE F  28      22.088 -10.730  -7.120  1.00 97.61           O  
ATOM   3545  CG1 ILE F  28      22.247  -6.377  -7.530  1.00 97.61           C  
ATOM   3546  CG2 ILE F  28      21.444  -7.890  -5.675  1.00 97.61           C  
ATOM   3547  CD1 ILE F  28      20.987  -5.526  -7.600  1.00 97.61           C  
ATOM   3548  N   ASP F  29      23.903 -10.561  -5.935  1.00 96.28           N  
ATOM   3549  CA  ASP F  29      23.854 -11.863  -5.278  1.00 96.28           C  
ATOM   3550  C   ASP F  29      23.279 -11.745  -3.868  1.00 96.28           C  
ATOM   3551  CB  ASP F  29      25.248 -12.491  -5.227  1.00 96.28           C  
ATOM   3552  O   ASP F  29      23.930 -11.206  -2.970  1.00 96.28           O  
ATOM   3553  CG  ASP F  29      25.234 -13.926  -4.730  1.00 96.28           C  
ATOM   3554  OD1 ASP F  29      24.211 -14.366  -4.163  1.00 96.28           O  
ATOM   3555  OD2 ASP F  29      26.257 -14.623  -4.905  1.00 96.28           O  
ATOM   3556  N   PRO F  30      22.127 -12.284  -3.646  1.00 93.71           N  
ATOM   3557  CA  PRO F  30      21.486 -12.108  -2.340  1.00 93.71           C  
ATOM   3558  C   PRO F  30      22.306 -12.698  -1.196  1.00 93.71           C  
ATOM   3559  CB  PRO F  30      20.156 -12.848  -2.498  1.00 93.71           C  
ATOM   3560  O   PRO F  30      22.071 -12.372  -0.030  1.00 93.71           O  
ATOM   3561  CG  PRO F  30      19.988 -13.023  -3.973  1.00 93.71           C  
ATOM   3562  CD  PRO F  30      21.346 -12.989  -4.614  1.00 93.71           C  
ATOM   3563  N   GLN F  31      23.208 -13.574  -1.493  1.00 93.03           N  
ATOM   3564  CA  GLN F  31      24.079 -14.138  -0.466  1.00 93.03           C  
ATOM   3565  C   GLN F  31      24.925 -13.053   0.193  1.00 93.03           C  
ATOM   3566  CB  GLN F  31      24.982 -15.219  -1.062  1.00 93.03           C  
ATOM   3567  O   GLN F  31      25.442 -13.246   1.296  1.00 93.03           O  
ATOM   3568  CG  GLN F  31      24.248 -16.503  -1.422  1.00 93.03           C  
ATOM   3569  CD  GLN F  31      25.174 -17.577  -1.963  1.00 93.03           C  
ATOM   3570  NE2 GLN F  31      24.760 -18.226  -3.046  1.00 93.03           N  
ATOM   3571  OE1 GLN F  31      26.252 -17.819  -1.412  1.00 93.03           O  
ATOM   3572  N   ASP F  32      25.118 -11.939  -0.531  1.00 92.38           N  
ATOM   3573  CA  ASP F  32      25.926 -10.839  -0.013  1.00 92.38           C  
ATOM   3574  C   ASP F  32      25.132  -9.993   0.979  1.00 92.38           C  
ATOM   3575  CB  ASP F  32      26.439  -9.964  -1.159  1.00 92.38           C  
ATOM   3576  O   ASP F  32      25.692  -9.125   1.652  1.00 92.38           O  
ATOM   3577  CG  ASP F  32      27.431 -10.682  -2.056  1.00 92.38           C  
ATOM   3578  OD1 ASP F  32      28.089 -11.639  -1.594  1.00 92.38           O  
ATOM   3579  OD2 ASP F  32      27.559 -10.285  -3.234  1.00 92.38           O  
ATOM   3580  N   ALA F  33      23.815 -10.241   1.032  1.00 90.24           N  
ATOM   3581  CA  ALA F  33      22.970  -9.532   1.990  1.00 90.24           C  
ATOM   3582  C   ALA F  33      22.980 -10.225   3.349  1.00 90.24           C  
ATOM   3583  CB  ALA F  33      21.542  -9.423   1.461  1.00 90.24           C  
ATOM   3584  O   ALA F  33      23.287 -11.416   3.443  1.00 90.24           O  
ATOM   3585  N   LYS F  34      22.650  -9.598   4.378  1.00 88.70           N  
ATOM   3586  CA  LYS F  34      22.681 -10.116   5.743  1.00 88.70           C  
ATOM   3587  C   LYS F  34      21.837 -11.381   5.869  1.00 88.70           C  
ATOM   3588  CB  LYS F  34      22.189  -9.057   6.731  1.00 88.70           C  
ATOM   3589  O   LYS F  34      22.269 -12.364   6.474  1.00 88.70           O  
ATOM   3590  CG  LYS F  34      22.180  -9.520   8.180  1.00 88.70           C  
ATOM   3591  CD  LYS F  34      21.694  -8.420   9.115  1.00 88.70           C  
ATOM   3592  CE  LYS F  34      21.608  -8.906  10.556  1.00 88.70           C  
ATOM   3593  NZ  LYS F  34      21.124  -7.833  11.475  1.00 88.70           N  
ATOM   3594  N   PHE F  35      20.673 -11.359   5.260  1.00 89.05           N  
ATOM   3595  CA  PHE F  35      19.748 -12.469   5.463  1.00 89.05           C  
ATOM   3596  C   PHE F  35      19.649 -13.327   4.208  1.00 89.05           C  
ATOM   3597  CB  PHE F  35      18.362 -11.949   5.855  1.00 89.05           C  
ATOM   3598  O   PHE F  35      18.907 -14.311   4.179  1.00 89.05           O  
ATOM   3599  CG  PHE F  35      18.347 -11.168   7.141  1.00 89.05           C  
ATOM   3600  CD1 PHE F  35      18.665 -11.781   8.347  1.00 89.05           C  
ATOM   3601  CD2 PHE F  35      18.015  -9.819   7.144  1.00 89.05           C  
ATOM   3602  CE1 PHE F  35      18.653 -11.060   9.539  1.00 89.05           C  
ATOM   3603  CE2 PHE F  35      18.001  -9.093   8.331  1.00 89.05           C  
ATOM   3604  CZ  PHE F  35      18.319  -9.715   9.527  1.00 89.05           C  
ATOM   3605  N   GLY F  36      20.374 -12.946   3.123  1.00 93.15           N  
ATOM   3606  CA  GLY F  36      20.366 -13.709   1.884  1.00 93.15           C  
ATOM   3607  C   GLY F  36      19.088 -13.536   1.085  1.00 93.15           C  
ATOM   3608  O   GLY F  36      18.753 -14.379   0.251  1.00 93.15           O  
ATOM   3609  N   ALA F  37      18.290 -12.606   1.416  1.00 93.60           N  
ATOM   3610  CA  ALA F  37      17.028 -12.335   0.733  1.00 93.60           C  
ATOM   3611  C   ALA F  37      16.762 -10.834   0.649  1.00 93.60           C  
ATOM   3612  CB  ALA F  37      15.875 -13.037   1.447  1.00 93.60           C  
ATOM   3613  O   ALA F  37      16.815 -10.130   1.660  1.00 93.60           O  
ATOM   3614  N   ILE F  38      16.395 -10.431  -0.475  1.00 92.31           N  
ATOM   3615  CA  ILE F  38      16.243  -8.994  -0.676  1.00 92.31           C  
ATOM   3616  C   ILE F  38      15.031  -8.721  -1.563  1.00 92.31           C  
ATOM   3617  CB  ILE F  38      17.514  -8.373  -1.299  1.00 92.31           C  
ATOM   3618  O   ILE F  38      14.636  -9.572  -2.364  1.00 92.31           O  
ATOM   3619  CG1 ILE F  38      17.840  -9.053  -2.634  1.00 92.31           C  
ATOM   3620  CG2 ILE F  38      18.695  -8.474  -0.330  1.00 92.31           C  
ATOM   3621  CD1 ILE F  38      18.655  -8.189  -3.586  1.00 92.31           C  
ATOM   3622  N   GLU F  39      14.429  -7.613  -1.409  1.00 91.99           N  
ATOM   3623  CA  GLU F  39      13.466  -7.002  -2.320  1.00 91.99           C  
ATOM   3624  C   GLU F  39      13.955  -5.642  -2.809  1.00 91.99           C  
ATOM   3625  CB  GLU F  39      12.101  -6.858  -1.642  1.00 91.99           C  
ATOM   3626  O   GLU F  39      14.123  -4.714  -2.015  1.00 91.99           O  
ATOM   3627  CG  GLU F  39      11.010  -6.331  -2.563  1.00 91.99           C  
ATOM   3628  CD  GLU F  39       9.652  -6.229  -1.887  1.00 91.99           C  
ATOM   3629  OE1 GLU F  39       9.341  -5.165  -1.305  1.00 91.99           O  
ATOM   3630  OE2 GLU F  39       8.893  -7.222  -1.938  1.00 91.99           O  
ATOM   3631  N   ILE F  40      14.071  -5.484  -4.073  1.00 92.14           N  
ATOM   3632  CA  ILE F  40      14.565  -4.241  -4.656  1.00 92.14           C  
ATOM   3633  C   ILE F  40      13.391  -3.311  -4.957  1.00 92.14           C  
ATOM   3634  CB  ILE F  40      15.384  -4.504  -5.939  1.00 92.14           C  
ATOM   3635  O   ILE F  40      12.459  -3.690  -5.670  1.00 92.14           O  
ATOM   3636  CG1 ILE F  40      16.691  -5.229  -5.599  1.00 92.14           C  
ATOM   3637  CG2 ILE F  40      15.661  -3.193  -6.681  1.00 92.14           C  
ATOM   3638  CD1 ILE F  40      17.552  -5.554  -6.812  1.00 92.14           C  
ATOM   3639  N   HIS F  41      13.481  -2.084  -4.446  1.00 91.00           N  
ATOM   3640  CA  HIS F  41      12.453  -1.075  -4.677  1.00 91.00           C  
ATOM   3641  C   HIS F  41      12.897  -0.068  -5.733  1.00 91.00           C  
ATOM   3642  CB  HIS F  41      12.110  -0.352  -3.374  1.00 91.00           C  
ATOM   3643  O   HIS F  41      12.068   0.471  -6.469  1.00 91.00           O  
ATOM   3644  CG  HIS F  41      11.562  -1.254  -2.313  1.00 91.00           C  
ATOM   3645  CD2 HIS F  41      10.913  -2.439  -2.402  1.00 91.00           C  
ATOM   3646  ND1 HIS F  41      11.655  -0.964  -0.969  1.00 91.00           N  
ATOM   3647  CE1 HIS F  41      11.085  -1.935  -0.275  1.00 91.00           C  
ATOM   3648  NE2 HIS F  41      10.627  -2.842  -1.121  1.00 91.00           N  
ATOM   3649  N   ASN F  42      14.211   0.202  -5.720  1.00 91.11           N  
ATOM   3650  CA  ASN F  42      14.736   1.237  -6.603  1.00 91.11           C  
ATOM   3651  C   ASN F  42      15.939   0.738  -7.399  1.00 91.11           C  
ATOM   3652  CB  ASN F  42      15.111   2.486  -5.803  1.00 91.11           C  
ATOM   3653  O   ASN F  42      16.830   0.092  -6.846  1.00 91.11           O  
ATOM   3654  CG  ASN F  42      13.955   3.022  -4.981  1.00 91.11           C  
ATOM   3655  ND2 ASN F  42      14.049   2.884  -3.664  1.00 91.11           N  
ATOM   3656  OD1 ASN F  42      12.984   3.554  -5.526  1.00 91.11           O  
ATOM   3657  N   ILE F  43      15.984   1.063  -8.628  1.00 95.43           N  
ATOM   3658  CA  ILE F  43      17.159   0.917  -9.480  1.00 95.43           C  
ATOM   3659  C   ILE F  43      17.556   2.276 -10.050  1.00 95.43           C  
ATOM   3660  CB  ILE F  43      16.906  -0.091 -10.624  1.00 95.43           C  
ATOM   3661  O   ILE F  43      16.904   2.788 -10.964  1.00 95.43           O  
ATOM   3662  CG1 ILE F  43      16.585  -1.477 -10.054  1.00 95.43           C  
ATOM   3663  CG2 ILE F  43      18.112  -0.152 -11.567  1.00 95.43           C  
ATOM   3664  CD1 ILE F  43      16.106  -2.479 -11.095  1.00 95.43           C  
ATOM   3665  N   ALA F  44      18.522   2.846  -9.492  1.00 96.57           N  
ATOM   3666  CA  ALA F  44      19.101   4.090  -9.995  1.00 96.57           C  
ATOM   3667  C   ALA F  44      20.200   3.810 -11.015  1.00 96.57           C  
ATOM   3668  CB  ALA F  44      19.649   4.926  -8.841  1.00 96.57           C  
ATOM   3669  O   ALA F  44      21.129   3.045 -10.742  1.00 96.57           O  
ATOM   3670  N   HIS F  45      20.113   4.377 -12.118  1.00 97.19           N  
ATOM   3671  CA  HIS F  45      21.003   4.044 -13.225  1.00 97.19           C  
ATOM   3672  C   HIS F  45      21.527   5.303 -13.908  1.00 97.19           C  
ATOM   3673  CB  HIS F  45      20.284   3.156 -14.242  1.00 97.19           C  
ATOM   3674  O   HIS F  45      20.744   6.148 -14.348  1.00 97.19           O  
ATOM   3675  CG  HIS F  45      18.946   3.679 -14.656  1.00 97.19           C  
ATOM   3676  CD2 HIS F  45      17.700   3.381 -14.218  1.00 97.19           C  
ATOM   3677  ND1 HIS F  45      18.792   4.630 -15.642  1.00 97.19           N  
ATOM   3678  CE1 HIS F  45      17.505   4.895 -15.792  1.00 97.19           C  
ATOM   3679  NE2 HIS F  45      16.821   4.151 -14.940  1.00 97.19           N  
ATOM   3680  N   GLY F  46      22.873   5.419 -13.995  1.00 97.27           N  
ATOM   3681  CA  GLY F  46      23.534   6.588 -14.554  1.00 97.27           C  
ATOM   3682  C   GLY F  46      23.512   6.617 -16.071  1.00 97.27           C  
ATOM   3683  O   GLY F  46      24.018   7.559 -16.686  1.00 97.27           O  
ATOM   3684  N   GLY F  47      22.903   5.682 -16.686  1.00 97.17           N  
ATOM   3685  CA  GLY F  47      22.704   5.517 -18.117  1.00 97.17           C  
ATOM   3686  C   GLY F  47      21.754   4.386 -18.461  1.00 97.17           C  
ATOM   3687  O   GLY F  47      20.918   4.000 -17.641  1.00 97.17           O  
ATOM   3688  N   SER F  48      21.693   3.983 -19.628  1.00 97.98           N  
ATOM   3689  CA  SER F  48      20.804   2.919 -20.083  1.00 97.98           C  
ATOM   3690  C   SER F  48      21.245   1.562 -19.543  1.00 97.98           C  
ATOM   3691  CB  SER F  48      20.756   2.877 -21.611  1.00 97.98           C  
ATOM   3692  O   SER F  48      22.440   1.262 -19.505  1.00 97.98           O  
ATOM   3693  OG  SER F  48      20.327   4.123 -22.135  1.00 97.98           O  
ATOM   3694  N   VAL F  49      20.345   0.776 -19.137  1.00 97.92           N  
ATOM   3695  CA  VAL F  49      20.684  -0.522 -18.564  1.00 97.92           C  
ATOM   3696  C   VAL F  49      19.605  -1.542 -18.919  1.00 97.92           C  
ATOM   3697  CB  VAL F  49      20.856  -0.439 -17.031  1.00 97.92           C  
ATOM   3698  O   VAL F  49      18.472  -1.171 -19.237  1.00 97.92           O  
ATOM   3699  CG1 VAL F  49      22.011   0.491 -16.666  1.00 97.92           C  
ATOM   3700  CG2 VAL F  49      19.559   0.032 -16.374  1.00 97.92           C  
ATOM   3701  N   ASP F  50      19.918  -2.766 -18.853  1.00 97.34           N  
ATOM   3702  CA  ASP F  50      19.000  -3.900 -18.833  1.00 97.34           C  
ATOM   3703  C   ASP F  50      18.974  -4.561 -17.456  1.00 97.34           C  
ATOM   3704  CB  ASP F  50      19.388  -4.924 -19.901  1.00 97.34           C  
ATOM   3705  O   ASP F  50      20.024  -4.784 -16.849  1.00 97.34           O  
ATOM   3706  CG  ASP F  50      19.139  -4.430 -21.315  1.00 97.34           C  
ATOM   3707  OD1 ASP F  50      18.342  -3.484 -21.499  1.00 97.34           O  
ATOM   3708  OD2 ASP F  50      19.742  -4.992 -22.254  1.00 97.34           O  
ATOM   3709  N   VAL F  51      17.901  -4.805 -16.996  1.00 97.93           N  
ATOM   3710  CA  VAL F  51      17.723  -5.515 -15.734  1.00 97.93           C  
ATOM   3711  C   VAL F  51      17.232  -6.935 -16.005  1.00 97.93           C  
ATOM   3712  CB  VAL F  51      16.734  -4.778 -14.803  1.00 97.93           C  
ATOM   3713  O   VAL F  51      16.219  -7.130 -16.681  1.00 97.93           O  
ATOM   3714  CG1 VAL F  51      16.647  -5.476 -13.447  1.00 97.93           C  
ATOM   3715  CG2 VAL F  51      17.152  -3.319 -14.630  1.00 97.93           C  
ATOM   3716  N   GLU F  52      17.927  -7.886 -15.467  1.00 97.31           N  
ATOM   3717  CA  GLU F  52      17.583  -9.286 -15.697  1.00 97.31           C  
ATOM   3718  C   GLU F  52      17.377 -10.028 -14.379  1.00 97.31           C  
ATOM   3719  CB  GLU F  52      18.670  -9.978 -16.525  1.00 97.31           C  
ATOM   3720  O   GLU F  52      18.050  -9.740 -13.387  1.00 97.31           O  
ATOM   3721  CG  GLU F  52      18.820  -9.418 -17.932  1.00 97.31           C  
ATOM   3722  CD  GLU F  52      20.012  -9.993 -18.682  1.00 97.31           C  
ATOM   3723  OE1 GLU F  52      19.825 -10.929 -19.492  1.00 97.31           O  
ATOM   3724  OE2 GLU F  52      21.141  -9.504 -18.456  1.00 97.31           O  
ATOM   3725  N   LEU F  53      16.453 -10.910 -14.411  1.00 95.84           N  
ATOM   3726  CA  LEU F  53      16.268 -11.886 -13.343  1.00 95.84           C  
ATOM   3727  C   LEU F  53      16.813 -13.250 -13.753  1.00 95.84           C  
ATOM   3728  CB  LEU F  53      14.787 -12.005 -12.976  1.00 95.84           C  
ATOM   3729  O   LEU F  53      16.537 -13.728 -14.855  1.00 95.84           O  
ATOM   3730  CG  LEU F  53      14.461 -12.824 -11.726  1.00 95.84           C  
ATOM   3731  CD1 LEU F  53      15.080 -12.177 -10.492  1.00 95.84           C  
ATOM   3732  CD2 LEU F  53      12.953 -12.970 -11.560  1.00 95.84           C  
ATOM   3733  N   LEU F  54      17.564 -13.836 -12.854  1.00 96.51           N  
ATOM   3734  CA  LEU F  54      18.240 -15.091 -13.162  1.00 96.51           C  
ATOM   3735  C   LEU F  54      17.950 -16.142 -12.095  1.00 96.51           C  
ATOM   3736  CB  LEU F  54      19.751 -14.871 -13.281  1.00 96.51           C  
ATOM   3737  O   LEU F  54      17.832 -15.815 -10.912  1.00 96.51           O  
ATOM   3738  CG  LEU F  54      20.196 -13.619 -14.037  1.00 96.51           C  
ATOM   3739  CD1 LEU F  54      21.308 -12.906 -13.274  1.00 96.51           C  
ATOM   3740  CD2 LEU F  54      20.654 -13.980 -15.446  1.00 96.51           C  
ATOM   3741  N   THR F  55      17.887 -17.378 -12.528  1.00 95.26           N  
ATOM   3742  CA  THR F  55      17.857 -18.492 -11.586  1.00 95.26           C  
ATOM   3743  C   THR F  55      19.045 -19.423 -11.812  1.00 95.26           C  
ATOM   3744  CB  THR F  55      16.546 -19.290 -11.706  1.00 95.26           C  
ATOM   3745  O   THR F  55      19.630 -19.439 -12.897  1.00 95.26           O  
ATOM   3746  CG2 THR F  55      15.338 -18.413 -11.393  1.00 95.26           C  
ATOM   3747  OG1 THR F  55      16.422 -19.797 -13.041  1.00 95.26           O  
ATOM   3748  N   SER F  56      19.383 -20.054 -10.775  1.00 95.66           N  
ATOM   3749  CA  SER F  56      20.509 -20.982 -10.817  1.00 95.66           C  
ATOM   3750  C   SER F  56      20.142 -22.325 -10.196  1.00 95.66           C  
ATOM   3751  CB  SER F  56      21.719 -20.389 -10.094  1.00 95.66           C  
ATOM   3752  O   SER F  56      19.386 -22.379  -9.224  1.00 95.66           O  
ATOM   3753  OG  SER F  56      22.797 -21.309 -10.081  1.00 95.66           O  
ATOM   3754  N   SER F  57      20.671 -23.406 -10.797  1.00 90.80           N  
ATOM   3755  CA  SER F  57      20.484 -24.737 -10.227  1.00 90.80           C  
ATOM   3756  C   SER F  57      21.557 -25.050  -9.190  1.00 90.80           C  
ATOM   3757  CB  SER F  57      20.500 -25.798 -11.327  1.00 90.80           C  
ATOM   3758  O   SER F  57      21.436 -26.019  -8.437  1.00 90.80           O  
ATOM   3759  OG  SER F  57      21.687 -25.707 -12.097  1.00 90.80           O  
ATOM   3760  N   ASP F  58      22.602 -24.228  -9.202  1.00 92.70           N  
ATOM   3761  CA  ASP F  58      23.691 -24.383  -8.242  1.00 92.70           C  
ATOM   3762  C   ASP F  58      23.465 -23.511  -7.009  1.00 92.70           C  
ATOM   3763  CB  ASP F  58      25.032 -24.037  -8.893  1.00 92.70           C  
ATOM   3764  O   ASP F  58      23.150 -22.326  -7.130  1.00 92.70           O  
ATOM   3765  CG  ASP F  58      26.222 -24.370  -8.010  1.00 92.70           C  
ATOM   3766  OD1 ASP F  58      26.440 -23.676  -6.993  1.00 92.70           O  
ATOM   3767  OD2 ASP F  58      26.951 -25.332  -8.336  1.00 92.70           O  
ATOM   3768  N   ASP F  59      23.690 -24.036  -5.858  1.00 91.16           N  
ATOM   3769  CA  ASP F  59      23.387 -23.338  -4.613  1.00 91.16           C  
ATOM   3770  C   ASP F  59      24.577 -22.502  -4.149  1.00 91.16           C  
ATOM   3771  CB  ASP F  59      22.987 -24.335  -3.523  1.00 91.16           C  
ATOM   3772  O   ASP F  59      24.447 -21.679  -3.240  1.00 91.16           O  
ATOM   3773  CG  ASP F  59      21.658 -25.015  -3.800  1.00 91.16           C  
ATOM   3774  OD1 ASP F  59      20.848 -24.476  -4.585  1.00 91.16           O  
ATOM   3775  OD2 ASP F  59      21.418 -26.100  -3.227  1.00 91.16           O  
ATOM   3776  N   THR F  60      25.720 -22.661  -4.811  1.00 91.00           N  
ATOM   3777  CA  THR F  60      26.924 -22.021  -4.293  1.00 91.00           C  
ATOM   3778  C   THR F  60      27.365 -20.879  -5.205  1.00 91.00           C  
ATOM   3779  CB  THR F  60      28.074 -23.033  -4.141  1.00 91.00           C  
ATOM   3780  O   THR F  60      28.047 -19.952  -4.763  1.00 91.00           O  
ATOM   3781  CG2 THR F  60      27.710 -24.135  -3.151  1.00 91.00           C  
ATOM   3782  OG1 THR F  60      28.354 -23.625  -5.416  1.00 91.00           O  
ATOM   3783  N   GLU F  61      27.008 -21.102  -6.514  1.00 90.53           N  
ATOM   3784  CA  GLU F  61      27.398 -20.082  -7.482  1.00 90.53           C  
ATOM   3785  C   GLU F  61      26.345 -19.928  -8.576  1.00 90.53           C  
ATOM   3786  CB  GLU F  61      28.756 -20.421  -8.103  1.00 90.53           C  
ATOM   3787  O   GLU F  61      25.481 -20.792  -8.739  1.00 90.53           O  
ATOM   3788  CG  GLU F  61      28.757 -21.709  -8.913  1.00 90.53           C  
ATOM   3789  CD  GLU F  61      30.132 -22.081  -9.446  1.00 90.53           C  
ATOM   3790  OE1 GLU F  61      30.322 -23.241  -9.877  1.00 90.53           O  
ATOM   3791  OE2 GLU F  61      31.026 -21.206  -9.431  1.00 90.53           O  
ATOM   3792  N   LEU F  62      26.441 -18.826  -9.230  1.00 94.27           N  
ATOM   3793  CA  LEU F  62      25.503 -18.593 -10.323  1.00 94.27           C  
ATOM   3794  C   LEU F  62      25.885 -19.412 -11.552  1.00 94.27           C  
ATOM   3795  CB  LEU F  62      25.455 -17.105 -10.681  1.00 94.27           C  
ATOM   3796  O   LEU F  62      26.969 -19.231 -12.111  1.00 94.27           O  
ATOM   3797  CG  LEU F  62      24.646 -16.733 -11.924  1.00 94.27           C  
ATOM   3798  CD1 LEU F  62      23.178 -17.097 -11.729  1.00 94.27           C  
ATOM   3799  CD2 LEU F  62      24.797 -15.247 -12.235  1.00 94.27           C  
ATOM   3800  N   VAL F  63      25.160 -20.399 -11.843  1.00 96.62           N  
ATOM   3801  CA  VAL F  63      25.103 -21.100 -13.121  1.00 96.62           C  
ATOM   3802  C   VAL F  63      23.774 -20.806 -13.813  1.00 96.62           C  
ATOM   3803  CB  VAL F  63      25.284 -22.624 -12.941  1.00 96.62           C  
ATOM   3804  O   VAL F  63      22.730 -21.331 -13.415  1.00 96.62           O  
ATOM   3805  CG1 VAL F  63      25.251 -23.336 -14.292  1.00 96.62           C  
ATOM   3806  CG2 VAL F  63      26.591 -22.922 -12.208  1.00 96.62           C  
ATOM   3807  N   GLU F  64      23.803 -20.014 -14.761  1.00 93.86           N  
ATOM   3808  CA  GLU F  64      22.597 -19.471 -15.380  1.00 93.86           C  
ATOM   3809  C   GLU F  64      21.733 -20.581 -15.972  1.00 93.86           C  
ATOM   3810  CB  GLU F  64      22.961 -18.454 -16.465  1.00 93.86           C  
ATOM   3811  O   GLU F  64      22.116 -21.215 -16.957  1.00 93.86           O  
ATOM   3812  CG  GLU F  64      23.559 -17.164 -15.922  1.00 93.86           C  
ATOM   3813  CD  GLU F  64      23.788 -16.111 -16.995  1.00 93.86           C  
ATOM   3814  OE1 GLU F  64      24.317 -15.022 -16.674  1.00 93.86           O  
ATOM   3815  OE2 GLU F  64      23.434 -16.376 -18.166  1.00 93.86           O  
ATOM   3816  N   ASP F  65      20.649 -20.816 -15.390  1.00 93.10           N  
ATOM   3817  CA  ASP F  65      19.655 -21.753 -15.903  1.00 93.10           C  
ATOM   3818  C   ASP F  65      18.573 -21.025 -16.698  1.00 93.10           C  
ATOM   3819  CB  ASP F  65      19.022 -22.544 -14.757  1.00 93.10           C  
ATOM   3820  O   ASP F  65      18.337 -21.339 -17.867  1.00 93.10           O  
ATOM   3821  CG  ASP F  65      19.997 -23.491 -14.080  1.00 93.10           C  
ATOM   3822  OD1 ASP F  65      20.852 -24.084 -14.773  1.00 93.10           O  
ATOM   3823  OD2 ASP F  65      19.909 -23.647 -12.843  1.00 93.10           O  
ATOM   3824  N   ALA F  66      17.917 -20.143 -16.007  1.00 94.54           N  
ATOM   3825  CA  ALA F  66      16.934 -19.276 -16.651  1.00 94.54           C  
ATOM   3826  C   ALA F  66      17.311 -17.806 -16.491  1.00 94.54           C  
ATOM   3827  CB  ALA F  66      15.542 -19.531 -16.077  1.00 94.54           C  
ATOM   3828  O   ALA F  66      17.823 -17.400 -15.445  1.00 94.54           O  
ATOM   3829  N   ALA F  67      17.084 -17.067 -17.496  1.00 95.87           N  
ATOM   3830  CA  ALA F  67      17.345 -15.630 -17.491  1.00 95.87           C  
ATOM   3831  C   ALA F  67      16.308 -14.882 -18.324  1.00 95.87           C  
ATOM   3832  CB  ALA F  67      18.751 -15.343 -18.012  1.00 95.87           C  
ATOM   3833  O   ALA F  67      16.034 -15.255 -19.467  1.00 95.87           O  
ATOM   3834  N   VAL F  68      15.756 -13.926 -17.685  1.00 97.05           N  
ATOM   3835  CA  VAL F  68      14.767 -13.116 -18.389  1.00 97.05           C  
ATOM   3836  C   VAL F  68      15.093 -11.634 -18.212  1.00 97.05           C  
ATOM   3837  CB  VAL F  68      13.334 -13.410 -17.892  1.00 97.05           C  
ATOM   3838  O   VAL F  68      15.390 -11.186 -17.102  1.00 97.05           O  
ATOM   3839  CG1 VAL F  68      12.325 -12.493 -18.581  1.00 97.05           C  
ATOM   3840  CG2 VAL F  68      12.978 -14.876 -18.130  1.00 97.05           C  
ATOM   3841  N   THR F  69      15.110 -10.935 -19.261  1.00 96.96           N  
ATOM   3842  CA  THR F  69      15.212  -9.482 -19.185  1.00 96.96           C  
ATOM   3843  C   THR F  69      13.890  -8.869 -18.732  1.00 96.96           C  
ATOM   3844  CB  THR F  69      15.622  -8.879 -20.542  1.00 96.96           C  
ATOM   3845  O   THR F  69      12.874  -8.994 -19.419  1.00 96.96           O  
ATOM   3846  CG2 THR F  69      15.713  -7.359 -20.464  1.00 96.96           C  
ATOM   3847  OG1 THR F  69      16.899  -9.404 -20.925  1.00 96.96           O  
ATOM   3848  N   LEU F  70      13.959  -8.210 -17.602  1.00 91.23           N  
ATOM   3849  CA  LEU F  70      12.759  -7.641 -16.998  1.00 91.23           C  
ATOM   3850  C   LEU F  70      12.377  -6.331 -17.680  1.00 91.23           C  
ATOM   3851  CB  LEU F  70      12.971  -7.407 -15.500  1.00 91.23           C  
ATOM   3852  O   LEU F  70      11.205  -6.108 -17.992  1.00 91.23           O  
ATOM   3853  CG  LEU F  70      13.329  -8.638 -14.666  1.00 91.23           C  
ATOM   3854  CD1 LEU F  70      13.503  -8.253 -13.200  1.00 91.23           C  
ATOM   3855  CD2 LEU F  70      12.262  -9.716 -14.818  1.00 91.23           C  
ATOM   3856  N   ASP F  71      13.286  -5.479 -17.743  1.00 90.03           N  
ATOM   3857  CA  ASP F  71      13.092  -4.135 -18.280  1.00 90.03           C  
ATOM   3858  C   ASP F  71      14.399  -3.571 -18.831  1.00 90.03           C  
ATOM   3859  CB  ASP F  71      12.529  -3.204 -17.204  1.00 90.03           C  
ATOM   3860  O   ASP F  71      15.483  -4.029 -18.464  1.00 90.03           O  
ATOM   3861  CG  ASP F  71      11.695  -2.072 -17.778  1.00 90.03           C  
ATOM   3862  OD1 ASP F  71      11.754  -1.831 -19.003  1.00 90.03           O  
ATOM   3863  OD2 ASP F  71      10.974  -1.413 -16.998  1.00 90.03           O  
ATOM   3864  N   SER F  72      14.266  -2.671 -19.719  1.00 94.76           N  
ATOM   3865  CA  SER F  72      15.358  -1.862 -20.251  1.00 94.76           C  
ATOM   3866  C   SER F  72      15.086  -0.373 -20.062  1.00 94.76           C  
ATOM   3867  CB  SER F  72      15.578  -2.164 -21.733  1.00 94.76           C  
ATOM   3868  O   SER F  72      14.001   0.112 -20.391  1.00 94.76           O  
ATOM   3869  OG  SER F  72      15.899  -3.531 -21.926  1.00 94.76           O  
ATOM   3870  N   PHE F  73      15.993   0.272 -19.438  1.00 94.16           N  
ATOM   3871  CA  PHE F  73      15.844   1.705 -19.217  1.00 94.16           C  
ATOM   3872  C   PHE F  73      16.832   2.490 -20.072  1.00 94.16           C  
ATOM   3873  CB  PHE F  73      16.044   2.046 -17.737  1.00 94.16           C  
ATOM   3874  O   PHE F  73      17.975   2.068 -20.255  1.00 94.16           O  
ATOM   3875  CG  PHE F  73      15.166   1.254 -16.807  1.00 94.16           C  
ATOM   3876  CD1 PHE F  73      13.786   1.423 -16.819  1.00 94.16           C  
ATOM   3877  CD2 PHE F  73      15.719   0.340 -15.920  1.00 94.16           C  
ATOM   3878  CE1 PHE F  73      12.971   0.690 -15.960  1.00 94.16           C  
ATOM   3879  CE2 PHE F  73      14.911  -0.396 -15.059  1.00 94.16           C  
ATOM   3880  CZ  PHE F  73      13.537  -0.218 -15.079  1.00 94.16           C  
ATOM   3881  N   THR F  74      16.397   3.583 -20.629  1.00 95.26           N  
ATOM   3882  CA  THR F  74      17.235   4.456 -21.443  1.00 95.26           C  
ATOM   3883  C   THR F  74      17.613   5.717 -20.671  1.00 95.26           C  
ATOM   3884  CB  THR F  74      16.527   4.847 -22.754  1.00 95.26           C  
ATOM   3885  O   THR F  74      16.813   6.236 -19.889  1.00 95.26           O  
ATOM   3886  CG2 THR F  74      16.172   3.612 -23.576  1.00 95.26           C  
ATOM   3887  OG1 THR F  74      15.326   5.564 -22.446  1.00 95.26           O  
ATOM   3888  N   GLY F  75      18.829   6.156 -20.815  1.00 95.27           N  
ATOM   3889  CA  GLY F  75      19.297   7.363 -20.154  1.00 95.27           C  
ATOM   3890  C   GLY F  75      19.438   7.204 -18.652  1.00 95.27           C  
ATOM   3891  O   GLY F  75      19.312   6.096 -18.125  1.00 95.27           O  
ATOM   3892  N   GLU F  76      19.897   8.224 -17.974  1.00 95.90           N  
ATOM   3893  CA  GLU F  76      20.057   8.256 -16.524  1.00 95.90           C  
ATOM   3894  C   GLU F  76      18.712   8.421 -15.823  1.00 95.90           C  
ATOM   3895  CB  GLU F  76      21.006   9.386 -16.113  1.00 95.90           C  
ATOM   3896  O   GLU F  76      17.825   9.115 -16.325  1.00 95.90           O  
ATOM   3897  CG  GLU F  76      21.258   9.462 -14.614  1.00 95.90           C  
ATOM   3898  CD  GLU F  76      22.148  10.628 -14.214  1.00 95.90           C  
ATOM   3899  OE1 GLU F  76      22.795  10.559 -13.145  1.00 95.90           O  
ATOM   3900  OE2 GLU F  76      22.198  11.619 -14.977  1.00 95.90           O  
ATOM   3901  N   GLY F  77      18.554   7.840 -14.742  1.00 93.23           N  
ATOM   3902  CA  GLY F  77      17.318   7.983 -13.988  1.00 93.23           C  
ATOM   3903  C   GLY F  77      17.145   6.920 -12.919  1.00 93.23           C  
ATOM   3904  O   GLY F  77      18.128   6.430 -12.359  1.00 93.23           O  
ATOM   3905  N   ILE F  78      15.922   6.745 -12.494  1.00 91.77           N  
ATOM   3906  CA  ILE F  78      15.585   5.768 -11.464  1.00 91.77           C  
ATOM   3907  C   ILE F  78      14.313   5.020 -11.859  1.00 91.77           C  
ATOM   3908  CB  ILE F  78      15.406   6.440 -10.084  1.00 91.77           C  
ATOM   3909  O   ILE F  78      13.408   5.599 -12.463  1.00 91.77           O  
ATOM   3910  CG1 ILE F  78      15.188   5.380  -8.999  1.00 91.77           C  
ATOM   3911  CG2 ILE F  78      14.245   7.438 -10.117  1.00 91.77           C  
ATOM   3912  CD1 ILE F  78      15.250   5.926  -7.579  1.00 91.77           C  
ATOM   3913  N   SER F  79      14.260   3.794 -11.640  1.00 88.89           N  
ATOM   3914  CA  SER F  79      13.033   3.007 -11.581  1.00 88.89           C  
ATOM   3915  C   SER F  79      12.614   2.744 -10.138  1.00 88.89           C  
ATOM   3916  CB  SER F  79      13.211   1.679 -12.319  1.00 88.89           C  
ATOM   3917  O   SER F  79      13.334   2.083  -9.388  1.00 88.89           O  
ATOM   3918  OG  SER F  79      12.047   0.879 -12.201  1.00 88.89           O  
ATOM   3919  N   GLN F  80      11.396   3.223  -9.702  1.00 79.13           N  
ATOM   3920  CA  GLN F  80      10.942   3.094  -8.321  1.00 79.13           C  
ATOM   3921  C   GLN F  80       9.720   2.185  -8.227  1.00 79.13           C  
ATOM   3922  CB  GLN F  80      10.621   4.468  -7.731  1.00 79.13           C  
ATOM   3923  O   GLN F  80       9.036   1.950  -9.225  1.00 79.13           O  
ATOM   3924  CG  GLN F  80      11.847   5.342  -7.504  1.00 79.13           C  
ATOM   3925  CD  GLN F  80      11.518   6.645  -6.799  1.00 79.13           C  
ATOM   3926  NE2 GLN F  80      12.512   7.231  -6.141  1.00 79.13           N  
ATOM   3927  OE1 GLN F  80      10.379   7.121  -6.848  1.00 79.13           O  
ATOM   3928  N   GLY F  81       9.371   1.812  -6.950  1.00 82.54           N  
ATOM   3929  CA  GLY F  81       8.172   1.035  -6.677  1.00 82.54           C  
ATOM   3930  C   GLY F  81       8.281  -0.409  -7.126  1.00 82.54           C  
ATOM   3931  O   GLY F  81       7.270  -1.103  -7.253  1.00 82.54           O  
ATOM   3932  N   ASN F  82       9.460  -0.849  -7.391  1.00 83.29           N  
ATOM   3933  CA  ASN F  82       9.672  -2.243  -7.766  1.00 83.29           C  
ATOM   3934  C   ASN F  82       9.466  -3.180  -6.579  1.00 83.29           C  
ATOM   3935  CB  ASN F  82      11.070  -2.433  -8.357  1.00 83.29           C  
ATOM   3936  O   ASN F  82       9.668  -2.785  -5.429  1.00 83.29           O  
ATOM   3937  CG  ASN F  82      11.303  -1.584  -9.591  1.00 83.29           C  
ATOM   3938  ND2 ASN F  82      12.154  -0.573  -9.464  1.00 83.29           N  
ATOM   3939  OD1 ASN F  82      10.722  -1.834 -10.651  1.00 83.29           O  
ATOM   3940  N   GLN F  83       9.029  -4.358  -6.905  1.00 86.45           N  
ATOM   3941  CA  GLN F  83       9.001  -5.482  -5.976  1.00 86.45           C  
ATOM   3942  C   GLN F  83       9.821  -6.655  -6.505  1.00 86.45           C  
ATOM   3943  CB  GLN F  83       7.561  -5.926  -5.713  1.00 86.45           C  
ATOM   3944  O   GLN F  83       9.343  -7.791  -6.534  1.00 86.45           O  
ATOM   3945  CG  GLN F  83       6.735  -4.907  -4.938  1.00 86.45           C  
ATOM   3946  CD  GLN F  83       5.297  -5.348  -4.738  1.00 86.45           C  
ATOM   3947  NE2 GLN F  83       4.622  -4.743  -3.766  1.00 86.45           N  
ATOM   3948  OE1 GLN F  83       4.797  -6.224  -5.450  1.00 86.45           O  
ATOM   3949  N   ILE F  84      11.029  -6.381  -6.950  1.00 90.00           N  
ATOM   3950  CA  ILE F  84      11.891  -7.414  -7.516  1.00 90.00           C  
ATOM   3951  C   ILE F  84      12.580  -8.184  -6.392  1.00 90.00           C  
ATOM   3952  CB  ILE F  84      12.942  -6.810  -8.475  1.00 90.00           C  
ATOM   3953  O   ILE F  84      13.327  -7.604  -5.601  1.00 90.00           O  
ATOM   3954  CG1 ILE F  84      12.252  -6.028  -9.599  1.00 90.00           C  
ATOM   3955  CG2 ILE F  84      13.846  -7.907  -9.045  1.00 90.00           C  
ATOM   3956  CD1 ILE F  84      13.197  -5.158 -10.417  1.00 90.00           C  
ATOM   3957  N   GLU F  85      12.347  -9.445  -6.436  1.00 90.15           N  
ATOM   3958  CA  GLU F  85      12.798 -10.278  -5.325  1.00 90.15           C  
ATOM   3959  C   GLU F  85      13.902 -11.235  -5.765  1.00 90.15           C  
ATOM   3960  CB  GLU F  85      11.626 -11.064  -4.732  1.00 90.15           C  
ATOM   3961  O   GLU F  85      13.865 -11.765  -6.877  1.00 90.15           O  
ATOM   3962  CG  GLU F  85      10.541 -10.187  -4.125  1.00 90.15           C  
ATOM   3963  CD  GLU F  85       9.134 -10.682  -4.421  1.00 90.15           C  
ATOM   3964  OE1 GLU F  85       8.171 -10.183  -3.795  1.00 90.15           O  
ATOM   3965  OE2 GLU F  85       8.993 -11.576  -5.284  1.00 90.15           O  
ATOM   3966  N   ALA F  86      14.881 -11.454  -4.909  1.00 93.78           N  
ATOM   3967  CA  ALA F  86      15.938 -12.450  -5.062  1.00 93.78           C  
ATOM   3968  C   ALA F  86      16.357 -13.018  -3.708  1.00 93.78           C  
ATOM   3969  CB  ALA F  86      17.143 -11.842  -5.775  1.00 93.78           C  
ATOM   3970  O   ALA F  86      16.359 -12.304  -2.703  1.00 93.78           O  
ATOM   3971  N   SER F  87      16.722 -14.264  -3.740  1.00 94.90           N  
ATOM   3972  CA  SER F  87      17.105 -14.898  -2.483  1.00 94.90           C  
ATOM   3973  C   SER F  87      18.085 -16.043  -2.717  1.00 94.90           C  
ATOM   3974  CB  SER F  87      15.869 -15.417  -1.746  1.00 94.90           C  
ATOM   3975  O   SER F  87      18.009 -16.733  -3.736  1.00 94.90           O  
ATOM   3976  OG  SER F  87      16.242 -16.264  -0.673  1.00 94.90           O  
ATOM   3977  N   ASP F  88      18.901 -16.216  -1.712  1.00 94.37           N  
ATOM   3978  CA  ASP F  88      19.792 -17.372  -1.729  1.00 94.37           C  
ATOM   3979  C   ASP F  88      19.002 -18.675  -1.637  1.00 94.37           C  
ATOM   3980  CB  ASP F  88      20.803 -17.287  -0.584  1.00 94.37           C  
ATOM   3981  O   ASP F  88      19.363 -19.672  -2.267  1.00 94.37           O  
ATOM   3982  CG  ASP F  88      21.831 -18.404  -0.617  1.00 94.37           C  
ATOM   3983  OD1 ASP F  88      22.286 -18.782  -1.718  1.00 94.37           O  
ATOM   3984  OD2 ASP F  88      22.188 -18.913   0.468  1.00 94.37           O  
ATOM   3985  N   ASN F  89      17.897 -18.614  -0.943  1.00 91.75           N  
ATOM   3986  CA  ASN F  89      17.076 -19.804  -0.744  1.00 91.75           C  
ATOM   3987  C   ASN F  89      16.395 -20.238  -2.039  1.00 91.75           C  
ATOM   3988  CB  ASN F  89      16.033 -19.561   0.349  1.00 91.75           C  
ATOM   3989  O   ASN F  89      16.111 -21.422  -2.230  1.00 91.75           O  
ATOM   3990  CG  ASN F  89      16.629 -19.595   1.742  1.00 91.75           C  
ATOM   3991  ND2 ASN F  89      15.853 -19.165   2.730  1.00 91.75           N  
ATOM   3992  OD1 ASN F  89      17.778 -20.004   1.929  1.00 91.75           O  
ATOM   3993  N   THR F  90      16.118 -19.283  -2.881  1.00 92.06           N  
ATOM   3994  CA  THR F  90      15.453 -19.617  -4.135  1.00 92.06           C  
ATOM   3995  C   THR F  90      16.440 -19.581  -5.298  1.00 92.06           C  
ATOM   3996  CB  THR F  90      14.284 -18.657  -4.421  1.00 92.06           C  
ATOM   3997  O   THR F  90      16.056 -19.779  -6.452  1.00 92.06           O  
ATOM   3998  CG2 THR F  90      13.254 -18.693  -3.296  1.00 92.06           C  
ATOM   3999  OG1 THR F  90      14.789 -17.322  -4.547  1.00 92.06           O  
ATOM   4000  N   ASN F  91      17.661 -19.289  -5.000  1.00 95.49           N  
ATOM   4001  CA  ASN F  91      18.714 -19.236  -6.009  1.00 95.49           C  
ATOM   4002  C   ASN F  91      18.368 -18.260  -7.130  1.00 95.49           C  
ATOM   4003  CB  ASN F  91      18.979 -20.630  -6.582  1.00 95.49           C  
ATOM   4004  O   ASN F  91      18.479 -18.598  -8.310  1.00 95.49           O  
ATOM   4005  CG  ASN F  91      19.575 -21.578  -5.559  1.00 95.49           C  
ATOM   4006  ND2 ASN F  91      19.282 -22.865  -5.702  1.00 95.49           N  
ATOM   4007  OD1 ASN F  91      20.291 -21.156  -4.647  1.00 95.49           O  
ATOM   4008  N   THR F  92      17.884 -17.168  -6.742  1.00 94.60           N  
ATOM   4009  CA  THR F  92      17.555 -16.108  -7.688  1.00 94.60           C  
ATOM   4010  C   THR F  92      18.527 -14.939  -7.551  1.00 94.60           C  
ATOM   4011  CB  THR F  92      16.113 -15.606  -7.486  1.00 94.60           C  
ATOM   4012  O   THR F  92      18.952 -14.605  -6.443  1.00 94.60           O  
ATOM   4013  CG2 THR F  92      15.098 -16.659  -7.919  1.00 94.60           C  
ATOM   4014  OG1 THR F  92      15.909 -15.303  -6.101  1.00 94.60           O  
ATOM   4015  N   TYR F  93      18.859 -14.388  -8.641  1.00 96.37           N  
ATOM   4016  CA  TYR F  93      19.804 -13.281  -8.738  1.00 96.37           C  
ATOM   4017  C   TYR F  93      19.250 -12.166  -9.616  1.00 96.37           C  
ATOM   4018  CB  TYR F  93      21.145 -13.767  -9.295  1.00 96.37           C  
ATOM   4019  O   TYR F  93      18.298 -12.377 -10.372  1.00 96.37           O  
ATOM   4020  CG  TYR F  93      21.788 -14.855  -8.469  1.00 96.37           C  
ATOM   4021  CD1 TYR F  93      22.850 -14.571  -7.613  1.00 96.37           C  
ATOM   4022  CD2 TYR F  93      21.335 -16.167  -8.543  1.00 96.37           C  
ATOM   4023  CE1 TYR F  93      23.446 -15.571  -6.852  1.00 96.37           C  
ATOM   4024  CE2 TYR F  93      21.924 -17.175  -7.786  1.00 96.37           C  
ATOM   4025  OH  TYR F  93      23.563 -17.861  -6.193  1.00 96.37           O  
ATOM   4026  CZ  TYR F  93      22.977 -16.867  -6.944  1.00 96.37           C  
ATOM   4027  N   ILE F  94      19.902 -11.019  -9.555  1.00 96.76           N  
ATOM   4028  CA  ILE F  94      19.568  -9.887 -10.413  1.00 96.76           C  
ATOM   4029  C   ILE F  94      20.833  -9.361 -11.087  1.00 96.76           C  
ATOM   4030  CB  ILE F  94      18.876  -8.759  -9.616  1.00 96.76           C  
ATOM   4031  O   ILE F  94      21.886  -9.260 -10.453  1.00 96.76           O  
ATOM   4032  CG1 ILE F  94      17.584  -9.275  -8.972  1.00 96.76           C  
ATOM   4033  CG2 ILE F  94      18.594  -7.554 -10.519  1.00 96.76           C  
ATOM   4034  CD1 ILE F  94      16.733  -8.186  -8.334  1.00 96.76           C  
ATOM   4035  N   ARG F  95      20.754  -9.158 -12.328  1.00 98.25           N  
ATOM   4036  CA  ARG F  95      21.850  -8.577 -13.097  1.00 98.25           C  
ATOM   4037  C   ARG F  95      21.414  -7.287 -13.783  1.00 98.25           C  
ATOM   4038  CB  ARG F  95      22.366  -9.575 -14.136  1.00 98.25           C  
ATOM   4039  O   ARG F  95      20.385  -7.256 -14.462  1.00 98.25           O  
ATOM   4040  CG  ARG F  95      23.560  -9.072 -14.932  1.00 98.25           C  
ATOM   4041  CD  ARG F  95      24.058 -10.117 -15.922  1.00 98.25           C  
ATOM   4042  NE  ARG F  95      23.882 -11.472 -15.409  1.00 98.25           N  
ATOM   4043  NH1 ARG F  95      24.768 -12.514 -17.271  1.00 98.25           N  
ATOM   4044  NH2 ARG F  95      24.018 -13.763 -15.502  1.00 98.25           N  
ATOM   4045  CZ  ARG F  95      24.223 -12.580 -16.062  1.00 98.25           C  
ATOM   4046  N   ILE F  96      22.075  -6.269 -13.546  1.00 98.54           N  
ATOM   4047  CA  ILE F  96      21.850  -4.994 -14.219  1.00 98.54           C  
ATOM   4048  C   ILE F  96      23.024  -4.684 -15.144  1.00 98.54           C  
ATOM   4049  CB  ILE F  96      21.651  -3.847 -13.203  1.00 98.54           C  
ATOM   4050  O   ILE F  96      24.135  -4.419 -14.680  1.00 98.54           O  
ATOM   4051  CG1 ILE F  96      20.590  -4.230 -12.165  1.00 98.54           C  
ATOM   4052  CG2 ILE F  96      21.270  -2.549 -13.921  1.00 98.54           C  
ATOM   4053  CD1 ILE F  96      20.405  -3.200 -11.059  1.00 98.54           C  
ATOM   4054  N   THR F  97      22.836  -4.736 -16.407  1.00 98.65           N  
ATOM   4055  CA  THR F  97      23.888  -4.591 -17.407  1.00 98.65           C  
ATOM   4056  C   THR F  97      23.853  -3.199 -18.031  1.00 98.65           C  
ATOM   4057  CB  THR F  97      23.758  -5.655 -18.512  1.00 98.65           C  
ATOM   4058  O   THR F  97      22.794  -2.728 -18.451  1.00 98.65           O  
ATOM   4059  CG2 THR F  97      24.878  -5.521 -19.540  1.00 98.65           C  
ATOM   4060  OG1 THR F  97      23.822  -6.960 -17.922  1.00 98.65           O  
ATOM   4061  N   ASN F  98      25.007  -2.576 -18.068  1.00 98.76           N  
ATOM   4062  CA  ASN F  98      25.166  -1.290 -18.738  1.00 98.76           C  
ATOM   4063  C   ASN F  98      25.048  -1.428 -20.253  1.00 98.76           C  
ATOM   4064  CB  ASN F  98      26.506  -0.653 -18.366  1.00 98.76           C  
ATOM   4065  O   ASN F  98      25.748  -2.238 -20.863  1.00 98.76           O  
ATOM   4066  CG  ASN F  98      26.732   0.679 -19.055  1.00 98.76           C  
ATOM   4067  ND2 ASN F  98      27.936   1.221 -18.917  1.00 98.76           N  
ATOM   4068  OD1 ASN F  98      25.831   1.215 -19.705  1.00 98.76           O  
ATOM   4069  N   THR F  99      24.157  -0.608 -20.826  1.00 98.39           N  
ATOM   4070  CA  THR F  99      23.998  -0.594 -22.276  1.00 98.39           C  
ATOM   4071  C   THR F  99      24.113   0.828 -22.819  1.00 98.39           C  
ATOM   4072  CB  THR F  99      22.644  -1.197 -22.695  1.00 98.39           C  
ATOM   4073  O   THR F  99      23.510   1.158 -23.842  1.00 98.39           O  
ATOM   4074  CG2 THR F  99      22.551  -2.667 -22.298  1.00 98.39           C  
ATOM   4075  OG1 THR F  99      21.586  -0.473 -22.056  1.00 98.39           O  
ATOM   4076  N   SER F 100      24.745   1.735 -22.120  1.00 97.54           N  
ATOM   4077  CA  SER F 100      24.722   3.174 -22.357  1.00 97.54           C  
ATOM   4078  C   SER F 100      25.776   3.583 -23.381  1.00 97.54           C  
ATOM   4079  CB  SER F 100      24.946   3.937 -21.051  1.00 97.54           C  
ATOM   4080  O   SER F 100      25.749   4.704 -23.894  1.00 97.54           O  
ATOM   4081  OG  SER F 100      26.156   3.532 -20.433  1.00 97.54           O  
ATOM   4082  N   GLY F 101      26.771   2.738 -23.780  1.00 96.74           N  
ATOM   4083  CA  GLY F 101      27.873   3.108 -24.654  1.00 96.74           C  
ATOM   4084  C   GLY F 101      29.085   3.623 -23.901  1.00 96.74           C  
ATOM   4085  O   GLY F 101      30.201   3.605 -24.425  1.00 96.74           O  
ATOM   4086  N   GLY F 102      28.930   4.194 -22.631  1.00 97.81           N  
ATOM   4087  CA  GLY F 102      29.969   4.630 -21.712  1.00 97.81           C  
ATOM   4088  C   GLY F 102      29.806   4.063 -20.314  1.00 97.81           C  
ATOM   4089  O   GLY F 102      28.839   3.349 -20.037  1.00 97.81           O  
ATOM   4090  N   ALA F 103      30.802   4.319 -19.466  1.00 98.38           N  
ATOM   4091  CA  ALA F 103      30.746   3.842 -18.087  1.00 98.38           C  
ATOM   4092  C   ALA F 103      29.699   4.609 -17.283  1.00 98.38           C  
ATOM   4093  CB  ALA F 103      32.116   3.965 -17.425  1.00 98.38           C  
ATOM   4094  O   ALA F 103      29.531   5.817 -17.465  1.00 98.38           O  
ATOM   4095  N   ILE F 104      28.991   3.955 -16.449  1.00 98.21           N  
ATOM   4096  CA  ILE F 104      27.957   4.569 -15.624  1.00 98.21           C  
ATOM   4097  C   ILE F 104      28.043   4.026 -14.199  1.00 98.21           C  
ATOM   4098  CB  ILE F 104      26.547   4.321 -16.207  1.00 98.21           C  
ATOM   4099  O   ILE F 104      28.697   3.009 -13.955  1.00 98.21           O  
ATOM   4100  CG1 ILE F 104      26.233   2.821 -16.226  1.00 98.21           C  
ATOM   4101  CG2 ILE F 104      26.430   4.923 -17.611  1.00 98.21           C  
ATOM   4102  CD1 ILE F 104      24.786   2.496 -16.572  1.00 98.21           C  
ATOM   4103  N   ASP F 105      27.338   4.721 -13.286  1.00 98.21           N  
ATOM   4104  CA  ASP F 105      27.103   4.204 -11.941  1.00 98.21           C  
ATOM   4105  C   ASP F 105      25.720   3.566 -11.832  1.00 98.21           C  
ATOM   4106  CB  ASP F 105      27.251   5.320 -10.904  1.00 98.21           C  
ATOM   4107  O   ASP F 105      24.757   4.053 -12.429  1.00 98.21           O  
ATOM   4108  CG  ASP F 105      28.664   5.869 -10.822  1.00 98.21           C  
ATOM   4109  OD1 ASP F 105      29.608   5.196 -11.288  1.00 98.21           O  
ATOM   4110  OD2 ASP F 105      28.835   6.984 -10.283  1.00 98.21           O  
ATOM   4111  N   ILE F 106      25.627   2.536 -11.072  1.00 98.13           N  
ATOM   4112  CA  ILE F 106      24.365   1.857 -10.799  1.00 98.13           C  
ATOM   4113  C   ILE F 106      24.195   1.672  -9.292  1.00 98.13           C  
ATOM   4114  CB  ILE F 106      24.290   0.492 -11.519  1.00 98.13           C  
ATOM   4115  O   ILE F 106      25.131   1.262  -8.601  1.00 98.13           O  
ATOM   4116  CG1 ILE F 106      24.444   0.678 -13.032  1.00 98.13           C  
ATOM   4117  CG2 ILE F 106      22.977  -0.223 -11.185  1.00 98.13           C  
ATOM   4118  CD1 ILE F 106      24.653  -0.622 -13.797  1.00 98.13           C  
ATOM   4119  N   ILE F 107      23.034   1.950  -8.795  1.00 96.70           N  
ATOM   4120  CA  ILE F 107      22.719   1.725  -7.389  1.00 96.70           C  
ATOM   4121  C   ILE F 107      21.340   1.082  -7.265  1.00 96.70           C  
ATOM   4122  CB  ILE F 107      22.771   3.042  -6.581  1.00 96.70           C  
ATOM   4123  O   ILE F 107      20.365   1.574  -7.838  1.00 96.70           O  
ATOM   4124  CG1 ILE F 107      24.108   3.755  -6.808  1.00 96.70           C  
ATOM   4125  CG2 ILE F 107      22.540   2.770  -5.091  1.00 96.70           C  
ATOM   4126  CD1 ILE F 107      24.175   5.152  -6.205  1.00 96.70           C  
ATOM   4127  N   ALA F 108      21.235   0.073  -6.613  1.00 95.72           N  
ATOM   4128  CA  ALA F 108      19.966  -0.572  -6.287  1.00 95.72           C  
ATOM   4129  C   ALA F 108      19.718  -0.565  -4.781  1.00 95.72           C  
ATOM   4130  CB  ALA F 108      19.945  -2.003  -6.819  1.00 95.72           C  
ATOM   4131  O   ALA F 108      20.612  -0.890  -3.996  1.00 95.72           O  
ATOM   4132  N   THR F 109      18.567  -0.155  -4.405  1.00 94.25           N  
ATOM   4133  CA  THR F 109      18.209  -0.138  -2.991  1.00 94.25           C  
ATOM   4134  C   THR F 109      16.882  -0.854  -2.761  1.00 94.25           C  
ATOM   4135  CB  THR F 109      18.118   1.303  -2.456  1.00 94.25           C  
ATOM   4136  O   THR F 109      16.075  -0.990  -3.683  1.00 94.25           O  
ATOM   4137  CG2 THR F 109      19.440   2.042  -2.638  1.00 94.25           C  
ATOM   4138  OG1 THR F 109      17.089   2.005  -3.164  1.00 94.25           O  
ATOM   4139  N   GLY F 110      16.658  -1.282  -1.588  1.00 91.05           N  
ATOM   4140  CA  GLY F 110      15.453  -1.958  -1.134  1.00 91.05           C  
ATOM   4141  C   GLY F 110      15.544  -2.440   0.302  1.00 91.05           C  
ATOM   4142  O   GLY F 110      16.075  -1.738   1.165  1.00 91.05           O  
ATOM   4143  N   ARG F 111      14.900  -3.566   0.540  1.00 90.66           N  
ATOM   4144  CA  ARG F 111      14.889  -4.120   1.890  1.00 90.66           C  
ATOM   4145  C   ARG F 111      15.441  -5.541   1.903  1.00 90.66           C  
ATOM   4146  CB  ARG F 111      13.472  -4.102   2.467  1.00 90.66           C  
ATOM   4147  O   ARG F 111      15.312  -6.272   0.918  1.00 90.66           O  
ATOM   4148  CG  ARG F 111      12.915  -2.705   2.692  1.00 90.66           C  
ATOM   4149  CD  ARG F 111      13.431  -2.095   3.988  1.00 90.66           C  
ATOM   4150  NE  ARG F 111      12.716  -0.868   4.327  1.00 90.66           N  
ATOM   4151  NH1 ARG F 111      14.597   0.282   5.018  1.00 90.66           N  
ATOM   4152  NH2 ARG F 111      12.541   1.293   5.084  1.00 90.66           N  
ATOM   4153  CZ  ARG F 111      13.286   0.233   4.809  1.00 90.66           C  
ATOM   4154  N   GLU F 112      16.113  -5.810   2.959  1.00 89.86           N  
ATOM   4155  CA  GLU F 112      16.385  -7.213   3.256  1.00 89.86           C  
ATOM   4156  C   GLU F 112      15.190  -7.875   3.936  1.00 89.86           C  
ATOM   4157  CB  GLU F 112      17.631  -7.345   4.135  1.00 89.86           C  
ATOM   4158  O   GLU F 112      14.474  -7.233   4.708  1.00 89.86           O  
ATOM   4159  CG  GLU F 112      18.909  -6.858   3.468  1.00 89.86           C  
ATOM   4160  CD  GLU F 112      20.154  -7.107   4.304  1.00 89.86           C  
ATOM   4161  OE1 GLU F 112      21.243  -6.614   3.931  1.00 89.86           O  
ATOM   4162  OE2 GLU F 112      20.040  -7.801   5.338  1.00 89.86           O  
ATOM   4163  N   VAL F 113      15.030  -9.083   3.649  1.00 84.95           N  
ATOM   4164  CA  VAL F 113      13.932  -9.840   4.241  1.00 84.95           C  
ATOM   4165  C   VAL F 113      14.489 -10.980   5.091  1.00 84.95           C  
ATOM   4166  CB  VAL F 113      12.979 -10.397   3.161  1.00 84.95           C  
ATOM   4167  O   VAL F 113      15.214 -11.841   4.587  1.00 84.95           O  
ATOM   4168  CG1 VAL F 113      11.830 -11.174   3.802  1.00 84.95           C  
ATOM   4169  CG2 VAL F 113      12.441  -9.264   2.289  1.00 84.95           C  
ATOM   4170  N   SER F 114      14.268 -10.938   6.406  1.00 84.36           N  
ATOM   4171  CA  SER F 114      14.673 -12.033   7.283  1.00 84.36           C  
ATOM   4172  C   SER F 114      13.925 -13.318   6.943  1.00 84.36           C  
ATOM   4173  CB  SER F 114      14.431 -11.664   8.747  1.00 84.36           C  
ATOM   4174  O   SER F 114      12.725 -13.289   6.662  1.00 84.36           O  
ATOM   4175  OG  SER F 114      14.887 -12.694   9.607  1.00 84.36           O  
ATOM   4176  N   GLN F 115      14.722 -14.322   6.731  1.00 77.90           N  
ATOM   4177  CA  GLN F 115      14.097 -15.599   6.401  1.00 77.90           C  
ATOM   4178  C   GLN F 115      14.430 -16.661   7.445  1.00 77.90           C  
ATOM   4179  CB  GLN F 115      14.539 -16.070   5.014  1.00 77.90           C  
ATOM   4180  O   GLN F 115      15.459 -16.576   8.118  1.00 77.90           O  
ATOM   4181  CG  GLN F 115      14.223 -15.082   3.900  1.00 77.90           C  
ATOM   4182  CD  GLN F 115      14.652 -15.582   2.533  1.00 77.90           C  
ATOM   4183  NE2 GLN F 115      15.549 -14.846   1.887  1.00 77.90           N  
ATOM   4184  OE1 GLN F 115      14.181 -16.622   2.062  1.00 77.90           O  
TER    4185      GLN F 115                                                      
ATOM   4186  N   MET G   1      -7.300 -18.209  23.294  1.00 44.01           N  
ATOM   4187  CA  MET G   1      -6.126 -17.405  22.964  1.00 44.01           C  
ATOM   4188  C   MET G   1      -6.337 -15.947  23.358  1.00 44.01           C  
ATOM   4189  CB  MET G   1      -5.810 -17.503  21.471  1.00 44.01           C  
ATOM   4190  O   MET G   1      -7.335 -15.334  22.975  1.00 44.01           O  
ATOM   4191  CG  MET G   1      -4.479 -18.172  21.169  1.00 44.01           C  
ATOM   4192  SD  MET G   1      -3.986 -17.995  19.410  1.00 44.01           S  
ATOM   4193  CE  MET G   1      -3.704 -19.735  18.980  1.00 44.01           C  
ATOM   4194  N   THR G   2      -5.664 -15.558  24.275  1.00 59.29           N  
ATOM   4195  CA  THR G   2      -5.861 -14.205  24.783  1.00 59.29           C  
ATOM   4196  C   THR G   2      -5.414 -13.171  23.754  1.00 59.29           C  
ATOM   4197  CB  THR G   2      -5.094 -13.986  26.100  1.00 59.29           C  
ATOM   4198  O   THR G   2      -4.400 -13.358  23.077  1.00 59.29           O  
ATOM   4199  CG2 THR G   2      -5.928 -14.419  27.301  1.00 59.29           C  
ATOM   4200  OG1 THR G   2      -3.882 -14.752  26.074  1.00 59.29           O  
ATOM   4201  N   ASP G   3      -6.256 -12.353  23.344  1.00 66.21           N  
ATOM   4202  CA  ASP G   3      -6.029 -11.238  22.431  1.00 66.21           C  
ATOM   4203  C   ASP G   3      -5.078 -10.212  23.042  1.00 66.21           C  
ATOM   4204  CB  ASP G   3      -7.354 -10.570  22.059  1.00 66.21           C  
ATOM   4205  O   ASP G   3      -5.162  -9.913  24.235  1.00 66.21           O  
ATOM   4206  CG  ASP G   3      -8.222 -11.434  21.160  1.00 66.21           C  
ATOM   4207  OD1 ASP G   3      -7.746 -12.484  20.679  1.00 66.21           O  
ATOM   4208  OD2 ASP G   3      -9.392 -11.059  20.929  1.00 66.21           O  
ATOM   4209  N   THR G   4      -3.878 -10.044  22.451  1.00 73.47           N  
ATOM   4210  CA  THR G   4      -2.956  -8.975  22.818  1.00 73.47           C  
ATOM   4211  C   THR G   4      -3.125  -7.774  21.893  1.00 73.47           C  
ATOM   4212  CB  THR G   4      -1.494  -9.458  22.774  1.00 73.47           C  
ATOM   4213  O   THR G   4      -3.291  -7.935  20.682  1.00 73.47           O  
ATOM   4214  CG2 THR G   4      -0.537  -8.355  23.214  1.00 73.47           C  
ATOM   4215  OG1 THR G   4      -1.342 -10.584  23.647  1.00 73.47           O  
ATOM   4216  N   ILE G   5      -3.245  -6.662  22.482  1.00 74.63           N  
ATOM   4217  CA  ILE G   5      -3.241  -5.421  21.716  1.00 74.63           C  
ATOM   4218  C   ILE G   5      -1.806  -4.927  21.540  1.00 74.63           C  
ATOM   4219  CB  ILE G   5      -4.102  -4.334  22.396  1.00 74.63           C  
ATOM   4220  O   ILE G   5      -1.040  -4.872  22.505  1.00 74.63           O  
ATOM   4221  CG1 ILE G   5      -5.566  -4.783  22.473  1.00 74.63           C  
ATOM   4222  CG2 ILE G   5      -3.977  -3.001  21.652  1.00 74.63           C  
ATOM   4223  CD1 ILE G   5      -6.453  -3.862  23.299  1.00 74.63           C  
ATOM   4224  N   VAL G   6      -1.445  -4.729  20.286  1.00 75.67           N  
ATOM   4225  CA  VAL G   6      -0.114  -4.222  19.968  1.00 75.67           C  
ATOM   4226  C   VAL G   6      -0.230  -2.857  19.293  1.00 75.67           C  
ATOM   4227  CB  VAL G   6       0.665  -5.201  19.061  1.00 75.67           C  
ATOM   4228  O   VAL G   6      -1.059  -2.667  18.400  1.00 75.67           O  
ATOM   4229  CG1 VAL G   6       2.022  -4.616  18.676  1.00 75.67           C  
ATOM   4230  CG2 VAL G   6       0.838  -6.549  19.758  1.00 75.67           C  
ATOM   4231  N   ASN G   7       0.535  -1.900  19.847  1.00 74.19           N  
ATOM   4232  CA  ASN G   7       0.729  -0.610  19.195  1.00 74.19           C  
ATOM   4233  C   ASN G   7       2.047  -0.562  18.427  1.00 74.19           C  
ATOM   4234  CB  ASN G   7       0.671   0.524  20.221  1.00 74.19           C  
ATOM   4235  O   ASN G   7       3.119  -0.709  19.015  1.00 74.19           O  
ATOM   4236  CG  ASN G   7       0.571   1.892  19.575  1.00 74.19           C  
ATOM   4237  ND2 ASN G   7      -0.371   2.702  20.044  1.00 74.19           N  
ATOM   4238  OD1 ASN G   7       1.333   2.218  18.661  1.00 74.19           O  
ATOM   4239  N   VAL G   8       1.895  -0.483  17.108  1.00 68.78           N  
ATOM   4240  CA  VAL G   8       3.104  -0.391  16.296  1.00 68.78           C  
ATOM   4241  C   VAL G   8       3.612   1.049  16.287  1.00 68.78           C  
ATOM   4242  CB  VAL G   8       2.855  -0.878  14.850  1.00 68.78           C  
ATOM   4243  O   VAL G   8       2.892   1.965  15.883  1.00 68.78           O  
ATOM   4244  CG1 VAL G   8       4.129  -0.763  14.015  1.00 68.78           C  
ATOM   4245  CG2 VAL G   8       2.342  -2.317  14.853  1.00 68.78           C  
ATOM   4246  N   GLN G   9       4.817   1.154  16.718  1.00 74.30           N  
ATOM   4247  CA  GLN G   9       5.433   2.476  16.770  1.00 74.30           C  
ATOM   4248  C   GLN G   9       6.223   2.765  15.497  1.00 74.30           C  
ATOM   4249  CB  GLN G   9       6.344   2.597  17.992  1.00 74.30           C  
ATOM   4250  O   GLN G   9       6.741   1.846  14.859  1.00 74.30           O  
ATOM   4251  CG  GLN G   9       6.845   4.012  18.248  1.00 74.30           C  
ATOM   4252  CD  GLN G   9       7.781   4.097  19.439  1.00 74.30           C  
ATOM   4253  NE2 GLN G   9       8.381   5.266  19.639  1.00 74.30           N  
ATOM   4254  OE1 GLN G   9       7.964   3.121  20.173  1.00 74.30           O  
ATOM   4255  N   GLY G  10       6.189   3.985  15.127  1.00 74.67           N  
ATOM   4256  CA  GLY G  10       7.012   4.507  14.048  1.00 74.67           C  
ATOM   4257  C   GLY G  10       7.752   5.777  14.423  1.00 74.67           C  
ATOM   4258  O   GLY G  10       7.576   6.302  15.524  1.00 74.67           O  
ATOM   4259  N   SER G  11       8.688   6.081  13.665  1.00 83.88           N  
ATOM   4260  CA  SER G  11       9.443   7.315  13.854  1.00 83.88           C  
ATOM   4261  C   SER G  11       9.571   8.090  12.547  1.00 83.88           C  
ATOM   4262  CB  SER G  11      10.833   7.012  14.416  1.00 83.88           C  
ATOM   4263  O   SER G  11       9.974   7.532  11.525  1.00 83.88           O  
ATOM   4264  OG  SER G  11      11.523   8.211  14.723  1.00 83.88           O  
ATOM   4265  N   PHE G  12       9.191   9.316  12.677  1.00 85.51           N  
ATOM   4266  CA  PHE G  12       9.298  10.162  11.494  1.00 85.51           C  
ATOM   4267  C   PHE G  12      10.713  10.709  11.346  1.00 85.51           C  
ATOM   4268  CB  PHE G  12       8.293  11.316  11.564  1.00 85.51           C  
ATOM   4269  O   PHE G  12      11.451  10.808  12.328  1.00 85.51           O  
ATOM   4270  CG  PHE G  12       6.886  10.918  11.210  1.00 85.51           C  
ATOM   4271  CD1 PHE G  12       6.635  10.087  10.125  1.00 85.51           C  
ATOM   4272  CD2 PHE G  12       5.812  11.375  11.963  1.00 85.51           C  
ATOM   4273  CE1 PHE G  12       5.334   9.717   9.795  1.00 85.51           C  
ATOM   4274  CE2 PHE G  12       4.509  11.010  11.640  1.00 85.51           C  
ATOM   4275  CZ  PHE G  12       4.271  10.181  10.555  1.00 85.51           C  
ATOM   4276  N   PHE G  13      11.021  10.962  10.220  1.00 90.46           N  
ATOM   4277  CA  PHE G  13      12.249  11.633   9.811  1.00 90.46           C  
ATOM   4278  C   PHE G  13      11.937  12.903   9.029  1.00 90.46           C  
ATOM   4279  CB  PHE G  13      13.119  10.696   8.967  1.00 90.46           C  
ATOM   4280  O   PHE G  13      10.940  12.965   8.307  1.00 90.46           O  
ATOM   4281  CG  PHE G  13      14.158  11.410   8.145  1.00 90.46           C  
ATOM   4282  CD1 PHE G  13      13.920  11.716   6.810  1.00 90.46           C  
ATOM   4283  CD2 PHE G  13      15.374  11.775   8.707  1.00 90.46           C  
ATOM   4284  CE1 PHE G  13      14.880  12.376   6.047  1.00 90.46           C  
ATOM   4285  CE2 PHE G  13      16.339  12.435   7.951  1.00 90.46           C  
ATOM   4286  CZ  PHE G  13      16.090  12.734   6.621  1.00 90.46           C  
ATOM   4287  N   SER G  14      12.772  13.918   9.326  1.00 92.08           N  
ATOM   4288  CA  SER G  14      12.736  15.092   8.460  1.00 92.08           C  
ATOM   4289  C   SER G  14      14.126  15.693   8.284  1.00 92.08           C  
ATOM   4290  CB  SER G  14      11.783  16.147   9.025  1.00 92.08           C  
ATOM   4291  O   SER G  14      14.953  15.636   9.197  1.00 92.08           O  
ATOM   4292  OG  SER G  14      12.358  16.792  10.148  1.00 92.08           O  
ATOM   4293  N   ALA G  15      14.440  16.148   7.182  1.00 95.55           N  
ATOM   4294  CA  ALA G  15      15.594  16.973   6.835  1.00 95.55           C  
ATOM   4295  C   ALA G  15      15.171  18.190   6.016  1.00 95.55           C  
ATOM   4296  CB  ALA G  15      16.624  16.150   6.065  1.00 95.55           C  
ATOM   4297  O   ALA G  15      14.336  18.080   5.116  1.00 95.55           O  
ATOM   4298  N   SER G  16      15.730  19.339   6.470  1.00 94.92           N  
ATOM   4299  CA  SER G  16      15.311  20.546   5.765  1.00 94.92           C  
ATOM   4300  C   SER G  16      16.452  21.553   5.668  1.00 94.92           C  
ATOM   4301  CB  SER G  16      14.112  21.187   6.465  1.00 94.92           C  
ATOM   4302  O   SER G  16      17.418  21.480   6.430  1.00 94.92           O  
ATOM   4303  OG  SER G  16      14.463  21.620   7.768  1.00 94.92           O  
ATOM   4304  N   ALA G  17      16.443  22.423   4.713  1.00 96.00           N  
ATOM   4305  CA  ALA G  17      17.348  23.556   4.539  1.00 96.00           C  
ATOM   4306  C   ALA G  17      16.606  24.772   3.992  1.00 96.00           C  
ATOM   4307  CB  ALA G  17      18.501  23.179   3.611  1.00 96.00           C  
ATOM   4308  O   ALA G  17      15.796  24.650   3.070  1.00 96.00           O  
ATOM   4309  N   SER G  18      16.886  25.899   4.614  1.00 96.37           N  
ATOM   4310  CA  SER G  18      16.285  27.161   4.196  1.00 96.37           C  
ATOM   4311  C   SER G  18      17.280  28.016   3.418  1.00 96.37           C  
ATOM   4312  CB  SER G  18      15.771  27.938   5.409  1.00 96.37           C  
ATOM   4313  O   SER G  18      18.469  28.043   3.742  1.00 96.37           O  
ATOM   4314  OG  SER G  18      15.242  29.192   5.015  1.00 96.37           O  
ATOM   4315  N   GLY G  19      16.787  28.638   2.359  1.00 96.74           N  
ATOM   4316  CA  GLY G  19      17.615  29.549   1.584  1.00 96.74           C  
ATOM   4317  C   GLY G  19      18.768  28.856   0.882  1.00 96.74           C  
ATOM   4318  O   GLY G  19      19.889  29.367   0.866  1.00 96.74           O  
ATOM   4319  N   VAL G  20      18.531  27.620   0.381  1.00 97.96           N  
ATOM   4320  CA  VAL G  20      19.556  26.897  -0.364  1.00 97.96           C  
ATOM   4321  C   VAL G  20      19.865  27.633  -1.666  1.00 97.96           C  
ATOM   4322  CB  VAL G  20      19.121  25.445  -0.664  1.00 97.96           C  
ATOM   4323  O   VAL G  20      19.020  27.705  -2.561  1.00 97.96           O  
ATOM   4324  CG1 VAL G  20      20.226  24.691  -1.402  1.00 97.96           C  
ATOM   4325  CG2 VAL G  20      18.749  24.722   0.630  1.00 97.96           C  
ATOM   4326  N   ALA G  21      21.110  28.154  -1.750  1.00 98.58           N  
ATOM   4327  CA  ALA G  21      21.509  28.929  -2.923  1.00 98.58           C  
ATOM   4328  C   ALA G  21      21.549  28.052  -4.171  1.00 98.58           C  
ATOM   4329  CB  ALA G  21      22.869  29.583  -2.691  1.00 98.58           C  
ATOM   4330  O   ALA G  21      21.723  26.835  -4.077  1.00 98.58           O  
ATOM   4331  N   ASP G  22      21.370  28.615  -5.258  1.00 98.15           N  
ATOM   4332  CA  ASP G  22      21.494  27.897  -6.523  1.00 98.15           C  
ATOM   4333  C   ASP G  22      22.786  27.085  -6.569  1.00 98.15           C  
ATOM   4334  CB  ASP G  22      21.445  28.873  -7.701  1.00 98.15           C  
ATOM   4335  O   ASP G  22      23.832  27.544  -6.106  1.00 98.15           O  
ATOM   4336  CG  ASP G  22      21.318  28.176  -9.044  1.00 98.15           C  
ATOM   4337  OD1 ASP G  22      20.432  27.308  -9.200  1.00 98.15           O  
ATOM   4338  OD2 ASP G  22      22.114  28.496  -9.954  1.00 98.15           O  
ATOM   4339  N   THR G  23      22.739  25.909  -6.909  1.00 98.27           N  
ATOM   4340  CA  THR G  23      23.841  24.972  -7.103  1.00 98.27           C  
ATOM   4341  C   THR G  23      24.291  24.382  -5.770  1.00 98.27           C  
ATOM   4342  CB  THR G  23      25.036  25.652  -7.796  1.00 98.27           C  
ATOM   4343  O   THR G  23      25.167  23.516  -5.732  1.00 98.27           O  
ATOM   4344  CG2 THR G  23      24.618  26.288  -9.117  1.00 98.27           C  
ATOM   4345  OG1 THR G  23      25.564  26.670  -6.935  1.00 98.27           O  
ATOM   4346  N   GLU G  24      23.708  24.933  -4.650  1.00 98.51           N  
ATOM   4347  CA  GLU G  24      23.978  24.319  -3.353  1.00 98.51           C  
ATOM   4348  C   GLU G  24      22.965  23.222  -3.040  1.00 98.51           C  
ATOM   4349  CB  GLU G  24      23.968  25.376  -2.245  1.00 98.51           C  
ATOM   4350  O   GLU G  24      21.983  23.051  -3.765  1.00 98.51           O  
ATOM   4351  CG  GLU G  24      25.022  26.460  -2.419  1.00 98.51           C  
ATOM   4352  CD  GLU G  24      26.443  25.947  -2.249  1.00 98.51           C  
ATOM   4353  OE1 GLU G  24      27.368  26.497  -2.890  1.00 98.51           O  
ATOM   4354  OE2 GLU G  24      26.634  24.988  -1.469  1.00 98.51           O  
ATOM   4355  N   SER G  25      23.181  22.486  -1.985  1.00 98.64           N  
ATOM   4356  CA  SER G  25      22.364  21.288  -1.816  1.00 98.64           C  
ATOM   4357  C   SER G  25      22.019  21.058  -0.348  1.00 98.64           C  
ATOM   4358  CB  SER G  25      23.087  20.063  -2.376  1.00 98.64           C  
ATOM   4359  O   SER G  25      22.654  21.627   0.541  1.00 98.64           O  
ATOM   4360  OG  SER G  25      23.520  20.298  -3.705  1.00 98.64           O  
ATOM   4361  N   LEU G  26      21.040  20.393  -0.096  1.00 98.01           N  
ATOM   4362  CA  LEU G  26      20.754  19.680   1.143  1.00 98.01           C  
ATOM   4363  C   LEU G  26      21.278  18.249   1.081  1.00 98.01           C  
ATOM   4364  CB  LEU G  26      19.248  19.672   1.422  1.00 98.01           C  
ATOM   4365  O   LEU G  26      20.801  17.443   0.278  1.00 98.01           O  
ATOM   4366  CG  LEU G  26      18.777  18.784   2.575  1.00 98.01           C  
ATOM   4367  CD1 LEU G  26      19.379  19.261   3.892  1.00 98.01           C  
ATOM   4368  CD2 LEU G  26      17.254  18.772   2.651  1.00 98.01           C  
ATOM   4369  N   LEU G  27      22.260  17.927   1.874  1.00 98.37           N  
ATOM   4370  CA  LEU G  27      22.740  16.555   2.000  1.00 98.37           C  
ATOM   4371  C   LEU G  27      22.031  15.833   3.140  1.00 98.37           C  
ATOM   4372  CB  LEU G  27      24.254  16.536   2.231  1.00 98.37           C  
ATOM   4373  O   LEU G  27      22.062  16.290   4.285  1.00 98.37           O  
ATOM   4374  CG  LEU G  27      24.897  15.158   2.397  1.00 98.37           C  
ATOM   4375  CD1 LEU G  27      24.814  14.374   1.091  1.00 98.37           C  
ATOM   4376  CD2 LEU G  27      26.345  15.295   2.853  1.00 98.37           C  
ATOM   4377  N   ILE G  28      21.455  14.775   2.832  1.00 97.38           N  
ATOM   4378  CA  ILE G  28      20.793  13.965   3.849  1.00 97.38           C  
ATOM   4379  C   ILE G  28      21.690  12.792   4.239  1.00 97.38           C  
ATOM   4380  CB  ILE G  28      19.422  13.451   3.358  1.00 97.38           C  
ATOM   4381  O   ILE G  28      21.830  11.830   3.480  1.00 97.38           O  
ATOM   4382  CG1 ILE G  28      18.495  14.628   3.033  1.00 97.38           C  
ATOM   4383  CG2 ILE G  28      18.787  12.525   4.400  1.00 97.38           C  
ATOM   4384  CD1 ILE G  28      17.182  14.221   2.378  1.00 97.38           C  
ATOM   4385  N   ASP G  29      22.264  12.850   5.347  1.00 96.21           N  
ATOM   4386  CA  ASP G  29      23.111  11.831   5.959  1.00 96.21           C  
ATOM   4387  C   ASP G  29      22.325  10.995   6.966  1.00 96.21           C  
ATOM   4388  CB  ASP G  29      24.319  12.476   6.641  1.00 96.21           C  
ATOM   4389  O   ASP G  29      21.963  11.483   8.038  1.00 96.21           O  
ATOM   4390  CG  ASP G  29      25.335  11.460   7.133  1.00 96.21           C  
ATOM   4391  OD1 ASP G  29      25.009  10.255   7.200  1.00 96.21           O  
ATOM   4392  OD2 ASP G  29      26.470  11.868   7.461  1.00 96.21           O  
ATOM   4393  N   PRO G  30      22.095   9.757   6.676  1.00 94.08           N  
ATOM   4394  CA  PRO G  30      21.266   8.940   7.565  1.00 94.08           C  
ATOM   4395  C   PRO G  30      21.853   8.812   8.968  1.00 94.08           C  
ATOM   4396  CB  PRO G  30      21.230   7.580   6.862  1.00 94.08           C  
ATOM   4397  O   PRO G  30      21.148   8.427   9.904  1.00 94.08           O  
ATOM   4398  CG  PRO G  30      21.674   7.861   5.463  1.00 94.08           C  
ATOM   4399  CD  PRO G  30      22.517   9.104   5.471  1.00 94.08           C  
ATOM   4400  N   GLN G  31      23.113   9.066   9.117  1.00 92.84           N  
ATOM   4401  CA  GLN G  31      23.736   9.035  10.436  1.00 92.84           C  
ATOM   4402  C   GLN G  31      23.111  10.072  11.364  1.00 92.84           C  
ATOM   4403  CB  GLN G  31      25.244   9.271  10.324  1.00 92.84           C  
ATOM   4404  O   GLN G  31      23.230   9.970  12.587  1.00 92.84           O  
ATOM   4405  CG  GLN G  31      26.006   8.098   9.723  1.00 92.84           C  
ATOM   4406  CD  GLN G  31      27.504   8.336   9.672  1.00 92.84           C  
ATOM   4407  NE2 GLN G  31      28.126   7.965   8.558  1.00 92.84           N  
ATOM   4408  OE1 GLN G  31      28.097   8.850  10.626  1.00 92.84           O  
ATOM   4409  N   ASP G  32      22.512  11.119  10.766  1.00 91.42           N  
ATOM   4410  CA  ASP G  32      21.894  12.182  11.552  1.00 91.42           C  
ATOM   4411  C   ASP G  32      20.523  11.754  12.072  1.00 91.42           C  
ATOM   4412  CB  ASP G  32      21.766  13.460  10.720  1.00 91.42           C  
ATOM   4413  O   ASP G  32      19.924  12.445  12.899  1.00 91.42           O  
ATOM   4414  CG  ASP G  32      23.108  14.076  10.369  1.00 91.42           C  
ATOM   4415  OD1 ASP G  32      24.096  13.842  11.098  1.00 91.42           O  
ATOM   4416  OD2 ASP G  32      23.179  14.803   9.354  1.00 91.42           O  
ATOM   4417  N   ALA G  33      20.042  10.629  11.570  1.00 89.86           N  
ATOM   4418  CA  ALA G  33      18.766  10.097  12.039  1.00 89.86           C  
ATOM   4419  C   ALA G  33      18.956   9.229  13.280  1.00 89.86           C  
ATOM   4420  CB  ALA G  33      18.084   9.295  10.933  1.00 89.86           C  
ATOM   4421  O   ALA G  33      20.048   8.708  13.519  1.00 89.86           O  
ATOM   4422  N   LYS G  34      17.997   8.977  14.042  1.00 87.57           N  
ATOM   4423  CA  LYS G  34      18.049   8.230  15.295  1.00 87.57           C  
ATOM   4424  C   LYS G  34      18.592   6.821  15.073  1.00 87.57           C  
ATOM   4425  CB  LYS G  34      16.663   8.162  15.939  1.00 87.57           C  
ATOM   4426  O   LYS G  34      19.448   6.354  15.827  1.00 87.57           O  
ATOM   4427  CG  LYS G  34      16.626   7.391  17.250  1.00 87.57           C  
ATOM   4428  CD  LYS G  34      15.225   7.370  17.847  1.00 87.57           C  
ATOM   4429  CE  LYS G  34      15.170   6.532  19.117  1.00 87.57           C  
ATOM   4430  NZ  LYS G  34      13.796   6.502  19.701  1.00 87.57           N  
ATOM   4431  N   PHE G  35      18.118   6.178  14.020  1.00 88.55           N  
ATOM   4432  CA  PHE G  35      18.473   4.776  13.828  1.00 88.55           C  
ATOM   4433  C   PHE G  35      19.469   4.622  12.685  1.00 88.55           C  
ATOM   4434  CB  PHE G  35      17.222   3.936  13.552  1.00 88.55           C  
ATOM   4435  O   PHE G  35      19.897   3.508  12.374  1.00 88.55           O  
ATOM   4436  CG  PHE G  35      16.221   3.950  14.675  1.00 88.55           C  
ATOM   4437  CD1 PHE G  35      16.539   3.411  15.916  1.00 88.55           C  
ATOM   4438  CD2 PHE G  35      14.961   4.504  14.491  1.00 88.55           C  
ATOM   4439  CE1 PHE G  35      15.615   3.422  16.957  1.00 88.55           C  
ATOM   4440  CE2 PHE G  35      14.031   4.519  15.527  1.00 88.55           C  
ATOM   4441  CZ  PHE G  35      14.360   3.977  16.759  1.00 88.55           C  
ATOM   4442  N   GLY G  36      19.832   5.755  12.034  1.00 93.40           N  
ATOM   4443  CA  GLY G  36      20.795   5.723  10.945  1.00 93.40           C  
ATOM   4444  C   GLY G  36      20.224   5.152   9.660  1.00 93.40           C  
ATOM   4445  O   GLY G  36      20.972   4.715   8.783  1.00 93.40           O  
ATOM   4446  N   ALA G  37      18.963   4.993   9.566  1.00 93.87           N  
ATOM   4447  CA  ALA G  37      18.281   4.452   8.393  1.00 93.87           C  
ATOM   4448  C   ALA G  37      16.953   5.165   8.153  1.00 93.87           C  
ATOM   4449  CB  ALA G  37      18.054   2.951   8.555  1.00 93.87           C  
ATOM   4450  O   ALA G  37      16.124   5.268   9.060  1.00 93.87           O  
ATOM   4451  N   ILE G  38      16.775   5.513   6.965  1.00 92.16           N  
ATOM   4452  CA  ILE G  38      15.591   6.313   6.671  1.00 92.16           C  
ATOM   4453  C   ILE G  38      14.993   5.877   5.335  1.00 92.16           C  
ATOM   4454  CB  ILE G  38      15.920   7.822   6.644  1.00 92.16           C  
ATOM   4455  O   ILE G  38      15.701   5.352   4.473  1.00 92.16           O  
ATOM   4456  CG1 ILE G  38      17.012   8.112   5.607  1.00 92.16           C  
ATOM   4457  CG2 ILE G  38      16.342   8.308   8.033  1.00 92.16           C  
ATOM   4458  CD1 ILE G  38      17.038   9.554   5.121  1.00 92.16           C  
ATOM   4459  N   GLU G  39      13.756   6.028   5.177  1.00 92.48           N  
ATOM   4460  CA  GLU G  39      13.021   5.976   3.917  1.00 92.48           C  
ATOM   4461  C   GLU G  39      12.306   7.295   3.640  1.00 92.48           C  
ATOM   4462  CB  GLU G  39      12.014   4.823   3.929  1.00 92.48           C  
ATOM   4463  O   GLU G  39      11.422   7.699   4.398  1.00 92.48           O  
ATOM   4464  CG  GLU G  39      11.275   4.639   2.611  1.00 92.48           C  
ATOM   4465  CD  GLU G  39      10.301   3.471   2.628  1.00 92.48           C  
ATOM   4466  OE1 GLU G  39       9.106   3.681   2.935  1.00 92.48           O  
ATOM   4467  OE2 GLU G  39      10.738   2.336   2.332  1.00 92.48           O  
ATOM   4468  N   ILE G  40      12.595   7.906   2.545  1.00 91.97           N  
ATOM   4469  CA  ILE G  40      12.003   9.191   2.186  1.00 91.97           C  
ATOM   4470  C   ILE G  40      10.730   8.964   1.374  1.00 91.97           C  
ATOM   4471  CB  ILE G  40      12.997  10.069   1.392  1.00 91.97           C  
ATOM   4472  O   ILE G  40      10.754   8.278   0.349  1.00 91.97           O  
ATOM   4473  CG1 ILE G  40      14.161  10.504   2.290  1.00 91.97           C  
ATOM   4474  CG2 ILE G  40      12.283  11.284   0.793  1.00 91.97           C  
ATOM   4475  CD1 ILE G  40      15.207  11.352   1.580  1.00 91.97           C  
ATOM   4476  N   HIS G  41       9.657   9.604   1.841  1.00 90.56           N  
ATOM   4477  CA  HIS G  41       8.374   9.518   1.153  1.00 90.56           C  
ATOM   4478  C   HIS G  41       8.093  10.784   0.351  1.00 90.56           C  
ATOM   4479  CB  HIS G  41       7.244   9.269   2.154  1.00 90.56           C  
ATOM   4480  O   HIS G  41       7.448  10.729  -0.699  1.00 90.56           O  
ATOM   4481  CG  HIS G  41       7.388   7.990   2.915  1.00 90.56           C  
ATOM   4482  CD2 HIS G  41       8.012   6.832   2.597  1.00 90.56           C  
ATOM   4483  ND1 HIS G  41       6.844   7.804   4.168  1.00 90.56           N  
ATOM   4484  CE1 HIS G  41       7.129   6.583   4.588  1.00 90.56           C  
ATOM   4485  NE2 HIS G  41       7.837   5.972   3.654  1.00 90.56           N  
ATOM   4486  N   ASN G  42       8.540  11.922   0.937  1.00 90.46           N  
ATOM   4487  CA  ASN G  42       8.214  13.210   0.334  1.00 90.46           C  
ATOM   4488  C   ASN G  42       9.458  14.075   0.154  1.00 90.46           C  
ATOM   4489  CB  ASN G  42       7.171  13.948   1.176  1.00 90.46           C  
ATOM   4490  O   ASN G  42      10.285  14.177   1.061  1.00 90.46           O  
ATOM   4491  CG  ASN G  42       5.916  13.129   1.402  1.00 90.46           C  
ATOM   4492  ND2 ASN G  42       5.730  12.655   2.628  1.00 90.46           N  
ATOM   4493  OD1 ASN G  42       5.121  12.923   0.482  1.00 90.46           O  
ATOM   4494  N   ILE G  43       9.536  14.727  -0.943  1.00 95.24           N  
ATOM   4495  CA  ILE G  43      10.500  15.790  -1.201  1.00 95.24           C  
ATOM   4496  C   ILE G  43       9.765  17.071  -1.588  1.00 95.24           C  
ATOM   4497  CB  ILE G  43      11.500  15.391  -2.309  1.00 95.24           C  
ATOM   4498  O   ILE G  43       9.274  17.197  -2.712  1.00 95.24           O  
ATOM   4499  CG1 ILE G  43      12.294  14.149  -1.889  1.00 95.24           C  
ATOM   4500  CG2 ILE G  43      12.439  16.556  -2.635  1.00 95.24           C  
ATOM   4501  CD1 ILE G  43      13.147  13.554  -3.002  1.00 95.24           C  
ATOM   4502  N   ALA G  44       9.653  17.961  -0.673  1.00 96.10           N  
ATOM   4503  CA  ALA G  44       9.085  19.284  -0.915  1.00 96.10           C  
ATOM   4504  C   ALA G  44      10.162  20.270  -1.359  1.00 96.10           C  
ATOM   4505  CB  ALA G  44       8.381  19.798   0.338  1.00 96.10           C  
ATOM   4506  O   ALA G  44      11.193  20.412  -0.697  1.00 96.10           O  
ATOM   4507  N   HIS G  45       9.933  20.892  -2.423  1.00 97.19           N  
ATOM   4508  CA  HIS G  45      10.969  21.717  -3.034  1.00 97.19           C  
ATOM   4509  C   HIS G  45      10.411  23.065  -3.478  1.00 97.19           C  
ATOM   4510  CB  HIS G  45      11.599  20.991  -4.224  1.00 97.19           C  
ATOM   4511  O   HIS G  45       9.435  23.120  -4.230  1.00 97.19           O  
ATOM   4512  CG  HIS G  45      10.598  20.459  -5.200  1.00 97.19           C  
ATOM   4513  CD2 HIS G  45      10.060  19.224  -5.337  1.00 97.19           C  
ATOM   4514  ND1 HIS G  45      10.038  21.236  -6.190  1.00 97.19           N  
ATOM   4515  CE1 HIS G  45       9.195  20.500  -6.896  1.00 97.19           C  
ATOM   4516  NE2 HIS G  45       9.191  19.275  -6.398  1.00 97.19           N  
ATOM   4517  N   GLY G  46      11.059  24.165  -2.995  1.00 96.59           N  
ATOM   4518  CA  GLY G  46      10.615  25.522  -3.269  1.00 96.59           C  
ATOM   4519  C   GLY G  46      11.012  26.013  -4.648  1.00 96.59           C  
ATOM   4520  O   GLY G  46      10.714  27.150  -5.017  1.00 96.59           O  
ATOM   4521  N   GLY G  47      11.607  25.211  -5.424  1.00 96.74           N  
ATOM   4522  CA  GLY G  47      12.044  25.430  -6.793  1.00 96.74           C  
ATOM   4523  C   GLY G  47      12.575  24.173  -7.458  1.00 96.74           C  
ATOM   4524  O   GLY G  47      12.237  23.060  -7.051  1.00 96.74           O  
ATOM   4525  N   SER G  48      13.184  24.267  -8.524  1.00 97.82           N  
ATOM   4526  CA  SER G  48      13.719  23.130  -9.266  1.00 97.82           C  
ATOM   4527  C   SER G  48      14.895  22.494  -8.531  1.00 97.82           C  
ATOM   4528  CB  SER G  48      14.156  23.561 -10.666  1.00 97.82           C  
ATOM   4529  O   SER G  48      15.742  23.199  -7.978  1.00 97.82           O  
ATOM   4530  OG  SER G  48      13.070  24.126 -11.380  1.00 97.82           O  
ATOM   4531  N   VAL G  49      14.946  21.244  -8.499  1.00 97.60           N  
ATOM   4532  CA  VAL G  49      16.012  20.552  -7.783  1.00 97.60           C  
ATOM   4533  C   VAL G  49      16.386  19.270  -8.524  1.00 97.60           C  
ATOM   4534  CB  VAL G  49      15.601  20.226  -6.329  1.00 97.60           C  
ATOM   4535  O   VAL G  49      15.592  18.746  -9.310  1.00 97.60           O  
ATOM   4536  CG1 VAL G  49      15.343  21.509  -5.541  1.00 97.60           C  
ATOM   4537  CG2 VAL G  49      14.366  19.328  -6.313  1.00 97.60           C  
ATOM   4538  N   ASP G  50      17.518  18.789  -8.290  1.00 97.84           N  
ATOM   4539  CA  ASP G  50      17.961  17.438  -8.619  1.00 97.84           C  
ATOM   4540  C   ASP G  50      18.101  16.584  -7.361  1.00 97.84           C  
ATOM   4541  CB  ASP G  50      19.289  17.478  -9.378  1.00 97.84           C  
ATOM   4542  O   ASP G  50      18.655  17.036  -6.356  1.00 97.84           O  
ATOM   4543  CG  ASP G  50      19.155  18.052 -10.778  1.00 97.84           C  
ATOM   4544  OD1 ASP G  50      18.029  18.079 -11.321  1.00 97.84           O  
ATOM   4545  OD2 ASP G  50      20.185  18.477 -11.345  1.00 97.84           O  
ATOM   4546  N   VAL G  51      17.633  15.466  -7.401  1.00 97.96           N  
ATOM   4547  CA  VAL G  51      17.769  14.503  -6.313  1.00 97.96           C  
ATOM   4548  C   VAL G  51      18.744  13.400  -6.718  1.00 97.96           C  
ATOM   4549  CB  VAL G  51      16.405  13.892  -5.922  1.00 97.96           C  
ATOM   4550  O   VAL G  51      18.570  12.759  -7.757  1.00 97.96           O  
ATOM   4551  CG1 VAL G  51      16.552  12.976  -4.709  1.00 97.96           C  
ATOM   4552  CG2 VAL G  51      15.387  14.996  -5.642  1.00 97.96           C  
ATOM   4553  N   GLU G  52      19.701  13.197  -5.881  1.00 97.57           N  
ATOM   4554  CA  GLU G  52      20.725  12.204  -6.190  1.00 97.57           C  
ATOM   4555  C   GLU G  52      20.855  11.177  -5.069  1.00 97.57           C  
ATOM   4556  CB  GLU G  52      22.074  12.883  -6.440  1.00 97.57           C  
ATOM   4557  O   GLU G  52      20.694  11.511  -3.893  1.00 97.57           O  
ATOM   4558  CG  GLU G  52      22.090  13.788  -7.664  1.00 97.57           C  
ATOM   4559  CD  GLU G  52      23.371  14.596  -7.796  1.00 97.57           C  
ATOM   4560  OE1 GLU G  52      24.266  14.192  -8.573  1.00 97.57           O  
ATOM   4561  OE2 GLU G  52      23.481  15.641  -7.117  1.00 97.57           O  
ATOM   4562  N   LEU G  53      21.121   9.990  -5.468  1.00 96.30           N  
ATOM   4563  CA  LEU G  53      21.519   8.925  -4.554  1.00 96.30           C  
ATOM   4564  C   LEU G  53      23.020   8.672  -4.635  1.00 96.30           C  
ATOM   4565  CB  LEU G  53      20.754   7.636  -4.867  1.00 96.30           C  
ATOM   4566  O   LEU G  53      23.575   8.550  -5.730  1.00 96.30           O  
ATOM   4567  CG  LEU G  53      20.924   6.488  -3.870  1.00 96.30           C  
ATOM   4568  CD1 LEU G  53      20.388   6.892  -2.500  1.00 96.30           C  
ATOM   4569  CD2 LEU G  53      20.221   5.233  -4.375  1.00 96.30           C  
ATOM   4570  N   LEU G  54      23.632   8.607  -3.479  1.00 96.90           N  
ATOM   4571  CA  LEU G  54      25.084   8.485  -3.413  1.00 96.90           C  
ATOM   4572  C   LEU G  54      25.491   7.291  -2.556  1.00 96.90           C  
ATOM   4573  CB  LEU G  54      25.704   9.766  -2.850  1.00 96.90           C  
ATOM   4574  O   LEU G  54      24.828   6.979  -1.564  1.00 96.90           O  
ATOM   4575  CG  LEU G  54      25.130  11.084  -3.373  1.00 96.90           C  
ATOM   4576  CD1 LEU G  54      24.922  12.065  -2.223  1.00 96.90           C  
ATOM   4577  CD2 LEU G  54      26.045  11.683  -4.435  1.00 96.90           C  
ATOM   4578  N   THR G  55      26.570   6.678  -2.927  1.00 96.47           N  
ATOM   4579  CA  THR G  55      27.198   5.686  -2.062  1.00 96.47           C  
ATOM   4580  C   THR G  55      28.622   6.104  -1.704  1.00 96.47           C  
ATOM   4581  CB  THR G  55      27.221   4.297  -2.728  1.00 96.47           C  
ATOM   4582  O   THR G  55      29.240   6.896  -2.419  1.00 96.47           O  
ATOM   4583  CG2 THR G  55      25.808   3.808  -3.027  1.00 96.47           C  
ATOM   4584  OG1 THR G  55      27.958   4.374  -3.954  1.00 96.47           O  
ATOM   4585  N   SER G  56      29.016   5.632  -0.626  1.00 96.04           N  
ATOM   4586  CA  SER G  56      30.356   5.942  -0.140  1.00 96.04           C  
ATOM   4587  C   SER G  56      31.095   4.678   0.288  1.00 96.04           C  
ATOM   4588  CB  SER G  56      30.289   6.924   1.030  1.00 96.04           C  
ATOM   4589  O   SER G  56      30.487   3.750   0.827  1.00 96.04           O  
ATOM   4590  OG  SER G  56      31.585   7.190   1.539  1.00 96.04           O  
ATOM   4591  N   SER G  57      32.402   4.654   0.011  1.00 92.01           N  
ATOM   4592  CA  SER G  57      33.235   3.549   0.474  1.00 92.01           C  
ATOM   4593  C   SER G  57      33.748   3.797   1.888  1.00 92.01           C  
ATOM   4594  CB  SER G  57      34.415   3.333  -0.475  1.00 92.01           C  
ATOM   4595  O   SER G  57      34.258   2.883   2.539  1.00 92.01           O  
ATOM   4596  OG  SER G  57      35.154   4.531  -0.639  1.00 92.01           O  
ATOM   4597  N   ASP G  58      33.635   5.052   2.303  1.00 93.13           N  
ATOM   4598  CA  ASP G  58      34.049   5.433   3.651  1.00 93.13           C  
ATOM   4599  C   ASP G  58      32.878   5.350   4.628  1.00 93.13           C  
ATOM   4600  CB  ASP G  58      34.637   6.845   3.653  1.00 93.13           C  
ATOM   4601  O   ASP G  58      31.783   5.833   4.335  1.00 93.13           O  
ATOM   4602  CG  ASP G  58      35.270   7.222   4.980  1.00 93.13           C  
ATOM   4603  OD1 ASP G  58      34.533   7.497   5.952  1.00 93.13           O  
ATOM   4604  OD2 ASP G  58      36.518   7.247   5.055  1.00 93.13           O  
ATOM   4605  N   ASP G  59      33.102   4.813   5.752  1.00 91.26           N  
ATOM   4606  CA  ASP G  59      32.031   4.574   6.715  1.00 91.26           C  
ATOM   4607  C   ASP G  59      31.841   5.779   7.634  1.00 91.26           C  
ATOM   4608  CB  ASP G  59      32.323   3.321   7.544  1.00 91.26           C  
ATOM   4609  O   ASP G  59      30.862   5.848   8.380  1.00 91.26           O  
ATOM   4610  CG  ASP G  59      32.277   2.044   6.724  1.00 91.26           C  
ATOM   4611  OD1 ASP G  59      31.625   2.027   5.658  1.00 91.26           O  
ATOM   4612  OD2 ASP G  59      32.897   1.045   7.149  1.00 91.26           O  
ATOM   4613  N   THR G  60      32.737   6.767   7.549  1.00 90.65           N  
ATOM   4614  CA  THR G  60      32.693   7.853   8.521  1.00 90.65           C  
ATOM   4615  C   THR G  60      32.263   9.157   7.855  1.00 90.65           C  
ATOM   4616  CB  THR G  60      34.059   8.048   9.203  1.00 90.65           C  
ATOM   4617  O   THR G  60      31.749  10.060   8.519  1.00 90.65           O  
ATOM   4618  CG2 THR G  60      34.474   6.798   9.971  1.00 90.65           C  
ATOM   4619  OG1 THR G  60      35.048   8.334   8.206  1.00 90.65           O  
ATOM   4620  N   GLU G  61      32.632   9.217   6.533  1.00 89.90           N  
ATOM   4621  CA  GLU G  61      32.284  10.428   5.795  1.00 89.90           C  
ATOM   4622  C   GLU G  61      31.913  10.106   4.350  1.00 89.90           C  
ATOM   4623  CB  GLU G  61      33.440  11.430   5.831  1.00 89.90           C  
ATOM   4624  O   GLU G  61      32.219   9.021   3.852  1.00 89.90           O  
ATOM   4625  CG  GLU G  61      34.704  10.936   5.143  1.00 89.90           C  
ATOM   4626  CD  GLU G  61      35.870  11.905   5.261  1.00 89.90           C  
ATOM   4627  OE1 GLU G  61      37.024  11.503   4.990  1.00 89.90           O  
ATOM   4628  OE2 GLU G  61      35.627  13.077   5.628  1.00 89.90           O  
ATOM   4629  N   LEU G  62      31.236  11.052   3.797  1.00 93.98           N  
ATOM   4630  CA  LEU G  62      30.856  10.857   2.403  1.00 93.98           C  
ATOM   4631  C   LEU G  62      32.050  11.072   1.478  1.00 93.98           C  
ATOM   4632  CB  LEU G  62      29.720  11.808   2.018  1.00 93.98           C  
ATOM   4633  O   LEU G  62      32.617  12.166   1.436  1.00 93.98           O  
ATOM   4634  CG  LEU G  62      29.330  11.836   0.539  1.00 93.98           C  
ATOM   4635  CD1 LEU G  62      28.810  10.470   0.102  1.00 93.98           C  
ATOM   4636  CD2 LEU G  62      28.288  12.918   0.281  1.00 93.98           C  
ATOM   4637  N   VAL G  63      32.541  10.048   0.936  1.00 96.69           N  
ATOM   4638  CA  VAL G  63      33.426  10.026  -0.224  1.00 96.69           C  
ATOM   4639  C   VAL G  63      32.683   9.457  -1.430  1.00 96.69           C  
ATOM   4640  CB  VAL G  63      34.704   9.203   0.052  1.00 96.69           C  
ATOM   4641  O   VAL G  63      32.445   8.249  -1.507  1.00 96.69           O  
ATOM   4642  CG1 VAL G  63      35.629   9.218  -1.163  1.00 96.69           C  
ATOM   4643  CG2 VAL G  63      35.428   9.741   1.285  1.00 96.69           C  
ATOM   4644  N   GLU G  64      32.330  10.270  -2.292  1.00 94.33           N  
ATOM   4645  CA  GLU G  64      31.439   9.908  -3.390  1.00 94.33           C  
ATOM   4646  C   GLU G  64      32.056   8.823  -4.267  1.00 94.33           C  
ATOM   4647  CB  GLU G  64      31.100  11.138  -4.236  1.00 94.33           C  
ATOM   4648  O   GLU G  64      33.009   9.081  -5.005  1.00 94.33           O  
ATOM   4649  CG  GLU G  64      30.219  12.152  -3.521  1.00 94.33           C  
ATOM   4650  CD  GLU G  64      29.778  13.300  -4.416  1.00 94.33           C  
ATOM   4651  OE1 GLU G  64      29.070  14.211  -3.929  1.00 94.33           O  
ATOM   4652  OE2 GLU G  64      30.141  13.287  -5.613  1.00 94.33           O  
ATOM   4653  N   ASP G  65      31.562   7.702  -4.185  1.00 94.21           N  
ATOM   4654  CA  ASP G  65      31.964   6.591  -5.041  1.00 94.21           C  
ATOM   4655  C   ASP G  65      31.043   6.471  -6.254  1.00 94.21           C  
ATOM   4656  CB  ASP G  65      31.968   5.279  -4.253  1.00 94.21           C  
ATOM   4657  O   ASP G  65      31.506   6.488  -7.396  1.00 94.21           O  
ATOM   4658  CG  ASP G  65      33.037   5.239  -3.175  1.00 94.21           C  
ATOM   4659  OD1 ASP G  65      34.162   5.729  -3.414  1.00 94.21           O  
ATOM   4660  OD2 ASP G  65      32.754   4.709  -2.079  1.00 94.21           O  
ATOM   4661  N   ALA G  66      29.796   6.245  -5.956  1.00 95.60           N  
ATOM   4662  CA  ALA G  66      28.764   6.231  -6.990  1.00 95.60           C  
ATOM   4663  C   ALA G  66      27.720   7.315  -6.736  1.00 95.60           C  
ATOM   4664  CB  ALA G  66      28.097   4.860  -7.058  1.00 95.60           C  
ATOM   4665  O   ALA G  66      27.367   7.589  -5.587  1.00 95.60           O  
ATOM   4666  N   ALA G  67      27.303   7.901  -7.759  1.00 96.26           N  
ATOM   4667  CA  ALA G  67      26.263   8.925  -7.694  1.00 96.26           C  
ATOM   4668  C   ALA G  67      25.358   8.865  -8.921  1.00 96.26           C  
ATOM   4669  CB  ALA G  67      26.888  10.312  -7.565  1.00 96.26           C  
ATOM   4670  O   ALA G  67      25.841   8.823 -10.055  1.00 96.26           O  
ATOM   4671  N   VAL G  68      24.123   8.794  -8.616  1.00 97.09           N  
ATOM   4672  CA  VAL G  68      23.153   8.771  -9.705  1.00 97.09           C  
ATOM   4673  C   VAL G  68      22.070   9.819  -9.455  1.00 97.09           C  
ATOM   4674  CB  VAL G  68      22.514   7.373  -9.867  1.00 97.09           C  
ATOM   4675  O   VAL G  68      21.550   9.930  -8.342  1.00 97.09           O  
ATOM   4676  CG1 VAL G  68      21.440   7.393 -10.953  1.00 97.09           C  
ATOM   4677  CG2 VAL G  68      23.585   6.333 -10.190  1.00 97.09           C  
ATOM   4678  N   THR G  69      21.810  10.590 -10.422  1.00 96.81           N  
ATOM   4679  CA  THR G  69      20.661  11.486 -10.354  1.00 96.81           C  
ATOM   4680  C   THR G  69      19.359  10.710 -10.535  1.00 96.81           C  
ATOM   4681  CB  THR G  69      20.754  12.594 -11.419  1.00 96.81           C  
ATOM   4682  O   THR G  69      19.122  10.124 -11.593  1.00 96.81           O  
ATOM   4683  CG2 THR G  69      19.542  13.518 -11.358  1.00 96.81           C  
ATOM   4684  OG1 THR G  69      21.940  13.366 -11.195  1.00 96.81           O  
ATOM   4685  N   LEU G  70      18.538  10.744  -9.507  1.00 92.73           N  
ATOM   4686  CA  LEU G  70      17.292   9.986  -9.502  1.00 92.73           C  
ATOM   4687  C   LEU G  70      16.221  10.694 -10.326  1.00 92.73           C  
ATOM   4688  CB  LEU G  70      16.796   9.780  -8.068  1.00 92.73           C  
ATOM   4689  O   LEU G  70      15.535  10.064 -11.133  1.00 92.73           O  
ATOM   4690  CG  LEU G  70      17.739   9.030  -7.126  1.00 92.73           C  
ATOM   4691  CD1 LEU G  70      17.113   8.901  -5.741  1.00 92.73           C  
ATOM   4692  CD2 LEU G  70      18.082   7.657  -7.693  1.00 92.73           C  
ATOM   4693  N   ASP G  71      16.012  11.889  -9.994  1.00 90.90           N  
ATOM   4694  CA  ASP G  71      14.969  12.701 -10.615  1.00 90.90           C  
ATOM   4695  C   ASP G  71      15.336  14.183 -10.585  1.00 90.90           C  
ATOM   4696  CB  ASP G  71      13.627  12.477  -9.915  1.00 90.90           C  
ATOM   4697  O   ASP G  71      16.168  14.605  -9.779  1.00 90.90           O  
ATOM   4698  CG  ASP G  71      12.436  12.699 -10.831  1.00 90.90           C  
ATOM   4699  OD1 ASP G  71      12.609  13.278 -11.926  1.00 90.90           O  
ATOM   4700  OD2 ASP G  71      11.315  12.295 -10.454  1.00 90.90           O  
ATOM   4701  N   SER G  72      14.774  14.884 -11.483  1.00 95.25           N  
ATOM   4702  CA  SER G  72      14.820  16.342 -11.533  1.00 95.25           C  
ATOM   4703  C   SER G  72      13.417  16.940 -11.534  1.00 95.25           C  
ATOM   4704  CB  SER G  72      15.583  16.812 -12.772  1.00 95.25           C  
ATOM   4705  O   SER G  72      12.557  16.519 -12.310  1.00 95.25           O  
ATOM   4706  OG  SER G  72      16.912  16.319 -12.761  1.00 95.25           O  
ATOM   4707  N   PHE G  73      13.181  17.788 -10.620  1.00 93.76           N  
ATOM   4708  CA  PHE G  73      11.880  18.441 -10.538  1.00 93.76           C  
ATOM   4709  C   PHE G  73      11.988  19.913 -10.917  1.00 93.76           C  
ATOM   4710  CB  PHE G  73      11.296  18.303  -9.128  1.00 93.76           C  
ATOM   4711  O   PHE G  73      12.976  20.573 -10.590  1.00 93.76           O  
ATOM   4712  CG  PHE G  73      11.228  16.883  -8.636  1.00 93.76           C  
ATOM   4713  CD1 PHE G  73      10.381  15.962  -9.240  1.00 93.76           C  
ATOM   4714  CD2 PHE G  73      12.012  16.468  -7.567  1.00 93.76           C  
ATOM   4715  CE1 PHE G  73      10.316  14.647  -8.786  1.00 93.76           C  
ATOM   4716  CE2 PHE G  73      11.953  15.156  -7.107  1.00 93.76           C  
ATOM   4717  CZ  PHE G  73      11.103  14.247  -7.717  1.00 93.76           C  
ATOM   4718  N   THR G  74      11.036  20.398 -11.660  1.00 95.00           N  
ATOM   4719  CA  THR G  74      10.986  21.798 -12.068  1.00 95.00           C  
ATOM   4720  C   THR G  74       9.941  22.560 -11.259  1.00 95.00           C  
ATOM   4721  CB  THR G  74      10.673  21.931 -13.570  1.00 95.00           C  
ATOM   4722  O   THR G  74       8.890  22.012 -10.918  1.00 95.00           O  
ATOM   4723  CG2 THR G  74      11.731  21.229 -14.416  1.00 95.00           C  
ATOM   4724  OG1 THR G  74       9.395  21.343 -13.840  1.00 95.00           O  
ATOM   4725  N   GLY G  75      10.248  23.780 -10.925  1.00 95.05           N  
ATOM   4726  CA  GLY G  75       9.323  24.615 -10.176  1.00 95.05           C  
ATOM   4727  C   GLY G  75       9.115  24.142  -8.749  1.00 95.05           C  
ATOM   4728  O   GLY G  75       9.816  23.243  -8.279  1.00 95.05           O  
ATOM   4729  N   GLU G  76       8.327  24.855  -7.982  1.00 94.71           N  
ATOM   4730  CA  GLU G  76       7.987  24.528  -6.601  1.00 94.71           C  
ATOM   4731  C   GLU G  76       6.961  23.400  -6.537  1.00 94.71           C  
ATOM   4732  CB  GLU G  76       7.456  25.765  -5.871  1.00 94.71           C  
ATOM   4733  O   GLU G  76       6.081  23.306  -7.395  1.00 94.71           O  
ATOM   4734  CG  GLU G  76       7.091  25.510  -4.415  1.00 94.71           C  
ATOM   4735  CD  GLU G  76       6.495  26.726  -3.724  1.00 94.71           C  
ATOM   4736  OE1 GLU G  76       6.508  26.781  -2.474  1.00 94.71           O  
ATOM   4737  OE2 GLU G  76       6.010  27.631  -4.440  1.00 94.71           O  
ATOM   4738  N   GLY G  77       7.056  22.591  -5.579  1.00 92.78           N  
ATOM   4739  CA  GLY G  77       6.084  21.521  -5.418  1.00 92.78           C  
ATOM   4740  C   GLY G  77       6.562  20.415  -4.495  1.00 92.78           C  
ATOM   4741  O   GLY G  77       7.328  20.666  -3.562  1.00 92.78           O  
ATOM   4742  N   ILE G  78       5.956  19.262  -4.612  1.00 91.03           N  
ATOM   4743  CA  ILE G  78       6.290  18.101  -3.795  1.00 91.03           C  
ATOM   4744  C   ILE G  78       6.334  16.850  -4.669  1.00 91.03           C  
ATOM   4745  CB  ILE G  78       5.279  17.912  -2.641  1.00 91.03           C  
ATOM   4746  O   ILE G  78       5.548  16.714  -5.611  1.00 91.03           O  
ATOM   4747  CG1 ILE G  78       5.722  16.765  -1.726  1.00 91.03           C  
ATOM   4748  CG2 ILE G  78       3.872  17.663  -3.191  1.00 91.03           C  
ATOM   4749  CD1 ILE G  78       4.929  16.666  -0.430  1.00 91.03           C  
ATOM   4750  N   SER G  79       7.251  16.017  -4.487  1.00 89.38           N  
ATOM   4751  CA  SER G  79       7.242  14.632  -4.947  1.00 89.38           C  
ATOM   4752  C   SER G  79       6.854  13.678  -3.823  1.00 89.38           C  
ATOM   4753  CB  SER G  79       8.611  14.244  -5.508  1.00 89.38           C  
ATOM   4754  O   SER G  79       7.561  13.575  -2.818  1.00 89.38           O  
ATOM   4755  OG  SER G  79       8.633  12.877  -5.880  1.00 89.38           O  
ATOM   4756  N   GLN G  80       5.718  12.911  -3.952  1.00 77.37           N  
ATOM   4757  CA  GLN G  80       5.228  12.015  -2.910  1.00 77.37           C  
ATOM   4758  C   GLN G  80       5.317  10.557  -3.353  1.00 77.37           C  
ATOM   4759  CB  GLN G  80       3.786  12.363  -2.537  1.00 77.37           C  
ATOM   4760  O   GLN G  80       5.447  10.271  -4.545  1.00 77.37           O  
ATOM   4761  CG  GLN G  80       3.642  13.698  -1.821  1.00 77.37           C  
ATOM   4762  CD  GLN G  80       2.223  13.964  -1.353  1.00 77.37           C  
ATOM   4763  NE2 GLN G  80       2.073  14.885  -0.407  1.00 77.37           N  
ATOM   4764  OE1 GLN G  80       1.270  13.347  -1.840  1.00 77.37           O  
ATOM   4765  N   GLY G  81       5.084   9.606  -2.344  1.00 82.66           N  
ATOM   4766  CA  GLY G  81       5.022   8.178  -2.615  1.00 82.66           C  
ATOM   4767  C   GLY G  81       6.379   7.567  -2.906  1.00 82.66           C  
ATOM   4768  O   GLY G  81       6.465   6.454  -3.429  1.00 82.66           O  
ATOM   4769  N   ASN G  82       7.380   8.256  -2.610  1.00 84.49           N  
ATOM   4770  CA  ASN G  82       8.727   7.729  -2.797  1.00 84.49           C  
ATOM   4771  C   ASN G  82       9.049   6.640  -1.777  1.00 84.49           C  
ATOM   4772  CB  ASN G  82       9.760   8.855  -2.715  1.00 84.49           C  
ATOM   4773  O   ASN G  82       8.532   6.658  -0.659  1.00 84.49           O  
ATOM   4774  CG  ASN G  82       9.545   9.923  -3.769  1.00 84.49           C  
ATOM   4775  ND2 ASN G  82       9.103  11.099  -3.339  1.00 84.49           N  
ATOM   4776  OD1 ASN G  82       9.772   9.692  -4.959  1.00 84.49           O  
ATOM   4777  N   GLN G  83       9.855   5.698  -2.234  1.00 88.14           N  
ATOM   4778  CA  GLN G  83      10.505   4.727  -1.360  1.00 88.14           C  
ATOM   4779  C   GLN G  83      12.024   4.833  -1.453  1.00 88.14           C  
ATOM   4780  CB  GLN G  83      10.056   3.307  -1.709  1.00 88.14           C  
ATOM   4781  O   GLN G  83      12.709   3.833  -1.675  1.00 88.14           O  
ATOM   4782  CG  GLN G  83       8.589   3.033  -1.403  1.00 88.14           C  
ATOM   4783  CD  GLN G  83       8.161   1.630  -1.791  1.00 88.14           C  
ATOM   4784  NE2 GLN G  83       7.068   1.159  -1.200  1.00 88.14           N  
ATOM   4785  OE1 GLN G  83       8.806   0.976  -2.616  1.00 88.14           O  
ATOM   4786  N   ILE G  84      12.564   6.028  -1.291  1.00 91.04           N  
ATOM   4787  CA  ILE G  84      14.000   6.267  -1.390  1.00 91.04           C  
ATOM   4788  C   ILE G  84      14.669   5.953  -0.054  1.00 91.04           C  
ATOM   4789  CB  ILE G  84      14.303   7.723  -1.812  1.00 91.04           C  
ATOM   4790  O   ILE G  84      14.380   6.594   0.958  1.00 91.04           O  
ATOM   4791  CG1 ILE G  84      13.629   8.042  -3.152  1.00 91.04           C  
ATOM   4792  CG2 ILE G  84      15.814   7.959  -1.888  1.00 91.04           C  
ATOM   4793  CD1 ILE G  84      13.622   9.523  -3.503  1.00 91.04           C  
ATOM   4794  N   GLU G  85      15.565   5.048  -0.141  1.00 92.01           N  
ATOM   4795  CA  GLU G  85      16.168   4.536   1.086  1.00 92.01           C  
ATOM   4796  C   GLU G  85      17.634   4.945   1.192  1.00 92.01           C  
ATOM   4797  CB  GLU G  85      16.041   3.012   1.152  1.00 92.01           C  
ATOM   4798  O   GLU G  85      18.355   4.958   0.192  1.00 92.01           O  
ATOM   4799  CG  GLU G  85      14.604   2.517   1.217  1.00 92.01           C  
ATOM   4800  CD  GLU G  85      14.077   2.026  -0.122  1.00 92.01           C  
ATOM   4801  OE1 GLU G  85      13.022   1.353  -0.149  1.00 92.01           O  
ATOM   4802  OE2 GLU G  85      14.726   2.315  -1.152  1.00 92.01           O  
ATOM   4803  N   ALA G  86      18.068   5.266   2.368  1.00 94.42           N  
ATOM   4804  CA  ALA G  86      19.463   5.519   2.719  1.00 94.42           C  
ATOM   4805  C   ALA G  86      19.765   5.049   4.139  1.00 94.42           C  
ATOM   4806  CB  ALA G  86      19.788   7.003   2.573  1.00 94.42           C  
ATOM   4807  O   ALA G  86      18.908   5.129   5.022  1.00 94.42           O  
ATOM   4808  N   SER G  87      20.975   4.615   4.311  1.00 95.33           N  
ATOM   4809  CA  SER G  87      21.335   4.100   5.628  1.00 95.33           C  
ATOM   4810  C   SER G  87      22.832   4.242   5.886  1.00 95.33           C  
ATOM   4811  CB  SER G  87      20.923   2.633   5.762  1.00 95.33           C  
ATOM   4812  O   SER G  87      23.639   4.134   4.961  1.00 95.33           O  
ATOM   4813  OG  SER G  87      21.505   2.051   6.916  1.00 95.33           O  
ATOM   4814  N   ASP G  88      23.108   4.400   7.146  1.00 94.68           N  
ATOM   4815  CA  ASP G  88      24.509   4.395   7.557  1.00 94.68           C  
ATOM   4816  C   ASP G  88      25.139   3.021   7.343  1.00 94.68           C  
ATOM   4817  CB  ASP G  88      24.639   4.811   9.024  1.00 94.68           C  
ATOM   4818  O   ASP G  88      26.315   2.920   6.985  1.00 94.68           O  
ATOM   4819  CG  ASP G  88      26.082   4.940   9.478  1.00 94.68           C  
ATOM   4820  OD1 ASP G  88      26.921   5.451   8.705  1.00 94.68           O  
ATOM   4821  OD2 ASP G  88      26.384   4.524  10.617  1.00 94.68           O  
ATOM   4822  N   ASN G  89      24.331   2.007   7.472  1.00 92.20           N  
ATOM   4823  CA  ASN G  89      24.825   0.643   7.324  1.00 92.20           C  
ATOM   4824  C   ASN G  89      25.188   0.332   5.875  1.00 92.20           C  
ATOM   4825  CB  ASN G  89      23.791  -0.361   7.839  1.00 92.20           C  
ATOM   4826  O   ASN G  89      26.054  -0.506   5.613  1.00 92.20           O  
ATOM   4827  CG  ASN G  89      23.730  -0.412   9.353  1.00 92.20           C  
ATOM   4828  ND2 ASN G  89      22.710  -1.077   9.883  1.00 92.20           N  
ATOM   4829  OD1 ASN G  89      24.592   0.142  10.040  1.00 92.20           O  
ATOM   4830  N   THR G  90      24.477   0.980   4.977  1.00 92.56           N  
ATOM   4831  CA  THR G  90      24.755   0.736   3.566  1.00 92.56           C  
ATOM   4832  C   THR G  90      25.561   1.884   2.967  1.00 92.56           C  
ATOM   4833  CB  THR G  90      23.453   0.547   2.766  1.00 92.56           C  
ATOM   4834  O   THR G  90      25.857   1.884   1.770  1.00 92.56           O  
ATOM   4835  CG2 THR G  90      22.632  -0.614   3.317  1.00 92.56           C  
ATOM   4836  OG1 THR G  90      22.673   1.747   2.842  1.00 92.56           O  
ATOM   4837  N   ASN G  91      25.907   2.829   3.766  1.00 95.76           N  
ATOM   4838  CA  ASN G  91      26.682   3.988   3.336  1.00 95.76           C  
ATOM   4839  C   ASN G  91      26.033   4.687   2.145  1.00 95.76           C  
ATOM   4840  CB  ASN G  91      28.116   3.578   2.994  1.00 95.76           C  
ATOM   4841  O   ASN G  91      26.701   4.980   1.152  1.00 95.76           O  
ATOM   4842  CG  ASN G  91      28.900   3.126   4.211  1.00 95.76           C  
ATOM   4843  ND2 ASN G  91      29.850   2.222   4.002  1.00 95.76           N  
ATOM   4844  OD1 ASN G  91      28.654   3.586   5.329  1.00 95.76           O  
ATOM   4845  N   THR G  92      24.785   4.827   2.232  1.00 95.61           N  
ATOM   4846  CA  THR G  92      24.029   5.527   1.199  1.00 95.61           C  
ATOM   4847  C   THR G  92      23.536   6.878   1.711  1.00 95.61           C  
ATOM   4848  CB  THR G  92      22.830   4.689   0.720  1.00 95.61           C  
ATOM   4849  O   THR G  92      23.178   7.010   2.884  1.00 95.61           O  
ATOM   4850  CG2 THR G  92      23.292   3.471  -0.074  1.00 95.61           C  
ATOM   4851  OG1 THR G  92      22.078   4.247   1.857  1.00 95.61           O  
ATOM   4852  N   TYR G  93      23.550   7.820   0.855  1.00 96.77           N  
ATOM   4853  CA  TYR G  93      23.160   9.195   1.143  1.00 96.77           C  
ATOM   4854  C   TYR G  93      22.222   9.732   0.069  1.00 96.77           C  
ATOM   4855  CB  TYR G  93      24.396  10.093   1.252  1.00 96.77           C  
ATOM   4856  O   TYR G  93      22.122   9.161  -1.020  1.00 96.77           O  
ATOM   4857  CG  TYR G  93      25.376   9.651   2.312  1.00 96.77           C  
ATOM   4858  CD1 TYR G  93      25.451  10.310   3.537  1.00 96.77           C  
ATOM   4859  CD2 TYR G  93      26.228   8.575   2.090  1.00 96.77           C  
ATOM   4860  CE1 TYR G  93      26.354   9.907   4.516  1.00 96.77           C  
ATOM   4861  CE2 TYR G  93      27.135   8.163   3.062  1.00 96.77           C  
ATOM   4862  OH  TYR G  93      28.085   8.431   5.235  1.00 96.77           O  
ATOM   4863  CZ  TYR G  93      27.190   8.834   4.270  1.00 96.77           C  
ATOM   4864  N   ILE G  94      21.609  10.853   0.375  1.00 97.05           N  
ATOM   4865  CA  ILE G  94      20.761  11.552  -0.583  1.00 97.05           C  
ATOM   4866  C   ILE G  94      21.168  13.022  -0.656  1.00 97.05           C  
ATOM   4867  CB  ILE G  94      19.266  11.428  -0.211  1.00 97.05           C  
ATOM   4868  O   ILE G  94      21.451  13.646   0.369  1.00 97.05           O  
ATOM   4869  CG1 ILE G  94      18.845   9.954  -0.178  1.00 97.05           C  
ATOM   4870  CG2 ILE G  94      18.398  12.224  -1.189  1.00 97.05           C  
ATOM   4871  CD1 ILE G  94      17.374   9.738   0.151  1.00 97.05           C  
ATOM   4872  N   ARG G  95      21.300  13.514  -1.811  1.00 98.24           N  
ATOM   4873  CA  ARG G  95      21.599  14.923  -2.044  1.00 98.24           C  
ATOM   4874  C   ARG G  95      20.519  15.578  -2.898  1.00 98.24           C  
ATOM   4875  CB  ARG G  95      22.965  15.078  -2.717  1.00 98.24           C  
ATOM   4876  O   ARG G  95      20.155  15.058  -3.955  1.00 98.24           O  
ATOM   4877  CG  ARG G  95      23.380  16.524  -2.941  1.00 98.24           C  
ATOM   4878  CD  ARG G  95      24.748  16.621  -3.602  1.00 98.24           C  
ATOM   4879  NE  ARG G  95      25.743  15.814  -2.903  1.00 98.24           N  
ATOM   4880  NH1 ARG G  95      27.440  16.224  -4.416  1.00 98.24           N  
ATOM   4881  NH2 ARG G  95      27.822  14.888  -2.593  1.00 98.24           N  
ATOM   4882  CZ  ARG G  95      27.000  15.644  -3.305  1.00 98.24           C  
ATOM   4883  N   ILE G  96      19.982  16.606  -2.431  1.00 98.40           N  
ATOM   4884  CA  ILE G  96      19.021  17.405  -3.184  1.00 98.40           C  
ATOM   4885  C   ILE G  96      19.633  18.762  -3.524  1.00 98.40           C  
ATOM   4886  CB  ILE G  96      17.704  17.593  -2.398  1.00 98.40           C  
ATOM   4887  O   ILE G  96      19.863  19.587  -2.635  1.00 98.40           O  
ATOM   4888  CG1 ILE G  96      17.176  16.239  -1.908  1.00 98.40           C  
ATOM   4889  CG2 ILE G  96      16.659  18.309  -3.259  1.00 98.40           C  
ATOM   4890  CD1 ILE G  96      15.933  16.339  -1.035  1.00 98.40           C  
ATOM   4891  N   THR G  97      19.932  19.005  -4.751  1.00 98.66           N  
ATOM   4892  CA  THR G  97      20.633  20.200  -5.206  1.00 98.66           C  
ATOM   4893  C   THR G  97      19.660  21.191  -5.837  1.00 98.66           C  
ATOM   4894  CB  THR G  97      21.739  19.847  -6.218  1.00 98.66           C  
ATOM   4895  O   THR G  97      18.847  20.817  -6.684  1.00 98.66           O  
ATOM   4896  CG2 THR G  97      22.487  21.096  -6.673  1.00 98.66           C  
ATOM   4897  OG1 THR G  97      22.668  18.944  -5.607  1.00 98.66           O  
ATOM   4898  N   ASN G  98      19.768  22.413  -5.408  1.00 98.70           N  
ATOM   4899  CA  ASN G  98      18.995  23.501  -5.997  1.00 98.70           C  
ATOM   4900  C   ASN G  98      19.472  23.826  -7.410  1.00 98.70           C  
ATOM   4901  CB  ASN G  98      19.064  24.748  -5.113  1.00 98.70           C  
ATOM   4902  O   ASN G  98      20.659  24.078  -7.626  1.00 98.70           O  
ATOM   4903  CG  ASN G  98      18.301  25.921  -5.697  1.00 98.70           C  
ATOM   4904  ND2 ASN G  98      18.443  27.088  -5.079  1.00 98.70           N  
ATOM   4905  OD1 ASN G  98      17.589  25.779  -6.695  1.00 98.70           O  
ATOM   4906  N   THR G  99      18.506  23.826  -8.355  1.00 98.48           N  
ATOM   4907  CA  THR G  99      18.819  24.187  -9.734  1.00 98.48           C  
ATOM   4908  C   THR G  99      17.879  25.281 -10.233  1.00 98.48           C  
ATOM   4909  CB  THR G  99      18.727  22.964 -10.666  1.00 98.48           C  
ATOM   4910  O   THR G  99      17.588  25.359 -11.428  1.00 98.48           O  
ATOM   4911  CG2 THR G  99      19.759  21.906 -10.288  1.00 98.48           C  
ATOM   4912  OG1 THR G  99      17.417  22.393 -10.568  1.00 98.48           O  
ATOM   4913  N   SER G 100      17.253  26.067  -9.397  1.00 97.45           N  
ATOM   4914  CA  SER G 100      16.147  26.975  -9.681  1.00 97.45           C  
ATOM   4915  C   SER G 100      16.654  28.331 -10.161  1.00 97.45           C  
ATOM   4916  CB  SER G 100      15.272  27.159  -8.441  1.00 97.45           C  
ATOM   4917  O   SER G 100      15.881  29.144 -10.673  1.00 97.45           O  
ATOM   4918  OG  SER G 100      16.039  27.643  -7.351  1.00 97.45           O  
ATOM   4919  N   GLY G 101      17.957  28.695 -10.077  1.00 96.67           N  
ATOM   4920  CA  GLY G 101      18.481  30.008 -10.417  1.00 96.67           C  
ATOM   4921  C   GLY G 101      18.497  30.967  -9.241  1.00 96.67           C  
ATOM   4922  O   GLY G 101      19.250  31.943  -9.240  1.00 96.67           O  
ATOM   4923  N   GLY G 102      17.587  30.776  -8.165  1.00 97.55           N  
ATOM   4924  CA  GLY G 102      17.532  31.503  -6.907  1.00 97.55           C  
ATOM   4925  C   GLY G 102      17.505  30.594  -5.693  1.00 97.55           C  
ATOM   4926  O   GLY G 102      17.482  29.369  -5.829  1.00 97.55           O  
ATOM   4927  N   ALA G 103      17.588  31.206  -4.501  1.00 98.12           N  
ATOM   4928  CA  ALA G 103      17.557  30.435  -3.260  1.00 98.12           C  
ATOM   4929  C   ALA G 103      16.169  29.850  -3.014  1.00 98.12           C  
ATOM   4930  CB  ALA G 103      17.980  31.308  -2.081  1.00 98.12           C  
ATOM   4931  O   ALA G 103      15.157  30.493  -3.301  1.00 98.12           O  
ATOM   4932  N   ILE G 104      16.081  28.655  -2.526  1.00 97.92           N  
ATOM   4933  CA  ILE G 104      14.820  27.979  -2.242  1.00 97.92           C  
ATOM   4934  C   ILE G 104      14.915  27.251  -0.903  1.00 97.92           C  
ATOM   4935  CB  ILE G 104      14.445  26.987  -3.365  1.00 97.92           C  
ATOM   4936  O   ILE G 104      16.011  27.055  -0.372  1.00 97.92           O  
ATOM   4937  CG1 ILE G 104      15.498  25.878  -3.472  1.00 97.92           C
[truncated: 40,709,386 more chars]
