# Supplementary material for: Two Methods for Superposing the Structures of Like-Molecule Assemblies: Application to Peptide and Protein Oligomers and Aggregates
Source: Molecules. 2025 Mar 4;30(5):1156. doi: 10.3390/molecules30051156 (PMC11902252; doi:10.3390/molecules30051156)
Supplement: Supplementary file 1 [file molecules-30-01156-s001.zip › T2238.pdb]

MODEL     1                                                                     
ATOM      1  N   MET B   1      31.923  26.273 -13.292  1.00 60.89           N  
ATOM      2  CA  MET B   1      30.667  26.942 -13.622  1.00 60.89           C  
ATOM      3  C   MET B   1      29.553  25.927 -13.850  1.00 60.89           C  
ATOM      4  CB  MET B   1      30.836  27.821 -14.863  1.00 60.89           C  
ATOM      5  O   MET B   1      29.814  24.793 -14.257  1.00 60.89           O  
ATOM      6  CG  MET B   1      31.128  29.279 -14.546  1.00 60.89           C  
ATOM      7  SD  MET B   1      30.888  30.375 -15.998  1.00 60.89           S  
ATOM      8  CE  MET B   1      31.417  31.961 -15.293  1.00 60.89           C  
ATOM      9  N   ALA B   2      28.388  26.074 -13.256  1.00 78.43           N  
ATOM     10  CA  ALA B   2      27.159  25.325 -13.504  1.00 78.43           C  
ATOM     11  C   ALA B   2      26.860  25.241 -14.998  1.00 78.43           C  
ATOM     12  CB  ALA B   2      25.987  25.966 -12.766  1.00 78.43           C  
ATOM     13  O   ALA B   2      27.017  26.225 -15.725  1.00 78.43           O  
ATOM     14  N   GLU B   3      26.668  24.001 -15.519  1.00 89.30           N  
ATOM     15  CA  GLU B   3      26.415  23.788 -16.941  1.00 89.30           C  
ATOM     16  C   GLU B   3      25.110  23.029 -17.162  1.00 89.30           C  
ATOM     17  CB  GLU B   3      27.579  23.032 -17.587  1.00 89.30           C  
ATOM     18  O   GLU B   3      24.836  22.042 -16.476  1.00 89.30           O  
ATOM     19  CG  GLU B   3      27.561  23.058 -19.108  1.00 89.30           C  
ATOM     20  CD  GLU B   3      28.681  22.245 -19.736  1.00 89.30           C  
ATOM     21  OE1 GLU B   3      28.710  22.110 -20.980  1.00 89.30           O  
ATOM     22  OE2 GLU B   3      29.537  21.738 -18.977  1.00 89.30           O  
ATOM     23  N   ALA B   4      24.407  23.521 -18.030  1.00 93.33           N  
ATOM     24  CA  ALA B   4      23.179  22.833 -18.418  1.00 93.33           C  
ATOM     25  C   ALA B   4      23.481  21.633 -19.311  1.00 93.33           C  
ATOM     26  CB  ALA B   4      22.231  23.796 -19.129  1.00 93.33           C  
ATOM     27  O   ALA B   4      24.375  21.692 -20.158  1.00 93.33           O  
ATOM     28  N   LYS B   5      22.798  20.518 -19.013  1.00 94.67           N  
ATOM     29  CA  LYS B   5      22.989  19.280 -19.764  1.00 94.67           C  
ATOM     30  C   LYS B   5      21.650  18.650 -20.134  1.00 94.67           C  
ATOM     31  CB  LYS B   5      23.831  18.289 -18.960  1.00 94.67           C  
ATOM     32  O   LYS B   5      20.765  18.515 -19.286  1.00 94.67           O  
ATOM     33  CG  LYS B   5      24.141  16.997 -19.702  1.00 94.67           C  
ATOM     34  CD  LYS B   5      25.036  16.080 -18.877  1.00 94.67           C  
ATOM     35  CE  LYS B   5      25.307  14.766 -19.597  1.00 94.67           C  
ATOM     36  NZ  LYS B   5      26.281  13.915 -18.851  1.00 94.67           N  
ATOM     37  N   LYS B   6      21.487  18.357 -21.360  1.00 96.86           N  
ATOM     38  CA  LYS B   6      20.300  17.645 -21.824  1.00 96.86           C  
ATOM     39  C   LYS B   6      20.490  16.134 -21.721  1.00 96.86           C  
ATOM     40  CB  LYS B   6      19.969  18.034 -23.266  1.00 96.86           C  
ATOM     41  O   LYS B   6      21.583  15.622 -21.975  1.00 96.86           O  
ATOM     42  CG  LYS B   6      19.455  19.458 -23.420  1.00 96.86           C  
ATOM     43  CD  LYS B   6      18.958  19.723 -24.835  1.00 96.86           C  
ATOM     44  CE  LYS B   6      18.413  21.137 -24.981  1.00 96.86           C  
ATOM     45  NZ  LYS B   6      17.931  21.404 -26.370  1.00 96.86           N  
ATOM     46  N   VAL B   7      19.544  15.507 -21.182  1.00 95.85           N  
ATOM     47  CA  VAL B   7      19.564  14.053 -21.061  1.00 95.85           C  
ATOM     48  C   VAL B   7      18.354  13.459 -21.778  1.00 95.85           C  
ATOM     49  CB  VAL B   7      19.578  13.608 -19.581  1.00 95.85           C  
ATOM     50  O   VAL B   7      17.210  13.705 -21.388  1.00 95.85           O  
ATOM     51  CG1 VAL B   7      19.756  12.094 -19.475  1.00 95.85           C  
ATOM     52  CG2 VAL B   7      20.684  14.334 -18.817  1.00 95.85           C  
ATOM     53  N   ALA B   8      18.591  12.570 -22.815  1.00 96.08           N  
ATOM     54  CA  ALA B   8      17.516  11.980 -23.607  1.00 96.08           C  
ATOM     55  C   ALA B   8      16.772  10.911 -22.812  1.00 96.08           C  
ATOM     56  CB  ALA B   8      18.071  11.388 -24.900  1.00 96.08           C  
ATOM     57  O   ALA B   8      17.343  10.285 -21.917  1.00 96.08           O  
ATOM     58  N   LYS B   9      15.521  10.787 -23.160  1.00 92.62           N  
ATOM     59  CA  LYS B   9      14.728   9.724 -22.550  1.00 92.62           C  
ATOM     60  C   LYS B   9      15.459   8.386 -22.615  1.00 92.62           C  
ATOM     61  CB  LYS B   9      13.365   9.610 -23.234  1.00 92.62           C  
ATOM     62  O   LYS B   9      16.099   8.071 -23.620  1.00 92.62           O  
ATOM     63  CG  LYS B   9      12.476   8.515 -22.665  1.00 92.62           C  
ATOM     64  CD  LYS B   9      11.179   8.381 -23.452  1.00 92.62           C  
ATOM     65  CE  LYS B   9      10.310   7.253 -22.913  1.00 92.62           C  
ATOM     66  NZ  LYS B   9       9.063   7.082 -23.718  1.00 92.62           N  
ATOM     67  N   ASP B  10      15.496   7.668 -21.568  1.00 90.37           N  
ATOM     68  CA  ASP B  10      15.993   6.299 -21.463  1.00 90.37           C  
ATOM     69  C   ASP B  10      17.520   6.271 -21.434  1.00 90.37           C  
ATOM     70  CB  ASP B  10      15.473   5.448 -22.623  1.00 90.37           C  
ATOM     71  O   ASP B  10      18.133   5.247 -21.746  1.00 90.37           O  
ATOM     72  CG  ASP B  10      13.986   5.156 -22.524  1.00 90.37           C  
ATOM     73  OD1 ASP B  10      13.451   5.093 -21.396  1.00 90.37           O  
ATOM     74  OD2 ASP B  10      13.345   4.984 -23.583  1.00 90.37           O  
ATOM     75  N   THR B  11      18.095   7.455 -21.072  1.00 94.63           N  
ATOM     76  CA  THR B  11      19.542   7.535 -20.907  1.00 94.63           C  
ATOM     77  C   THR B  11      19.908   7.773 -19.445  1.00 94.63           C  
ATOM     78  CB  THR B  11      20.143   8.653 -21.778  1.00 94.63           C  
ATOM     79  O   THR B  11      19.194   8.477 -18.728  1.00 94.63           O  
ATOM     80  CG2 THR B  11      20.270   8.210 -23.232  1.00 94.63           C  
ATOM     81  OG1 THR B  11      19.296   9.807 -21.715  1.00 94.63           O  
ATOM     82  N   TYR B  12      21.002   7.196 -19.075  1.00 95.02           N  
ATOM     83  CA  TYR B  12      21.465   7.320 -17.698  1.00 95.02           C  
ATOM     84  C   TYR B  12      22.219   8.628 -17.492  1.00 95.02           C  
ATOM     85  CB  TYR B  12      22.363   6.136 -17.324  1.00 95.02           C  
ATOM     86  O   TYR B  12      23.077   8.992 -18.300  1.00 95.02           O  
ATOM     87  CG  TYR B  12      21.617   4.833 -17.173  1.00 95.02           C  
ATOM     88  CD1 TYR B  12      21.072   4.457 -15.947  1.00 95.02           C  
ATOM     89  CD2 TYR B  12      21.456   3.974 -18.255  1.00 95.02           C  
ATOM     90  CE1 TYR B  12      20.385   3.256 -15.803  1.00 95.02           C  
ATOM     91  CE2 TYR B  12      20.771   2.770 -18.123  1.00 95.02           C  
ATOM     92  OH  TYR B  12      19.561   1.231 -16.758  1.00 95.02           O  
ATOM     93  CZ  TYR B  12      20.240   2.421 -16.895  1.00 95.02           C  
ATOM     94  N   LEU B  13      21.747   9.346 -16.485  1.00 95.47           N  
ATOM     95  CA  LEU B  13      22.571  10.462 -16.034  1.00 95.47           C  
ATOM     96  C   LEU B  13      23.869   9.961 -15.409  1.00 95.47           C  
ATOM     97  CB  LEU B  13      21.805  11.322 -15.025  1.00 95.47           C  
ATOM     98  O   LEU B  13      24.944  10.497 -15.687  1.00 95.47           O  
ATOM     99  CG  LEU B  13      22.494  12.610 -14.571  1.00 95.47           C  
ATOM    100  CD1 LEU B  13      22.769  13.514 -15.767  1.00 95.47           C  
ATOM    101  CD2 LEU B  13      21.644  13.333 -13.531  1.00 95.47           C  
ATOM    102  N   PHE B  14      23.797   8.972 -14.569  1.00 93.97           N  
ATOM    103  CA  PHE B  14      24.916   8.195 -14.048  1.00 93.97           C  
ATOM    104  C   PHE B  14      24.447   6.828 -13.564  1.00 93.97           C  
ATOM    105  CB  PHE B  14      25.608   8.947 -12.906  1.00 93.97           C  
ATOM    106  O   PHE B  14      23.253   6.621 -13.336  1.00 93.97           O  
ATOM    107  CG  PHE B  14      24.668   9.409 -11.826  1.00 93.97           C  
ATOM    108  CD1 PHE B  14      24.278  10.740 -11.746  1.00 93.97           C  
ATOM    109  CD2 PHE B  14      24.173   8.510 -10.889  1.00 93.97           C  
ATOM    110  CE1 PHE B  14      23.408  11.170 -10.747  1.00 93.97           C  
ATOM    111  CE2 PHE B  14      23.304   8.933  -9.887  1.00 93.97           C  
ATOM    112  CZ  PHE B  14      22.923  10.263  -9.818  1.00 93.97           C  
ATOM    113  N   ARG B  15      25.359   5.911 -13.397  1.00 91.57           N  
ATOM    114  CA  ARG B  15      25.052   4.539 -13.004  1.00 91.57           C  
ATOM    115  C   ARG B  15      25.656   4.210 -11.643  1.00 91.57           C  
ATOM    116  CB  ARG B  15      25.563   3.551 -14.056  1.00 91.57           C  
ATOM    117  O   ARG B  15      26.646   4.820 -11.234  1.00 91.57           O  
ATOM    118  CG  ARG B  15      24.822   3.626 -15.382  1.00 91.57           C  
ATOM    119  CD  ARG B  15      25.255   2.519 -16.333  1.00 91.57           C  
ATOM    120  NE  ARG B  15      24.559   2.605 -17.613  1.00 91.57           N  
ATOM    121  NH1 ARG B  15      24.241   0.327 -17.829  1.00 91.57           N  
ATOM    122  NH2 ARG B  15      23.474   1.754 -19.450  1.00 91.57           N  
ATOM    123  CZ  ARG B  15      24.093   1.562 -18.294  1.00 91.57           C  
ATOM    124  N   ASP B  16      25.009   3.315 -11.050  1.00 86.98           N  
ATOM    125  CA  ASP B  16      25.552   2.767  -9.811  1.00 86.98           C  
ATOM    126  C   ASP B  16      27.007   2.338  -9.992  1.00 86.98           C  
ATOM    127  CB  ASP B  16      24.710   1.583  -9.333  1.00 86.98           C  
ATOM    128  O   ASP B  16      27.330   1.601 -10.926  1.00 86.98           O  
ATOM    129  CG  ASP B  16      25.152   1.047  -7.982  1.00 86.98           C  
ATOM    130  OD1 ASP B  16      26.219   1.463  -7.481  1.00 86.98           O  
ATOM    131  OD2 ASP B  16      24.429   0.200  -7.416  1.00 86.98           O  
ATOM    132  N   GLY B  17      27.948   2.847  -9.133  1.00 87.53           N  
ATOM    133  CA  GLY B  17      29.349   2.461  -9.188  1.00 87.53           C  
ATOM    134  C   GLY B  17      30.209   3.448  -9.955  1.00 87.53           C  
ATOM    135  O   GLY B  17      31.438   3.417  -9.855  1.00 87.53           O  
ATOM    136  N   ASP B  18      29.575   4.341 -10.771  1.00 91.04           N  
ATOM    137  CA  ASP B  18      30.329   5.344 -11.515  1.00 91.04           C  
ATOM    138  C   ASP B  18      31.089   6.273 -10.571  1.00 91.04           C  
ATOM    139  CB  ASP B  18      29.398   6.158 -12.416  1.00 91.04           C  
ATOM    140  O   ASP B  18      30.635   6.541  -9.457  1.00 91.04           O  
ATOM    141  CG  ASP B  18      28.958   5.398 -13.655  1.00 91.04           C  
ATOM    142  OD1 ASP B  18      29.394   4.243 -13.849  1.00 91.04           O  
ATOM    143  OD2 ASP B  18      28.170   5.961 -14.446  1.00 91.04           O  
ATOM    144  N   ALA B  19      32.251   6.704 -11.007  1.00 90.70           N  
ATOM    145  CA  ALA B  19      32.952   7.765 -10.288  1.00 90.70           C  
ATOM    146  C   ALA B  19      32.192   9.085 -10.379  1.00 90.70           C  
ATOM    147  CB  ALA B  19      34.368   7.931 -10.834  1.00 90.70           C  
ATOM    148  O   ALA B  19      31.831   9.526 -11.472  1.00 90.70           O  
ATOM    149  N   PRO B  20      31.896   9.608  -9.235  1.00 88.30           N  
ATOM    150  CA  PRO B  20      31.084  10.826  -9.251  1.00 88.30           C  
ATOM    151  C   PRO B  20      31.881  12.061  -9.666  1.00 88.30           C  
ATOM    152  CB  PRO B  20      30.601  10.948  -7.804  1.00 88.30           C  
ATOM    153  O   PRO B  20      33.066  12.172  -9.342  1.00 88.30           O  
ATOM    154  CG  PRO B  20      31.628  10.223  -6.996  1.00 88.30           C  
ATOM    155  CD  PRO B  20      32.255   9.166  -7.860  1.00 88.30           C  
ATOM    156  N   ASP B  21      31.288  13.026 -10.434  1.00 87.67           N  
ATOM    157  CA  ASP B  21      32.017  14.230 -10.821  1.00 87.67           C  
ATOM    158  C   ASP B  21      31.173  15.482 -10.589  1.00 87.67           C  
ATOM    159  CB  ASP B  21      32.447  14.150 -12.287  1.00 87.67           C  
ATOM    160  O   ASP B  21      31.695  16.599 -10.600  1.00 87.67           O  
ATOM    161  CG  ASP B  21      31.285  13.898 -13.233  1.00 87.67           C  
ATOM    162  OD1 ASP B  21      30.220  13.428 -12.778  1.00 87.67           O  
ATOM    163  OD2 ASP B  21      31.438  14.170 -14.443  1.00 87.67           O  
ATOM    164  N   ALA B  22      29.921  15.276 -10.417  1.00 92.13           N  
ATOM    165  CA  ALA B  22      29.055  16.439 -10.241  1.00 92.13           C  
ATOM    166  C   ALA B  22      27.737  16.046  -9.579  1.00 92.13           C  
ATOM    167  CB  ALA B  22      28.791  17.114 -11.585  1.00 92.13           C  
ATOM    168  O   ALA B  22      27.361  14.871  -9.581  1.00 92.13           O  
ATOM    169  N   MET B  23      27.112  16.908  -8.911  1.00 90.71           N  
ATOM    170  CA  MET B  23      25.702  16.789  -8.551  1.00 90.71           C  
ATOM    171  C   MET B  23      24.821  17.540  -9.544  1.00 90.71           C  
ATOM    172  CB  MET B  23      25.461  17.316  -7.136  1.00 90.71           C  
ATOM    173  O   MET B  23      25.291  18.446 -10.235  1.00 90.71           O  
ATOM    174  CG  MET B  23      24.000  17.303  -6.717  1.00 90.71           C  
ATOM    175  SD  MET B  23      23.739  18.030  -5.052  1.00 90.71           S  
ATOM    176  CE  MET B  23      23.844  19.796  -5.454  1.00 90.71           C  
ATOM    177  N   TYR B  24      23.465  17.176  -9.595  1.00 92.36           N  
ATOM    178  CA  TYR B  24      22.595  17.712 -10.636  1.00 92.36           C  
ATOM    179  C   TYR B  24      21.304  18.259 -10.040  1.00 92.36           C  
ATOM    180  CB  TYR B  24      22.275  16.634 -11.676  1.00 92.36           C  
ATOM    181  O   TYR B  24      20.771  17.700  -9.078  1.00 92.36           O  
ATOM    182  CG  TYR B  24      23.499  16.024 -12.315  1.00 92.36           C  
ATOM    183  CD1 TYR B  24      24.012  16.529 -13.507  1.00 92.36           C  
ATOM    184  CD2 TYR B  24      24.144  14.941 -11.728  1.00 92.36           C  
ATOM    185  CE1 TYR B  24      25.138  15.969 -14.101  1.00 92.36           C  
ATOM    186  CE2 TYR B  24      25.271  14.372 -12.312  1.00 92.36           C  
ATOM    187  OH  TYR B  24      26.876  14.334 -14.079  1.00 92.36           O  
ATOM    188  CZ  TYR B  24      25.760  14.893 -13.496  1.00 92.36           C  
ATOM    189  N   ILE B  25      20.881  19.305 -10.542  1.00 89.65           N  
ATOM    190  CA  ILE B  25      19.540  19.822 -10.286  1.00 89.65           C  
ATOM    191  C   ILE B  25      18.657  19.591 -11.510  1.00 89.65           C  
ATOM    192  CB  ILE B  25      19.573  21.323  -9.924  1.00 89.65           C  
ATOM    193  O   ILE B  25      19.009  19.992 -12.622  1.00 89.65           O  
ATOM    194  CG1 ILE B  25      20.449  21.555  -8.687  1.00 89.65           C  
ATOM    195  CG2 ILE B  25      18.155  21.855  -9.697  1.00 89.65           C  
ATOM    196  CD1 ILE B  25      20.650  23.023  -8.338  1.00 89.65           C  
ATOM    197  N   VAL B  26      17.563  19.002 -11.294  1.00 90.48           N  
ATOM    198  CA  VAL B  26      16.664  18.704 -12.403  1.00 90.48           C  
ATOM    199  C   VAL B  26      15.866  19.953 -12.772  1.00 90.48           C  
ATOM    200  CB  VAL B  26      15.705  17.542 -12.061  1.00 90.48           C  
ATOM    201  O   VAL B  26      15.062  20.441 -11.974  1.00 90.48           O  
ATOM    202  CG1 VAL B  26      14.783  17.237 -13.240  1.00 90.48           C  
ATOM    203  CG2 VAL B  26      16.496  16.298 -11.661  1.00 90.48           C  
ATOM    204  N   LYS B  27      16.066  20.421 -13.917  1.00 90.73           N  
ATOM    205  CA  LYS B  27      15.356  21.601 -14.403  1.00 90.73           C  
ATOM    206  C   LYS B  27      14.001  21.222 -14.994  1.00 90.73           C  
ATOM    207  CB  LYS B  27      16.195  22.340 -15.447  1.00 90.73           C  
ATOM    208  O   LYS B  27      12.980  21.822 -14.654  1.00 90.73           O  
ATOM    209  CG  LYS B  27      15.974  23.845 -15.466  1.00 90.73           C  
ATOM    210  CD  LYS B  27      16.855  24.526 -16.505  1.00 90.73           C  
ATOM    211  CE  LYS B  27      16.535  26.010 -16.624  1.00 90.73           C  
ATOM    212  NZ  LYS B  27      17.408  26.686 -17.630  1.00 90.73           N  
ATOM    213  N   THR B  28      14.056  20.295 -15.933  1.00 92.77           N  
ATOM    214  CA  THR B  28      12.846  19.806 -16.585  1.00 92.77           C  
ATOM    215  C   THR B  28      12.907  18.293 -16.774  1.00 92.77           C  
ATOM    216  CB  THR B  28      12.632  20.488 -17.949  1.00 92.77           C  
ATOM    217  O   THR B  28      13.981  17.694 -16.688  1.00 92.77           O  
ATOM    218  CG2 THR B  28      12.622  22.007 -17.809  1.00 92.77           C  
ATOM    219  OG1 THR B  28      13.690  20.108 -18.838  1.00 92.77           O  
ATOM    220  N   GLY B  29      11.747  17.628 -16.982  1.00 89.49           N  
ATOM    221  CA  GLY B  29      11.666  16.195 -17.213  1.00 89.49           C  
ATOM    222  C   GLY B  29      11.491  15.393 -15.937  1.00 89.49           C  
ATOM    223  O   GLY B  29      10.703  15.767 -15.066  1.00 89.49           O  
ATOM    224  N   GLY B  30      12.136  14.225 -15.885  1.00 89.53           N  
ATOM    225  CA  GLY B  30      12.035  13.328 -14.745  1.00 89.53           C  
ATOM    226  C   GLY B  30      13.050  12.201 -14.780  1.00 89.53           C  
ATOM    227  O   GLY B  30      13.543  11.836 -15.850  1.00 89.53           O  
ATOM    228  N   PHE B  31      13.383  11.737 -13.573  1.00 91.53           N  
ATOM    229  CA  PHE B  31      14.372  10.673 -13.452  1.00 91.53           C  
ATOM    230  C   PHE B  31      13.874   9.572 -12.523  1.00 91.53           C  
ATOM    231  CB  PHE B  31      15.704  11.230 -12.939  1.00 91.53           C  
ATOM    232  O   PHE B  31      13.023   9.816 -11.665  1.00 91.53           O  
ATOM    233  CG  PHE B  31      16.398  12.139 -13.916  1.00 91.53           C  
ATOM    234  CD1 PHE B  31      17.433  11.665 -14.714  1.00 91.53           C  
ATOM    235  CD2 PHE B  31      16.017  13.469 -14.037  1.00 91.53           C  
ATOM    236  CE1 PHE B  31      18.078  12.505 -15.619  1.00 91.53           C  
ATOM    237  CE2 PHE B  31      16.656  14.314 -14.940  1.00 91.53           C  
ATOM    238  CZ  PHE B  31      17.687  13.831 -15.729  1.00 91.53           C  
ATOM    239  N   ALA B  32      14.246   8.413 -12.783  1.00 86.32           N  
ATOM    240  CA  ALA B  32      14.032   7.293 -11.870  1.00 86.32           C  
ATOM    241  C   ALA B  32      15.341   6.860 -11.216  1.00 86.32           C  
ATOM    242  CB  ALA B  32      13.397   6.118 -12.610  1.00 86.32           C  
ATOM    243  O   ALA B  32      16.373   6.762 -11.884  1.00 86.32           O  
ATOM    244  N   ILE B  33      15.339   6.771  -9.864  1.00 87.75           N  
ATOM    245  CA  ILE B  33      16.443   6.153  -9.138  1.00 87.75           C  
ATOM    246  C   ILE B  33      16.239   4.641  -9.077  1.00 87.75           C  
ATOM    247  CB  ILE B  33      16.576   6.733  -7.712  1.00 87.75           C  
ATOM    248  O   ILE B  33      15.221   4.165  -8.569  1.00 87.75           O  
ATOM    249  CG1 ILE B  33      16.695   8.261  -7.766  1.00 87.75           C  
ATOM    250  CG2 ILE B  33      17.775   6.115  -6.987  1.00 87.75           C  
ATOM    251  CD1 ILE B  33      16.798   8.922  -6.398  1.00 87.75           C  
ATOM    252  N   THR B  34      17.201   3.903  -9.665  1.00 81.04           N  
ATOM    253  CA  THR B  34      17.046   2.454  -9.720  1.00 81.04           C  
ATOM    254  C   THR B  34      18.277   1.756  -9.147  1.00 81.04           C  
ATOM    255  CB  THR B  34      16.806   1.972 -11.163  1.00 81.04           C  
ATOM    256  O   THR B  34      19.353   2.352  -9.066  1.00 81.04           O  
ATOM    257  CG2 THR B  34      15.587   2.654 -11.775  1.00 81.04           C  
ATOM    258  OG1 THR B  34      17.958   2.275 -11.960  1.00 81.04           O  
ATOM    259  N   LYS B  35      18.091   0.587  -8.669  1.00 75.52           N  
ATOM    260  CA  LYS B  35      19.170  -0.307  -8.260  1.00 75.52           C  
ATOM    261  C   LYS B  35      19.139  -1.607  -9.060  1.00 75.52           C  
ATOM    262  CB  LYS B  35      19.078  -0.611  -6.764  1.00 75.52           C  
ATOM    263  O   LYS B  35      18.067  -2.155  -9.322  1.00 75.52           O  
ATOM    264  CG  LYS B  35      20.422  -0.618  -6.050  1.00 75.52           C  
ATOM    265  CD  LYS B  35      20.252  -0.573  -4.537  1.00 75.52           C  
ATOM    266  CE  LYS B  35      21.596  -0.547  -3.823  1.00 75.52           C  
ATOM    267  NZ  LYS B  35      21.441  -0.296  -2.359  1.00 75.52           N  
ATOM    268  N   SER B  36      20.347  -1.991  -9.406  1.00 69.13           N  
ATOM    269  CA  SER B  36      20.438  -3.237 -10.160  1.00 69.13           C  
ATOM    270  C   SER B  36      20.358  -4.448  -9.237  1.00 69.13           C  
ATOM    271  CB  SER B  36      21.738  -3.283 -10.964  1.00 69.13           C  
ATOM    272  O   SER B  36      20.987  -4.470  -8.177  1.00 69.13           O  
ATOM    273  OG  SER B  36      21.815  -2.186 -11.859  1.00 69.13           O  
ATOM    274  N   LYS B  37      19.438  -5.343  -9.491  1.00 59.94           N  
ATOM    275  CA  LYS B  37      19.356  -6.656  -8.857  1.00 59.94           C  
ATOM    276  C   LYS B  37      19.446  -7.773  -9.893  1.00 59.94           C  
ATOM    277  CB  LYS B  37      18.058  -6.786  -8.059  1.00 59.94           C  
ATOM    278  O   LYS B  37      18.458  -8.093 -10.556  1.00 59.94           O  
ATOM    279  CG  LYS B  37      18.194  -7.610  -6.787  1.00 59.94           C  
ATOM    280  CD  LYS B  37      16.911  -7.588  -5.966  1.00 59.94           C  
ATOM    281  CE  LYS B  37      17.046  -8.411  -4.693  1.00 59.94           C  
ATOM    282  NZ  LYS B  37      15.798  -8.375  -3.874  1.00 59.94           N  
ATOM    283  N   GLY B  38      20.631  -8.441  -9.932  1.00 55.13           N  
ATOM    284  CA  GLY B  38      20.861  -9.389 -11.011  1.00 55.13           C  
ATOM    285  C   GLY B  38      20.856  -8.743 -12.383  1.00 55.13           C  
ATOM    286  O   GLY B  38      21.640  -7.829 -12.648  1.00 55.13           O  
ATOM    287  N   ASN B  39      19.935  -9.213 -13.221  1.00 58.92           N  
ATOM    288  CA  ASN B  39      19.836  -8.696 -14.582  1.00 58.92           C  
ATOM    289  C   ASN B  39      18.678  -7.712 -14.724  1.00 58.92           C  
ATOM    290  CB  ASN B  39      19.683  -9.843 -15.582  1.00 58.92           C  
ATOM    291  O   ASN B  39      18.320  -7.326 -15.838  1.00 58.92           O  
ATOM    292  CG  ASN B  39      21.012 -10.307 -16.146  1.00 58.92           C  
ATOM    293  ND2 ASN B  39      20.975 -11.341 -16.978  1.00 58.92           N  
ATOM    294  OD1 ASN B  39      22.064  -9.742 -15.835  1.00 58.92           O  
ATOM    295  N   THR B  40      18.074  -7.272 -13.580  1.00 58.76           N  
ATOM    296  CA  THR B  40      16.948  -6.346 -13.630  1.00 58.76           C  
ATOM    297  C   THR B  40      17.225  -5.112 -12.776  1.00 58.76           C  
ATOM    298  CB  THR B  40      15.648  -7.021 -13.155  1.00 58.76           C  
ATOM    299  O   THR B  40      18.106  -5.132 -11.914  1.00 58.76           O  
ATOM    300  CG2 THR B  40      15.117  -7.992 -14.205  1.00 58.76           C  
ATOM    301  OG1 THR B  40      15.904  -7.739 -11.942  1.00 58.76           O  
ATOM    302  N   GLU B  41      16.582  -3.963 -13.157  1.00 68.24           N  
ATOM    303  CA  GLU B  41      16.662  -2.725 -12.388  1.00 68.24           C  
ATOM    304  C   GLU B  41      15.360  -2.456 -11.638  1.00 68.24           C  
ATOM    305  CB  GLU B  41      16.994  -1.544 -13.304  1.00 68.24           C  
ATOM    306  O   GLU B  41      14.272  -2.610 -12.197  1.00 68.24           O  
ATOM    307  CG  GLU B  41      18.485  -1.350 -13.540  1.00 68.24           C  
ATOM    308  CD  GLU B  41      18.804  -0.125 -14.383  1.00 68.24           C  
ATOM    309  OE1 GLU B  41      19.996   0.109 -14.686  1.00 68.24           O  
ATOM    310  OE2 GLU B  41      17.855   0.606 -14.743  1.00 68.24           O  
ATOM    311  N   VAL B  42      15.489  -2.266 -10.338  1.00 62.48           N  
ATOM    312  CA  VAL B  42      14.326  -1.943  -9.517  1.00 62.48           C  
ATOM    313  C   VAL B  42      14.277  -0.439  -9.258  1.00 62.48           C  
ATOM    314  CB  VAL B  42      14.345  -2.714  -8.178  1.00 62.48           C  
ATOM    315  O   VAL B  42      15.294   0.173  -8.922  1.00 62.48           O  
ATOM    316  CG1 VAL B  42      13.105  -2.386  -7.349  1.00 62.48           C  
ATOM    317  CG2 VAL B  42      14.441  -4.218  -8.430  1.00 62.48           C  
ATOM    318  N   VAL B  43      13.112   0.127  -9.505  1.00 69.02           N  
ATOM    319  CA  VAL B  43      12.932   1.552  -9.248  1.00 69.02           C  
ATOM    320  C   VAL B  43      12.767   1.789  -7.748  1.00 69.02           C  
ATOM    321  CB  VAL B  43      11.716   2.118 -10.014  1.00 69.02           C  
ATOM    322  O   VAL B  43      11.869   1.224  -7.119  1.00 69.02           O  
ATOM    323  CG1 VAL B  43      11.471   3.578  -9.636  1.00 69.02           C  
ATOM    324  CG2 VAL B  43      11.924   1.981 -11.521  1.00 69.02           C  
ATOM    325  N   ILE B  44      13.634   2.612  -7.212  1.00 68.44           N  
ATOM    326  CA  ILE B  44      13.637   2.928  -5.788  1.00 68.44           C  
ATOM    327  C   ILE B  44      12.864   4.223  -5.545  1.00 68.44           C  
ATOM    328  CB  ILE B  44      15.076   3.052  -5.239  1.00 68.44           C  
ATOM    329  O   ILE B  44      12.179   4.363  -4.529  1.00 68.44           O  
ATOM    330  CG1 ILE B  44      15.882   1.789  -5.563  1.00 68.44           C  
ATOM    331  CG2 ILE B  44      15.057   3.317  -3.730  1.00 68.44           C  
ATOM    332  CD1 ILE B  44      17.294   1.793  -4.995  1.00 68.44           C  
ATOM    333  N   ALA B  45      12.997   5.142  -6.428  1.00 72.48           N  
ATOM    334  CA  ALA B  45      12.372   6.451  -6.261  1.00 72.48           C  
ATOM    335  C   ALA B  45      12.323   7.209  -7.584  1.00 72.48           C  
ATOM    336  CB  ALA B  45      13.121   7.268  -5.211  1.00 72.48           C  
ATOM    337  O   ALA B  45      13.051   6.879  -8.523  1.00 72.48           O  
ATOM    338  N   GLU B  46      11.413   8.130  -7.627  1.00 76.16           N  
ATOM    339  CA  GLU B  46      11.305   9.029  -8.773  1.00 76.16           C  
ATOM    340  C   GLU B  46      11.681  10.457  -8.390  1.00 76.16           C  
ATOM    341  CB  GLU B  46       9.888   8.995  -9.351  1.00 76.16           C  
ATOM    342  O   GLU B  46      11.388  10.906  -7.280  1.00 76.16           O  
ATOM    343  CG  GLU B  46       9.527   7.674 -10.017  1.00 76.16           C  
ATOM    344  CD  GLU B  46       8.210   7.725 -10.775  1.00 76.16           C  
ATOM    345  OE1 GLU B  46       7.883   6.750 -11.489  1.00 76.16           O  
ATOM    346  OE2 GLU B  46       7.500   8.748 -10.655  1.00 76.16           O  
ATOM    347  N   ILE B  47      12.371  11.086  -9.308  1.00 82.05           N  
ATOM    348  CA  ILE B  47      12.831  12.447  -9.057  1.00 82.05           C  
ATOM    349  C   ILE B  47      12.103  13.417  -9.986  1.00 82.05           C  
ATOM    350  CB  ILE B  47      14.359  12.572  -9.243  1.00 82.05           C  
ATOM    351  O   ILE B  47      12.080  13.221 -11.203  1.00 82.05           O  
ATOM    352  CG1 ILE B  47      15.088  11.533  -8.383  1.00 82.05           C  
ATOM    353  CG2 ILE B  47      14.831  13.990  -8.908  1.00 82.05           C  
ATOM    354  CD1 ILE B  47      16.432  12.008  -7.846  1.00 82.05           C  
ATOM    355  N   GLN B  48      11.564  14.542  -9.481  1.00 80.12           N  
ATOM    356  CA  GLN B  48      10.829  15.563 -10.221  1.00 80.12           C  
ATOM    357  C   GLN B  48      11.661  16.832 -10.380  1.00 80.12           C  
ATOM    358  CB  GLN B  48       9.507  15.885  -9.522  1.00 80.12           C  
ATOM    359  O   GLN B  48      12.669  17.010  -9.694  1.00 80.12           O  
ATOM    360  CG  GLN B  48       8.602  14.676  -9.331  1.00 80.12           C  
ATOM    361  CD  GLN B  48       7.970  14.205 -10.627  1.00 80.12           C  
ATOM    362  NE2 GLN B  48       7.868  12.890 -10.793  1.00 80.12           N  
ATOM    363  OE1 GLN B  48       7.575  15.015 -11.471  1.00 80.12           O  
ATOM    364  N   PRO B  49      11.215  17.741 -11.352  1.00 86.16           N  
ATOM    365  CA  PRO B  49      11.912  19.019 -11.514  1.00 86.16           C  
ATOM    366  C   PRO B  49      12.063  19.780 -10.199  1.00 86.16           C  
ATOM    367  CB  PRO B  49      11.017  19.787 -12.490  1.00 86.16           C  
ATOM    368  O   PRO B  49      11.133  19.810  -9.389  1.00 86.16           O  
ATOM    369  CG  PRO B  49      10.348  18.730 -13.308  1.00 86.16           C  
ATOM    370  CD  PRO B  49      10.060  17.553 -12.422  1.00 86.16           C  
ATOM    371  N   GLY B  50      13.217  20.318 -10.048  1.00 81.56           N  
ATOM    372  CA  GLY B  50      13.496  21.075  -8.838  1.00 81.56           C  
ATOM    373  C   GLY B  50      14.277  20.284  -7.806  1.00 81.56           C  
ATOM    374  O   GLY B  50      14.872  20.861  -6.894  1.00 81.56           O  
ATOM    375  N   ALA B  51      14.292  18.954  -8.038  1.00 83.02           N  
ATOM    376  CA  ALA B  51      14.989  18.085  -7.093  1.00 83.02           C  
ATOM    377  C   ALA B  51      16.473  17.985  -7.431  1.00 83.02           C  
ATOM    378  CB  ALA B  51      14.355  16.696  -7.080  1.00 83.02           C  
ATOM    379  O   ALA B  51      16.877  18.250  -8.566  1.00 83.02           O  
ATOM    380  N   MET B  52      17.292  17.733  -6.412  1.00 87.43           N  
ATOM    381  CA  MET B  52      18.727  17.521  -6.576  1.00 87.43           C  
ATOM    382  C   MET B  52      19.073  16.039  -6.478  1.00 87.43           C  
ATOM    383  CB  MET B  52      19.512  18.311  -5.527  1.00 87.43           C  
ATOM    384  O   MET B  52      18.480  15.310  -5.681  1.00 87.43           O  
ATOM    385  CG  MET B  52      20.977  18.509  -5.878  1.00 87.43           C  
ATOM    386  SD  MET B  52      21.885  19.459  -4.597  1.00 87.43           S  
ATOM    387  CE  MET B  52      20.944  21.010  -4.622  1.00 87.43           C  
ATOM    388  N   VAL B  53      20.021  15.632  -7.323  1.00 89.07           N  
ATOM    389  CA  VAL B  53      20.485  14.250  -7.276  1.00 89.07           C  
ATOM    390  C   VAL B  53      22.009  14.213  -7.356  1.00 89.07           C  
ATOM    391  CB  VAL B  53      19.871  13.406  -8.416  1.00 89.07           C  
ATOM    392  O   VAL B  53      22.624  15.062  -8.006  1.00 89.07           O  
ATOM    393  CG1 VAL B  53      20.345  13.912  -9.777  1.00 89.07           C  
ATOM    394  CG2 VAL B  53      20.226  11.931  -8.237  1.00 89.07           C  
ATOM    395  N   GLY B  54      22.576  13.258  -6.680  1.00 86.81           N  
ATOM    396  CA  GLY B  54      24.020  13.081  -6.687  1.00 86.81           C  
ATOM    397  C   GLY B  54      24.714  13.795  -5.543  1.00 86.81           C  
ATOM    398  O   GLY B  54      25.941  13.918  -5.534  1.00 86.81           O  
ATOM    399  N   GLU B  55      23.962  14.290  -4.638  1.00 84.56           N  
ATOM    400  CA  GLU B  55      24.496  15.083  -3.534  1.00 84.56           C  
ATOM    401  C   GLU B  55      25.277  14.212  -2.555  1.00 84.56           C  
ATOM    402  CB  GLU B  55      23.367  15.814  -2.802  1.00 84.56           C  
ATOM    403  O   GLU B  55      26.169  14.699  -1.858  1.00 84.56           O  
ATOM    404  CG  GLU B  55      22.515  14.908  -1.926  1.00 84.56           C  
ATOM    405  CD  GLU B  55      21.584  14.006  -2.721  1.00 84.56           C  
ATOM    406  OE1 GLU B  55      20.827  13.222  -2.106  1.00 84.56           O  
ATOM    407  OE2 GLU B  55      21.613  14.084  -3.969  1.00 84.56           O  
ATOM    408  N   MET B  56      24.937  12.981  -2.442  1.00 79.08           N  
ATOM    409  CA  MET B  56      25.551  12.094  -1.458  1.00 79.08           C  
ATOM    410  C   MET B  56      27.037  11.911  -1.744  1.00 79.08           C  
ATOM    411  CB  MET B  56      24.849  10.735  -1.448  1.00 79.08           C  
ATOM    412  O   MET B  56      27.854  11.902  -0.821  1.00 79.08           O  
ATOM    413  CG  MET B  56      23.558  10.717  -0.646  1.00 79.08           C  
ATOM    414  SD  MET B  56      22.783   9.055  -0.596  1.00 79.08           S  
ATOM    415  CE  MET B  56      23.859   8.236   0.615  1.00 79.08           C  
ATOM    416  N   ALA B  57      27.417  11.822  -3.020  1.00 81.63           N  
ATOM    417  CA  ALA B  57      28.805  11.590  -3.412  1.00 81.63           C  
ATOM    418  C   ALA B  57      29.678  12.796  -3.080  1.00 81.63           C  
ATOM    419  CB  ALA B  57      28.889  11.269  -4.903  1.00 81.63           C  
ATOM    420  O   ALA B  57      30.899  12.672  -2.959  1.00 81.63           O  
ATOM    421  N   LEU B  58      29.067  13.969  -2.984  1.00 85.12           N  
ATOM    422  CA  LEU B  58      29.790  15.186  -2.632  1.00 85.12           C  
ATOM    423  C   LEU B  58      30.418  15.063  -1.247  1.00 85.12           C  
ATOM    424  CB  LEU B  58      28.855  16.397  -2.675  1.00 85.12           C  
ATOM    425  O   LEU B  58      31.486  15.625  -0.994  1.00 85.12           O  
ATOM    426  CG  LEU B  58      29.474  17.746  -2.304  1.00 85.12           C  
ATOM    427  CD1 LEU B  58      30.503  18.161  -3.350  1.00 85.12           C  
ATOM    428  CD2 LEU B  58      28.391  18.810  -2.160  1.00 85.12           C  
ATOM    429  N   PHE B  59      29.832  14.320  -0.375  1.00 80.85           N  
ATOM    430  CA  PHE B  59      30.234  14.287   1.027  1.00 80.85           C  
ATOM    431  C   PHE B  59      31.153  13.103   1.299  1.00 80.85           C  
ATOM    432  CB  PHE B  59      29.005  14.219   1.938  1.00 80.85           C  
ATOM    433  O   PHE B  59      31.988  13.153   2.205  1.00 80.85           O  
ATOM    434  CG  PHE B  59      28.073  15.391   1.790  1.00 80.85           C  
ATOM    435  CD1 PHE B  59      28.382  16.619   2.361  1.00 80.85           C  
ATOM    436  CD2 PHE B  59      26.887  15.264   1.077  1.00 80.85           C  
ATOM    437  CE1 PHE B  59      27.521  17.706   2.225  1.00 80.85           C  
ATOM    438  CE2 PHE B  59      26.022  16.346   0.937  1.00 80.85           C  
ATOM    439  CZ  PHE B  59      26.340  17.565   1.513  1.00 80.85           C  
ATOM    440  N   ASP B  60      31.068  12.026   0.686  1.00 74.92           N  
ATOM    441  CA  ASP B  60      31.843  10.857   1.089  1.00 74.92           C  
ATOM    442  C   ASP B  60      32.791  10.416  -0.024  1.00 74.92           C  
ATOM    443  CB  ASP B  60      30.915   9.704   1.476  1.00 74.92           C  
ATOM    444  O   ASP B  60      33.592   9.498   0.162  1.00 74.92           O  
ATOM    445  CG  ASP B  60      29.891   9.382   0.402  1.00 74.92           C  
ATOM    446  OD1 ASP B  60      30.038   9.859  -0.744  1.00 74.92           O  
ATOM    447  OD2 ASP B  60      28.926   8.646   0.705  1.00 74.92           O  
ATOM    448  N   LYS B  61      32.804  11.081  -1.156  1.00 75.28           N  
ATOM    449  CA  LYS B  61      33.682  10.790  -2.286  1.00 75.28           C  
ATOM    450  C   LYS B  61      33.583   9.323  -2.695  1.00 75.28           C  
ATOM    451  CB  LYS B  61      35.131  11.143  -1.945  1.00 75.28           C  
ATOM    452  O   LYS B  61      34.581   8.714  -3.086  1.00 75.28           O  
ATOM    453  CG  LYS B  61      35.350  12.613  -1.621  1.00 75.28           C  
ATOM    454  CD  LYS B  61      36.825  12.922  -1.398  1.00 75.28           C  
ATOM    455  CE  LYS B  61      37.041  14.384  -1.028  1.00 75.28           C  
ATOM    456  NZ  LYS B  61      38.484  14.688  -0.794  1.00 75.28           N  
ATOM    457  N   LYS B  62      32.460   8.697  -2.334  1.00 79.64           N  
ATOM    458  CA  LYS B  62      32.178   7.326  -2.748  1.00 79.64           C  
ATOM    459  C   LYS B  62      31.557   7.289  -4.142  1.00 79.64           C  
ATOM    460  CB  LYS B  62      31.249   6.642  -1.743  1.00 79.64           C  
ATOM    461  O   LYS B  62      31.039   8.298  -4.623  1.00 79.64           O  
ATOM    462  CG  LYS B  62      31.875   6.419  -0.374  1.00 79.64           C  
ATOM    463  CD  LYS B  62      30.926   5.683   0.562  1.00 79.64           C  
ATOM    464  CE  LYS B  62      31.544   5.476   1.938  1.00 79.64           C  
ATOM    465  NZ  LYS B  62      30.599   4.796   2.873  1.00 79.64           N  
ATOM    466  N   PRO B  63      31.704   6.142  -4.788  1.00 86.38           N  
ATOM    467  CA  PRO B  63      31.049   6.015  -6.092  1.00 86.38           C  
ATOM    468  C   PRO B  63      29.535   6.197  -6.013  1.00 86.38           C  
ATOM    469  CB  PRO B  63      31.406   4.591  -6.528  1.00 86.38           C  
ATOM    470  O   PRO B  63      28.962   6.161  -4.921  1.00 86.38           O  
ATOM    471  CG  PRO B  63      32.605   4.231  -5.712  1.00 86.38           C  
ATOM    472  CD  PRO B  63      32.549   4.993  -4.419  1.00 86.38           C  
ATOM    473  N   ARG B  64      28.863   6.451  -7.046  1.00 87.44           N  
ATOM    474  CA  ARG B  64      27.413   6.606  -7.105  1.00 87.44           C  
ATOM    475  C   ARG B  64      26.709   5.423  -6.450  1.00 87.44           C  
ATOM    476  CB  ARG B  64      26.946   6.757  -8.554  1.00 87.44           C  
ATOM    477  O   ARG B  64      27.148   4.279  -6.586  1.00 87.44           O  
ATOM    478  CG  ARG B  64      27.557   7.946  -9.278  1.00 87.44           C  
ATOM    479  CD  ARG B  64      27.072   9.268  -8.700  1.00 87.44           C  
ATOM    480  NE  ARG B  64      27.572  10.407  -9.464  1.00 87.44           N  
ATOM    481  NH1 ARG B  64      26.615  12.008  -8.101  1.00 87.44           N  
ATOM    482  NH2 ARG B  64      27.848  12.640  -9.927  1.00 87.44           N  
ATOM    483  CZ  ARG B  64      27.344  11.682  -9.162  1.00 87.44           C  
ATOM    484  N   SER B  65      25.653   5.667  -5.689  1.00 80.51           N  
ATOM    485  CA  SER B  65      24.984   4.656  -4.877  1.00 80.51           C  
ATOM    486  C   SER B  65      23.835   4.005  -5.640  1.00 80.51           C  
ATOM    487  CB  SER B  65      24.461   5.271  -3.578  1.00 80.51           C  
ATOM    488  O   SER B  65      23.317   2.966  -5.226  1.00 80.51           O  
ATOM    489  OG  SER B  65      23.501   6.278  -3.849  1.00 80.51           O  
ATOM    490  N   ALA B  66      23.415   4.600  -6.728  1.00 85.67           N  
ATOM    491  CA  ALA B  66      22.291   4.109  -7.522  1.00 85.67           C  
ATOM    492  C   ALA B  66      22.353   4.644  -8.950  1.00 85.67           C  
ATOM    493  CB  ALA B  66      20.968   4.498  -6.869  1.00 85.67           C  
ATOM    494  O   ALA B  66      23.118   5.568  -9.241  1.00 85.67           O  
ATOM    495  N   ASN B  67      21.551   3.927  -9.800  1.00 90.12           N  
ATOM    496  CA  ASN B  67      21.373   4.462 -11.146  1.00 90.12           C  
ATOM    497  C   ASN B  67      20.366   5.609 -11.164  1.00 90.12           C  
ATOM    498  CB  ASN B  67      20.938   3.358 -12.110  1.00 90.12           C  
ATOM    499  O   ASN B  67      19.379   5.585 -10.427  1.00 90.12           O  
ATOM    500  CG  ASN B  67      21.797   2.114 -12.000  1.00 90.12           C  
ATOM    501  ND2 ASN B  67      21.170   0.984 -11.697  1.00 90.12           N  
ATOM    502  OD1 ASN B  67      23.016   2.168 -12.185  1.00 90.12           O  
ATOM    503  N   VAL B  68      20.668   6.591 -11.979  1.00 93.83           N  
ATOM    504  CA  VAL B  68      19.696   7.643 -12.258  1.00 93.83           C  
ATOM    505  C   VAL B  68      19.443   7.728 -13.761  1.00 93.83           C  
ATOM    506  CB  VAL B  68      20.170   9.011 -11.718  1.00 93.83           C  
ATOM    507  O   VAL B  68      20.342   8.078 -14.529  1.00 93.83           O  
ATOM    508  CG1 VAL B  68      19.172  10.110 -12.082  1.00 93.83           C  
ATOM    509  CG2 VAL B  68      20.372   8.947 -10.206  1.00 93.83           C  
ATOM    510  N   LYS B  69      18.242   7.380 -14.118  1.00 92.45           N  
ATOM    511  CA  LYS B  69      17.872   7.273 -15.527  1.00 92.45           C  
ATOM    512  C   LYS B  69      16.741   8.237 -15.873  1.00 92.45           C  
ATOM    513  CB  LYS B  69      17.462   5.840 -15.867  1.00 92.45           C  
ATOM    514  O   LYS B  69      15.772   8.361 -15.120  1.00 92.45           O  
ATOM    515  CG  LYS B  69      17.218   5.602 -17.350  1.00 92.45           C  
ATOM    516  CD  LYS B  69      16.820   4.157 -17.626  1.00 92.45           C  
ATOM    517  CE  LYS B  69      16.640   3.901 -19.116  1.00 92.45           C  
ATOM    518  NZ  LYS B  69      16.276   2.480 -19.394  1.00 92.45           N  
ATOM    519  N   ALA B  70      16.900   8.928 -17.068  1.00 94.85           N  
ATOM    520  CA  ALA B  70      15.857   9.844 -17.523  1.00 94.85           C  
ATOM    521  C   ALA B  70      14.624   9.080 -17.997  1.00 94.85           C  
ATOM    522  CB  ALA B  70      16.386  10.740 -18.641  1.00 94.85           C  
ATOM    523  O   ALA B  70      14.735   8.139 -18.785  1.00 94.85           O  
ATOM    524  N   THR B  71      13.497   9.405 -17.499  1.00 86.87           N  
ATOM    525  CA  THR B  71      12.245   8.767 -17.888  1.00 86.87           C  
ATOM    526  C   THR B  71      11.601   9.506 -19.057  1.00 86.87           C  
ATOM    527  CB  THR B  71      11.258   8.708 -16.707  1.00 86.87           C  
ATOM    528  O   THR B  71      10.709   8.973 -19.721  1.00 86.87           O  
ATOM    529  CG2 THR B  71      11.792   7.821 -15.588  1.00 86.87           C  
ATOM    530  OG1 THR B  71      11.053  10.031 -16.197  1.00 86.87           O  
ATOM    531  N   LYS B  72      11.947  10.679 -19.349  1.00 90.25           N  
ATOM    532  CA  LYS B  72      11.599  11.539 -20.477  1.00 90.25           C  
ATOM    533  C   LYS B  72      12.761  12.454 -20.851  1.00 90.25           C  
ATOM    534  CB  LYS B  72      10.359  12.373 -20.152  1.00 90.25           C  
ATOM    535  O   LYS B  72      13.789  12.470 -20.170  1.00 90.25           O  
ATOM    536  CG  LYS B  72      10.475  13.182 -18.868  1.00 90.25           C  
ATOM    537  CD  LYS B  72       9.149  13.833 -18.495  1.00 90.25           C  
ATOM    538  CE  LYS B  72       8.984  13.940 -16.985  1.00 90.25           C  
ATOM    539  NZ  LYS B  72       7.701  14.609 -16.615  1.00 90.25           N  
ATOM    540  N   ASP B  73      12.584  13.103 -21.999  1.00 95.22           N  
ATOM    541  CA  ASP B  73      13.592  14.106 -22.331  1.00 95.22           C  
ATOM    542  C   ASP B  73      13.736  15.131 -21.209  1.00 95.22           C  
ATOM    543  CB  ASP B  73      13.237  14.808 -23.643  1.00 95.22           C  
ATOM    544  O   ASP B  73      12.764  15.792 -20.835  1.00 95.22           O  
ATOM    545  CG  ASP B  73      13.340  13.894 -24.851  1.00 95.22           C  
ATOM    546  OD1 ASP B  73      13.983  12.826 -24.756  1.00 95.22           O  
ATOM    547  OD2 ASP B  73      12.775  14.245 -25.910  1.00 95.22           O  
ATOM    548  N   SER B  74      14.960  15.179 -20.636  1.00 94.81           N  
ATOM    549  CA  SER B  74      15.159  15.943 -19.409  1.00 94.81           C  
ATOM    550  C   SER B  74      16.331  16.910 -19.545  1.00 94.81           C  
ATOM    551  CB  SER B  74      15.396  15.005 -18.225  1.00 94.81           C  
ATOM    552  O   SER B  74      17.146  16.782 -20.461  1.00 94.81           O  
ATOM    553  OG  SER B  74      14.307  14.113 -18.065  1.00 94.81           O  
ATOM    554  N   GLU B  75      16.271  17.935 -18.715  1.00 96.21           N  
ATOM    555  CA  GLU B  75      17.365  18.895 -18.592  1.00 96.21           C  
ATOM    556  C   GLU B  75      17.801  19.051 -17.138  1.00 96.21           C  
ATOM    557  CB  GLU B  75      16.955  20.253 -19.167  1.00 96.21           C  
ATOM    558  O   GLU B  75      16.963  19.150 -16.240  1.00 96.21           O  
ATOM    559  CG  GLU B  75      18.124  21.198 -19.406  1.00 96.21           C  
ATOM    560  CD  GLU B  75      17.712  22.514 -20.046  1.00 96.21           C  
ATOM    561  OE1 GLU B  75      18.592  23.368 -20.299  1.00 96.21           O  
ATOM    562  OE2 GLU B  75      16.499  22.692 -20.295  1.00 96.21           O  
ATOM    563  N   VAL B  76      19.178  19.028 -16.972  1.00 94.89           N  
ATOM    564  CA  VAL B  76      19.707  19.190 -15.622  1.00 94.89           C  
ATOM    565  C   VAL B  76      20.768  20.287 -15.610  1.00 94.89           C  
ATOM    566  CB  VAL B  76      20.300  17.869 -15.083  1.00 94.89           C  
ATOM    567  O   VAL B  76      21.308  20.649 -16.659  1.00 94.89           O  
ATOM    568  CG1 VAL B  76      19.229  16.781 -15.022  1.00 94.89           C  
ATOM    569  CG2 VAL B  76      21.475  17.419 -15.950  1.00 94.89           C  
ATOM    570  N   ILE B  77      20.938  20.902 -14.501  1.00 93.26           N  
ATOM    571  CA  ILE B  77      22.091  21.758 -14.243  1.00 93.26           C  
ATOM    572  C   ILE B  77      23.159  20.970 -13.489  1.00 93.26           C  
ATOM    573  CB  ILE B  77      21.692  23.019 -13.445  1.00 93.26           C  
ATOM    574  O   ILE B  77      22.909  20.465 -12.392  1.00 93.26           O  
ATOM    575  CG1 ILE B  77      20.628  23.818 -14.207  1.00 93.26           C  
ATOM    576  CG2 ILE B  77      22.921  23.884 -13.152  1.00 93.26           C  
ATOM    577  CD1 ILE B  77      20.053  24.989 -13.422  1.00 93.26           C  
ATOM    578  N   ALA B  78      24.310  20.840 -14.085  1.00 93.57           N  
ATOM    579  CA  ALA B  78      25.422  20.122 -13.467  1.00 93.57           C  
ATOM    580  C   ALA B  78      26.267  21.056 -12.606  1.00 93.57           C  
ATOM    581  CB  ALA B  78      26.287  19.459 -14.536  1.00 93.57           C  
ATOM    582  O   ALA B  78      26.649  22.143 -13.049  1.00 93.57           O  
ATOM    583  N   LEU B  79      26.490  20.712 -11.440  1.00 91.20           N  
ATOM    584  CA  LEU B  79      27.383  21.420 -10.530  1.00 91.20           C  
ATOM    585  C   LEU B  79      28.607  20.572 -10.200  1.00 91.20           C  
ATOM    586  CB  LEU B  79      26.647  21.797  -9.241  1.00 91.20           C  
ATOM    587  O   LEU B  79      28.536  19.673  -9.359  1.00 91.20           O  
ATOM    588  CG  LEU B  79      25.398  22.665  -9.403  1.00 91.20           C  
ATOM    589  CD1 LEU B  79      24.624  22.729  -8.091  1.00 91.20           C  
ATOM    590  CD2 LEU B  79      25.777  24.064  -9.876  1.00 91.20           C  
ATOM    591  N   PRO B  80      29.733  20.888 -10.819  1.00 92.19           N  
ATOM    592  CA  PRO B  80      30.940  20.084 -10.613  1.00 92.19           C  
ATOM    593  C   PRO B  80      31.400  20.073  -9.157  1.00 92.19           C  
ATOM    594  CB  PRO B  80      31.976  20.767 -11.509  1.00 92.19           C  
ATOM    595  O   PRO B  80      31.379  21.111  -8.491  1.00 92.19           O  
ATOM    596  CG  PRO B  80      31.171  21.567 -12.482  1.00 92.19           C  
ATOM    597  CD  PRO B  80      29.878  21.957 -11.825  1.00 92.19           C  
ATOM    598  N   TYR B  81      31.813  18.864  -8.657  1.00 88.54           N  
ATOM    599  CA  TYR B  81      32.246  18.683  -7.276  1.00 88.54           C  
ATOM    600  C   TYR B  81      33.447  19.567  -6.961  1.00 88.54           C  
ATOM    601  CB  TYR B  81      32.593  17.216  -7.008  1.00 88.54           C  
ATOM    602  O   TYR B  81      33.541  20.131  -5.868  1.00 88.54           O  
ATOM    603  CG  TYR B  81      31.385  16.319  -6.887  1.00 88.54           C  
ATOM    604  CD1 TYR B  81      30.117  16.851  -6.660  1.00 88.54           C  
ATOM    605  CD2 TYR B  81      31.508  14.938  -6.997  1.00 88.54           C  
ATOM    606  CE1 TYR B  81      29.002  16.029  -6.545  1.00 88.54           C  
ATOM    607  CE2 TYR B  81      30.399  14.106  -6.884  1.00 88.54           C  
ATOM    608  OH  TYR B  81      28.051  13.841  -6.547  1.00 88.54           O  
ATOM    609  CZ  TYR B  81      29.152  14.660  -6.659  1.00 88.54           C  
ATOM    610  N   ASP B  82      34.407  19.695  -7.907  1.00 87.47           N  
ATOM    611  CA  ASP B  82      35.610  20.492  -7.688  1.00 87.47           C  
ATOM    612  C   ASP B  82      35.257  21.929  -7.312  1.00 87.47           C  
ATOM    613  CB  ASP B  82      36.498  20.477  -8.934  1.00 87.47           C  
ATOM    614  O   ASP B  82      35.825  22.488  -6.372  1.00 87.47           O  
ATOM    615  CG  ASP B  82      37.190  19.143  -9.152  1.00 87.47           C  
ATOM    616  OD1 ASP B  82      37.238  18.319  -8.214  1.00 87.47           O  
ATOM    617  OD2 ASP B  82      37.695  18.915 -10.273  1.00 87.47           O  
ATOM    618  N   SER B  83      34.320  22.504  -8.044  1.00 87.80           N  
ATOM    619  CA  SER B  83      33.875  23.867  -7.772  1.00 87.80           C  
ATOM    620  C   SER B  83      33.151  23.956  -6.433  1.00 87.80           C  
ATOM    621  CB  SER B  83      32.958  24.364  -8.890  1.00 87.80           C  
ATOM    622  O   SER B  83      33.363  24.900  -5.669  1.00 87.80           O  
ATOM    623  OG  SER B  83      33.690  24.573 -10.086  1.00 87.80           O  
ATOM    624  N   LEU B  84      32.350  22.992  -6.195  1.00 88.21           N  
ATOM    625  CA  LEU B  84      31.575  22.976  -4.959  1.00 88.21           C  
ATOM    626  C   LEU B  84      32.485  22.800  -3.749  1.00 88.21           C  
ATOM    627  CB  LEU B  84      30.532  21.856  -4.995  1.00 88.21           C  
ATOM    628  O   LEU B  84      32.300  23.463  -2.725  1.00 88.21           O  
ATOM    629  CG  LEU B  84      29.414  22.003  -6.029  1.00 88.21           C  
ATOM    630  CD1 LEU B  84      28.443  20.831  -5.930  1.00 88.21           C  
ATOM    631  CD2 LEU B  84      28.682  23.328  -5.840  1.00 88.21           C  
ATOM    632  N   ASN B  85      33.430  21.911  -3.912  1.00 87.09           N  
ATOM    633  CA  ASN B  85      34.366  21.666  -2.819  1.00 87.09           C  
ATOM    634  C   ASN B  85      35.139  22.929  -2.451  1.00 87.09           C  
ATOM    635  CB  ASN B  85      35.334  20.539  -3.184  1.00 87.09           C  
ATOM    636  O   ASN B  85      35.397  23.183  -1.273  1.00 87.09           O  
ATOM    637  CG  ASN B  85      34.698  19.167  -3.080  1.00 87.09           C  
ATOM    638  ND2 ASN B  85      35.130  18.246  -3.934  1.00 87.09           N  
ATOM    639  OD1 ASN B  85      33.824  18.936  -2.240  1.00 87.09           O  
ATOM    640  N   LYS B  86      35.569  23.700  -3.391  1.00 88.31           N  
ATOM    641  CA  LYS B  86      36.266  24.959  -3.141  1.00 88.31           C  
ATOM    642  C   LYS B  86      35.387  25.927  -2.355  1.00 88.31           C  
ATOM    643  CB  LYS B  86      36.705  25.600  -4.458  1.00 88.31           C  
ATOM    644  O   LYS B  86      35.863  26.603  -1.440  1.00 88.31           O  
ATOM    645  CG  LYS B  86      37.905  24.926  -5.106  1.00 88.31           C  
ATOM    646  CD  LYS B  86      38.321  25.635  -6.388  1.00 88.31           C  
ATOM    647  CE  LYS B  86      39.448  24.896  -7.097  1.00 88.31           C  
ATOM    648  NZ  LYS B  86      39.817  25.554  -8.386  1.00 88.31           N  
ATOM    649  N   GLN B  87      34.167  25.879  -2.674  1.00 88.19           N  
ATOM    650  CA  GLN B  87      33.218  26.774  -2.020  1.00 88.19           C  
ATOM    651  C   GLN B  87      32.872  26.280  -0.618  1.00 88.19           C  
ATOM    652  CB  GLN B  87      31.945  26.913  -2.857  1.00 88.19           C  
ATOM    653  O   GLN B  87      32.575  27.079   0.272  1.00 88.19           O  
ATOM    654  CG  GLN B  87      32.148  27.667  -4.164  1.00 88.19           C  
ATOM    655  CD  GLN B  87      30.860  27.843  -4.946  1.00 88.19           C  
ATOM    656  NE2 GLN B  87      30.849  28.806  -5.861  1.00 88.19           N  
ATOM    657  OE1 GLN B  87      29.883  27.119  -4.730  1.00 88.19           O  
ATOM    658  N   MET B  88      32.899  24.975  -0.486  1.00 86.68           N  
ATOM    659  CA  MET B  88      32.592  24.359   0.801  1.00 86.68           C  
ATOM    660  C   MET B  88      33.535  24.868   1.887  1.00 86.68           C  
ATOM    661  CB  MET B  88      32.680  22.835   0.704  1.00 86.68           C  
ATOM    662  O   MET B  88      33.122  25.065   3.031  1.00 86.68           O  
ATOM    663  CG  MET B  88      31.570  22.108   1.445  1.00 86.68           C  
ATOM    664  SD  MET B  88      29.899  22.626   0.891  1.00 86.68           S  
ATOM    665  CE  MET B  88      29.733  21.619  -0.609  1.00 86.68           C  
ATOM    666  N   ASP B  89      34.792  25.116   1.553  1.00 85.72           N  
ATOM    667  CA  ASP B  89      35.811  25.557   2.500  1.00 85.72           C  
ATOM    668  C   ASP B  89      35.551  26.990   2.959  1.00 85.72           C  
ATOM    669  CB  ASP B  89      37.205  25.450   1.877  1.00 85.72           C  
ATOM    670  O   ASP B  89      36.054  27.414   4.002  1.00 85.72           O  
ATOM    671  CG  ASP B  89      37.641  24.014   1.643  1.00 85.72           C  
ATOM    672  OD1 ASP B  89      37.109  23.099   2.309  1.00 85.72           O  
ATOM    673  OD2 ASP B  89      38.526  23.796   0.789  1.00 85.72           O  
ATOM    674  N   GLN B  90      34.725  27.680   2.243  1.00 87.95           N  
ATOM    675  CA  GLN B  90      34.470  29.086   2.538  1.00 87.95           C  
ATOM    676  C   GLN B  90      33.187  29.254   3.348  1.00 87.95           C  
ATOM    677  CB  GLN B  90      34.385  29.899   1.246  1.00 87.95           C  
ATOM    678  O   GLN B  90      32.880  30.354   3.812  1.00 87.95           O  
ATOM    679  CG  GLN B  90      35.676  29.909   0.439  1.00 87.95           C  
ATOM    680  CD  GLN B  90      35.571  30.739  -0.827  1.00 87.95           C  
ATOM    681  NE2 GLN B  90      36.715  31.061  -1.421  1.00 87.95           N  
ATOM    682  OE1 GLN B  90      34.471  31.087  -1.268  1.00 87.95           O  
ATOM    683  N   LEU B  91      32.508  28.200   3.467  1.00 89.23           N  
ATOM    684  CA  LEU B  91      31.251  28.264   4.205  1.00 89.23           C  
ATOM    685  C   LEU B  91      31.506  28.330   5.707  1.00 89.23           C  
ATOM    686  CB  LEU B  91      30.374  27.053   3.877  1.00 89.23           C  
ATOM    687  O   LEU B  91      32.509  27.804   6.195  1.00 89.23           O  
ATOM    688  CG  LEU B  91      29.882  26.943   2.433  1.00 89.23           C  
ATOM    689  CD1 LEU B  91      29.166  25.615   2.216  1.00 89.23           C  
ATOM    690  CD2 LEU B  91      28.966  28.113   2.090  1.00 89.23           C  
ATOM    691  N   PRO B  92      30.594  28.962   6.402  1.00 86.01           N  
ATOM    692  CA  PRO B  92      30.716  28.944   7.862  1.00 86.01           C  
ATOM    693  C   PRO B  92      30.746  27.528   8.434  1.00 86.01           C  
ATOM    694  CB  PRO B  92      29.468  29.695   8.330  1.00 86.01           C  
ATOM    695  O   PRO B  92      30.080  26.632   7.909  1.00 86.01           O  
ATOM    696  CG  PRO B  92      29.052  30.517   7.152  1.00 86.01           C  
ATOM    697  CD  PRO B  92      29.446  29.788   5.900  1.00 86.01           C  
ATOM    698  N   VAL B  93      31.452  27.316   9.465  1.00 80.72           N  
ATOM    699  CA  VAL B  93      31.710  26.020  10.084  1.00 80.72           C  
ATOM    700  C   VAL B  93      30.388  25.339  10.429  1.00 80.72           C  
ATOM    701  CB  VAL B  93      32.585  26.160  11.350  1.00 80.72           C  
ATOM    702  O   VAL B  93      30.236  24.131  10.235  1.00 80.72           O  
ATOM    703  CG1 VAL B  93      32.703  24.821  12.075  1.00 80.72           C  
ATOM    704  CG2 VAL B  93      33.967  26.699  10.986  1.00 80.72           C  
ATOM    705  N   TRP B  94      29.476  26.006  10.916  1.00 80.08           N  
ATOM    706  CA  TRP B  94      28.206  25.420  11.331  1.00 80.08           C  
ATOM    707  C   TRP B  94      27.446  24.863  10.132  1.00 80.08           C  
ATOM    708  CB  TRP B  94      27.347  26.456  12.060  1.00 80.08           C  
ATOM    709  O   TRP B  94      26.726  23.869  10.252  1.00 80.08           O  
ATOM    710  CG  TRP B  94      26.787  27.521  11.165  1.00 80.08           C  
ATOM    711  CD1 TRP B  94      27.340  28.741  10.891  1.00 80.08           C  
ATOM    712  CD2 TRP B  94      25.561  27.461  10.430  1.00 80.08           C  
ATOM    713  CE2 TRP B  94      25.433  28.682   9.730  1.00 80.08           C  
ATOM    714  CE3 TRP B  94      24.557  26.493  10.294  1.00 80.08           C  
ATOM    715  NE1 TRP B  94      26.531  29.444  10.028  1.00 80.08           N  
ATOM    716  CH2 TRP B  94      23.372  27.995   8.791  1.00 80.08           C  
ATOM    717  CZ2 TRP B  94      24.340  28.959   8.906  1.00 80.08           C  
ATOM    718  CZ3 TRP B  94      23.470  26.771   9.474  1.00 80.08           C  
ATOM    719  N   VAL B  95      27.563  25.570   8.995  1.00 86.77           N  
ATOM    720  CA  VAL B  95      26.896  25.112   7.781  1.00 86.77           C  
ATOM    721  C   VAL B  95      27.493  23.779   7.335  1.00 86.77           C  
ATOM    722  CB  VAL B  95      27.008  26.152   6.644  1.00 86.77           C  
ATOM    723  O   VAL B  95      26.761  22.844   7.000  1.00 86.77           O  
ATOM    724  CG1 VAL B  95      26.385  25.615   5.357  1.00 86.77           C  
ATOM    725  CG2 VAL B  95      26.343  27.465   7.056  1.00 86.77           C  
ATOM    726  N   ARG B  96      28.787  23.737   7.388  1.00 83.84           N  
ATOM    727  CA  ARG B  96      29.469  22.496   7.036  1.00 83.84           C  
ATOM    728  C   ARG B  96      29.098  21.374   8.000  1.00 83.84           C  
ATOM    729  CB  ARG B  96      30.985  22.699   7.026  1.00 83.84           C  
ATOM    730  O   ARG B  96      28.906  20.230   7.585  1.00 83.84           O  
ATOM    731  CG  ARG B  96      31.477  23.620   5.921  1.00 83.84           C  
ATOM    732  CD  ARG B  96      32.983  23.512   5.725  1.00 83.84           C  
ATOM    733  NE  ARG B  96      33.712  23.921   6.922  1.00 83.84           N  
ATOM    734  NH1 ARG B  96      33.785  26.162   6.364  1.00 83.84           N  
ATOM    735  NH2 ARG B  96      34.738  25.430   8.316  1.00 83.84           N  
ATOM    736  CZ  ARG B  96      34.077  25.170   7.198  1.00 83.84           C  
ATOM    737  N   ALA B  97      28.980  21.690   9.172  1.00 80.46           N  
ATOM    738  CA  ALA B  97      28.641  20.714  10.205  1.00 80.46           C  
ATOM    739  C   ALA B  97      27.227  20.175  10.008  1.00 80.46           C  
ATOM    740  CB  ALA B  97      28.782  21.338  11.592  1.00 80.46           C  
ATOM    741  O   ALA B  97      26.990  18.972  10.144  1.00 80.46           O  
ATOM    742  N   ILE B  98      26.300  21.005   9.649  1.00 84.42           N  
ATOM    743  CA  ILE B  98      24.911  20.612   9.438  1.00 84.42           C  
ATOM    744  C   ILE B  98      24.816  19.683   8.230  1.00 84.42           C  
ATOM    745  CB  ILE B  98      23.999  21.844   9.240  1.00 84.42           C  
ATOM    746  O   ILE B  98      24.146  18.649   8.285  1.00 84.42           O  
ATOM    747  CG1 ILE B  98      23.806  22.584  10.568  1.00 84.42           C  
ATOM    748  CG2 ILE B  98      22.651  21.427   8.644  1.00 84.42           C  
ATOM    749  CD1 ILE B  98      22.994  23.866  10.450  1.00 84.42           C  
ATOM    750  N   MET B  99      25.425  20.108   7.181  1.00 84.31           N  
ATOM    751  CA  MET B  99      25.403  19.295   5.968  1.00 84.31           C  
ATOM    752  C   MET B  99      25.975  17.907   6.234  1.00 84.31           C  
ATOM    753  CB  MET B  99      26.189  19.978   4.848  1.00 84.31           C  
ATOM    754  O   MET B  99      25.413  16.904   5.789  1.00 84.31           O  
ATOM    755  CG  MET B  99      25.461  21.154   4.217  1.00 84.31           C  
ATOM    756  SD  MET B  99      26.230  21.695   2.642  1.00 84.31           S  
ATOM    757  CE  MET B  99      27.731  22.493   3.276  1.00 84.31           C  
ATOM    758  N   LYS B 100      27.071  17.936   6.992  1.00 79.19           N  
ATOM    759  CA  LYS B 100      27.694  16.664   7.348  1.00 79.19           C  
ATOM    760  C   LYS B 100      26.759  15.813   8.202  1.00 79.19           C  
ATOM    761  CB  LYS B 100      29.011  16.899   8.088  1.00 79.19           C  
ATOM    762  O   LYS B 100      26.598  14.617   7.953  1.00 79.19           O  
ATOM    763  CG  LYS B 100      29.804  15.629   8.361  1.00 79.19           C  
ATOM    764  CD  LYS B 100      31.116  15.931   9.073  1.00 79.19           C  
ATOM    765  CE  LYS B 100      31.872  14.655   9.419  1.00 79.19           C  
ATOM    766  NZ  LYS B 100      33.085  14.936  10.244  1.00 79.19           N  
ATOM    767  N   THR B 101      26.143  16.364   9.137  1.00 81.76           N  
ATOM    768  CA  THR B 101      25.242  15.669  10.050  1.00 81.76           C  
ATOM    769  C   THR B 101      24.035  15.113   9.300  1.00 81.76           C  
ATOM    770  CB  THR B 101      24.764  16.600  11.179  1.00 81.76           C  
ATOM    771  O   THR B 101      23.661  13.954   9.487  1.00 81.76           O  
ATOM    772  CG2 THR B 101      23.775  15.889  12.096  1.00 81.76           C  
ATOM    773  OG1 THR B 101      25.895  17.023  11.952  1.00 81.76           O  
ATOM    774  N   LEU B 102      23.446  15.949   8.482  1.00 84.26           N  
ATOM    775  CA  LEU B 102      22.278  15.514   7.724  1.00 84.26           C  
ATOM    776  C   LEU B 102      22.628  14.343   6.812  1.00 84.26           C  
ATOM    777  CB  LEU B 102      21.716  16.672   6.895  1.00 84.26           C  
ATOM    778  O   LEU B 102      21.869  13.376   6.718  1.00 84.26           O  
ATOM    779  CG  LEU B 102      20.973  17.762   7.669  1.00 84.26           C  
ATOM    780  CD1 LEU B 102      20.555  18.888   6.729  1.00 84.26           C  
ATOM    781  CD2 LEU B 102      19.759  17.178   8.384  1.00 84.26           C  
ATOM    782  N   ASN B 103      23.785  14.463   6.207  1.00 82.35           N  
ATOM    783  CA  ASN B 103      24.233  13.387   5.329  1.00 82.35           C  
ATOM    784  C   ASN B 103      24.457  12.090   6.102  1.00 82.35           C  
ATOM    785  CB  ASN B 103      25.509  13.793   4.590  1.00 82.35           C  
ATOM    786  O   ASN B 103      24.062  11.015   5.647  1.00 82.35           O  
ATOM    787  CG  ASN B 103      25.896  12.806   3.506  1.00 82.35           C  
ATOM    788  ND2 ASN B 103      27.159  12.837   3.099  1.00 82.35           N  
ATOM    789  OD1 ASN B 103      25.065  12.023   3.038  1.00 82.35           O  
ATOM    790  N   GLU B 104      25.076  12.153   7.200  1.00 78.37           N  
ATOM    791  CA  GLU B 104      25.341  10.983   8.033  1.00 78.37           C  
ATOM    792  C   GLU B 104      24.043  10.355   8.532  1.00 78.37           C  
ATOM    793  CB  GLU B 104      26.234  11.359   9.219  1.00 78.37           C  
ATOM    794  O   GLU B 104      23.886   9.133   8.499  1.00 78.37           O  
ATOM    795  CG  GLU B 104      27.693  11.578   8.846  1.00 78.37           C  
ATOM    796  CD  GLU B 104      28.533  12.108   9.996  1.00 78.37           C  
ATOM    797  OE1 GLU B 104      29.771  12.219   9.843  1.00 78.37           O  
ATOM    798  OE2 GLU B 104      27.950  12.415  11.060  1.00 78.37           O  
ATOM    799  N   LYS B 105      23.108  11.179   8.960  1.00 80.11           N  
ATOM    800  CA  LYS B 105      21.817  10.687   9.434  1.00 80.11           C  
ATOM    801  C   LYS B 105      21.035  10.020   8.306  1.00 80.11           C  
ATOM    802  CB  LYS B 105      20.997  11.827  10.039  1.00 80.11           C  
ATOM    803  O   LYS B 105      20.369   9.005   8.521  1.00 80.11           O  
ATOM    804  CG  LYS B 105      21.486  12.285  11.405  1.00 80.11           C  
ATOM    805  CD  LYS B 105      20.556  13.328  12.010  1.00 80.11           C  
ATOM    806  CE  LYS B 105      20.972  13.693  13.429  1.00 80.11           C  
ATOM    807  NZ  LYS B 105      20.050  14.701  14.035  1.00 80.11           N  
ATOM    808  N   LEU B 106      21.129  10.610   7.206  1.00 82.16           N  
ATOM    809  CA  LEU B 106      20.439  10.040   6.054  1.00 82.16           C  
ATOM    810  C   LEU B 106      21.025   8.681   5.687  1.00 82.16           C  
ATOM    811  CB  LEU B 106      20.527  10.988   4.854  1.00 82.16           C  
ATOM    812  O   LEU B 106      20.284   7.733   5.418  1.00 82.16           O  
ATOM    813  CG  LEU B 106      19.757  10.569   3.602  1.00 82.16           C  
ATOM    814  CD1 LEU B 106      18.266  10.462   3.907  1.00 82.16           C  
ATOM    815  CD2 LEU B 106      20.006  11.555   2.465  1.00 82.16           C  
ATOM    816  N   ARG B 107      22.288   8.545   5.707  1.00 75.34           N  
ATOM    817  CA  ARG B 107      22.932   7.268   5.416  1.00 75.34           C  
ATOM    818  C   ARG B 107      22.505   6.199   6.417  1.00 75.34           C  
ATOM    819  CB  ARG B 107      24.454   7.418   5.427  1.00 75.34           C  
ATOM    820  O   ARG B 107      22.229   5.059   6.037  1.00 75.34           O  
ATOM    821  CG  ARG B 107      25.034   7.912   4.111  1.00 75.34           C  
ATOM    822  CD  ARG B 107      26.554   7.829   4.098  1.00 75.34           C  
ATOM    823  NE  ARG B 107      27.090   7.981   2.749  1.00 75.34           N  
ATOM    824  NH1 ARG B 107      29.261   8.377   3.433  1.00 75.34           N  
ATOM    825  NH2 ARG B 107      28.744   8.356   1.200  1.00 75.34           N  
ATOM    826  CZ  ARG B 107      28.364   8.238   2.463  1.00 75.34           C  
ATOM    827  N   ASP B 108      22.512   6.577   7.640  1.00 74.83           N  
ATOM    828  CA  ASP B 108      22.107   5.655   8.696  1.00 74.83           C  
ATOM    829  C   ASP B 108      20.657   5.213   8.513  1.00 74.83           C  
ATOM    830  CB  ASP B 108      22.291   6.300  10.071  1.00 74.83           C  
ATOM    831  O   ASP B 108      20.337   4.033   8.672  1.00 74.83           O  
ATOM    832  CG  ASP B 108      23.749   6.427  10.476  1.00 74.83           C  
ATOM    833  OD1 ASP B 108      24.621   5.827   9.812  1.00 74.83           O  
ATOM    834  OD2 ASP B 108      24.028   7.131  11.471  1.00 74.83           O  
ATOM    835  N   ALA B 109      19.868   6.152   8.163  1.00 76.07           N  
ATOM    836  CA  ALA B 109      18.455   5.854   7.948  1.00 76.07           C  
ATOM    837  C   ALA B 109      18.268   4.907   6.766  1.00 76.07           C  
ATOM    838  CB  ALA B 109      17.667   7.142   7.724  1.00 76.07           C  
ATOM    839  O   ALA B 109      17.488   3.954   6.844  1.00 76.07           O  
ATOM    840  N   ASN B 110      18.962   5.202   5.650  1.00 73.56           N  
ATOM    841  CA  ASN B 110      18.874   4.357   4.464  1.00 73.56           C  
ATOM    842  C   ASN B 110      19.337   2.932   4.754  1.00 73.56           C  
ATOM    843  CB  ASN B 110      19.689   4.957   3.316  1.00 73.56           C  
ATOM    844  O   ASN B 110      18.771   1.972   4.228  1.00 73.56           O  
ATOM    845  CG  ASN B 110      18.988   6.125   2.650  1.00 73.56           C  
ATOM    846  ND2 ASN B 110      19.747   6.932   1.918  1.00 73.56           N  
ATOM    847  OD1 ASN B 110      17.775   6.300   2.792  1.00 73.56           O  
ATOM    848  N   GLN B 111      20.375   2.784   5.578  1.00 69.21           N  
ATOM    849  CA  GLN B 111      20.849   1.467   5.990  1.00 69.21           C  
ATOM    850  C   GLN B 111      19.789   0.733   6.806  1.00 69.21           C  
ATOM    851  CB  GLN B 111      22.142   1.589   6.797  1.00 69.21           C  
ATOM    852  O   GLN B 111      19.561  -0.462   6.605  1.00 69.21           O  
ATOM    853  CG  GLN B 111      22.912   0.282   6.926  1.00 69.21           C  
ATOM    854  CD  GLN B 111      24.241   0.451   7.637  1.00 69.21           C  
ATOM    855  NE2 GLN B 111      24.903  -0.663   7.931  1.00 69.21           N  
ATOM    856  OE1 GLN B 111      24.671   1.574   7.919  1.00 69.21           O  
ATOM    857  N   LYS B 112      19.192   1.416   7.754  1.00 67.81           N  
ATOM    858  CA  LYS B 112      18.136   0.841   8.582  1.00 67.81           C  
ATOM    859  C   LYS B 112      16.957   0.382   7.729  1.00 67.81           C  
ATOM    860  CB  LYS B 112      17.664   1.851   9.628  1.00 67.81           C  
ATOM    861  O   LYS B 112      16.402  -0.695   7.955  1.00 67.81           O  
ATOM    862  CG  LYS B 112      16.785   1.252  10.716  1.00 67.81           C  
ATOM    863  CD  LYS B 112      16.608   2.213  11.885  1.00 67.81           C  
ATOM    864  CE  LYS B 112      15.733   1.611  12.977  1.00 67.81           C  
ATOM    865  NZ  LYS B 112      15.614   2.521  14.155  1.00 67.81           N  
ATOM    866  N   ILE B 113      16.550   1.177   6.804  1.00 66.73           N  
ATOM    867  CA  ILE B 113      15.455   0.854   5.897  1.00 66.73           C  
ATOM    868  C   ILE B 113      15.776  -0.430   5.136  1.00 66.73           C  
ATOM    869  CB  ILE B 113      15.180   2.009   4.907  1.00 66.73           C  
ATOM    870  O   ILE B 113      14.932  -1.322   5.025  1.00 66.73           O  
ATOM    871  CG1 ILE B 113      14.584   3.213   5.645  1.00 66.73           C  
ATOM    872  CG2 ILE B 113      14.256   1.545   3.778  1.00 66.73           C  
ATOM    873  CD1 ILE B 113      14.476   4.470   4.792  1.00 66.73           C  
ATOM    874  N   ARG B 114      17.051  -0.527   4.710  1.00 63.39           N  
ATOM    875  CA  ARG B 114      17.484  -1.714   3.981  1.00 63.39           C  
ATOM    876  C   ARG B 114      17.368  -2.962   4.850  1.00 63.39           C  
ATOM    877  CB  ARG B 114      18.924  -1.549   3.491  1.00 63.39           C  
ATOM    878  O   ARG B 114      16.923  -4.012   4.381  1.00 63.39           O  
ATOM    879  CG  ARG B 114      19.036  -0.927   2.108  1.00 63.39           C  
ATOM    880  CD  ARG B 114      20.467  -0.959   1.589  1.00 63.39           C  
ATOM    881  NE  ARG B 114      20.666  -0.012   0.497  1.00 63.39           N  
ATOM    882  NH1 ARG B 114      22.855  -0.626   0.087  1.00 63.39           N  
ATOM    883  NH2 ARG B 114      21.867   1.020  -1.167  1.00 63.39           N  
ATOM    884  CZ  ARG B 114      21.795   0.125  -0.192  1.00 63.39           C  
ATOM    885  N   LEU B 115      17.752  -2.848   6.090  1.00 58.83           N  
ATOM    886  CA  LEU B 115      17.702  -3.971   7.020  1.00 58.83           C  
ATOM    887  C   LEU B 115      16.259  -4.372   7.310  1.00 58.83           C  
ATOM    888  CB  LEU B 115      18.418  -3.617   8.326  1.00 58.83           C  
ATOM    889  O   LEU B 115      15.942  -5.562   7.372  1.00 58.83           O  
ATOM    890  CG  LEU B 115      19.199  -4.747   8.999  1.00 58.83           C  
ATOM    891  CD1 LEU B 115      20.665  -4.700   8.580  1.00 58.83           C  
ATOM    892  CD2 LEU B 115      19.068  -4.659  10.515  1.00 58.83           C  
ATOM    893  N   LEU B 116      15.460  -3.367   7.504  1.00 60.01           N  
ATOM    894  CA  LEU B 116      14.062  -3.620   7.835  1.00 60.01           C  
ATOM    895  C   LEU B 116      13.327  -4.239   6.651  1.00 60.01           C  
ATOM    896  CB  LEU B 116      13.368  -2.323   8.260  1.00 60.01           C  
ATOM    897  O   LEU B 116      12.391  -5.020   6.835  1.00 60.01           O  
ATOM    898  CG  LEU B 116      13.785  -1.743   9.612  1.00 60.01           C  
ATOM    899  CD1 LEU B 116      13.183  -0.355   9.802  1.00 60.01           C  
ATOM    900  CD2 LEU B 116      13.366  -2.673  10.746  1.00 60.01           C  
ATOM    901  N   GLU B 117      13.679  -3.857   5.496  1.00 55.03           N  
ATOM    902  CA  GLU B 117      13.072  -4.400   4.284  1.00 55.03           C  
ATOM    903  C   GLU B 117      13.564  -5.818   4.007  1.00 55.03           C  
ATOM    904  CB  GLU B 117      13.367  -3.497   3.084  1.00 55.03           C  
ATOM    905  O   GLU B 117      12.893  -6.591   3.321  1.00 55.03           O  
ATOM    906  CG  GLU B 117      12.602  -2.182   3.101  1.00 55.03           C  
ATOM    907  CD  GLU B 117      12.812  -1.349   1.847  1.00 55.03           C  
ATOM    908  OE1 GLU B 117      11.886  -0.605   1.450  1.00 55.03           O  
ATOM    909  OE2 GLU B 117      13.911  -1.442   1.255  1.00 55.03           O  
ATOM    910  N   ASN B 118      14.725  -6.124   4.480  1.00 53.12           N  
ATOM    911  CA  ASN B 118      15.337  -7.428   4.250  1.00 53.12           C  
ATOM    912  C   ASN B 118      15.131  -8.362   5.439  1.00 53.12           C  
ATOM    913  CB  ASN B 118      16.829  -7.275   3.947  1.00 53.12           C  
ATOM    914  O   ASN B 118      15.641  -8.105   6.531  1.00 53.12           O  
ATOM    915  CG  ASN B 118      17.131  -7.324   2.462  1.00 53.12           C  
ATOM    916  ND2 ASN B 118      18.339  -6.917   2.090  1.00 53.12           N  
ATOM    917  OD1 ASN B 118      16.286  -7.724   1.657  1.00 53.12           O  
ATOM    918  N   THR B 119      13.853  -8.949   5.734  1.00 50.00           N  
ATOM    919  CA  THR B 119      13.532  -9.897   6.796  1.00 50.00           C  
ATOM    920  C   THR B 119      14.688 -10.866   7.024  1.00 50.00           C  
ATOM    921  CB  THR B 119      12.251 -10.688   6.469  1.00 50.00           C  
ATOM    922  O   THR B 119      15.620 -10.929   6.219  1.00 50.00           O  
ATOM    923  CG2 THR B 119      11.272 -10.657   7.639  1.00 50.00           C  
ATOM    924  OG1 THR B 119      11.621 -10.112   5.318  1.00 50.00           O  
ATOM    925  N   ASN B 120      14.527 -11.783   8.181  1.00 44.24           N  
ATOM    926  CA  ASN B 120      15.392 -12.848   8.677  1.00 44.24           C  
ATOM    927  C   ASN B 120      16.008 -13.648   7.532  1.00 44.24           C  
ATOM    928  CB  ASN B 120      14.617 -13.776   9.615  1.00 44.24           C  
ATOM    929  O   ASN B 120      15.291 -14.280   6.754  1.00 44.24           O  
ATOM    930  CG  ASN B 120      15.494 -14.378  10.696  1.00 44.24           C  
ATOM    931  ND2 ASN B 120      14.867 -14.946  11.719  1.00 44.24           N  
ATOM    932  OD1 ASN B 120      16.724 -14.331  10.612  1.00 44.24           O  
ATOM    933  N   PRO B 121      17.325 -13.406   7.259  1.00 44.39           N  
ATOM    934  CA  PRO B 121      18.075 -14.153   6.246  1.00 44.39           C  
ATOM    935  C   PRO B 121      17.738 -15.642   6.241  1.00 44.39           C  
ATOM    936  CB  PRO B 121      19.534 -13.924   6.648  1.00 44.39           C  
ATOM    937  O   PRO B 121      17.745 -16.277   5.183  1.00 44.39           O  
ATOM    938  CG  PRO B 121      19.462 -13.115   7.903  1.00 44.39           C  
ATOM    939  CD  PRO B 121      18.019 -12.830   8.205  1.00 44.39           C  
ATOM    940  N   ASP B 122      17.338 -16.228   7.390  1.00 48.71           N  
ATOM    941  CA  ASP B 122      17.067 -17.661   7.448  1.00 48.71           C  
ATOM    942  C   ASP B 122      15.630 -17.965   7.029  1.00 48.71           C  
ATOM    943  CB  ASP B 122      17.330 -18.201   8.855  1.00 48.71           C  
ATOM    944  O   ASP B 122      15.291 -19.116   6.744  1.00 48.71           O  
ATOM    945  CG  ASP B 122      18.808 -18.345   9.168  1.00 48.71           C  
ATOM    946  OD1 ASP B 122      19.618 -18.508   8.230  1.00 48.71           O  
ATOM    947  OD2 ASP B 122      19.167 -18.297  10.365  1.00 48.71           O  
ATOM    948  N   GLU B 123      14.797 -16.939   6.939  1.00 59.14           N  
ATOM    949  CA  GLU B 123      13.408 -17.138   6.537  1.00 59.14           C  
ATOM    950  C   GLU B 123      13.232 -16.924   5.036  1.00 59.14           C  
ATOM    951  CB  GLU B 123      12.483 -16.197   7.313  1.00 59.14           C  
ATOM    952  O   GLU B 123      13.940 -16.116   4.431  1.00 59.14           O  
ATOM    953  CG  GLU B 123      11.577 -16.908   8.308  1.00 59.14           C  
ATOM    954  CD  GLU B 123      10.684 -15.959   9.091  1.00 59.14           C  
ATOM    955  OE1 GLU B 123       9.972 -16.418  10.013  1.00 59.14           O  
ATOM    956  OE2 GLU B 123      10.695 -14.748   8.778  1.00 59.14           O  
ATOM    957  N   GLU B 124      12.491 -17.880   4.475  1.00 74.01           N  
ATOM    958  CA  GLU B 124      12.160 -17.742   3.060  1.00 74.01           C  
ATOM    959  C   GLU B 124      11.607 -16.353   2.755  1.00 74.01           C  
ATOM    960  CB  GLU B 124      11.151 -18.814   2.637  1.00 74.01           C  
ATOM    961  O   GLU B 124      10.680 -15.888   3.421  1.00 74.01           O  
ATOM    962  CG  GLU B 124      11.207 -19.161   1.157  1.00 74.01           C  
ATOM    963  CD  GLU B 124      10.249 -20.275   0.765  1.00 74.01           C  
ATOM    964  OE1 GLU B 124      10.227 -20.665  -0.424  1.00 74.01           O  
ATOM    965  OE2 GLU B 124       9.515 -20.760   1.654  1.00 74.01           O  
ATOM    966  N   ARG B 125      12.410 -15.635   2.029  1.00 79.81           N  
ATOM    967  CA  ARG B 125      12.038 -14.284   1.623  1.00 79.81           C  
ATOM    968  C   ARG B 125      10.615 -14.249   1.077  1.00 79.81           C  
ATOM    969  CB  ARG B 125      13.015 -13.749   0.574  1.00 79.81           C  
ATOM    970  O   ARG B 125       9.866 -13.306   1.343  1.00 79.81           O  
ATOM    971  CG  ARG B 125      12.835 -12.272   0.262  1.00 79.81           C  
ATOM    972  CD  ARG B 125      13.904 -11.764  -0.696  1.00 79.81           C  
ATOM    973  NE  ARG B 125      13.672 -10.373  -1.074  1.00 79.81           N  
ATOM    974  NH1 ARG B 125      14.930 -10.473  -3.009  1.00 79.81           N  
ATOM    975  NH2 ARG B 125      13.890  -8.519  -2.413  1.00 79.81           N  
ATOM    976  CZ  ARG B 125      14.164  -9.792  -2.164  1.00 79.81           C  
ATOM    977  N   PHE B 126      10.191 -15.371   0.407  1.00 90.01           N  
ATOM    978  CA  PHE B 126       8.868 -15.411  -0.203  1.00 90.01           C  
ATOM    979  C   PHE B 126       8.147 -16.707   0.152  1.00 90.01           C  
ATOM    980  CB  PHE B 126       8.970 -15.268  -1.724  1.00 90.01           C  
ATOM    981  O   PHE B 126       7.868 -17.528  -0.724  1.00 90.01           O  
ATOM    982  CG  PHE B 126       9.408 -13.901  -2.177  1.00 90.01           C  
ATOM    983  CD1 PHE B 126       8.485 -12.872  -2.320  1.00 90.01           C  
ATOM    984  CD2 PHE B 126      10.744 -13.645  -2.460  1.00 90.01           C  
ATOM    985  CE1 PHE B 126       8.888 -11.606  -2.739  1.00 90.01           C  
ATOM    986  CE2 PHE B 126      11.153 -12.382  -2.879  1.00 90.01           C  
ATOM    987  CZ  PHE B 126      10.223 -11.365  -3.019  1.00 90.01           C  
ATOM    988  N   PRO B 127       7.814 -16.845   1.416  1.00 86.90           N  
ATOM    989  CA  PRO B 127       6.926 -17.979   1.684  1.00 86.90           C  
ATOM    990  C   PRO B 127       5.600 -17.881   0.933  1.00 86.90           C  
ATOM    991  CB  PRO B 127       6.703 -17.902   3.197  1.00 86.90           C  
ATOM    992  O   PRO B 127       5.222 -16.798   0.480  1.00 86.90           O  
ATOM    993  CG  PRO B 127       6.901 -16.461   3.539  1.00 86.90           C  
ATOM    994  CD  PRO B 127       7.898 -15.875   2.581  1.00 86.90           C  
ATOM    995  N   PRO B 128       4.854 -19.030   0.775  1.00 88.88           N  
ATOM    996  CA  PRO B 128       3.643 -19.069  -0.049  1.00 88.88           C  
ATOM    997  C   PRO B 128       2.646 -17.970   0.314  1.00 88.88           C  
ATOM    998  CB  PRO B 128       3.060 -20.454   0.247  1.00 88.88           C  
ATOM    999  O   PRO B 128       2.091 -17.318  -0.574  1.00 88.88           O  
ATOM   1000  CG  PRO B 128       4.248 -21.315   0.535  1.00 88.88           C  
ATOM   1001  CD  PRO B 128       5.261 -20.495   1.281  1.00 88.88           C  
ATOM   1002  N   HIS B 129       2.439 -17.738   1.637  1.00 87.94           N  
ATOM   1003  CA  HIS B 129       1.444 -16.752   2.043  1.00 87.94           C  
ATOM   1004  C   HIS B 129       1.882 -15.340   1.668  1.00 87.94           C  
ATOM   1005  CB  HIS B 129       1.186 -16.840   3.548  1.00 87.94           C  
ATOM   1006  O   HIS B 129       1.044 -14.468   1.429  1.00 87.94           O  
ATOM   1007  CG  HIS B 129       2.397 -16.566   4.381  1.00 87.94           C  
ATOM   1008  CD2 HIS B 129       2.781 -15.456   5.053  1.00 87.94           C  
ATOM   1009  ND1 HIS B 129       3.383 -17.506   4.592  1.00 87.94           N  
ATOM   1010  CE1 HIS B 129       4.323 -16.983   5.362  1.00 87.94           C  
ATOM   1011  NE2 HIS B 129       3.982 -15.740   5.655  1.00 87.94           N  
ATOM   1012  N   ILE B 130       3.213 -15.093   1.623  1.00 92.26           N  
ATOM   1013  CA  ILE B 130       3.745 -13.790   1.242  1.00 92.26           C  
ATOM   1014  C   ILE B 130       3.583 -13.587  -0.263  1.00 92.26           C  
ATOM   1015  CB  ILE B 130       5.230 -13.644   1.645  1.00 92.26           C  
ATOM   1016  O   ILE B 130       3.235 -12.493  -0.715  1.00 92.26           O  
ATOM   1017  CG1 ILE B 130       5.368 -13.626   3.172  1.00 92.26           C  
ATOM   1018  CG2 ILE B 130       5.837 -12.383   1.024  1.00 92.26           C  
ATOM   1019  CD1 ILE B 130       4.677 -12.446   3.842  1.00 92.26           C  
ATOM   1020  N   VAL B 131       3.825 -14.620  -1.059  1.00 95.35           N  
ATOM   1021  CA  VAL B 131       3.603 -14.564  -2.501  1.00 95.35           C  
ATOM   1022  C   VAL B 131       2.143 -14.218  -2.786  1.00 95.35           C  
ATOM   1023  CB  VAL B 131       3.979 -15.897  -3.185  1.00 95.35           C  
ATOM   1024  O   VAL B 131       1.856 -13.286  -3.540  1.00 95.35           O  
ATOM   1025  CG1 VAL B 131       3.591 -15.874  -4.662  1.00 95.35           C  
ATOM   1026  CG2 VAL B 131       5.472 -16.176  -3.025  1.00 95.35           C  
ATOM   1027  N   ASN B 132       1.288 -14.990  -2.112  1.00 95.85           N  
ATOM   1028  CA  ASN B 132      -0.142 -14.781  -2.310  1.00 95.85           C  
ATOM   1029  C   ASN B 132      -0.562 -13.367  -1.916  1.00 95.85           C  
ATOM   1030  CB  ASN B 132      -0.950 -15.813  -1.521  1.00 95.85           C  
ATOM   1031  O   ASN B 132      -1.404 -12.758  -2.577  1.00 95.85           O  
ATOM   1032  CG  ASN B 132      -2.179 -16.290  -2.270  1.00 95.85           C  
ATOM   1033  ND2 ASN B 132      -3.131 -16.862  -1.543  1.00 95.85           N  
ATOM   1034  OD1 ASN B 132      -2.271 -16.146  -3.491  1.00 95.85           O  
ATOM   1035  N   LYS B 133       0.010 -12.839  -0.854  1.00 96.18           N  
ATOM   1036  CA  LYS B 133      -0.304 -11.494  -0.378  1.00 96.18           C  
ATOM   1037  C   LYS B 133       0.063 -10.443  -1.422  1.00 96.18           C  
ATOM   1038  CB  LYS B 133       0.424 -11.205   0.935  1.00 96.18           C  
ATOM   1039  O   LYS B 133      -0.759  -9.592  -1.768  1.00 96.18           O  
ATOM   1040  CG  LYS B 133       0.164  -9.814   1.494  1.00 96.18           C  
ATOM   1041  CD  LYS B 133       1.005  -9.545   2.735  1.00 96.18           C  
ATOM   1042  CE  LYS B 133       0.656 -10.501   3.867  1.00 96.18           C  
ATOM   1043  NZ  LYS B 133       1.512 -10.273   5.070  1.00 96.18           N  
ATOM   1044  N   TYR B 134       1.233 -10.473  -1.970  1.00 97.91           N  
ATOM   1045  CA  TYR B 134       1.711  -9.465  -2.909  1.00 97.91           C  
ATOM   1046  C   TYR B 134       0.953  -9.544  -4.228  1.00 97.91           C  
ATOM   1047  CB  TYR B 134       3.213  -9.632  -3.159  1.00 97.91           C  
ATOM   1048  O   TYR B 134       0.629  -8.517  -4.828  1.00 97.91           O  
ATOM   1049  CG  TYR B 134       4.080  -8.943  -2.133  1.00 97.91           C  
ATOM   1050  CD1 TYR B 134       4.670  -7.711  -2.406  1.00 97.91           C  
ATOM   1051  CD2 TYR B 134       4.312  -9.523  -0.891  1.00 97.91           C  
ATOM   1052  CE1 TYR B 134       5.471  -7.073  -1.464  1.00 97.91           C  
ATOM   1053  CE2 TYR B 134       5.111  -8.894   0.059  1.00 97.91           C  
ATOM   1054  OH  TYR B 134       6.477  -7.045   0.699  1.00 97.91           O  
ATOM   1055  CZ  TYR B 134       5.685  -7.671  -0.237  1.00 97.91           C  
ATOM   1056  N   ILE B 135       0.677 -10.751  -4.701  1.00 98.60           N  
ATOM   1057  CA  ILE B 135      -0.109 -10.882  -5.923  1.00 98.60           C  
ATOM   1058  C   ILE B 135      -1.520 -10.345  -5.689  1.00 98.60           C  
ATOM   1059  CB  ILE B 135      -0.167 -12.350  -6.403  1.00 98.60           C  
ATOM   1060  O   ILE B 135      -2.121  -9.749  -6.586  1.00 98.60           O  
ATOM   1061  CG1 ILE B 135       1.246 -12.884  -6.660  1.00 98.60           C  
ATOM   1062  CG2 ILE B 135      -1.036 -12.473  -7.659  1.00 98.60           C  
ATOM   1063  CD1 ILE B 135       1.285 -14.330  -7.134  1.00 98.60           C  
ATOM   1064  N   SER B 136      -2.011 -10.582  -4.472  1.00 98.49           N  
ATOM   1065  CA  SER B 136      -3.333 -10.066  -4.131  1.00 98.49           C  
ATOM   1066  C   SER B 136      -3.361  -8.542  -4.178  1.00 98.49           C  
ATOM   1067  CB  SER B 136      -3.756 -10.549  -2.744  1.00 98.49           C  
ATOM   1068  O   SER B 136      -4.327  -7.948  -4.660  1.00 98.49           O  
ATOM   1069  OG  SER B 136      -4.055 -11.935  -2.763  1.00 98.49           O  
ATOM   1070  N   ILE B 137      -2.329  -7.926  -3.647  1.00 98.46           N  
ATOM   1071  CA  ILE B 137      -2.242  -6.471  -3.702  1.00 98.46           C  
ATOM   1072  C   ILE B 137      -2.286  -6.007  -5.156  1.00 98.46           C  
ATOM   1073  CB  ILE B 137      -0.959  -5.955  -3.013  1.00 98.46           C  
ATOM   1074  O   ILE B 137      -3.082  -5.134  -5.512  1.00 98.46           O  
ATOM   1075  CG1 ILE B 137      -1.007  -6.245  -1.509  1.00 98.46           C  
ATOM   1076  CG2 ILE B 137      -0.769  -4.458  -3.277  1.00 98.46           C  
ATOM   1077  CD1 ILE B 137       0.301  -5.964  -0.782  1.00 98.46           C  
ATOM   1078  N   LEU B 138      -1.483  -6.619  -6.032  1.00 98.05           N  
ATOM   1079  CA  LEU B 138      -1.453  -6.298  -7.454  1.00 98.05           C  
ATOM   1080  C   LEU B 138      -2.833  -6.471  -8.080  1.00 98.05           C  
ATOM   1081  CB  LEU B 138      -0.436  -7.181  -8.182  1.00 98.05           C  
ATOM   1082  O   LEU B 138      -3.312  -5.587  -8.793  1.00 98.05           O  
ATOM   1083  CG  LEU B 138       0.811  -6.477  -8.720  1.00 98.05           C  
ATOM   1084  CD1 LEU B 138       1.981  -7.451  -8.791  1.00 98.05           C  
ATOM   1085  CD2 LEU B 138       0.531  -5.868 -10.090  1.00 98.05           C  
ATOM   1086  N   ASN B 139      -3.519  -7.567  -7.742  1.00 98.36           N  
ATOM   1087  CA  ASN B 139      -4.820  -7.902  -8.312  1.00 98.36           C  
ATOM   1088  C   ASN B 139      -5.890  -6.897  -7.893  1.00 98.36           C  
ATOM   1089  CB  ASN B 139      -5.235  -9.318  -7.908  1.00 98.36           C  
ATOM   1090  O   ASN B 139      -6.598  -6.349  -8.740  1.00 98.36           O  
ATOM   1091  CG  ASN B 139      -4.532 -10.387  -8.723  1.00 98.36           C  
ATOM   1092  ND2 ASN B 139      -4.685 -11.641  -8.313  1.00 98.36           N  
ATOM   1093  OD1 ASN B 139      -3.856 -10.087  -9.711  1.00 98.36           O  
ATOM   1094  N   LEU B 140      -5.943  -6.692  -6.636  1.00 98.63           N  
ATOM   1095  CA  LEU B 140      -7.028  -5.885  -6.087  1.00 98.63           C  
ATOM   1096  C   LEU B 140      -6.876  -4.423  -6.493  1.00 98.63           C  
ATOM   1097  CB  LEU B 140      -7.064  -6.003  -4.561  1.00 98.63           C  
ATOM   1098  O   LEU B 140      -7.846  -3.787  -6.912  1.00 98.63           O  
ATOM   1099  CG  LEU B 140      -7.526  -7.347  -3.996  1.00 98.63           C  
ATOM   1100  CD1 LEU B 140      -7.239  -7.419  -2.500  1.00 98.63           C  
ATOM   1101  CD2 LEU B 140      -9.010  -7.562  -4.272  1.00 98.63           C  
ATOM   1102  N   VAL B 141      -5.645  -3.908  -6.369  1.00 98.41           N  
ATOM   1103  CA  VAL B 141      -5.399  -2.517  -6.736  1.00 98.41           C  
ATOM   1104  C   VAL B 141      -5.598  -2.335  -8.239  1.00 98.41           C  
ATOM   1105  CB  VAL B 141      -3.979  -2.066  -6.328  1.00 98.41           C  
ATOM   1106  O   VAL B 141      -6.242  -1.378  -8.674  1.00 98.41           O  
ATOM   1107  CG1 VAL B 141      -3.689  -0.659  -6.848  1.00 98.41           C  
ATOM   1108  CG2 VAL B 141      -3.818  -2.121  -4.810  1.00 98.41           C  
ATOM   1109  N   GLY B 142      -5.097  -3.246  -9.034  1.00 98.17           N  
ATOM   1110  CA  GLY B 142      -5.297  -3.205 -10.474  1.00 98.17           C  
ATOM   1111  C   GLY B 142      -6.759  -3.260 -10.875  1.00 98.17           C  
ATOM   1112  O   GLY B 142      -7.185  -2.552 -11.790  1.00 98.17           O  
ATOM   1113  N   ASN B 143      -7.470  -4.094 -10.208  1.00 98.06           N  
ATOM   1114  CA  ASN B 143      -8.889  -4.249 -10.508  1.00 98.06           C  
ATOM   1115  C   ASN B 143      -9.655  -2.949 -10.279  1.00 98.06           C  
ATOM   1116  CB  ASN B 143      -9.494  -5.377  -9.669  1.00 98.06           C  
ATOM   1117  O   ASN B 143     -10.560  -2.614 -11.045  1.00 98.06           O  
ATOM   1118  CG  ASN B 143     -10.932  -5.678 -10.047  1.00 98.06           C  
ATOM   1119  ND2 ASN B 143     -11.839  -5.534  -9.088  1.00 98.06           N  
ATOM   1120  OD1 ASN B 143     -11.224  -6.037 -11.190  1.00 98.06           O  
ATOM   1121  N   LYS B 144      -9.317  -2.246  -9.237  1.00 97.66           N  
ATOM   1122  CA  LYS B 144     -10.031  -1.013  -8.917  1.00 97.66           C  
ATOM   1123  C   LYS B 144      -9.536   0.148  -9.776  1.00 97.66           C  
ATOM   1124  CB  LYS B 144      -9.874  -0.671  -7.434  1.00 97.66           C  
ATOM   1125  O   LYS B 144     -10.337   0.898 -10.336  1.00 97.66           O  
ATOM   1126  CG  LYS B 144     -10.347   0.728  -7.068  1.00 97.66           C  
ATOM   1127  CD  LYS B 144     -11.836   0.903  -7.336  1.00 97.66           C  
ATOM   1128  CE  LYS B 144     -12.314   2.297  -6.952  1.00 97.66           C  
ATOM   1129  NZ  LYS B 144     -13.679   2.582  -7.489  1.00 97.66           N  
ATOM   1130  N   TYR B 145      -8.257   0.327  -9.956  1.00 97.77           N  
ATOM   1131  CA  TYR B 145      -7.705   1.562 -10.501  1.00 97.77           C  
ATOM   1132  C   TYR B 145      -7.133   1.336 -11.896  1.00 97.77           C  
ATOM   1133  CB  TYR B 145      -6.619   2.120  -9.576  1.00 97.77           C  
ATOM   1134  O   TYR B 145      -6.745   2.288 -12.577  1.00 97.77           O  
ATOM   1135  CG  TYR B 145      -7.133   2.537  -8.219  1.00 97.77           C  
ATOM   1136  CD1 TYR B 145      -7.882   3.701  -8.064  1.00 97.77           C  
ATOM   1137  CD2 TYR B 145      -6.870   1.768  -7.091  1.00 97.77           C  
ATOM   1138  CE1 TYR B 145      -8.356   4.090  -6.815  1.00 97.77           C  
ATOM   1139  CE2 TYR B 145      -7.339   2.147  -5.837  1.00 97.77           C  
ATOM   1140  OH  TYR B 145      -8.548   3.688  -4.471  1.00 97.77           O  
ATOM   1141  CZ  TYR B 145      -8.081   3.308  -5.710  1.00 97.77           C  
ATOM   1142  N   GLY B 146      -7.091   0.062 -12.314  1.00 97.96           N  
ATOM   1143  CA  GLY B 146      -6.508  -0.248 -13.609  1.00 97.96           C  
ATOM   1144  C   GLY B 146      -7.369   0.203 -14.774  1.00 97.96           C  
ATOM   1145  O   GLY B 146      -8.597   0.216 -14.676  1.00 97.96           O  
ATOM   1146  N   LYS B 147      -6.697   0.542 -15.871  1.00 98.00           N  
ATOM   1147  CA  LYS B 147      -7.373   0.867 -17.124  1.00 98.00           C  
ATOM   1148  C   LYS B 147      -7.485  -0.362 -18.022  1.00 98.00           C  
ATOM   1149  CB  LYS B 147      -6.636   1.988 -17.858  1.00 98.00           C  
ATOM   1150  O   LYS B 147      -6.503  -1.079 -18.227  1.00 98.00           O  
ATOM   1151  CG  LYS B 147      -6.601   3.306 -17.099  1.00 98.00           C  
ATOM   1152  CD  LYS B 147      -5.854   4.380 -17.878  1.00 98.00           C  
ATOM   1153  CE  LYS B 147      -5.750   5.677 -17.087  1.00 98.00           C  
ATOM   1154  NZ  LYS B 147      -4.963   6.713 -17.820  1.00 98.00           N  
ATOM   1155  N   PRO B 148      -8.672  -0.544 -18.522  1.00 97.61           N  
ATOM   1156  CA  PRO B 148      -8.842  -1.695 -19.412  1.00 97.61           C  
ATOM   1157  C   PRO B 148      -7.971  -1.607 -20.663  1.00 97.61           C  
ATOM   1158  CB  PRO B 148     -10.328  -1.644 -19.777  1.00 97.61           C  
ATOM   1159  O   PRO B 148      -7.785  -0.519 -21.215  1.00 97.61           O  
ATOM   1160  CG  PRO B 148     -10.952  -0.796 -18.716  1.00 97.61           C  
ATOM   1161  CD  PRO B 148      -9.922   0.176 -18.215  1.00 97.61           C  
ATOM   1162  N   GLU B 149      -7.315  -2.660 -21.025  1.00 97.00           N  
ATOM   1163  CA  GLU B 149      -6.501  -2.802 -22.229  1.00 97.00           C  
ATOM   1164  C   GLU B 149      -7.078  -3.862 -23.163  1.00 97.00           C  
ATOM   1165  CB  GLU B 149      -5.057  -3.154 -21.864  1.00 97.00           C  
ATOM   1166  O   GLU B 149      -7.969  -4.621 -22.775  1.00 97.00           O  
ATOM   1167  CG  GLU B 149      -4.356  -2.088 -21.034  1.00 97.00           C  
ATOM   1168  CD  GLU B 149      -3.930  -0.877 -21.848  1.00 97.00           C  
ATOM   1169  OE1 GLU B 149      -3.552   0.155 -21.249  1.00 97.00           O  
ATOM   1170  OE2 GLU B 149      -3.975  -0.961 -23.096  1.00 97.00           O  
ATOM   1171  N   GLU B 150      -6.585  -3.763 -24.364  1.00 92.76           N  
ATOM   1172  CA  GLU B 150      -7.012  -4.768 -25.333  1.00 92.76           C  
ATOM   1173  C   GLU B 150      -6.704  -6.178 -24.838  1.00 92.76           C  
ATOM   1174  CB  GLU B 150      -6.341  -4.528 -26.688  1.00 92.76           C  
ATOM   1175  O   GLU B 150      -5.649  -6.417 -24.247  1.00 92.76           O  
ATOM   1176  CG  GLU B 150      -7.090  -5.139 -27.863  1.00 92.76           C  
ATOM   1177  CD  GLU B 150      -6.437  -4.853 -29.206  1.00 92.76           C  
ATOM   1178  OE1 GLU B 150      -6.908  -5.387 -30.236  1.00 92.76           O  
ATOM   1179  OE2 GLU B 150      -5.446  -4.089 -29.228  1.00 92.76           O  
ATOM   1180  N   GLY B 151      -7.672  -7.171 -25.083  1.00 93.73           N  
ATOM   1181  CA  GLY B 151      -7.446  -8.559 -24.715  1.00 93.73           C  
ATOM   1182  C   GLY B 151      -7.820  -8.864 -23.277  1.00 93.73           C  
ATOM   1183  O   GLY B 151      -7.476  -9.925 -22.752  1.00 93.73           O  
ATOM   1184  N   GLY B 152      -8.448  -7.895 -22.589  1.00 95.44           N  
ATOM   1185  CA  GLY B 152      -8.924  -8.114 -21.232  1.00 95.44           C  
ATOM   1186  C   GLY B 152      -7.897  -7.755 -20.175  1.00 95.44           C  
ATOM   1187  O   GLY B 152      -8.081  -8.061 -18.995  1.00 95.44           O  
ATOM   1188  N   GLY B 153      -6.822  -7.130 -20.571  1.00 97.75           N  
ATOM   1189  CA  GLY B 153      -5.773  -6.723 -19.649  1.00 97.75           C  
ATOM   1190  C   GLY B 153      -6.112  -5.461 -18.880  1.00 97.75           C  
ATOM   1191  O   GLY B 153      -7.079  -4.769 -19.205  1.00 97.75           O  
ATOM   1192  N   LEU B 154      -5.388  -5.240 -17.791  1.00 98.39           N  
ATOM   1193  CA  LEU B 154      -5.508  -4.038 -16.975  1.00 98.39           C  
ATOM   1194  C   LEU B 154      -4.149  -3.373 -16.783  1.00 98.39           C  
ATOM   1195  CB  LEU B 154      -6.121  -4.373 -15.613  1.00 98.39           C  
ATOM   1196  O   LEU B 154      -3.183  -4.029 -16.385  1.00 98.39           O  
ATOM   1197  CG  LEU B 154      -7.561  -4.889 -15.627  1.00 98.39           C  
ATOM   1198  CD1 LEU B 154      -7.959  -5.388 -14.241  1.00 98.39           C  
ATOM   1199  CD2 LEU B 154      -8.516  -3.800 -16.103  1.00 98.39           C  
ATOM   1200  N   SER B 155      -4.125  -2.082 -17.171  1.00 98.42           N  
ATOM   1201  CA  SER B 155      -2.865  -1.367 -16.995  1.00 98.42           C  
ATOM   1202  C   SER B 155      -2.944  -0.385 -15.831  1.00 98.42           C  
ATOM   1203  CB  SER B 155      -2.488  -0.622 -18.276  1.00 98.42           C  
ATOM   1204  O   SER B 155      -4.004   0.185 -15.564  1.00 98.42           O  
ATOM   1205  OG  SER B 155      -3.465   0.353 -18.598  1.00 98.42           O  
ATOM   1206  N   PHE B 156      -1.899  -0.180 -15.113  1.00 97.07           N  
ATOM   1207  CA  PHE B 156      -1.799   0.757 -14.001  1.00 97.07           C  
ATOM   1208  C   PHE B 156      -0.356   1.202 -13.796  1.00 97.07           C  
ATOM   1209  CB  PHE B 156      -2.343   0.128 -12.715  1.00 97.07           C  
ATOM   1210  O   PHE B 156       0.572   0.569 -14.304  1.00 97.07           O  
ATOM   1211  CG  PHE B 156      -1.902  -1.295 -12.502  1.00 97.07           C  
ATOM   1212  CD1 PHE B 156      -2.695  -2.354 -12.928  1.00 97.07           C  
ATOM   1213  CD2 PHE B 156      -0.694  -1.574 -11.876  1.00 97.07           C  
ATOM   1214  CE1 PHE B 156      -2.289  -3.672 -12.732  1.00 97.07           C  
ATOM   1215  CE2 PHE B 156      -0.282  -2.889 -11.677  1.00 97.07           C  
ATOM   1216  CZ  PHE B 156      -1.082  -3.936 -12.105  1.00 97.07           C  
ATOM   1217  N   SER B 157      -0.201   2.324 -13.192  1.00 94.32           N  
ATOM   1218  CA  SER B 157       1.125   2.905 -13.013  1.00 94.32           C  
ATOM   1219  C   SER B 157       1.895   2.194 -11.905  1.00 94.32           C  
ATOM   1220  CB  SER B 157       1.019   4.397 -12.696  1.00 94.32           C  
ATOM   1221  O   SER B 157       1.314   1.807 -10.889  1.00 94.32           O  
ATOM   1222  OG  SER B 157       2.229   4.880 -12.138  1.00 94.32           O  
ATOM   1223  N   SER B 158       3.191   2.111 -12.046  1.00 91.86           N  
ATOM   1224  CA  SER B 158       4.071   1.531 -11.036  1.00 91.86           C  
ATOM   1225  C   SER B 158       4.048   2.348  -9.748  1.00 91.86           C  
ATOM   1226  CB  SER B 158       5.503   1.436 -11.563  1.00 91.86           C  
ATOM   1227  O   SER B 158       4.245   1.805  -8.659  1.00 91.86           O  
ATOM   1228  OG  SER B 158       6.016   2.723 -11.862  1.00 91.86           O  
ATOM   1229  N   VAL B 159       3.819   3.599  -9.850  1.00 90.89           N  
ATOM   1230  CA  VAL B 159       3.760   4.481  -8.689  1.00 90.89           C  
ATOM   1231  C   VAL B 159       2.551   4.123  -7.828  1.00 90.89           C  
ATOM   1232  CB  VAL B 159       3.694   5.967  -9.109  1.00 90.89           C  
ATOM   1233  O   VAL B 159       2.654   4.050  -6.601  1.00 90.89           O  
ATOM   1234  CG1 VAL B 159       3.470   6.863  -7.892  1.00 90.89           C  
ATOM   1235  CG2 VAL B 159       4.970   6.370  -9.846  1.00 90.89           C  
ATOM   1236  N   LEU B 160       1.443   3.873  -8.488  1.00 94.62           N  
ATOM   1237  CA  LEU B 160       0.224   3.490  -7.785  1.00 94.62           C  
ATOM   1238  C   LEU B 160       0.441   2.215  -6.977  1.00 94.62           C  
ATOM   1239  CB  LEU B 160      -0.926   3.290  -8.776  1.00 94.62           C  
ATOM   1240  O   LEU B 160       0.128   2.170  -5.785  1.00 94.62           O  
ATOM   1241  CG  LEU B 160      -2.242   2.775  -8.193  1.00 94.62           C  
ATOM   1242  CD1 LEU B 160      -2.876   3.835  -7.297  1.00 94.62           C  
ATOM   1243  CD2 LEU B 160      -3.199   2.369  -9.308  1.00 94.62           C  
ATOM   1244  N   ILE B 161       0.979   1.187  -7.600  1.00 95.86           N  
ATOM   1245  CA  ILE B 161       1.203  -0.094  -6.938  1.00 95.86           C  
ATOM   1246  C   ILE B 161       2.207   0.081  -5.801  1.00 95.86           C  
ATOM   1247  CB  ILE B 161       1.702  -1.165  -7.934  1.00 95.86           C  
ATOM   1248  O   ILE B 161       2.026  -0.473  -4.715  1.00 95.86           O  
ATOM   1249  CG1 ILE B 161       0.573  -1.578  -8.885  1.00 95.86           C  
ATOM   1250  CG2 ILE B 161       2.260  -2.379  -7.186  1.00 95.86           C  
ATOM   1251  CD1 ILE B 161      -0.641  -2.169  -8.184  1.00 95.86           C  
ATOM   1252  N   ARG B 162       3.211   0.834  -6.061  1.00 91.45           N  
ATOM   1253  CA  ARG B 162       4.216   1.107  -5.039  1.00 91.45           C  
ATOM   1254  C   ARG B 162       3.592   1.785  -3.824  1.00 91.45           C  
ATOM   1255  CB  ARG B 162       5.338   1.979  -5.607  1.00 91.45           C  
ATOM   1256  O   ARG B 162       3.854   1.393  -2.685  1.00 91.45           O  
ATOM   1257  CG  ARG B 162       6.458   2.264  -4.619  1.00 91.45           C  
ATOM   1258  CD  ARG B 162       7.449   3.280  -5.168  1.00 91.45           C  
ATOM   1259  NE  ARG B 162       7.773   4.305  -4.180  1.00 91.45           N  
ATOM   1260  NH1 ARG B 162       6.616   5.995  -5.248  1.00 91.45           N  
ATOM   1261  NH2 ARG B 162       7.723   6.420  -3.287  1.00 91.45           N  
ATOM   1262  CZ  ARG B 162       7.370   5.571  -4.240  1.00 91.45           C  
ATOM   1263  N   ASN B 163       2.781   2.817  -4.021  1.00 91.83           N  
ATOM   1264  CA  ASN B 163       2.149   3.555  -2.932  1.00 91.83           C  
ATOM   1265  C   ASN B 163       1.242   2.656  -2.098  1.00 91.83           C  
ATOM   1266  CB  ASN B 163       1.360   4.747  -3.478  1.00 91.83           C  
ATOM   1267  O   ASN B 163       1.280   2.699  -0.867  1.00 91.83           O  
ATOM   1268  CG  ASN B 163       2.256   5.876  -3.946  1.00 91.83           C  
ATOM   1269  ND2 ASN B 163       1.670   6.861  -4.616  1.00 91.83           N  
ATOM   1270  OD1 ASN B 163       3.467   5.864  -3.706  1.00 91.83           O  
ATOM   1271  N   TYR B 164       0.477   1.828  -2.725  1.00 96.16           N  
ATOM   1272  CA  TYR B 164      -0.382   0.917  -1.975  1.00 96.16           C  
ATOM   1273  C   TYR B 164       0.447  -0.107  -1.210  1.00 96.16           C  
ATOM   1274  CB  TYR B 164      -1.358   0.203  -2.914  1.00 96.16           C  
ATOM   1275  O   TYR B 164       0.092  -0.493  -0.093  1.00 96.16           O  
ATOM   1276  CG  TYR B 164      -2.714   0.861  -2.996  1.00 96.16           C  
ATOM   1277  CD1 TYR B 164      -3.799   0.355  -2.284  1.00 96.16           C  
ATOM   1278  CD2 TYR B 164      -2.913   1.988  -3.785  1.00 96.16           C  
ATOM   1279  CE1 TYR B 164      -5.051   0.957  -2.358  1.00 96.16           C  
ATOM   1280  CE2 TYR B 164      -4.160   2.599  -3.867  1.00 96.16           C  
ATOM   1281  OH  TYR B 164      -6.458   2.677  -3.226  1.00 96.16           O  
ATOM   1282  CZ  TYR B 164      -5.221   2.077  -3.150  1.00 96.16           C  
ATOM   1283  N   THR B 165       1.496  -0.564  -1.801  1.00 94.02           N  
ATOM   1284  CA  THR B 165       2.351  -1.563  -1.169  1.00 94.02           C  
ATOM   1285  C   THR B 165       2.973  -1.011   0.110  1.00 94.02           C  
ATOM   1286  CB  THR B 165       3.464  -2.030  -2.125  1.00 94.02           C  
ATOM   1287  O   THR B 165       2.861  -1.622   1.175  1.00 94.02           O  
ATOM   1288  CG2 THR B 165       4.363  -3.066  -1.458  1.00 94.02           C  
ATOM   1289  OG1 THR B 165       2.871  -2.610  -3.293  1.00 94.02           O  
ATOM   1290  N   ILE B 166       3.511   0.190   0.018  1.00 91.09           N  
ATOM   1291  CA  ILE B 166       4.316   0.681   1.131  1.00 91.09           C  
ATOM   1292  C   ILE B 166       3.455   1.549   2.047  1.00 91.09           C  
ATOM   1293  CB  ILE B 166       5.542   1.479   0.635  1.00 91.09           C  
ATOM   1294  O   ILE B 166       3.598   1.504   3.271  1.00 91.09           O  
ATOM   1295  CG1 ILE B 166       6.477   1.805   1.805  1.00 91.09           C  
ATOM   1296  CG2 ILE B 166       5.099   2.757  -0.085  1.00 91.09           C  
ATOM   1297  CD1 ILE B 166       7.877   2.226   1.380  1.00 91.09           C  
ATOM   1298  N   GLN B 167       2.522   2.371   1.514  1.00 90.12           N  
ATOM   1299  CA  GLN B 167       1.784   3.337   2.321  1.00 90.12           C  
ATOM   1300  C   GLN B 167       0.522   2.711   2.910  1.00 90.12           C  
ATOM   1301  CB  GLN B 167       1.420   4.567   1.489  1.00 90.12           C  
ATOM   1302  O   GLN B 167       0.180   2.963   4.067  1.00 90.12           O  
ATOM   1303  CG  GLN B 167       2.625   5.380   1.035  1.00 90.12           C  
ATOM   1304  CD  GLN B 167       2.247   6.522   0.110  1.00 90.12           C  
ATOM   1305  NE2 GLN B 167       3.245   7.274  -0.342  1.00 90.12           N  
ATOM   1306  OE1 GLN B 167       1.068   6.726  -0.198  1.00 90.12           O  
ATOM   1307  N   ILE B 168      -0.157   1.832   2.183  1.00 94.40           N  
ATOM   1308  CA  ILE B 168      -1.431   1.274   2.622  1.00 94.40           C  
ATOM   1309  C   ILE B 168      -1.195  -0.067   3.315  1.00 94.40           C  
ATOM   1310  CB  ILE B 168      -2.410   1.101   1.439  1.00 94.40           C  
ATOM   1311  O   ILE B 168      -1.591  -0.255   4.468  1.00 94.40           O  
ATOM   1312  CG1 ILE B 168      -2.745   2.463   0.821  1.00 94.40           C  
ATOM   1313  CG2 ILE B 168      -3.681   0.377   1.892  1.00 94.40           C  
ATOM   1314  CD1 ILE B 168      -3.572   3.367   1.725  1.00 94.40           C  
ATOM   1315  N   PHE B 169      -0.437  -0.943   2.735  1.00 93.06           N  
ATOM   1316  CA  PHE B 169      -0.340  -2.300   3.261  1.00 93.06           C  
ATOM   1317  C   PHE B 169       0.964  -2.492   4.026  1.00 93.06           C  
ATOM   1318  CB  PHE B 169      -0.439  -3.325   2.127  1.00 93.06           C  
ATOM   1319  O   PHE B 169       1.188  -3.545   4.626  1.00 93.06           O  
ATOM   1320  CG  PHE B 169      -1.810  -3.423   1.515  1.00 93.06           C  
ATOM   1321  CD1 PHE B 169      -2.861  -3.999   2.218  1.00 93.06           C  
ATOM   1322  CD2 PHE B 169      -2.048  -2.938   0.235  1.00 93.06           C  
ATOM   1323  CE1 PHE B 169      -4.131  -4.091   1.654  1.00 93.06           C  
ATOM   1324  CE2 PHE B 169      -3.315  -3.026  -0.335  1.00 93.06           C  
ATOM   1325  CZ  PHE B 169      -4.355  -3.604   0.375  1.00 93.06           C  
ATOM   1326  N   GLN B 170       1.757  -1.422   3.971  1.00 87.03           N  
ATOM   1327  CA  GLN B 170       2.990  -1.382   4.750  1.00 87.03           C  
ATOM   1328  C   GLN B 170       3.864  -2.598   4.459  1.00 87.03           C  
ATOM   1329  CB  GLN B 170       2.679  -1.305   6.246  1.00 87.03           C  
ATOM   1330  O   GLN B 170       4.367  -3.243   5.382  1.00 87.03           O  
ATOM   1331  CG  GLN B 170       1.915  -0.052   6.651  1.00 87.03           C  
ATOM   1332  CD  GLN B 170       1.554  -0.035   8.125  1.00 87.03           C  
ATOM   1333  NE2 GLN B 170       0.874   1.022   8.557  1.00 87.03           N  
ATOM   1334  OE1 GLN B 170       1.882  -0.965   8.868  1.00 87.03           O  
ATOM   1335  N   GLU B 171       3.939  -2.976   3.205  1.00 88.48           N  
ATOM   1336  CA  GLU B 171       4.805  -4.053   2.735  1.00 88.48           C  
ATOM   1337  C   GLU B 171       6.011  -3.502   1.979  1.00 88.48           C  
ATOM   1338  CB  GLU B 171       4.023  -5.022   1.843  1.00 88.48           C  
ATOM   1339  O   GLU B 171       6.009  -2.344   1.556  1.00 88.48           O  
ATOM   1340  CG  GLU B 171       2.876  -5.724   2.556  1.00 88.48           C  
ATOM   1341  CD  GLU B 171       3.339  -6.658   3.662  1.00 88.48           C  
ATOM   1342  OE1 GLU B 171       2.567  -6.896   4.619  1.00 88.48           O  
ATOM   1343  OE2 GLU B 171       4.484  -7.156   3.572  1.00 88.48           O  
ATOM   1344  N   ALA B 172       7.036  -4.332   1.855  1.00 85.51           N  
ATOM   1345  CA  ALA B 172       8.298  -3.921   1.245  1.00 85.51           C  
ATOM   1346  C   ALA B 172       8.158  -3.788  -0.269  1.00 85.51           C  
ATOM   1347  CB  ALA B 172       9.404  -4.916   1.589  1.00 85.51           C  
ATOM   1348  O   ALA B 172       7.709  -4.719  -0.941  1.00 85.51           O  
ATOM   1349  N   THR B 173       8.681  -2.631  -0.835  1.00 87.81           N  
ATOM   1350  CA  THR B 173       8.550  -2.342  -2.259  1.00 87.81           C  
ATOM   1351  C   THR B 173       9.490  -3.221  -3.078  1.00 87.81           C  
ATOM   1352  CB  THR B 173       8.840  -0.859  -2.557  1.00 87.81           C  
ATOM   1353  O   THR B 173       9.187  -3.565  -4.223  1.00 87.81           O  
ATOM   1354  CG2 THR B 173       7.776   0.044  -1.943  1.00 87.81           C  
ATOM   1355  OG1 THR B 173      10.119  -0.510  -2.013  1.00 87.81           O  
ATOM   1356  N   ASN B 174      10.644  -3.552  -2.444  1.00 84.40           N  
ATOM   1357  CA  ASN B 174      11.570  -4.407  -3.180  1.00 84.40           C  
ATOM   1358  C   ASN B 174      10.985  -5.797  -3.411  1.00 84.40           C  
ATOM   1359  CB  ASN B 174      12.907  -4.509  -2.443  1.00 84.40           C  
ATOM   1360  O   ASN B 174      11.228  -6.413  -4.450  1.00 84.40           O  
ATOM   1361  CG  ASN B 174      12.772  -5.141  -1.072  1.00 84.40           C  
ATOM   1362  ND2 ASN B 174      13.870  -5.682  -0.558  1.00 84.40           N  
ATOM   1363  OD1 ASN B 174      11.690  -5.144  -0.480  1.00 84.40           O  
ATOM   1364  N   LYS B 175      10.197  -6.322  -2.473  1.00 88.58           N  
ATOM   1365  CA  LYS B 175       9.507  -7.593  -2.674  1.00 88.58           C  
ATOM   1366  C   LYS B 175       8.452  -7.478  -3.771  1.00 88.58           C  
ATOM   1367  CB  LYS B 175       8.858  -8.064  -1.371  1.00 88.58           C  
ATOM   1368  O   LYS B 175       8.298  -8.388  -4.589  1.00 88.58           O  
ATOM   1369  CG  LYS B 175       9.848  -8.587  -0.341  1.00 88.58           C  
ATOM   1370  CD  LYS B 175       9.135  -9.209   0.853  1.00 88.58           C  
ATOM   1371  CE  LYS B 175      10.125  -9.766   1.868  1.00 88.58           C  
ATOM   1372  NZ  LYS B 175       9.431 -10.406   3.025  1.00 88.58           N  
ATOM   1373  N   MET B 176       7.754  -6.393  -3.794  1.00 93.67           N  
ATOM   1374  CA  MET B 176       6.774  -6.164  -4.852  1.00 93.67           C  
ATOM   1375  C   MET B 176       7.448  -6.127  -6.220  1.00 93.67           C  
ATOM   1376  CB  MET B 176       6.014  -4.859  -4.609  1.00 93.67           C  
ATOM   1377  O   MET B 176       6.922  -6.673  -7.191  1.00 93.67           O  
ATOM   1378  CG  MET B 176       4.998  -4.530  -5.691  1.00 93.67           C  
ATOM   1379  SD  MET B 176       3.721  -5.834  -5.876  1.00 93.67           S  
ATOM   1380  CE  MET B 176       2.662  -5.449  -4.453  1.00 93.67           C  
ATOM   1381  N   GLN B 177       8.519  -5.488  -6.280  1.00 91.00           N  
ATOM   1382  CA  GLN B 177       9.258  -5.446  -7.538  1.00 91.00           C  
ATOM   1383  C   GLN B 177       9.671  -6.847  -7.979  1.00 91.00           C  
ATOM   1384  CB  GLN B 177      10.491  -4.551  -7.408  1.00 91.00           C  
ATOM   1385  O   GLN B 177       9.576  -7.185  -9.161  1.00 91.00           O  
ATOM   1386  CG  GLN B 177      11.233  -4.332  -8.719  1.00 91.00           C  
ATOM   1387  CD  GLN B 177      10.374  -3.661  -9.774  1.00 91.00           C  
ATOM   1388  NE2 GLN B 177      10.315  -4.259 -10.959  1.00 91.00           N  
ATOM   1389  OE1 GLN B 177       9.767  -2.614  -9.526  1.00 91.00           O  
ATOM   1390  N   SER B 178      10.137  -7.672  -7.036  1.00 92.83           N  
ATOM   1391  CA  SER B 178      10.510  -9.048  -7.347  1.00 92.83           C  
ATOM   1392  C   SER B 178       9.322  -9.833  -7.893  1.00 92.83           C  
ATOM   1393  CB  SER B 178      11.065  -9.747  -6.106  1.00 92.83           C  
ATOM   1394  O   SER B 178       9.455 -10.570  -8.872  1.00 92.83           O  
ATOM   1395  OG  SER B 178      12.270  -9.133  -5.679  1.00 92.83           O  
ATOM   1396  N   ILE B 179       8.156  -9.689  -7.274  1.00 96.91           N  
ATOM   1397  CA  ILE B 179       6.942 -10.367  -7.713  1.00 96.91           C  
ATOM   1398  C   ILE B 179       6.555  -9.881  -9.109  1.00 96.91           C  
ATOM   1399  CB  ILE B 179       5.777 -10.138  -6.724  1.00 96.91           C  
ATOM   1400  O   ILE B 179       6.260 -10.687  -9.994  1.00 96.91           O  
ATOM   1401  CG1 ILE B 179       6.022 -10.909  -5.422  1.00 96.91           C  
ATOM   1402  CG2 ILE B 179       4.443 -10.543  -7.358  1.00 96.91           C  
ATOM   1403  CD1 ILE B 179       5.900 -12.419  -5.565  1.00 96.91           C  
ATOM   1404  N   THR B 180       6.622  -8.616  -9.363  1.00 96.52           N  
ATOM   1405  CA  THR B 180       6.273  -8.041 -10.658  1.00 96.52           C  
ATOM   1406  C   THR B 180       7.215  -8.548 -11.746  1.00 96.52           C  
ATOM   1407  CB  THR B 180       6.314  -6.502 -10.616  1.00 96.52           C  
ATOM   1408  O   THR B 180       6.772  -8.922 -12.834  1.00 96.52           O  
ATOM   1409  CG2 THR B 180       5.861  -5.903 -11.943  1.00 96.52           C  
ATOM   1410  OG1 THR B 180       5.449  -6.036  -9.573  1.00 96.52           O  
ATOM   1411  N   ASN B 181       8.480  -8.579 -11.424  1.00 95.64           N  
ATOM   1412  CA  ASN B 181       9.459  -9.091 -12.377  1.00 95.64           C  
ATOM   1413  C   ASN B 181       9.209 -10.560 -12.703  1.00 95.64           C  
ATOM   1414  CB  ASN B 181      10.880  -8.900 -11.842  1.00 95.64           C  
ATOM   1415  O   ASN B 181       9.256 -10.959 -13.868  1.00 95.64           O  
ATOM   1416  CG  ASN B 181      11.302  -7.444 -11.814  1.00 95.64           C  
ATOM   1417  ND2 ASN B 181      12.363  -7.149 -11.072  1.00 95.64           N  
ATOM   1418  OD1 ASN B 181      10.680  -6.592 -12.453  1.00 95.64           O  
ATOM   1419  N   ALA B 182       9.012 -11.323 -11.642  1.00 97.08           N  
ATOM   1420  CA  ALA B 182       8.749 -12.746 -11.836  1.00 97.08           C  
ATOM   1421  C   ALA B 182       7.512 -12.962 -12.702  1.00 97.08           C  
ATOM   1422  CB  ALA B 182       8.580 -13.444 -10.488  1.00 97.08           C  
ATOM   1423  O   ALA B 182       7.534 -13.765 -13.638  1.00 97.08           O  
ATOM   1424  N   LEU B 183       6.441 -12.267 -12.482  1.00 98.30           N  
ATOM   1425  CA  LEU B 183       5.205 -12.406 -13.243  1.00 98.30           C  
ATOM   1426  C   LEU B 183       5.389 -11.913 -14.674  1.00 98.30           C  
ATOM   1427  CB  LEU B 183       4.069 -11.633 -12.567  1.00 98.30           C  
ATOM   1428  O   LEU B 183       4.750 -12.422 -15.598  1.00 98.30           O  
ATOM   1429  CG  LEU B 183       3.524 -12.228 -11.267  1.00 98.30           C  
ATOM   1430  CD1 LEU B 183       2.529 -11.269 -10.622  1.00 98.30           C  
ATOM   1431  CD2 LEU B 183       2.876 -13.582 -11.529  1.00 98.30           C  
ATOM   1432  N   THR B 184       6.205 -10.919 -14.863  1.00 97.48           N  
ATOM   1433  CA  THR B 184       6.547 -10.472 -16.208  1.00 97.48           C  
ATOM   1434  C   THR B 184       7.277 -11.571 -16.975  1.00 97.48           C  
ATOM   1435  CB  THR B 184       7.420  -9.204 -16.170  1.00 97.48           C  
ATOM   1436  O   THR B 184       6.931 -11.871 -18.120  1.00 97.48           O  
ATOM   1437  CG2 THR B 184       7.815  -8.765 -17.576  1.00 97.48           C  
ATOM   1438  OG1 THR B 184       6.688  -8.146 -15.539  1.00 97.48           O  
ATOM   1439  N   ASP B 185       8.215 -12.158 -16.306  1.00 96.90           N  
ATOM   1440  CA  ASP B 185       8.975 -13.240 -16.924  1.00 96.90           C  
ATOM   1441  C   ASP B 185       8.067 -14.416 -17.276  1.00 96.90           C  
ATOM   1442  CB  ASP B 185      10.100 -13.704 -15.997  1.00 96.90           C  
ATOM   1443  O   ASP B 185       8.310 -15.124 -18.256  1.00 96.90           O  
ATOM   1444  CG  ASP B 185      11.247 -12.712 -15.914  1.00 96.90           C  
ATOM   1445  OD1 ASP B 185      11.281 -11.751 -16.712  1.00 96.90           O  
ATOM   1446  OD2 ASP B 185      12.126 -12.895 -15.044  1.00 96.90           O  
ATOM   1447  N   LEU B 186       7.037 -14.583 -16.507  1.00 96.68           N  
ATOM   1448  CA  LEU B 186       6.128 -15.707 -16.705  1.00 96.68           C  
ATOM   1449  C   LEU B 186       5.035 -15.351 -17.707  1.00 96.68           C  
ATOM   1450  CB  LEU B 186       5.500 -16.129 -15.375  1.00 96.68           C  
ATOM   1451  O   LEU B 186       4.182 -16.184 -18.024  1.00 96.68           O  
ATOM   1452  CG  LEU B 186       6.453 -16.710 -14.329  1.00 96.68           C  
ATOM   1453  CD1 LEU B 186       5.702 -17.012 -13.037  1.00 96.68           C  
ATOM   1454  CD2 LEU B 186       7.134 -17.965 -14.864  1.00 96.68           C  
ATOM   1455  N   GLY B 187       4.999 -14.136 -18.187  1.00 96.96           N  
ATOM   1456  CA  GLY B 187       4.082 -13.741 -19.245  1.00 96.96           C  
ATOM   1457  C   GLY B 187       2.749 -13.240 -18.723  1.00 96.96           C  
ATOM   1458  O   GLY B 187       1.795 -13.084 -19.488  1.00 96.96           O  
ATOM   1459  N   TYR B 188       2.669 -12.990 -17.446  1.00 98.06           N  
ATOM   1460  CA  TYR B 188       1.417 -12.514 -16.870  1.00 98.06           C  
ATOM   1461  C   TYR B 188       1.374 -10.991 -16.839  1.00 98.06           C  
ATOM   1462  CB  TYR B 188       1.231 -13.070 -15.455  1.00 98.06           C  
ATOM   1463  O   TYR B 188       0.295 -10.394 -16.824  1.00 98.06           O  
ATOM   1464  CG  TYR B 188       0.898 -14.542 -15.420  1.00 98.06           C  
ATOM   1465  CD1 TYR B 188      -0.408 -14.986 -15.613  1.00 98.06           C  
ATOM   1466  CD2 TYR B 188       1.889 -15.491 -15.193  1.00 98.06           C  
ATOM   1467  CE1 TYR B 188      -0.719 -16.341 -15.580  1.00 98.06           C  
ATOM   1468  CE2 TYR B 188       1.589 -16.849 -15.157  1.00 98.06           C  
ATOM   1469  OH  TYR B 188      -0.018 -18.607 -15.318  1.00 98.06           O  
ATOM   1470  CZ  TYR B 188       0.285 -17.264 -15.352  1.00 98.06           C  
ATOM   1471  N   LEU B 189       2.544 -10.355 -16.766  1.00 98.25           N  
ATOM   1472  CA  LEU B 189       2.642  -8.900 -16.744  1.00 98.25           C  
ATOM   1473  C   LEU B 189       3.596  -8.402 -17.825  1.00 98.25           C  
ATOM   1474  CB  LEU B 189       3.113  -8.415 -15.370  1.00 98.25           C  
ATOM   1475  O   LEU B 189       4.449  -9.155 -18.299  1.00 98.25           O  
ATOM   1476  CG  LEU B 189       2.246  -8.818 -14.175  1.00 98.25           C  
ATOM   1477  CD1 LEU B 189       2.838  -8.268 -12.882  1.00 98.25           C  
ATOM   1478  CD2 LEU B 189       0.814  -8.329 -14.364  1.00 98.25           C  
ATOM   1479  N   THR B 190       3.343  -7.191 -18.223  1.00 97.64           N  
ATOM   1480  CA  THR B 190       4.344  -6.428 -18.959  1.00 97.64           C  
ATOM   1481  C   THR B 190       4.676  -5.129 -18.232  1.00 97.64           C  
ATOM   1482  CB  THR B 190       3.866  -6.112 -20.389  1.00 97.64           C  
ATOM   1483  O   THR B 190       3.851  -4.601 -17.484  1.00 97.64           O  
ATOM   1484  CG2 THR B 190       3.497  -7.387 -21.140  1.00 97.64           C  
ATOM   1485  OG1 THR B 190       2.716  -5.259 -20.324  1.00 97.64           O  
ATOM   1486  N   GLN B 191       5.865  -4.717 -18.367  1.00 94.37           N  
ATOM   1487  CA  GLN B 191       6.334  -3.462 -17.790  1.00 94.37           C  
ATOM   1488  C   GLN B 191       6.914  -2.545 -18.863  1.00 94.37           C  
ATOM   1489  CB  GLN B 191       7.379  -3.726 -16.704  1.00 94.37           C  
ATOM   1490  O   GLN B 191       7.847  -2.926 -19.574  1.00 94.37           O  
ATOM   1491  CG  GLN B 191       6.864  -4.573 -15.548  1.00 94.37           C  
ATOM   1492  CD  GLN B 191       7.927  -4.845 -14.501  1.00 94.37           C  
ATOM   1493  NE2 GLN B 191       8.413  -6.081 -14.457  1.00 94.37           N  
ATOM   1494  OE1 GLN B 191       8.310  -3.951 -13.739  1.00 94.37           O  
ATOM   1495  N   GLU B 192       6.321  -1.355 -19.050  1.00 93.73           N  
ATOM   1496  CA  GLU B 192       6.780  -0.383 -20.037  1.00 93.73           C  
ATOM   1497  C   GLU B 192       7.262   0.901 -19.366  1.00 93.73           C  
ATOM   1498  CB  GLU B 192       5.667  -0.066 -21.039  1.00 93.73           C  
ATOM   1499  O   GLU B 192       6.506   1.547 -18.638  1.00 93.73           O  
ATOM   1500  CG  GLU B 192       5.215  -1.268 -21.856  1.00 93.73           C  
ATOM   1501  CD  GLU B 192       4.001  -0.981 -22.725  1.00 93.73           C  
ATOM   1502  OE1 GLU B 192       3.465  -1.924 -23.350  1.00 93.73           O  
ATOM   1503  OE2 GLU B 192       3.583   0.197 -22.781  1.00 93.73           O  
ATOM   1504  N   ASP B 193       8.443   1.266 -19.697  1.00 84.92           N  
ATOM   1505  CA  ASP B 193       9.000   2.514 -19.184  1.00 84.92           C  
ATOM   1506  C   ASP B 193       8.361   3.721 -19.866  1.00 84.92           C  
ATOM   1507  CB  ASP B 193      10.518   2.543 -19.377  1.00 84.92           C  
ATOM   1508  O   ASP B 193       8.301   3.787 -21.095  1.00 84.92           O  
ATOM   1509  CG  ASP B 193      11.206   3.579 -18.506  1.00 84.92           C  
ATOM   1510  OD1 ASP B 193      10.530   4.506 -18.011  1.00 84.92           O  
ATOM   1511  OD2 ASP B 193      12.437   3.468 -18.315  1.00 84.92           O  
ATOM   1512  N   ARG B 194       7.864   4.714 -19.193  1.00 84.75           N  
ATOM   1513  CA  ARG B 194       7.176   5.880 -19.738  1.00 84.75           C  
ATOM   1514  C   ARG B 194       8.144   7.040 -19.946  1.00 84.75           C  
ATOM   1515  CB  ARG B 194       6.033   6.309 -18.817  1.00 84.75           C  
ATOM   1516  O   ARG B 194       7.749   8.108 -20.418  1.00 84.75           O  
ATOM   1517  CG  ARG B 194       4.859   5.343 -18.800  1.00 84.75           C  
ATOM   1518  CD  ARG B 194       3.662   5.922 -18.059  1.00 84.75           C  
ATOM   1519  NE  ARG B 194       2.464   5.110 -18.251  1.00 84.75           N  
ATOM   1520  NH1 ARG B 194       1.147   6.340 -16.806  1.00 84.75           N  
ATOM   1521  NH2 ARG B 194       0.271   4.525 -17.899  1.00 84.75           N  
ATOM   1522  CZ  ARG B 194       1.297   5.327 -17.652  1.00 84.75           C  
ATOM   1523  N   GLY B 195       9.418   6.893 -19.627  1.00 71.46           N  
ATOM   1524  CA  GLY B 195      10.425   7.916 -19.856  1.00 71.46           C  
ATOM   1525  C   GLY B 195      10.466   8.968 -18.763  1.00 71.46           C  
ATOM   1526  O   GLY B 195      11.324   9.853 -18.778  1.00 71.46           O  
ATOM   1527  N   ASP B 196       9.527   8.958 -17.852  1.00 71.79           N  
ATOM   1528  CA  ASP B 196       9.464   9.951 -16.784  1.00 71.79           C  
ATOM   1529  C   ASP B 196       9.806   9.327 -15.433  1.00 71.79           C  
ATOM   1530  CB  ASP B 196       8.077  10.594 -16.730  1.00 71.79           C  
ATOM   1531  O   ASP B 196       9.501   9.899 -14.384  1.00 71.79           O  
ATOM   1532  CG  ASP B 196       6.972   9.597 -16.430  1.00 71.79           C  
ATOM   1533  OD1 ASP B 196       7.267   8.396 -16.250  1.00 71.79           O  
ATOM   1534  OD2 ASP B 196       5.795  10.016 -16.377  1.00 71.79           O  
ATOM   1535  N   GLY B 197      10.414   8.186 -15.426  1.00 68.42           N  
ATOM   1536  CA  GLY B 197      10.763   7.508 -14.188  1.00 68.42           C  
ATOM   1537  C   GLY B 197       9.674   6.577 -13.690  1.00 68.42           C  
ATOM   1538  O   GLY B 197       9.829   5.929 -12.653  1.00 68.42           O  
ATOM   1539  N   THR B 198       8.619   6.584 -14.375  1.00 80.28           N  
ATOM   1540  CA  THR B 198       7.519   5.698 -14.011  1.00 80.28           C  
ATOM   1541  C   THR B 198       7.324   4.615 -15.068  1.00 80.28           C  
ATOM   1542  CB  THR B 198       6.207   6.483 -13.828  1.00 80.28           C  
ATOM   1543  O   THR B 198       7.861   4.716 -16.173  1.00 80.28           O  
ATOM   1544  CG2 THR B 198       6.381   7.621 -12.827  1.00 80.28           C  
ATOM   1545  OG1 THR B 198       5.804   7.029 -15.090  1.00 80.28           O  
ATOM   1546  N   GLN B 199       6.730   3.548 -14.663  1.00 88.52           N  
ATOM   1547  CA  GLN B 199       6.433   2.440 -15.565  1.00 88.52           C  
ATOM   1548  C   GLN B 199       4.932   2.177 -15.638  1.00 88.52           C  
ATOM   1549  CB  GLN B 199       7.167   1.174 -15.121  1.00 88.52           C  
ATOM   1550  O   GLN B 199       4.206   2.419 -14.672  1.00 88.52           O  
ATOM   1551  CG  GLN B 199       8.684   1.306 -15.132  1.00 88.52           C  
ATOM   1552  CD  GLN B 199       9.387   0.048 -14.657  1.00 88.52           C  
ATOM   1553  NE2 GLN B 199      10.677  -0.058 -14.954  1.00 88.52           N  
ATOM   1554  OE1 GLN B 199       8.775  -0.821 -14.028  1.00 88.52           O  
ATOM   1555  N   LYS B 200       4.579   1.845 -16.828  1.00 95.17           N  
ATOM   1556  CA  LYS B 200       3.249   1.263 -16.989  1.00 95.17           C  
ATOM   1557  C   LYS B 200       3.294  -0.256 -16.855  1.00 95.17           C  
ATOM   1558  CB  LYS B 200       2.653   1.652 -18.342  1.00 95.17           C  
ATOM   1559  O   LYS B 200       4.011  -0.929 -17.598  1.00 95.17           O  
ATOM   1560  CG  LYS B 200       1.260   1.093 -18.589  1.00 95.17           C  
ATOM   1561  CD  LYS B 200       0.754   1.445 -19.982  1.00 95.17           C  
ATOM   1562  CE  LYS B 200      -0.605   0.818 -20.260  1.00 95.17           C  
ATOM   1563  NZ  LYS B 200      -1.103   1.156 -21.626  1.00 95.17           N  
ATOM   1564  N   ILE B 201       2.629  -0.798 -15.914  1.00 97.20           N  
ATOM   1565  CA  ILE B 201       2.499  -2.240 -15.736  1.00 97.20           C  
ATOM   1566  C   ILE B 201       1.163  -2.712 -16.303  1.00 97.20           C  
ATOM   1567  CB  ILE B 201       2.621  -2.638 -14.248  1.00 97.20           C  
ATOM   1568  O   ILE B 201       0.123  -2.096 -16.055  1.00 97.20           O  
ATOM   1569  CG1 ILE B 201       3.972  -2.185 -13.682  1.00 97.20           C  
ATOM   1570  CG2 ILE B 201       2.435  -4.149 -14.076  1.00 97.20           C  
ATOM   1571  CD1 ILE B 201       4.105  -2.367 -12.177  1.00 97.20           C  
ATOM   1572  N   THR B 202       1.182  -3.686 -17.111  1.00 98.35           N  
ATOM   1573  CA  THR B 202      -0.049  -4.250 -17.653  1.00 98.35           C  
ATOM   1574  C   THR B 202      -0.225  -5.697 -17.202  1.00 98.35           C  
ATOM   1575  CB  THR B 202      -0.064  -4.184 -19.191  1.00 98.35           C  
ATOM   1576  O   THR B 202       0.644  -6.538 -17.441  1.00 98.35           O  
ATOM   1577  CG2 THR B 202      -1.397  -4.671 -19.750  1.00 98.35           C  
ATOM   1578  OG1 THR B 202       0.149  -2.829 -19.608  1.00 98.35           O  
ATOM   1579  N   ASN B 203      -1.258  -5.952 -16.412  1.00 98.47           N  
ATOM   1580  CA  ASN B 203      -1.700  -7.319 -16.158  1.00 98.47           C  
ATOM   1581  C   ASN B 203      -2.442  -7.901 -17.357  1.00 98.47           C  
ATOM   1582  CB  ASN B 203      -2.582  -7.375 -14.909  1.00 98.47           C  
ATOM   1583  O   ASN B 203      -3.586  -7.527 -17.625  1.00 98.47           O  
ATOM   1584  CG  ASN B 203      -2.909  -8.794 -14.488  1.00 98.47           C  
ATOM   1585  ND2 ASN B 203      -3.294  -8.965 -13.229  1.00 98.47           N  
ATOM   1586  OD1 ASN B 203      -2.816  -9.729 -15.288  1.00 98.47           O  
ATOM   1587  N   LEU B 204      -1.877  -8.826 -17.972  1.00 98.24           N  
ATOM   1588  CA  LEU B 204      -2.395  -9.356 -19.229  1.00 98.24           C  
ATOM   1589  C   LEU B 204      -3.513 -10.361 -18.976  1.00 98.24           C  
ATOM   1590  CB  LEU B 204      -1.273 -10.015 -20.035  1.00 98.24           C  
ATOM   1591  O   LEU B 204      -4.339 -10.612 -19.856  1.00 98.24           O  
ATOM   1592  CG  LEU B 204      -0.074  -9.130 -20.379  1.00 98.24           C  
ATOM   1593  CD1 LEU B 204       1.035  -9.962 -21.015  1.00 98.24           C  
ATOM   1594  CD2 LEU B 204      -0.495  -7.994 -21.305  1.00 98.24           C  
ATOM   1595  N   LYS B 205      -3.531 -10.995 -17.829  1.00 97.21           N  
ATOM   1596  CA  LYS B 205      -4.493 -12.040 -17.490  1.00 97.21           C  
ATOM   1597  C   LYS B 205      -5.021 -11.860 -16.069  1.00 97.21           C  
ATOM   1598  CB  LYS B 205      -3.860 -13.424 -17.643  1.00 97.21           C  
ATOM   1599  O   LYS B 205      -4.848 -12.738 -15.222  1.00 97.21           O  
ATOM   1600  CG  LYS B 205      -3.313 -13.704 -19.035  1.00 97.21           C  
ATOM   1601  CD  LYS B 205      -2.732 -15.108 -19.135  1.00 97.21           C  
ATOM   1602  CE  LYS B 205      -2.145 -15.374 -20.514  1.00 97.21           C  
ATOM   1603  NZ  LYS B 205      -1.591 -16.757 -20.623  1.00 97.21           N  
ATOM   1604  N   PRO B 206      -5.747 -10.766 -15.815  1.00 97.91           N  
ATOM   1605  CA  PRO B 206      -6.194 -10.448 -14.456  1.00 97.91           C  
ATOM   1606  C   PRO B 206      -7.070 -11.543 -13.852  1.00 97.91           C  
ATOM   1607  CB  PRO B 206      -6.988  -9.152 -14.641  1.00 97.91           C  
ATOM   1608  O   PRO B 206      -6.920 -11.878 -12.674  1.00 97.91           O  
ATOM   1609  CG  PRO B 206      -7.287  -9.092 -16.104  1.00 97.91           C  
ATOM   1610  CD  PRO B 206      -6.197  -9.815 -16.843  1.00 97.91           C  
ATOM   1611  N   GLN B 207      -7.975 -12.134 -14.648  1.00 96.70           N  
ATOM   1612  CA  GLN B 207      -8.874 -13.163 -14.135  1.00 96.70           C  
ATOM   1613  C   GLN B 207      -8.099 -14.399 -13.689  1.00 96.70           C  
ATOM   1614  CB  GLN B 207      -9.910 -13.546 -15.192  1.00 96.70           C  
ATOM   1615  O   GLN B 207      -8.415 -14.998 -12.659  1.00 96.70           O  
ATOM   1616  CG  GLN B 207     -10.889 -12.429 -15.528  1.00 96.70           C  
ATOM   1617  CD  GLN B 207     -11.621 -11.903 -14.307  1.00 96.70           C  
ATOM   1618  NE2 GLN B 207     -11.838 -10.593 -14.264  1.00 96.70           N  
ATOM   1619  OE1 GLN B 207     -11.989 -12.669 -13.410  1.00 96.70           O  
ATOM   1620  N   GLU B 208      -7.083 -14.778 -14.440  1.00 96.40           N  
ATOM   1621  CA  GLU B 208      -6.258 -15.935 -14.104  1.00 96.40           C  
ATOM   1622  C   GLU B 208      -5.489 -15.706 -12.806  1.00 96.40           C  
ATOM   1623  CB  GLU B 208      -5.285 -16.251 -15.243  1.00 96.40           C  
ATOM   1624  O   GLU B 208      -5.362 -16.617 -11.984  1.00 96.40           O  
ATOM   1625  CG  GLU B 208      -5.944 -16.891 -16.455  1.00 96.40           C  
ATOM   1626  CD  GLU B 208      -4.949 -17.337 -17.514  1.00 96.40           C  
ATOM   1627  OE1 GLU B 208      -5.250 -17.209 -18.723  1.00 96.40           O  
ATOM   1628  OE2 GLU B 208      -3.859 -17.820 -17.133  1.00 96.40           O  
ATOM   1629  N   LEU B 209      -5.008 -14.538 -12.612  1.00 98.14           N  
ATOM   1630  CA  LEU B 209      -4.224 -14.255 -11.415  1.00 98.14           C  
ATOM   1631  C   LEU B 209      -5.121 -14.179 -10.184  1.00 98.14           C  
ATOM   1632  CB  LEU B 209      -3.450 -12.944 -11.579  1.00 98.14           C  
ATOM   1633  O   LEU B 209      -4.718 -14.585  -9.091  1.00 98.14           O  
ATOM   1634  CG  LEU B 209      -2.216 -12.993 -12.481  1.00 98.14           C  
ATOM   1635  CD1 LEU B 209      -1.483 -11.656 -12.449  1.00 98.14           C  
ATOM   1636  CD2 LEU B 209      -1.289 -14.127 -12.058  1.00 98.14           C  
ATOM   1637  N   PHE B 210      -6.293 -13.623 -10.335  1.00 98.08           N  
ATOM   1638  CA  PHE B 210      -7.250 -13.686  -9.237  1.00 98.08           C  
ATOM   1639  C   PHE B 210      -7.584 -15.132  -8.891  1.00 98.08           C  
ATOM   1640  CB  PHE B 210      -8.529 -12.922  -9.593  1.00 98.08           C  
ATOM   1641  O   PHE B 210      -7.608 -15.506  -7.717  1.00 98.08           O  
ATOM   1642  CG  PHE B 210      -8.516 -11.480  -9.161  1.00 98.08           C  
ATOM   1643  CD1 PHE B 210      -8.679 -11.139  -7.824  1.00 98.08           C  
ATOM   1644  CD2 PHE B 210      -8.339 -10.466 -10.093  1.00 98.08           C  
ATOM   1645  CE1 PHE B 210      -8.666  -9.806  -7.421  1.00 98.08           C  
ATOM   1646  CE2 PHE B 210      -8.326  -9.131  -9.698  1.00 98.08           C  
ATOM   1647  CZ  PHE B 210      -8.490  -8.803  -8.362  1.00 98.08           C  
ATOM   1648  N   GLY B 211      -7.884 -15.912 -10.003  1.00 97.59           N  
ATOM   1649  CA  GLY B 211      -8.166 -17.323  -9.789  1.00 97.59           C  
ATOM   1650  C   GLY B 211      -7.043 -18.055  -9.078  1.00 97.59           C  
ATOM   1651  O   GLY B 211      -7.294 -18.896  -8.213  1.00 97.59           O  
ATOM   1652  N   PHE B 212      -5.871 -17.709  -9.423  1.00 98.18           N  
ATOM   1653  CA  PHE B 212      -4.708 -18.333  -8.804  1.00 98.18           C  
ATOM   1654  C   PHE B 212      -4.650 -18.015  -7.315  1.00 98.18           C  
ATOM   1655  CB  PHE B 212      -3.418 -17.870  -9.490  1.00 98.18           C  
ATOM   1656  O   PHE B 212      -4.492 -18.916  -6.488  1.00 98.18           O  
ATOM   1657  CG  PHE B 212      -2.166 -18.241  -8.743  1.00 98.18           C  
ATOM   1658  CD1 PHE B 212      -1.451 -17.282  -8.036  1.00 98.18           C  
ATOM   1659  CD2 PHE B 212      -1.704 -19.551  -8.747  1.00 98.18           C  
ATOM   1660  CE1 PHE B 212      -0.291 -17.623  -7.344  1.00 98.18           C  
ATOM   1661  CE2 PHE B 212      -0.546 -19.899  -8.057  1.00 98.18           C  
ATOM   1662  CZ  PHE B 212       0.159 -18.934  -7.357  1.00 98.18           C  
ATOM   1663  N   VAL B 213      -4.800 -16.779  -6.944  1.00 97.76           N  
ATOM   1664  CA  VAL B 213      -4.727 -16.353  -5.551  1.00 97.76           C  
ATOM   1665  C   VAL B 213      -5.833 -17.029  -4.744  1.00 97.76           C  
ATOM   1666  CB  VAL B 213      -4.834 -14.817  -5.420  1.00 97.76           C  
ATOM   1667  O   VAL B 213      -5.596 -17.508  -3.633  1.00 97.76           O  
ATOM   1668  CG1 VAL B 213      -5.162 -14.419  -3.982  1.00 97.76           C  
ATOM   1669  CG2 VAL B 213      -3.538 -14.151  -5.880  1.00 97.76           C  
ATOM   1670  N   ASP B 214      -6.995 -17.053  -5.283  1.00 96.29           N  
ATOM   1671  CA  ASP B 214      -8.115 -17.699  -4.605  1.00 96.29           C  
ATOM   1672  C   ASP B 214      -7.826 -19.177  -4.354  1.00 96.29           C  
ATOM   1673  CB  ASP B 214      -9.399 -17.546  -5.423  1.00 96.29           C  
ATOM   1674  O   ASP B 214      -8.004 -19.668  -3.237  1.00 96.29           O  
ATOM   1675  CG  ASP B 214      -9.912 -16.117  -5.460  1.00 96.29           C  
ATOM   1676  OD1 ASP B 214      -9.459 -15.285  -4.645  1.00 96.29           O  
ATOM   1677  OD2 ASP B 214     -10.778 -15.821  -6.311  1.00 96.29           O  
ATOM   1678  N   TRP B 215      -7.400 -19.804  -5.411  1.00 97.19           N  
ATOM   1679  CA  TRP B 215      -7.090 -21.225  -5.291  1.00 97.19           C  
ATOM   1680  C   TRP B 215      -5.965 -21.454  -4.287  1.00 97.19           C  
ATOM   1681  CB  TRP B 215      -6.703 -21.809  -6.653  1.00 97.19           C  
ATOM   1682  O   TRP B 215      -6.078 -22.306  -3.402  1.00 97.19           O  
ATOM   1683  CG  TRP B 215      -6.051 -23.156  -6.574  1.00 97.19           C  
ATOM   1684  CD1 TRP B 215      -6.674 -24.369  -6.476  1.00 97.19           C  
ATOM   1685  CD2 TRP B 215      -4.646 -23.427  -6.583  1.00 97.19           C  
ATOM   1686  CE2 TRP B 215      -4.489 -24.828  -6.488  1.00 97.19           C  
ATOM   1687  CE3 TRP B 215      -3.503 -22.621  -6.663  1.00 97.19           C  
ATOM   1688  NE1 TRP B 215      -5.741 -25.378  -6.424  1.00 97.19           N  
ATOM   1689  CH2 TRP B 215      -2.132 -24.627  -6.550  1.00 97.19           C  
ATOM   1690  CZ2 TRP B 215      -3.233 -25.439  -6.470  1.00 97.19           C  
ATOM   1691  CZ3 TRP B 215      -2.254 -23.231  -6.645  1.00 97.19           C  
ATOM   1692  N   TYR B 216      -4.872 -20.776  -4.477  1.00 96.16           N  
ATOM   1693  CA  TYR B 216      -3.689 -20.971  -3.646  1.00 96.16           C  
ATOM   1694  C   TYR B 216      -4.006 -20.718  -2.177  1.00 96.16           C  
ATOM   1695  CB  TYR B 216      -2.554 -20.049  -4.101  1.00 96.16           C  
ATOM   1696  O   TYR B 216      -3.546 -21.454  -1.300  1.00 96.16           O  
ATOM   1697  CG  TYR B 216      -1.192 -20.473  -3.607  1.00 96.16           C  
ATOM   1698  CD1 TYR B 216      -0.154 -19.552  -3.492  1.00 96.16           C  
ATOM   1699  CD2 TYR B 216      -0.941 -21.795  -3.257  1.00 96.16           C  
ATOM   1700  CE1 TYR B 216       1.103 -19.939  -3.039  1.00 96.16           C  
ATOM   1701  CE2 TYR B 216       0.312 -22.193  -2.803  1.00 96.16           C  
ATOM   1702  OH  TYR B 216       2.569 -21.648  -2.248  1.00 96.16           O  
ATOM   1703  CZ  TYR B 216       1.326 -21.259  -2.697  1.00 96.16           C  
ATOM   1704  N   ASN B 217      -4.791 -19.681  -1.952  1.00 92.37           N  
ATOM   1705  CA  ASN B 217      -5.183 -19.373  -0.581  1.00 92.37           C  
ATOM   1706  C   ASN B 217      -6.010 -20.500   0.032  1.00 92.37           C  
ATOM   1707  CB  ASN B 217      -5.960 -18.055  -0.528  1.00 92.37           C  
ATOM   1708  O   ASN B 217      -5.780 -20.891   1.178  1.00 92.37           O  
ATOM   1709  CG  ASN B 217      -6.050 -17.487   0.875  1.00 92.37           C  
ATOM   1710  ND2 ASN B 217      -7.268 -17.369   1.390  1.00 92.37           N  
ATOM   1711  OD1 ASN B 217      -5.033 -17.156   1.490  1.00 92.37           O  
ATOM   1712  N   GLU B 218      -6.976 -20.967  -0.715  1.00 91.69           N  
ATOM   1713  CA  GLU B 218      -7.777 -22.098  -0.257  1.00 91.69           C  
ATOM   1714  C   GLU B 218      -6.901 -23.314   0.031  1.00 91.69           C  
ATOM   1715  CB  GLU B 218      -8.847 -22.455  -1.293  1.00 91.69           C  
ATOM   1716  O   GLU B 218      -7.064 -23.972   1.061  1.00 91.69           O  
ATOM   1717  CG  GLU B 218      -9.841 -23.503  -0.814  1.00 91.69           C  
ATOM   1718  CD  GLU B 218     -10.870 -23.879  -1.868  1.00 91.69           C  
ATOM   1719  OE1 GLU B 218     -11.545 -24.922  -1.712  1.00 91.69           O  
ATOM   1720  OE2 GLU B 218     -11.002 -23.125  -2.858  1.00 91.69           O  
ATOM   1721  N   TRP B 219      -6.002 -23.550  -0.881  1.00 92.06           N  
ATOM   1722  CA  TRP B 219      -5.102 -24.690  -0.730  1.00 92.06           C  
ATOM   1723  C   TRP B 219      -4.232 -24.535   0.513  1.00 92.06           C  
ATOM   1724  CB  TRP B 219      -4.219 -24.846  -1.971  1.00 92.06           C  
ATOM   1725  O   TRP B 219      -4.079 -25.478   1.292  1.00 92.06           O  
ATOM   1726  CG  TRP B 219      -3.335 -26.057  -1.940  1.00 92.06           C  
ATOM   1727  CD1 TRP B 219      -3.651 -27.319  -2.362  1.00 92.06           C  
ATOM   1728  CD2 TRP B 219      -1.990 -26.120  -1.457  1.00 92.06           C  
ATOM   1729  CE2 TRP B 219      -1.551 -27.453  -1.617  1.00 92.06           C  
ATOM   1730  CE3 TRP B 219      -1.112 -25.178  -0.905  1.00 92.06           C  
ATOM   1731  NE1 TRP B 219      -2.582 -28.163  -2.170  1.00 92.06           N  
ATOM   1732  CH2 TRP B 219       0.569 -26.925  -0.706  1.00 92.06           C  
ATOM   1733  CZ2 TRP B 219      -0.270 -27.867  -1.243  1.00 92.06           C  
ATOM   1734  CZ3 TRP B 219       0.162 -25.592  -0.534  1.00 92.06           C  
ATOM   1735  N   LEU B 220      -3.716 -23.380   0.797  1.00 87.23           N  
ATOM   1736  CA  LEU B 220      -2.811 -23.096   1.905  1.00 87.23           C  
ATOM   1737  C   LEU B 220      -3.510 -23.307   3.245  1.00 87.23           C  
ATOM   1738  CB  LEU B 220      -2.282 -21.662   1.812  1.00 87.23           C  
ATOM   1739  O   LEU B 220      -2.883 -23.740   4.215  1.00 87.23           O  
ATOM   1740  CG  LEU B 220      -1.190 -21.409   0.773  1.00 87.23           C  
ATOM   1741  CD1 LEU B 220      -0.939 -19.912   0.622  1.00 87.23           C  
ATOM   1742  CD2 LEU B 220       0.094 -22.135   1.158  1.00 87.23           C  
ATOM   1743  N   PHE B 221      -4.804 -23.066   3.280  1.00 78.13           N  
ATOM   1744  CA  PHE B 221      -5.459 -23.040   4.582  1.00 78.13           C  
ATOM   1745  C   PHE B 221      -6.448 -24.192   4.714  1.00 78.13           C  
ATOM   1746  CB  PHE B 221      -6.177 -21.704   4.798  1.00 78.13           C  
ATOM   1747  O   PHE B 221      -7.162 -24.294   5.714  1.00 78.13           O  
ATOM   1748  CG  PHE B 221      -5.246 -20.544   5.021  1.00 78.13           C  
ATOM   1749  CD1 PHE B 221      -4.760 -20.259   6.291  1.00 78.13           C  
ATOM   1750  CD2 PHE B 221      -4.857 -19.737   3.960  1.00 78.13           C  
ATOM   1751  CE1 PHE B 221      -3.898 -19.185   6.501  1.00 78.13           C  
ATOM   1752  CE2 PHE B 221      -3.995 -18.662   4.161  1.00 78.13           C  
ATOM   1753  CZ  PHE B 221      -3.518 -18.387   5.433  1.00 78.13           C  
ATOM   1754  N   LYS B 222      -6.458 -25.011   3.702  1.00 80.31           N  
ATOM   1755  CA  LYS B 222      -7.224 -26.251   3.782  1.00 80.31           C  
ATOM   1756  C   LYS B 222      -6.569 -27.242   4.740  1.00 80.31           C  
ATOM   1757  CB  LYS B 222      -7.372 -26.881   2.396  1.00 80.31           C  
ATOM   1758  O   LYS B 222      -5.341 -27.299   4.838  1.00 80.31           O  
ATOM   1759  CG  LYS B 222      -8.555 -27.830   2.271  1.00 80.31           C  
ATOM   1760  CD  LYS B 222      -8.879 -28.130   0.813  1.00 80.31           C  
ATOM   1761  CE  LYS B 222     -10.261 -28.750   0.662  1.00 80.31           C  
ATOM   1762  NZ  LYS B 222     -10.698 -28.790  -0.765  1.00 80.31           N  
ATOM   1763  N   GLN B 223      -7.422 -28.035   5.443  1.00 71.88           N  
ATOM   1764  CA  GLN B 223      -6.880 -29.068   6.320  1.00 71.88           C  
ATOM   1765  C   GLN B 223      -6.093 -30.106   5.526  1.00 71.88           C  
ATOM   1766  CB  GLN B 223      -8.002 -29.748   7.106  1.00 71.88           C  
ATOM   1767  O   GLN B 223      -6.474 -30.460   4.408  1.00 71.88           O  
ATOM   1768  CG  GLN B 223      -8.693 -28.834   8.109  1.00 71.88           C  
ATOM   1769  CD  GLN B 223      -9.726 -29.559   8.950  1.00 71.88           C  
ATOM   1770  NE2 GLN B 223     -10.500 -28.802   9.721  1.00 71.88           N  
ATOM   1771  OE1 GLN B 223      -9.829 -30.789   8.906  1.00 71.88           O  
ATOM   1772  N   ASP B 224      -5.054 -30.607   6.094  1.00 65.04           N  
ATOM   1773  CA  ASP B 224      -4.143 -31.522   5.413  1.00 65.04           C  
ATOM   1774  C   ASP B 224      -4.892 -32.733   4.862  1.00 65.04           C  
ATOM   1775  CB  ASP B 224      -3.032 -31.977   6.362  1.00 65.04           C  
ATOM   1776  O   ASP B 224      -4.631 -33.173   3.740  1.00 65.04           O  
ATOM   1777  CG  ASP B 224      -1.943 -30.935   6.543  1.00 65.04           C  
ATOM   1778  OD1 ASP B 224      -1.947 -29.916   5.819  1.00 65.04           O  
ATOM   1779  OD2 ASP B 224      -1.071 -31.135   7.416  1.00 65.04           O  
ATOM   1780  N   LYS B 225      -5.878 -33.319   5.564  1.00 74.69           N  
ATOM   1781  CA  LYS B 225      -6.603 -34.524   5.172  1.00 74.69           C  
ATOM   1782  C   LYS B 225      -7.451 -34.275   3.928  1.00 74.69           C  
ATOM   1783  CB  LYS B 225      -7.487 -35.016   6.319  1.00 74.69           C  
ATOM   1784  O   LYS B 225      -7.761 -35.208   3.185  1.00 74.69           O  
ATOM   1785  CG  LYS B 225      -8.566 -34.029   6.737  1.00 74.69           C  
ATOM   1786  CD  LYS B 225      -9.403 -34.570   7.889  1.00 74.69           C  
ATOM   1787  CE  LYS B 225     -10.468 -33.572   8.324  1.00 74.69           C  
ATOM   1788  NZ  LYS B 225     -11.371 -34.145   9.367  1.00 74.69           N  
ATOM   1789  N   ASP B 226      -7.756 -33.024   3.653  1.00 82.07           N  
ATOM   1790  CA  ASP B 226      -8.638 -32.682   2.541  1.00 82.07           C  
ATOM   1791  C   ASP B 226      -7.864 -31.999   1.416  1.00 82.07           C  
ATOM   1792  CB  ASP B 226      -9.778 -31.781   3.017  1.00 82.07           C  
ATOM   1793  O   ASP B 226      -8.434 -31.672   0.373  1.00 82.07           O  
ATOM   1794  CG  ASP B 226     -10.639 -32.429   4.087  1.00 82.07           C  
ATOM   1795  OD1 ASP B 226     -10.922 -33.643   3.990  1.00 82.07           O  
ATOM   1796  OD2 ASP B 226     -11.040 -31.719   5.035  1.00 82.07           O  
ATOM   1797  N   ARG B 227      -6.635 -31.848   1.582  1.00 82.91           N  
ATOM   1798  CA  ARG B 227      -5.790 -31.101   0.657  1.00 82.91           C  
ATOM   1799  C   ARG B 227      -5.007 -32.042  -0.252  1.00 82.91           C  
ATOM   1800  CB  ARG B 227      -4.826 -30.192   1.424  1.00 82.91           C  
ATOM   1801  O   ARG B 227      -4.424 -33.023   0.215  1.00 82.91           O  
ATOM   1802  CG  ARG B 227      -3.965 -29.313   0.530  1.00 82.91           C  
ATOM   1803  CD  ARG B 227      -3.113 -28.347   1.342  1.00 82.91           C  
ATOM   1804  NE  ARG B 227      -2.062 -29.044   2.078  1.00 82.91           N  
ATOM   1805  NH1 ARG B 227      -1.173 -27.133   3.025  1.00 82.91           N  
ATOM   1806  NH2 ARG B 227      -0.251 -29.181   3.484  1.00 82.91           N  
ATOM   1807  CZ  ARG B 227      -1.164 -28.451   2.860  1.00 82.91           C  
ATOM   1808  N   LEU B 228      -5.122 -31.787  -1.569  1.00 94.51           N  
ATOM   1809  CA  LEU B 228      -4.225 -32.522  -2.453  1.00 94.51           C  
ATOM   1810  C   LEU B 228      -2.769 -32.167  -2.168  1.00 94.51           C  
ATOM   1811  CB  LEU B 228      -4.556 -32.227  -3.919  1.00 94.51           C  
ATOM   1812  O   LEU B 228      -2.441 -30.997  -1.958  1.00 94.51           O  
ATOM   1813  CG  LEU B 228      -5.904 -32.741  -4.426  1.00 94.51           C  
ATOM   1814  CD1 LEU B 228      -6.141 -32.281  -5.860  1.00 94.51           C  
ATOM   1815  CD2 LEU B 228      -5.967 -34.262  -4.329  1.00 94.51           C  
ATOM   1816  N   PRO B 229      -1.948 -33.211  -2.167  1.00 92.84           N  
ATOM   1817  CA  PRO B 229      -0.532 -32.921  -1.931  1.00 92.84           C  
ATOM   1818  C   PRO B 229       0.073 -32.022  -3.006  1.00 92.84           C  
ATOM   1819  CB  PRO B 229       0.119 -34.307  -1.947  1.00 92.84           C  
ATOM   1820  O   PRO B 229      -0.354 -32.062  -4.162  1.00 92.84           O  
ATOM   1821  CG  PRO B 229      -0.993 -35.255  -1.636  1.00 92.84           C  
ATOM   1822  CD  PRO B 229      -2.261 -34.718  -2.237  1.00 92.84           C  
ATOM   1823  N   ALA B 230       1.028 -31.221  -2.583  1.00 94.79           N  
ATOM   1824  CA  ALA B 230       1.732 -30.330  -3.501  1.00 94.79           C  
ATOM   1825  C   ALA B 230       2.481 -31.123  -4.568  1.00 94.79           C  
ATOM   1826  CB  ALA B 230       2.699 -29.431  -2.734  1.00 94.79           C  
ATOM   1827  O   ALA B 230       3.006 -32.205  -4.293  1.00 94.79           O  
ATOM   1828  N   LEU B 231       2.549 -30.559  -5.765  1.00 97.21           N  
ATOM   1829  CA  LEU B 231       3.272 -31.203  -6.856  1.00 97.21           C  
ATOM   1830  C   LEU B 231       4.664 -30.600  -7.017  1.00 97.21           C  
ATOM   1831  CB  LEU B 231       2.493 -31.072  -8.167  1.00 97.21           C  
ATOM   1832  O   LEU B 231       4.834 -29.383  -6.909  1.00 97.21           O  
ATOM   1833  CG  LEU B 231       1.106 -31.718  -8.199  1.00 97.21           C  
ATOM   1834  CD1 LEU B 231       0.523 -31.651  -9.607  1.00 97.21           C  
ATOM   1835  CD2 LEU B 231       1.177 -33.161  -7.712  1.00 97.21           C  
ATOM   1836  N   THR B 232       5.638 -31.490  -7.252  1.00 96.10           N  
ATOM   1837  CA  THR B 232       6.981 -31.046  -7.609  1.00 96.10           C  
ATOM   1838  C   THR B 232       7.026 -30.571  -9.058  1.00 96.10           C  
ATOM   1839  CB  THR B 232       8.014 -32.169  -7.402  1.00 96.10           C  
ATOM   1840  O   THR B 232       6.086 -30.802  -9.822  1.00 96.10           O  
ATOM   1841  CG2 THR B 232       7.951 -32.720  -5.981  1.00 96.10           C  
ATOM   1842  OG1 THR B 232       7.749 -33.231  -8.326  1.00 96.10           O  
ATOM   1843  N   GLU B 233       8.054 -29.931  -9.367  1.00 96.06           N  
ATOM   1844  CA  GLU B 233       8.241 -29.476 -10.741  1.00 96.06           C  
ATOM   1845  C   GLU B 233       8.196 -30.645 -11.721  1.00 96.06           C  
ATOM   1846  CB  GLU B 233       9.565 -28.721 -10.883  1.00 96.06           C  
ATOM   1847  O   GLU B 233       7.566 -30.553 -12.777  1.00 96.06           O  
ATOM   1848  CG  GLU B 233       9.777 -28.104 -12.257  1.00 96.06           C  
ATOM   1849  CD  GLU B 233      11.069 -27.308 -12.365  1.00 96.06           C  
ATOM   1850  OE1 GLU B 233      11.367 -26.781 -13.460  1.00 96.06           O  
ATOM   1851  OE2 GLU B 233      11.788 -27.213 -11.346  1.00 96.06           O  
ATOM   1852  N   ALA B 234       8.866 -31.748 -11.380  1.00 96.13           N  
ATOM   1853  CA  ALA B 234       8.881 -32.935 -12.231  1.00 96.13           C  
ATOM   1854  C   ALA B 234       7.472 -33.487 -12.426  1.00 96.13           C  
ATOM   1855  CB  ALA B 234       9.791 -34.006 -11.634  1.00 96.13           C  
ATOM   1856  O   ALA B 234       7.085 -33.837 -13.544  1.00 96.13           O  
ATOM   1857  N   GLU B 235       6.699 -33.502 -11.411  1.00 97.77           N  
ATOM   1858  CA  GLU B 235       5.334 -34.019 -11.462  1.00 97.77           C  
ATOM   1859  C   GLU B 235       4.440 -33.133 -12.324  1.00 97.77           C  
ATOM   1860  CB  GLU B 235       4.752 -34.140 -10.051  1.00 97.77           C  
ATOM   1861  O   GLU B 235       3.610 -33.633 -13.085  1.00 97.77           O  
ATOM   1862  CG  GLU B 235       5.338 -35.287  -9.240  1.00 97.77           C  
ATOM   1863  CD  GLU B 235       4.959 -35.235  -7.769  1.00 97.77           C  
ATOM   1864  OE1 GLU B 235       4.838 -36.309  -7.135  1.00 97.77           O  
ATOM   1865  OE2 GLU B 235       4.782 -34.113  -7.245  1.00 97.77           O  
ATOM   1866  N   VAL B 236       4.616 -31.859 -12.196  1.00 97.89           N  
ATOM   1867  CA  VAL B 236       3.815 -30.922 -12.977  1.00 97.89           C  
ATOM   1868  C   VAL B 236       4.126 -31.090 -14.462  1.00 97.89           C  
ATOM   1869  CB  VAL B 236       4.065 -29.461 -12.542  1.00 97.89           C  
ATOM   1870  O   VAL B 236       3.226 -31.022 -15.303  1.00 97.89           O  
ATOM   1871  CG1 VAL B 236       3.386 -28.487 -13.503  1.00 97.89           C  
ATOM   1872  CG2 VAL B 236       3.571 -29.238 -11.113  1.00 97.89           C  
ATOM   1873  N   ASN B 237       5.395 -31.293 -14.808  1.00 97.26           N  
ATOM   1874  CA  ASN B 237       5.792 -31.518 -16.194  1.00 97.26           C  
ATOM   1875  C   ASN B 237       5.135 -32.770 -16.769  1.00 97.26           C  
ATOM   1876  CB  ASN B 237       7.314 -31.617 -16.307  1.00 97.26           C  
ATOM   1877  O   ASN B 237       4.672 -32.764 -17.911  1.00 97.26           O  
ATOM   1878  CG  ASN B 237       8.004 -30.283 -16.099  1.00 97.26           C  
ATOM   1879  ND2 ASN B 237       9.282 -30.325 -15.743  1.00 97.26           N  
ATOM   1880  OD1 ASN B 237       7.392 -29.223 -16.255  1.00 97.26           O  
ATOM   1881  N   ILE B 238       5.152 -33.800 -15.916  1.00 97.98           N  
ATOM   1882  CA  ILE B 238       4.504 -35.039 -16.332  1.00 97.98           C  
ATOM   1883  C   ILE B 238       3.009 -34.799 -16.531  1.00 97.98           C  
ATOM   1884  CB  ILE B 238       4.733 -36.170 -15.304  1.00 97.98           C  
ATOM   1885  O   ILE B 238       2.440 -35.195 -17.550  1.00 97.98           O  
ATOM   1886  CG1 ILE B 238       6.221 -36.529 -15.228  1.00 97.98           C  
ATOM   1887  CG2 ILE B 238       3.890 -37.399 -15.656  1.00 97.98           C  
ATOM   1888  CD1 ILE B 238       6.587 -37.402 -14.036  1.00 97.98           C  
ATOM   1889  N   LEU B 239       2.384 -34.125 -15.589  1.00 98.32           N  
ATOM   1890  CA  LEU B 239       0.956 -33.836 -15.658  1.00 98.32           C  
ATOM   1891  C   LEU B 239       0.626 -33.019 -16.902  1.00 98.32           C  
ATOM   1892  CB  LEU B 239       0.499 -33.086 -14.404  1.00 98.32           C  
ATOM   1893  O   LEU B 239      -0.344 -33.313 -17.604  1.00 98.32           O  
ATOM   1894  CG  LEU B 239      -1.007 -32.863 -14.258  1.00 98.32           C  
ATOM   1895  CD1 LEU B 239      -1.747 -34.196 -14.308  1.00 98.32           C  
ATOM   1896  CD2 LEU B 239      -1.315 -32.123 -12.961  1.00 98.32           C  
ATOM   1897  N   ASN B 240       1.388 -32.025 -17.202  1.00 97.91           N  
ATOM   1898  CA  ASN B 240       1.180 -31.217 -18.399  1.00 97.91           C  
ATOM   1899  C   ASN B 240       1.314 -32.051 -19.669  1.00 97.91           C  
ATOM   1900  CB  ASN B 240       2.160 -30.042 -18.429  1.00 97.91           C  
ATOM   1901  O   ASN B 240       0.581 -31.838 -20.637  1.00 97.91           O  
ATOM   1902  CG  ASN B 240       1.743 -28.910 -17.511  1.00 97.91           C  
ATOM   1903  ND2 ASN B 240       2.711 -28.323 -16.816  1.00 97.91           N  
ATOM   1904  OD1 ASN B 240       0.561 -28.566 -17.426  1.00 97.91           O  
ATOM   1905  N   GLY B 241       2.301 -32.960 -19.686  1.00 97.76           N  
ATOM   1906  CA  GLY B 241       2.425 -33.878 -20.806  1.00 97.76           C  
ATOM   1907  C   GLY B 241       1.189 -34.731 -21.019  1.00 97.76           C  
ATOM   1908  O   GLY B 241       0.718 -34.881 -22.148  1.00 97.76           O  
ATOM   1909  N   ILE B 242       0.658 -35.269 -19.925  1.00 97.81           N  
ATOM   1910  CA  ILE B 242      -0.541 -36.097 -19.973  1.00 97.81           C  
ATOM   1911  C   ILE B 242      -1.711 -35.280 -20.517  1.00 97.81           C  
ATOM   1912  CB  ILE B 242      -0.889 -36.671 -18.581  1.00 97.81           C  
ATOM   1913  O   ILE B 242      -2.498 -35.774 -21.328  1.00 97.81           O  
ATOM   1914  CG1 ILE B 242       0.169 -37.691 -18.144  1.00 97.81           C  
ATOM   1915  CG2 ILE B 242      -2.285 -37.299 -18.589  1.00 97.81           C  
ATOM   1916  CD1 ILE B 242       0.322 -38.870 -19.096  1.00 97.81           C  
ATOM   1917  N   LEU B 243      -1.812 -34.043 -20.118  1.00 97.89           N  
ATOM   1918  CA  LEU B 243      -2.902 -33.172 -20.544  1.00 97.89           C  
ATOM   1919  C   LEU B 243      -2.828 -32.902 -22.044  1.00 97.89           C  
ATOM   1920  CB  LEU B 243      -2.865 -31.850 -19.774  1.00 97.89           C  
ATOM   1921  O   LEU B 243      -3.859 -32.758 -22.704  1.00 97.89           O  
ATOM   1922  CG  LEU B 243      -3.265 -31.913 -18.299  1.00 97.89           C  
ATOM   1923  CD1 LEU B 243      -3.101 -30.545 -17.646  1.00 97.89           C  
ATOM   1924  CD2 LEU B 243      -4.698 -32.412 -18.154  1.00 97.89           C  
ATOM   1925  N   LEU B 244      -1.606 -32.809 -22.528  1.00 97.13           N  
ATOM   1926  CA  LEU B 244      -1.432 -32.627 -23.965  1.00 97.13           C  
ATOM   1927  C   LEU B 244      -2.040 -33.793 -24.738  1.00 97.13           C  
ATOM   1928  CB  LEU B 244       0.053 -32.489 -24.312  1.00 97.13           C  
ATOM   1929  O   LEU B 244      -2.713 -33.588 -25.751  1.00 97.13           O  
ATOM   1930  CG  LEU B 244       0.380 -32.150 -25.767  1.00 97.13           C  
ATOM   1931  CD1 LEU B 244       0.068 -30.684 -26.052  1.00 97.13           C  
ATOM   1932  CD2 LEU B 244       1.841 -32.460 -26.073  1.00 97.13           C  
ATOM   1933  N   PHE B 245      -1.852 -34.993 -24.286  1.00 97.11           N  
ATOM   1934  CA  PHE B 245      -2.382 -36.186 -24.935  1.00 97.11           C  
ATOM   1935  C   PHE B 245      -3.879 -36.319 -24.684  1.00 97.11           C  
ATOM   1936  CB  PHE B 245      -1.654 -37.439 -24.437  1.00 97.11           C  
ATOM   1937  O   PHE B 245      -4.620 -36.786 -25.551  1.00 97.11           O  
ATOM   1938  CG  PHE B 245      -0.256 -37.582 -24.976  1.00 97.11           C  
ATOM   1939  CD1 PHE B 245       0.000 -38.392 -26.076  1.00 97.11           C  
ATOM   1940  CD2 PHE B 245       0.803 -36.908 -24.382  1.00 97.11           C  
ATOM   1941  CE1 PHE B 245       1.293 -38.527 -26.577  1.00 97.11           C  
ATOM   1942  CE2 PHE B 245       2.097 -37.038 -24.877  1.00 97.11           C  
ATOM   1943  CZ  PHE B 245       2.340 -37.848 -25.974  1.00 97.11           C  
ATOM   1944  N   ALA B 246      -4.306 -35.923 -23.536  1.00 97.47           N  
ATOM   1945  CA  ALA B 246      -5.727 -35.972 -23.205  1.00 97.47           C  
ATOM   1946  C   ALA B 246      -6.539 -35.076 -24.136  1.00 97.47           C  
ATOM   1947  CB  ALA B 246      -5.950 -35.562 -21.751  1.00 97.47           C  
ATOM   1948  O   ALA B 246      -7.654 -35.426 -24.528  1.00 97.47           O  
ATOM   1949  N   ARG B 247      -6.007 -33.958 -24.518  1.00 95.80           N  
ATOM   1950  CA  ARG B 247      -6.695 -32.984 -25.360  1.00 95.80           C  
ATOM   1951  C   ARG B 247      -6.938 -33.542 -26.758  1.00 95.80           C  
ATOM   1952  CB  ARG B 247      -5.890 -31.685 -25.447  1.00 95.80           C  
ATOM   1953  O   ARG B 247      -7.799 -33.048 -27.488  1.00 95.80           O  
ATOM   1954  CG  ARG B 247      -5.984 -30.817 -24.202  1.00 95.80           C  
ATOM   1955  CD  ARG B 247      -5.193 -29.525 -24.355  1.00 95.80           C  
ATOM   1956  NE  ARG B 247      -4.860 -28.941 -23.059  1.00 95.80           N  
ATOM   1957  NH1 ARG B 247      -3.088 -27.687 -23.848  1.00 95.80           N  
ATOM   1958  NH2 ARG B 247      -3.653 -27.611 -21.628  1.00 95.80           N  
ATOM   1959  CZ  ARG B 247      -3.868 -28.081 -22.848  1.00 95.80           C  
ATOM   1960  N   ARG B 248      -6.207 -34.654 -27.052  1.00 94.57           N  
ATOM   1961  CA  ARG B 248      -6.333 -35.266 -28.371  1.00 94.57           C  
ATOM   1962  C   ARG B 248      -7.450 -36.304 -28.389  1.00 94.57           C  
ATOM   1963  CB  ARG B 248      -5.011 -35.913 -28.791  1.00 94.57           C  
ATOM   1964  O   ARG B 248      -7.866 -36.757 -29.457  1.00 94.57           O  
ATOM   1965  CG  ARG B 248      -3.860 -34.929 -28.928  1.00 94.57           C  
ATOM   1966  CD  ARG B 248      -2.545 -35.636 -29.226  1.00 94.57           C  
ATOM   1967  NE  ARG B 248      -1.419 -34.707 -29.215  1.00 94.57           N  
ATOM   1968  NH1 ARG B 248       0.195 -36.337 -29.493  1.00 94.57           N  
ATOM   1969  NH2 ARG B 248       0.803 -34.134 -29.318  1.00 94.57           N  
ATOM   1970  CZ  ARG B 248      -0.143 -35.062 -29.342  1.00 94.57           C  
ATOM   1971  N   ALA B 249      -7.923 -36.597 -27.219  1.00 94.77           N  
ATOM   1972  CA  ALA B 249      -8.954 -37.624 -27.101  1.00 94.77           C  
ATOM   1973  C   ALA B 249     -10.343 -36.999 -26.997  1.00 94.77           C  
ATOM   1974  CB  ALA B 249      -8.683 -38.514 -25.890  1.00 94.77           C  
ATOM   1975  O   ALA B 249     -10.472 -35.797 -26.753  1.00 94.77           O  
ATOM   1976  N   GLN B 250     -11.299 -37.780 -27.389  1.00 95.28           N  
ATOM   1977  CA  GLN B 250     -12.685 -37.387 -27.159  1.00 95.28           C  
ATOM   1978  C   GLN B 250     -13.179 -37.881 -25.803  1.00 95.28           C  
ATOM   1979  CB  GLN B 250     -13.587 -37.921 -28.273  1.00 95.28           C  
ATOM   1980  O   GLN B 250     -12.834 -38.985 -25.375  1.00 95.28           O  
ATOM   1981  CG  GLN B 250     -13.321 -37.292 -29.634  1.00 95.28           C  
ATOM   1982  CD  GLN B 250     -13.734 -35.834 -29.698  1.00 95.28           C  
ATOM   1983  NE2 GLN B 250     -13.163 -35.097 -30.644  1.00 95.28           N  
ATOM   1984  OE1 GLN B 250     -14.559 -35.373 -28.903  1.00 95.28           O  
ATOM   1985  N   PRO B 251     -13.902 -37.008 -25.058  1.00 95.78           N  
ATOM   1986  CA  PRO B 251     -14.399 -37.435 -23.748  1.00 95.78           C  
ATOM   1987  C   PRO B 251     -15.478 -38.510 -23.848  1.00 95.78           C  
ATOM   1988  CB  PRO B 251     -14.966 -36.146 -23.149  1.00 95.78           C  
ATOM   1989  O   PRO B 251     -16.242 -38.536 -24.817  1.00 95.78           O  
ATOM   1990  CG  PRO B 251     -15.359 -35.317 -24.329  1.00 95.78           C  
ATOM   1991  CD  PRO B 251     -14.429 -35.633 -25.465  1.00 95.78           C  
ATOM   1992  N   ASN B 252     -15.527 -39.399 -22.882  1.00 94.11           N  
ATOM   1993  CA  ASN B 252     -16.619 -40.364 -22.822  1.00 94.11           C  
ATOM   1994  C   ASN B 252     -17.896 -39.733 -22.274  1.00 94.11           C  
ATOM   1995  CB  ASN B 252     -16.221 -41.576 -21.977  1.00 94.11           C  
ATOM   1996  O   ASN B 252     -17.977 -38.511 -22.132  1.00 94.11           O  
ATOM   1997  CG  ASN B 252     -16.005 -41.225 -20.518  1.00 94.11           C  
ATOM   1998  ND2 ASN B 252     -15.349 -42.116 -19.785  1.00 94.11           N  
ATOM   1999  OD1 ASN B 252     -16.425 -40.161 -20.054  1.00 94.11           O  
ATOM   2000  N   HIS B 253     -18.951 -40.543 -22.128  1.00 94.80           N  
ATOM   2001  CA  HIS B 253     -20.260 -40.059 -21.704  1.00 94.80           C  
ATOM   2002  C   HIS B 253     -20.186 -39.395 -20.334  1.00 94.80           C  
ATOM   2003  CB  HIS B 253     -21.273 -41.206 -21.678  1.00 94.80           C  
ATOM   2004  O   HIS B 253     -21.044 -38.581 -19.986  1.00 94.80           O  
ATOM   2005  CG  HIS B 253     -20.918 -42.297 -20.719  1.00 94.80           C  
ATOM   2006  CD2 HIS B 253     -21.394 -42.586 -19.485  1.00 94.80           C  
ATOM   2007  ND1 HIS B 253     -19.958 -43.247 -20.994  1.00 94.80           N  
ATOM   2008  CE1 HIS B 253     -19.860 -44.076 -19.968  1.00 94.80           C  
ATOM   2009  NE2 HIS B 253     -20.721 -43.696 -19.039  1.00 94.80           N  
ATOM   2010  N   LYS B 254     -19.093 -39.636 -19.520  1.00 94.70           N  
ATOM   2011  CA  LYS B 254     -18.902 -39.051 -18.197  1.00 94.70           C  
ATOM   2012  C   LYS B 254     -17.980 -37.837 -18.260  1.00 94.70           C  
ATOM   2013  CB  LYS B 254     -18.335 -40.089 -17.227  1.00 94.70           C  
ATOM   2014  O   LYS B 254     -17.626 -37.265 -17.227  1.00 94.70           O  
ATOM   2015  CG  LYS B 254     -19.289 -41.234 -16.918  1.00 94.70           C  
ATOM   2016  CD  LYS B 254     -18.695 -42.196 -15.898  1.00 94.70           C  
ATOM   2017  CE  LYS B 254     -19.637 -43.357 -15.610  1.00 94.70           C  
ATOM   2018  NZ  LYS B 254     -19.057 -44.307 -14.613  1.00 94.70           N  
ATOM   2019  N   GLY B 255     -17.571 -37.456 -19.472  1.00 94.67           N  
ATOM   2020  CA  GLY B 255     -16.706 -36.302 -19.656  1.00 94.67           C  
ATOM   2021  C   GLY B 255     -15.246 -36.598 -19.366  1.00 94.67           C  
ATOM   2022  O   GLY B 255     -14.457 -35.682 -19.129  1.00 94.67           O  
ATOM   2023  N   LEU B 256     -14.864 -37.833 -19.276  1.00 95.83           N  
ATOM   2024  CA  LEU B 256     -13.499 -38.259 -18.987  1.00 95.83           C  
ATOM   2025  C   LEU B 256     -12.737 -38.553 -20.275  1.00 95.83           C  
ATOM   2026  CB  LEU B 256     -13.503 -39.498 -18.088  1.00 95.83           C  
ATOM   2027  O   LEU B 256     -13.307 -39.082 -21.231  1.00 95.83           O  
ATOM   2028  CG  LEU B 256     -14.182 -39.346 -16.726  1.00 95.83           C  
ATOM   2029  CD1 LEU B 256     -14.279 -40.698 -16.028  1.00 95.83           C  
ATOM   2030  CD2 LEU B 256     -13.426 -38.344 -15.860  1.00 95.83           C  
ATOM   2031  N   TYR B 257     -11.522 -38.161 -20.365  1.00 97.11           N  
ATOM   2032  CA  TYR B 257     -10.659 -38.363 -21.523  1.00 97.11           C  
ATOM   2033  C   TYR B 257      -9.700 -39.524 -21.293  1.00 97.11           C  
ATOM   2034  CB  TYR B 257      -9.870 -37.087 -21.834  1.00 97.11           C  
ATOM   2035  O   TYR B 257      -8.945 -39.530 -20.317  1.00 97.11           O  
ATOM   2036  CG  TYR B 257     -10.738 -35.916 -22.224  1.00 97.11           C  
ATOM   2037  CD1 TYR B 257     -10.786 -35.467 -23.542  1.00 97.11           C  
ATOM   2038  CD2 TYR B 257     -11.512 -35.255 -21.276  1.00 97.11           C  
ATOM   2039  CE1 TYR B 257     -11.583 -34.387 -23.906  1.00 97.11           C  
ATOM   2040  CE2 TYR B 257     -12.313 -34.174 -21.628  1.00 97.11           C  
ATOM   2041  OH  TYR B 257     -13.133 -32.678 -23.297  1.00 97.11           O  
ATOM   2042  CZ  TYR B 257     -12.342 -33.748 -22.943  1.00 97.11           C  
ATOM   2043  N   LYS B 258      -9.789 -40.428 -22.196  1.00 95.69           N  
ATOM   2044  CA  LYS B 258      -8.957 -41.623 -22.091  1.00 95.69           C  
ATOM   2045  C   LYS B 258      -7.573 -41.384 -22.688  1.00 95.69           C  
ATOM   2046  CB  LYS B 258      -9.629 -42.808 -22.787  1.00 95.69           C  
ATOM   2047  O   LYS B 258      -7.452 -40.984 -23.848  1.00 95.69           O  
ATOM   2048  CG  LYS B 258      -8.936 -44.141 -22.547  1.00 95.69           C  
ATOM   2049  CD  LYS B 258      -9.681 -45.288 -23.219  1.00 95.69           C  
ATOM   2050  CE  LYS B 258      -9.001 -46.625 -22.962  1.00 95.69           C  
ATOM   2051  NZ  LYS B 258      -9.742 -47.755 -23.597  1.00 95.69           N  
ATOM   2052  N   VAL B 259      -6.503 -41.628 -21.933  1.00 97.26           N  
ATOM   2053  CA  VAL B 259      -5.128 -41.441 -22.383  1.00 97.26           C  
ATOM   2054  C   VAL B 259      -4.399 -42.783 -22.390  1.00 97.26           C  
ATOM   2055  CB  VAL B 259      -4.372 -40.428 -21.494  1.00 97.26           C  
ATOM   2056  O   VAL B 259      -4.306 -43.451 -21.357  1.00 97.26           O  
ATOM   2057  CG1 VAL B 259      -2.919 -40.294 -21.944  1.00 97.26           C  
ATOM   2058  CG2 VAL B 259      -5.071 -39.070 -21.521  1.00 97.26           C  
ATOM   2059  N   ASP B 260      -3.911 -43.122 -23.562  1.00 96.86           N  
ATOM   2060  CA  ASP B 260      -3.115 -44.338 -23.707  1.00 96.86           C  
ATOM   2061  C   ASP B 260      -1.666 -44.099 -23.288  1.00 96.86           C  
ATOM   2062  CB  ASP B 260      -3.169 -44.846 -25.149  1.00 96.86           C  
ATOM   2063  O   ASP B 260      -0.913 -43.428 -23.996  1.00 96.86           O  
ATOM   2064  CG  ASP B 260      -2.503 -46.199 -25.326  1.00 96.86           C  
ATOM   2065  OD1 ASP B 260      -1.616 -46.552 -24.520  1.00 96.86           O  
ATOM   2066  OD2 ASP B 260      -2.867 -46.917 -26.283  1.00 96.86           O  
ATOM   2067  N   LEU B 261      -1.233 -44.768 -22.232  1.00 97.31           N  
ATOM   2068  CA  LEU B 261       0.078 -44.503 -21.650  1.00 97.31           C  
ATOM   2069  C   LEU B 261       1.187 -45.076 -22.525  1.00 97.31           C  
ATOM   2070  CB  LEU B 261       0.168 -45.093 -20.240  1.00 97.31           C  
ATOM   2071  O   LEU B 261       2.337 -44.639 -22.444  1.00 97.31           O  
ATOM   2072  CG  LEU B 261      -0.746 -44.469 -19.184  1.00 97.31           C  
ATOM   2073  CD1 LEU B 261      -0.549 -45.158 -17.838  1.00 97.31           C  
ATOM   2074  CD2 LEU B 261      -0.484 -42.971 -19.067  1.00 97.31           C  
ATOM   2075  N   THR B 262       0.785 -46.108 -23.288  1.00 95.12           N  
ATOM   2076  CA  THR B 262       1.751 -46.632 -24.248  1.00 95.12           C  
ATOM   2077  C   THR B 262       2.033 -45.608 -25.344  1.00 95.12           C  
ATOM   2078  CB  THR B 262       1.252 -47.943 -24.883  1.00 95.12           C  
ATOM   2079  O   THR B 262       3.185 -45.416 -25.739  1.00 95.12           O  
ATOM   2080  CG2 THR B 262       2.339 -48.591 -25.734  1.00 95.12           C  
ATOM   2081  OG1 THR B 262       0.867 -48.854 -23.845  1.00 95.12           O  
ATOM   2082  N   ASP B 263       0.984 -45.013 -25.794  1.00 95.47           N  
ATOM   2083  CA  ASP B 263       1.128 -43.952 -26.786  1.00 95.47           C  
ATOM   2084  C   ASP B 263       1.933 -42.782 -26.225  1.00 95.47           C  
ATOM   2085  CB  ASP B 263      -0.245 -43.468 -27.257  1.00 95.47           C  
ATOM   2086  O   ASP B 263       2.797 -42.230 -26.910  1.00 95.47           O  
ATOM   2087  CG  ASP B 263      -0.169 -42.557 -28.469  1.00 95.47           C  
ATOM   2088  OD1 ASP B 263       0.806 -42.655 -29.246  1.00 95.47           O  
ATOM   2089  OD2 ASP B 263      -1.090 -41.731 -28.648  1.00 95.47           O  
ATOM   2090  N   VAL B 264       1.716 -42.394 -25.024  1.00 97.45           N  
ATOM   2091  CA  VAL B 264       2.439 -41.311 -24.365  1.00 97.45           C  
ATOM   2092  C   VAL B 264       3.931 -41.634 -24.324  1.00 97.45           C  
ATOM   2093  CB  VAL B 264       1.908 -41.062 -22.935  1.00 97.45           C  
ATOM   2094  O   VAL B 264       4.762 -40.804 -24.698  1.00 97.45           O  
ATOM   2095  CG1 VAL B 264       2.791 -40.056 -22.199  1.00 97.45           C  
ATOM   2096  CG2 VAL B 264       0.461 -40.575 -22.981  1.00 97.45           C  
ATOM   2097  N   GLN B 265       4.272 -42.796 -23.879  1.00 96.52           N  
ATOM   2098  CA  GLN B 265       5.662 -43.222 -23.752  1.00 96.52           C  
ATOM   2099  C   GLN B 265       6.374 -43.188 -25.101  1.00 96.52           C  
ATOM   2100  CB  GLN B 265       5.740 -44.627 -23.152  1.00 96.52           C  
ATOM   2101  O   GLN B 265       7.531 -42.772 -25.187  1.00 96.52           O  
ATOM   2102  CG  GLN B 265       7.162 -45.105 -22.889  1.00 96.52           C  
ATOM   2103  CD  GLN B 265       7.209 -46.396 -22.093  1.00 96.52           C  
ATOM   2104  NE2 GLN B 265       8.021 -47.344 -22.549  1.00 96.52           N  
ATOM   2105  OE1 GLN B 265       6.523 -46.539 -21.076  1.00 96.52           O  
ATOM   2106  N   ASN B 266       5.638 -43.589 -26.152  1.00 96.11           N  
ATOM   2107  CA  ASN B 266       6.227 -43.700 -27.482  1.00 96.11           C  
ATOM   2108  C   ASN B 266       6.414 -42.330 -28.128  1.00 96.11           C  
ATOM   2109  CB  ASN B 266       5.368 -44.596 -28.377  1.00 96.11           C  
ATOM   2110  O   ASN B 266       7.370 -42.117 -28.876  1.00 96.11           O  
ATOM   2111  CG  ASN B 266       5.413 -46.053 -27.960  1.00 96.11           C  
ATOM   2112  ND2 ASN B 266       4.423 -46.824 -28.392  1.00 96.11           N  
ATOM   2113  OD1 ASN B 266       6.330 -46.481 -27.255  1.00 96.11           O  
ATOM   2114  N   GLU B 267       5.547 -41.352 -27.725  1.00 97.19           N  
ATOM   2115  CA  GLU B 267       5.502 -40.109 -28.489  1.00 97.19           C  
ATOM   2116  C   GLU B 267       6.015 -38.933 -27.662  1.00 97.19           C  
ATOM   2117  CB  GLU B 267       4.077 -39.828 -28.975  1.00 97.19           C  
ATOM   2118  O   GLU B 267       6.303 -37.865 -28.205  1.00 97.19           O  
ATOM   2119  CG  GLU B 267       3.518 -40.903 -29.895  1.00 97.19           C  
ATOM   2120  CD  GLU B 267       4.270 -41.016 -31.212  1.00 97.19           C  
ATOM   2121  OE1 GLU B 267       4.459 -42.151 -31.707  1.00 97.19           O  
ATOM   2122  OE2 GLU B 267       4.674 -39.963 -31.752  1.00 97.19           O  
ATOM   2123  N   SER B 268       6.152 -39.043 -26.379  1.00 97.09           N  
ATOM   2124  CA  SER B 268       6.418 -37.930 -25.473  1.00 97.09           C  
ATOM   2125  C   SER B 268       7.769 -37.288 -25.769  1.00 97.09           C  
ATOM   2126  CB  SER B 268       6.376 -38.401 -24.019  1.00 97.09           C  
ATOM   2127  O   SER B 268       7.910 -36.065 -25.698  1.00 97.09           O  
ATOM   2128  OG  SER B 268       7.318 -39.437 -23.798  1.00 97.09           O  
ATOM   2129  N   MET B 269       8.743 -38.123 -26.054  1.00 96.03           N  
ATOM   2130  CA  MET B 269      10.060 -37.571 -26.358  1.00 96.03           C  
ATOM   2131  C   MET B 269      10.000 -36.661 -27.581  1.00 96.03           C  
ATOM   2132  CB  MET B 269      11.074 -38.693 -26.590  1.00 96.03           C  
ATOM   2133  O   MET B 269      10.497 -35.534 -27.547  1.00 96.03           O  
ATOM   2134  CG  MET B 269      12.501 -38.202 -26.767  1.00 96.03           C  
ATOM   2135  SD  MET B 269      13.182 -37.455 -25.235  1.00 96.03           S  
ATOM   2136  CE  MET B 269      14.757 -36.811 -25.865  1.00 96.03           C  
ATOM   2137  N   LYS B 270       9.458 -37.095 -28.633  1.00 95.97           N  
ATOM   2138  CA  LYS B 270       9.353 -36.353 -29.887  1.00 95.97           C  
ATOM   2139  C   LYS B 270       8.510 -35.094 -29.711  1.00 95.97           C  
ATOM   2140  CB  LYS B 270       8.757 -37.235 -30.984  1.00 95.97           C  
ATOM   2141  O   LYS B 270       8.878 -34.021 -30.194  1.00 95.97           O  
ATOM   2142  CG  LYS B 270       8.668 -36.557 -32.343  1.00 95.97           C  
ATOM   2143  CD  LYS B 270       7.993 -37.454 -33.373  1.00 95.97           C  
ATOM   2144  CE  LYS B 270       7.762 -36.722 -34.688  1.00 95.97           C  
ATOM   2145  NZ  LYS B 270       7.045 -37.579 -35.680  1.00 95.97           N  
ATOM   2146  N   GLU B 271       7.508 -35.113 -28.918  1.00 93.82           N  
ATOM   2147  CA  GLU B 271       6.526 -34.035 -28.841  1.00 93.82           C  
ATOM   2148  C   GLU B 271       6.874 -33.050 -27.728  1.00 93.82           C  
ATOM   2149  CB  GLU B 271       5.121 -34.603 -28.621  1.00 93.82           C  
ATOM   2150  O   GLU B 271       6.579 -31.858 -27.833  1.00 93.82           O  
ATOM   2151  CG  GLU B 271       4.598 -35.421 -29.792  1.00 93.82           C  
ATOM   2152  CD  GLU B 271       3.107 -35.704 -29.707  1.00 93.82           C  
ATOM   2153  OE1 GLU B 271       2.646 -36.709 -30.294  1.00 93.82           O  
ATOM   2154  OE2 GLU B 271       2.393 -34.914 -29.050  1.00 93.82           O  
ATOM   2155  N   LEU B 272       7.408 -33.524 -26.666  1.00 94.33           N  
ATOM   2156  CA  LEU B 272       7.584 -32.686 -25.485  1.00 94.33           C  
ATOM   2157  C   LEU B 272       9.064 -32.459 -25.196  1.00 94.33           C  
ATOM   2158  CB  LEU B 272       6.907 -33.324 -24.270  1.00 94.33           C  
ATOM   2159  O   LEU B 272       9.418 -31.610 -24.374  1.00 94.33           O  
ATOM   2160  CG  LEU B 272       5.421 -33.655 -24.418  1.00 94.33           C  
ATOM   2161  CD1 LEU B 272       4.942 -34.486 -23.232  1.00 94.33           C  
ATOM   2162  CD2 LEU B 272       4.598 -32.378 -24.548  1.00 94.33           C  
ATOM   2163  N   GLY B 273       9.937 -33.276 -25.871  1.00 94.32           N  
ATOM   2164  CA  GLY B 273      11.355 -33.203 -25.558  1.00 94.32           C  
ATOM   2165  C   GLY B 273      11.720 -33.916 -24.270  1.00 94.32           C  
ATOM   2166  O   GLY B 273      12.816 -33.727 -23.739  1.00 94.32           O  
ATOM   2167  N   GLN B 274      10.752 -34.561 -23.738  1.00 94.99           N  
ATOM   2168  CA  GLN B 274      10.972 -35.332 -22.519  1.00 94.99           C  
ATOM   2169  C   GLN B 274      10.214 -36.656 -22.561  1.00 94.99           C  
ATOM   2170  CB  GLN B 274      10.551 -34.524 -21.290  1.00 94.99           C  
ATOM   2171  O   GLN B 274       9.080 -36.713 -23.041  1.00 94.99           O  
ATOM   2172  CG  GLN B 274      10.693 -35.283 -19.978  1.00 94.99           C  
ATOM   2173  CD  GLN B 274      10.237 -34.473 -18.779  1.00 94.99           C  
ATOM   2174  NE2 GLN B 274      10.233 -35.099 -17.607  1.00 94.99           N  
ATOM   2175  OE1 GLN B 274       9.891 -33.294 -18.905  1.00 94.99           O  
ATOM   2176  N   LEU B 275      10.963 -37.660 -22.121  1.00 97.20           N  
ATOM   2177  CA  LEU B 275      10.337 -38.978 -22.093  1.00 97.20           C  
ATOM   2178  C   LEU B 275       9.441 -39.127 -20.868  1.00 97.20           C  
ATOM   2179  CB  LEU B 275      11.402 -40.078 -22.098  1.00 97.20           C  
ATOM   2180  O   LEU B 275       9.877 -38.882 -19.741  1.00 97.20           O  
ATOM   2181  CG  LEU B 275      10.893 -41.515 -21.984  1.00 97.20           C  
ATOM   2182  CD1 LEU B 275      10.089 -41.892 -23.224  1.00 97.20           C  
ATOM   2183  CD2 LEU B 275      12.056 -42.480 -21.781  1.00 97.20           C  
ATOM   2184  N   ILE B 276       8.194 -39.485 -21.156  1.00 98.05           N  
ATOM   2185  CA  ILE B 276       7.259 -39.823 -20.088  1.00 98.05           C  
ATOM   2186  C   ILE B 276       6.917 -41.310 -20.153  1.00 98.05           C  
ATOM   2187  CB  ILE B 276       5.972 -38.972 -20.173  1.00 98.05           C  
ATOM   2188  O   ILE B 276       6.248 -41.759 -21.087  1.00 98.05           O  
ATOM   2189  CG1 ILE B 276       6.314 -37.479 -20.106  1.00 98.05           C  
ATOM   2190  CG2 ILE B 276       4.994 -39.361 -19.060  1.00 98.05           C  
ATOM   2191  CD1 ILE B 276       5.112 -36.561 -20.281  1.00 98.05           C  
ATOM   2192  N   ARG B 277       7.305 -42.060 -19.101  1.00 96.88           N  
ATOM   2193  CA  ARG B 277       7.008 -43.488 -19.037  1.00 96.88           C  
ATOM   2194  C   ARG B 277       5.645 -43.735 -18.398  1.00 96.88           C  
ATOM   2195  CB  ARG B 277       8.095 -44.229 -18.256  1.00 96.88           C  
ATOM   2196  O   ARG B 277       5.124 -42.877 -17.682  1.00 96.88           O  
ATOM   2197  CG  ARG B 277       9.485 -44.096 -18.858  1.00 96.88           C  
ATOM   2198  CD  ARG B 277      10.536 -44.798 -18.009  1.00 96.88           C  
ATOM   2199  NE  ARG B 277      11.877 -44.622 -18.559  1.00 96.88           N  
ATOM   2200  NH1 ARG B 277      12.976 -45.308 -16.646  1.00 96.88           N  
ATOM   2201  NH2 ARG B 277      14.172 -44.675 -18.496  1.00 96.88           N  
ATOM   2202  CZ  ARG B 277      13.005 -44.869 -17.899  1.00 96.88           C  
ATOM   2203  N   ALA B 278       5.086 -44.899 -18.673  1.00 94.88           N  
ATOM   2204  CA  ALA B 278       3.775 -45.265 -18.144  1.00 94.88           C  
ATOM   2205  C   ALA B 278       3.764 -45.214 -16.619  1.00 94.88           C  
ATOM   2206  CB  ALA B 278       3.374 -46.656 -18.630  1.00 94.88           C  
ATOM   2207  O   ALA B 278       2.756 -44.846 -16.011  1.00 94.88           O  
ATOM   2208  N   ASP B 279       4.908 -45.432 -15.999  1.00 96.14           N  
ATOM   2209  CA  ASP B 279       4.988 -45.505 -14.543  1.00 96.14           C  
ATOM   2210  C   ASP B 279       5.185 -44.119 -13.934  1.00 96.14           C  
ATOM   2211  CB  ASP B 279       6.125 -46.434 -14.113  1.00 96.14           C  
ATOM   2212  O   ASP B 279       5.028 -43.938 -12.724  1.00 96.14           O  
ATOM   2213  CG  ASP B 279       5.799 -47.904 -14.317  1.00 96.14           C  
ATOM   2214  OD1 ASP B 279       4.615 -48.242 -14.528  1.00 96.14           O  
ATOM   2215  OD2 ASP B 279       6.735 -48.730 -14.263  1.00 96.14           O  
ATOM   2216  N   ASP B 280       5.489 -43.142 -14.765  1.00 97.73           N  
ATOM   2217  CA  ASP B 280       5.747 -41.790 -14.280  1.00 97.73           C  
ATOM   2218  C   ASP B 280       4.477 -41.159 -13.713  1.00 97.73           C  
ATOM   2219  CB  ASP B 280       6.313 -40.916 -15.401  1.00 97.73           C  
ATOM   2220  O   ASP B 280       4.543 -40.171 -12.977  1.00 97.73           O  
ATOM   2221  CG  ASP B 280       7.751 -41.257 -15.749  1.00 97.73           C  
ATOM   2222  OD1 ASP B 280       8.459 -41.849 -14.906  1.00 97.73           O  
ATOM   2223  OD2 ASP B 280       8.181 -40.928 -16.876  1.00 97.73           O  
ATOM   2224  N   VAL B 281       3.335 -41.691 -14.031  1.00 97.87           N  
ATOM   2225  CA  VAL B 281       2.064 -41.116 -13.602  1.00 97.87           C  
ATOM   2226  C   VAL B 281       1.705 -41.633 -12.211  1.00 97.87           C  
ATOM   2227  CB  VAL B 281       0.929 -41.440 -14.600  1.00 97.87           C  
ATOM   2228  O   VAL B 281       0.754 -41.153 -11.590  1.00 97.87           O  
ATOM   2229  CG1 VAL B 281       1.217 -40.818 -15.965  1.00 97.87           C  
ATOM   2230  CG2 VAL B 281       0.746 -42.952 -14.727  1.00 97.87           C  
ATOM   2231  N   ASN B 282       2.443 -42.640 -11.667  1.00 97.52           N  
ATOM   2232  CA  ASN B 282       2.114 -43.311 -10.413  1.00 97.52           C  
ATOM   2233  C   ASN B 282       2.049 -42.326  -9.250  1.00 97.52           C  
ATOM   2234  CB  ASN B 282       3.128 -44.418 -10.115  1.00 97.52           C  
ATOM   2235  O   ASN B 282       1.144 -42.401  -8.417  1.00 97.52           O  
ATOM   2236  CG  ASN B 282       2.986 -45.606 -11.047  1.00 97.52           C  
ATOM   2237  ND2 ASN B 282       3.971 -46.496 -11.027  1.00 97.52           N  
ATOM   2238  OD1 ASN B 282       2.000 -45.722 -11.779  1.00 97.52           O  
ATOM   2239  N   SER B 283       2.987 -41.436  -9.225  1.00 97.20           N  
ATOM   2240  CA  SER B 283       2.981 -40.454  -8.146  1.00 97.20           C  
ATOM   2241  C   SER B 283       1.745 -39.563  -8.217  1.00 97.20           C  
ATOM   2242  CB  SER B 283       4.244 -39.593  -8.198  1.00 97.20           C  
ATOM   2243  O   SER B 283       1.172 -39.205  -7.187  1.00 97.20           O  
ATOM   2244  OG  SER B 283       4.259 -38.791  -9.366  1.00 97.20           O  
ATOM   2245  N   LEU B 284       1.297 -39.170  -9.413  1.00 97.99           N  
ATOM   2246  CA  LEU B 284       0.120 -38.334  -9.621  1.00 97.99           C  
ATOM   2247  C   LEU B 284      -1.153 -39.085  -9.245  1.00 97.99           C  
ATOM   2248  CB  LEU B 284       0.042 -37.871 -11.078  1.00 97.99           C  
ATOM   2249  O   LEU B 284      -2.123 -38.478  -8.785  1.00 97.99           O  
ATOM   2250  CG  LEU B 284       1.168 -36.955 -11.560  1.00 97.99           C  
ATOM   2251  CD1 LEU B 284       1.085 -36.762 -13.071  1.00 97.99           C  
ATOM   2252  CD2 LEU B 284       1.108 -35.611 -10.841  1.00 97.99           C  
ATOM   2253  N   ILE B 285      -1.142 -40.379  -9.492  1.00 96.73           N  
ATOM   2254  CA  ILE B 285      -2.261 -41.224  -9.089  1.00 96.73           C  
ATOM   2255  C   ILE B 285      -2.317 -41.315  -7.566  1.00 96.73           C  
ATOM   2256  CB  ILE B 285      -2.154 -42.636  -9.707  1.00 96.73           C  
ATOM   2257  O   ILE B 285      -3.380 -41.137  -6.966  1.00 96.73           O  
ATOM   2258  CG1 ILE B 285      -2.271 -42.561 -11.234  1.00 96.73           C  
ATOM   2259  CG2 ILE B 285      -3.223 -43.564  -9.121  1.00 96.73           C  
ATOM   2260  CD1 ILE B 285      -1.999 -43.882 -11.941  1.00 96.73           C  
ATOM   2261  N   GLU B 286      -1.150 -41.545  -6.936  1.00 95.39           N  
ATOM   2262  CA  GLU B 286      -1.065 -41.633  -5.482  1.00 95.39           C  
ATOM   2263  C   GLU B 286      -1.534 -40.338  -4.823  1.00 95.39           C  
ATOM   2264  CB  GLU B 286       0.366 -41.957  -5.045  1.00 95.39           C  
ATOM   2265  O   GLU B 286      -2.177 -40.368  -3.771  1.00 95.39           O  
ATOM   2266  CG  GLU B 286       0.510 -42.216  -3.553  1.00 95.39           C  
ATOM   2267  CD  GLU B 286       1.943 -42.491  -3.127  1.00 95.39           C  
ATOM   2268  OE1 GLU B 286       2.206 -42.589  -1.906  1.00 95.39           O  
ATOM   2269  OE2 GLU B 286       2.811 -42.609  -4.020  1.00 95.39           O  
ATOM   2270  N   LYS B 287      -1.289 -39.225  -5.473  1.00 96.19           N  
ATOM   2271  CA  LYS B 287      -1.645 -37.918  -4.927  1.00 96.19           C  
ATOM   2272  C   LYS B 287      -3.059 -37.517  -5.337  1.00 96.19           C  
ATOM   2273  CB  LYS B 287      -0.645 -36.855  -5.383  1.00 96.19           C  
ATOM   2274  O   LYS B 287      -3.513 -36.415  -5.023  1.00 96.19           O  
ATOM   2275  CG  LYS B 287       0.727 -36.978  -4.738  1.00 96.19           C  
ATOM   2276  CD  LYS B 287       1.656 -35.854  -5.180  1.00 96.19           C  
ATOM   2277  CE  LYS B 287       3.004 -35.933  -4.477  1.00 96.19           C  
ATOM   2278  NZ  LYS B 287       3.923 -34.841  -4.917  1.00 96.19           N  
ATOM   2279  N   LYS B 288      -3.703 -38.351  -6.184  1.00 94.24           N  
ATOM   2280  CA  LYS B 288      -5.123 -38.285  -6.518  1.00 94.24           C  
ATOM   2281  C   LYS B 288      -5.391 -37.217  -7.575  1.00 94.24           C  
ATOM   2282  CB  LYS B 288      -5.957 -38.005  -5.267  1.00 94.24           C  
ATOM   2283  O   LYS B 288      -6.498 -36.681  -7.657  1.00 94.24           O  
ATOM   2284  CG  LYS B 288      -5.863 -39.091  -4.205  1.00 94.24           C  
ATOM   2285  CD  LYS B 288      -6.836 -38.838  -3.060  1.00 94.24           C  
ATOM   2286  CE  LYS B 288      -6.769 -39.943  -2.014  1.00 94.24           C  
ATOM   2287  NZ  LYS B 288      -7.724 -39.702  -0.892  1.00 94.24           N  
ATOM   2288  N   TYR B 289      -4.354 -36.790  -8.329  1.00 96.39           N  
ATOM   2289  CA  TYR B 289      -4.549 -35.876  -9.449  1.00 96.39           C  
ATOM   2290  C   TYR B 289      -5.068 -36.619 -10.675  1.00 96.39           C  
ATOM   2291  CB  TYR B 289      -3.241 -35.156  -9.789  1.00 96.39           C  
ATOM   2292  O   TYR B 289      -5.680 -36.017 -11.560  1.00 96.39           O  
ATOM   2293  CG  TYR B 289      -2.883 -34.056  -8.820  1.00 96.39           C  
ATOM   2294  CD1 TYR B 289      -3.225 -32.731  -9.082  1.00 96.39           C  
ATOM   2295  CD2 TYR B 289      -2.203 -34.339  -7.640  1.00 96.39           C  
ATOM   2296  CE1 TYR B 289      -2.895 -31.714  -8.192  1.00 96.39           C  
ATOM   2297  CE2 TYR B 289      -1.869 -33.330  -6.743  1.00 96.39           C  
ATOM   2298  OH  TYR B 289      -1.891 -31.020  -6.143  1.00 96.39           O  
ATOM   2299  CZ  TYR B 289      -2.219 -32.023  -7.027  1.00 96.39           C  
ATOM   2300  N   LEU B 290      -4.719 -37.900 -10.737  1.00 95.97           N  
ATOM   2301  CA  LEU B 290      -5.165 -38.767 -11.821  1.00 95.97           C  
ATOM   2302  C   LEU B 290      -5.875 -40.001 -11.274  1.00 95.97           C  
ATOM   2303  CB  LEU B 290      -3.979 -39.191 -12.692  1.00 95.97           C  
ATOM   2304  O   LEU B 290      -5.697 -40.358 -10.107  1.00 95.97           O  
ATOM   2305  CG  LEU B 290      -3.229 -38.067 -13.410  1.00 95.97           C  
ATOM   2306  CD1 LEU B 290      -1.995 -38.619 -14.114  1.00 95.97           C  
ATOM   2307  CD2 LEU B 290      -4.147 -37.361 -14.402  1.00 95.97           C  
ATOM   2308  N   THR B 291      -6.622 -40.691 -12.145  1.00 93.48           N  
ATOM   2309  CA  THR B 291      -7.297 -41.929 -11.771  1.00 93.48           C  
ATOM   2310  C   THR B 291      -6.332 -43.110 -11.827  1.00 93.48           C  
ATOM   2311  CB  THR B 291      -8.505 -42.205 -12.686  1.00 93.48           C  
ATOM   2312  O   THR B 291      -5.235 -42.996 -12.378  1.00 93.48           O  
ATOM   2313  CG2 THR B 291      -9.462 -41.018 -12.708  1.00 93.48           C  
ATOM   2314  OG1 THR B 291      -8.040 -42.455 -14.018  1.00 93.48           O  
ATOM   2315  N   GLU B 292      -6.834 -44.187 -11.270  1.00 95.15           N  
ATOM   2316  CA  GLU B 292      -6.056 -45.419 -11.366  1.00 95.15           C  
ATOM   2317  C   GLU B 292      -5.928 -45.880 -12.815  1.00 95.15           C  
ATOM   2318  CB  GLU B 292      -6.691 -46.523 -10.517  1.00 95.15           C  
ATOM   2319  O   GLU B 292      -6.777 -45.562 -13.650  1.00 95.15           O  
ATOM   2320  CG  GLU B 292      -6.725 -46.212  -9.027  1.00 95.15           C  
ATOM   2321  CD  GLU B 292      -5.370 -46.360  -8.353  1.00 95.15           C  
ATOM   2322  OE1 GLU B 292      -5.167 -45.775  -7.265  1.00 95.15           O  
ATOM   2323  OE2 GLU B 292      -4.505 -47.065  -8.918  1.00 95.15           O  
ATOM   2324  N   LYS B 293      -4.860 -46.602 -13.049  1.00 95.90           N  
ATOM   2325  CA  LYS B 293      -4.634 -47.150 -14.383  1.00 95.90           C  
ATOM   2326  C   LYS B 293      -5.651 -48.240 -14.709  1.00 95.90           C  
ATOM   2327  CB  LYS B 293      -3.214 -47.706 -14.501  1.00 95.90           C  
ATOM   2328  O   LYS B 293      -6.057 -49.001 -13.828  1.00 95.90           O  
ATOM   2329  CG  LYS B 293      -2.125 -46.648 -14.405  1.00 95.90           C  
ATOM   2330  CD  LYS B 293      -0.736 -47.266 -14.489  1.00 95.90           C  
ATOM   2331  CE  LYS B 293       0.353 -46.239 -14.208  1.00 95.90           C  
ATOM   2332  NZ  LYS B 293       1.712 -46.858 -14.209  1.00 95.90           N  
ATOM   2333  N   ILE B 294      -6.041 -48.254 -15.939  1.00 94.74           N  
ATOM   2334  CA  ILE B 294      -6.891 -49.316 -16.467  1.00 94.74           C  
ATOM   2335  C   ILE B 294      -6.139 -50.091 -17.546  1.00 94.74           C  
ATOM   2336  CB  ILE B 294      -8.213 -48.753 -17.034  1.00 94.74           C  
ATOM   2337  O   ILE B 294      -5.480 -49.495 -18.402  1.00 94.74           O  
ATOM   2338  CG1 ILE B 294      -8.911 -47.875 -15.990  1.00 94.74           C  
ATOM   2339  CG2 ILE B 294      -9.130 -49.890 -17.495  1.00 94.74           C  
ATOM   2340  CD1 ILE B 294     -10.028 -47.009 -16.556  1.00 94.74           C  
ATOM   2341  N   MET B 295      -6.182 -51.409 -17.323  1.00 91.85           N  
ATOM   2342  CA  MET B 295      -5.499 -52.257 -18.295  1.00 91.85           C  
ATOM   2343  C   MET B 295      -6.499 -53.093 -19.087  1.00 91.85           C  
ATOM   2344  CB  MET B 295      -4.490 -53.171 -17.598  1.00 91.85           C  
ATOM   2345  O   MET B 295      -7.446 -53.639 -18.518  1.00 91.85           O  
ATOM   2346  CG  MET B 295      -3.333 -52.427 -16.951  1.00 91.85           C  
ATOM   2347  SD  MET B 295      -2.111 -53.559 -16.183  1.00 91.85           S  
ATOM   2348  CE  MET B 295      -1.816 -54.697 -17.564  1.00 91.85           C  
ATOM   2349  N   ASP B 296      -6.386 -52.937 -20.410  1.00 88.31           N  
ATOM   2350  CA  ASP B 296      -7.114 -53.880 -21.252  1.00 88.31           C  
ATOM   2351  C   ASP B 296      -6.177 -54.573 -22.238  1.00 88.31           C  
ATOM   2352  CB  ASP B 296      -8.239 -53.168 -22.007  1.00 88.31           C  
ATOM   2353  O   ASP B 296      -4.955 -54.509 -22.092  1.00 88.31           O  
ATOM   2354  CG  ASP B 296      -7.728 -52.145 -23.006  1.00 88.31           C  
ATOM   2355  OD1 ASP B 296      -6.535 -52.196 -23.375  1.00 88.31           O  
ATOM   2356  OD2 ASP B 296      -8.525 -51.279 -23.425  1.00 88.31           O  
ATOM   2357  N   GLU B 297      -6.682 -55.464 -23.186  1.00 89.58           N  
ATOM   2358  CA  GLU B 297      -5.896 -56.279 -24.106  1.00 89.58           C  
ATOM   2359  C   GLU B 297      -5.024 -55.410 -25.007  1.00 89.58           C  
ATOM   2360  CB  GLU B 297      -6.812 -57.164 -24.957  1.00 89.58           C  
ATOM   2361  O   GLU B 297      -3.980 -55.856 -25.488  1.00 89.58           O  
ATOM   2362  CG  GLU B 297      -8.105 -57.561 -24.259  1.00 89.58           C  
ATOM   2363  CD  GLU B 297      -8.848 -58.683 -24.967  1.00 89.58           C  
ATOM   2364  OE1 GLU B 297      -9.933 -59.087 -24.491  1.00 89.58           O  
ATOM   2365  OE2 GLU B 297      -8.341 -59.163 -26.005  1.00 89.58           O  
ATOM   2366  N   LYS B 298      -5.480 -54.170 -25.051  1.00 87.59           N  
ATOM   2367  CA  LYS B 298      -4.846 -53.286 -26.024  1.00 87.59           C  
ATOM   2368  C   LYS B 298      -3.763 -52.434 -25.368  1.00 87.59           C  
ATOM   2369  CB  LYS B 298      -5.887 -52.387 -26.692  1.00 87.59           C  
ATOM   2370  O   LYS B 298      -2.870 -51.923 -26.048  1.00 87.59           O  
ATOM   2371  CG  LYS B 298      -6.865 -53.133 -27.588  1.00 87.59           C  
ATOM   2372  CD  LYS B 298      -7.815 -52.176 -28.298  1.00 87.59           C  
ATOM   2373  CE  LYS B 298      -8.818 -52.923 -29.166  1.00 87.59           C  
ATOM   2374  NZ  LYS B 298      -9.776 -51.992 -29.832  1.00 87.59           N  
ATOM   2375  N   GLY B 299      -3.891 -52.259 -24.075  1.00 92.07           N  
ATOM   2376  CA  GLY B 299      -2.864 -51.424 -23.472  1.00 92.07           C  
ATOM   2377  C   GLY B 299      -3.244 -50.912 -22.096  1.00 92.07           C  
ATOM   2378  O   GLY B 299      -4.148 -51.451 -21.454  1.00 92.07           O  
ATOM   2379  N   VAL B 300      -2.378 -49.950 -21.545  1.00 96.03           N  
ATOM   2380  CA  VAL B 300      -2.561 -49.346 -20.229  1.00 96.03           C  
ATOM   2381  C   VAL B 300      -3.047 -47.907 -20.384  1.00 96.03           C  
ATOM   2382  CB  VAL B 300      -1.257 -49.382 -19.401  1.00 96.03           C  
ATOM   2383  O   VAL B 300      -2.473 -47.130 -21.152  1.00 96.03           O  
ATOM   2384  CG1 VAL B 300      -1.498 -48.850 -17.990  1.00 96.03           C  
ATOM   2385  CG2 VAL B 300      -0.696 -50.802 -19.352  1.00 96.03           C  
ATOM   2386  N   TYR B 301      -4.142 -47.558 -19.594  1.00 96.66           N  
ATOM   2387  CA  TYR B 301      -4.799 -46.272 -19.795  1.00 96.66           C  
ATOM   2388  C   TYR B 301      -5.057 -45.577 -18.463  1.00 96.66           C  
ATOM   2389  CB  TYR B 301      -6.118 -46.454 -20.552  1.00 96.66           C  
ATOM   2390  O   TYR B 301      -5.065 -46.221 -17.411  1.00 96.66           O  
ATOM   2391  CG  TYR B 301      -5.988 -47.281 -21.807  1.00 96.66           C  
ATOM   2392  CD1 TYR B 301      -5.780 -46.676 -23.045  1.00 96.66           C  
ATOM   2393  CD2 TYR B 301      -6.074 -48.669 -21.759  1.00 96.66           C  
ATOM   2394  CE1 TYR B 301      -5.661 -47.435 -24.205  1.00 96.66           C  
ATOM   2395  CE2 TYR B 301      -5.957 -49.437 -22.913  1.00 96.66           C  
ATOM   2396  OH  TYR B 301      -5.633 -49.567 -25.274  1.00 96.66           O  
ATOM   2397  CZ  TYR B 301      -5.750 -48.812 -24.129  1.00 96.66           C  
ATOM   2398  N   ILE B 302      -5.248 -44.275 -18.541  1.00 96.30           N  
ATOM   2399  CA  ILE B 302      -5.788 -43.479 -17.443  1.00 96.30           C  
ATOM   2400  C   ILE B 302      -6.907 -42.579 -17.960  1.00 96.30           C  
ATOM   2401  CB  ILE B 302      -4.688 -42.631 -16.765  1.00 96.30           C  
ATOM   2402  O   ILE B 302      -6.968 -42.277 -19.155  1.00 96.30           O  
ATOM   2403  CG1 ILE B 302      -4.012 -41.715 -17.792  1.00 96.30           C  
ATOM   2404  CG2 ILE B 302      -3.661 -43.533 -16.074  1.00 96.30           C  
ATOM   2405  CD1 ILE B 302      -3.186 -40.596 -17.173  1.00 96.30           C  
ATOM   2406  N   MET B 303      -7.811 -42.257 -17.064  1.00 95.60           N  
ATOM   2407  CA  MET B 303      -8.885 -41.318 -17.377  1.00 95.60           C  
ATOM   2408  C   MET B 303      -8.616 -39.955 -16.749  1.00 95.60           C  
ATOM   2409  CB  MET B 303     -10.231 -41.860 -16.894  1.00 95.60           C  
ATOM   2410  O   MET B 303      -8.208 -39.870 -15.589  1.00 95.60           O  
ATOM   2411  CG  MET B 303     -10.587 -43.221 -17.471  1.00 95.60           C  
ATOM   2412  SD  MET B 303     -10.817 -43.174 -19.291  1.00 95.60           S  
ATOM   2413  CE  MET B 303     -12.514 -42.540 -19.382  1.00 95.60           C  
ATOM   2414  N   VAL B 304      -8.807 -38.956 -17.566  1.00 97.00           N  
ATOM   2415  CA  VAL B 304      -8.527 -37.608 -17.084  1.00 97.00           C  
ATOM   2416  C   VAL B 304      -9.785 -36.749 -17.193  1.00 97.00           C  
ATOM   2417  CB  VAL B 304      -7.366 -36.955 -17.868  1.00 97.00           C  
ATOM   2418  O   VAL B 304     -10.437 -36.722 -18.239  1.00 97.00           O  
ATOM   2419  CG1 VAL B 304      -7.111 -35.533 -17.370  1.00 97.00           C  
ATOM   2420  CG2 VAL B 304      -6.100 -37.801 -17.748  1.00 97.00           C  
ATOM   2421  N   GLU B 305     -10.156 -36.117 -16.135  1.00 95.98           N  
ATOM   2422  CA  GLU B 305     -11.186 -35.082 -16.161  1.00 95.98           C  
ATOM   2423  C   GLU B 305     -10.583 -33.711 -16.451  1.00 95.98           C  
ATOM   2424  CB  GLU B 305     -11.951 -35.051 -14.835  1.00 95.98           C  
ATOM   2425  O   GLU B 305     -10.267 -32.958 -15.527  1.00 95.98           O  
ATOM   2426  CG  GLU B 305     -13.200 -34.182 -14.866  1.00 95.98           C  
ATOM   2427  CD  GLU B 305     -13.965 -34.185 -13.553  1.00 95.98           C  
ATOM   2428  OE1 GLU B 305     -14.970 -33.448 -13.434  1.00 95.98           O  
ATOM   2429  OE2 GLU B 305     -13.556 -34.930 -12.634  1.00 95.98           O  
ATOM   2430  N   LEU B 306     -10.533 -33.304 -17.703  1.00 96.41           N  
ATOM   2431  CA  LEU B 306      -9.758 -32.171 -18.197  1.00 96.41           C  
ATOM   2432  C   LEU B 306     -10.181 -30.880 -17.506  1.00 96.41           C  
ATOM   2433  CB  LEU B 306      -9.922 -32.030 -19.713  1.00 96.41           C  
ATOM   2434  O   LEU B 306      -9.341 -30.152 -16.972  1.00 96.41           O  
ATOM   2435  CG  LEU B 306      -8.971 -32.859 -20.577  1.00 96.41           C  
ATOM   2436  CD1 LEU B 306      -9.290 -32.661 -22.056  1.00 96.41           C  
ATOM   2437  CD2 LEU B 306      -7.521 -32.489 -20.284  1.00 96.41           C  
ATOM   2438  N   PRO B 307     -11.505 -30.559 -17.378  1.00 95.15           N  
ATOM   2439  CA  PRO B 307     -11.908 -29.292 -16.766  1.00 95.15           C  
ATOM   2440  C   PRO B 307     -11.487 -29.183 -15.302  1.00 95.15           C  
ATOM   2441  CB  PRO B 307     -13.433 -29.307 -16.896  1.00 95.15           C  
ATOM   2442  O   PRO B 307     -11.362 -28.076 -14.772  1.00 95.15           O  
ATOM   2443  CG  PRO B 307     -13.708 -30.202 -18.061  1.00 95.15           C  
ATOM   2444  CD  PRO B 307     -12.651 -31.268 -18.103  1.00 95.15           C  
ATOM   2445  N   TYR B 308     -11.227 -30.340 -14.724  1.00 95.26           N  
ATOM   2446  CA  TYR B 308     -10.839 -30.376 -13.319  1.00 95.26           C  
ATOM   2447  C   TYR B 308      -9.324 -30.321 -13.169  1.00 95.26           C  
ATOM   2448  CB  TYR B 308     -11.385 -31.638 -12.643  1.00 95.26           C  
ATOM   2449  O   TYR B 308      -8.801 -29.550 -12.361  1.00 95.26           O  
ATOM   2450  CG  TYR B 308     -10.918 -31.813 -11.218  1.00 95.26           C  
ATOM   2451  CD1 TYR B 308      -9.979 -32.788 -10.887  1.00 95.26           C  
ATOM   2452  CD2 TYR B 308     -11.415 -31.006 -10.200  1.00 95.26           C  
ATOM   2453  CE1 TYR B 308      -9.547 -32.955  -9.576  1.00 95.26           C  
ATOM   2454  CE2 TYR B 308     -10.990 -31.164  -8.885  1.00 95.26           C  
ATOM   2455  OH  TYR B 308      -9.633 -32.300  -7.283  1.00 95.26           O  
ATOM   2456  CZ  TYR B 308     -10.057 -32.139  -8.583  1.00 95.26           C  
ATOM   2457  N   VAL B 309      -8.563 -31.045 -13.978  1.00 97.36           N  
ATOM   2458  CA  VAL B 309      -7.133 -31.267 -13.788  1.00 97.36           C  
ATOM   2459  C   VAL B 309      -6.343 -30.127 -14.427  1.00 97.36           C  
ATOM   2460  CB  VAL B 309      -6.686 -32.623 -14.380  1.00 97.36           C  
ATOM   2461  O   VAL B 309      -5.286 -29.739 -13.925  1.00 97.36           O  
ATOM   2462  CG1 VAL B 309      -5.174 -32.796 -14.250  1.00 97.36           C  
ATOM   2463  CG2 VAL B 309      -7.420 -33.773 -13.693  1.00 97.36           C  
ATOM   2464  N   GLU B 310      -6.878 -29.512 -15.410  1.00 96.51           N  
ATOM   2465  CA  GLU B 310      -6.154 -28.496 -16.168  1.00 96.51           C  
ATOM   2466  C   GLU B 310      -5.844 -27.278 -15.302  1.00 96.51           C  
ATOM   2467  CB  GLU B 310      -6.955 -28.074 -17.402  1.00 96.51           C  
ATOM   2468  O   GLU B 310      -4.702 -26.816 -15.257  1.00 96.51           O  
ATOM   2469  CG  GLU B 310      -6.133 -27.324 -18.441  1.00 96.51           C  
ATOM   2470  CD  GLU B 310      -6.847 -27.171 -19.774  1.00 96.51           C  
ATOM   2471  OE1 GLU B 310      -6.167 -27.105 -20.823  1.00 96.51           O  
ATOM   2472  OE2 GLU B 310      -8.098 -27.117 -19.770  1.00 96.51           O  
ATOM   2473  N   PRO B 311      -6.812 -26.700 -14.613  1.00 96.66           N  
ATOM   2474  CA  PRO B 311      -6.499 -25.556 -13.753  1.00 96.66           C  
ATOM   2475  C   PRO B 311      -5.508 -25.905 -12.645  1.00 96.66           C  
ATOM   2476  CB  PRO B 311      -7.861 -25.173 -13.167  1.00 96.66           C  
ATOM   2477  O   PRO B 311      -4.679 -25.072 -12.270  1.00 96.66           O  
ATOM   2478  CG  PRO B 311      -8.860 -25.715 -14.137  1.00 96.66           C  
ATOM   2479  CD  PRO B 311      -8.299 -26.964 -14.753  1.00 96.66           C  
ATOM   2480  N   LEU B 312      -5.594 -27.081 -12.139  1.00 97.37           N  
ATOM   2481  CA  LEU B 312      -4.652 -27.521 -11.115  1.00 97.37           C  
ATOM   2482  C   LEU B 312      -3.227 -27.539 -11.659  1.00 97.37           C  
ATOM   2483  CB  LEU B 312      -5.031 -28.911 -10.599  1.00 97.37           C  
ATOM   2484  O   LEU B 312      -2.298 -27.077 -10.993  1.00 97.37           O  
ATOM   2485  CG  LEU B 312      -6.367 -29.019  -9.862  1.00 97.37           C  
ATOM   2486  CD1 LEU B 312      -6.660 -30.473  -9.505  1.00 97.37           C  
ATOM   2487  CD2 LEU B 312      -6.360 -28.148  -8.610  1.00 97.37           C  
ATOM   2488  N   ALA B 313      -3.093 -28.071 -12.860  1.00 97.89           N  
ATOM   2489  CA  ALA B 313      -1.779 -28.116 -13.495  1.00 97.89           C  
ATOM   2490  C   ALA B 313      -1.236 -26.710 -13.734  1.00 97.89           C  
ATOM   2491  CB  ALA B 313      -1.849 -28.887 -14.811  1.00 97.89           C  
ATOM   2492  O   ALA B 313      -0.064 -26.436 -13.468  1.00 97.89           O  
ATOM   2493  N   ARG B 314      -2.094 -25.832 -14.183  1.00 96.97           N  
ATOM   2494  CA  ARG B 314      -1.698 -24.449 -14.428  1.00 96.97           C  
ATOM   2495  C   ARG B 314      -1.245 -23.773 -13.139  1.00 96.97           C  
ATOM   2496  CB  ARG B 314      -2.851 -23.663 -15.055  1.00 96.97           C  
ATOM   2497  O   ARG B 314      -0.204 -23.112 -13.110  1.00 96.97           O  
ATOM   2498  CG  ARG B 314      -2.496 -22.228 -15.411  1.00 96.97           C  
ATOM   2499  CD  ARG B 314      -3.706 -21.456 -15.917  1.00 96.97           C  
ATOM   2500  NE  ARG B 314      -4.955 -22.020 -15.413  1.00 96.97           N  
ATOM   2501  NH1 ARG B 314      -6.295 -21.005 -16.997  1.00 96.97           N  
ATOM   2502  NH2 ARG B 314      -7.227 -22.358 -15.398  1.00 96.97           N  
ATOM   2503  CZ  ARG B 314      -6.156 -21.793 -15.937  1.00 96.97           C  
ATOM   2504  N   ASN B 315      -2.019 -23.961 -12.105  1.00 97.91           N  
ATOM   2505  CA  ASN B 315      -1.729 -23.345 -10.814  1.00 97.91           C  
ATOM   2506  C   ASN B 315      -0.415 -23.859 -10.231  1.00 97.91           C  
ATOM   2507  CB  ASN B 315      -2.876 -23.589  -9.832  1.00 97.91           C  
ATOM   2508  O   ASN B 315       0.397 -23.076  -9.734  1.00 97.91           O  
ATOM   2509  CG  ASN B 315      -4.120 -22.794 -10.178  1.00 97.91           C  
ATOM   2510  ND2 ASN B 315      -5.278 -23.292  -9.760  1.00 97.91           N  
ATOM   2511  OD1 ASN B 315      -4.041 -21.742 -10.817  1.00 97.91           O  
ATOM   2512  N   TRP B 316      -0.230 -25.148 -10.315  1.00 98.26           N  
ATOM   2513  CA  TRP B 316       1.014 -25.704  -9.790  1.00 98.26           C  
ATOM   2514  C   TRP B 316       2.202 -25.285 -10.649  1.00 98.26           C  
ATOM   2515  CB  TRP B 316       0.933 -27.231  -9.719  1.00 98.26           C  
ATOM   2516  O   TRP B 316       3.325 -25.167 -10.151  1.00 98.26           O  
ATOM   2517  CG  TRP B 316       0.226 -27.747  -8.501  1.00 98.26           C  
ATOM   2518  CD1 TRP B 316      -0.959 -28.428  -8.463  1.00 98.26           C  
ATOM   2519  CD2 TRP B 316       0.658 -27.618  -7.144  1.00 98.26           C  
ATOM   2520  CE2 TRP B 316      -0.314 -28.246  -6.334  1.00 98.26           C  
ATOM   2521  CE3 TRP B 316       1.775 -27.033  -6.533  1.00 98.26           C  
ATOM   2522  NE1 TRP B 316      -1.289 -28.731  -7.163  1.00 98.26           N  
ATOM   2523  CH2 TRP B 316       0.900 -27.724  -4.370  1.00 98.26           C  
ATOM   2524  CZ2 TRP B 316      -0.202 -28.305  -4.943  1.00 98.26           C  
ATOM   2525  CZ3 TRP B 316       1.885 -27.092  -5.148  1.00 98.26           C  
ATOM   2526  N   THR B 317       1.956 -25.087 -11.955  1.00 97.92           N  
ATOM   2527  CA  THR B 317       3.002 -24.536 -12.809  1.00 97.92           C  
ATOM   2528  C   THR B 317       3.415 -23.147 -12.329  1.00 97.92           C  
ATOM   2529  CB  THR B 317       2.544 -24.460 -14.277  1.00 97.92           C  
ATOM   2530  O   THR B 317       4.606 -22.850 -12.222  1.00 97.92           O  
ATOM   2531  CG2 THR B 317       3.619 -23.830 -15.156  1.00 97.92           C  
ATOM   2532  OG1 THR B 317       2.267 -25.783 -14.754  1.00 97.92           O  
ATOM   2533  N   ILE B 318       2.453 -22.340 -12.025  1.00 97.92           N  
ATOM   2534  CA  ILE B 318       2.721 -20.992 -11.535  1.00 97.92           C  
ATOM   2535  C   ILE B 318       3.483 -21.065 -10.214  1.00 97.92           C  
ATOM   2536  CB  ILE B 318       1.415 -20.185 -11.358  1.00 97.92           C  
ATOM   2537  O   ILE B 318       4.497 -20.386 -10.036  1.00 97.92           O  
ATOM   2538  CG1 ILE B 318       0.700 -20.025 -12.704  1.00 97.92           C  
ATOM   2539  CG2 ILE B 318       1.705 -18.821 -10.726  1.00 97.92           C  
ATOM   2540  CD1 ILE B 318      -0.665 -19.357 -12.604  1.00 97.92           C  
ATOM   2541  N   VAL B 319       3.038 -21.917  -9.282  1.00 97.32           N  
ATOM   2542  CA  VAL B 319       3.655 -22.054  -7.966  1.00 97.32           C  
ATOM   2543  C   VAL B 319       5.128 -22.425  -8.122  1.00 97.32           C  
ATOM   2544  CB  VAL B 319       2.927 -23.110  -7.105  1.00 97.32           C  
ATOM   2545  O   VAL B 319       6.003 -21.772  -7.549  1.00 97.32           O  
ATOM   2546  CG1 VAL B 319       3.734 -23.431  -5.848  1.00 97.32           C  
ATOM   2547  CG2 VAL B 319       1.527 -22.624  -6.736  1.00 97.32           C  
ATOM   2548  N   ASN B 320       5.397 -23.425  -8.941  1.00 96.37           N  
ATOM   2549  CA  ASN B 320       6.763 -23.915  -9.098  1.00 96.37           C  
ATOM   2550  C   ASN B 320       7.646 -22.894  -9.810  1.00 96.37           C  
ATOM   2551  CB  ASN B 320       6.772 -25.245  -9.855  1.00 96.37           C  
ATOM   2552  O   ASN B 320       8.814 -22.724  -9.456  1.00 96.37           O  
ATOM   2553  CG  ASN B 320       6.398 -26.421  -8.975  1.00 96.37           C  
ATOM   2554  ND2 ASN B 320       5.190 -26.941  -9.161  1.00 96.37           N  
ATOM   2555  OD1 ASN B 320       7.188 -26.858  -8.134  1.00 96.37           O  
ATOM   2556  N   ASN B 321       7.105 -22.221 -10.771  1.00 97.01           N  
ATOM   2557  CA  ASN B 321       7.857 -21.190 -11.478  1.00 97.01           C  
ATOM   2558  C   ASN B 321       8.181 -20.008 -10.568  1.00 97.01           C  
ATOM   2559  CB  ASN B 321       7.087 -20.715 -12.712  1.00 97.01           C  
ATOM   2560  O   ASN B 321       9.295 -19.483 -10.599  1.00 97.01           O  
ATOM   2561  CG  ASN B 321       7.159 -21.701 -13.861  1.00 97.01           C  
ATOM   2562  ND2 ASN B 321       6.240 -21.574 -14.811  1.00 97.01           N  
ATOM   2563  OD1 ASN B 321       8.033 -22.572 -13.895  1.00 97.01           O  
ATOM   2564  N   LEU B 322       7.224 -19.619  -9.770  1.00 96.27           N  
ATOM   2565  CA  LEU B 322       7.449 -18.514  -8.844  1.00 96.27           C  
ATOM   2566  C   LEU B 322       8.489 -18.887  -7.794  1.00 96.27           C  
ATOM   2567  CB  LEU B 322       6.138 -18.112  -8.162  1.00 96.27           C  
ATOM   2568  O   LEU B 322       9.347 -18.073  -7.447  1.00 96.27           O  
ATOM   2569  CG  LEU B 322       5.146 -17.319  -9.013  1.00 96.27           C  
ATOM   2570  CD1 LEU B 322       3.822 -17.158  -8.272  1.00 96.27           C  
ATOM   2571  CD2 LEU B 322       5.726 -15.959  -9.384  1.00 96.27           C  
ATOM   2572  N   LYS B 323       8.382 -20.102  -7.296  1.00 90.93           N  
ATOM   2573  CA  LYS B 323       9.365 -20.576  -6.326  1.00 90.93           C  
ATOM   2574  C   LYS B 323      10.780 -20.492  -6.892  1.00 90.93           C  
ATOM   2575  CB  LYS B 323       9.053 -22.013  -5.906  1.00 90.93           C  
ATOM   2576  O   LYS B 323      11.709 -20.080  -6.194  1.00 90.93           O  
ATOM   2577  CG  LYS B 323       9.824 -22.480  -4.679  1.00 90.93           C  
ATOM   2578  CD  LYS B 323       9.417 -23.889  -4.267  1.00 90.93           C  
ATOM   2579  CE  LYS B 323      10.263 -24.399  -3.107  1.00 90.93           C  
ATOM   2580  NZ  LYS B 323       9.851 -25.770  -2.682  1.00 90.93           N  
ATOM   2581  N   LYS B 324      10.978 -20.784  -8.086  1.00 91.40           N  
ATOM   2582  CA  LYS B 324      12.277 -20.769  -8.754  1.00 91.40           C  
ATOM   2583  C   LYS B 324      12.747 -19.340  -9.009  1.00 91.40           C  
ATOM   2584  CB  LYS B 324      12.211 -21.541 -10.072  1.00 91.40           C  
ATOM   2585  O   LYS B 324      13.911 -19.011  -8.767  1.00 91.40           O  
ATOM   2586  CG  LYS B 324      13.568 -21.780 -10.718  1.00 91.40           C  
ATOM   2587  CD  LYS B 324      13.442 -22.595 -11.999  1.00 91.40           C  
ATOM   2588  CE  LYS B 324      14.780 -22.723 -12.715  1.00 91.40           C  
ATOM   2589  NZ  LYS B 324      14.659 -23.512 -13.977  1.00 91.40           N  
ATOM   2590  N   LYS B 325      11.828 -18.536  -9.366  1.00 93.12           N  
ATOM   2591  CA  LYS B 325      12.180 -17.179  -9.772  1.00 93.12           C  
ATOM   2592  C   LYS B 325      12.382 -16.276  -8.559  1.00 93.12           C  
ATOM   2593  CB  LYS B 325      11.102 -16.595 -10.686  1.00 93.12           C  
ATOM   2594  O   LYS B 325      13.088 -15.268  -8.638  1.00 93.12           O  
ATOM   2595  CG  LYS B 325      11.049 -17.232 -12.067  1.00 93.12           C  
ATOM   2596  CD  LYS B 325      10.168 -16.432 -13.018  1.00 93.12           C  
ATOM   2597  CE  LYS B 325      10.141 -17.051 -14.409  1.00 93.12           C  
ATOM   2598  NZ  LYS B 325      11.319 -16.631 -15.226  1.00 93.12           N  
ATOM   2599  N   LEU B 326      11.714 -16.626  -7.495  1.00 89.67           N  
ATOM   2600  CA  LEU B 326      11.741 -15.752  -6.327  1.00 89.67           C  
ATOM   2601  C   LEU B 326      12.768 -16.236  -5.309  1.00 89.67           C  
ATOM   2602  CB  LEU B 326      10.356 -15.682  -5.678  1.00 89.67           C  
ATOM   2603  O   LEU B 326      12.874 -15.678  -4.214  1.00 89.67           O  
ATOM   2604  CG  LEU B 326       9.254 -15.013  -6.501  1.00 89.67           C  
ATOM   2605  CD1 LEU B 326       7.905 -15.171  -5.809  1.00 89.67           C  
ATOM   2606  CD2 LEU B 326       9.576 -13.540  -6.728  1.00 89.67           C  
ATOM   2607  N   ARG B 327      13.640 -17.121  -5.617  1.00 77.78           N  
ATOM   2608  CA  ARG B 327      14.713 -17.584  -4.743  1.00 77.78           C  
ATOM   2609  C   ARG B 327      15.815 -16.536  -4.626  1.00 77.78           C  
ATOM   2610  CB  ARG B 327      15.296 -18.902  -5.258  1.00 77.78           C  
ATOM   2611  O   ARG B 327      16.079 -15.796  -5.576  1.00 77.78           O  
ATOM   2612  CG  ARG B 327      14.499 -20.130  -4.847  1.00 77.78           C  
ATOM   2613  CD  ARG B 327      15.161 -21.416  -5.322  1.00 77.78           C  
ATOM   2614  NE  ARG B 327      14.396 -22.594  -4.923  1.00 77.78           N  
ATOM   2615  NH1 ARG B 327      15.759 -24.104  -6.019  1.00 77.78           N  
ATOM   2616  NH2 ARG B 327      13.933 -24.843  -4.845  1.00 77.78           N  
ATOM   2617  CZ  ARG B 327      14.698 -23.844  -5.263  1.00 77.78           C  
TER    2618      ARG B 327                                                      
ATOM   2619  N   MET C   1      24.733  35.333  19.340  1.00 64.07           N  
ATOM   2620  CA  MET C   1      26.058  34.813  19.662  1.00 64.07           C  
ATOM   2621  C   MET C   1      25.965  33.403  20.237  1.00 64.07           C  
ATOM   2622  CB  MET C   1      26.773  35.735  20.651  1.00 64.07           C  
ATOM   2623  O   MET C   1      24.955  33.041  20.842  1.00 64.07           O  
ATOM   2624  CG  MET C   1      27.683  36.757  19.989  1.00 64.07           C  
ATOM   2625  SD  MET C   1      28.891  37.487  21.161  1.00 64.07           S  
ATOM   2626  CE  MET C   1      29.677  38.719  20.085  1.00 64.07           C  
ATOM   2627  N   ALA C   2      26.693  32.407  19.716  1.00 78.79           N  
ATOM   2628  CA  ALA C   2      26.889  31.070  20.270  1.00 78.79           C  
ATOM   2629  C   ALA C   2      27.227  31.137  21.757  1.00 78.79           C  
ATOM   2630  CB  ALA C   2      27.990  30.335  19.510  1.00 78.79           C  
ATOM   2631  O   ALA C   2      28.006  31.991  22.185  1.00 78.79           O  
ATOM   2632  N   GLU C   3      26.462  30.410  22.579  1.00 89.64           N  
ATOM   2633  CA  GLU C   3      26.664  30.416  24.024  1.00 89.64           C  
ATOM   2634  C   GLU C   3      26.888  29.004  24.556  1.00 89.64           C  
ATOM   2635  CB  GLU C   3      25.470  31.062  24.732  1.00 89.64           C  
ATOM   2636  O   GLU C   3      26.188  28.068  24.164  1.00 89.64           O  
ATOM   2637  CG  GLU C   3      25.732  31.405  26.191  1.00 89.64           C  
ATOM   2638  CD  GLU C   3      24.516  31.982  26.899  1.00 89.64           C  
ATOM   2639  OE1 GLU C   3      24.580  32.207  28.129  1.00 89.64           O  
ATOM   2640  OE2 GLU C   3      23.491  32.209  26.218  1.00 89.64           O  
ATOM   2641  N   ALA C   4      27.830  28.931  25.326  1.00 93.56           N  
ATOM   2642  CA  ALA C   4      28.092  27.657  25.990  1.00 93.56           C  
ATOM   2643  C   ALA C   4      27.109  27.421  27.133  1.00 93.56           C  
ATOM   2644  CB  ALA C   4      29.527  27.612  26.509  1.00 93.56           C  
ATOM   2645  O   ALA C   4      26.742  28.356  27.848  1.00 93.56           O  
ATOM   2646  N   LYS C   5      26.656  26.156  27.227  1.00 95.16           N  
ATOM   2647  CA  LYS C   5      25.693  25.776  28.256  1.00 95.16           C  
ATOM   2648  C   LYS C   5      26.067  24.440  28.892  1.00 95.16           C  
ATOM   2649  CB  LYS C   5      24.282  25.700  27.669  1.00 95.16           C  
ATOM   2650  O   LYS C   5      26.365  23.473  28.189  1.00 95.16           O  
ATOM   2651  CG  LYS C   5      23.204  25.374  28.692  1.00 95.16           C  
ATOM   2652  CD  LYS C   5      21.817  25.375  28.061  1.00 95.16           C  
ATOM   2653  CE  LYS C   5      20.742  24.999  29.072  1.00 95.16           C  
ATOM   2654  NZ  LYS C   5      19.371  25.114  28.490  1.00 95.16           N  
ATOM   2655  N   LYS C   6      26.118  24.453  30.177  1.00 97.12           N  
ATOM   2656  CA  LYS C   6      26.356  23.214  30.911  1.00 97.12           C  
ATOM   2657  C   LYS C   6      25.048  22.481  31.192  1.00 97.12           C  
ATOM   2658  CB  LYS C   6      27.090  23.498  32.222  1.00 97.12           C  
ATOM   2659  O   LYS C   6      24.028  23.110  31.481  1.00 97.12           O  
ATOM   2660  CG  LYS C   6      28.537  23.931  32.041  1.00 97.12           C  
ATOM   2661  CD  LYS C   6      29.267  24.016  33.375  1.00 97.12           C  
ATOM   2662  CE  LYS C   6      30.724  24.417  33.192  1.00 97.12           C  
ATOM   2663  NZ  LYS C   6      31.441  24.513  34.499  1.00 97.12           N  
ATOM   2664  N   VAL C   7      25.070  21.223  30.963  1.00 96.95           N  
ATOM   2665  CA  VAL C   7      23.908  20.380  31.223  1.00 96.95           C  
ATOM   2666  C   VAL C   7      24.294  19.248  32.174  1.00 96.95           C  
ATOM   2667  CB  VAL C   7      23.322  19.801  29.916  1.00 96.95           C  
ATOM   2668  O   VAL C   7      25.126  18.403  31.837  1.00 96.95           O  
ATOM   2669  CG1 VAL C   7      22.020  19.052  30.193  1.00 96.95           C  
ATOM   2670  CG2 VAL C   7      23.094  20.915  28.896  1.00 96.95           C  
ATOM   2671  N   ALA C   8      23.633  19.161  33.359  1.00 97.18           N  
ATOM   2672  CA  ALA C   8      23.949  18.156  34.371  1.00 97.18           C  
ATOM   2673  C   ALA C   8      23.456  16.776  33.947  1.00 97.18           C  
ATOM   2674  CB  ALA C   8      23.339  18.545  35.716  1.00 97.18           C  
ATOM   2675  O   ALA C   8      22.488  16.661  33.191  1.00 97.18           O  
ATOM   2676  N   LYS C   9      24.156  15.768  34.424  1.00 95.20           N  
ATOM   2677  CA  LYS C   9      23.718  14.397  34.179  1.00 95.20           C  
ATOM   2678  C   LYS C   9      22.244  14.219  34.532  1.00 95.20           C  
ATOM   2679  CB  LYS C   9      24.571  13.410  34.977  1.00 95.20           C  
ATOM   2680  O   LYS C   9      21.771  14.758  35.535  1.00 95.20           O  
ATOM   2681  CG  LYS C   9      24.177  11.953  34.783  1.00 95.20           C  
ATOM   2682  CD  LYS C   9      25.000  11.028  35.671  1.00 95.20           C  
ATOM   2683  CE  LYS C   9      24.569   9.576  35.518  1.00 95.20           C  
ATOM   2684  NZ  LYS C   9      25.330   8.673  36.433  1.00 95.20           N  
ATOM   2685  N   ASP C  10      21.516  13.555  33.657  1.00 94.91           N  
ATOM   2686  CA  ASP C  10      20.131  13.144  33.866  1.00 94.91           C  
ATOM   2687  C   ASP C  10      19.179  14.329  33.725  1.00 94.91           C  
ATOM   2688  CB  ASP C  10      19.965  12.496  35.242  1.00 94.91           C  
ATOM   2689  O   ASP C  10      18.054  14.291  34.227  1.00 94.91           O  
ATOM   2690  CG  ASP C  10      20.618  11.128  35.337  1.00 94.91           C  
ATOM   2691  OD1 ASP C  10      20.722  10.429  34.306  1.00 94.91           O  
ATOM   2692  OD2 ASP C  10      21.030  10.745  36.453  1.00 94.91           O  
ATOM   2693  N   THR C  11      19.688  15.394  33.051  1.00 96.07           N  
ATOM   2694  CA  THR C  11      18.841  16.545  32.758  1.00 96.07           C  
ATOM   2695  C   THR C  11      18.569  16.648  31.260  1.00 96.07           C  
ATOM   2696  CB  THR C  11      19.482  17.853  33.257  1.00 96.07           C  
ATOM   2697  O   THR C  11      19.437  16.334  30.443  1.00 96.07           O  
ATOM   2698  CG2 THR C  11      19.313  18.007  34.765  1.00 96.07           C  
ATOM   2699  OG1 THR C  11      20.880  17.843  32.943  1.00 96.07           O  
ATOM   2700  N   TYR C  12      17.427  17.149  30.953  1.00 95.85           N  
ATOM   2701  CA  TYR C  12      17.023  17.278  29.558  1.00 95.85           C  
ATOM   2702  C   TYR C  12      17.550  18.575  28.955  1.00 95.85           C  
ATOM   2703  CB  TYR C  12      15.498  17.225  29.432  1.00 95.85           C  
ATOM   2704  O   TYR C  12      17.436  19.641  29.564  1.00 95.85           O  
ATOM   2705  CG  TYR C  12      14.914  15.858  29.693  1.00 95.85           C  
ATOM   2706  CD1 TYR C  12      14.765  14.934  28.661  1.00 95.85           C  
ATOM   2707  CD2 TYR C  12      14.508  15.488  30.971  1.00 95.85           C  
ATOM   2708  CE1 TYR C  12      14.226  13.673  28.896  1.00 95.85           C  
ATOM   2709  CE2 TYR C  12      13.968  14.230  31.218  1.00 95.85           C  
ATOM   2710  OH  TYR C  12      13.296  12.085  30.415  1.00 95.85           O  
ATOM   2711  CZ  TYR C  12      13.831  13.331  30.176  1.00 95.85           C  
ATOM   2712  N   LEU C  13      18.216  18.404  27.843  1.00 95.82           N  
ATOM   2713  CA  LEU C  13      18.515  19.591  27.048  1.00 95.82           C  
ATOM   2714  C   LEU C  13      17.239  20.192  26.469  1.00 95.82           C  
ATOM   2715  CB  LEU C  13      19.490  19.248  25.919  1.00 95.82           C  
ATOM   2716  O   LEU C  13      17.049  21.410  26.506  1.00 95.82           O  
ATOM   2717  CG  LEU C  13      20.001  20.424  25.084  1.00 95.82           C  
ATOM   2718  CD1 LEU C  13      20.731  21.426  25.971  1.00 95.82           C  
ATOM   2719  CD2 LEU C  13      20.912  19.929  23.965  1.00 95.82           C  
ATOM   2720  N   PHE C  14      16.429  19.361  25.915  1.00 94.13           N  
ATOM   2721  CA  PHE C  14      15.065  19.689  25.519  1.00 94.13           C  
ATOM   2722  C   PHE C  14      14.206  18.432  25.444  1.00 94.13           C  
ATOM   2723  CB  PHE C  14      15.056  20.412  24.168  1.00 94.13           C  
ATOM   2724  O   PHE C  14      14.731  17.318  25.379  1.00 94.13           O  
ATOM   2725  CG  PHE C  14      15.815  19.690  23.088  1.00 94.13           C  
ATOM   2726  CD1 PHE C  14      17.076  20.124  22.696  1.00 94.13           C  
ATOM   2727  CD2 PHE C  14      15.268  18.577  22.464  1.00 94.13           C  
ATOM   2728  CE1 PHE C  14      17.781  19.458  21.696  1.00 94.13           C  
ATOM   2729  CE2 PHE C  14      15.966  17.906  21.464  1.00 94.13           C  
ATOM   2730  CZ  PHE C  14      17.222  18.349  21.081  1.00 94.13           C  
ATOM   2731  N   ARG C  15      12.891  18.589  25.410  1.00 91.25           N  
ATOM   2732  CA  ARG C  15      11.945  17.478  25.413  1.00 91.25           C  
ATOM   2733  C   ARG C  15      11.112  17.465  24.136  1.00 91.25           C  
ATOM   2734  CB  ARG C  15      11.027  17.556  26.636  1.00 91.25           C  
ATOM   2735  O   ARG C  15      10.917  18.506  23.504  1.00 91.25           O  
ATOM   2736  CG  ARG C  15      11.739  17.308  27.956  1.00 91.25           C  
ATOM   2737  CD  ARG C  15      10.759  17.235  29.119  1.00 91.25           C  
ATOM   2738  NE  ARG C  15      11.447  17.026  30.391  1.00 91.25           N  
ATOM   2739  NH1 ARG C  15      10.002  15.386  31.139  1.00 91.25           N  
ATOM   2740  NH2 ARG C  15      11.770  16.045  32.442  1.00 91.25           N  
ATOM   2741  CZ  ARG C  15      11.071  16.153  31.321  1.00 91.25           C  
ATOM   2742  N   ASP C  16      10.757  16.323  23.866  1.00 86.11           N  
ATOM   2743  CA  ASP C  16       9.811  16.155  22.768  1.00 86.11           C  
ATOM   2744  C   ASP C  16       8.620  17.098  22.919  1.00 86.11           C  
ATOM   2745  CB  ASP C  16       9.327  14.705  22.693  1.00 86.11           C  
ATOM   2746  O   ASP C  16       7.995  17.153  23.981  1.00 86.11           O  
ATOM   2747  CG  ASP C  16       8.437  14.438  21.492  1.00 86.11           C  
ATOM   2748  OD1 ASP C  16       8.039  15.401  20.801  1.00 86.11           O  
ATOM   2749  OD2 ASP C  16       8.128  13.254  21.236  1.00 86.11           O  
ATOM   2750  N   GLY C  17       8.286  17.883  21.859  1.00 85.74           N  
ATOM   2751  CA  GLY C  17       7.141  18.779  21.886  1.00 85.74           C  
ATOM   2752  C   GLY C  17       7.503  20.198  22.284  1.00 85.74           C  
ATOM   2753  O   GLY C  17       6.711  21.123  22.093  1.00 85.74           O  
ATOM   2754  N   ASP C  18       8.742  20.418  22.832  1.00 88.96           N  
ATOM   2755  CA  ASP C  18       9.186  21.754  23.217  1.00 88.96           C  
ATOM   2756  C   ASP C  18       9.298  22.668  21.998  1.00 88.96           C  
ATOM   2757  CB  ASP C  18      10.529  21.684  23.947  1.00 88.96           C  
ATOM   2758  O   ASP C  18       9.604  22.207  20.896  1.00 88.96           O  
ATOM   2759  CG  ASP C  18      10.401  21.192  25.378  1.00 88.96           C  
ATOM   2760  OD1 ASP C  18       9.267  20.931  25.834  1.00 88.96           O  
ATOM   2761  OD2 ASP C  18      11.443  21.069  26.057  1.00 88.96           O  
ATOM   2762  N   ALA C  19       8.961  23.919  22.164  1.00 89.13           N  
ATOM   2763  CA  ALA C  19       9.256  24.911  21.133  1.00 89.13           C  
ATOM   2764  C   ALA C  19      10.761  25.072  20.940  1.00 89.13           C  
ATOM   2765  CB  ALA C  19       8.623  26.254  21.490  1.00 89.13           C  
ATOM   2766  O   ALA C  19      11.498  25.284  21.906  1.00 89.13           O  
ATOM   2767  N   PRO C  20      11.131  24.892  19.732  1.00 87.63           N  
ATOM   2768  CA  PRO C  20      12.576  24.931  19.500  1.00 87.63           C  
ATOM   2769  C   PRO C  20      13.138  26.351  19.509  1.00 87.63           C  
ATOM   2770  CB  PRO C  20      12.728  24.292  18.117  1.00 87.63           C  
ATOM   2771  O   PRO C  20      12.473  27.285  19.053  1.00 87.63           O  
ATOM   2772  CG  PRO C  20      11.412  24.517  17.446  1.00 87.63           C  
ATOM   2773  CD  PRO C  20      10.350  24.622  18.502  1.00 87.63           C  
ATOM   2774  N   ASP C  21      14.334  26.627  20.035  1.00 87.00           N  
ATOM   2775  CA  ASP C  21      14.907  27.969  20.038  1.00 87.00           C  
ATOM   2776  C   ASP C  21      16.358  27.949  19.563  1.00 87.00           C  
ATOM   2777  CB  ASP C  21      14.820  28.587  21.436  1.00 87.00           C  
ATOM   2778  O   ASP C  21      16.920  28.992  19.224  1.00 87.00           O  
ATOM   2779  CG  ASP C  21      15.462  27.722  22.507  1.00 87.00           C  
ATOM   2780  OD1 ASP C  21      15.665  26.511  22.273  1.00 87.00           O  
ATOM   2781  OD2 ASP C  21      15.765  28.256  23.596  1.00 87.00           O  
ATOM   2782  N   ALA C  22      16.929  26.842  19.609  1.00 91.85           N  
ATOM   2783  CA  ALA C  22      18.334  26.768  19.216  1.00 91.85           C  
ATOM   2784  C   ALA C  22      18.714  25.348  18.807  1.00 91.85           C  
ATOM   2785  CB  ALA C  22      19.231  27.250  20.353  1.00 91.85           C  
ATOM   2786  O   ALA C  22      18.020  24.388  19.153  1.00 91.85           O  
ATOM   2787  N   MET C  23      19.662  25.210  18.000  1.00 90.78           N  
ATOM   2788  CA  MET C  23      20.365  23.942  17.822  1.00 90.78           C  
ATOM   2789  C   MET C  23      21.634  23.901  18.667  1.00 90.78           C  
ATOM   2790  CB  MET C  23      20.710  23.720  16.349  1.00 90.78           C  
ATOM   2791  O   MET C  23      22.171  24.945  19.039  1.00 90.78           O  
ATOM   2792  CG  MET C  23      21.516  22.457  16.091  1.00 90.78           C  
ATOM   2793  SD  MET C  23      21.977  22.265  14.326  1.00 90.78           S  
ATOM   2794  CE  MET C  23      23.359  23.437  14.227  1.00 90.78           C  
ATOM   2795  N   TYR C  24      22.132  22.648  18.934  1.00 92.58           N  
ATOM   2796  CA  TYR C  24      23.234  22.506  19.879  1.00 92.58           C  
ATOM   2797  C   TYR C  24      24.353  21.656  19.288  1.00 92.58           C  
ATOM   2798  CB  TYR C  24      22.743  21.885  21.189  1.00 92.58           C  
ATOM   2799  O   TYR C  24      24.092  20.692  18.565  1.00 92.58           O  
ATOM   2800  CG  TYR C  24      21.617  22.652  21.840  1.00 92.58           C  
ATOM   2801  CD1 TYR C  24      21.877  23.628  22.799  1.00 92.58           C  
ATOM   2802  CD2 TYR C  24      20.293  22.402  21.498  1.00 92.58           C  
ATOM   2803  CE1 TYR C  24      20.843  24.336  23.403  1.00 92.58           C  
ATOM   2804  CE2 TYR C  24      19.251  23.104  22.095  1.00 92.58           C  
ATOM   2805  OH  TYR C  24      18.508  24.766  23.639  1.00 92.58           O  
ATOM   2806  CZ  TYR C  24      19.535  24.068  23.045  1.00 92.58           C  
ATOM   2807  N   ILE C  25      25.526  22.058  19.557  1.00 90.25           N  
ATOM   2808  CA  ILE C  25      26.700  21.231  19.301  1.00 90.25           C  
ATOM   2809  C   ILE C  25      27.244  20.684  20.619  1.00 90.25           C  
ATOM   2810  CB  ILE C  25      27.798  22.024  18.556  1.00 90.25           C  
ATOM   2811  O   ILE C  25      27.514  21.446  21.550  1.00 90.25           O  
ATOM   2812  CG1 ILE C  25      27.256  22.572  17.231  1.00 90.25           C  
ATOM   2813  CG2 ILE C  25      29.032  21.147  18.322  1.00 90.25           C  
ATOM   2814  CD1 ILE C  25      28.223  23.493  16.500  1.00 90.25           C  
ATOM   2815  N   VAL C  26      27.419  19.431  20.677  1.00 92.46           N  
ATOM   2816  CA  VAL C  26      27.902  18.803  21.902  1.00 92.46           C  
ATOM   2817  C   VAL C  26      29.416  18.972  22.007  1.00 92.46           C  
ATOM   2818  CB  VAL C  26      27.527  17.305  21.958  1.00 92.46           C  
ATOM   2819  O   VAL C  26      30.165  18.435  21.188  1.00 92.46           O  
ATOM   2820  CG1 VAL C  26      28.023  16.673  23.258  1.00 92.46           C  
ATOM   2821  CG2 VAL C  26      26.017  17.128  21.816  1.00 92.46           C  
ATOM   2822  N   LYS C  27      29.828  19.691  22.959  1.00 92.74           N  
ATOM   2823  CA  LYS C  27      31.253  19.917  23.185  1.00 92.74           C  
ATOM   2824  C   LYS C  27      31.873  18.766  23.973  1.00 92.74           C  
ATOM   2825  CB  LYS C  27      31.476  21.238  23.922  1.00 92.74           C  
ATOM   2826  O   LYS C  27      32.904  18.220  23.575  1.00 92.74           O  
ATOM   2827  CG  LYS C  27      32.865  21.828  23.726  1.00 92.74           C  
ATOM   2828  CD  LYS C  27      33.014  23.159  24.453  1.00 92.74           C  
ATOM   2829  CE  LYS C  27      34.449  23.666  24.404  1.00 92.74           C  
ATOM   2830  NZ  LYS C  27      34.594  24.986  25.088  1.00 92.74           N  
ATOM   2831  N   THR C  28      31.306  18.481  25.121  1.00 95.08           N  
ATOM   2832  CA  THR C  28      31.759  17.392  25.979  1.00 95.08           C  
ATOM   2833  C   THR C  28      30.571  16.625  26.552  1.00 95.08           C  
ATOM   2834  CB  THR C  28      32.638  17.916  27.130  1.00 95.08           C  
ATOM   2835  O   THR C  28      29.444  17.124  26.550  1.00 95.08           O  
ATOM   2836  CG2 THR C  28      33.803  18.745  26.599  1.00 95.08           C  
ATOM   2837  OG1 THR C  28      31.842  18.733  27.997  1.00 95.08           O  
ATOM   2838  N   GLY C  29      30.804  15.351  27.014  1.00 93.43           N  
ATOM   2839  CA  GLY C  29      29.769  14.521  27.610  1.00 93.43           C  
ATOM   2840  C   GLY C  29      29.056  13.640  26.601  1.00 93.43           C  
ATOM   2841  O   GLY C  29      29.689  13.073  25.708  1.00 93.43           O  
ATOM   2842  N   GLY C  30      27.752  13.469  26.868  1.00 92.79           N  
ATOM   2843  CA  GLY C  30      26.939  12.615  26.016  1.00 92.79           C  
ATOM   2844  C   GLY C  30      25.450  12.778  26.256  1.00 92.79           C  
ATOM   2845  O   GLY C  30      25.032  13.194  27.338  1.00 92.79           O  
ATOM   2846  N   PHE C  31      24.740  12.476  25.189  1.00 93.45           N  
ATOM   2847  CA  PHE C  31      23.292  12.623  25.269  1.00 93.45           C  
ATOM   2848  C   PHE C  31      22.591  11.402  24.686  1.00 93.45           C  
ATOM   2849  CB  PHE C  31      22.838  13.889  24.536  1.00 93.45           C  
ATOM   2850  O   PHE C  31      23.169  10.676  23.874  1.00 93.45           O  
ATOM   2851  CG  PHE C  31      23.286  15.165  25.195  1.00 93.45           C  
ATOM   2852  CD1 PHE C  31      22.423  15.880  26.017  1.00 93.45           C  
ATOM   2853  CD2 PHE C  31      24.571  15.651  24.992  1.00 93.45           C  
ATOM   2854  CE1 PHE C  31      22.835  17.062  26.628  1.00 93.45           C  
ATOM   2855  CE2 PHE C  31      24.990  16.832  25.599  1.00 93.45           C  
ATOM   2856  CZ  PHE C  31      24.120  17.536  26.416  1.00 93.45           C  
ATOM   2857  N   ALA C  32      21.435  11.124  25.170  1.00 89.43           N  
ATOM   2858  CA  ALA C  32      20.546  10.121  24.591  1.00 89.43           C  
ATOM   2859  C   ALA C  32      19.312  10.773  23.973  1.00 89.43           C  
ATOM   2860  CB  ALA C  32      20.131   9.102  25.650  1.00 89.43           C  
ATOM   2861  O   ALA C  32      18.719  11.678  24.564  1.00 89.43           O  
ATOM   2862  N   ILE C  33      19.060  10.428  22.708  1.00 88.30           N  
ATOM   2863  CA  ILE C  33      17.797  10.804  22.081  1.00 88.30           C  
ATOM   2864  C   ILE C  33      16.727   9.767  22.415  1.00 88.30           C  
ATOM   2865  CB  ILE C  33      17.947  10.945  20.550  1.00 88.30           C  
ATOM   2866  O   ILE C  33      16.895   8.579  22.132  1.00 88.30           O  
ATOM   2867  CG1 ILE C  33      19.079  11.922  20.212  1.00 88.30           C  
ATOM   2868  CG2 ILE C  33      16.627  11.397  19.918  1.00 88.30           C  
ATOM   2869  CD1 ILE C  33      19.318  12.101  18.719  1.00 88.30           C  
ATOM   2870  N   THR C  34      15.678  10.206  23.062  1.00 83.62           N  
ATOM   2871  CA  THR C  34      14.647   9.268  23.490  1.00 83.62           C  
ATOM   2872  C   THR C  34      13.270   9.724  23.016  1.00 83.62           C  
ATOM   2873  CB  THR C  34      14.638   9.109  25.022  1.00 83.62           C  
ATOM   2874  O   THR C  34      13.075  10.899  22.699  1.00 83.62           O  
ATOM   2875  CG2 THR C  34      16.004   8.668  25.537  1.00 83.62           C  
ATOM   2876  OG1 THR C  34      14.294  10.362  25.625  1.00 83.62           O  
ATOM   2877  N   LYS C  35      12.447   8.835  22.835  1.00 78.89           N  
ATOM   2878  CA  LYS C  35      11.032   9.085  22.580  1.00 78.89           C  
ATOM   2879  C   LYS C  35      10.160   8.471  23.671  1.00 78.89           C  
ATOM   2880  CB  LYS C  35      10.626   8.533  21.213  1.00 78.89           C  
ATOM   2881  O   LYS C  35      10.431   7.363  24.140  1.00 78.89           O  
ATOM   2882  CG  LYS C  35       9.748   9.473  20.401  1.00 78.89           C  
ATOM   2883  CD  LYS C  35       9.623   9.012  18.954  1.00 78.89           C  
ATOM   2884  CE  LYS C  35       8.765   9.966  18.135  1.00 78.89           C  
ATOM   2885  NZ  LYS C  35       8.804   9.635  16.679  1.00 78.89           N  
ATOM   2886  N   SER C  36       9.251   9.278  24.113  1.00 71.76           N  
ATOM   2887  CA  SER C  36       8.342   8.780  25.141  1.00 71.76           C  
ATOM   2888  C   SER C  36       7.348   7.779  24.562  1.00 71.76           C  
ATOM   2889  CB  SER C  36       7.589   9.937  25.798  1.00 71.76           C  
ATOM   2890  O   SER C  36       6.772   8.013  23.497  1.00 71.76           O  
ATOM   2891  OG  SER C  36       8.493  10.857  26.384  1.00 71.76           O  
ATOM   2892  N   LYS C  37       7.305   6.574  25.112  1.00 61.31           N  
ATOM   2893  CA  LYS C  37       6.316   5.539  24.826  1.00 61.31           C  
ATOM   2894  C   LYS C  37       5.517   5.183  26.077  1.00 61.31           C  
ATOM   2895  CB  LYS C  37       6.994   4.288  24.264  1.00 61.31           C  
ATOM   2896  O   LYS C  37       5.976   4.401  26.912  1.00 61.31           O  
ATOM   2897  CG  LYS C  37       6.154   3.535  23.243  1.00 61.31           C  
ATOM   2898  CD  LYS C  37       6.932   2.381  22.623  1.00 61.31           C  
ATOM   2899  CE  LYS C  37       6.092   1.626  21.601  1.00 61.31           C  
ATOM   2900  NZ  LYS C  37       6.856   0.505  20.976  1.00 61.31           N  
ATOM   2901  N   GLY C  38       4.223   5.690  26.189  1.00 57.63           N  
ATOM   2902  CA  GLY C  38       3.494   5.549  27.439  1.00 57.63           C  
ATOM   2903  C   GLY C  38       4.176   6.236  28.608  1.00 57.63           C  
ATOM   2904  O   GLY C  38       4.419   7.444  28.568  1.00 57.63           O  
ATOM   2905  N   ASN C  39       4.527   5.451  29.665  1.00 64.34           N  
ATOM   2906  CA  ASN C  39       5.193   5.977  30.852  1.00 64.34           C  
ATOM   2907  C   ASN C  39       6.690   5.680  30.833  1.00 64.34           C  
ATOM   2908  CB  ASN C  39       4.556   5.409  32.122  1.00 64.34           C  
ATOM   2909  O   ASN C  39       7.382   5.894  31.829  1.00 64.34           O  
ATOM   2910  CG  ASN C  39       3.487   6.318  32.696  1.00 64.34           C  
ATOM   2911  ND2 ASN C  39       2.876   5.893  33.795  1.00 64.34           N  
ATOM   2912  OD1 ASN C  39       3.211   7.392  32.154  1.00 64.34           O  
ATOM   2913  N   THR C  40       7.173   5.173  29.667  1.00 66.08           N  
ATOM   2914  CA  THR C  40       8.591   4.846  29.558  1.00 66.08           C  
ATOM   2915  C   THR C  40       9.232   5.599  28.396  1.00 66.08           C  
ATOM   2916  CB  THR C  40       8.802   3.332  29.370  1.00 66.08           C  
ATOM   2917  O   THR C  40       8.534   6.083  27.502  1.00 66.08           O  
ATOM   2918  CG2 THR C  40       8.569   2.578  30.676  1.00 66.08           C  
ATOM   2919  OG1 THR C  40       7.885   2.847  28.381  1.00 66.08           O  
ATOM   2920  N   GLU C  41      10.508   5.863  28.474  1.00 75.27           N  
ATOM   2921  CA  GLU C  41      11.305   6.479  27.417  1.00 75.27           C  
ATOM   2922  C   GLU C  41      12.192   5.449  26.724  1.00 75.27           C  
ATOM   2923  CB  GLU C  41      12.161   7.616  27.981  1.00 75.27           C  
ATOM   2924  O   GLU C  41      12.819   4.617  27.384  1.00 75.27           O  
ATOM   2925  CG  GLU C  41      11.452   8.962  28.012  1.00 75.27           C  
ATOM   2926  CD  GLU C  41      12.337  10.095  28.507  1.00 75.27           C  
ATOM   2927  OE1 GLU C  41      11.847  11.240  28.626  1.00 75.27           O  
ATOM   2928  OE2 GLU C  41      13.531   9.834  28.777  1.00 75.27           O  
ATOM   2929  N   VAL C  42      12.078   5.326  25.463  1.00 71.39           N  
ATOM   2930  CA  VAL C  42      12.920   4.418  24.692  1.00 71.39           C  
ATOM   2931  C   VAL C  42      14.067   5.195  24.050  1.00 71.39           C  
ATOM   2932  CB  VAL C  42      12.108   3.674  23.608  1.00 71.39           C  
ATOM   2933  O   VAL C  42      13.855   6.263  23.472  1.00 71.39           O  
ATOM   2934  CG1 VAL C  42      13.002   2.708  22.832  1.00 71.39           C  
ATOM   2935  CG2 VAL C  42      10.934   2.929  24.239  1.00 71.39           C  
ATOM   2936  N   VAL C  43      15.286   4.653  24.231  1.00 77.37           N  
ATOM   2937  CA  VAL C  43      16.462   5.274  23.632  1.00 77.37           C  
ATOM   2938  C   VAL C  43      16.502   4.973  22.136  1.00 77.37           C  
ATOM   2939  CB  VAL C  43      17.765   4.790  24.308  1.00 77.37           C  
ATOM   2940  O   VAL C  43      16.497   3.808  21.731  1.00 77.37           O  
ATOM   2941  CG1 VAL C  43      18.989   5.353  23.587  1.00 77.37           C  
ATOM   2942  CG2 VAL C  43      17.780   5.188  25.783  1.00 77.37           C  
ATOM   2943  N   ILE C  44      16.498   6.044  21.342  1.00 72.86           N  
ATOM   2944  CA  ILE C  44      16.513   5.929  19.888  1.00 72.86           C  
ATOM   2945  C   ILE C  44      17.951   6.006  19.379  1.00 72.86           C  
ATOM   2946  CB  ILE C  44      15.651   7.027  19.225  1.00 72.86           C  
ATOM   2947  O   ILE C  44      18.309   5.337  18.407  1.00 72.86           O  
ATOM   2948  CG1 ILE C  44      14.225   6.999  19.789  1.00 72.86           C  
ATOM   2949  CG2 ILE C  44      15.641   6.861  17.703  1.00 72.86           C  
ATOM   2950  CD1 ILE C  44      13.273   7.974  19.111  1.00 72.86           C  
ATOM   2951  N   ALA C  45      18.747   6.844  19.998  1.00 75.02           N  
ATOM   2952  CA  ALA C  45      20.127   7.055  19.565  1.00 75.02           C  
ATOM   2953  C   ALA C  45      20.947   7.732  20.659  1.00 75.02           C  
ATOM   2954  CB  ALA C  45      20.162   7.887  18.286  1.00 75.02           C  
ATOM   2955  O   ALA C  45      20.388   8.299  21.602  1.00 75.02           O  
ATOM   2956  N   GLU C  46      22.190   7.554  20.528  1.00 82.05           N  
ATOM   2957  CA  GLU C  46      23.133   8.237  21.407  1.00 82.05           C  
ATOM   2958  C   GLU C  46      23.940   9.284  20.644  1.00 82.05           C  
ATOM   2959  CB  GLU C  46      24.075   7.230  22.073  1.00 82.05           C  
ATOM   2960  O   GLU C  46      24.274   9.087  19.474  1.00 82.05           O  
ATOM   2961  CG  GLU C  46      23.395   6.341  23.103  1.00 82.05           C  
ATOM   2962  CD  GLU C  46      24.372   5.484  23.893  1.00 82.05           C  
ATOM   2963  OE1 GLU C  46      23.946   4.816  24.863  1.00 82.05           O  
ATOM   2964  OE2 GLU C  46      25.572   5.481  23.540  1.00 82.05           O  
ATOM   2965  N   ILE C  47      24.167  10.370  21.304  1.00 86.04           N  
ATOM   2966  CA  ILE C  47      24.907  11.464  20.684  1.00 86.04           C  
ATOM   2967  C   ILE C  47      26.252  11.638  21.384  1.00 86.04           C  
ATOM   2968  CB  ILE C  47      24.105  12.784  20.726  1.00 86.04           C  
ATOM   2969  O   ILE C  47      26.311  11.757  22.610  1.00 86.04           O  
ATOM   2970  CG1 ILE C  47      22.715  12.585  20.111  1.00 86.04           C  
ATOM   2971  CG2 ILE C  47      24.867  13.902  20.009  1.00 86.04           C  
ATOM   2972  CD1 ILE C  47      22.137  13.839  19.470  1.00 86.04           C  
ATOM   2973  N   GLN C  48      27.344  11.756  20.644  1.00 85.04           N  
ATOM   2974  CA  GLN C  48      28.704  11.918  21.146  1.00 85.04           C  
ATOM   2975  C   GLN C  48      29.216  13.334  20.901  1.00 85.04           C  
ATOM   2976  CB  GLN C  48      29.642  10.900  20.495  1.00 85.04           C  
ATOM   2977  O   GLN C  48      28.640  14.079  20.104  1.00 85.04           O  
ATOM   2978  CG  GLN C  48      29.212   9.453  20.692  1.00 85.04           C  
ATOM   2979  CD  GLN C  48      29.348   8.991  22.131  1.00 85.04           C  
ATOM   2980  NE2 GLN C  48      28.378   8.212  22.598  1.00 85.04           N  
ATOM   2981  OE1 GLN C  48      30.317   9.331  22.817  1.00 85.04           O  
ATOM   2982  N   PRO C  49      30.305  13.683  21.640  1.00 90.00           N  
ATOM   2983  CA  PRO C  49      30.909  14.997  21.408  1.00 90.00           C  
ATOM   2984  C   PRO C  49      31.212  15.255  19.934  1.00 90.00           C  
ATOM   2985  CB  PRO C  49      32.200  14.942  22.229  1.00 90.00           C  
ATOM   2986  O   PRO C  49      31.671  14.354  19.227  1.00 90.00           O  
ATOM   2987  CG  PRO C  49      31.903  13.991  23.343  1.00 90.00           C  
ATOM   2988  CD  PRO C  49      31.020  12.897  22.815  1.00 90.00           C  
ATOM   2989  N   GLY C  50      30.926  16.452  19.539  1.00 84.41           N  
ATOM   2990  CA  GLY C  50      31.156  16.833  18.154  1.00 84.41           C  
ATOM   2991  C   GLY C  50      29.904  16.762  17.300  1.00 84.41           C  
ATOM   2992  O   GLY C  50      29.844  17.365  16.226  1.00 84.41           O  
ATOM   2993  N   ALA C  51      28.894  16.073  17.873  1.00 83.83           N  
ATOM   2994  CA  ALA C  51      27.645  15.913  17.133  1.00 83.83           C  
ATOM   2995  C   ALA C  51      26.718  17.103  17.356  1.00 83.83           C  
ATOM   2996  CB  ALA C  51      26.949  14.616  17.539  1.00 83.83           C  
ATOM   2997  O   ALA C  51      26.858  17.831  18.342  1.00 83.83           O  
ATOM   2998  N   MET C  52      25.876  17.300  16.348  1.00 87.15           N  
ATOM   2999  CA  MET C  52      24.867  18.352  16.435  1.00 87.15           C  
ATOM   3000  C   MET C  52      23.487  17.761  16.701  1.00 87.15           C  
ATOM   3001  CB  MET C  52      24.842  19.181  15.150  1.00 87.15           C  
ATOM   3002  O   MET C  52      23.152  16.696  16.180  1.00 87.15           O  
ATOM   3003  CG  MET C  52      24.141  20.522  15.299  1.00 87.15           C  
ATOM   3004  SD  MET C  52      24.140  21.492  13.742  1.00 87.15           S  
ATOM   3005  CE  MET C  52      25.925  21.613  13.440  1.00 87.15           C  
ATOM   3006  N   VAL C  53      22.685  18.464  17.510  1.00 88.96           N  
ATOM   3007  CA  VAL C  53      21.317  18.040  17.787  1.00 88.96           C  
ATOM   3008  C   VAL C  53      20.380  19.244  17.725  1.00 88.96           C  
ATOM   3009  CB  VAL C  53      21.205  17.348  19.163  1.00 88.96           C  
ATOM   3010  O   VAL C  53      20.776  20.365  18.055  1.00 88.96           O  
ATOM   3011  CG1 VAL C  53      21.527  18.329  20.289  1.00 88.96           C  
ATOM   3012  CG2 VAL C  53      19.809  16.755  19.350  1.00 88.96           C  
ATOM   3013  N   GLY C  54      19.163  18.997  17.259  1.00 86.67           N  
ATOM   3014  CA  GLY C  54      18.160  20.046  17.172  1.00 86.67           C  
ATOM   3015  C   GLY C  54      18.132  20.735  15.821  1.00 86.67           C  
ATOM   3016  O   GLY C  54      17.498  21.781  15.664  1.00 86.67           O  
ATOM   3017  N   GLU C  55      18.829  20.175  14.875  1.00 84.59           N  
ATOM   3018  CA  GLU C  55      18.972  20.780  13.554  1.00 84.59           C  
ATOM   3019  C   GLU C  55      17.673  20.683  12.759  1.00 84.59           C  
ATOM   3020  CB  GLU C  55      20.113  20.116  12.779  1.00 84.59           C  
ATOM   3021  O   GLU C  55      17.426  21.493  11.863  1.00 84.59           O  
ATOM   3022  CG  GLU C  55      19.779  18.723  12.266  1.00 84.59           C  
ATOM   3023  CD  GLU C  55      19.766  17.667  13.360  1.00 84.59           C  
ATOM   3024  OE1 GLU C  55      19.518  16.479  13.053  1.00 84.59           O  
ATOM   3025  OE2 GLU C  55      20.004  18.032  14.533  1.00 84.59           O  
ATOM   3026  N   MET C  56      16.926  19.681  13.018  1.00 78.80           N  
ATOM   3027  CA  MET C  56      15.715  19.436  12.241  1.00 78.80           C  
ATOM   3028  C   MET C  56      14.727  20.587  12.397  1.00 78.80           C  
ATOM   3029  CB  MET C  56      15.058  18.122  12.665  1.00 78.80           C  
ATOM   3030  O   MET C  56      14.104  21.013  11.422  1.00 78.80           O  
ATOM   3031  CG  MET C  56      15.716  16.887  12.070  1.00 78.80           C  
ATOM   3032  SD  MET C  56      14.848  15.337  12.530  1.00 78.80           S  
ATOM   3033  CE  MET C  56      13.412  15.434  11.425  1.00 78.80           C  
ATOM   3034  N   ALA C  57      14.540  21.143  13.588  1.00 80.82           N  
ATOM   3035  CA  ALA C  57      13.588  22.212  13.876  1.00 80.82           C  
ATOM   3036  C   ALA C  57      13.975  23.501  13.157  1.00 80.82           C  
ATOM   3037  CB  ALA C  57      13.496  22.452  15.381  1.00 80.82           C  
ATOM   3038  O   ALA C  57      13.136  24.380  12.950  1.00 80.82           O  
ATOM   3039  N   LEU C  58      15.256  23.613  12.780  1.00 84.43           N  
ATOM   3040  CA  LEU C  58      15.742  24.781  12.054  1.00 84.43           C  
ATOM   3041  C   LEU C  58      15.062  24.897  10.694  1.00 84.43           C  
ATOM   3042  CB  LEU C  58      17.261  24.706  11.874  1.00 84.43           C  
ATOM   3043  O   LEU C  58      14.848  26.005  10.195  1.00 84.43           O  
ATOM   3044  CG  LEU C  58      17.911  25.863  11.114  1.00 84.43           C  
ATOM   3045  CD1 LEU C  58      17.810  27.152  11.923  1.00 84.43           C  
ATOM   3046  CD2 LEU C  58      19.366  25.541  10.791  1.00 84.43           C  
ATOM   3047  N   PHE C  59      14.678  23.832  10.119  1.00 80.55           N  
ATOM   3048  CA  PHE C  59      14.207  23.806   8.739  1.00 80.55           C  
ATOM   3049  C   PHE C  59      12.685  23.841   8.686  1.00 80.55           C  
ATOM   3050  CB  PHE C  59      14.729  22.561   8.015  1.00 80.55           C  
ATOM   3051  O   PHE C  59      12.104  24.331   7.715  1.00 80.55           O  
ATOM   3052  CG  PHE C  59      16.230  22.480   7.950  1.00 80.55           C  
ATOM   3053  CD1 PHE C  59      16.943  23.255   7.043  1.00 80.55           C  
ATOM   3054  CD2 PHE C  59      16.929  21.630   8.797  1.00 80.55           C  
ATOM   3055  CE1 PHE C  59      18.333  23.183   6.981  1.00 80.55           C  
ATOM   3056  CE2 PHE C  59      18.318  21.552   8.740  1.00 80.55           C  
ATOM   3057  CZ  PHE C  59      19.018  22.329   7.831  1.00 80.55           C  
ATOM   3058  N   ASP C  60      12.001  23.333   9.600  1.00 73.93           N  
ATOM   3059  CA  ASP C  60      10.554  23.232   9.431  1.00 73.93           C  
ATOM   3060  C   ASP C  60       9.818  23.970  10.547  1.00 73.93           C  
ATOM   3061  CB  ASP C  60      10.120  21.765   9.394  1.00 73.93           C  
ATOM   3062  O   ASP C  60       8.588  24.054  10.537  1.00 73.93           O  
ATOM   3063  CG  ASP C  60      10.638  20.963  10.575  1.00 73.93           C  
ATOM   3064  OD1 ASP C  60      11.113  21.567  11.561  1.00 73.93           O  
ATOM   3065  OD2 ASP C  60      10.574  19.716  10.518  1.00 73.93           O  
ATOM   3066  N   LYS C  61      10.535  24.590  11.477  1.00 73.17           N  
ATOM   3067  CA  LYS C  61       9.967  25.372  12.571  1.00 73.17           C  
ATOM   3068  C   LYS C  61       8.937  24.559  13.351  1.00 73.17           C  
ATOM   3069  CB  LYS C  61       9.327  26.655  12.038  1.00 73.17           C  
ATOM   3070  O   LYS C  61       7.925  25.099  13.802  1.00 73.17           O  
ATOM   3071  CG  LYS C  61      10.303  27.588  11.337  1.00 73.17           C  
ATOM   3072  CD  LYS C  61       9.631  28.891  10.923  1.00 73.17           C  
ATOM   3073  CE  LYS C  61      10.595  29.806  10.179  1.00 73.17           C  
ATOM   3074  NZ  LYS C  61       9.937  31.081   9.762  1.00 73.17           N  
ATOM   3075  N   LYS C  62       9.030  23.265  13.360  1.00 74.69           N  
ATOM   3076  CA  LYS C  62       8.188  22.359  14.136  1.00 74.69           C  
ATOM   3077  C   LYS C  62       8.748  22.156  15.540  1.00 74.69           C  
ATOM   3078  CB  LYS C  62       8.052  21.012  13.425  1.00 74.69           C  
ATOM   3079  O   LYS C  62       9.929  22.410  15.786  1.00 74.69           O  
ATOM   3080  CG  LYS C  62       7.282  21.078  12.115  1.00 74.69           C  
ATOM   3081  CD  LYS C  62       7.120  19.697  11.492  1.00 74.69           C  
ATOM   3082  CE  LYS C  62       6.372  19.765  10.167  1.00 74.69           C  
ATOM   3083  NZ  LYS C  62       6.254  18.420   9.528  1.00 74.69           N  
ATOM   3084  N   PRO C  63       7.855  21.760  16.470  1.00 81.87           N  
ATOM   3085  CA  PRO C  63       8.347  21.457  17.816  1.00 81.87           C  
ATOM   3086  C   PRO C  63       9.384  20.336  17.827  1.00 81.87           C  
ATOM   3087  CB  PRO C  63       7.081  21.037  18.568  1.00 81.87           C  
ATOM   3088  O   PRO C  63       9.521  19.608  16.841  1.00 81.87           O  
ATOM   3089  CG  PRO C  63       5.954  21.602  17.765  1.00 81.87           C  
ATOM   3090  CD  PRO C  63       6.391  21.696  16.331  1.00 81.87           C  
ATOM   3091  N   ARG C  64      10.166  20.215  18.838  1.00 85.92           N  
ATOM   3092  CA  ARG C  64      11.165  19.159  18.973  1.00 85.92           C  
ATOM   3093  C   ARG C  64      10.549  17.787  18.717  1.00 85.92           C  
ATOM   3094  CB  ARG C  64      11.801  19.196  20.364  1.00 85.92           C  
ATOM   3095  O   ARG C  64       9.406  17.532  19.102  1.00 85.92           O  
ATOM   3096  CG  ARG C  64      12.496  20.509  20.689  1.00 85.92           C  
ATOM   3097  CD  ARG C  64      13.727  20.725  19.820  1.00 85.92           C  
ATOM   3098  NE  ARG C  64      14.448  21.937  20.198  1.00 85.92           N  
ATOM   3099  NH1 ARG C  64      16.027  21.771  18.520  1.00 85.92           N  
ATOM   3100  NH2 ARG C  64      16.102  23.519  20.001  1.00 85.92           N  
ATOM   3101  CZ  ARG C  64      15.524  22.406  19.572  1.00 85.92           C  
ATOM   3102  N   SER C  65      11.300  16.949  18.027  1.00 78.24           N  
ATOM   3103  CA  SER C  65      10.781  15.660  17.581  1.00 78.24           C  
ATOM   3104  C   SER C  65      11.090  14.560  18.592  1.00 78.24           C  
ATOM   3105  CB  SER C  65      11.365  15.289  16.218  1.00 78.24           C  
ATOM   3106  O   SER C  65      10.520  13.469  18.523  1.00 78.24           O  
ATOM   3107  OG  SER C  65      12.773  15.144  16.296  1.00 78.24           O  
ATOM   3108  N   ALA C  66      11.961  14.819  19.505  1.00 84.25           N  
ATOM   3109  CA  ALA C  66      12.382  13.832  20.495  1.00 84.25           C  
ATOM   3110  C   ALA C  66      12.996  14.509  21.718  1.00 84.25           C  
ATOM   3111  CB  ALA C  66      13.377  12.851  19.879  1.00 84.25           C  
ATOM   3112  O   ALA C  66      13.304  15.703  21.685  1.00 84.25           O  
ATOM   3113  N   ASN C  67      13.060  13.675  22.812  1.00 90.55           N  
ATOM   3114  CA  ASN C  67      13.802  14.140  23.980  1.00 90.55           C  
ATOM   3115  C   ASN C  67      15.308  13.997  23.781  1.00 90.55           C  
ATOM   3116  CB  ASN C  67      13.357  13.385  25.234  1.00 90.55           C  
ATOM   3117  O   ASN C  67      15.767  13.041  23.154  1.00 90.55           O  
ATOM   3118  CG  ASN C  67      11.850  13.339  25.385  1.00 90.55           C  
ATOM   3119  ND2 ASN C  67      11.296  12.134  25.445  1.00 90.55           N  
ATOM   3120  OD1 ASN C  67      11.188  14.379  25.446  1.00 90.55           O  
ATOM   3121  N   VAL C  68      16.035  14.978  24.314  1.00 94.48           N  
ATOM   3122  CA  VAL C  68      17.488  14.865  24.393  1.00 94.48           C  
ATOM   3123  C   VAL C  68      17.943  15.048  25.839  1.00 94.48           C  
ATOM   3124  CB  VAL C  68      18.188  15.896  23.479  1.00 94.48           C  
ATOM   3125  O   VAL C  68      17.793  16.131  26.411  1.00 94.48           O  
ATOM   3126  CG1 VAL C  68      19.706  15.809  23.631  1.00 94.48           C  
ATOM   3127  CG2 VAL C  68      17.781  15.680  22.022  1.00 94.48           C  
ATOM   3128  N   LYS C  69      18.456  13.962  26.393  1.00 94.25           N  
ATOM   3129  CA  LYS C  69      18.822  13.922  27.806  1.00 94.25           C  
ATOM   3130  C   LYS C  69      20.313  13.647  27.980  1.00 94.25           C  
ATOM   3131  CB  LYS C  69      18.004  12.860  28.543  1.00 94.25           C  
ATOM   3132  O   LYS C  69      20.872  12.779  27.306  1.00 94.25           O  
ATOM   3133  CG  LYS C  69      18.208  12.857  30.050  1.00 94.25           C  
ATOM   3134  CD  LYS C  69      17.363  11.787  30.727  1.00 94.25           C  
ATOM   3135  CE  LYS C  69      17.509  11.832  32.242  1.00 94.25           C  
ATOM   3136  NZ  LYS C  69      16.659  10.803  32.912  1.00 94.25           N  
ATOM   3137  N   ALA C  70      20.949  14.371  28.949  1.00 96.69           N  
ATOM   3138  CA  ALA C  70      22.368  14.167  29.234  1.00 96.69           C  
ATOM   3139  C   ALA C  70      22.594  12.860  29.987  1.00 96.69           C  
ATOM   3140  CB  ALA C  70      22.923  15.342  30.034  1.00 96.69           C  
ATOM   3141  O   ALA C  70      21.910  12.578  30.974  1.00 96.69           O  
ATOM   3142  N   THR C  71      23.492  12.012  29.518  1.00 92.66           N  
ATOM   3143  CA  THR C  71      23.826  10.745  30.160  1.00 92.66           C  
ATOM   3144  C   THR C  71      24.970  10.927  31.153  1.00 92.66           C  
ATOM   3145  CB  THR C  71      24.210   9.677  29.120  1.00 92.66           C  
ATOM   3146  O   THR C  71      25.203  10.067  32.005  1.00 92.66           O  
ATOM   3147  CG2 THR C  71      23.024   9.327  28.227  1.00 92.66           C  
ATOM   3148  OG1 THR C  71      25.277  10.174  28.304  1.00 92.66           O  
ATOM   3149  N   LYS C  72      25.684  12.016  31.111  1.00 95.12           N  
ATOM   3150  CA  LYS C  72      26.729  12.490  32.014  1.00 95.12           C  
ATOM   3151  C   LYS C  72      26.777  14.015  32.047  1.00 95.12           C  
ATOM   3152  CB  LYS C  72      28.091  11.931  31.600  1.00 95.12           C  
ATOM   3153  O   LYS C  72      26.062  14.680  31.296  1.00 95.12           O  
ATOM   3154  CG  LYS C  72      28.468  12.227  30.156  1.00 95.12           C  
ATOM   3155  CD  LYS C  72      29.727  11.476  29.742  1.00 95.12           C  
ATOM   3156  CE  LYS C  72      29.629  10.962  28.313  1.00 95.12           C  
ATOM   3157  NZ  LYS C  72      30.868  10.240  27.897  1.00 95.12           N  
ATOM   3158  N   ASP C  73      27.530  14.541  32.976  1.00 97.46           N  
ATOM   3159  CA  ASP C  73      27.743  15.985  32.948  1.00 97.46           C  
ATOM   3160  C   ASP C  73      28.291  16.433  31.595  1.00 97.46           C  
ATOM   3161  CB  ASP C  73      28.695  16.409  34.068  1.00 97.46           C  
ATOM   3162  O   ASP C  73      29.340  15.957  31.155  1.00 97.46           O  
ATOM   3163  CG  ASP C  73      28.096  16.237  35.452  1.00 97.46           C  
ATOM   3164  OD1 ASP C  73      26.860  16.091  35.568  1.00 97.46           O  
ATOM   3165  OD2 ASP C  73      28.866  16.251  36.437  1.00 97.46           O  
ATOM   3166  N   SER C  74      27.507  17.331  30.903  1.00 96.79           N  
ATOM   3167  CA  SER C  74      27.798  17.641  29.507  1.00 96.79           C  
ATOM   3168  C   SER C  74      27.856  19.147  29.276  1.00 96.79           C  
ATOM   3169  CB  SER C  74      26.747  17.016  28.589  1.00 96.79           C  
ATOM   3170  O   SER C  74      27.410  19.928  30.119  1.00 96.79           O  
ATOM   3171  OG  SER C  74      26.678  15.614  28.785  1.00 96.79           O  
ATOM   3172  N   GLU C  75      28.482  19.530  28.215  1.00 97.15           N  
ATOM   3173  CA  GLU C  75      28.541  20.912  27.748  1.00 97.15           C  
ATOM   3174  C   GLU C  75      28.176  21.011  26.270  1.00 97.15           C  
ATOM   3175  CB  GLU C  75      29.933  21.502  27.987  1.00 97.15           C  
ATOM   3176  O   GLU C  75      28.624  20.198  25.458  1.00 97.15           O  
ATOM   3177  CG  GLU C  75      29.993  23.016  27.843  1.00 97.15           C  
ATOM   3178  CD  GLU C  75      31.365  23.594  28.152  1.00 97.15           C  
ATOM   3179  OE1 GLU C  75      31.528  24.834  28.091  1.00 97.15           O  
ATOM   3180  OE2 GLU C  75      32.283  22.801  28.457  1.00 97.15           O  
ATOM   3181  N   VAL C  76      27.325  22.019  25.963  1.00 95.53           N  
ATOM   3182  CA  VAL C  76      26.927  22.216  24.573  1.00 95.53           C  
ATOM   3183  C   VAL C  76      27.142  23.674  24.175  1.00 95.53           C  
ATOM   3184  CB  VAL C  76      25.453  21.812  24.343  1.00 95.53           C  
ATOM   3185  O   VAL C  76      27.255  24.549  25.037  1.00 95.53           O  
ATOM   3186  CG1 VAL C  76      25.240  20.336  24.672  1.00 95.53           C  
ATOM   3187  CG2 VAL C  76      24.523  22.689  25.179  1.00 95.53           C  
ATOM   3188  N   ILE C  77      27.305  23.883  22.939  1.00 93.72           N  
ATOM   3189  CA  ILE C  77      27.239  25.219  22.358  1.00 93.72           C  
ATOM   3190  C   ILE C  77      25.865  25.442  21.731  1.00 93.72           C  
ATOM   3191  CB  ILE C  77      28.350  25.433  21.305  1.00 93.72           C  
ATOM   3192  O   ILE C  77      25.460  24.703  20.829  1.00 93.72           O  
ATOM   3193  CG1 ILE C  77      29.731  25.217  21.934  1.00 93.72           C  
ATOM   3194  CG2 ILE C  77      28.243  26.828  20.683  1.00 93.72           C  
ATOM   3195  CD1 ILE C  77      30.877  25.234  20.932  1.00 93.72           C  
ATOM   3196  N   ALA C  78      25.172  26.392  22.219  1.00 93.80           N  
ATOM   3197  CA  ALA C  78      23.847  26.718  21.700  1.00 93.80           C  
ATOM   3198  C   ALA C  78      23.939  27.716  20.550  1.00 93.80           C  
ATOM   3199  CB  ALA C  78      22.962  27.274  22.813  1.00 93.80           C  
ATOM   3200  O   ALA C  78      24.616  28.741  20.661  1.00 93.80           O  
ATOM   3201  N   LEU C  79      23.354  27.416  19.473  1.00 91.26           N  
ATOM   3202  CA  LEU C  79      23.238  28.305  18.322  1.00 91.26           C  
ATOM   3203  C   LEU C  79      21.787  28.718  18.098  1.00 91.26           C  
ATOM   3204  CB  LEU C  79      23.787  27.627  17.063  1.00 91.26           C  
ATOM   3205  O   LEU C  79      20.999  27.954  17.536  1.00 91.26           O  
ATOM   3206  CG  LEU C  79      25.244  27.166  17.123  1.00 91.26           C  
ATOM   3207  CD1 LEU C  79      25.568  26.277  15.927  1.00 91.26           C  
ATOM   3208  CD2 LEU C  79      26.184  28.366  17.174  1.00 91.26           C  
ATOM   3209  N   PRO C  80      21.445  29.928  18.496  1.00 92.03           N  
ATOM   3210  CA  PRO C  80      20.058  30.383  18.374  1.00 92.03           C  
ATOM   3211  C   PRO C  80      19.566  30.397  16.928  1.00 92.03           C  
ATOM   3212  CB  PRO C  80      20.100  31.801  18.950  1.00 92.03           C  
ATOM   3213  O   PRO C  80      20.298  30.816  16.028  1.00 92.03           O  
ATOM   3214  CG  PRO C  80      21.347  31.842  19.773  1.00 92.03           C  
ATOM   3215  CD  PRO C  80      22.339  30.881  19.184  1.00 92.03           C  
ATOM   3216  N   TYR C  81      18.329  29.922  16.695  1.00 88.16           N  
ATOM   3217  CA  TYR C  81      17.736  29.824  15.366  1.00 88.16           C  
ATOM   3218  C   TYR C  81      17.660  31.192  14.700  1.00 88.16           C  
ATOM   3219  CB  TYR C  81      16.338  29.203  15.445  1.00 88.16           C  
ATOM   3220  O   TYR C  81      17.889  31.317  13.494  1.00 88.16           O  
ATOM   3221  CG  TYR C  81      16.348  27.715  15.698  1.00 88.16           C  
ATOM   3222  CD1 TYR C  81      17.499  26.961  15.485  1.00 88.16           C  
ATOM   3223  CD2 TYR C  81      15.206  27.061  16.147  1.00 88.16           C  
ATOM   3224  CE1 TYR C  81      17.512  25.589  15.714  1.00 88.16           C  
ATOM   3225  CE2 TYR C  81      15.207  25.689  16.380  1.00 88.16           C  
ATOM   3226  OH  TYR C  81      16.371  23.605  16.390  1.00 88.16           O  
ATOM   3227  CZ  TYR C  81      16.364  24.963  16.161  1.00 88.16           C  
ATOM   3228  N   ASP C  82      17.292  32.250  15.456  1.00 87.13           N  
ATOM   3229  CA  ASP C  82      17.161  33.596  14.908  1.00 87.13           C  
ATOM   3230  C   ASP C  82      18.450  34.035  14.215  1.00 87.13           C  
ATOM   3231  CB  ASP C  82      16.792  34.591  16.010  1.00 87.13           C  
ATOM   3232  O   ASP C  82      18.413  34.573  13.106  1.00 87.13           O  
ATOM   3233  CG  ASP C  82      15.356  34.446  16.482  1.00 87.13           C  
ATOM   3234  OD1 ASP C  82      14.547  33.796  15.786  1.00 87.13           O  
ATOM   3235  OD2 ASP C  82      15.030  34.991  17.560  1.00 87.13           O  
ATOM   3236  N   SER C  83      19.560  33.771  14.843  1.00 87.61           N  
ATOM   3237  CA  SER C  83      20.859  34.120  14.276  1.00 87.61           C  
ATOM   3238  C   SER C  83      21.174  33.268  13.051  1.00 87.61           C  
ATOM   3239  CB  SER C  83      21.963  33.952  15.320  1.00 87.61           C  
ATOM   3240  O   SER C  83      21.673  33.777  12.045  1.00 87.61           O  
ATOM   3241  OG  SER C  83      21.900  34.985  16.289  1.00 87.61           O  
ATOM   3242  N   LEU C  84      20.857  32.051  13.167  1.00 87.95           N  
ATOM   3243  CA  LEU C  84      21.135  31.125  12.074  1.00 87.95           C  
ATOM   3244  C   LEU C  84      20.280  31.452  10.854  1.00 87.95           C  
ATOM   3245  CB  LEU C  84      20.883  29.682  12.517  1.00 87.95           C  
ATOM   3246  O   LEU C  84      20.770  31.429   9.723  1.00 87.95           O  
ATOM   3247  CG  LEU C  84      21.812  29.134  13.602  1.00 87.95           C  
ATOM   3248  CD1 LEU C  84      21.454  27.687  13.925  1.00 87.95           C  
ATOM   3249  CD2 LEU C  84      23.269  29.245  13.166  1.00 87.95           C  
ATOM   3250  N   ASN C  85      19.053  31.718  11.130  1.00 86.29           N  
ATOM   3251  CA  ASN C  85      18.147  32.051  10.035  1.00 86.29           C  
ATOM   3252  C   ASN C  85      18.629  33.275   9.262  1.00 86.29           C  
ATOM   3253  CB  ASN C  85      16.729  32.280  10.562  1.00 86.29           C  
ATOM   3254  O   ASN C  85      18.512  33.326   8.036  1.00 86.29           O  
ATOM   3255  CG  ASN C  85      16.010  30.985  10.885  1.00 86.29           C  
ATOM   3256  ND2 ASN C  85      15.170  31.014  11.913  1.00 86.29           N  
ATOM   3257  OD1 ASN C  85      16.208  29.968  10.217  1.00 86.29           O  
ATOM   3258  N   LYS C  86      19.102  34.291   9.913  1.00 87.79           N  
ATOM   3259  CA  LYS C  86      19.655  35.478   9.267  1.00 87.79           C  
ATOM   3260  C   LYS C  86      20.839  35.117   8.375  1.00 87.79           C  
ATOM   3261  CB  LYS C  86      20.082  36.509  10.314  1.00 87.79           C  
ATOM   3262  O   LYS C  86      20.969  35.639   7.266  1.00 87.79           O  
ATOM   3263  CG  LYS C  86      18.923  37.275  10.936  1.00 87.79           C  
ATOM   3264  CD  LYS C  86      19.414  38.316  11.934  1.00 87.79           C  
ATOM   3265  CE  LYS C  86      18.254  38.998  12.647  1.00 87.79           C  
ATOM   3266  NZ  LYS C  86      18.731  39.978  13.668  1.00 87.79           N  
ATOM   3267  N   GLN C  87      21.571  34.172   8.818  1.00 88.11           N  
ATOM   3268  CA  GLN C  87      22.754  33.749   8.076  1.00 88.11           C  
ATOM   3269  C   GLN C  87      22.374  32.853   6.900  1.00 88.11           C  
ATOM   3270  CB  GLN C  87      23.733  33.019   8.997  1.00 88.11           C  
ATOM   3271  O   GLN C  87      23.059  32.842   5.875  1.00 88.11           O  
ATOM   3272  CG  GLN C  87      24.392  33.921  10.031  1.00 88.11           C  
ATOM   3273  CD  GLN C  87      25.409  33.188  10.886  1.00 88.11           C  
ATOM   3274  NE2 GLN C  87      26.256  33.943  11.578  1.00 88.11           N  
ATOM   3275  OE1 GLN C  87      25.433  31.954  10.925  1.00 88.11           O  
ATOM   3276  N   MET C  88      21.318  32.124   7.111  1.00 86.40           N  
ATOM   3277  CA  MET C  88      20.836  31.224   6.067  1.00 86.40           C  
ATOM   3278  C   MET C  88      20.534  31.990   4.784  1.00 86.40           C  
ATOM   3279  CB  MET C  88      19.586  30.476   6.536  1.00 86.40           C  
ATOM   3280  O   MET C  88      20.792  31.496   3.685  1.00 86.40           O  
ATOM   3281  CG  MET C  88      19.534  29.026   6.084  1.00 86.40           C  
ATOM   3282  SD  MET C  88      21.054  28.097   6.524  1.00 86.40           S  
ATOM   3283  CE  MET C  88      20.736  27.777   8.282  1.00 86.40           C  
ATOM   3284  N   ASP C  89      19.987  33.203   4.879  1.00 85.63           N  
ATOM   3285  CA  ASP C  89      19.600  34.029   3.739  1.00 85.63           C  
ATOM   3286  C   ASP C  89      20.827  34.517   2.973  1.00 85.63           C  
ATOM   3287  CB  ASP C  89      18.760  35.221   4.201  1.00 85.63           C  
ATOM   3288  O   ASP C  89      20.724  34.906   1.808  1.00 85.63           O  
ATOM   3289  CG  ASP C  89      17.396  34.816   4.733  1.00 85.63           C  
ATOM   3290  OD1 ASP C  89      16.906  33.721   4.382  1.00 85.63           O  
ATOM   3291  OD2 ASP C  89      16.806  35.600   5.508  1.00 85.63           O  
ATOM   3292  N   GLN C  90      21.984  34.414   3.568  1.00 87.71           N  
ATOM   3293  CA  GLN C  90      23.210  34.922   2.962  1.00 87.71           C  
ATOM   3294  C   GLN C  90      24.000  33.799   2.295  1.00 87.71           C  
ATOM   3295  CB  GLN C  90      24.076  35.623   4.010  1.00 87.71           C  
ATOM   3296  O   GLN C  90      24.990  34.055   1.606  1.00 87.71           O  
ATOM   3297  CG  GLN C  90      23.423  36.853   4.625  1.00 87.71           C  
ATOM   3298  CD  GLN C  90      24.318  37.552   5.630  1.00 87.71           C  
ATOM   3299  NE2 GLN C  90      23.967  38.785   5.981  1.00 87.71           N  
ATOM   3300  OE1 GLN C  90      25.317  36.989   6.089  1.00 87.71           O  
ATOM   3301  N   LEU C  91      23.540  32.623   2.538  1.00 88.76           N  
ATOM   3302  CA  LEU C  91      24.241  31.481   1.962  1.00 88.76           C  
ATOM   3303  C   LEU C  91      23.948  31.359   0.470  1.00 88.76           C  
ATOM   3304  CB  LEU C  91      23.843  30.189   2.680  1.00 88.76           C  
ATOM   3305  O   LEU C  91      22.876  31.759   0.009  1.00 88.76           O  
ATOM   3306  CG  LEU C  91      24.233  30.085   4.155  1.00 88.76           C  
ATOM   3307  CD1 LEU C  91      23.630  28.830   4.776  1.00 88.76           C  
ATOM   3308  CD2 LEU C  91      25.750  30.088   4.309  1.00 88.76           C  
ATOM   3309  N   PRO C  92      24.887  30.807  -0.254  1.00 86.04           N  
ATOM   3310  CA  PRO C  92      24.617  30.543  -1.669  1.00 86.04           C  
ATOM   3311  C   PRO C  92      23.408  29.635  -1.880  1.00 86.04           C  
ATOM   3312  CB  PRO C  92      25.901  29.863  -2.151  1.00 86.04           C  
ATOM   3313  O   PRO C  92      23.161  28.733  -1.076  1.00 86.04           O  
ATOM   3314  CG  PRO C  92      26.943  30.268  -1.160  1.00 86.04           C  
ATOM   3315  CD  PRO C  92      26.280  30.476   0.171  1.00 86.04           C  
ATOM   3316  N   VAL C  93      22.732  29.813  -2.926  1.00 80.13           N  
ATOM   3317  CA  VAL C  93      21.473  29.146  -3.241  1.00 80.13           C  
ATOM   3318  C   VAL C  93      21.675  27.632  -3.234  1.00 80.13           C  
ATOM   3319  CB  VAL C  93      20.914  29.603  -4.607  1.00 80.13           C  
ATOM   3320  O   VAL C  93      20.830  26.889  -2.729  1.00 80.13           O  
ATOM   3321  CG1 VAL C  93      19.697  28.768  -4.999  1.00 80.13           C  
ATOM   3322  CG2 VAL C  93      20.557  31.088  -4.567  1.00 80.13           C  
ATOM   3323  N   TRP C  94      22.701  27.163  -3.760  1.00 79.87           N  
ATOM   3324  CA  TRP C  94      22.934  25.726  -3.856  1.00 79.87           C  
ATOM   3325  C   TRP C  94      23.083  25.104  -2.472  1.00 79.87           C  
ATOM   3326  CB  TRP C  94      24.182  25.438  -4.696  1.00 79.87           C  
ATOM   3327  O   TRP C  94      22.702  23.951  -2.258  1.00 79.87           O  
ATOM   3328  CG  TRP C  94      25.469  25.798  -4.017  1.00 79.87           C  
ATOM   3329  CD1 TRP C  94      26.151  26.979  -4.115  1.00 79.87           C  
ATOM   3330  CD2 TRP C  94      26.232  24.966  -3.137  1.00 79.87           C  
ATOM   3331  CE2 TRP C  94      27.366  25.709  -2.738  1.00 79.87           C  
ATOM   3332  CE3 TRP C  94      26.067  23.664  -2.646  1.00 79.87           C  
ATOM   3333  NE1 TRP C  94      27.292  26.932  -3.349  1.00 79.87           N  
ATOM   3334  CH2 TRP C  94      28.144  23.915  -1.405  1.00 79.87           C  
ATOM   3335  CZ2 TRP C  94      28.330  25.191  -1.870  1.00 79.87           C  
ATOM   3336  CZ3 TRP C  94      27.028  23.151  -1.782  1.00 79.87           C  
ATOM   3337  N   VAL C  95      23.697  25.861  -1.573  1.00 86.58           N  
ATOM   3338  CA  VAL C  95      23.873  25.373  -0.209  1.00 86.58           C  
ATOM   3339  C   VAL C  95      22.512  25.228   0.468  1.00 86.58           C  
ATOM   3340  CB  VAL C  95      24.781  26.311   0.617  1.00 86.58           C  
ATOM   3341  O   VAL C  95      22.235  24.210   1.107  1.00 86.58           O  
ATOM   3342  CG1 VAL C  95      24.874  25.836   2.066  1.00 86.58           C  
ATOM   3343  CG2 VAL C  95      26.171  26.396  -0.010  1.00 86.58           C  
ATOM   3344  N   ARG C  96      21.712  26.223   0.262  1.00 84.11           N  
ATOM   3345  CA  ARG C  96      20.362  26.171   0.813  1.00 84.11           C  
ATOM   3346  C   ARG C  96      19.567  25.019   0.208  1.00 84.11           C  
ATOM   3347  CB  ARG C  96      19.632  27.494   0.573  1.00 84.11           C  
ATOM   3348  O   ARG C  96      18.824  24.334   0.913  1.00 84.11           O  
ATOM   3349  CG  ARG C  96      20.211  28.667   1.348  1.00 84.11           C  
ATOM   3350  CD  ARG C  96      19.261  29.856   1.365  1.00 84.11           C  
ATOM   3351  NE  ARG C  96      19.014  30.368   0.020  1.00 84.11           N  
ATOM   3352  NH1 ARG C  96      20.823  31.804   0.011  1.00 84.11           N  
ATOM   3353  NH2 ARG C  96      19.446  31.676  -1.817  1.00 84.11           N  
ATOM   3354  CZ  ARG C  96      19.761  31.282  -0.592  1.00 84.11           C  
ATOM   3355  N   ALA C  97      19.765  24.846  -0.985  1.00 80.53           N  
ATOM   3356  CA  ALA C  97      19.058  23.787  -1.700  1.00 80.53           C  
ATOM   3357  C   ALA C  97      19.483  22.409  -1.199  1.00 80.53           C  
ATOM   3358  CB  ALA C  97      19.305  23.902  -3.202  1.00 80.53           C  
ATOM   3359  O   ALA C  97      18.643  21.527  -1.003  1.00 80.53           O  
ATOM   3360  N   ILE C  98      20.728  22.191  -0.936  1.00 84.54           N  
ATOM   3361  CA  ILE C  98      21.254  20.916  -0.462  1.00 84.54           C  
ATOM   3362  C   ILE C  98      20.714  20.624   0.937  1.00 84.54           C  
ATOM   3363  CB  ILE C  98      22.799  20.909  -0.452  1.00 84.54           C  
ATOM   3364  O   ILE C  98      20.271  19.508   1.217  1.00 84.54           O  
ATOM   3365  CG1 ILE C  98      23.341  20.838  -1.884  1.00 84.54           C  
ATOM   3366  CG2 ILE C  98      23.329  19.747   0.393  1.00 84.54           C  
ATOM   3367  CD1 ILE C  98      24.858  20.928  -1.977  1.00 84.54           C  
ATOM   3368  N   MET C  99      20.807  21.600   1.779  1.00 83.72           N  
ATOM   3369  CA  MET C  99      20.323  21.432   3.147  1.00 83.72           C  
ATOM   3370  C   MET C  99      18.842  21.068   3.159  1.00 83.72           C  
ATOM   3371  CB  MET C  99      20.556  22.706   3.960  1.00 83.72           C  
ATOM   3372  O   MET C  99      18.424  20.177   3.900  1.00 83.72           O  
ATOM   3373  CG  MET C  99      22.003  22.911   4.379  1.00 83.72           C  
ATOM   3374  SD  MET C  99      22.185  24.196   5.676  1.00 83.72           S  
ATOM   3375  CE  MET C  99      21.874  25.689   4.693  1.00 83.72           C  
ATOM   3376  N   LYS C 100      18.154  21.781   2.323  1.00 80.26           N  
ATOM   3377  CA  LYS C 100      16.726  21.497   2.210  1.00 80.26           C  
ATOM   3378  C   LYS C 100      16.486  20.074   1.715  1.00 80.26           C  
ATOM   3379  CB  LYS C 100      16.052  22.499   1.271  1.00 80.26           C  
ATOM   3380  O   LYS C 100      15.656  19.350   2.269  1.00 80.26           O  
ATOM   3381  CG  LYS C 100      14.538  22.369   1.210  1.00 80.26           C  
ATOM   3382  CD  LYS C 100      13.923  23.412   0.286  1.00 80.26           C  
ATOM   3383  CE  LYS C 100      12.416  23.234   0.164  1.00 80.26           C  
ATOM   3384  NZ  LYS C 100      11.830  24.155  -0.856  1.00 80.26           N  
ATOM   3385  N   THR C 101      17.166  19.721   0.716  1.00 82.70           N  
ATOM   3386  CA  THR C 101      17.020  18.398   0.120  1.00 82.70           C  
ATOM   3387  C   THR C 101      17.376  17.309   1.128  1.00 82.70           C  
ATOM   3388  CB  THR C 101      17.901  18.250  -1.134  1.00 82.70           C  
ATOM   3389  O   THR C 101      16.641  16.330   1.278  1.00 82.70           O  
ATOM   3390  CG2 THR C 101      17.803  16.842  -1.711  1.00 82.70           C  
ATOM   3391  OG1 THR C 101      17.474  19.192  -2.125  1.00 82.70           O  
ATOM   3392  N   LEU C 102      18.512  17.439   1.777  1.00 83.87           N  
ATOM   3393  CA  LEU C 102      18.945  16.448   2.756  1.00 83.87           C  
ATOM   3394  C   LEU C 102      17.924  16.315   3.882  1.00 83.87           C  
ATOM   3395  CB  LEU C 102      20.312  16.826   3.333  1.00 83.87           C  
ATOM   3396  O   LEU C 102      17.609  15.202   4.310  1.00 83.87           O  
ATOM   3397  CG  LEU C 102      21.516  16.622   2.412  1.00 83.87           C  
ATOM   3398  CD1 LEU C 102      22.786  17.141   3.078  1.00 83.87           C  
ATOM   3399  CD2 LEU C 102      21.663  15.151   2.041  1.00 83.87           C  
ATOM   3400  N   ASN C 103      17.456  17.453   4.312  1.00 82.33           N  
ATOM   3401  CA  ASN C 103      16.452  17.441   5.370  1.00 82.33           C  
ATOM   3402  C   ASN C 103      15.177  16.729   4.926  1.00 82.33           C  
ATOM   3403  CB  ASN C 103      16.132  18.867   5.823  1.00 82.33           C  
ATOM   3404  O   ASN C 103      14.611  15.933   5.678  1.00 82.33           O  
ATOM   3405  CG  ASN C 103      15.250  18.905   7.055  1.00 82.33           C  
ATOM   3406  ND2 ASN C 103      14.350  19.880   7.111  1.00 82.33           N  
ATOM   3407  OD1 ASN C 103      15.375  18.065   7.950  1.00 82.33           O  
ATOM   3408  N   GLU C 104      14.740  17.044   3.775  1.00 78.56           N  
ATOM   3409  CA  GLU C 104      13.537  16.421   3.233  1.00 78.56           C  
ATOM   3410  C   GLU C 104      13.720  14.915   3.068  1.00 78.56           C  
ATOM   3411  CB  GLU C 104      13.161  17.055   1.891  1.00 78.56           C  
ATOM   3412  O   GLU C 104      12.835  14.134   3.423  1.00 78.56           O  
ATOM   3413  CG  GLU C 104      12.542  18.439   2.017  1.00 78.56           C  
ATOM   3414  CD  GLU C 104      12.328  19.125   0.677  1.00 78.56           C  
ATOM   3415  OE1 GLU C 104      11.707  20.211   0.643  1.00 78.56           O  
ATOM   3416  OE2 GLU C 104      12.786  18.571  -0.348  1.00 78.56           O  
ATOM   3417  N   LYS C 105      14.832  14.511   2.534  1.00 80.21           N  
ATOM   3418  CA  LYS C 105      15.123  13.091   2.360  1.00 80.21           C  
ATOM   3419  C   LYS C 105      15.177  12.372   3.705  1.00 80.21           C  
ATOM   3420  CB  LYS C 105      16.443  12.901   1.612  1.00 80.21           C  
ATOM   3421  O   LYS C 105      14.715  11.236   3.827  1.00 80.21           O  
ATOM   3422  CG  LYS C 105      16.362  13.213   0.125  1.00 80.21           C  
ATOM   3423  CD  LYS C 105      17.666  12.880  -0.589  1.00 80.21           C  
ATOM   3424  CE  LYS C 105      17.546  13.072  -2.094  1.00 80.21           C  
ATOM   3425  NZ  LYS C 105      18.815  12.722  -2.800  1.00 80.21           N  
ATOM   3426  N   LEU C 106      15.803  13.014   4.625  1.00 81.89           N  
ATOM   3427  CA  LEU C 106      15.893  12.429   5.958  1.00 81.89           C  
ATOM   3428  C   LEU C 106      14.507  12.251   6.569  1.00 81.89           C  
ATOM   3429  CB  LEU C 106      16.757  13.303   6.870  1.00 81.89           C  
ATOM   3430  O   LEU C 106      14.208  11.204   7.147  1.00 81.89           O  
ATOM   3431  CG  LEU C 106      17.059  12.742   8.260  1.00 81.89           C  
ATOM   3432  CD1 LEU C 106      17.816  11.423   8.146  1.00 81.89           C  
ATOM   3433  CD2 LEU C 106      17.854  13.750   9.083  1.00 81.89           C  
ATOM   3434  N   ARG C 107      13.701  13.169   6.452  1.00 75.69           N  
ATOM   3435  CA  ARG C 107      12.341  13.072   6.972  1.00 75.69           C  
ATOM   3436  C   ARG C 107      11.591  11.911   6.328  1.00 75.69           C  
ATOM   3437  CB  ARG C 107      11.582  14.380   6.740  1.00 75.69           C  
ATOM   3438  O   ARG C 107      10.890  11.162   7.013  1.00 75.69           O  
ATOM   3439  CG  ARG C 107      11.857  15.446   7.788  1.00 75.69           C  
ATOM   3440  CD  ARG C 107      10.907  16.628   7.653  1.00 75.69           C  
ATOM   3441  NE  ARG C 107      10.921  17.470   8.846  1.00 75.69           N  
ATOM   3442  NH1 ARG C 107       9.819  19.244   7.858  1.00 75.69           N  
ATOM   3443  NH2 ARG C 107      10.473  19.372  10.052  1.00 75.69           N  
ATOM   3444  CZ  ARG C 107      10.404  18.694   8.916  1.00 75.69           C  
ATOM   3445  N   ASP C 108      11.701  11.898   5.083  1.00 74.21           N  
ATOM   3446  CA  ASP C 108      11.057  10.820   4.340  1.00 74.21           C  
ATOM   3447  C   ASP C 108      11.560   9.455   4.804  1.00 74.21           C  
ATOM   3448  CB  ASP C 108      11.296  10.985   2.837  1.00 74.21           C  
ATOM   3449  O   ASP C 108      10.771   8.526   4.987  1.00 74.21           O  
ATOM   3450  CG  ASP C 108      10.507  12.134   2.234  1.00 74.21           C  
ATOM   3451  OD1 ASP C 108       9.597  12.668   2.905  1.00 74.21           O  
ATOM   3452  OD2 ASP C 108      10.797  12.508   1.077  1.00 74.21           O  
ATOM   3453  N   ALA C 109      12.853   9.344   4.986  1.00 75.98           N  
ATOM   3454  CA  ALA C 109      13.456   8.093   5.438  1.00 75.98           C  
ATOM   3455  C   ALA C 109      12.967   7.722   6.836  1.00 75.98           C  
ATOM   3456  CB  ALA C 109      14.979   8.199   5.422  1.00 75.98           C  
ATOM   3457  O   ALA C 109      12.648   6.561   7.101  1.00 75.98           O  
ATOM   3458  N   ASN C 110      12.962   8.731   7.725  1.00 74.20           N  
ATOM   3459  CA  ASN C 110      12.500   8.488   9.087  1.00 74.20           C  
ATOM   3460  C   ASN C 110      11.046   8.026   9.112  1.00 74.20           C  
ATOM   3461  CB  ASN C 110      12.673   9.744   9.944  1.00 74.20           C  
ATOM   3462  O   ASN C 110      10.675   7.171   9.917  1.00 74.20           O  
ATOM   3463  CG  ASN C 110      14.110   9.966  10.372  1.00 74.20           C  
ATOM   3464  ND2 ASN C 110      14.423  11.186  10.791  1.00 74.20           N  
ATOM   3465  OD1 ASN C 110      14.933   9.048  10.326  1.00 74.20           O  
ATOM   3466  N   GLN C 111      10.269   8.591   8.307  1.00 69.24           N  
ATOM   3467  CA  GLN C 111       8.876   8.171   8.191  1.00 69.24           C  
ATOM   3468  C   GLN C 111       8.775   6.725   7.716  1.00 69.24           C  
ATOM   3469  CB  GLN C 111       8.116   9.092   7.235  1.00 69.24           C  
ATOM   3470  O   GLN C 111       7.972   5.949   8.238  1.00 69.24           O  
ATOM   3471  CG  GLN C 111       6.601   8.978   7.346  1.00 69.24           C  
ATOM   3472  CD  GLN C 111       5.872  10.008   6.504  1.00 69.24           C  
ATOM   3473  NE2 GLN C 111       4.561   9.841   6.367  1.00 69.24           N  
ATOM   3474  OE1 GLN C 111       6.482  10.947   5.982  1.00 69.24           O  
ATOM   3475  N   LYS C 112       9.493   6.406   6.750  1.00 68.42           N  
ATOM   3476  CA  LYS C 112       9.528   5.044   6.228  1.00 68.42           C  
ATOM   3477  C   LYS C 112       9.959   4.053   7.306  1.00 68.42           C  
ATOM   3478  CB  LYS C 112      10.471   4.953   5.027  1.00 68.42           C  
ATOM   3479  O   LYS C 112       9.383   2.969   7.426  1.00 68.42           O  
ATOM   3480  CG  LYS C 112      10.360   3.649   4.250  1.00 68.42           C  
ATOM   3481  CD  LYS C 112      11.089   3.730   2.915  1.00 68.42           C  
ATOM   3482  CE  LYS C 112      10.964   2.432   2.129  1.00 68.42           C  
ATOM   3483  NZ  LYS C 112      11.622   2.529   0.792  1.00 68.42           N  
ATOM   3484  N   ILE C 113      11.026   4.360   8.044  1.00 68.08           N  
ATOM   3485  CA  ILE C 113      11.534   3.519   9.123  1.00 68.08           C  
ATOM   3486  C   ILE C 113      10.435   3.287  10.157  1.00 68.08           C  
ATOM   3487  CB  ILE C 113      12.777   4.147   9.792  1.00 68.08           C  
ATOM   3488  O   ILE C 113      10.223   2.157  10.604  1.00 68.08           O  
ATOM   3489  CG1 ILE C 113      13.971   4.121   8.831  1.00 68.08           C  
ATOM   3490  CG2 ILE C 113      13.110   3.423  11.100  1.00 68.08           C  
ATOM   3491  CD1 ILE C 113      15.177   4.911   9.321  1.00 68.08           C  
ATOM   3492  N   ARG C 114       9.745   4.314  10.471  1.00 66.50           N  
ATOM   3493  CA  ARG C 114       8.661   4.202  11.441  1.00 66.50           C  
ATOM   3494  C   ARG C 114       7.596   3.222  10.961  1.00 66.50           C  
ATOM   3495  CB  ARG C 114       8.032   5.572  11.705  1.00 66.50           C  
ATOM   3496  O   ARG C 114       7.086   2.418  11.744  1.00 66.50           O  
ATOM   3497  CG  ARG C 114       8.703   6.353  12.824  1.00 66.50           C  
ATOM   3498  CD  ARG C 114       7.927   7.614  13.175  1.00 66.50           C  
ATOM   3499  NE  ARG C 114       8.753   8.569  13.908  1.00 66.50           N  
ATOM   3500  NH1 ARG C 114       7.017  10.013  14.396  1.00 66.50           N  
ATOM   3501  NH2 ARG C 114       9.143  10.484  15.114  1.00 66.50           N  
ATOM   3502  CZ  ARG C 114       8.302   9.687  14.471  1.00 66.50           C  
ATOM   3503  N   LEU C 115       7.313   3.269   9.766  1.00 60.54           N  
ATOM   3504  CA  LEU C 115       6.302   2.394   9.182  1.00 60.54           C  
ATOM   3505  C   LEU C 115       6.770   0.943   9.189  1.00 60.54           C  
ATOM   3506  CB  LEU C 115       5.978   2.831   7.751  1.00 60.54           C  
ATOM   3507  O   LEU C 115       5.989   0.036   9.487  1.00 60.54           O  
ATOM   3508  CG  LEU C 115       4.516   3.179   7.464  1.00 60.54           C  
ATOM   3509  CD1 LEU C 115       4.300   4.685   7.568  1.00 60.54           C  
ATOM   3510  CD2 LEU C 115       4.106   2.669   6.086  1.00 60.54           C  
ATOM   3511  N   LEU C 116       7.990   0.810   8.926  1.00 59.82           N  
ATOM   3512  CA  LEU C 116       8.545  -0.537   8.844  1.00 59.82           C  
ATOM   3513  C   LEU C 116       8.693  -1.149  10.232  1.00 59.82           C  
ATOM   3514  CB  LEU C 116       9.902  -0.516   8.135  1.00 59.82           C  
ATOM   3515  O   LEU C 116       8.592  -2.368  10.392  1.00 59.82           O  
ATOM   3516  CG  LEU C 116       9.879  -0.214   6.636  1.00 59.82           C  
ATOM   3517  CD1 LEU C 116      11.298  -0.019   6.113  1.00 59.82           C  
ATOM   3518  CD2 LEU C 116       9.173  -1.332   5.876  1.00 59.82           C  
ATOM   3519  N   GLU C 117       9.054  -0.313  11.345  1.00 53.89           N  
ATOM   3520  CA  GLU C 117       9.278  -0.778  12.711  1.00 53.89           C  
ATOM   3521  C   GLU C 117       7.957  -1.007  13.439  1.00 53.89           C  
ATOM   3522  CB  GLU C 117      10.140   0.221  13.485  1.00 53.89           C  
ATOM   3523  O   GLU C 117       7.905  -1.744  14.426  1.00 53.89           O  
ATOM   3524  CG  GLU C 117      11.610   0.202  13.090  1.00 53.89           C  
ATOM   3525  CD  GLU C 117      12.470   1.129  13.934  1.00 53.89           C  
ATOM   3526  OE1 GLU C 117      13.685   0.864  14.079  1.00 53.89           O  
ATOM   3527  OE2 GLU C 117      11.925   2.127  14.455  1.00 53.89           O  
ATOM   3528  N   ASN C 118       6.955  -0.123  13.259  1.00 53.63           N  
ATOM   3529  CA  ASN C 118       5.779  -0.040  14.118  1.00 53.63           C  
ATOM   3530  C   ASN C 118       4.997  -1.350  14.127  1.00 53.63           C  
ATOM   3531  CB  ASN C 118       4.875   1.115  13.680  1.00 53.63           C  
ATOM   3532  O   ASN C 118       4.080  -1.536  13.326  1.00 53.63           O  
ATOM   3533  CG  ASN C 118       4.942   2.300  14.622  1.00 53.63           C  
ATOM   3534  ND2 ASN C 118       4.360   3.419  14.210  1.00 53.63           N  
ATOM   3535  OD1 ASN C 118       5.513   2.210  15.712  1.00 53.63           O  
ATOM   3536  N   THR C 119       5.649  -2.501  14.464  1.00 47.29           N  
ATOM   3537  CA  THR C 119       4.941  -3.639  15.039  1.00 47.29           C  
ATOM   3538  C   THR C 119       4.703  -3.430  16.532  1.00 47.29           C  
ATOM   3539  CB  THR C 119       5.719  -4.950  14.818  1.00 47.29           C  
ATOM   3540  O   THR C 119       4.259  -4.345  17.229  1.00 47.29           O  
ATOM   3541  CG2 THR C 119       4.833  -6.013  14.178  1.00 47.29           C  
ATOM   3542  OG1 THR C 119       6.838  -4.696  13.961  1.00 47.29           O  
ATOM   3543  N   ASN C 120       4.793  -2.173  17.048  1.00 45.91           N  
ATOM   3544  CA  ASN C 120       4.822  -2.038  18.501  1.00 45.91           C  
ATOM   3545  C   ASN C 120       3.424  -2.152  19.103  1.00 45.91           C  
ATOM   3546  CB  ASN C 120       5.467  -0.710  18.904  1.00 45.91           C  
ATOM   3547  O   ASN C 120       2.495  -1.476  18.657  1.00 45.91           O  
ATOM   3548  CG  ASN C 120       6.209  -0.797  20.223  1.00 45.91           C  
ATOM   3549  ND2 ASN C 120       7.018   0.214  20.516  1.00 45.91           N  
ATOM   3550  OD1 ASN C 120       6.057  -1.766  20.971  1.00 45.91           O  
ATOM   3551  N   PRO C 121       3.272  -3.067  20.015  1.00 43.82           N  
ATOM   3552  CA  PRO C 121       2.047  -3.325  20.776  1.00 43.82           C  
ATOM   3553  C   PRO C 121       1.523  -2.082  21.490  1.00 43.82           C  
ATOM   3554  CB  PRO C 121       2.478  -4.393  21.785  1.00 43.82           C  
ATOM   3555  O   PRO C 121       0.311  -1.930  21.663  1.00 43.82           O  
ATOM   3556  CG  PRO C 121       3.939  -4.588  21.534  1.00 43.82           C  
ATOM   3557  CD  PRO C 121       4.349  -3.704  20.392  1.00 43.82           C  
ATOM   3558  N   ASP C 122       2.356  -1.105  22.102  1.00 46.15           N  
ATOM   3559  CA  ASP C 122       1.842   0.006  22.897  1.00 46.15           C  
ATOM   3560  C   ASP C 122       1.387   1.156  22.002  1.00 46.15           C  
ATOM   3561  CB  ASP C 122       2.903   0.495  23.884  1.00 46.15           C  
ATOM   3562  O   ASP C 122       1.017   2.224  22.495  1.00 46.15           O  
ATOM   3563  CG  ASP C 122       3.053  -0.412  25.092  1.00 46.15           C  
ATOM   3564  OD1 ASP C 122       2.082  -1.112  25.454  1.00 46.15           O  
ATOM   3565  OD2 ASP C 122       4.150  -0.426  25.691  1.00 46.15           O  
ATOM   3566  N   GLU C 123       1.375   1.066  20.853  1.00 57.92           N  
ATOM   3567  CA  GLU C 123       0.937   2.005  19.825  1.00 57.92           C  
ATOM   3568  C   GLU C 123      -0.582   1.997  19.681  1.00 57.92           C  
ATOM   3569  CB  GLU C 123       1.595   1.679  18.482  1.00 57.92           C  
ATOM   3570  O   GLU C 123      -1.241   1.025  20.057  1.00 57.92           O  
ATOM   3571  CG  GLU C 123       2.594   2.727  18.016  1.00 57.92           C  
ATOM   3572  CD  GLU C 123       3.256   2.378  16.692  1.00 57.92           C  
ATOM   3573  OE1 GLU C 123       4.166   3.118  16.255  1.00 57.92           O  
ATOM   3574  OE2 GLU C 123       2.860   1.356  16.087  1.00 57.92           O  
ATOM   3575  N   GLU C 124      -1.061   3.307  19.513  1.00 74.40           N  
ATOM   3576  CA  GLU C 124      -2.486   3.400  19.214  1.00 74.40           C  
ATOM   3577  C   GLU C 124      -2.957   2.204  18.392  1.00 74.40           C  
ATOM   3578  CB  GLU C 124      -2.797   4.703  18.472  1.00 74.40           C  
ATOM   3579  O   GLU C 124      -2.276   1.781  17.456  1.00 74.40           O  
ATOM   3580  CG  GLU C 124      -4.217   5.206  18.682  1.00 74.40           C  
ATOM   3581  CD  GLU C 124      -4.490   6.535  17.995  1.00 74.40           C  
ATOM   3582  OE1 GLU C 124      -5.621   7.059  18.114  1.00 74.40           O  
ATOM   3583  OE2 GLU C 124      -3.565   7.057  17.333  1.00 74.40           O  
ATOM   3584  N   ARG C 125      -3.916   1.546  19.156  1.00 76.05           N  
ATOM   3585  CA  ARG C 125      -4.501   0.376  18.509  1.00 76.05           C  
ATOM   3586  C   ARG C 125      -4.853   0.673  17.056  1.00 76.05           C  
ATOM   3587  CB  ARG C 125      -5.746  -0.091  19.266  1.00 76.05           C  
ATOM   3588  O   ARG C 125      -4.658  -0.172  16.179  1.00 76.05           O  
ATOM   3589  CG  ARG C 125      -6.299  -1.421  18.780  1.00 76.05           C  
ATOM   3590  CD  ARG C 125      -7.465  -1.894  19.638  1.00 76.05           C  
ATOM   3591  NE  ARG C 125      -8.047  -3.129  19.121  1.00 76.05           N  
ATOM   3592  NH1 ARG C 125     -10.070  -2.873  20.208  1.00 76.05           N  
ATOM   3593  NH2 ARG C 125      -9.701  -4.704  18.880  1.00 76.05           N  
ATOM   3594  CZ  ARG C 125      -9.271  -3.566  19.404  1.00 76.05           C  
ATOM   3595  N   PHE C 126      -5.195   1.987  16.788  1.00 88.71           N  
ATOM   3596  CA  PHE C 126      -5.617   2.341  15.438  1.00 88.71           C  
ATOM   3597  C   PHE C 126      -4.966   3.645  14.992  1.00 88.71           C  
ATOM   3598  CB  PHE C 126      -7.142   2.463  15.364  1.00 88.71           C  
ATOM   3599  O   PHE C 126      -5.655   4.642  14.765  1.00 88.71           O  
ATOM   3600  CG  PHE C 126      -7.864   1.150  15.510  1.00 88.71           C  
ATOM   3601  CD1 PHE C 126      -8.051   0.318  14.414  1.00 88.71           C  
ATOM   3602  CD2 PHE C 126      -8.355   0.749  16.746  1.00 88.71           C  
ATOM   3603  CE1 PHE C 126      -8.719  -0.897  14.547  1.00 88.71           C  
ATOM   3604  CE2 PHE C 126      -9.023  -0.464  16.886  1.00 88.71           C  
ATOM   3605  CZ  PHE C 126      -9.205  -1.285  15.785  1.00 88.71           C  
ATOM   3606  N   PRO C 127      -3.688   3.596  14.829  1.00 89.32           N  
ATOM   3607  CA  PRO C 127      -3.122   4.783  14.184  1.00 89.32           C  
ATOM   3608  C   PRO C 127      -3.692   5.026  12.789  1.00 89.32           C  
ATOM   3609  CB  PRO C 127      -1.625   4.467  14.115  1.00 89.32           C  
ATOM   3610  O   PRO C 127      -4.265   4.115  12.185  1.00 89.32           O  
ATOM   3611  CG  PRO C 127      -1.550   2.975  14.097  1.00 89.32           C  
ATOM   3612  CD  PRO C 127      -2.718   2.429  14.868  1.00 89.32           C  
ATOM   3613  N   PRO C 128      -3.584   6.298  12.244  1.00 91.74           N  
ATOM   3614  CA  PRO C 128      -4.224   6.672  10.980  1.00 91.74           C  
ATOM   3615  C   PRO C 128      -3.918   5.689   9.852  1.00 91.74           C  
ATOM   3616  CB  PRO C 128      -3.632   8.051  10.679  1.00 91.74           C  
ATOM   3617  O   PRO C 128      -4.819   5.303   9.104  1.00 91.74           O  
ATOM   3618  CG  PRO C 128      -3.379   8.659  12.021  1.00 91.74           C  
ATOM   3619  CD  PRO C 128      -2.903   7.581  12.952  1.00 91.74           C  
ATOM   3620  N   HIS C 129      -2.648   5.247   9.758  1.00 90.44           N  
ATOM   3621  CA  HIS C 129      -2.282   4.371   8.651  1.00 90.44           C  
ATOM   3622  C   HIS C 129      -2.928   2.997   8.798  1.00 90.44           C  
ATOM   3623  CB  HIS C 129      -0.762   4.229   8.559  1.00 90.44           C  
ATOM   3624  O   HIS C 129      -3.187   2.319   7.801  1.00 90.44           O  
ATOM   3625  CG  HIS C 129      -0.140   3.634   9.782  1.00 90.44           C  
ATOM   3626  CD2 HIS C 129       0.306   2.381  10.032  1.00 90.44           C  
ATOM   3627  ND1 HIS C 129       0.078   4.359  10.934  1.00 90.44           N  
ATOM   3628  CE1 HIS C 129       0.635   3.574  11.842  1.00 90.44           C  
ATOM   3629  NE2 HIS C 129       0.784   2.369  11.320  1.00 90.44           N  
ATOM   3630  N   ILE C 130      -3.179   2.574  10.055  1.00 91.67           N  
ATOM   3631  CA  ILE C 130      -3.832   1.294  10.310  1.00 91.67           C  
ATOM   3632  C   ILE C 130      -5.314   1.391   9.954  1.00 91.67           C  
ATOM   3633  CB  ILE C 130      -3.661   0.856  11.781  1.00 91.67           C  
ATOM   3634  O   ILE C 130      -5.882   0.462   9.376  1.00 91.67           O  
ATOM   3635  CG1 ILE C 130      -2.190   0.541  12.078  1.00 91.67           C  
ATOM   3636  CG2 ILE C 130      -4.552  -0.350  12.092  1.00 91.67           C  
ATOM   3637  CD1 ILE C 130      -1.632  -0.625  11.273  1.00 91.67           C  
ATOM   3638  N   VAL C 131      -5.946   2.511  10.276  1.00 95.41           N  
ATOM   3639  CA  VAL C 131      -7.336   2.745   9.899  1.00 95.41           C  
ATOM   3640  C   VAL C 131      -7.478   2.680   8.380  1.00 95.41           C  
ATOM   3641  CB  VAL C 131      -7.845   4.107  10.424  1.00 95.41           C  
ATOM   3642  O   VAL C 131      -8.327   1.951   7.861  1.00 95.41           O  
ATOM   3643  CG1 VAL C 131      -9.240   4.408   9.880  1.00 95.41           C  
ATOM   3644  CG2 VAL C 131      -7.848   4.122  11.951  1.00 95.41           C  
ATOM   3645  N   ASN C 132      -6.580   3.446   7.756  1.00 96.92           N  
ATOM   3646  CA  ASN C 132      -6.618   3.496   6.299  1.00 96.92           C  
ATOM   3647  C   ASN C 132      -6.408   2.115   5.685  1.00 96.92           C  
ATOM   3648  CB  ASN C 132      -5.572   4.478   5.767  1.00 96.92           C  
ATOM   3649  O   ASN C 132      -7.042   1.772   4.686  1.00 96.92           O  
ATOM   3650  CG  ASN C 132      -6.079   5.293   4.593  1.00 96.92           C  
ATOM   3651  ND2 ASN C 132      -5.160   5.891   3.846  1.00 96.92           N  
ATOM   3652  OD1 ASN C 132      -7.287   5.384   4.361  1.00 96.92           O  
ATOM   3653  N   LYS C 133      -5.521   1.295   6.263  1.00 96.43           N  
ATOM   3654  CA  LYS C 133      -5.232  -0.049   5.770  1.00 96.43           C  
ATOM   3655  C   LYS C 133      -6.471  -0.937   5.838  1.00 96.43           C  
ATOM   3656  CB  LYS C 133      -4.091  -0.680   6.570  1.00 96.43           C  
ATOM   3657  O   LYS C 133      -6.837  -1.577   4.849  1.00 96.43           O  
ATOM   3658  CG  LYS C 133      -3.738  -2.094   6.133  1.00 96.43           C  
ATOM   3659  CD  LYS C 133      -2.677  -2.709   7.037  1.00 96.43           C  
ATOM   3660  CE  LYS C 133      -1.368  -1.934   6.973  1.00 96.43           C  
ATOM   3661  NZ  LYS C 133      -0.338  -2.509   7.889  1.00 96.43           N  
ATOM   3662  N   TYR C 134      -7.151  -0.960   6.955  1.00 97.18           N  
ATOM   3663  CA  TYR C 134      -8.294  -1.845   7.147  1.00 97.18           C  
ATOM   3664  C   TYR C 134      -9.469  -1.416   6.277  1.00 97.18           C  
ATOM   3665  CB  TYR C 134      -8.716  -1.867   8.620  1.00 97.18           C  
ATOM   3666  O   TYR C 134     -10.175  -2.257   5.716  1.00 97.18           O  
ATOM   3667  CG  TYR C 134      -7.946  -2.860   9.457  1.00 97.18           C  
ATOM   3668  CD1 TYR C 134      -8.500  -4.092   9.796  1.00 97.18           C  
ATOM   3669  CD2 TYR C 134      -6.665  -2.567   9.912  1.00 97.18           C  
ATOM   3670  CE1 TYR C 134      -7.796  -5.009  10.569  1.00 97.18           C  
ATOM   3671  CE2 TYR C 134      -5.952  -3.477  10.686  1.00 97.18           C  
ATOM   3672  OH  TYR C 134      -5.822  -5.597  11.774  1.00 97.18           O  
ATOM   3673  CZ  TYR C 134      -6.524  -4.693  11.008  1.00 97.18           C  
ATOM   3674  N   ILE C 135      -9.701  -0.109   6.135  1.00 98.64           N  
ATOM   3675  CA  ILE C 135     -10.771   0.354   5.258  1.00 98.64           C  
ATOM   3676  C   ILE C 135     -10.440   0.002   3.810  1.00 98.64           C  
ATOM   3677  CB  ILE C 135     -11.000   1.875   5.401  1.00 98.64           C  
ATOM   3678  O   ILE C 135     -11.332  -0.334   3.027  1.00 98.64           O  
ATOM   3679  CG1 ILE C 135     -11.363   2.227   6.849  1.00 98.64           C  
ATOM   3680  CG2 ILE C 135     -12.087   2.351   4.433  1.00 98.64           C  
ATOM   3681  CD1 ILE C 135     -11.604   3.712   7.083  1.00 98.64           C  
ATOM   3682  N   SER C 136      -9.132   0.071   3.535  1.00 98.66           N  
ATOM   3683  CA  SER C 136      -8.707  -0.291   2.186  1.00 98.66           C  
ATOM   3684  C   SER C 136      -8.989  -1.760   1.893  1.00 98.66           C  
ATOM   3685  CB  SER C 136      -7.217  -0.002   1.999  1.00 98.66           C  
ATOM   3686  O   SER C 136      -9.416  -2.108   0.789  1.00 98.66           O  
ATOM   3687  OG  SER C 136      -6.978   1.394   1.941  1.00 98.66           O  
ATOM   3688  N   ILE C 137      -8.706  -2.624   2.846  1.00 98.30           N  
ATOM   3689  CA  ILE C 137      -9.007  -4.041   2.675  1.00 98.30           C  
ATOM   3690  C   ILE C 137     -10.497  -4.220   2.391  1.00 98.30           C  
ATOM   3691  CB  ILE C 137      -8.596  -4.861   3.918  1.00 98.30           C  
ATOM   3692  O   ILE C 137     -10.875  -4.882   1.421  1.00 98.30           O  
ATOM   3693  CG1 ILE C 137      -7.073  -4.843   4.089  1.00 98.30           C  
ATOM   3694  CG2 ILE C 137      -9.119  -6.296   3.815  1.00 98.30           C  
ATOM   3695  CD1 ILE C 137      -6.590  -5.447   5.401  1.00 98.30           C  
ATOM   3696  N   LEU C 138     -11.361  -3.552   3.184  1.00 97.89           N  
ATOM   3697  CA  LEU C 138     -12.807  -3.617   2.999  1.00 97.89           C  
ATOM   3698  C   LEU C 138     -13.199  -3.129   1.608  1.00 97.89           C  
ATOM   3699  CB  LEU C 138     -13.521  -2.782   4.065  1.00 97.89           C  
ATOM   3700  O   LEU C 138     -13.972  -3.789   0.910  1.00 97.89           O  
ATOM   3701  CG  LEU C 138     -13.714  -3.447   5.429  1.00 97.89           C  
ATOM   3702  CD1 LEU C 138     -13.928  -2.390   6.508  1.00 97.89           C  
ATOM   3703  CD2 LEU C 138     -14.886  -4.421   5.388  1.00 97.89           C  
ATOM   3704  N   ASN C 139     -12.606  -2.001   1.149  1.00 98.39           N  
ATOM   3705  CA  ASN C 139     -12.933  -1.374  -0.127  1.00 98.39           C  
ATOM   3706  C   ASN C 139     -12.534  -2.259  -1.305  1.00 98.39           C  
ATOM   3707  CB  ASN C 139     -12.260  -0.004  -0.240  1.00 98.39           C  
ATOM   3708  O   ASN C 139     -13.351  -2.530  -2.187  1.00 98.39           O  
ATOM   3709  CG  ASN C 139     -12.986   1.070   0.545  1.00 98.39           C  
ATOM   3710  ND2 ASN C 139     -12.366   2.238   0.664  1.00 98.39           N  
ATOM   3711  OD1 ASN C 139     -14.094   0.852   1.041  1.00 98.39           O  
ATOM   3712  N   LEU C 140     -11.332  -2.712  -1.233  1.00 98.66           N  
ATOM   3713  CA  LEU C 140     -10.776  -3.424  -2.379  1.00 98.66           C  
ATOM   3714  C   LEU C 140     -11.421  -4.798  -2.530  1.00 98.66           C  
ATOM   3715  CB  LEU C 140      -9.260  -3.573  -2.233  1.00 98.66           C  
ATOM   3716  O   LEU C 140     -11.798  -5.193  -3.636  1.00 98.66           O  
ATOM   3717  CG  LEU C 140      -8.434  -2.295  -2.395  1.00 98.66           C  
ATOM   3718  CD1 LEU C 140      -6.996  -2.533  -1.947  1.00 98.66           C  
ATOM   3719  CD2 LEU C 140      -8.477  -1.810  -3.840  1.00 98.66           C  
ATOM   3720  N   VAL C 141     -11.545  -5.497  -1.411  1.00 98.38           N  
ATOM   3721  CA  VAL C 141     -12.159  -6.820  -1.453  1.00 98.38           C  
ATOM   3722  C   VAL C 141     -13.631  -6.694  -1.839  1.00 98.38           C  
ATOM   3723  CB  VAL C 141     -12.024  -7.551  -0.099  1.00 98.38           C  
ATOM   3724  O   VAL C 141     -14.125  -7.445  -2.683  1.00 98.38           O  
ATOM   3725  CG1 VAL C 141     -12.796  -8.870  -0.118  1.00 98.38           C  
ATOM   3726  CG2 VAL C 141     -10.552  -7.795   0.231  1.00 98.38           C  
ATOM   3727  N   GLY C 142     -14.328  -5.748  -1.278  1.00 98.20           N  
ATOM   3728  CA  GLY C 142     -15.716  -5.500  -1.634  1.00 98.20           C  
ATOM   3729  C   GLY C 142     -15.903  -5.150  -3.098  1.00 98.20           C  
ATOM   3730  O   GLY C 142     -16.854  -5.609  -3.735  1.00 98.20           O  
ATOM   3731  N   ASN C 143     -15.035  -4.343  -3.581  1.00 98.07           N  
ATOM   3732  CA  ASN C 143     -15.113  -3.919  -4.975  1.00 98.07           C  
ATOM   3733  C   ASN C 143     -14.990  -5.104  -5.929  1.00 98.07           C  
ATOM   3734  CB  ASN C 143     -14.034  -2.878  -5.280  1.00 98.07           C  
ATOM   3735  O   ASN C 143     -15.669  -5.151  -6.956  1.00 98.07           O  
ATOM   3736  CG  ASN C 143     -14.157  -2.301  -6.677  1.00 98.07           C  
ATOM   3737  ND2 ASN C 143     -13.132  -2.504  -7.496  1.00 98.07           N  
ATOM   3738  OD1 ASN C 143     -15.166  -1.677  -7.017  1.00 98.07           O  
ATOM   3739  N   LYS C 144     -14.096  -6.011  -5.583  1.00 97.73           N  
ATOM   3740  CA  LYS C 144     -13.884  -7.155  -6.464  1.00 97.73           C  
ATOM   3741  C   LYS C 144     -14.973  -8.207  -6.271  1.00 97.73           C  
ATOM   3742  CB  LYS C 144     -12.508  -7.775  -6.217  1.00 97.73           C  
ATOM   3743  O   LYS C 144     -15.531  -8.716  -7.245  1.00 97.73           O  
ATOM   3744  CG  LYS C 144     -12.306  -9.123  -6.894  1.00 97.73           C  
ATOM   3745  CD  LYS C 144     -12.396  -9.007  -8.410  1.00 97.73           C  
ATOM   3746  CE  LYS C 144     -12.175 -10.351  -9.089  1.00 97.73           C  
ATOM   3747  NZ  LYS C 144     -12.553 -10.312 -10.533  1.00 97.73           N  
ATOM   3748  N   TYR C 145     -15.360  -8.566  -5.061  1.00 97.72           N  
ATOM   3749  CA  TYR C 145     -16.167  -9.751  -4.792  1.00 97.72           C  
ATOM   3750  C   TYR C 145     -17.569  -9.364  -4.338  1.00 97.72           C  
ATOM   3751  CB  TYR C 145     -15.497 -10.628  -3.730  1.00 97.72           C  
ATOM   3752  O   TYR C 145     -18.440 -10.225  -4.190  1.00 97.72           O  
ATOM   3753  CG  TYR C 145     -14.169 -11.199  -4.164  1.00 97.72           C  
ATOM   3754  CD1 TYR C 145     -14.105 -12.246  -5.081  1.00 97.72           C  
ATOM   3755  CD2 TYR C 145     -12.976 -10.695  -3.657  1.00 97.72           C  
ATOM   3756  CE1 TYR C 145     -12.883 -12.777  -5.483  1.00 97.72           C  
ATOM   3757  CE2 TYR C 145     -11.749 -11.218  -4.051  1.00 97.72           C  
ATOM   3758  OH  TYR C 145     -10.501 -12.778  -5.357  1.00 97.72           O  
ATOM   3759  CZ  TYR C 145     -11.713 -12.257  -4.963  1.00 97.72           C  
ATOM   3760  N   GLY C 146     -17.777  -8.079  -4.145  1.00 98.05           N  
ATOM   3761  CA  GLY C 146     -19.071  -7.631  -3.654  1.00 98.05           C  
ATOM   3762  C   GLY C 146     -20.170  -7.730  -4.695  1.00 98.05           C  
ATOM   3763  O   GLY C 146     -19.916  -7.574  -5.891  1.00 98.05           O  
ATOM   3764  N   LYS C 147     -21.379  -7.950  -4.195  1.00 98.07           N  
ATOM   3765  CA  LYS C 147     -22.567  -7.940  -5.044  1.00 98.07           C  
ATOM   3766  C   LYS C 147     -23.237  -6.569  -5.036  1.00 98.07           C  
ATOM   3767  CB  LYS C 147     -23.561  -9.011  -4.590  1.00 98.07           C  
ATOM   3768  O   LYS C 147     -23.452  -5.984  -3.972  1.00 98.07           O  
ATOM   3769  CG  LYS C 147     -23.031 -10.433  -4.701  1.00 98.07           C  
ATOM   3770  CD  LYS C 147     -24.064 -11.452  -4.237  1.00 98.07           C  
ATOM   3771  CE  LYS C 147     -23.511 -12.870  -4.281  1.00 98.07           C  
ATOM   3772  NZ  LYS C 147     -24.501 -13.866  -3.773  1.00 98.07           N  
ATOM   3773  N   PRO C 148     -23.562  -6.097  -6.226  1.00 97.70           N  
ATOM   3774  CA  PRO C 148     -24.226  -4.793  -6.288  1.00 97.70           C  
ATOM   3775  C   PRO C 148     -25.577  -4.784  -5.575  1.00 97.70           C  
ATOM   3776  CB  PRO C 148     -24.400  -4.557  -7.790  1.00 97.70           C  
ATOM   3777  O   PRO C 148     -26.315  -5.770  -5.631  1.00 97.70           O  
ATOM   3778  CG  PRO C 148     -23.415  -5.476  -8.438  1.00 97.70           C  
ATOM   3779  CD  PRO C 148     -23.213  -6.666  -7.544  1.00 97.70           C  
ATOM   3780  N   GLU C 149     -25.858  -3.799  -4.801  1.00 96.93           N  
ATOM   3781  CA  GLU C 149     -27.118  -3.563  -4.102  1.00 96.93           C  
ATOM   3782  C   GLU C 149     -27.783  -2.277  -4.582  1.00 96.93           C  
ATOM   3783  CB  GLU C 149     -26.891  -3.504  -2.589  1.00 96.93           C  
ATOM   3784  O   GLU C 149     -27.167  -1.482  -5.297  1.00 96.93           O  
ATOM   3785  CG  GLU C 149     -26.339  -4.794  -1.999  1.00 96.93           C  
ATOM   3786  CD  GLU C 149     -27.386  -5.888  -1.865  1.00 96.93           C  
ATOM   3787  OE1 GLU C 149     -27.014  -7.057  -1.612  1.00 96.93           O  
ATOM   3788  OE2 GLU C 149     -28.588  -5.575  -2.014  1.00 96.93           O  
ATOM   3789  N   GLU C 150     -29.049  -2.215  -4.233  1.00 92.93           N  
ATOM   3790  CA  GLU C 150     -29.784  -1.003  -4.580  1.00 92.93           C  
ATOM   3791  C   GLU C 150     -29.110   0.237  -3.999  1.00 92.93           C  
ATOM   3792  CB  GLU C 150     -31.232  -1.093  -4.089  1.00 92.93           C  
ATOM   3793  O   GLU C 150     -28.620   0.211  -2.868  1.00 92.93           O  
ATOM   3794  CG  GLU C 150     -32.196  -0.197  -4.853  1.00 92.93           C  
ATOM   3795  CD  GLU C 150     -33.636  -0.327  -4.382  1.00 92.93           C  
ATOM   3796  OE1 GLU C 150     -34.505   0.433  -4.867  1.00 92.93           O  
ATOM   3797  OE2 GLU C 150     -33.898  -1.196  -3.520  1.00 92.93           O  
ATOM   3798  N   GLY C 151     -29.067   1.390  -4.806  1.00 93.79           N  
ATOM   3799  CA  GLY C 151     -28.515   2.644  -4.320  1.00 93.79           C  
ATOM   3800  C   GLY C 151     -27.011   2.741  -4.492  1.00 93.79           C  
ATOM   3801  O   GLY C 151     -26.371   3.628  -3.922  1.00 93.79           O  
ATOM   3802  N   GLY C 152     -26.390   1.754  -5.195  1.00 95.23           N  
ATOM   3803  CA  GLY C 152     -24.965   1.800  -5.481  1.00 95.23           C  
ATOM   3804  C   GLY C 152     -24.122   1.106  -4.427  1.00 95.23           C  
ATOM   3805  O   GLY C 152     -22.895   1.215  -4.435  1.00 95.23           O  
ATOM   3806  N   GLY C 153     -24.747   0.395  -3.510  1.00 97.67           N  
ATOM   3807  CA  GLY C 153     -24.048  -0.324  -2.457  1.00 97.67           C  
ATOM   3808  C   GLY C 153     -23.453  -1.638  -2.925  1.00 97.67           C  
ATOM   3809  O   GLY C 153     -23.751  -2.103  -4.027  1.00 97.67           O  
ATOM   3810  N   LEU C 154     -22.536  -2.173  -2.139  1.00 98.37           N  
ATOM   3811  CA  LEU C 154     -21.912  -3.471  -2.376  1.00 98.37           C  
ATOM   3812  C   LEU C 154     -22.004  -4.353  -1.135  1.00 98.37           C  
ATOM   3813  CB  LEU C 154     -20.447  -3.295  -2.785  1.00 98.37           C  
ATOM   3814  O   LEU C 154     -21.635  -3.928  -0.038  1.00 98.37           O  
ATOM   3815  CG  LEU C 154     -20.194  -2.579  -4.112  1.00 98.37           C  
ATOM   3816  CD1 LEU C 154     -18.708  -2.284  -4.281  1.00 98.37           C  
ATOM   3817  CD2 LEU C 154     -20.715  -3.413  -5.278  1.00 98.37           C  
ATOM   3818  N   SER C 155     -22.599  -5.572  -1.380  1.00 98.51           N  
ATOM   3819  CA  SER C 155     -22.705  -6.485  -0.246  1.00 98.51           C  
ATOM   3820  C   SER C 155     -21.710  -7.634  -0.368  1.00 98.51           C  
ATOM   3821  CB  SER C 155     -24.125  -7.039  -0.135  1.00 98.51           C  
ATOM   3822  O   SER C 155     -21.397  -8.077  -1.475  1.00 98.51           O  
ATOM   3823  OG  SER C 155     -24.468  -7.782  -1.292  1.00 98.51           O  
ATOM   3824  N   PHE C 156     -21.184  -8.131   0.685  1.00 97.24           N  
ATOM   3825  CA  PHE C 156     -20.254  -9.253   0.741  1.00 97.24           C  
ATOM   3826  C   PHE C 156     -20.317  -9.941   2.099  1.00 97.24           C  
ATOM   3827  CB  PHE C 156     -18.824  -8.782   0.456  1.00 97.24           C  
ATOM   3828  O   PHE C 156     -20.854  -9.384   3.059  1.00 97.24           O  
ATOM   3829  CG  PHE C 156     -18.449  -7.513   1.172  1.00 97.24           C  
ATOM   3830  CD1 PHE C 156     -18.577  -6.280   0.543  1.00 97.24           C  
ATOM   3831  CD2 PHE C 156     -17.968  -7.552   2.474  1.00 97.24           C  
ATOM   3832  CE1 PHE C 156     -18.231  -5.103   1.203  1.00 97.24           C  
ATOM   3833  CE2 PHE C 156     -17.620  -6.380   3.140  1.00 97.24           C  
ATOM   3834  CZ  PHE C 156     -17.751  -5.157   2.503  1.00 97.24           C  
ATOM   3835  N   SER C 157     -19.968 -11.169   2.135  1.00 94.19           N  
ATOM   3836  CA  SER C 157     -20.066 -11.965   3.354  1.00 94.19           C  
ATOM   3837  C   SER C 157     -18.968 -11.594   4.346  1.00 94.19           C  
ATOM   3838  CB  SER C 157     -19.988 -13.457   3.029  1.00 94.19           C  
ATOM   3839  O   SER C 157     -17.836 -11.310   3.949  1.00 94.19           O  
ATOM   3840  OG  SER C 157     -19.315 -14.161   4.058  1.00 94.19           O  
ATOM   3841  N   SER C 158     -19.248 -11.681   5.652  1.00 91.06           N  
ATOM   3842  CA  SER C 158     -18.279 -11.432   6.713  1.00 91.06           C  
ATOM   3843  C   SER C 158     -17.150 -12.457   6.684  1.00 91.06           C  
ATOM   3844  CB  SER C 158     -18.963 -11.454   8.081  1.00 91.06           C  
ATOM   3845  O   SER C 158     -16.022 -12.158   7.081  1.00 91.06           O  
ATOM   3846  OG  SER C 158     -19.533 -12.725   8.338  1.00 91.06           O  
ATOM   3847  N   VAL C 159     -17.445 -13.622   6.210  1.00 87.35           N  
ATOM   3848  CA  VAL C 159     -16.447 -14.683   6.123  1.00 87.35           C  
ATOM   3849  C   VAL C 159     -15.380 -14.306   5.097  1.00 87.35           C  
ATOM   3850  CB  VAL C 159     -17.090 -16.037   5.750  1.00 87.35           C  
ATOM   3851  O   VAL C 159     -14.184 -14.474   5.346  1.00 87.35           O  
ATOM   3852  CG1 VAL C 159     -16.016 -17.097   5.508  1.00 87.35           C  
ATOM   3853  CG2 VAL C 159     -18.053 -16.490   6.845  1.00 87.35           C  
ATOM   3854  N   LEU C 160     -15.826 -13.750   3.974  1.00 94.80           N  
ATOM   3855  CA  LEU C 160     -14.913 -13.319   2.921  1.00 94.80           C  
ATOM   3856  C   LEU C 160     -13.947 -12.259   3.440  1.00 94.80           C  
ATOM   3857  CB  LEU C 160     -15.696 -12.770   1.725  1.00 94.80           C  
ATOM   3858  O   LEU C 160     -12.732 -12.382   3.266  1.00 94.80           O  
ATOM   3859  CG  LEU C 160     -14.865 -12.188   0.580  1.00 94.80           C  
ATOM   3860  CD1 LEU C 160     -14.070 -13.290  -0.111  1.00 94.80           C  
ATOM   3861  CD2 LEU C 160     -15.762 -11.463  -0.417  1.00 94.80           C  
ATOM   3862  N   ILE C 161     -14.456 -11.227   4.072  1.00 95.17           N  
ATOM   3863  CA  ILE C 161     -13.636 -10.139   4.594  1.00 95.17           C  
ATOM   3864  C   ILE C 161     -12.690 -10.674   5.666  1.00 95.17           C  
ATOM   3865  CB  ILE C 161     -14.508  -9.000   5.169  1.00 95.17           C  
ATOM   3866  O   ILE C 161     -11.512 -10.308   5.702  1.00 95.17           O  
ATOM   3867  CG1 ILE C 161     -15.230  -8.257   4.039  1.00 95.17           C  
ATOM   3868  CG2 ILE C 161     -13.658  -8.037   6.002  1.00 95.17           C  
ATOM   3869  CD1 ILE C 161     -14.294  -7.609   3.028  1.00 95.17           C  
ATOM   3870  N   ARG C 162     -13.241 -11.548   6.482  1.00 85.91           N  
ATOM   3871  CA  ARG C 162     -12.419 -12.154   7.524  1.00 85.91           C  
ATOM   3872  C   ARG C 162     -11.256 -12.935   6.920  1.00 85.91           C  
ATOM   3873  CB  ARG C 162     -13.263 -13.074   8.409  1.00 85.91           C  
ATOM   3874  O   ARG C 162     -10.113 -12.798   7.362  1.00 85.91           O  
ATOM   3875  CG  ARG C 162     -12.494 -13.695   9.564  1.00 85.91           C  
ATOM   3876  CD  ARG C 162     -13.320 -14.746  10.291  1.00 85.91           C  
ATOM   3877  NE  ARG C 162     -12.515 -15.909  10.652  1.00 85.91           N  
ATOM   3878  NH1 ARG C 162     -13.457 -17.310   9.075  1.00 85.91           N  
ATOM   3879  NH2 ARG C 162     -11.818 -18.090  10.474  1.00 85.91           N  
ATOM   3880  CZ  ARG C 162     -12.598 -17.101  10.066  1.00 85.91           C  
ATOM   3881  N   ASN C 163     -11.485 -13.773   5.910  1.00 87.36           N  
ATOM   3882  CA  ASN C 163     -10.455 -14.586   5.273  1.00 87.36           C  
ATOM   3883  C   ASN C 163      -9.372 -13.720   4.636  1.00 87.36           C  
ATOM   3884  CB  ASN C 163     -11.075 -15.516   4.228  1.00 87.36           C  
ATOM   3885  O   ASN C 163      -8.181 -13.993   4.793  1.00 87.36           O  
ATOM   3886  CG  ASN C 163     -11.831 -16.673   4.851  1.00 87.36           C  
ATOM   3887  ND2 ASN C 163     -12.565 -17.413   4.029  1.00 87.36           N  
ATOM   3888  OD1 ASN C 163     -11.756 -16.899   6.062  1.00 87.36           O  
ATOM   3889  N   TYR C 164      -9.712 -12.648   3.938  1.00 94.69           N  
ATOM   3890  CA  TYR C 164      -8.721 -11.762   3.337  1.00 94.69           C  
ATOM   3891  C   TYR C 164      -7.924 -11.028   4.410  1.00 94.69           C  
ATOM   3892  CB  TYR C 164      -9.396 -10.751   2.406  1.00 94.69           C  
ATOM   3893  O   TYR C 164      -6.722 -10.804   4.254  1.00 94.69           O  
ATOM   3894  CG  TYR C 164      -9.386 -11.163   0.954  1.00 94.69           C  
ATOM   3895  CD1 TYR C 164      -8.463 -10.620   0.062  1.00 94.69           C  
ATOM   3896  CD2 TYR C 164     -10.298 -12.094   0.470  1.00 94.69           C  
ATOM   3897  CE1 TYR C 164      -8.451 -10.994  -1.277  1.00 94.69           C  
ATOM   3898  CE2 TYR C 164     -10.295 -12.477  -0.868  1.00 94.69           C  
ATOM   3899  OH  TYR C 164      -9.361 -12.297  -3.057  1.00 94.69           O  
ATOM   3900  CZ  TYR C 164      -9.369 -11.922  -1.732  1.00 94.69           C  
ATOM   3901  N   THR C 165      -8.592 -10.652   5.478  1.00 90.49           N  
ATOM   3902  CA  THR C 165      -7.928  -9.934   6.560  1.00 90.49           C  
ATOM   3903  C   THR C 165      -6.852 -10.803   7.206  1.00 90.49           C  
ATOM   3904  CB  THR C 165      -8.937  -9.481   7.632  1.00 90.49           C  
ATOM   3905  O   THR C 165      -5.697 -10.387   7.319  1.00 90.49           O  
ATOM   3906  CG2 THR C 165      -8.240  -8.735   8.764  1.00 90.49           C  
ATOM   3907  OG1 THR C 165      -9.908  -8.616   7.030  1.00 90.49           O  
ATOM   3908  N   ILE C 166      -7.213 -12.038   7.556  1.00 84.22           N  
ATOM   3909  CA  ILE C 166      -6.321 -12.850   8.375  1.00 84.22           C  
ATOM   3910  C   ILE C 166      -5.440 -13.715   7.476  1.00 84.22           C  
ATOM   3911  CB  ILE C 166      -7.112 -13.737   9.363  1.00 84.22           C  
ATOM   3912  O   ILE C 166      -4.258 -13.919   7.765  1.00 84.22           O  
ATOM   3913  CG1 ILE C 166      -6.156 -14.425  10.345  1.00 84.22           C  
ATOM   3914  CG2 ILE C 166      -7.956 -14.768   8.607  1.00 84.22           C  
ATOM   3915  CD1 ILE C 166      -6.848 -15.037  11.555  1.00 84.22           C  
ATOM   3916  N   GLN C 167      -5.958 -14.316   6.377  1.00 86.14           N  
ATOM   3917  CA  GLN C 167      -5.212 -15.274   5.567  1.00 86.14           C  
ATOM   3918  C   GLN C 167      -4.358 -14.562   4.521  1.00 86.14           C  
ATOM   3919  CB  GLN C 167      -6.164 -16.258   4.885  1.00 86.14           C  
ATOM   3920  O   GLN C 167      -3.209 -14.944   4.286  1.00 86.14           O  
ATOM   3921  CG  GLN C 167      -6.906 -17.167   5.856  1.00 86.14           C  
ATOM   3922  CD  GLN C 167      -7.932 -18.048   5.167  1.00 86.14           C  
ATOM   3923  NE2 GLN C 167      -8.661 -18.834   5.952  1.00 86.14           N  
ATOM   3924  OE1 GLN C 167      -8.069 -18.021   3.940  1.00 86.14           O  
ATOM   3925  N   ILE C 168      -4.821 -13.470   3.894  1.00 93.76           N  
ATOM   3926  CA  ILE C 168      -4.125 -12.808   2.796  1.00 93.76           C  
ATOM   3927  C   ILE C 168      -3.266 -11.669   3.342  1.00 93.76           C  
ATOM   3928  CB  ILE C 168      -5.117 -12.271   1.740  1.00 93.76           C  
ATOM   3929  O   ILE C 168      -2.056 -11.628   3.106  1.00 93.76           O  
ATOM   3930  CG1 ILE C 168      -5.896 -13.428   1.103  1.00 93.76           C  
ATOM   3931  CG2 ILE C 168      -4.381 -11.455   0.673  1.00 93.76           C  
ATOM   3932  CD1 ILE C 168      -5.047 -14.338   0.226  1.00 93.76           C  
ATOM   3933  N   PHE C 169      -3.819 -10.843   4.169  1.00 92.00           N  
ATOM   3934  CA  PHE C 169      -3.108  -9.632   4.561  1.00 92.00           C  
ATOM   3935  C   PHE C 169      -2.509  -9.783   5.954  1.00 92.00           C  
ATOM   3936  CB  PHE C 169      -4.045  -8.420   4.521  1.00 92.00           C  
ATOM   3937  O   PHE C 169      -1.787  -8.901   6.424  1.00 92.00           O  
ATOM   3938  CG  PHE C 169      -4.440  -8.005   3.130  1.00 92.00           C  
ATOM   3939  CD1 PHE C 169      -3.517  -7.410   2.278  1.00 92.00           C  
ATOM   3940  CD2 PHE C 169      -5.736  -8.208   2.673  1.00 92.00           C  
ATOM   3941  CE1 PHE C 169      -3.880  -7.024   0.990  1.00 92.00           C  
ATOM   3942  CE2 PHE C 169      -6.106  -7.825   1.387  1.00 92.00           C  
ATOM   3943  CZ  PHE C 169      -5.177  -7.233   0.548  1.00 92.00           C  
ATOM   3944  N   GLN C 170      -2.860 -10.953   6.547  1.00 85.08           N  
ATOM   3945  CA  GLN C 170      -2.274 -11.306   7.836  1.00 85.08           C  
ATOM   3946  C   GLN C 170      -2.483 -10.192   8.858  1.00 85.08           C  
ATOM   3947  CB  GLN C 170      -0.782 -11.607   7.684  1.00 85.08           C  
ATOM   3948  O   GLN C 170      -1.543  -9.795   9.551  1.00 85.08           O  
ATOM   3949  CG  GLN C 170      -0.484 -12.800   6.786  1.00 85.08           C  
ATOM   3950  CD  GLN C 170       1.002 -13.019   6.576  1.00 85.08           C  
ATOM   3951  NE2 GLN C 170       1.346 -13.860   5.606  1.00 85.08           N  
ATOM   3952  OE1 GLN C 170       1.835 -12.437   7.278  1.00 85.08           O  
ATOM   3953  N   GLU C 171      -3.629  -9.622   8.902  1.00 86.48           N  
ATOM   3954  CA  GLU C 171      -4.037  -8.615   9.877  1.00 86.48           C  
ATOM   3955  C   GLU C 171      -5.025  -9.192  10.886  1.00 86.48           C  
ATOM   3956  CB  GLU C 171      -4.652  -7.403   9.172  1.00 86.48           C  
ATOM   3957  O   GLU C 171      -5.604 -10.256  10.657  1.00 86.48           O  
ATOM   3958  CG  GLU C 171      -3.692  -6.681   8.239  1.00 86.48           C  
ATOM   3959  CD  GLU C 171      -2.528  -6.025   8.965  1.00 86.48           C  
ATOM   3960  OE1 GLU C 171      -1.455  -5.838   8.348  1.00 86.48           O  
ATOM   3961  OE2 GLU C 171      -2.691  -5.697  10.162  1.00 86.48           O  
ATOM   3962  N   ALA C 172      -5.203  -8.511  12.000  1.00 81.53           N  
ATOM   3963  CA  ALA C 172      -6.041  -8.983  13.099  1.00 81.53           C  
ATOM   3964  C   ALA C 172      -7.522  -8.819  12.769  1.00 81.53           C  
ATOM   3965  CB  ALA C 172      -5.700  -8.238  14.386  1.00 81.53           C  
ATOM   3966  O   ALA C 172      -7.968  -7.724  12.416  1.00 81.53           O  
ATOM   3967  N   THR C 173      -8.310  -9.921  12.996  1.00 81.33           N  
ATOM   3968  CA  THR C 173      -9.731  -9.921  12.666  1.00 81.33           C  
ATOM   3969  C   THR C 173     -10.517  -9.071  13.660  1.00 81.33           C  
ATOM   3970  CB  THR C 173     -10.301 -11.352  12.648  1.00 81.33           C  
ATOM   3971  O   THR C 173     -11.539  -8.479  13.306  1.00 81.33           O  
ATOM   3972  CG2 THR C 173      -9.718 -12.161  11.494  1.00 81.33           C  
ATOM   3973  OG1 THR C 173      -9.980 -12.003  13.883  1.00 81.33           O  
ATOM   3974  N   ASN C 174     -10.027  -9.027  14.912  1.00 79.84           N  
ATOM   3975  CA  ASN C 174     -10.722  -8.202  15.894  1.00 79.84           C  
ATOM   3976  C   ASN C 174     -10.650  -6.721  15.532  1.00 79.84           C  
ATOM   3977  CB  ASN C 174     -10.148  -8.434  17.293  1.00 79.84           C  
ATOM   3978  O   ASN C 174     -11.605  -5.975  15.758  1.00 79.84           O  
ATOM   3979  CG  ASN C 174      -8.683  -8.059  17.394  1.00 79.84           C  
ATOM   3980  ND2 ASN C 174      -8.230  -7.756  18.605  1.00 79.84           N  
ATOM   3981  OD1 ASN C 174      -7.964  -8.040  16.391  1.00 79.84           O  
ATOM   3982  N   LYS C 175      -9.510  -6.251  14.964  1.00 88.51           N  
ATOM   3983  CA  LYS C 175      -9.406  -4.876  14.485  1.00 88.51           C  
ATOM   3984  C   LYS C 175     -10.350  -4.630  13.311  1.00 88.51           C  
ATOM   3985  CB  LYS C 175      -7.967  -4.558  14.075  1.00 88.51           C  
ATOM   3986  O   LYS C 175     -10.980  -3.574  13.225  1.00 88.51           O  
ATOM   3987  CG  LYS C 175      -7.014  -4.384  15.249  1.00 88.51           C  
ATOM   3988  CD  LYS C 175      -5.644  -3.902  14.789  1.00 88.51           C  
ATOM   3989  CE  LYS C 175      -4.696  -3.705  15.965  1.00 88.51           C  
ATOM   3990  NZ  LYS C 175      -3.357  -3.214  15.521  1.00 88.51           N  
ATOM   3991  N   MET C 176     -10.444  -5.601  12.420  1.00 91.34           N  
ATOM   3992  CA  MET C 176     -11.385  -5.489  11.309  1.00 91.34           C  
ATOM   3993  C   MET C 176     -12.818  -5.379  11.817  1.00 91.34           C  
ATOM   3994  CB  MET C 176     -11.253  -6.689  10.370  1.00 91.34           C  
ATOM   3995  O   MET C 176     -13.611  -4.597  11.289  1.00 91.34           O  
ATOM   3996  CG  MET C 176     -12.218  -6.657   9.195  1.00 91.34           C  
ATOM   3997  SD  MET C 176     -11.998  -5.168   8.145  1.00 91.34           S  
ATOM   3998  CE  MET C 176     -10.525  -5.655   7.203  1.00 91.34           C  
ATOM   3999  N   GLN C 177     -13.163  -6.163  12.769  1.00 88.35           N  
ATOM   4000  CA  GLN C 177     -14.498  -6.080  13.353  1.00 88.35           C  
ATOM   4001  C   GLN C 177     -14.753  -4.699  13.950  1.00 88.35           C  
ATOM   4002  CB  GLN C 177     -14.684  -7.156  14.424  1.00 88.35           C  
ATOM   4003  O   GLN C 177     -15.838  -4.136  13.785  1.00 88.35           O  
ATOM   4004  CG  GLN C 177     -16.102  -7.242  14.971  1.00 88.35           C  
ATOM   4005  CD  GLN C 177     -17.124  -7.580  13.902  1.00 88.35           C  
ATOM   4006  NE2 GLN C 177     -18.172  -6.770  13.805  1.00 88.35           N  
ATOM   4007  OE1 GLN C 177     -16.972  -8.562  13.167  1.00 88.35           O  
ATOM   4008  N   SER C 178     -13.772  -4.130  14.648  1.00 91.99           N  
ATOM   4009  CA  SER C 178     -13.899  -2.792  15.216  1.00 91.99           C  
ATOM   4010  C   SER C 178     -14.147  -1.751  14.129  1.00 91.99           C  
ATOM   4011  CB  SER C 178     -12.644  -2.424  16.008  1.00 91.99           C  
ATOM   4012  O   SER C 178     -15.001  -0.876  14.284  1.00 91.99           O  
ATOM   4013  OG  SER C 178     -12.483  -3.285  17.123  1.00 91.99           O  
ATOM   4014  N   ILE C 179     -13.380  -1.828  13.027  1.00 97.19           N  
ATOM   4015  CA  ILE C 179     -13.534  -0.906  11.906  1.00 97.19           C  
ATOM   4016  C   ILE C 179     -14.924  -1.064  11.296  1.00 97.19           C  
ATOM   4017  CB  ILE C 179     -12.447  -1.137  10.832  1.00 97.19           C  
ATOM   4018  O   ILE C 179     -15.618  -0.073  11.052  1.00 97.19           O  
ATOM   4019  CG1 ILE C 179     -11.080  -0.675  11.348  1.00 97.19           C  
ATOM   4020  CG2 ILE C 179     -12.813  -0.416   9.531  1.00 97.19           C  
ATOM   4021  CD1 ILE C 179     -10.947   0.835  11.486  1.00 97.19           C  
ATOM   4022  N   THR C 180     -15.386  -2.285  11.118  1.00 95.74           N  
ATOM   4023  CA  THR C 180     -16.698  -2.553  10.538  1.00 95.74           C  
ATOM   4024  C   THR C 180     -17.807  -2.006  11.432  1.00 95.74           C  
ATOM   4025  CB  THR C 180     -16.912  -4.061  10.314  1.00 95.74           C  
ATOM   4026  O   THR C 180     -18.750  -1.378  10.947  1.00 95.74           O  
ATOM   4027  CG2 THR C 180     -18.245  -4.331   9.625  1.00 95.74           C  
ATOM   4028  OG1 THR C 180     -15.852  -4.572   9.496  1.00 95.74           O  
ATOM   4029  N   ASN C 181     -17.665  -2.224  12.718  1.00 94.93           N  
ATOM   4030  CA  ASN C 181     -18.647  -1.702  13.663  1.00 94.93           C  
ATOM   4031  C   ASN C 181     -18.698  -0.177  13.632  1.00 94.93           C  
ATOM   4032  CB  ASN C 181     -18.344  -2.195  15.079  1.00 94.93           C  
ATOM   4033  O   ASN C 181     -19.781   0.412  13.617  1.00 94.93           O  
ATOM   4034  CG  ASN C 181     -18.606  -3.678  15.250  1.00 94.93           C  
ATOM   4035  ND2 ASN C 181     -18.076  -4.255  16.322  1.00 94.93           N  
ATOM   4036  OD1 ASN C 181     -19.277  -4.302  14.423  1.00 94.93           O  
ATOM   4037  N   ALA C 182     -17.489   0.436  13.676  1.00 97.50           N  
ATOM   4038  CA  ALA C 182     -17.418   1.894  13.646  1.00 97.50           C  
ATOM   4039  C   ALA C 182     -18.067   2.449  12.381  1.00 97.50           C  
ATOM   4040  CB  ALA C 182     -15.967   2.359  13.743  1.00 97.50           C  
ATOM   4041  O   ALA C 182     -18.857   3.395  12.444  1.00 97.50           O  
ATOM   4042  N   LEU C 183     -17.814   1.880  11.234  1.00 98.53           N  
ATOM   4043  CA  LEU C 183     -18.372   2.339   9.967  1.00 98.53           C  
ATOM   4044  C   LEU C 183     -19.876   2.092   9.913  1.00 98.53           C  
ATOM   4045  CB  LEU C 183     -17.685   1.636   8.793  1.00 98.53           C  
ATOM   4046  O   LEU C 183     -20.611   2.850   9.275  1.00 98.53           O  
ATOM   4047  CG  LEU C 183     -16.247   2.064   8.494  1.00 98.53           C  
ATOM   4048  CD1 LEU C 183     -15.638   1.164   7.424  1.00 98.53           C  
ATOM   4049  CD2 LEU C 183     -16.203   3.525   8.059  1.00 98.53           C  
ATOM   4050  N   THR C 184     -20.332   1.025  10.529  1.00 97.82           N  
ATOM   4051  CA  THR C 184     -21.766   0.781  10.645  1.00 97.82           C  
ATOM   4052  C   THR C 184     -22.436   1.878  11.468  1.00 97.82           C  
ATOM   4053  CB  THR C 184     -22.049  -0.591  11.285  1.00 97.82           C  
ATOM   4054  O   THR C 184     -23.458   2.432  11.059  1.00 97.82           O  
ATOM   4055  CG2 THR C 184     -23.548  -0.825  11.441  1.00 97.82           C  
ATOM   4056  OG1 THR C 184     -21.499  -1.621  10.455  1.00 97.82           O  
ATOM   4057  N   ASP C 185     -21.826   2.220  12.557  1.00 97.07           N  
ATOM   4058  CA  ASP C 185     -22.356   3.270  13.422  1.00 97.07           C  
ATOM   4059  C   ASP C 185     -22.393   4.613  12.697  1.00 97.07           C  
ATOM   4060  CB  ASP C 185     -21.521   3.385  14.700  1.00 97.07           C  
ATOM   4061  O   ASP C 185     -23.272   5.438  12.952  1.00 97.07           O  
ATOM   4062  CG  ASP C 185     -21.748   2.232  15.662  1.00 97.07           C  
ATOM   4063  OD1 ASP C 185     -22.686   1.434  15.447  1.00 97.07           O  
ATOM   4064  OD2 ASP C 185     -20.984   2.122  16.645  1.00 97.07           O  
ATOM   4065  N   LEU C 186     -21.462   4.794  11.780  1.00 97.07           N  
ATOM   4066  CA  LEU C 186     -21.351   6.063  11.069  1.00 97.07           C  
ATOM   4067  C   LEU C 186     -22.241   6.071   9.830  1.00 97.07           C  
ATOM   4068  CB  LEU C 186     -19.897   6.328  10.669  1.00 97.07           C  
ATOM   4069  O   LEU C 186     -22.302   7.070   9.111  1.00 97.07           O  
ATOM   4070  CG  LEU C 186     -18.913   6.569  11.814  1.00 97.07           C  
ATOM   4071  CD1 LEU C 186     -17.498   6.740  11.270  1.00 97.07           C  
ATOM   4072  CD2 LEU C 186     -19.329   7.789  12.630  1.00 97.07           C  
ATOM   4073  N   GLY C 187     -22.909   4.951   9.557  1.00 97.36           N  
ATOM   4074  CA  GLY C 187     -23.887   4.901   8.481  1.00 97.36           C  
ATOM   4075  C   GLY C 187     -23.282   4.520   7.143  1.00 97.36           C  
ATOM   4076  O   GLY C 187     -23.927   4.658   6.102  1.00 97.36           O  
ATOM   4077  N   TYR C 188     -22.063   4.052   7.160  1.00 98.12           N  
ATOM   4078  CA  TYR C 188     -21.410   3.680   5.909  1.00 98.12           C  
ATOM   4079  C   TYR C 188     -21.618   2.202   5.604  1.00 98.12           C  
ATOM   4080  CB  TYR C 188     -19.912   3.995   5.970  1.00 98.12           C  
ATOM   4081  O   TYR C 188     -21.558   1.787   4.444  1.00 98.12           O  
ATOM   4082  CG  TYR C 188     -19.599   5.470   5.907  1.00 98.12           C  
ATOM   4083  CD1 TYR C 188     -19.555   6.141   4.687  1.00 98.12           C  
ATOM   4084  CD2 TYR C 188     -19.346   6.195   7.066  1.00 98.12           C  
ATOM   4085  CE1 TYR C 188     -19.265   7.500   4.624  1.00 98.12           C  
ATOM   4086  CE2 TYR C 188     -19.054   7.555   7.015  1.00 98.12           C  
ATOM   4087  OH  TYR C 188     -18.729   9.543   5.735  1.00 98.12           O  
ATOM   4088  CZ  TYR C 188     -19.017   8.197   5.791  1.00 98.12           C  
ATOM   4089  N   LEU C 189     -21.786   1.399   6.652  1.00 98.42           N  
ATOM   4090  CA  LEU C 189     -22.011  -0.034   6.496  1.00 98.42           C  
ATOM   4091  C   LEU C 189     -23.274  -0.469   7.232  1.00 98.42           C  
ATOM   4092  CB  LEU C 189     -20.807  -0.826   7.013  1.00 98.42           C  
ATOM   4093  O   LEU C 189     -23.730   0.217   8.150  1.00 98.42           O  
ATOM   4094  CG  LEU C 189     -19.461  -0.517   6.357  1.00 98.42           C  
ATOM   4095  CD1 LEU C 189     -18.362  -1.378   6.972  1.00 98.42           C  
ATOM   4096  CD2 LEU C 189     -19.537  -0.733   4.850  1.00 98.42           C  
ATOM   4097  N   THR C 190     -23.832  -1.532   6.739  1.00 98.12           N  
ATOM   4098  CA  THR C 190     -24.808  -2.294   7.510  1.00 98.12           C  
ATOM   4099  C   THR C 190     -24.349  -3.739   7.686  1.00 98.12           C  
ATOM   4100  CB  THR C 190     -26.192  -2.272   6.835  1.00 98.12           C  
ATOM   4101  O   THR C 190     -23.600  -4.263   6.859  1.00 98.12           O  
ATOM   4102  CG2 THR C 190     -26.677  -0.841   6.623  1.00 98.12           C  
ATOM   4103  OG1 THR C 190     -26.110  -2.930   5.565  1.00 98.12           O  
ATOM   4104  N   GLN C 191     -24.678  -4.306   8.798  1.00 95.44           N  
ATOM   4105  CA  GLN C 191     -24.378  -5.701   9.100  1.00 95.44           C  
ATOM   4106  C   GLN C 191     -25.651  -6.484   9.408  1.00 95.44           C  
ATOM   4107  CB  GLN C 191     -23.404  -5.800  10.275  1.00 95.44           C  
ATOM   4108  O   GLN C 191     -26.404  -6.123  10.315  1.00 95.44           O  
ATOM   4109  CG  GLN C 191     -22.071  -5.107  10.029  1.00 95.44           C  
ATOM   4110  CD  GLN C 191     -21.135  -5.193  11.220  1.00 95.44           C  
ATOM   4111  NE2 GLN C 191     -20.975  -4.080  11.929  1.00 95.44           N  
ATOM   4112  OE1 GLN C 191     -20.563  -6.250  11.502  1.00 95.44           O  
ATOM   4113  N   GLU C 192     -25.949  -7.488   8.633  1.00 96.40           N  
ATOM   4114  CA  GLU C 192     -27.129  -8.326   8.824  1.00 96.40           C  
ATOM   4115  C   GLU C 192     -26.736  -9.761   9.167  1.00 96.40           C  
ATOM   4116  CB  GLU C 192     -28.010  -8.307   7.572  1.00 96.40           C  
ATOM   4117  O   GLU C 192     -26.039 -10.421   8.393  1.00 96.40           O  
ATOM   4118  CG  GLU C 192     -28.561  -6.931   7.230  1.00 96.40           C  
ATOM   4119  CD  GLU C 192     -29.291  -6.891   5.896  1.00 96.40           C  
ATOM   4120  OE1 GLU C 192     -29.621  -5.783   5.417  1.00 96.40           O  
ATOM   4121  OE2 GLU C 192     -29.536  -7.978   5.327  1.00 96.40           O  
ATOM   4122  N   ASP C 193     -27.270 -10.248  10.286  1.00 87.36           N  
ATOM   4123  CA  ASP C 193     -27.033 -11.629  10.696  1.00 87.36           C  
ATOM   4124  C   ASP C 193     -27.825 -12.603   9.827  1.00 87.36           C  
ATOM   4125  CB  ASP C 193     -27.399 -11.822  12.170  1.00 87.36           C  
ATOM   4126  O   ASP C 193     -29.033 -12.439   9.643  1.00 87.36           O  
ATOM   4127  CG  ASP C 193     -26.772 -13.063  12.779  1.00 87.36           C  
ATOM   4128  OD1 ASP C 193     -26.358 -13.970  12.024  1.00 87.36           O  
ATOM   4129  OD2 ASP C 193     -26.693 -13.137  14.024  1.00 87.36           O  
ATOM   4130  N   ARG C 194     -27.254 -13.611   9.265  1.00 89.54           N  
ATOM   4131  CA  ARG C 194     -27.904 -14.570   8.379  1.00 89.54           C  
ATOM   4132  C   ARG C 194     -28.380 -15.796   9.152  1.00 89.54           C  
ATOM   4133  CB  ARG C 194     -26.953 -14.996   7.257  1.00 89.54           C  
ATOM   4134  O   ARG C 194     -28.973 -16.709   8.575  1.00 89.54           O  
ATOM   4135  CG  ARG C 194     -26.670 -13.900   6.241  1.00 89.54           C  
ATOM   4136  CD  ARG C 194     -25.890 -14.428   5.046  1.00 89.54           C  
ATOM   4137  NE  ARG C 194     -25.816 -13.441   3.972  1.00 89.54           N  
ATOM   4138  NH1 ARG C 194     -24.403 -14.692   2.640  1.00 89.54           N  
ATOM   4139  NH2 ARG C 194     -25.114 -12.627   1.942  1.00 89.54           N  
ATOM   4140  CZ  ARG C 194     -25.111 -13.589   2.854  1.00 89.54           C  
ATOM   4141  N   GLY C 195     -28.146 -15.876  10.471  1.00 72.95           N  
ATOM   4142  CA  GLY C 195     -28.622 -16.962  11.312  1.00 72.95           C  
ATOM   4143  C   GLY C 195     -27.711 -18.174  11.294  1.00 72.95           C  
ATOM   4144  O   GLY C 195     -27.938 -19.139  12.027  1.00 72.95           O  
ATOM   4145  N   ASP C 196     -26.765 -18.225  10.434  1.00 74.59           N  
ATOM   4146  CA  ASP C 196     -25.869 -19.372  10.326  1.00 74.59           C  
ATOM   4147  C   ASP C 196     -24.476 -19.033  10.852  1.00 74.59           C  
ATOM   4148  CB  ASP C 196     -25.782 -19.851   8.876  1.00 74.59           C  
ATOM   4149  O   ASP C 196     -23.511 -19.747  10.572  1.00 74.59           O  
ATOM   4150  CG  ASP C 196     -25.219 -18.799   7.937  1.00 74.59           C  
ATOM   4151  OD1 ASP C 196     -24.878 -17.688   8.399  1.00 74.59           O  
ATOM   4152  OD2 ASP C 196     -25.118 -19.081   6.723  1.00 74.59           O  
ATOM   4153  N   GLY C 197     -24.358 -17.970  11.613  1.00 71.05           N  
ATOM   4154  CA  GLY C 197     -23.072 -17.559  12.154  1.00 71.05           C  
ATOM   4155  C   GLY C 197     -22.318 -16.609  11.243  1.00 71.05           C  
ATOM   4156  O   GLY C 197     -21.223 -16.154  11.581  1.00 71.05           O  
ATOM   4157  N   THR C 198     -22.879 -16.331  10.090  1.00 82.04           N  
ATOM   4158  CA  THR C 198     -22.266 -15.391   9.159  1.00 82.04           C  
ATOM   4159  C   THR C 198     -23.111 -14.127   9.029  1.00 82.04           C  
ATOM   4160  CB  THR C 198     -22.072 -16.027   7.770  1.00 82.04           C  
ATOM   4161  O   THR C 198     -24.264 -14.098   9.465  1.00 82.04           O  
ATOM   4162  CG2 THR C 198     -21.300 -17.339   7.868  1.00 82.04           C  
ATOM   4163  OG1 THR C 198     -23.356 -16.284   7.185  1.00 82.04           O  
ATOM   4164  N   GLN C 199     -22.501 -13.095   8.633  1.00 89.07           N  
ATOM   4165  CA  GLN C 199     -23.183 -11.820   8.430  1.00 89.07           C  
ATOM   4166  C   GLN C 199     -23.025 -11.335   6.992  1.00 89.07           C  
ATOM   4167  CB  GLN C 199     -22.650 -10.766   9.402  1.00 89.07           C  
ATOM   4168  O   GLN C 199     -22.024 -11.632   6.338  1.00 89.07           O  
ATOM   4169  CG  GLN C 199     -22.867 -11.115  10.868  1.00 89.07           C  
ATOM   4170  CD  GLN C 199     -22.298 -10.071  11.810  1.00 89.07           C  
ATOM   4171  NE2 GLN C 199     -22.666 -10.159  13.084  1.00 89.07           N  
ATOM   4172  OE1 GLN C 199     -21.534  -9.193  11.397  1.00 89.07           O  
ATOM   4173  N   LYS C 200     -24.069 -10.739   6.553  1.00 96.30           N  
ATOM   4174  CA  LYS C 200     -23.966  -9.941   5.334  1.00 96.30           C  
ATOM   4175  C   LYS C 200     -23.597  -8.495   5.653  1.00 96.30           C  
ATOM   4176  CB  LYS C 200     -25.278  -9.986   4.550  1.00 96.30           C  
ATOM   4177  O   LYS C 200     -24.312  -7.815   6.393  1.00 96.30           O  
ATOM   4178  CG  LYS C 200     -25.257  -9.178   3.261  1.00 96.30           C  
ATOM   4179  CD  LYS C 200     -26.614  -9.192   2.570  1.00 96.30           C  
ATOM   4180  CE  LYS C 200     -26.617  -8.317   1.323  1.00 96.30           C  
ATOM   4181  NZ  LYS C 200     -27.949  -8.321   0.647  1.00 96.30           N  
ATOM   4182  N   ILE C 201     -22.501  -8.060   5.162  1.00 97.32           N  
ATOM   4183  CA  ILE C 201     -22.077  -6.671   5.307  1.00 97.32           C  
ATOM   4184  C   ILE C 201     -22.373  -5.906   4.019  1.00 97.32           C  
ATOM   4185  CB  ILE C 201     -20.576  -6.572   5.657  1.00 97.32           C  
ATOM   4186  O   ILE C 201     -22.087  -6.390   2.922  1.00 97.32           O  
ATOM   4187  CG1 ILE C 201     -20.281  -7.321   6.961  1.00 97.32           C  
ATOM   4188  CG2 ILE C 201     -20.141  -5.107   5.756  1.00 97.32           C  
ATOM   4189  CD1 ILE C 201     -18.798  -7.433   7.289  1.00 97.32           C  
ATOM   4190  N   THR C 202     -23.007  -4.812   4.116  1.00 98.55           N  
ATOM   4191  CA  THR C 202     -23.284  -3.978   2.952  1.00 98.55           C  
ATOM   4192  C   THR C 202     -22.587  -2.626   3.077  1.00 98.55           C  
ATOM   4193  CB  THR C 202     -24.797  -3.762   2.766  1.00 98.55           C  
ATOM   4194  O   THR C 202     -22.803  -1.898   4.048  1.00 98.55           O  
ATOM   4195  CG2 THR C 202     -25.089  -2.984   1.487  1.00 98.55           C  
ATOM   4196  OG1 THR C 202     -25.450  -5.036   2.697  1.00 98.55           O  
ATOM   4197  N   ASN C 203     -21.630  -2.354   2.196  1.00 98.55           N  
ATOM   4198  CA  ASN C 203     -21.103  -1.003   2.030  1.00 98.55           C  
ATOM   4199  C   ASN C 203     -22.084  -0.107   1.281  1.00 98.55           C  
ATOM   4200  CB  ASN C 203     -19.755  -1.038   1.305  1.00 98.55           C  
ATOM   4201  O   ASN C 203     -22.255  -0.243   0.068  1.00 98.55           O  
ATOM   4202  CG  ASN C 203     -19.072   0.314   1.278  1.00 98.55           C  
ATOM   4203  ND2 ASN C 203     -17.761   0.312   1.063  1.00 98.55           N  
ATOM   4204  OD1 ASN C 203     -19.715   1.353   1.450  1.00 98.55           O  
ATOM   4205  N   LEU C 204     -22.619   0.826   1.912  1.00 98.27           N  
ATOM   4206  CA  LEU C 204     -23.697   1.648   1.372  1.00 98.27           C  
ATOM   4207  C   LEU C 204     -23.143   2.752   0.477  1.00 98.27           C  
ATOM   4208  CB  LEU C 204     -24.523   2.261   2.506  1.00 98.27           C  
ATOM   4209  O   LEU C 204     -23.855   3.275  -0.382  1.00 98.27           O  
ATOM   4210  CG  LEU C 204     -25.162   1.277   3.488  1.00 98.27           C  
ATOM   4211  CD1 LEU C 204     -25.789   2.027   4.658  1.00 98.27           C  
ATOM   4212  CD2 LEU C 204     -26.201   0.414   2.780  1.00 98.27           C  
ATOM   4213  N   LYS C 205     -21.913   3.174   0.679  1.00 97.19           N  
ATOM   4214  CA  LYS C 205     -21.289   4.278  -0.044  1.00 97.19           C  
ATOM   4215  C   LYS C 205     -19.860   3.932  -0.451  1.00 97.19           C  
ATOM   4216  CB  LYS C 205     -21.298   5.550   0.807  1.00 97.19           C  
ATOM   4217  O   LYS C 205     -18.912   4.607  -0.044  1.00 97.19           O  
ATOM   4218  CG  LYS C 205     -22.686   5.989   1.249  1.00 97.19           C  
ATOM   4219  CD  LYS C 205     -22.634   7.281   2.055  1.00 97.19           C  
ATOM   4220  CE  LYS C 205     -24.017   7.699   2.534  1.00 97.19           C  
ATOM   4221  NZ  LYS C 205     -23.973   8.973   3.311  1.00 97.19           N  
ATOM   4222  N   PRO C 206     -19.683   2.910  -1.321  1.00 97.89           N  
ATOM   4223  CA  PRO C 206     -18.346   2.429  -1.676  1.00 97.89           C  
ATOM   4224  C   PRO C 206     -17.466   3.522  -2.278  1.00 97.89           C  
ATOM   4225  CB  PRO C 206     -18.628   1.328  -2.702  1.00 97.89           C  
ATOM   4226  O   PRO C 206     -16.280   3.615  -1.951  1.00 97.89           O  
ATOM   4227  CG  PRO C 206     -20.031   1.577  -3.152  1.00 97.89           C  
ATOM   4228  CD  PRO C 206     -20.780   2.243  -2.034  1.00 97.89           C  
ATOM   4229  N   GLN C 207     -18.036   4.380  -3.152  1.00 96.59           N  
ATOM   4230  CA  GLN C 207     -17.251   5.425  -3.801  1.00 96.59           C  
ATOM   4231  C   GLN C 207     -16.721   6.429  -2.781  1.00 96.59           C  
ATOM   4232  CB  GLN C 207     -18.088   6.145  -4.860  1.00 96.59           C  
ATOM   4233  O   GLN C 207     -15.576   6.874  -2.878  1.00 96.59           O  
ATOM   4234  CG  GLN C 207     -18.453   5.273  -6.053  1.00 96.59           C  
ATOM   4235  CD  GLN C 207     -17.238   4.664  -6.729  1.00 96.59           C  
ATOM   4236  NE2 GLN C 207     -17.359   3.410  -7.149  1.00 96.59           N  
ATOM   4237  OE1 GLN C 207     -16.199   5.317  -6.873  1.00 96.59           O  
ATOM   4238  N   GLU C 208     -17.530   6.793  -1.793  1.00 96.30           N  
ATOM   4239  CA  GLU C 208     -17.124   7.731  -0.750  1.00 96.30           C  
ATOM   4240  C   GLU C 208     -15.994   7.157   0.099  1.00 96.30           C  
ATOM   4241  CB  GLU C 208     -18.317   8.096   0.138  1.00 96.30           C  
ATOM   4242  O   GLU C 208     -15.061   7.875   0.467  1.00 96.30           O  
ATOM   4243  CG  GLU C 208     -19.302   9.052  -0.518  1.00 96.30           C  
ATOM   4244  CD  GLU C 208     -20.391   9.534   0.428  1.00 96.30           C  
ATOM   4245  OE1 GLU C 208     -21.533   9.763  -0.028  1.00 96.30           O  
ATOM   4246  OE2 GLU C 208     -20.098   9.683   1.636  1.00 96.30           O  
ATOM   4247  N   LEU C 209     -16.074   5.889   0.387  1.00 98.12           N  
ATOM   4248  CA  LEU C 209     -15.054   5.278   1.232  1.00 98.12           C  
ATOM   4249  C   LEU C 209     -13.740   5.125   0.474  1.00 98.12           C  
ATOM   4250  CB  LEU C 209     -15.526   3.913   1.740  1.00 98.12           C  
ATOM   4251  O   LEU C 209     -12.662   5.267   1.056  1.00 98.12           O  
ATOM   4252  CG  LEU C 209     -16.556   3.928   2.871  1.00 98.12           C  
ATOM   4253  CD1 LEU C 209     -16.829   2.510   3.358  1.00 98.12           C  
ATOM   4254  CD2 LEU C 209     -16.077   4.811   4.018  1.00 98.12           C  
ATOM   4255  N   PHE C 210     -13.828   4.774  -0.798  1.00 98.10           N  
ATOM   4256  CA  PHE C 210     -12.615   4.785  -1.608  1.00 98.10           C  
ATOM   4257  C   PHE C 210     -12.003   6.180  -1.648  1.00 98.10           C  
ATOM   4258  CB  PHE C 210     -12.913   4.301  -3.031  1.00 98.10           C  
ATOM   4259  O   PHE C 210     -10.791   6.337  -1.487  1.00 98.10           O  
ATOM   4260  CG  PHE C 210     -12.720   2.821  -3.222  1.00 98.10           C  
ATOM   4261  CD1 PHE C 210     -11.445   2.275  -3.291  1.00 98.10           C  
ATOM   4262  CD2 PHE C 210     -13.816   1.975  -3.332  1.00 98.10           C  
ATOM   4263  CE1 PHE C 210     -11.264   0.905  -3.467  1.00 98.10           C  
ATOM   4264  CE2 PHE C 210     -13.643   0.605  -3.508  1.00 98.10           C  
ATOM   4265  CZ  PHE C 210     -12.366   0.072  -3.577  1.00 98.10           C  
ATOM   4266  N   GLY C 211     -12.915   7.193  -1.918  1.00 97.57           N  
ATOM   4267  CA  GLY C 211     -12.445   8.569  -1.927  1.00 97.57           C  
ATOM   4268  C   GLY C 211     -11.784   8.982  -0.626  1.00 97.57           C  
ATOM   4269  O   GLY C 211     -10.772   9.687  -0.633  1.00 97.57           O  
ATOM   4270  N   PHE C 212     -12.316   8.529   0.425  1.00 98.24           N  
ATOM   4271  CA  PHE C 212     -11.766   8.848   1.737  1.00 98.24           C  
ATOM   4272  C   PHE C 212     -10.368   8.263   1.895  1.00 98.24           C  
ATOM   4273  CB  PHE C 212     -12.683   8.326   2.848  1.00 98.24           C  
ATOM   4274  O   PHE C 212      -9.436   8.966   2.292  1.00 98.24           O  
ATOM   4275  CG  PHE C 212     -12.060   8.363   4.217  1.00 98.24           C  
ATOM   4276  CD1 PHE C 212     -11.619   7.195   4.827  1.00 98.24           C  
ATOM   4277  CD2 PHE C 212     -11.915   9.567   4.894  1.00 98.24           C  
ATOM   4278  CE1 PHE C 212     -11.042   7.227   6.095  1.00 98.24           C  
ATOM   4279  CE2 PHE C 212     -11.340   9.606   6.161  1.00 98.24           C  
ATOM   4280  CZ  PHE C 212     -10.905   8.435   6.760  1.00 98.24           C  
ATOM   4281  N   VAL C 213     -10.204   6.990   1.573  1.00 97.91           N  
ATOM   4282  CA  VAL C 213      -8.920   6.314   1.719  1.00 97.91           C  
ATOM   4283  C   VAL C 213      -7.874   6.995   0.839  1.00 97.91           C  
ATOM   4284  CB  VAL C 213      -9.024   4.815   1.361  1.00 97.91           C  
ATOM   4285  O   VAL C 213      -6.741   7.220   1.271  1.00 97.91           O  
ATOM   4286  CG1 VAL C 213      -7.637   4.218   1.127  1.00 97.91           C  
ATOM   4287  CG2 VAL C 213      -9.758   4.053   2.462  1.00 97.91           C  
ATOM   4288  N   ASP C 214      -8.257   7.318  -0.349  1.00 96.75           N  
ATOM   4289  CA  ASP C 214      -7.339   7.991  -1.263  1.00 96.75           C  
ATOM   4290  C   ASP C 214      -6.893   9.338  -0.699  1.00 96.75           C  
ATOM   4291  CB  ASP C 214      -7.991   8.185  -2.634  1.00 96.75           C  
ATOM   4292  O   ASP C 214      -5.698   9.643  -0.676  1.00 96.75           O  
ATOM   4293  CG  ASP C 214      -8.184   6.881  -3.388  1.00 96.75           C  
ATOM   4294  OD1 ASP C 214      -7.581   5.857  -3.000  1.00 96.75           O  
ATOM   4295  OD2 ASP C 214      -8.944   6.878  -4.380  1.00 96.75           O  
ATOM   4296  N   TRP C 215      -7.828  10.079  -0.265  1.00 97.18           N  
ATOM   4297  CA  TRP C 215      -7.522  11.389   0.299  1.00 97.18           C  
ATOM   4298  C   TRP C 215      -6.652  11.256   1.544  1.00 97.18           C  
ATOM   4299  CB  TRP C 215      -8.810  12.143   0.640  1.00 97.18           C  
ATOM   4300  O   TRP C 215      -5.634  11.940   1.675  1.00 97.18           O  
ATOM   4301  CG  TRP C 215      -8.600  13.348   1.507  1.00 97.18           C  
ATOM   4302  CD1 TRP C 215      -8.237  14.602   1.101  1.00 97.18           C  
ATOM   4303  CD2 TRP C 215      -8.734  13.410   2.930  1.00 97.18           C  
ATOM   4304  CE2 TRP C 215      -8.439  14.735   3.321  1.00 97.18           C  
ATOM   4305  CE3 TRP C 215      -9.077  12.473   3.914  1.00 97.18           C  
ATOM   4306  NE1 TRP C 215      -8.139  15.441   2.187  1.00 97.18           N  
ATOM   4307  CH2 TRP C 215      -8.815  14.210   5.598  1.00 97.18           C  
ATOM   4308  CZ2 TRP C 215      -8.476  15.146   4.655  1.00 97.18           C  
ATOM   4309  CZ3 TRP C 215      -9.114  12.884   5.242  1.00 97.18           C  
ATOM   4310  N   TYR C 216      -7.111  10.465   2.471  1.00 97.15           N  
ATOM   4311  CA  TYR C 216      -6.420  10.325   3.748  1.00 97.15           C  
ATOM   4312  C   TYR C 216      -4.981   9.866   3.542  1.00 97.15           C  
ATOM   4313  CB  TYR C 216      -7.159   9.336   4.654  1.00 97.15           C  
ATOM   4314  O   TYR C 216      -4.065  10.359   4.204  1.00 97.15           O  
ATOM   4315  CG  TYR C 216      -6.785   9.453   6.112  1.00 97.15           C  
ATOM   4316  CD1 TYR C 216      -6.938   8.373   6.979  1.00 97.15           C  
ATOM   4317  CD2 TYR C 216      -6.281  10.643   6.626  1.00 97.15           C  
ATOM   4318  CE1 TYR C 216      -6.597   8.477   8.324  1.00 97.15           C  
ATOM   4319  CE2 TYR C 216      -5.937  10.758   7.969  1.00 97.15           C  
ATOM   4320  OH  TYR C 216      -5.759   9.780  10.139  1.00 97.15           O  
ATOM   4321  CZ  TYR C 216      -6.098   9.671   8.808  1.00 97.15           C  
ATOM   4322  N   ASN C 217      -4.854   8.911   2.627  1.00 94.56           N  
ATOM   4323  CA  ASN C 217      -3.510   8.427   2.331  1.00 94.56           C  
ATOM   4324  C   ASN C 217      -2.622   9.538   1.779  1.00 94.56           C  
ATOM   4325  CB  ASN C 217      -3.566   7.254   1.350  1.00 94.56           C  
ATOM   4326  O   ASN C 217      -1.470   9.681   2.191  1.00 94.56           O  
ATOM   4327  CG  ASN C 217      -2.268   6.473   1.299  1.00 94.56           C  
ATOM   4328  ND2 ASN C 217      -1.633   6.452   0.133  1.00 94.56           N  
ATOM   4329  OD1 ASN C 217      -1.840   5.891   2.299  1.00 94.56           O  
ATOM   4330  N   GLU C 218      -3.140  10.292   0.848  1.00 93.98           N  
ATOM   4331  CA  GLU C 218      -2.404  11.430   0.304  1.00 93.98           C  
ATOM   4332  C   GLU C 218      -2.040  12.426   1.401  1.00 93.98           C  
ATOM   4333  CB  GLU C 218      -3.220  12.125  -0.789  1.00 93.98           C  
ATOM   4334  O   GLU C 218      -0.907  12.907   1.459  1.00 93.98           O  
ATOM   4335  CG  GLU C 218      -2.453  13.208  -1.533  1.00 93.98           C  
ATOM   4336  CD  GLU C 218      -3.284  13.910  -2.596  1.00 93.98           C  
ATOM   4337  OE1 GLU C 218      -2.878  14.997  -3.065  1.00 93.98           O  
ATOM   4338  OE2 GLU C 218      -4.352  13.368  -2.961  1.00 93.98           O  
ATOM   4339  N   TRP C 219      -3.005  12.674   2.226  1.00 93.79           N  
ATOM   4340  CA  TRP C 219      -2.790  13.614   3.321  1.00 93.79           C  
ATOM   4341  C   TRP C 219      -1.709  13.108   4.269  1.00 93.79           C  
ATOM   4342  CB  TRP C 219      -4.093  13.850   4.090  1.00 93.79           C  
ATOM   4343  O   TRP C 219      -0.816  13.863   4.663  1.00 93.79           O  
ATOM   4344  CG  TRP C 219      -3.988  14.894   5.161  1.00 93.79           C  
ATOM   4345  CD1 TRP C 219      -4.172  16.241   5.018  1.00 93.79           C  
ATOM   4346  CD2 TRP C 219      -3.668  14.676   6.538  1.00 93.79           C  
ATOM   4347  CE2 TRP C 219      -3.677  15.937   7.174  1.00 93.79           C  
ATOM   4348  CE3 TRP C 219      -3.375  13.535   7.298  1.00 93.79           C  
ATOM   4349  NE1 TRP C 219      -3.986  16.874   6.226  1.00 93.79           N  
ATOM   4350  CH2 TRP C 219      -3.121  14.957   9.255  1.00 93.79           C  
ATOM   4351  CZ2 TRP C 219      -3.404  16.089   8.536  1.00 93.79           C  
ATOM   4352  CZ3 TRP C 219      -3.104  13.688   8.653  1.00 93.79           C  
ATOM   4353  N   LEU C 220      -1.714  11.871   4.617  1.00 89.07           N  
ATOM   4354  CA  LEU C 220      -0.794  11.260   5.570  1.00 89.07           C  
ATOM   4355  C   LEU C 220       0.642  11.336   5.064  1.00 89.07           C  
ATOM   4356  CB  LEU C 220      -1.180   9.801   5.828  1.00 89.07           C  
ATOM   4357  O   LEU C 220       1.577  11.478   5.855  1.00 89.07           O  
ATOM   4358  CG  LEU C 220      -2.376   9.570   6.753  1.00 89.07           C  
ATOM   4359  CD1 LEU C 220      -2.797   8.104   6.719  1.00 89.07           C  
ATOM   4360  CD2 LEU C 220      -2.042  10.002   8.177  1.00 89.07           C  
ATOM   4361  N   PHE C 221       0.769  11.306   3.724  1.00 83.21           N  
ATOM   4362  CA  PHE C 221       2.126  11.153   3.211  1.00 83.21           C  
ATOM   4363  C   PHE C 221       2.561  12.400   2.451  1.00 83.21           C  
ATOM   4364  CB  PHE C 221       2.223   9.923   2.303  1.00 83.21           C  
ATOM   4365  O   PHE C 221       3.638  12.423   1.851  1.00 83.21           O  
ATOM   4366  CG  PHE C 221       2.110   8.615   3.038  1.00 83.21           C  
ATOM   4367  CD1 PHE C 221       3.227   8.034   3.626  1.00 83.21           C  
ATOM   4368  CD2 PHE C 221       0.886   7.966   3.141  1.00 83.21           C  
ATOM   4369  CE1 PHE C 221       3.125   6.823   4.307  1.00 83.21           C  
ATOM   4370  CE2 PHE C 221       0.777   6.756   3.820  1.00 83.21           C  
ATOM   4371  CZ  PHE C 221       1.898   6.186   4.402  1.00 83.21           C  
ATOM   4372  N   LYS C 222       1.757  13.369   2.476  1.00 82.00           N  
ATOM   4373  CA  LYS C 222       2.124  14.673   1.933  1.00 82.00           C  
ATOM   4374  C   LYS C 222       3.156  15.367   2.818  1.00 82.00           C  
ATOM   4375  CB  LYS C 222       0.886  15.558   1.778  1.00 82.00           C  
ATOM   4376  O   LYS C 222       3.124  15.228   4.042  1.00 82.00           O  
ATOM   4377  CG  LYS C 222       1.033  16.651   0.729  1.00 82.00           C  
ATOM   4378  CD  LYS C 222      -0.317  17.241   0.344  1.00 82.00           C  
ATOM   4379  CE  LYS C 222      -0.253  17.955  -0.999  1.00 82.00           C  
ATOM   4380  NZ  LYS C 222      -1.614  18.307  -1.504  1.00 82.00           N  
ATOM   4381  N   GLN C 223       4.017  16.151   2.148  1.00 75.27           N  
ATOM   4382  CA  GLN C 223       4.989  16.917   2.921  1.00 75.27           C  
ATOM   4383  C   GLN C 223       4.298  17.942   3.815  1.00 75.27           C  
ATOM   4384  CB  GLN C 223       5.983  17.616   1.992  1.00 75.27           C  
ATOM   4385  O   GLN C 223       3.295  18.541   3.421  1.00 75.27           O  
ATOM   4386  CG  GLN C 223       6.885  16.660   1.224  1.00 75.27           C  
ATOM   4387  CD  GLN C 223       7.935  17.379   0.398  1.00 75.27           C  
ATOM   4388  NE2 GLN C 223       8.625  16.636  -0.461  1.00 75.27           N  
ATOM   4389  OE1 GLN C 223       8.123  18.592   0.529  1.00 75.27           O  
ATOM   4390  N   ASP C 224       4.828  18.142   4.928  1.00 68.19           N  
ATOM   4391  CA  ASP C 224       4.217  19.006   5.934  1.00 68.19           C  
ATOM   4392  C   ASP C 224       3.953  20.401   5.372  1.00 68.19           C  
ATOM   4393  CB  ASP C 224       5.108  19.099   7.175  1.00 68.19           C  
ATOM   4394  O   ASP C 224       2.893  20.982   5.612  1.00 68.19           O  
ATOM   4395  CG  ASP C 224       4.994  17.883   8.078  1.00 68.19           C  
ATOM   4396  OD1 ASP C 224       4.104  17.036   7.852  1.00 68.19           O  
ATOM   4397  OD2 ASP C 224       5.801  17.773   9.027  1.00 68.19           O  
ATOM   4398  N   LYS C 225       4.847  20.977   4.615  1.00 74.68           N  
ATOM   4399  CA  LYS C 225       4.734  22.334   4.087  1.00 74.68           C  
ATOM   4400  C   LYS C 225       3.567  22.447   3.110  1.00 74.68           C  
ATOM   4401  CB  LYS C 225       6.035  22.754   3.402  1.00 74.68           C  
ATOM   4402  O   LYS C 225       3.025  23.536   2.905  1.00 74.68           O  
ATOM   4403  CG  LYS C 225       6.400  21.905   2.194  1.00 74.68           C  
ATOM   4404  CD  LYS C 225       7.707  22.365   1.562  1.00 74.68           C  
ATOM   4405  CE  LYS C 225       8.085  21.502   0.365  1.00 74.68           C  
ATOM   4406  NZ  LYS C 225       9.272  22.048  -0.359  1.00 74.68           N  
ATOM   4407  N   ASP C 226       3.150  21.329   2.577  1.00 81.28           N  
ATOM   4408  CA  ASP C 226       2.101  21.332   1.562  1.00 81.28           C  
ATOM   4409  C   ASP C 226       0.808  20.728   2.107  1.00 81.28           C  
ATOM   4410  CB  ASP C 226       2.555  20.567   0.318  1.00 81.28           C  
ATOM   4411  O   ASP C 226      -0.206  20.686   1.407  1.00 81.28           O  
ATOM   4412  CG  ASP C 226       3.807  21.152  -0.313  1.00 81.28           C  
ATOM   4413  OD1 ASP C 226       3.933  22.394  -0.381  1.00 81.28           O  
ATOM   4414  OD2 ASP C 226       4.673  20.364  -0.750  1.00 81.28           O  
ATOM   4415  N   ARG C 227       0.810  20.349   3.264  1.00 84.66           N  
ATOM   4416  CA  ARG C 227      -0.306  19.647   3.889  1.00 84.66           C  
ATOM   4417  C   ARG C 227      -1.150  20.600   4.730  1.00 84.66           C  
ATOM   4418  CB  ARG C 227       0.201  18.493   4.756  1.00 84.66           C  
ATOM   4419  O   ARG C 227      -0.614  21.376   5.523  1.00 84.66           O  
ATOM   4420  CG  ARG C 227      -0.906  17.657   5.379  1.00 84.66           C  
ATOM   4421  CD  ARG C 227      -0.350  16.455   6.129  1.00 84.66           C  
ATOM   4422  NE  ARG C 227       0.369  16.857   7.335  1.00 84.66           N  
ATOM   4423  NH1 ARG C 227       0.848  14.703   8.017  1.00 84.66           N  
ATOM   4424  NH2 ARG C 227       1.554  16.490   9.268  1.00 84.66           N  
ATOM   4425  CZ  ARG C 227       0.922  16.016   8.204  1.00 84.66           C  
ATOM   4426  N   LEU C 228      -2.458  20.638   4.432  1.00 94.24           N  
ATOM   4427  CA  LEU C 228      -3.323  21.371   5.351  1.00 94.24           C  
ATOM   4428  C   LEU C 228      -3.291  20.747   6.742  1.00 94.24           C  
ATOM   4429  CB  LEU C 228      -4.760  21.402   4.825  1.00 94.24           C  
ATOM   4430  O   LEU C 228      -3.327  19.522   6.879  1.00 94.24           O  
ATOM   4431  CG  LEU C 228      -4.998  22.208   3.547  1.00 94.24           C  
ATOM   4432  CD1 LEU C 228      -6.446  22.065   3.091  1.00 94.24           C  
ATOM   4433  CD2 LEU C 228      -4.644  23.675   3.767  1.00 94.24           C  
ATOM   4434  N   PRO C 229      -3.269  21.631   7.721  1.00 95.06           N  
ATOM   4435  CA  PRO C 229      -3.269  21.084   9.080  1.00 95.06           C  
ATOM   4436  C   PRO C 229      -4.545  20.308   9.403  1.00 95.06           C  
ATOM   4437  CB  PRO C 229      -3.150  22.329   9.962  1.00 95.06           C  
ATOM   4438  O   PRO C 229      -5.614  20.622   8.873  1.00 95.06           O  
ATOM   4439  CG  PRO C 229      -2.547  23.370   9.073  1.00 95.06           C  
ATOM   4440  CD  PRO C 229      -3.054  23.155   7.676  1.00 95.06           C  
ATOM   4441  N   ALA C 230      -4.386  19.332  10.254  1.00 95.66           N  
ATOM   4442  CA  ALA C 230      -5.522  18.525  10.690  1.00 95.66           C  
ATOM   4443  C   ALA C 230      -6.540  19.374  11.446  1.00 95.66           C  
ATOM   4444  CB  ALA C 230      -5.047  17.366  11.564  1.00 95.66           C  
ATOM   4445  O   ALA C 230      -6.169  20.298  12.174  1.00 95.66           O  
ATOM   4446  N   LEU C 231      -7.799  19.041  11.286  1.00 97.08           N  
ATOM   4447  CA  LEU C 231      -8.860  19.752  11.990  1.00 97.08           C  
ATOM   4448  C   LEU C 231      -9.305  18.978  13.227  1.00 97.08           C  
ATOM   4449  CB  LEU C 231     -10.055  19.986  11.063  1.00 97.08           C  
ATOM   4450  O   LEU C 231      -9.421  17.751  13.188  1.00 97.08           O  
ATOM   4451  CG  LEU C 231      -9.793  20.840   9.821  1.00 97.08           C  
ATOM   4452  CD1 LEU C 231     -11.100  21.127   9.089  1.00 97.08           C  
ATOM   4453  CD2 LEU C 231      -9.092  22.139  10.203  1.00 97.08           C  
ATOM   4454  N   THR C 232      -9.536  19.744  14.299  1.00 96.67           N  
ATOM   4455  CA  THR C 232     -10.136  19.169  15.498  1.00 96.67           C  
ATOM   4456  C   THR C 232     -11.636  18.963  15.307  1.00 96.67           C  
ATOM   4457  CB  THR C 232      -9.890  20.061  16.729  1.00 96.67           C  
ATOM   4458  O   THR C 232     -12.220  19.471  14.347  1.00 96.67           O  
ATOM   4459  CG2 THR C 232      -8.403  20.346  16.913  1.00 96.67           C  
ATOM   4460  OG1 THR C 232     -10.586  21.302  16.559  1.00 96.67           O  
ATOM   4461  N   GLU C 233     -12.188  18.226  16.182  1.00 95.92           N  
ATOM   4462  CA  GLU C 233     -13.630  18.005  16.140  1.00 95.92           C  
ATOM   4463  C   GLU C 233     -14.393  19.325  16.200  1.00 95.92           C  
ATOM   4464  CB  GLU C 233     -14.068  17.091  17.288  1.00 95.92           C  
ATOM   4465  O   GLU C 233     -15.356  19.526  15.458  1.00 95.92           O  
ATOM   4466  CG  GLU C 233     -15.539  16.704  17.238  1.00 95.92           C  
ATOM   4467  CD  GLU C 233     -15.945  15.746  18.347  1.00 95.92           C  
ATOM   4468  OE1 GLU C 233     -17.138  15.375  18.421  1.00 95.92           O  
ATOM   4469  OE2 GLU C 233     -15.063  15.365  19.149  1.00 95.92           O  
ATOM   4470  N   ALA C 234     -13.971  20.222  17.069  1.00 96.31           N  
ATOM   4471  CA  ALA C 234     -14.614  21.526  17.204  1.00 96.31           C  
ATOM   4472  C   ALA C 234     -14.528  22.318  15.902  1.00 96.31           C  
ATOM   4473  CB  ALA C 234     -13.979  22.316  18.346  1.00 96.31           C  
ATOM   4474  O   ALA C 234     -15.514  22.917  15.467  1.00 96.31           O  
ATOM   4475  N   GLU C 235     -13.421  22.265  15.256  1.00 97.89           N  
ATOM   4476  CA  GLU C 235     -13.207  22.991  14.008  1.00 97.89           C  
ATOM   4477  C   GLU C 235     -14.072  22.426  12.885  1.00 97.89           C  
ATOM   4478  CB  GLU C 235     -11.730  22.948  13.607  1.00 97.89           C  
ATOM   4479  O   GLU C 235     -14.622  23.179  12.079  1.00 97.89           O  
ATOM   4480  CG  GLU C 235     -10.833  23.828  14.465  1.00 97.89           C  
ATOM   4481  CD  GLU C 235      -9.351  23.578  14.237  1.00 97.89           C  
ATOM   4482  OE1 GLU C 235      -8.548  24.529  14.373  1.00 97.89           O  
ATOM   4483  OE2 GLU C 235      -8.990  22.423  13.919  1.00 97.89           O  
ATOM   4484  N   VAL C 236     -14.173  21.127  12.852  1.00 97.92           N  
ATOM   4485  CA  VAL C 236     -14.983  20.482  11.824  1.00 97.92           C  
ATOM   4486  C   VAL C 236     -16.450  20.865  12.005  1.00 97.92           C  
ATOM   4487  CB  VAL C 236     -14.825  18.945  11.858  1.00 97.92           C  
ATOM   4488  O   VAL C 236     -17.164  21.091  11.025  1.00 97.92           O  
ATOM   4489  CG1 VAL C 236     -15.812  18.279  10.901  1.00 97.92           C  
ATOM   4490  CG2 VAL C 236     -13.391  18.549  11.513  1.00 97.92           C  
ATOM   4491  N   ASN C 237     -16.928  20.929  13.235  1.00 97.20           N  
ATOM   4492  CA  ASN C 237     -18.301  21.333  13.519  1.00 97.20           C  
ATOM   4493  C   ASN C 237     -18.575  22.757  13.044  1.00 97.20           C  
ATOM   4494  CB  ASN C 237     -18.600  21.205  15.014  1.00 97.20           C  
ATOM   4495  O   ASN C 237     -19.631  23.033  12.472  1.00 97.20           O  
ATOM   4496  CG  ASN C 237     -18.701  19.762  15.468  1.00 97.20           C  
ATOM   4497  ND2 ASN C 237     -18.518  19.534  16.763  1.00 97.20           N  
ATOM   4498  OD1 ASN C 237     -18.940  18.860  14.661  1.00 97.20           O  
ATOM   4499  N   ILE C 238     -17.577  23.620  13.327  1.00 98.02           N  
ATOM   4500  CA  ILE C 238     -17.698  25.000  12.871  1.00 98.02           C  
ATOM   4501  C   ILE C 238     -17.734  25.038  11.345  1.00 98.02           C  
ATOM   4502  CB  ILE C 238     -16.541  25.875  13.402  1.00 98.02           C  
ATOM   4503  O   ILE C 238     -18.591  25.698  10.754  1.00 98.02           O  
ATOM   4504  CG1 ILE C 238     -16.610  25.982  14.930  1.00 98.02           C  
ATOM   4505  CG2 ILE C 238     -16.572  27.262  12.754  1.00 98.02           C  
ATOM   4506  CD1 ILE C 238     -15.351  26.554  15.568  1.00 98.02           C  
ATOM   4507  N   LEU C 239     -16.843  24.306  10.708  1.00 98.34           N  
ATOM   4508  CA  LEU C 239     -16.769  24.262   9.251  1.00 98.34           C  
ATOM   4509  C   LEU C 239     -18.074  23.745   8.656  1.00 98.34           C  
ATOM   4510  CB  LEU C 239     -15.603  23.378   8.800  1.00 98.34           C  
ATOM   4511  O   LEU C 239     -18.585  24.308   7.685  1.00 98.34           O  
ATOM   4512  CG  LEU C 239     -15.300  23.369   7.301  1.00 98.34           C  
ATOM   4513  CD1 LEU C 239     -15.035  24.787   6.805  1.00 98.34           C  
ATOM   4514  CD2 LEU C 239     -14.112  22.461   7.001  1.00 98.34           C  
ATOM   4515  N   ASN C 240     -18.623  22.702   9.201  1.00 97.94           N  
ATOM   4516  CA  ASN C 240     -19.895  22.165   8.730  1.00 97.94           C  
ATOM   4517  C   ASN C 240     -21.023  23.182   8.882  1.00 97.94           C  
ATOM   4518  CB  ASN C 240     -20.241  20.873   9.473  1.00 97.94           C  
ATOM   4519  O   ASN C 240     -21.910  23.263   8.030  1.00 97.94           O  
ATOM   4520  CG  ASN C 240     -19.473  19.675   8.951  1.00 97.94           C  
ATOM   4521  ND2 ASN C 240     -19.000  18.831   9.860  1.00 97.94           N  
ATOM   4522  OD1 ASN C 240     -19.306  19.510   7.739  1.00 97.94           O  
ATOM   4523  N   GLY C 241     -21.026  23.925   9.985  1.00 97.78           N  
ATOM   4524  CA  GLY C 241     -21.991  25.000  10.156  1.00 97.78           C  
ATOM   4525  C   GLY C 241     -21.900  26.061   9.074  1.00 97.78           C  
ATOM   4526  O   GLY C 241     -22.919  26.484   8.526  1.00 97.78           O  
ATOM   4527  N   ILE C 242     -20.673  26.472   8.771  1.00 97.83           N  
ATOM   4528  CA  ILE C 242     -20.430  27.474   7.739  1.00 97.83           C  
ATOM   4529  C   ILE C 242     -20.939  26.962   6.393  1.00 97.83           C  
ATOM   4530  CB  ILE C 242     -18.930  27.833   7.642  1.00 97.83           C  
ATOM   4531  O   ILE C 242     -21.547  27.713   5.626  1.00 97.83           O  
ATOM   4532  CG1 ILE C 242     -18.478  28.579   8.903  1.00 97.83           C  
ATOM   4533  CG2 ILE C 242     -18.654  28.664   6.386  1.00 97.83           C  
ATOM   4534  CD1 ILE C 242     -19.237  29.873   9.163  1.00 97.83           C  
ATOM   4535  N   LEU C 243     -20.739  25.690   6.103  1.00 97.91           N  
ATOM   4536  CA  LEU C 243     -21.152  25.093   4.838  1.00 97.91           C  
ATOM   4537  C   LEU C 243     -22.671  25.089   4.708  1.00 97.91           C  
ATOM   4538  CB  LEU C 243     -20.615  23.664   4.718  1.00 97.91           C  
ATOM   4539  O   LEU C 243     -23.205  25.226   3.605  1.00 97.91           O  
ATOM   4540  CG  LEU C 243     -19.109  23.523   4.490  1.00 97.91           C  
ATOM   4541  CD1 LEU C 243     -18.711  22.051   4.475  1.00 97.91           C  
ATOM   4542  CD2 LEU C 243     -18.698  24.207   3.191  1.00 97.91           C  
ATOM   4543  N   LEU C 244     -23.323  24.909   5.837  1.00 97.20           N  
ATOM   4544  CA  LEU C 244     -24.781  24.964   5.825  1.00 97.20           C  
ATOM   4545  C   LEU C 244     -25.270  26.331   5.359  1.00 97.20           C  
ATOM   4546  CB  LEU C 244     -25.340  24.656   7.217  1.00 97.20           C  
ATOM   4547  O   LEU C 244     -26.204  26.421   4.559  1.00 97.20           O  
ATOM   4548  CG  LEU C 244     -26.858  24.504   7.319  1.00 97.20           C  
ATOM   4549  CD1 LEU C 244     -27.270  23.072   6.993  1.00 97.20           C  
ATOM   4550  CD2 LEU C 244     -27.344  24.901   8.709  1.00 97.20           C  
ATOM   4551  N   PHE C 245     -24.662  27.367   5.797  1.00 97.07           N  
ATOM   4552  CA  PHE C 245     -25.033  28.727   5.422  1.00 97.07           C  
ATOM   4553  C   PHE C 245     -24.572  29.043   4.005  1.00 97.07           C  
ATOM   4554  CB  PHE C 245     -24.437  29.738   6.406  1.00 97.07           C  
ATOM   4555  O   PHE C 245     -25.250  29.768   3.273  1.00 97.07           O  
ATOM   4556  CG  PHE C 245     -25.128  29.765   7.743  1.00 97.07           C  
ATOM   4557  CD1 PHE C 245     -26.106  30.713   8.017  1.00 97.07           C  
ATOM   4558  CD2 PHE C 245     -24.800  28.840   8.726  1.00 97.07           C  
ATOM   4559  CE1 PHE C 245     -26.748  30.739   9.253  1.00 97.07           C  
ATOM   4560  CE2 PHE C 245     -25.436  28.860   9.964  1.00 97.07           C  
ATOM   4561  CZ  PHE C 245     -26.409  29.811  10.226  1.00 97.07           C  
ATOM   4562  N   ALA C 246     -23.457  28.523   3.619  1.00 97.43           N  
ATOM   4563  CA  ALA C 246     -22.937  28.734   2.270  1.00 97.43           C  
ATOM   4564  C   ALA C 246     -23.883  28.157   1.221  1.00 97.43           C  
ATOM   4565  CB  ALA C 246     -21.550  28.112   2.131  1.00 97.43           C  
ATOM   4566  O   ALA C 246     -24.064  28.742   0.151  1.00 97.43           O  
ATOM   4567  N   ARG C 247     -24.514  27.033   1.535  1.00 95.88           N  
ATOM   4568  CA  ARG C 247     -25.398  26.342   0.602  1.00 95.88           C  
ATOM   4569  C   ARG C 247     -26.647  27.170   0.317  1.00 95.88           C  
ATOM   4570  CB  ARG C 247     -25.793  24.970   1.151  1.00 95.88           C  
ATOM   4571  O   ARG C 247     -27.325  26.953  -0.689  1.00 95.88           O  
ATOM   4572  CG  ARG C 247     -24.696  23.923   1.040  1.00 95.88           C  
ATOM   4573  CD  ARG C 247     -25.146  22.574   1.584  1.00 95.88           C  
ATOM   4574  NE  ARG C 247     -24.010  21.710   1.891  1.00 95.88           N  
ATOM   4575  NH1 ARG C 247     -25.125  20.460   3.481  1.00 95.88           N  
ATOM   4576  NH2 ARG C 247     -22.935  20.001   2.985  1.00 95.88           N  
ATOM   4577  CZ  ARG C 247     -24.026  20.726   2.785  1.00 95.88           C  
ATOM   4578  N   ARG C 248     -26.839  28.205   1.167  1.00 94.67           N  
ATOM   4579  CA  ARG C 248     -28.014  29.056   1.013  1.00 94.67           C  
ATOM   4580  C   ARG C 248     -27.718  30.240   0.099  1.00 94.67           C  
ATOM   4581  CB  ARG C 248     -28.499  29.555   2.376  1.00 94.67           C  
ATOM   4582  O   ARG C 248     -28.635  30.940  -0.336  1.00 94.67           O  
ATOM   4583  CG  ARG C 248     -28.943  28.445   3.316  1.00 94.67           C  
ATOM   4584  CD  ARG C 248     -29.299  28.982   4.695  1.00 94.67           C  
ATOM   4585  NE  ARG C 248     -29.580  27.904   5.638  1.00 94.67           N  
ATOM   4586  NH1 ARG C 248     -29.818  29.289   7.471  1.00 94.67           N  
ATOM   4587  NH2 ARG C 248     -30.065  27.022   7.703  1.00 94.67           N  
ATOM   4588  CZ  ARG C 248     -29.821  28.074   6.935  1.00 94.67           C  
ATOM   4589  N   ALA C 249     -26.469  30.399  -0.188  1.00 94.60           N  
ATOM   4590  CA  ALA C 249     -26.053  31.536  -1.005  1.00 94.60           C  
ATOM   4591  C   ALA C 249     -25.860  31.124  -2.461  1.00 94.60           C  
ATOM   4592  CB  ALA C 249     -24.767  32.146  -0.453  1.00 94.60           C  
ATOM   4593  O   ALA C 249     -25.791  29.932  -2.771  1.00 94.60           O  
ATOM   4594  N   GLN C 250     -25.998  32.101  -3.310  1.00 94.99           N  
ATOM   4595  CA  GLN C 250     -25.648  31.893  -4.712  1.00 94.99           C  
ATOM   4596  C   GLN C 250     -24.175  32.202  -4.963  1.00 94.99           C  
ATOM   4597  CB  GLN C 250     -26.528  32.755  -5.619  1.00 94.99           C  
ATOM   4598  O   GLN C 250     -23.625  33.141  -4.384  1.00 94.99           O  
ATOM   4599  CG  GLN C 250     -27.996  32.352  -5.614  1.00 94.99           C  
ATOM   4600  CD  GLN C 250     -28.243  31.024  -6.305  1.00 94.99           C  
ATOM   4601  NE2 GLN C 250     -29.379  30.403  -6.008  1.00 94.99           N  
ATOM   4602  OE1 GLN C 250     -27.419  30.561  -7.100  1.00 94.99           O  
ATOM   4603  N   PRO C 251     -23.491  31.326  -5.765  1.00 95.60           N  
ATOM   4604  CA  PRO C 251     -22.074  31.582  -6.037  1.00 95.60           C  
ATOM   4605  C   PRO C 251     -21.854  32.816  -6.908  1.00 95.60           C  
ATOM   4606  CB  PRO C 251     -21.620  30.313  -6.764  1.00 95.60           C  
ATOM   4607  O   PRO C 251     -22.697  33.142  -7.749  1.00 95.60           O  
ATOM   4608  CG  PRO C 251     -22.855  29.787  -7.422  1.00 95.60           C  
ATOM   4609  CD  PRO C 251     -24.039  30.151  -6.573  1.00 95.60           C  
ATOM   4610  N   ASN C 252     -20.789  33.508  -6.690  1.00 93.77           N  
ATOM   4611  CA  ASN C 252     -20.427  34.605  -7.581  1.00 93.77           C  
ATOM   4612  C   ASN C 252     -19.816  34.092  -8.882  1.00 93.77           C  
ATOM   4613  CB  ASN C 252     -19.463  35.567  -6.884  1.00 93.77           C  
ATOM   4614  O   ASN C 252     -19.860  32.893  -9.163  1.00 93.77           O  
ATOM   4615  CG  ASN C 252     -18.121  34.930  -6.581  1.00 93.77           C  
ATOM   4616  ND2 ASN C 252     -17.349  35.562  -5.704  1.00 93.77           N  
ATOM   4617  OD1 ASN C 252     -17.780  33.880  -7.131  1.00 93.77           O  
ATOM   4618  N   HIS C 253     -19.394  34.992  -9.745  1.00 94.21           N  
ATOM   4619  CA  HIS C 253     -18.880  34.650 -11.067  1.00 94.21           C  
ATOM   4620  C   HIS C 253     -17.654  33.748 -10.965  1.00 94.21           C  
ATOM   4621  CB  HIS C 253     -18.536  35.917 -11.852  1.00 94.21           C  
ATOM   4622  O   HIS C 253     -17.321  33.037 -11.915  1.00 94.21           O  
ATOM   4623  CG  HIS C 253     -17.463  36.744 -11.217  1.00 94.21           C  
ATOM   4624  CD2 HIS C 253     -16.149  36.876 -11.515  1.00 94.21           C  
ATOM   4625  ND1 HIS C 253     -17.698  37.561 -10.132  1.00 94.21           N  
ATOM   4626  CE1 HIS C 253     -16.571  38.162  -9.790  1.00 94.21           C  
ATOM   4627  NE2 HIS C 253     -15.616  37.764 -10.613  1.00 94.21           N  
ATOM   4628  N   LYS C 254     -16.974  33.688  -9.775  1.00 93.90           N  
ATOM   4629  CA  LYS C 254     -15.797  32.854  -9.551  1.00 93.90           C  
ATOM   4630  C   LYS C 254     -16.174  31.542  -8.868  1.00 93.90           C  
ATOM   4631  CB  LYS C 254     -14.760  33.602  -8.713  1.00 93.90           C  
ATOM   4632  O   LYS C 254     -15.301  30.746  -8.518  1.00 93.90           O  
ATOM   4633  CG  LYS C 254     -14.145  34.803  -9.416  1.00 93.90           C  
ATOM   4634  CD  LYS C 254     -13.068  35.461  -8.562  1.00 93.90           C  
ATOM   4635  CE  LYS C 254     -12.474  36.682  -9.251  1.00 93.90           C  
ATOM   4636  NZ  LYS C 254     -11.422  37.333  -8.415  1.00 93.90           N  
ATOM   4637  N   GLY C 255     -17.476  31.335  -8.664  1.00 94.45           N  
ATOM   4638  CA  GLY C 255     -17.955  30.111  -8.041  1.00 94.45           C  
ATOM   4639  C   GLY C 255     -17.819  30.118  -6.530  1.00 94.45           C  
ATOM   4640  O   GLY C 255     -17.847  29.062  -5.894  1.00 94.45           O  
ATOM   4641  N   LEU C 256     -17.584  31.269  -5.959  1.00 95.56           N  
ATOM   4642  CA  LEU C 256     -17.417  31.416  -4.517  1.00 95.56           C  
ATOM   4643  C   LEU C 256     -18.731  31.816  -3.855  1.00 95.56           C  
ATOM   4644  CB  LEU C 256     -16.338  32.456  -4.206  1.00 95.56           C  
ATOM   4645  O   LEU C 256     -19.506  32.590  -4.421  1.00 95.56           O  
ATOM   4646  CG  LEU C 256     -14.938  32.165  -4.749  1.00 95.56           C  
ATOM   4647  CD1 LEU C 256     -14.025  33.367  -4.534  1.00 95.56           C  
ATOM   4648  CD2 LEU C 256     -14.356  30.920  -4.087  1.00 95.56           C  
ATOM   4649  N   TYR C 257     -19.027  31.239  -2.722  1.00 97.05           N  
ATOM   4650  CA  TYR C 257     -20.244  31.507  -1.965  1.00 97.05           C  
ATOM   4651  C   TYR C 257     -19.964  32.448  -0.798  1.00 97.05           C  
ATOM   4652  CB  TYR C 257     -20.854  30.201  -1.447  1.00 97.05           C  
ATOM   4653  O   TYR C 257     -19.108  32.166   0.043  1.00 97.05           O  
ATOM   4654  CG  TYR C 257     -21.308  29.268  -2.543  1.00 97.05           C  
ATOM   4655  CD1 TYR C 257     -22.663  29.074  -2.803  1.00 97.05           C  
ATOM   4656  CD2 TYR C 257     -20.384  28.577  -3.319  1.00 97.05           C  
ATOM   4657  CE1 TYR C 257     -23.086  28.213  -3.810  1.00 97.05           C  
ATOM   4658  CE2 TYR C 257     -20.796  27.713  -4.329  1.00 97.05           C  
ATOM   4659  OH  TYR C 257     -22.560  26.685  -5.565  1.00 97.05           O  
ATOM   4660  CZ  TYR C 257     -22.147  27.538  -4.567  1.00 97.05           C  
ATOM   4661  N   LYS C 258     -20.692  33.505  -0.826  1.00 95.62           N  
ATOM   4662  CA  LYS C 258     -20.513  34.522   0.207  1.00 95.62           C  
ATOM   4663  C   LYS C 258     -21.317  34.182   1.458  1.00 95.62           C  
ATOM   4664  CB  LYS C 258     -20.920  35.899  -0.319  1.00 95.62           C  
ATOM   4665  O   LYS C 258     -22.531  33.981   1.387  1.00 95.62           O  
ATOM   4666  CG  LYS C 258     -20.577  37.046   0.620  1.00 95.62           C  
ATOM   4667  CD  LYS C 258     -20.963  38.393   0.021  1.00 95.62           C  
ATOM   4668  CE  LYS C 258     -20.606  39.543   0.953  1.00 95.62           C  
ATOM   4669  NZ  LYS C 258     -20.958  40.867   0.360  1.00 95.62           N  
ATOM   4670  N   VAL C 259     -20.689  34.108   2.624  1.00 97.22           N  
ATOM   4671  CA  VAL C 259     -21.338  33.795   3.893  1.00 97.22           C  
ATOM   4672  C   VAL C 259     -21.225  34.987   4.840  1.00 97.22           C  
ATOM   4673  CB  VAL C 259     -20.729  32.535   4.547  1.00 97.22           C  
ATOM   4674  O   VAL C 259     -20.119  35.431   5.160  1.00 97.22           O  
ATOM   4675  CG1 VAL C 259     -21.381  32.259   5.901  1.00 97.22           C  
ATOM   4676  CG2 VAL C 259     -20.879  31.328   3.623  1.00 97.22           C  
ATOM   4677  N   ASP C 260     -22.377  35.468   5.248  1.00 96.75           N  
ATOM   4678  CA  ASP C 260     -22.428  36.553   6.223  1.00 96.75           C  
ATOM   4679  C   ASP C 260     -22.251  36.023   7.644  1.00 96.75           C  
ATOM   4680  CB  ASP C 260     -23.749  37.317   6.107  1.00 96.75           C  
ATOM   4681  O   ASP C 260     -23.150  35.380   8.189  1.00 96.75           O  
ATOM   4682  CG  ASP C 260     -23.792  38.562   6.976  1.00 96.75           C  
ATOM   4683  OD1 ASP C 260     -23.065  38.623   7.990  1.00 96.75           O  
ATOM   4684  OD2 ASP C 260     -24.563  39.489   6.644  1.00 96.75           O  
ATOM   4685  N   LEU C 261     -21.152  36.421   8.282  1.00 97.27           N  
ATOM   4686  CA  LEU C 261     -20.799  35.854   9.579  1.00 97.27           C  
ATOM   4687  C   LEU C 261     -21.707  36.399  10.676  1.00 97.27           C  
ATOM   4688  CB  LEU C 261     -19.336  36.156   9.915  1.00 97.27           C  
ATOM   4689  O   LEU C 261     -21.848  35.783  11.734  1.00 97.27           O  
ATOM   4690  CG  LEU C 261     -18.285  35.495   9.022  1.00 97.27           C  
ATOM   4691  CD1 LEU C 261     -16.882  35.893   9.469  1.00 97.27           C  
ATOM   4692  CD2 LEU C 261     -18.446  33.978   9.038  1.00 97.27           C  
ATOM   4693  N   THR C 262     -22.247  37.599  10.380  1.00 95.11           N  
ATOM   4694  CA  THR C 262     -23.230  38.131  11.317  1.00 95.11           C  
ATOM   4695  C   THR C 262     -24.502  37.288  11.302  1.00 95.11           C  
ATOM   4696  CB  THR C 262     -23.578  39.595  10.991  1.00 95.11           C  
ATOM   4697  O   THR C 262     -25.069  36.993  12.356  1.00 95.11           O  
ATOM   4698  CG2 THR C 262     -24.438  40.214  12.088  1.00 95.11           C  
ATOM   4699  OG1 THR C 262     -22.367  40.351  10.865  1.00 95.11           O  
ATOM   4700  N   ASP C 263     -24.918  36.932  10.160  1.00 95.39           N  
ATOM   4701  CA  ASP C 263     -26.075  36.054  10.011  1.00 95.39           C  
ATOM   4702  C   ASP C 263     -25.817  34.692  10.651  1.00 95.39           C  
ATOM   4703  CB  ASP C 263     -26.431  35.882   8.533  1.00 95.39           C  
ATOM   4704  O   ASP C 263     -26.688  34.143  11.329  1.00 95.39           O  
ATOM   4705  CG  ASP C 263     -27.771  35.199   8.321  1.00 95.39           C  
ATOM   4706  OD1 ASP C 263     -28.642  35.277   9.213  1.00 95.39           O  
ATOM   4707  OD2 ASP C 263     -27.955  34.576   7.253  1.00 95.39           O  
ATOM   4708  N   VAL C 264     -24.662  34.131  10.476  1.00 97.45           N  
ATOM   4709  CA  VAL C 264     -24.284  32.848  11.059  1.00 97.45           C  
ATOM   4710  C   VAL C 264     -24.383  32.923  12.581  1.00 97.45           C  
ATOM   4711  CB  VAL C 264     -22.857  32.431  10.638  1.00 97.45           C  
ATOM   4712  O   VAL C 264     -24.988  32.054  13.214  1.00 97.45           O  
ATOM   4713  CG1 VAL C 264     -22.413  31.183  11.398  1.00 97.45           C  
ATOM   4714  CG2 VAL C 264     -22.795  32.193   9.130  1.00 97.45           C  
ATOM   4715  N   GLN C 265     -23.817  33.948  13.154  1.00 96.55           N  
ATOM   4716  CA  GLN C 265     -23.804  34.124  14.602  1.00 96.55           C  
ATOM   4717  C   GLN C 265     -25.222  34.224  15.157  1.00 96.55           C  
ATOM   4718  CB  GLN C 265     -23.002  35.369  14.985  1.00 96.55           C  
ATOM   4719  O   GLN C 265     -25.524  33.657  16.209  1.00 96.55           O  
ATOM   4720  CG  GLN C 265     -22.852  35.566  16.487  1.00 96.55           C  
ATOM   4721  CD  GLN C 265     -21.874  36.672  16.840  1.00 96.55           C  
ATOM   4722  NE2 GLN C 265     -22.268  37.538  17.766  1.00 96.55           N  
ATOM   4723  OE1 GLN C 265     -20.774  36.746  16.284  1.00 96.55           O  
ATOM   4724  N   ASN C 266     -26.088  34.900  14.403  1.00 96.12           N  
ATOM   4725  CA  ASN C 266     -27.449  35.155  14.863  1.00 96.12           C  
ATOM   4726  C   ASN C 266     -28.324  33.911  14.741  1.00 96.12           C  
ATOM   4727  CB  ASN C 266     -28.069  36.318  14.086  1.00 96.12           C  
ATOM   4728  O   ASN C 266     -29.215  33.690  15.564  1.00 96.12           O  
ATOM   4729  CG  ASN C 266     -27.437  37.653  14.429  1.00 96.12           C  
ATOM   4730  ND2 ASN C 266     -27.603  38.632  13.547  1.00 96.12           N  
ATOM   4731  OD1 ASN C 266     -26.802  37.802  15.476  1.00 96.12           O  
ATOM   4732  N   GLU C 267     -27.990  33.029  13.773  1.00 97.07           N  
ATOM   4733  CA  GLU C 267     -28.931  31.967  13.430  1.00 97.07           C  
ATOM   4734  C   GLU C 267     -28.380  30.596  13.812  1.00 97.07           C  
ATOM   4735  CB  GLU C 267     -29.262  32.004  11.936  1.00 97.07           C  
ATOM   4736  O   GLU C 267     -29.120  29.612  13.849  1.00 97.07           O  
ATOM   4737  CG  GLU C 267     -29.918  33.300  11.482  1.00 97.07           C  
ATOM   4738  CD  GLU C 267     -31.292  33.522  12.093  1.00 97.07           C  
ATOM   4739  OE1 GLU C 267     -31.625  34.680  12.433  1.00 97.07           O  
ATOM   4740  OE2 GLU C 267     -32.042  32.530  12.234  1.00 97.07           O  
ATOM   4741  N   SER C 268     -27.108  30.446  14.090  1.00 96.99           N  
ATOM   4742  CA  SER C 268     -26.438  29.160  14.248  1.00 96.99           C  
ATOM   4743  C   SER C 268     -27.008  28.380  15.429  1.00 96.99           C  
ATOM   4744  CB  SER C 268     -24.933  29.359  14.437  1.00 96.99           C  
ATOM   4745  O   SER C 268     -27.154  27.158  15.360  1.00 96.99           O  
ATOM   4746  OG  SER C 268     -24.672  30.177  15.564  1.00 96.99           O  
ATOM   4747  N   MET C 269     -27.300  29.115  16.497  1.00 96.07           N  
ATOM   4748  CA  MET C 269     -27.859  28.430  17.659  1.00 96.07           C  
ATOM   4749  C   MET C 269     -29.193  27.775  17.316  1.00 96.07           C  
ATOM   4750  CB  MET C 269     -28.040  29.405  18.823  1.00 96.07           C  
ATOM   4751  O   MET C 269     -29.406  26.598  17.612  1.00 96.07           O  
ATOM   4752  CG  MET C 269     -28.475  28.740  20.119  1.00 96.07           C  
ATOM   4753  SD  MET C 269     -27.186  27.631  20.808  1.00 96.07           S  
ATOM   4754  CE  MET C 269     -28.116  26.860  22.161  1.00 96.07           C  
ATOM   4755  N   LYS C 270     -30.074  28.457  16.761  1.00 96.04           N  
ATOM   4756  CA  LYS C 270     -31.404  27.978  16.398  1.00 96.04           C  
ATOM   4757  C   LYS C 270     -31.322  26.853  15.371  1.00 96.04           C  
ATOM   4758  CB  LYS C 270     -32.258  29.124  15.853  1.00 96.04           C  
ATOM   4759  O   LYS C 270     -32.011  25.838  15.497  1.00 96.04           O  
ATOM   4760  CG  LYS C 270     -33.685  28.723  15.508  1.00 96.04           C  
ATOM   4761  CD  LYS C 270     -34.459  29.884  14.896  1.00 96.04           C  
ATOM   4762  CE  LYS C 270     -35.825  29.441  14.391  1.00 96.04           C  
ATOM   4763  NZ  LYS C 270     -36.564  30.562  13.737  1.00 96.04           N  
ATOM   4764  N   GLU C 271     -30.412  26.891  14.476  1.00 93.89           N  
ATOM   4765  CA  GLU C 271     -30.380  25.984  13.333  1.00 93.89           C  
ATOM   4766  C   GLU C 271     -29.496  24.772  13.614  1.00 93.89           C  
ATOM   4767  CB  GLU C 271     -29.889  26.714  12.080  1.00 93.89           C  
ATOM   4768  O   GLU C 271     -29.754  23.678  13.108  1.00 93.89           O  
ATOM   4769  CG  GLU C 271     -30.835  27.802  11.592  1.00 93.89           C  
ATOM   4770  CD  GLU C 271     -30.502  28.304  10.196  1.00 93.89           C  
ATOM   4771  OE1 GLU C 271     -30.851  29.461   9.868  1.00 93.89           O  
ATOM   4772  OE2 GLU C 271     -29.888  27.534   9.424  1.00 93.89           O  
ATOM   4773  N   LEU C 272     -28.439  24.948  14.318  1.00 94.26           N  
ATOM   4774  CA  LEU C 272     -27.440  23.894  14.458  1.00 94.26           C  
ATOM   4775  C   LEU C 272     -27.381  23.389  15.895  1.00 94.26           C  
ATOM   4776  CB  LEU C 272     -26.061  24.401  14.026  1.00 94.26           C  
ATOM   4777  O   LEU C 272     -26.760  22.360  16.171  1.00 94.26           O  
ATOM   4778  CG  LEU C 272     -25.965  24.988  12.617  1.00 94.26           C  
ATOM   4779  CD1 LEU C 272     -24.589  25.604  12.392  1.00 94.26           C  
ATOM   4780  CD2 LEU C 272     -26.255  23.916  11.571  1.00 94.26           C  
ATOM   4781  N   GLY C 273     -28.045  24.174  16.851  1.00 94.49           N  
ATOM   4782  CA  GLY C 273     -27.934  23.821  18.257  1.00 94.49           C  
ATOM   4783  C   GLY C 273     -26.606  24.222  18.870  1.00 94.49           C  
ATOM   4784  O   GLY C 273     -26.260  23.773  19.965  1.00 94.49           O  
ATOM   4785  N   GLN C 274     -25.848  24.892  18.103  1.00 94.71           N  
ATOM   4786  CA  GLN C 274     -24.558  25.382  18.577  1.00 94.71           C  
ATOM   4787  C   GLN C 274     -24.285  26.794  18.066  1.00 94.71           C  
ATOM   4788  CB  GLN C 274     -23.434  24.440  18.144  1.00 94.71           C  
ATOM   4789  O   GLN C 274     -24.601  27.116  16.919  1.00 94.71           O  
ATOM   4790  CG  GLN C 274     -22.045  24.910  18.555  1.00 94.71           C  
ATOM   4791  CD  GLN C 274     -20.946  23.977  18.082  1.00 94.71           C  
ATOM   4792  NE2 GLN C 274     -19.697  24.365  18.317  1.00 94.71           N  
ATOM   4793  OE1 GLN C 274     -21.217  22.916  17.510  1.00 94.71           O  
ATOM   4794  N   LEU C 275     -23.805  27.574  19.020  1.00 97.08           N  
ATOM   4795  CA  LEU C 275     -23.478  28.944  18.642  1.00 97.08           C  
ATOM   4796  C   LEU C 275     -22.139  29.003  17.916  1.00 97.08           C  
ATOM   4797  CB  LEU C 275     -23.442  29.847  19.878  1.00 97.08           C  
ATOM   4798  O   LEU C 275     -21.135  28.486  18.412  1.00 97.08           O  
ATOM   4799  CG  LEU C 275     -23.031  31.301  19.644  1.00 97.08           C  
ATOM   4800  CD1 LEU C 275     -24.080  32.019  18.801  1.00 97.08           C  
ATOM   4801  CD2 LEU C 275     -22.823  32.019  20.973  1.00 97.08           C  
ATOM   4802  N   ILE C 276     -22.202  29.615  16.702  1.00 97.92           N  
ATOM   4803  CA  ILE C 276     -20.980  29.893  15.955  1.00 97.92           C  
ATOM   4804  C   ILE C 276     -20.755  31.401  15.876  1.00 97.92           C  
ATOM   4805  CB  ILE C 276     -21.035  29.284  14.536  1.00 97.92           C  
ATOM   4806  O   ILE C 276     -21.508  32.113  15.208  1.00 97.92           O  
ATOM   4807  CG1 ILE C 276     -21.261  27.770  14.613  1.00 97.92           C  
ATOM   4808  CG2 ILE C 276     -19.756  29.609  13.759  1.00 97.92           C  
ATOM   4809  CD1 ILE C 276     -21.423  27.098  13.256  1.00 97.92           C  
ATOM   4810  N   ARG C 277     -19.672  31.861  16.538  1.00 96.76           N  
ATOM   4811  CA  ARG C 277     -19.336  33.281  16.508  1.00 96.76           C  
ATOM   4812  C   ARG C 277     -18.492  33.618  15.283  1.00 96.76           C  
ATOM   4813  CB  ARG C 277     -18.594  33.685  17.784  1.00 96.76           C  
ATOM   4814  O   ARG C 277     -17.864  32.737  14.694  1.00 96.76           O  
ATOM   4815  CG  ARG C 277     -19.386  33.446  19.059  1.00 96.76           C  
ATOM   4816  CD  ARG C 277     -18.588  33.827  20.298  1.00 96.76           C  
ATOM   4817  NE  ARG C 277     -19.344  33.580  21.523  1.00 96.76           N  
ATOM   4818  NH1 ARG C 277     -17.488  33.493  22.896  1.00 96.76           N  
ATOM   4819  NH2 ARG C 277     -19.585  33.207  23.776  1.00 96.76           N  
ATOM   4820  CZ  ARG C 277     -18.804  33.427  22.729  1.00 96.76           C  
ATOM   4821  N   ALA C 278     -18.493  34.899  14.912  1.00 94.52           N  
ATOM   4822  CA  ALA C 278     -17.746  35.366  13.747  1.00 94.52           C  
ATOM   4823  C   ALA C 278     -16.261  35.041  13.881  1.00 94.52           C  
ATOM   4824  CB  ALA C 278     -17.944  36.868  13.555  1.00 94.52           C  
ATOM   4825  O   ALA C 278     -15.595  34.729  12.891  1.00 94.52           O  
ATOM   4826  N   ASP C 279     -15.737  34.964  15.100  1.00 96.13           N  
ATOM   4827  CA  ASP C 279     -14.312  34.758  15.341  1.00 96.13           C  
ATOM   4828  C   ASP C 279     -13.967  33.270  15.354  1.00 96.13           C  
ATOM   4829  CB  ASP C 279     -13.892  35.407  16.661  1.00 96.13           C  
ATOM   4830  O   ASP C 279     -12.793  32.900  15.295  1.00 96.13           O  
ATOM   4831  CG  ASP C 279     -13.802  36.921  16.576  1.00 96.13           C  
ATOM   4832  OD1 ASP C 279     -13.795  37.469  15.452  1.00 96.13           O  
ATOM   4833  OD2 ASP C 279     -13.734  37.571  17.641  1.00 96.13           O  
ATOM   4834  N   ASP C 280     -15.004  32.430  15.407  1.00 97.68           N  
ATOM   4835  CA  ASP C 280     -14.781  30.989  15.469  1.00 97.68           C  
ATOM   4836  C   ASP C 280     -14.155  30.473  14.175  1.00 97.68           C  
ATOM   4837  CB  ASP C 280     -16.093  30.254  15.748  1.00 97.68           C  
ATOM   4838  O   ASP C 280     -13.599  29.373  14.143  1.00 97.68           O  
ATOM   4839  CG  ASP C 280     -16.566  30.409  17.183  1.00 97.68           C  
ATOM   4840  OD1 ASP C 280     -15.739  30.717  18.068  1.00 97.68           O  
ATOM   4841  OD2 ASP C 280     -17.777  30.220  17.431  1.00 97.68           O  
ATOM   4842  N   VAL C 281     -14.210  31.242  13.124  1.00 97.74           N  
ATOM   4843  CA  VAL C 281     -13.719  30.803  11.822  1.00 97.74           C  
ATOM   4844  C   VAL C 281     -12.226  31.103  11.705  1.00 97.74           C  
ATOM   4845  CB  VAL C 281     -14.490  31.479  10.667  1.00 97.74           C  
ATOM   4846  O   VAL C 281     -11.572  30.668  10.755  1.00 97.74           O  
ATOM   4847  CG1 VAL C 281     -15.965  31.080  10.696  1.00 97.74           C  
ATOM   4848  CG2 VAL C 281     -14.343  32.997  10.744  1.00 97.74           C  
ATOM   4849  N   ASN C 282     -11.632  31.853  12.666  1.00 97.79           N  
ATOM   4850  CA  ASN C 282     -10.253  32.324  12.590  1.00 97.79           C  
ATOM   4851  C   ASN C 282      -9.270  31.163  12.475  1.00 97.79           C  
ATOM   4852  CB  ASN C 282      -9.914  33.189  13.806  1.00 97.79           C  
ATOM   4853  O   ASN C 282      -8.320  31.224  11.693  1.00 97.79           O  
ATOM   4854  CG  ASN C 282     -10.607  34.537  13.776  1.00 97.79           C  
ATOM   4855  ND2 ASN C 282     -10.578  35.244  14.899  1.00 97.79           N  
ATOM   4856  OD1 ASN C 282     -11.166  34.939  12.752  1.00 97.79           O  
ATOM   4857  N   SER C 283      -9.505  30.140  13.240  1.00 97.31           N  
ATOM   4858  CA  SER C 283      -8.612  28.988  13.173  1.00 97.31           C  
ATOM   4859  C   SER C 283      -8.663  28.327  11.800  1.00 97.31           C  
ATOM   4860  CB  SER C 283      -8.973  27.966  14.253  1.00 97.31           C  
ATOM   4861  O   SER C 283      -7.637  27.882  11.281  1.00 97.31           O  
ATOM   4862  OG  SER C 283     -10.255  27.412  14.013  1.00 97.31           O  
ATOM   4863  N   LEU C 284      -9.841  28.268  11.176  1.00 97.79           N  
ATOM   4864  CA  LEU C 284     -10.021  27.676   9.855  1.00 97.79           C  
ATOM   4865  C   LEU C 284      -9.361  28.534   8.780  1.00 97.79           C  
ATOM   4866  CB  LEU C 284     -11.510  27.504   9.543  1.00 97.79           C  
ATOM   4867  O   LEU C 284      -8.881  28.012   7.771  1.00 97.79           O  
ATOM   4868  CG  LEU C 284     -12.280  26.526  10.432  1.00 97.79           C  
ATOM   4869  CD1 LEU C 284     -13.778  26.632  10.164  1.00 97.79           C  
ATOM   4870  CD2 LEU C 284     -11.790  25.099  10.208  1.00 97.79           C  
ATOM   4871  N   ILE C 285      -9.369  29.828   9.010  1.00 96.66           N  
ATOM   4872  CA  ILE C 285      -8.689  30.750   8.107  1.00 96.66           C  
ATOM   4873  C   ILE C 285      -7.178  30.568   8.224  1.00 96.66           C  
ATOM   4874  CB  ILE C 285      -9.076  32.217   8.400  1.00 96.66           C  
ATOM   4875  O   ILE C 285      -6.480  30.451   7.214  1.00 96.66           O  
ATOM   4876  CG1 ILE C 285     -10.564  32.445   8.110  1.00 96.66           C  
ATOM   4877  CG2 ILE C 285      -8.206  33.178   7.585  1.00 96.66           C  
ATOM   4878  CD1 ILE C 285     -11.075  33.816   8.532  1.00 96.66           C  
ATOM   4879  N   GLU C 286      -6.696  30.459   9.460  1.00 96.34           N  
ATOM   4880  CA  GLU C 286      -5.271  30.263   9.709  1.00 96.34           C  
ATOM   4881  C   GLU C 286      -4.779  28.956   9.092  1.00 96.34           C  
ATOM   4882  CB  GLU C 286      -4.980  30.278  11.211  1.00 96.34           C  
ATOM   4883  O   GLU C 286      -3.661  28.890   8.577  1.00 96.34           O  
ATOM   4884  CG  GLU C 286      -3.497  30.242  11.551  1.00 96.34           C  
ATOM   4885  CD  GLU C 286      -3.224  30.210  13.046  1.00 96.34           C  
ATOM   4886  OE1 GLU C 286      -2.050  30.041  13.446  1.00 96.34           O  
ATOM   4887  OE2 GLU C 286      -4.193  30.355  13.825  1.00 96.34           O  
ATOM   4888  N   LYS C 287      -5.635  27.977   9.069  1.00 96.08           N  
ATOM   4889  CA  LYS C 287      -5.269  26.664   8.546  1.00 96.08           C  
ATOM   4890  C   LYS C 287      -5.547  26.571   7.049  1.00 96.08           C  
ATOM   4891  CB  LYS C 287      -6.024  25.561   9.289  1.00 96.08           C  
ATOM   4892  O   LYS C 287      -5.360  25.514   6.442  1.00 96.08           O  
ATOM   4893  CG  LYS C 287      -5.553  25.344  10.720  1.00 96.08           C  
ATOM   4894  CD  LYS C 287      -6.289  24.186  11.382  1.00 96.08           C  
ATOM   4895  CE  LYS C 287      -5.755  23.909  12.780  1.00 96.08           C  
ATOM   4896  NZ  LYS C 287      -6.472  22.772  13.432  1.00 96.08           N  
ATOM   4897  N   LYS C 288      -6.166  27.658   6.477  1.00 94.63           N  
ATOM   4898  CA  LYS C 288      -6.320  27.877   5.041  1.00 94.63           C  
ATOM   4899  C   LYS C 288      -7.494  27.077   4.485  1.00 94.63           C  
ATOM   4900  CB  LYS C 288      -5.035  27.506   4.301  1.00 94.63           C  
ATOM   4901  O   LYS C 288      -7.522  26.749   3.297  1.00 94.63           O  
ATOM   4902  CG  LYS C 288      -3.832  28.355   4.684  1.00 94.63           C  
ATOM   4903  CD  LYS C 288      -2.635  28.067   3.787  1.00 94.63           C  
ATOM   4904  CE  LYS C 288      -1.444  28.946   4.143  1.00 94.63           C  
ATOM   4905  NZ  LYS C 288      -0.268  28.667   3.266  1.00 94.63           N  
ATOM   4906  N   TYR C 289      -8.408  26.637   5.342  1.00 96.32           N  
ATOM   4907  CA  TYR C 289      -9.629  25.986   4.879  1.00 96.32           C  
ATOM   4908  C   TYR C 289     -10.638  27.012   4.378  1.00 96.32           C  
ATOM   4909  CB  TYR C 289     -10.249  25.147   6.000  1.00 96.32           C  
ATOM   4910  O   TYR C 289     -11.524  26.685   3.585  1.00 96.32           O  
ATOM   4911  CG  TYR C 289      -9.532  23.844   6.252  1.00 96.32           C  
ATOM   4912  CD1 TYR C 289      -9.966  22.661   5.658  1.00 96.32           C  
ATOM   4913  CD2 TYR C 289      -8.418  23.792   7.084  1.00 96.32           C  
ATOM   4914  CE1 TYR C 289      -9.309  21.457   5.888  1.00 96.32           C  
ATOM   4915  CE2 TYR C 289      -7.754  22.593   7.321  1.00 96.32           C  
ATOM   4916  OH  TYR C 289      -7.551  20.244   6.951  1.00 96.32           O  
ATOM   4917  CZ  TYR C 289      -8.205  21.433   6.719  1.00 96.32           C  
ATOM   4918  N   LEU C 290     -10.516  28.200   4.933  1.00 95.66           N  
ATOM   4919  CA  LEU C 290     -11.376  29.311   4.538  1.00 95.66           C  
ATOM   4920  C   LEU C 290     -10.544  30.519   4.121  1.00 95.66           C  
ATOM   4921  CB  LEU C 290     -12.317  29.694   5.683  1.00 95.66           C  
ATOM   4922  O   LEU C 290      -9.371  30.627   4.485  1.00 95.66           O  
ATOM   4923  CG  LEU C 290     -13.304  28.618   6.138  1.00 95.66           C  
ATOM   4924  CD1 LEU C 290     -14.065  29.086   7.374  1.00 95.66           C  
ATOM   4925  CD2 LEU C 290     -14.269  28.266   5.011  1.00 95.66           C  
ATOM   4926  N   THR C 291     -11.199  31.461   3.395  1.00 93.05           N  
ATOM   4927  CA  THR C 291     -10.542  32.701   2.996  1.00 93.05           C  
ATOM   4928  C   THR C 291     -10.534  33.703   4.147  1.00 93.05           C  
ATOM   4929  CB  THR C 291     -11.231  33.329   1.770  1.00 93.05           C  
ATOM   4930  O   THR C 291     -11.230  33.514   5.147  1.00 93.05           O  
ATOM   4931  CG2 THR C 291     -11.303  32.338   0.612  1.00 93.05           C  
ATOM   4932  OG1 THR C 291     -12.561  33.726   2.127  1.00 93.05           O  
ATOM   4933  N   GLU C 292      -9.748  34.728   3.879  1.00 95.14           N  
ATOM   4934  CA  GLU C 292      -9.746  35.820   4.848  1.00 95.14           C  
ATOM   4935  C   GLU C 292     -11.107  36.508   4.907  1.00 95.14           C  
ATOM   4936  CB  GLU C 292      -8.656  36.839   4.509  1.00 95.14           C  
ATOM   4937  O   GLU C 292     -11.866  36.478   3.936  1.00 95.14           O
[truncated: 42,460,120 more chars]
