# Supplementary material for: Two Methods for Superposing the Structures of Like-Molecule Assemblies: Application to Peptide and Protein Oligomers and Aggregates
Source: Molecules. 2025 Mar 4;30(5):1156. doi: 10.3390/molecules30051156 (PMC11902252; doi:10.3390/molecules30051156)
Supplement: Supplementary file 1 [file molecules-30-01156-s001.zip › T2249.pdb]

MODEL     1                                                                     
ATOM      1  N   MET B   1      62.720   1.279 -55.220  1.00 32.78           N  
ATOM      2  CA  MET B   1      61.579   0.673 -55.901  1.00 32.78           C  
ATOM      3  C   MET B   1      61.599  -0.844 -55.751  1.00 32.78           C  
ATOM      4  CB  MET B   1      61.573   1.053 -57.383  1.00 32.78           C  
ATOM      5  O   MET B   1      60.546  -1.482 -55.710  1.00 32.78           O  
ATOM      6  CG  MET B   1      60.408   1.945 -57.782  1.00 32.78           C  
ATOM      7  SD  MET B   1      60.164   2.010 -59.599  1.00 32.78           S  
ATOM      8  CE  MET B   1      59.098   3.473 -59.726  1.00 32.78           C  
ATOM      9  N   GLY B   2      62.788  -1.460 -55.829  1.00 34.11           N  
ATOM     10  CA  GLY B   2      63.044  -2.887 -55.718  1.00 34.11           C  
ATOM     11  C   GLY B   2      62.624  -3.467 -54.381  1.00 34.11           C  
ATOM     12  O   GLY B   2      62.019  -4.540 -54.325  1.00 34.11           O  
ATOM     13  N   GLN B   3      63.109  -2.773 -53.301  1.00 31.54           N  
ATOM     14  CA  GLN B   3      62.836  -3.199 -51.932  1.00 31.54           C  
ATOM     15  C   GLN B   3      61.341  -3.146 -51.627  1.00 31.54           C  
ATOM     16  CB  GLN B   3      63.606  -2.332 -50.935  1.00 31.54           C  
ATOM     17  O   GLN B   3      60.815  -4.012 -50.925  1.00 31.54           O  
ATOM     18  CG  GLN B   3      64.983  -2.876 -50.581  1.00 31.54           C  
ATOM     19  CD  GLN B   3      65.709  -2.019 -49.562  1.00 31.54           C  
ATOM     20  NE2 GLN B   3      66.701  -2.601 -48.897  1.00 31.54           N  
ATOM     21  OE1 GLN B   3      65.382  -0.843 -49.374  1.00 31.54           O  
ATOM     22  N   LEU B   4      60.677  -2.196 -52.085  1.00 40.63           N  
ATOM     23  CA  LEU B   4      59.236  -2.039 -51.918  1.00 40.63           C  
ATOM     24  C   LEU B   4      58.485  -3.201 -52.559  1.00 40.63           C  
ATOM     25  CB  LEU B   4      58.768  -0.715 -52.527  1.00 40.63           C  
ATOM     26  O   LEU B   4      57.539  -3.733 -51.973  1.00 40.63           O  
ATOM     27  CG  LEU B   4      57.991   0.221 -51.600  1.00 40.63           C  
ATOM     28  CD1 LEU B   4      58.613   1.613 -51.609  1.00 40.63           C  
ATOM     29  CD2 LEU B   4      56.523   0.282 -52.009  1.00 40.63           C  
ATOM     30  N   PHE B   5      58.924  -3.612 -53.729  1.00 39.08           N  
ATOM     31  CA  PHE B   5      58.275  -4.699 -54.452  1.00 39.08           C  
ATOM     32  C   PHE B   5      58.426  -6.016 -53.699  1.00 39.08           C  
ATOM     33  CB  PHE B   5      58.858  -4.832 -55.863  1.00 39.08           C  
ATOM     34  O   PHE B   5      57.496  -6.824 -53.660  1.00 39.08           O  
ATOM     35  CG  PHE B   5      58.142  -4.003 -56.895  1.00 39.08           C  
ATOM     36  CD1 PHE B   5      56.939  -4.435 -57.440  1.00 39.08           C  
ATOM     37  CD2 PHE B   5      58.673  -2.793 -57.321  1.00 39.08           C  
ATOM     38  CE1 PHE B   5      56.275  -3.670 -58.396  1.00 39.08           C  
ATOM     39  CE2 PHE B   5      58.015  -2.023 -58.276  1.00 39.08           C  
ATOM     40  CZ  PHE B   5      56.816  -2.464 -58.813  1.00 39.08           C  
ATOM     41  N   SER B   6      59.543  -6.168 -53.078  1.00 37.09           N  
ATOM     42  CA  SER B   6      59.811  -7.380 -52.312  1.00 37.09           C  
ATOM     43  C   SER B   6      58.846  -7.518 -51.139  1.00 37.09           C  
ATOM     44  CB  SER B   6      61.252  -7.384 -51.800  1.00 37.09           C  
ATOM     45  O   SER B   6      58.407  -8.623 -50.816  1.00 37.09           O  
ATOM     46  OG  SER B   6      61.306  -6.968 -50.446  1.00 37.09           O  
ATOM     47  N   PHE B   7      58.582  -6.479 -50.565  1.00 46.54           N  
ATOM     48  CA  PHE B   7      57.651  -6.432 -49.443  1.00 46.54           C  
ATOM     49  C   PHE B   7      56.256  -6.864 -49.879  1.00 46.54           C  
ATOM     50  CB  PHE B   7      57.601  -5.024 -48.843  1.00 46.54           C  
ATOM     51  O   PHE B   7      55.590  -7.629 -49.178  1.00 46.54           O  
ATOM     52  CG  PHE B   7      56.873  -4.950 -47.528  1.00 46.54           C  
ATOM     53  CD1 PHE B   7      55.552  -4.522 -47.472  1.00 46.54           C  
ATOM     54  CD2 PHE B   7      57.509  -5.309 -46.347  1.00 46.54           C  
ATOM     55  CE1 PHE B   7      54.875  -4.452 -46.256  1.00 46.54           C  
ATOM     56  CE2 PHE B   7      56.840  -5.242 -45.128  1.00 46.54           C  
ATOM     57  CZ  PHE B   7      55.523  -4.813 -45.085  1.00 46.54           C  
ATOM     58  N   PHE B   8      55.847  -6.444 -51.039  1.00 44.29           N  
ATOM     59  CA  PHE B   8      54.518  -6.788 -51.531  1.00 44.29           C  
ATOM     60  C   PHE B   8      54.424  -8.277 -51.840  1.00 44.29           C  
ATOM     61  CB  PHE B   8      54.178  -5.969 -52.780  1.00 44.29           C  
ATOM     62  O   PHE B   8      53.368  -8.888 -51.659  1.00 44.29           O  
ATOM     63  CG  PHE B   8      53.618  -4.606 -52.478  1.00 44.29           C  
ATOM     64  CD1 PHE B   8      52.322  -4.462 -51.995  1.00 44.29           C  
ATOM     65  CD2 PHE B   8      54.387  -3.466 -52.677  1.00 44.29           C  
ATOM     66  CE1 PHE B   8      51.801  -3.201 -51.715  1.00 44.29           C  
ATOM     67  CE2 PHE B   8      53.872  -2.203 -52.399  1.00 44.29           C  
ATOM     68  CZ  PHE B   8      52.579  -2.072 -51.919  1.00 44.29           C  
ATOM     69  N   GLU B   9      55.586  -8.871 -52.289  1.00 42.35           N  
ATOM     70  CA  GLU B   9      55.625 -10.294 -52.612  1.00 42.35           C  
ATOM     71  C   GLU B   9      55.467 -11.149 -51.357  1.00 42.35           C  
ATOM     72  CB  GLU B   9      56.930 -10.648 -53.329  1.00 42.35           C  
ATOM     73  O   GLU B   9      54.942 -12.263 -51.420  1.00 42.35           O  
ATOM     74  CG  GLU B   9      56.763 -10.908 -54.819  1.00 42.35           C  
ATOM     75  CD  GLU B   9      58.071 -11.236 -55.521  1.00 42.35           C  
ATOM     76  OE1 GLU B   9      58.053 -11.502 -56.745  1.00 42.35           O  
ATOM     77  OE2 GLU B   9      59.122 -11.228 -54.843  1.00 42.35           O  
ATOM     78  N   GLU B  10      55.961 -10.677 -50.267  1.00 46.44           N  
ATOM     79  CA  GLU B  10      55.898 -11.403 -49.001  1.00 46.44           C  
ATOM     80  C   GLU B  10      54.510 -11.300 -48.375  1.00 46.44           C  
ATOM     81  CB  GLU B  10      56.955 -10.877 -48.027  1.00 46.44           C  
ATOM     82  O   GLU B  10      54.166 -12.079 -47.484  1.00 46.44           O  
ATOM     83  CG  GLU B  10      57.852 -11.962 -47.449  1.00 46.44           C  
ATOM     84  CD  GLU B  10      59.334 -11.673 -47.627  1.00 46.44           C  
ATOM     85  OE1 GLU B  10      60.163 -12.581 -47.390  1.00 46.44           O  
ATOM     86  OE2 GLU B  10      59.670 -10.529 -48.007  1.00 46.44           O  
ATOM     87  N   VAL B  11      53.742 -10.423 -48.846  1.00 50.60           N  
ATOM     88  CA  VAL B  11      52.413 -10.139 -48.314  1.00 50.60           C  
ATOM     89  C   VAL B  11      51.561 -11.406 -48.349  1.00 50.60           C  
ATOM     90  CB  VAL B  11      51.717  -9.007 -49.100  1.00 50.60           C  
ATOM     91  O   VAL B  11      50.920 -11.758 -47.356  1.00 50.60           O  
ATOM     92  CG1 VAL B  11      50.255  -8.875 -48.677  1.00 50.60           C  
ATOM     93  CG2 VAL B  11      52.455  -7.685 -48.898  1.00 50.60           C  
ATOM     94  N   PRO B  12      51.602 -12.125 -49.481  1.00 50.16           N  
ATOM     95  CA  PRO B  12      50.786 -13.342 -49.477  1.00 50.16           C  
ATOM     96  C   PRO B  12      51.206 -14.329 -48.390  1.00 50.16           C  
ATOM     97  CB  PRO B  12      51.024 -13.930 -50.870  1.00 50.16           C  
ATOM     98  O   PRO B  12      50.354 -14.989 -47.789  1.00 50.16           O  
ATOM     99  CG  PRO B  12      51.820 -12.892 -51.593  1.00 50.16           C  
ATOM    100  CD  PRO B  12      52.260 -11.852 -50.602  1.00 50.16           C  
ATOM    101  N   ASN B  13      52.456 -14.413 -48.061  1.00 54.19           N  
ATOM    102  CA  ASN B  13      52.945 -15.283 -46.997  1.00 54.19           C  
ATOM    103  C   ASN B  13      52.461 -14.819 -45.626  1.00 54.19           C  
ATOM    104  CB  ASN B  13      54.473 -15.357 -47.024  1.00 54.19           C  
ATOM    105  O   ASN B  13      52.100 -15.639 -44.780  1.00 54.19           O  
ATOM    106  CG  ASN B  13      54.986 -16.550 -47.806  1.00 54.19           C  
ATOM    107  ND2 ASN B  13      56.305 -16.663 -47.919  1.00 54.19           N  
ATOM    108  OD1 ASN B  13      54.204 -17.363 -48.306  1.00 54.19           O  
ATOM    109  N   ILE B  14      52.530 -13.584 -45.455  1.00 54.12           N  
ATOM    110  CA  ILE B  14      52.045 -13.012 -44.203  1.00 54.12           C  
ATOM    111  C   ILE B  14      50.553 -13.302 -44.047  1.00 54.12           C  
ATOM    112  CB  ILE B  14      52.305 -11.491 -44.138  1.00 54.12           C  
ATOM    113  O   ILE B  14      50.095 -13.665 -42.962  1.00 54.12           O  
ATOM    114  CG1 ILE B  14      53.811 -11.206 -44.133  1.00 54.12           C  
ATOM    115  CG2 ILE B  14      51.628 -10.879 -42.908  1.00 54.12           C  
ATOM    116  CD1 ILE B  14      54.162  -9.728 -44.233  1.00 54.12           C  
ATOM    117  N   ILE B  15      49.848 -13.079 -45.077  1.00 45.76           N  
ATOM    118  CA  ILE B  15      48.416 -13.361 -45.065  1.00 45.76           C  
ATOM    119  C   ILE B  15      48.185 -14.842 -44.773  1.00 45.76           C  
ATOM    120  CB  ILE B  15      47.752 -12.969 -46.404  1.00 45.76           C  
ATOM    121  O   ILE B  15      47.302 -15.196 -43.989  1.00 45.76           O  
ATOM    122  CG1 ILE B  15      47.801 -11.449 -46.599  1.00 45.76           C  
ATOM    123  CG2 ILE B  15      46.311 -13.483 -46.463  1.00 45.76           C  
ATOM    124  CD1 ILE B  15      47.337 -10.986 -47.973  1.00 45.76           C  
ATOM    125  N   HIS B  16      49.000 -15.680 -45.410  1.00 51.06           N  
ATOM    126  CA  HIS B  16      48.873 -17.115 -45.183  1.00 51.06           C  
ATOM    127  C   HIS B  16      49.152 -17.470 -43.727  1.00 51.06           C  
ATOM    128  CB  HIS B  16      49.821 -17.888 -46.103  1.00 51.06           C  
ATOM    129  O   HIS B  16      48.461 -18.309 -43.144  1.00 51.06           O  
ATOM    130  CG  HIS B  16      49.133 -18.908 -46.953  1.00 51.06           C  
ATOM    131  CD2 HIS B  16      48.704 -18.853 -48.236  1.00 51.06           C  
ATOM    132  ND1 HIS B  16      48.810 -20.166 -46.491  1.00 51.06           N  
ATOM    133  CE1 HIS B  16      48.211 -20.842 -47.457  1.00 51.06           C  
ATOM    134  NE2 HIS B  16      48.134 -20.068 -48.526  1.00 51.06           N  
ATOM    135  N   GLU B  17      50.191 -16.898 -43.175  1.00 52.96           N  
ATOM    136  CA  GLU B  17      50.495 -17.123 -41.765  1.00 52.96           C  
ATOM    137  C   GLU B  17      49.365 -16.623 -40.870  1.00 52.96           C  
ATOM    138  CB  GLU B  17      51.811 -16.439 -41.384  1.00 52.96           C  
ATOM    139  O   GLU B  17      49.010 -17.277 -39.887  1.00 52.96           O  
ATOM    140  CG  GLU B  17      52.521 -17.086 -40.204  1.00 52.96           C  
ATOM    141  CD  GLU B  17      53.024 -18.490 -40.502  1.00 52.96           C  
ATOM    142  OE1 GLU B  17      53.427 -19.204 -39.556  1.00 52.96           O  
ATOM    143  OE2 GLU B  17      53.016 -18.878 -41.692  1.00 52.96           O  
ATOM    144  N   ALA B  18      48.864 -15.474 -41.175  1.00 55.54           N  
ATOM    145  CA  ALA B  18      47.747 -14.912 -40.421  1.00 55.54           C  
ATOM    146  C   ALA B  18      46.531 -15.833 -40.472  1.00 55.54           C  
ATOM    147  CB  ALA B  18      47.385 -13.528 -40.957  1.00 55.54           C  
ATOM    148  O   ALA B  18      45.858 -16.040 -39.460  1.00 55.54           O  
ATOM    149  N   ILE B  19      46.242 -16.297 -41.641  1.00 50.81           N  
ATOM    150  CA  ILE B  19      45.120 -17.213 -41.818  1.00 50.81           C  
ATOM    151  C   ILE B  19      45.354 -18.480 -40.998  1.00 50.81           C  
ATOM    152  CB  ILE B  19      44.911 -17.569 -43.307  1.00 50.81           C  
ATOM    153  O   ILE B  19      44.432 -18.992 -40.359  1.00 50.81           O  
ATOM    154  CG1 ILE B  19      44.443 -16.337 -44.090  1.00 50.81           C  
ATOM    155  CG2 ILE B  19      43.913 -18.722 -43.451  1.00 50.81           C  
ATOM    156  CD1 ILE B  19      44.400 -16.542 -45.598  1.00 50.81           C  
ATOM    157  N   ASN B  20      46.519 -18.974 -40.885  1.00 52.20           N  
ATOM    158  CA  ASN B  20      46.845 -20.151 -40.087  1.00 52.20           C  
ATOM    159  C   ASN B  20      46.641 -19.892 -38.597  1.00 52.20           C  
ATOM    160  CB  ASN B  20      48.282 -20.601 -40.356  1.00 52.20           C  
ATOM    161  O   ASN B  20      46.103 -20.741 -37.883  1.00 52.20           O  
ATOM    162  CG  ASN B  20      48.380 -21.590 -41.501  1.00 52.20           C  
ATOM    163  ND2 ASN B  20      49.603 -21.897 -41.916  1.00 52.20           N  
ATOM    164  OD1 ASN B  20      47.365 -22.073 -42.009  1.00 52.20           O  
ATOM    165  N   ILE B  21      47.115 -18.754 -38.239  1.00 57.96           N  
ATOM    166  CA  ILE B  21      46.921 -18.376 -36.844  1.00 57.96           C  
ATOM    167  C   ILE B  21      45.429 -18.282 -36.537  1.00 57.96           C  
ATOM    168  CB  ILE B  21      47.620 -17.036 -36.519  1.00 57.96           C  
ATOM    169  O   ILE B  21      44.975 -18.738 -35.485  1.00 57.96           O  
ATOM    170  CG1 ILE B  21      49.141 -17.183 -36.647  1.00 57.96           C  
ATOM    171  CG2 ILE B  21      47.233 -16.550 -35.120  1.00 57.96           C  
ATOM    172  CD1 ILE B  21      49.900 -15.867 -36.547  1.00 57.96           C  
ATOM    173  N   ALA B  22      44.728 -17.602 -37.405  1.00 57.56           N  
ATOM    174  CA  ALA B  22      43.282 -17.477 -37.236  1.00 57.56           C  
ATOM    175  C   ALA B  22      42.620 -18.849 -37.147  1.00 57.56           C  
ATOM    176  CB  ALA B  22      42.679 -16.672 -38.385  1.00 57.56           C  
ATOM    177  O   ALA B  22      41.733 -19.065 -36.319  1.00 57.56           O  
ATOM    178  N   LEU B  23      43.061 -19.749 -37.988  1.00 56.39           N  
ATOM    179  CA  LEU B  23      42.499 -21.095 -38.005  1.00 56.39           C  
ATOM    180  C   LEU B  23      42.787 -21.821 -36.695  1.00 56.39           C  
ATOM    181  CB  LEU B  23      43.064 -21.897 -39.181  1.00 56.39           C  
ATOM    182  O   LEU B  23      41.931 -22.546 -36.182  1.00 56.39           O  
ATOM    183  CG  LEU B  23      42.080 -22.244 -40.300  1.00 56.39           C  
ATOM    184  CD1 LEU B  23      42.691 -21.924 -41.660  1.00 56.39           C  
ATOM    185  CD2 LEU B  23      41.677 -23.712 -40.221  1.00 56.39           C  
ATOM    186  N   ILE B  24      43.884 -21.628 -36.176  1.00 55.31           N  
ATOM    187  CA  ILE B  24      44.234 -22.216 -34.887  1.00 55.31           C  
ATOM    188  C   ILE B  24      43.360 -21.612 -33.790  1.00 55.31           C  
ATOM    189  CB  ILE B  24      45.729 -22.008 -34.558  1.00 55.31           C  
ATOM    190  O   ILE B  24      42.837 -22.333 -32.937  1.00 55.31           O  
ATOM    191  CG1 ILE B  24      46.606 -22.809 -35.526  1.00 55.31           C  
ATOM    192  CG2 ILE B  24      46.021 -22.396 -33.105  1.00 55.31           C  
ATOM    193  CD1 ILE B  24      48.095 -22.517 -35.399  1.00 55.31           C  
ATOM    194  N   ALA B  25      43.294 -20.371 -33.859  1.00 60.46           N  
ATOM    195  CA  ALA B  25      42.504 -19.678 -32.845  1.00 60.46           C  
ATOM    196  C   ALA B  25      41.046 -20.127 -32.883  1.00 60.46           C  
ATOM    197  CB  ALA B  25      42.598 -18.167 -33.038  1.00 60.46           C  
ATOM    198  O   ALA B  25      40.450 -20.412 -31.841  1.00 60.46           O  
ATOM    199  N   VAL B  26      40.536 -20.080 -34.100  1.00 57.16           N  
ATOM    200  CA  VAL B  26      39.140 -20.470 -34.267  1.00 57.16           C  
ATOM    201  C   VAL B  26      38.946 -21.911 -33.802  1.00 57.16           C  
ATOM    202  CB  VAL B  26      38.680 -20.318 -35.735  1.00 57.16           C  
ATOM    203  O   VAL B  26      37.938 -22.236 -33.170  1.00 57.16           O  
ATOM    204  CG1 VAL B  26      37.295 -20.932 -35.933  1.00 57.16           C  
ATOM    205  CG2 VAL B  26      38.679 -18.845 -36.142  1.00 57.16           C  
ATOM    206  N   SER B  27      39.891 -22.752 -34.113  1.00 55.26           N  
ATOM    207  CA  SER B  27      39.828 -24.144 -33.681  1.00 55.26           C  
ATOM    208  C   SER B  27      39.864 -24.254 -32.161  1.00 55.26           C  
ATOM    209  CB  SER B  27      40.981 -24.946 -34.286  1.00 55.26           C  
ATOM    210  O   SER B  27      39.149 -25.069 -31.574  1.00 55.26           O  
ATOM    211  OG  SER B  27      42.159 -24.796 -33.511  1.00 55.26           O  
ATOM    212  N   LEU B  28      40.656 -23.433 -31.610  1.00 64.51           N  
ATOM    213  CA  LEU B  28      40.750 -23.438 -30.154  1.00 64.51           C  
ATOM    214  C   LEU B  28      39.451 -22.949 -29.524  1.00 64.51           C  
ATOM    215  CB  LEU B  28      41.918 -22.564 -29.689  1.00 64.51           C  
ATOM    216  O   LEU B  28      38.978 -23.523 -28.541  1.00 64.51           O  
ATOM    217  CG  LEU B  28      43.130 -23.301 -29.117  1.00 64.51           C  
ATOM    218  CD1 LEU B  28      44.420 -22.727 -29.693  1.00 64.51           C  
ATOM    219  CD2 LEU B  28      43.135 -23.219 -27.594  1.00 64.51           C  
ATOM    220  N   ILE B  29      38.924 -21.941 -30.056  1.00 59.14           N  
ATOM    221  CA  ILE B  29      37.676 -21.382 -29.550  1.00 59.14           C  
ATOM    222  C   ILE B  29      36.556 -22.411 -29.690  1.00 59.14           C  
ATOM    223  CB  ILE B  29      37.300 -20.077 -30.288  1.00 59.14           C  
ATOM    224  O   ILE B  29      35.756 -22.595 -28.770  1.00 59.14           O  
ATOM    225  CG1 ILE B  29      38.301 -18.966 -29.950  1.00 59.14           C  
ATOM    226  CG2 ILE B  29      35.871 -19.652 -29.939  1.00 59.14           C  
ATOM    227  CD1 ILE B  29      38.138 -17.709 -30.793  1.00 59.14           C  
ATOM    228  N   ALA B  30      36.506 -23.007 -30.816  1.00 60.15           N  
ATOM    229  CA  ALA B  30      35.502 -24.038 -31.067  1.00 60.15           C  
ATOM    230  C   ALA B  30      35.635 -25.187 -30.071  1.00 60.15           C  
ATOM    231  CB  ALA B  30      35.621 -24.560 -32.496  1.00 60.15           C  
ATOM    232  O   ALA B  30      34.633 -25.695 -29.562  1.00 60.15           O  
ATOM    233  N   ALA B  31      36.779 -25.513 -29.784  1.00 57.90           N  
ATOM    234  CA  ALA B  31      37.036 -26.571 -28.811  1.00 57.90           C  
ATOM    235  C   ALA B  31      36.571 -26.159 -27.417  1.00 57.90           C  
ATOM    236  CB  ALA B  31      38.520 -26.927 -28.790  1.00 57.90           C  
ATOM    237  O   ALA B  31      35.942 -26.946 -26.707  1.00 57.90           O  
ATOM    238  N   LEU B  32      36.962 -24.961 -27.137  1.00 64.55           N  
ATOM    239  CA  LEU B  32      36.565 -24.453 -25.829  1.00 64.55           C  
ATOM    240  C   LEU B  32      35.046 -24.390 -25.708  1.00 64.55           C  
ATOM    241  CB  LEU B  32      37.166 -23.066 -25.587  1.00 64.55           C  
ATOM    242  O   LEU B  32      34.484 -24.768 -24.678  1.00 64.55           O  
ATOM    243  CG  LEU B  32      38.028 -22.910 -24.333  1.00 64.55           C  
ATOM    244  CD1 LEU B  32      39.459 -22.549 -24.716  1.00 64.55           C  
ATOM    245  CD2 LEU B  32      37.435 -21.856 -23.404  1.00 64.55           C  
ATOM    246  N   LYS B  33      34.383 -23.823 -26.680  1.00 55.02           N  
ATOM    247  CA  LYS B  33      32.923 -23.797 -26.703  1.00 55.02           C  
ATOM    248  C   LYS B  33      32.346 -25.203 -26.557  1.00 55.02           C  
ATOM    249  CB  LYS B  33      32.417 -23.155 -27.995  1.00 55.02           C  
ATOM    250  O   LYS B  33      31.358 -25.404 -25.848  1.00 55.02           O  
ATOM    251  CG  LYS B  33      30.949 -22.756 -27.954  1.00 55.02           C  
ATOM    252  CD  LYS B  33      30.543 -21.992 -29.208  1.00 55.02           C  
ATOM    253  CE  LYS B  33      29.057 -21.659 -29.204  1.00 55.02           C  
ATOM    254  NZ  LYS B  33      28.671 -20.830 -30.385  1.00 55.02           N  
ATOM    255  N   GLY B  34      32.917 -26.147 -27.236  1.00 56.25           N  
ATOM    256  CA  GLY B  34      32.514 -27.539 -27.110  1.00 56.25           C  
ATOM    257  C   GLY B  34      32.610 -28.062 -25.689  1.00 56.25           C  
ATOM    258  O   GLY B  34      31.692 -28.727 -25.203  1.00 56.25           O  
ATOM    259  N   MET B  35      33.694 -27.660 -25.147  1.00 53.25           N  
ATOM    260  CA  MET B  35      33.908 -28.096 -23.770  1.00 53.25           C  
ATOM    261  C   MET B  35      32.871 -27.482 -22.836  1.00 53.25           C  
ATOM    262  CB  MET B  35      35.317 -27.727 -23.301  1.00 53.25           C  
ATOM    263  O   MET B  35      32.338 -28.164 -21.959  1.00 53.25           O  
ATOM    264  CG  MET B  35      36.384 -28.724 -23.722  1.00 53.25           C  
ATOM    265  SD  MET B  35      37.639 -29.005 -22.413  1.00 53.25           S  
ATOM    266  CE  MET B  35      37.154 -27.723 -21.225  1.00 53.25           C  
ATOM    267  N   ILE B  36      32.720 -26.269 -23.055  1.00 49.33           N  
ATOM    268  CA  ILE B  36      31.747 -25.565 -22.227  1.00 49.33           C  
ATOM    269  C   ILE B  36      30.363 -26.180 -22.420  1.00 49.33           C  
ATOM    270  CB  ILE B  36      31.714 -24.056 -22.554  1.00 49.33           C  
ATOM    271  O   ILE B  36      29.629 -26.390 -21.452  1.00 49.33           O  
ATOM    272  CG1 ILE B  36      33.042 -23.396 -22.168  1.00 49.33           C  
ATOM    273  CG2 ILE B  36      30.538 -23.375 -21.846  1.00 49.33           C  
ATOM    274  CD1 ILE B  36      33.173 -21.950 -22.628  1.00 49.33           C  
ATOM    275  N   ASN B  37      30.007 -26.485 -23.655  1.00 52.49           N  
ATOM    276  CA  ASN B  37      28.728 -27.121 -23.951  1.00 52.49           C  
ATOM    277  C   ASN B  37      28.613 -28.489 -23.285  1.00 52.49           C  
ATOM    278  CB  ASN B  37      28.529 -27.249 -25.463  1.00 52.49           C  
ATOM    279  O   ASN B  37      27.546 -28.857 -22.792  1.00 52.49           O  
ATOM    280  CG  ASN B  37      27.982 -25.982 -26.090  1.00 52.49           C  
ATOM    281  ND2 ASN B  37      28.051 -25.897 -27.413  1.00 52.49           N  
ATOM    282  OD1 ASN B  37      27.500 -25.087 -25.390  1.00 52.49           O  
ATOM    283  N   LEU B  38      29.690 -29.107 -23.303  1.00 50.78           N  
ATOM    284  CA  LEU B  38      29.727 -30.404 -22.637  1.00 50.78           C  
ATOM    285  C   LEU B  38      29.519 -30.249 -21.134  1.00 50.78           C  
ATOM    286  CB  LEU B  38      31.059 -31.109 -22.909  1.00 50.78           C  
ATOM    287  O   LEU B  38      28.778 -31.023 -20.523  1.00 50.78           O  
ATOM    288  CG  LEU B  38      30.980 -32.594 -23.264  1.00 50.78           C  
ATOM    289  CD1 LEU B  38      31.395 -32.815 -24.715  1.00 50.78           C  
ATOM    290  CD2 LEU B  38      31.852 -33.417 -22.322  1.00 50.78           C  
ATOM    291  N   TRP B  39      30.178 -29.270 -20.675  1.00 52.86           N  
ATOM    292  CA  TRP B  39      30.045 -28.961 -19.255  1.00 52.86           C  
ATOM    293  C   TRP B  39      28.619 -28.535 -18.922  1.00 52.86           C  
ATOM    294  CB  TRP B  39      31.028 -27.858 -18.850  1.00 52.86           C  
ATOM    295  O   TRP B  39      28.041 -28.999 -17.936  1.00 52.86           O  
ATOM    296  CG  TRP B  39      30.953 -27.478 -17.402  1.00 52.86           C  
ATOM    297  CD1 TRP B  39      30.174 -26.502 -16.846  1.00 52.86           C  
ATOM    298  CD2 TRP B  39      31.690 -28.065 -16.326  1.00 52.86           C  
ATOM    299  CE2 TRP B  39      31.308 -27.395 -15.142  1.00 52.86           C  
ATOM    300  CE3 TRP B  39      32.638 -29.094 -16.246  1.00 52.86           C  
ATOM    301  NE1 TRP B  39      30.382 -26.447 -15.487  1.00 52.86           N  
ATOM    302  CH2 TRP B  39      32.766 -28.733 -13.844  1.00 52.86           C  
ATOM    303  CZ2 TRP B  39      31.841 -27.723 -13.893  1.00 52.86           C  
ATOM    304  CZ3 TRP B  39      33.167 -29.418 -15.003  1.00 52.86           C  
ATOM    305  N   LYS B  40      28.147 -27.787 -19.776  1.00 47.04           N  
ATOM    306  CA  LYS B  40      26.800 -27.266 -19.560  1.00 47.04           C  
ATOM    307  C   LYS B  40      25.747 -28.338 -19.828  1.00 47.04           C  
ATOM    308  CB  LYS B  40      26.547 -26.049 -20.451  1.00 47.04           C  
ATOM    309  O   LYS B  40      24.585 -28.182 -19.448  1.00 47.04           O  
ATOM    310  CG  LYS B  40      27.161 -24.759 -19.926  1.00 47.04           C  
ATOM    311  CD  LYS B  40      26.753 -23.560 -20.772  1.00 47.04           C  
ATOM    312  CE  LYS B  40      27.336 -22.264 -20.226  1.00 47.04           C  
ATOM    313  NZ  LYS B  40      26.984 -21.094 -21.084  1.00 47.04           N  
ATOM    314  N   SER B  41      26.105 -29.384 -20.484  1.00 45.69           N  
ATOM    315  CA  SER B  41      25.195 -30.474 -20.821  1.00 45.69           C  
ATOM    316  C   SER B  41      24.758 -31.235 -19.574  1.00 45.69           C  
ATOM    317  CB  SER B  41      25.855 -31.436 -21.811  1.00 45.69           C  
ATOM    318  O   SER B  41      23.742 -31.933 -19.591  1.00 45.69           O  
ATOM    319  OG  SER B  41      26.834 -32.230 -21.163  1.00 45.69           O  
ATOM    320  N   GLY B  42      25.303 -31.034 -18.460  1.00 47.54           N  
ATOM    321  CA  GLY B  42      25.019 -31.685 -17.190  1.00 47.54           C  
ATOM    322  C   GLY B  42      25.782 -32.982 -17.001  1.00 47.54           C  
ATOM    323  O   GLY B  42      25.568 -33.697 -16.020  1.00 47.54           O  
ATOM    324  N   LEU B  43      26.506 -33.375 -18.000  1.00 49.16           N  
ATOM    325  CA  LEU B  43      27.222 -34.645 -17.952  1.00 49.16           C  
ATOM    326  C   LEU B  43      28.167 -34.691 -16.756  1.00 49.16           C  
ATOM    327  CB  LEU B  43      28.007 -34.868 -19.247  1.00 49.16           C  
ATOM    328  O   LEU B  43      28.202 -35.684 -16.025  1.00 49.16           O  
ATOM    329  CG  LEU B  43      28.619 -36.256 -19.439  1.00 49.16           C  
ATOM    330  CD1 LEU B  43      27.541 -37.258 -19.841  1.00 49.16           C  
ATOM    331  CD2 LEU B  43      29.730 -36.212 -20.482  1.00 49.16           C  
ATOM    332  N   PHE B  44      28.824 -33.617 -16.576  1.00 53.88           N  
ATOM    333  CA  PHE B  44      29.776 -33.601 -15.472  1.00 53.88           C  
ATOM    334  C   PHE B  44      29.051 -33.595 -14.132  1.00 53.88           C  
ATOM    335  CB  PHE B  44      30.700 -32.383 -15.575  1.00 53.88           C  
ATOM    336  O   PHE B  44      29.473 -34.267 -13.188  1.00 53.88           O  
ATOM    337  CG  PHE B  44      31.705 -32.476 -16.691  1.00 53.88           C  
ATOM    338  CD1 PHE B  44      32.830 -33.281 -16.567  1.00 53.88           C  
ATOM    339  CD2 PHE B  44      31.524 -31.756 -17.865  1.00 53.88           C  
ATOM    340  CE1 PHE B  44      33.762 -33.369 -17.598  1.00 53.88           C  
ATOM    341  CE2 PHE B  44      32.451 -31.839 -18.900  1.00 53.88           C  
ATOM    342  CZ  PHE B  44      33.570 -32.645 -18.765  1.00 53.88           C  
ATOM    343  N   GLN B  45      28.004 -33.005 -14.126  1.00 50.53           N  
ATOM    344  CA  GLN B  45      27.182 -32.988 -12.921  1.00 50.53           C  
ATOM    345  C   GLN B  45      26.627 -34.376 -12.613  1.00 50.53           C  
ATOM    346  CB  GLN B  45      26.036 -31.985 -13.067  1.00 50.53           C  
ATOM    347  O   GLN B  45      26.571 -34.784 -11.451  1.00 50.53           O  
ATOM    348  CG  GLN B  45      26.490 -30.533 -13.105  1.00 50.53           C  
ATOM    349  CD  GLN B  45      26.848 -30.066 -14.503  1.00 50.53           C  
ATOM    350  NE2 GLN B  45      27.191 -28.789 -14.633  1.00 50.53           N  
ATOM    351  OE1 GLN B  45      26.817 -30.847 -15.460  1.00 50.53           O  
ATOM    352  N   LEU B  46      26.272 -34.928 -13.658  1.00 53.22           N  
ATOM    353  CA  LEU B  46      25.817 -36.304 -13.489  1.00 53.22           C  
ATOM    354  C   LEU B  46      26.926 -37.176 -12.909  1.00 53.22           C  
ATOM    355  CB  LEU B  46      25.345 -36.881 -14.826  1.00 53.22           C  
ATOM    356  O   LEU B  46      26.700 -37.924 -11.956  1.00 53.22           O  
ATOM    357  CG  LEU B  46      24.858 -38.331 -14.805  1.00 53.22           C  
ATOM    358  CD1 LEU B  46      23.589 -38.451 -13.968  1.00 53.22           C  
ATOM    359  CD2 LEU B  46      24.619 -38.835 -16.224  1.00 53.22           C  
ATOM    360  N   ILE B  47      28.096 -36.995 -13.470  1.00 54.89           N  
ATOM    361  CA  ILE B  47      29.232 -37.784 -13.008  1.00 54.89           C  
ATOM    362  C   ILE B  47      29.519 -37.466 -11.542  1.00 54.89           C  
ATOM    363  CB  ILE B  47      30.489 -37.524 -13.869  1.00 54.89           C  
ATOM    364  O   ILE B  47      29.735 -38.372 -10.734  1.00 54.89           O  
ATOM    365  CG1 ILE B  47      30.249 -37.976 -15.314  1.00 54.89           C  
ATOM    366  CG2 ILE B  47      31.709 -38.229 -13.270  1.00 54.89           C  
ATOM    367  CD1 ILE B  47      31.386 -37.632 -16.267  1.00 54.89           C  
ATOM    368  N   PHE B  48      29.488 -36.203 -11.244  1.00 56.93           N  
ATOM    369  CA  PHE B  48      29.693 -35.785  -9.862  1.00 56.93           C  
ATOM    370  C   PHE B  48      28.613 -36.366  -8.956  1.00 56.93           C  
ATOM    371  CB  PHE B  48      29.701 -34.257  -9.756  1.00 56.93           C  
ATOM    372  O   PHE B  48      28.909 -36.849  -7.861  1.00 56.93           O  
ATOM    373  CG  PHE B  48      30.847 -33.711  -8.949  1.00 56.93           C  
ATOM    374  CD1 PHE B  48      30.724 -33.526  -7.577  1.00 56.93           C  
ATOM    375  CD2 PHE B  48      32.049 -33.381  -9.562  1.00 56.93           C  
ATOM    376  CE1 PHE B  48      31.783 -33.021  -6.827  1.00 56.93           C  
ATOM    377  CE2 PHE B  48      33.112 -32.875  -8.819  1.00 56.93           C  
ATOM    378  CZ  PHE B  48      32.977 -32.695  -7.452  1.00 56.93           C  
ATOM    379  N   PHE B  49      27.417 -36.309  -9.332  1.00 49.23           N  
ATOM    380  CA  PHE B  49      26.283 -36.857  -8.598  1.00 49.23           C  
ATOM    381  C   PHE B  49      26.479 -38.344  -8.328  1.00 49.23           C  
ATOM    382  CB  PHE B  49      24.980 -36.631  -9.371  1.00 49.23           C  
ATOM    383  O   PHE B  49      26.295 -38.806  -7.200  1.00 49.23           O  
ATOM    384  CG  PHE B  49      23.784 -37.305  -8.755  1.00 49.23           C  
ATOM    385  CD1 PHE B  49      23.330 -38.526  -9.239  1.00 49.23           C  
ATOM    386  CD2 PHE B  49      23.112 -36.717  -7.691  1.00 49.23           C  
ATOM    387  CE1 PHE B  49      22.223 -39.152  -8.671  1.00 49.23           C  
ATOM    388  CE2 PHE B  49      22.005 -37.336  -7.118  1.00 49.23           C  
ATOM    389  CZ  PHE B  49      21.562 -38.553  -7.610  1.00 49.23           C  
ATOM    390  N   LEU B  50      26.822 -39.062  -9.391  1.00 56.16           N  
ATOM    391  CA  LEU B  50      26.960 -40.507  -9.248  1.00 56.16           C  
ATOM    392  C   LEU B  50      28.082 -40.853  -8.274  1.00 56.16           C  
ATOM    393  CB  LEU B  50      27.231 -41.157 -10.608  1.00 56.16           C  
ATOM    394  O   LEU B  50      27.972 -41.814  -7.510  1.00 56.16           O  
ATOM    395  CG  LEU B  50      26.060 -41.185 -11.591  1.00 56.16           C  
ATOM    396  CD1 LEU B  50      26.531 -41.657 -12.963  1.00 56.16           C  
ATOM    397  CD2 LEU B  50      24.942 -42.080 -11.066  1.00 56.16           C  
ATOM    398  N   THR B  51      29.018 -39.959  -8.399  1.00 56.16           N  
ATOM    399  CA  THR B  51      30.151 -40.208  -7.515  1.00 56.16           C  
ATOM    400  C   THR B  51      29.768 -39.952  -6.060  1.00 56.16           C  
ATOM    401  CB  THR B  51      31.358 -39.329  -7.892  1.00 56.16           C  
ATOM    402  O   THR B  51      30.203 -40.676  -5.161  1.00 56.16           O  
ATOM    403  CG2 THR B  51      32.646 -40.146  -7.918  1.00 56.16           C  
ATOM    404  OG1 THR B  51      31.140 -38.760  -9.189  1.00 56.16           O  
ATOM    405  N   LEU B  52      28.896 -39.073  -5.888  1.00 50.35           N  
ATOM    406  CA  LEU B  52      28.526 -38.694  -4.529  1.00 50.35           C  
ATOM    407  C   LEU B  52      27.313 -39.488  -4.055  1.00 50.35           C  
ATOM    408  CB  LEU B  52      28.232 -37.194  -4.452  1.00 50.35           C  
ATOM    409  O   LEU B  52      26.983 -39.474  -2.867  1.00 50.35           O  
ATOM    410  CG  LEU B  52      29.436 -36.259  -4.574  1.00 50.35           C  
ATOM    411  CD1 LEU B  52      28.973 -34.824  -4.799  1.00 50.35           C  
ATOM    412  CD2 LEU B  52      30.315 -36.354  -3.331  1.00 50.35           C  
ATOM    413  N   ALA B  53      26.792 -40.080  -5.038  1.00 48.68           N  
ATOM    414  CA  ALA B  53      25.592 -40.849  -4.716  1.00 48.68           C  
ATOM    415  C   ALA B  53      25.906 -41.966  -3.724  1.00 48.68           C  
ATOM    416  CB  ALA B  53      24.974 -41.428  -5.986  1.00 48.68           C  
ATOM    417  O   ALA B  53      26.890 -42.692  -3.888  1.00 48.68           O  
ATOM    418  N   GLY B  54      25.199 -42.163  -2.606  1.00 45.67           N  
ATOM    419  CA  GLY B  54      25.340 -43.120  -1.520  1.00 45.67           C  
ATOM    420  C   GLY B  54      26.085 -42.559  -0.324  1.00 45.67           C  
ATOM    421  O   GLY B  54      26.207 -43.225   0.706  1.00 45.67           O  
ATOM    422  N   ARG B  55      26.716 -41.528  -0.635  1.00 45.61           N  
ATOM    423  CA  ARG B  55      27.430 -40.925   0.486  1.00 45.61           C  
ATOM    424  C   ARG B  55      26.476 -40.153   1.392  1.00 45.61           C  
ATOM    425  CB  ARG B  55      28.539 -39.999  -0.018  1.00 45.61           C  
ATOM    426  O   ARG B  55      25.380 -39.777   0.971  1.00 45.61           O  
ATOM    427  CG  ARG B  55      29.708 -40.729  -0.659  1.00 45.61           C  
ATOM    428  CD  ARG B  55      30.916 -39.818  -0.832  1.00 45.61           C  
ATOM    429  NE  ARG B  55      32.060 -40.539  -1.384  1.00 45.61           N  
ATOM    430  NH1 ARG B  55      33.548 -38.792  -1.124  1.00 45.61           N  
ATOM    431  NH2 ARG B  55      34.252 -40.778  -2.026  1.00 45.61           N  
ATOM    432  CZ  ARG B  55      33.284 -40.035  -1.510  1.00 45.61           C  
ATOM    433  N   SER B  56      26.535 -40.571   2.724  1.00 44.23           N  
ATOM    434  CA  SER B  56      25.683 -39.964   3.741  1.00 44.23           C  
ATOM    435  C   SER B  56      25.602 -38.452   3.564  1.00 44.23           C  
ATOM    436  CB  SER B  56      26.200 -40.295   5.141  1.00 44.23           C  
ATOM    437  O   SER B  56      26.591 -37.810   3.202  1.00 44.23           O  
ATOM    438  OG  SER B  56      27.550 -39.888   5.288  1.00 44.23           O  
ATOM    439  N   CYS B  57      24.432 -37.968   3.153  1.00 41.25           N  
ATOM    440  CA  CYS B  57      24.093 -36.558   2.995  1.00 41.25           C  
ATOM    441  C   CYS B  57      24.147 -35.831   4.333  1.00 41.25           C  
ATOM    442  CB  CYS B  57      22.704 -36.407   2.377  1.00 41.25           C  
ATOM    443  O   CYS B  57      23.293 -36.043   5.195  1.00 41.25           O  
ATOM    444  SG  CYS B  57      22.635 -36.838   0.625  1.00 41.25           S  
ATOM    445  N   SER B  58      24.944 -36.040   5.242  1.00 36.81           N  
ATOM    446  CA  SER B  58      24.734 -35.178   6.400  1.00 36.81           C  
ATOM    447  C   SER B  58      24.490 -33.733   5.978  1.00 36.81           C  
ATOM    448  CB  SER B  58      25.936 -35.245   7.344  1.00 36.81           C  
ATOM    449  O   SER B  58      25.277 -33.161   5.220  1.00 36.81           O  
ATOM    450  OG  SER B  58      27.041 -34.541   6.802  1.00 36.81           O  
ATOM    451  N   PHE B  59      23.274 -33.446   5.664  1.00 38.52           N  
ATOM    452  CA  PHE B  59      22.926 -32.053   5.409  1.00 38.52           C  
ATOM    453  C   PHE B  59      23.459 -31.151   6.516  1.00 38.52           C  
ATOM    454  CB  PHE B  59      21.408 -31.891   5.285  1.00 38.52           C  
ATOM    455  O   PHE B  59      22.978 -31.200   7.650  1.00 38.52           O  
ATOM    456  CG  PHE B  59      20.983 -30.992   4.156  1.00 38.52           C  
ATOM    457  CD1 PHE B  59      20.786 -29.633   4.368  1.00 38.52           C  
ATOM    458  CD2 PHE B  59      20.782 -31.505   2.882  1.00 38.52           C  
ATOM    459  CE1 PHE B  59      20.393 -28.797   3.325  1.00 38.52           C  
ATOM    460  CE2 PHE B  59      20.389 -30.677   1.834  1.00 38.52           C  
ATOM    461  CZ  PHE B  59      20.195 -29.324   2.058  1.00 38.52           C  
ATOM    462  N   ARG B  60      24.560 -31.033   6.892  1.00 35.03           N  
ATOM    463  CA  ARG B  60      24.981 -30.013   7.847  1.00 35.03           C  
ATOM    464  C   ARG B  60      24.613 -28.617   7.355  1.00 35.03           C  
ATOM    465  CB  ARG B  60      26.488 -30.099   8.098  1.00 35.03           C  
ATOM    466  O   ARG B  60      24.897 -28.263   6.209  1.00 35.03           O  
ATOM    467  CG  ARG B  60      26.872 -31.060   9.212  1.00 35.03           C  
ATOM    468  CD  ARG B  60      28.351 -30.957   9.560  1.00 35.03           C  
ATOM    469  NE  ARG B  60      28.692 -31.785  10.713  1.00 35.03           N  
ATOM    470  NH1 ARG B  60      30.958 -31.341  10.622  1.00 35.03           N  
ATOM    471  NH2 ARG B  60      30.121 -32.726  12.246  1.00 35.03           N  
ATOM    472  CZ  ARG B  60      29.923 -31.949  11.191  1.00 35.03           C  
ATOM    473  N   ILE B  61      23.533 -28.077   7.841  1.00 37.76           N  
ATOM    474  CA  ILE B  61      23.335 -26.634   7.915  1.00 37.76           C  
ATOM    475  C   ILE B  61      24.689 -25.928   7.938  1.00 37.76           C  
ATOM    476  CB  ILE B  61      22.504 -26.240   9.157  1.00 37.76           C  
ATOM    477  O   ILE B  61      25.599 -26.340   8.662  1.00 37.76           O  
ATOM    478  CG1 ILE B  61      21.128 -26.914   9.114  1.00 37.76           C  
ATOM    479  CG2 ILE B  61      22.366 -24.718   9.254  1.00 37.76           C  
ATOM    480  CD1 ILE B  61      20.338 -26.791  10.410  1.00 37.76           C  
ATOM    481  N   GLY B  62      25.160 -25.200   6.882  1.00 44.45           N  
ATOM    482  CA  GLY B  62      26.427 -24.485   6.898  1.00 44.45           C  
ATOM    483  C   GLY B  62      27.332 -24.849   5.737  1.00 44.45           C  
ATOM    484  O   GLY B  62      28.341 -24.182   5.497  1.00 44.45           O  
ATOM    485  N   ARG B  63      26.759 -25.849   5.124  1.00 52.57           N  
ATOM    486  CA  ARG B  63      27.802 -26.126   4.142  1.00 52.57           C  
ATOM    487  C   ARG B  63      27.660 -25.222   2.922  1.00 52.57           C  
ATOM    488  CB  ARG B  63      27.760 -27.595   3.713  1.00 52.57           C  
ATOM    489  O   ARG B  63      28.646 -24.661   2.440  1.00 52.57           O  
ATOM    490  CG  ARG B  63      29.067 -28.339   3.935  1.00 52.57           C  
ATOM    491  CD  ARG B  63      28.972 -29.791   3.488  1.00 52.57           C  
ATOM    492  NE  ARG B  63      30.271 -30.457   3.541  1.00 52.57           N  
ATOM    493  NH1 ARG B  63      29.401 -32.583   3.788  1.00 52.57           N  
ATOM    494  NH2 ARG B  63      31.671 -32.269   3.719  1.00 52.57           N  
ATOM    495  CZ  ARG B  63      30.445 -31.768   3.683  1.00 52.57           C  
ATOM    496  N   SER B  64      26.136 -24.916   2.646  1.00 68.13           N  
ATOM    497  CA  SER B  64      26.084 -24.140   1.411  1.00 68.13           C  
ATOM    498  C   SER B  64      25.583 -22.723   1.670  1.00 68.13           C  
ATOM    499  CB  SER B  64      25.184 -24.828   0.383  1.00 68.13           C  
ATOM    500  O   SER B  64      25.725 -21.844   0.818  1.00 68.13           O  
ATOM    501  OG  SER B  64      23.852 -24.914   0.859  1.00 68.13           O  
ATOM    502  N   THR B  65      24.847 -22.580   2.789  1.00 78.69           N  
ATOM    503  CA  THR B  65      24.346 -21.241   3.079  1.00 78.69           C  
ATOM    504  C   THR B  65      25.038 -20.659   4.308  1.00 78.69           C  
ATOM    505  CB  THR B  65      22.822 -21.250   3.301  1.00 78.69           C  
ATOM    506  O   THR B  65      25.357 -21.387   5.251  1.00 78.69           O  
ATOM    507  CG2 THR B  65      22.086 -21.700   2.043  1.00 78.69           C  
ATOM    508  OG1 THR B  65      22.506 -22.148   4.372  1.00 78.69           O  
ATOM    509  N   GLU B  66      25.446 -19.395   4.170  1.00 84.83           N  
ATOM    510  CA  GLU B  66      26.124 -18.708   5.266  1.00 84.83           C  
ATOM    511  C   GLU B  66      25.361 -17.456   5.688  1.00 84.83           C  
ATOM    512  CB  GLU B  66      27.556 -18.342   4.867  1.00 84.83           C  
ATOM    513  O   GLU B  66      24.767 -16.772   4.852  1.00 84.83           O  
ATOM    514  CG  GLU B  66      28.380 -17.757   6.004  1.00 84.83           C  
ATOM    515  CD  GLU B  66      29.781 -17.344   5.579  1.00 84.83           C  
ATOM    516  OE1 GLU B  66      30.559 -16.866   6.436  1.00 84.83           O  
ATOM    517  OE2 GLU B  66      30.102 -17.498   4.380  1.00 84.83           O  
ATOM    518  N   LEU B  67      25.309 -17.289   7.005  1.00 88.84           N  
ATOM    519  CA  LEU B  67      24.704 -16.073   7.538  1.00 88.84           C  
ATOM    520  C   LEU B  67      25.658 -14.890   7.413  1.00 88.84           C  
ATOM    521  CB  LEU B  67      24.307 -16.271   9.004  1.00 88.84           C  
ATOM    522  O   LEU B  67      26.802 -14.959   7.868  1.00 88.84           O  
ATOM    523  CG  LEU B  67      23.591 -15.099   9.676  1.00 88.84           C  
ATOM    524  CD1 LEU B  67      22.164 -14.977   9.151  1.00 88.84           C  
ATOM    525  CD2 LEU B  67      23.596 -15.267  11.192  1.00 88.84           C  
ATOM    526  N   GLN B  68      25.216 -13.835   6.748  1.00 87.81           N  
ATOM    527  CA  GLN B  68      25.997 -12.608   6.630  1.00 87.81           C  
ATOM    528  C   GLN B  68      25.209 -11.402   7.133  1.00 87.81           C  
ATOM    529  CB  GLN B  68      26.430 -12.385   5.180  1.00 87.81           C  
ATOM    530  O   GLN B  68      24.001 -11.495   7.361  1.00 87.81           O  
ATOM    531  CG  GLN B  68      27.461 -13.390   4.684  1.00 87.81           C  
ATOM    532  CD  GLN B  68      28.159 -12.938   3.415  1.00 87.81           C  
ATOM    533  NE2 GLN B  68      29.195 -13.667   3.016  1.00 87.81           N  
ATOM    534  OE1 GLN B  68      27.769 -11.941   2.798  1.00 87.81           O  
ATOM    535  N   ASN B  69      25.901 -10.421   7.413  1.00 89.92           N  
ATOM    536  CA  ASN B  69      25.211  -9.227   7.889  1.00 89.92           C  
ATOM    537  C   ASN B  69      25.814  -7.957   7.294  1.00 89.92           C  
ATOM    538  CB  ASN B  69      25.241  -9.163   9.417  1.00 89.92           C  
ATOM    539  O   ASN B  69      26.944  -7.972   6.803  1.00 89.92           O  
ATOM    540  CG  ASN B  69      26.624  -8.867   9.963  1.00 89.92           C  
ATOM    541  ND2 ASN B  69      27.116  -9.738  10.837  1.00 89.92           N  
ATOM    542  OD1 ASN B  69      27.246  -7.864   9.603  1.00 89.92           O  
ATOM    543  N   ILE B  70      24.987  -6.938   7.105  1.00 88.80           N  
ATOM    544  CA  ILE B  70      25.431  -5.624   6.652  1.00 88.80           C  
ATOM    545  C   ILE B  70      24.992  -4.558   7.654  1.00 88.80           C  
ATOM    546  CB  ILE B  70      24.883  -5.295   5.246  1.00 88.80           C  
ATOM    547  O   ILE B  70      23.890  -4.629   8.203  1.00 88.80           O  
ATOM    548  CG1 ILE B  70      25.542  -6.193   4.193  1.00 88.80           C  
ATOM    549  CG2 ILE B  70      25.096  -3.815   4.915  1.00 88.80           C  
ATOM    550  CD1 ILE B  70      24.787  -6.256   2.872  1.00 88.80           C  
ATOM    551  N   THR B  71      25.864  -3.703   7.962  1.00 91.23           N  
ATOM    552  CA  THR B  71      25.567  -2.609   8.879  1.00 91.23           C  
ATOM    553  C   THR B  71      25.615  -1.267   8.154  1.00 91.23           C  
ATOM    554  CB  THR B  71      26.550  -2.591  10.065  1.00 91.23           C  
ATOM    555  O   THR B  71      26.634  -0.915   7.557  1.00 91.23           O  
ATOM    556  CG2 THR B  71      25.938  -1.895  11.276  1.00 91.23           C  
ATOM    557  OG1 THR B  71      26.886  -3.938  10.420  1.00 91.23           O  
ATOM    558  N   PHE B  72      24.545  -0.538   8.197  1.00 90.70           N  
ATOM    559  CA  PHE B  72      24.429   0.733   7.491  1.00 90.70           C  
ATOM    560  C   PHE B  72      24.974   1.875   8.339  1.00 90.70           C  
ATOM    561  CB  PHE B  72      22.969   1.008   7.115  1.00 90.70           C  
ATOM    562  O   PHE B  72      24.881   1.844   9.567  1.00 90.70           O  
ATOM    563  CG  PHE B  72      22.458   0.146   5.993  1.00 90.70           C  
ATOM    564  CD1 PHE B  72      23.168   0.037   4.803  1.00 90.70           C  
ATOM    565  CD2 PHE B  72      21.268  -0.557   6.128  1.00 90.70           C  
ATOM    566  CE1 PHE B  72      22.697  -0.761   3.762  1.00 90.70           C  
ATOM    567  CE2 PHE B  72      20.791  -1.356   5.093  1.00 90.70           C  
ATOM    568  CZ  PHE B  72      21.507  -1.456   3.911  1.00 90.70           C  
ATOM    569  N   ASP B  73      25.582   2.801   7.648  1.00 86.47           N  
ATOM    570  CA  ASP B  73      25.945   4.064   8.284  1.00 86.47           C  
ATOM    571  C   ASP B  73      24.928   5.155   7.958  1.00 86.47           C  
ATOM    572  CB  ASP B  73      27.345   4.502   7.848  1.00 86.47           C  
ATOM    573  O   ASP B  73      25.152   5.971   7.061  1.00 86.47           O  
ATOM    574  CG  ASP B  73      27.905   5.629   8.697  1.00 86.47           C  
ATOM    575  OD1 ASP B  73      27.173   6.168   9.555  1.00 86.47           O  
ATOM    576  OD2 ASP B  73      29.088   5.983   8.505  1.00 86.47           O  
ATOM    577  N   MET B  74      23.920   5.223   8.752  1.00 82.39           N  
ATOM    578  CA  MET B  74      22.778   6.076   8.435  1.00 82.39           C  
ATOM    579  C   MET B  74      23.085   7.536   8.749  1.00 82.39           C  
ATOM    580  CB  MET B  74      21.538   5.624   9.209  1.00 82.39           C  
ATOM    581  O   MET B  74      22.436   8.440   8.218  1.00 82.39           O  
ATOM    582  CG  MET B  74      20.970   4.296   8.735  1.00 82.39           C  
ATOM    583  SD  MET B  74      20.479   4.332   6.967  1.00 82.39           S  
ATOM    584  CE  MET B  74      18.900   5.217   7.091  1.00 82.39           C  
ATOM    585  N   LEU B  75      24.046   7.844   9.575  1.00 77.28           N  
ATOM    586  CA  LEU B  75      24.359   9.214   9.967  1.00 77.28           C  
ATOM    587  C   LEU B  75      24.894  10.010   8.781  1.00 77.28           C  
ATOM    588  CB  LEU B  75      25.381   9.226  11.107  1.00 77.28           C  
ATOM    589  O   LEU B  75      24.712  11.228   8.713  1.00 77.28           O  
ATOM    590  CG  LEU B  75      24.821   9.074  12.522  1.00 77.28           C  
ATOM    591  CD1 LEU B  75      25.909   8.592  13.474  1.00 77.28           C  
ATOM    592  CD2 LEU B  75      24.225  10.392  13.005  1.00 77.28           C  
ATOM    593  N   LYS B  76      25.338   9.272   7.752  1.00 76.82           N  
ATOM    594  CA  LYS B  76      25.864   9.951   6.572  1.00 76.82           C  
ATOM    595  C   LYS B  76      24.739  10.567   5.745  1.00 76.82           C  
ATOM    596  CB  LYS B  76      26.676   8.982   5.712  1.00 76.82           C  
ATOM    597  O   LYS B  76      24.909  11.636   5.155  1.00 76.82           O  
ATOM    598  CG  LYS B  76      28.176   9.037   5.965  1.00 76.82           C  
ATOM    599  CD  LYS B  76      28.963   9.046   4.662  1.00 76.82           C  
ATOM    600  CE  LYS B  76      30.462   9.132   4.914  1.00 76.82           C  
ATOM    601  NZ  LYS B  76      31.244   9.039   3.644  1.00 76.82           N  
ATOM    602  N   VAL B  77      23.625   9.946   5.780  1.00 77.89           N  
ATOM    603  CA  VAL B  77      22.481  10.420   5.009  1.00 77.89           C  
ATOM    604  C   VAL B  77      21.875  11.648   5.685  1.00 77.89           C  
ATOM    605  CB  VAL B  77      21.409   9.318   4.848  1.00 77.89           C  
ATOM    606  O   VAL B  77      21.356  12.542   5.012  1.00 77.89           O  
ATOM    607  CG1 VAL B  77      20.148   9.883   4.196  1.00 77.89           C  
ATOM    608  CG2 VAL B  77      21.962   8.154   4.028  1.00 77.89           C  
ATOM    609  N   PHE B  78      22.085  11.816   7.007  1.00 79.58           N  
ATOM    610  CA  PHE B  78      21.408  12.866   7.759  1.00 79.58           C  
ATOM    611  C   PHE B  78      22.392  13.953   8.176  1.00 79.58           C  
ATOM    612  CB  PHE B  78      20.716  12.282   8.995  1.00 79.58           C  
ATOM    613  O   PHE B  78      22.099  14.753   9.067  1.00 79.58           O  
ATOM    614  CG  PHE B  78      19.559  11.376   8.671  1.00 79.58           C  
ATOM    615  CD1 PHE B  78      18.352  11.899   8.222  1.00 79.58           C  
ATOM    616  CD2 PHE B  78      19.678  10.000   8.816  1.00 79.58           C  
ATOM    617  CE1 PHE B  78      17.280  11.062   7.922  1.00 79.58           C  
ATOM    618  CE2 PHE B  78      18.611   9.157   8.518  1.00 79.58           C  
ATOM    619  CZ  PHE B  78      17.413   9.690   8.072  1.00 79.58           C  
ATOM    620  N   GLU B  79      23.481  13.990   7.545  1.00 78.31           N  
ATOM    621  CA  GLU B  79      24.536  14.924   7.927  1.00 78.31           C  
ATOM    622  C   GLU B  79      24.053  16.369   7.835  1.00 78.31           C  
ATOM    623  CB  GLU B  79      25.774  14.726   7.048  1.00 78.31           C  
ATOM    624  O   GLU B  79      24.406  17.201   8.674  1.00 78.31           O  
ATOM    625  CG  GLU B  79      26.730  13.661   7.563  1.00 78.31           C  
ATOM    626  CD  GLU B  79      27.967  13.495   6.695  1.00 78.31           C  
ATOM    627  OE1 GLU B  79      28.873  12.716   7.071  1.00 78.31           O  
ATOM    628  OE2 GLU B  79      28.032  14.149   5.630  1.00 78.31           O  
ATOM    629  N   ASP B  80      23.210  16.672   6.891  1.00 74.87           N  
ATOM    630  CA  ASP B  80      22.768  18.045   6.667  1.00 74.87           C  
ATOM    631  C   ASP B  80      21.365  18.269   7.226  1.00 74.87           C  
ATOM    632  CB  ASP B  80      22.800  18.382   5.174  1.00 74.87           C  
ATOM    633  O   ASP B  80      20.722  19.275   6.919  1.00 74.87           O  
ATOM    634  CG  ASP B  80      24.179  18.223   4.560  1.00 74.87           C  
ATOM    635  OD1 ASP B  80      25.183  18.584   5.211  1.00 74.87           O  
ATOM    636  OD2 ASP B  80      24.263  17.736   3.412  1.00 74.87           O  
ATOM    637  N   HIS B  81      20.922  17.335   8.025  1.00 79.58           N  
ATOM    638  CA  HIS B  81      19.567  17.408   8.560  1.00 79.58           C  
ATOM    639  C   HIS B  81      19.578  17.444  10.084  1.00 79.58           C  
ATOM    640  CB  HIS B  81      18.732  16.225   8.068  1.00 79.58           C  
ATOM    641  O   HIS B  81      20.562  17.046  10.712  1.00 79.58           O  
ATOM    642  CG  HIS B  81      18.647  16.128   6.578  1.00 79.58           C  
ATOM    643  CD2 HIS B  81      17.641  16.432   5.724  1.00 79.58           C  
ATOM    644  ND1 HIS B  81      19.687  15.666   5.802  1.00 79.58           N  
ATOM    645  CE1 HIS B  81      19.324  15.691   4.530  1.00 79.58           C  
ATOM    646  NE2 HIS B  81      18.087  16.152   4.456  1.00 79.58           N  
ATOM    647  N   PRO B  82      18.467  17.984  10.652  1.00 86.90           N  
ATOM    648  CA  PRO B  82      18.397  17.910  12.113  1.00 86.90           C  
ATOM    649  C   PRO B  82      18.389  16.474  12.631  1.00 86.90           C  
ATOM    650  CB  PRO B  82      17.078  18.616  12.439  1.00 86.90           C  
ATOM    651  O   PRO B  82      17.703  15.615  12.071  1.00 86.90           O  
ATOM    652  CG  PRO B  82      16.622  19.193  11.139  1.00 86.90           C  
ATOM    653  CD  PRO B  82      17.453  18.602  10.036  1.00 86.90           C  
ATOM    654  N   THR B  83      19.209  16.237  13.545  1.00 89.47           N  
ATOM    655  CA  THR B  83      19.290  14.917  14.160  1.00 89.47           C  
ATOM    656  C   THR B  83      18.990  14.997  15.654  1.00 89.47           C  
ATOM    657  CB  THR B  83      20.679  14.285  13.946  1.00 89.47           C  
ATOM    658  O   THR B  83      19.194  16.040  16.278  1.00 89.47           O  
ATOM    659  CG2 THR B  83      20.883  13.887  12.488  1.00 89.47           C  
ATOM    660  OG1 THR B  83      21.689  15.230  14.318  1.00 89.47           O  
ATOM    661  N   SER B  84      18.441  13.976  16.216  1.00 91.43           N  
ATOM    662  CA  SER B  84      18.059  13.992  17.624  1.00 91.43           C  
ATOM    663  C   SER B  84      18.601  12.770  18.358  1.00 91.43           C  
ATOM    664  CB  SER B  84      16.537  14.049  17.766  1.00 91.43           C  
ATOM    665  O   SER B  84      18.933  11.761  17.733  1.00 91.43           O  
ATOM    666  OG  SER B  84      15.986  12.744  17.802  1.00 91.43           O  
ATOM    667  N   CYS B  85      18.826  12.903  19.639  1.00 90.53           N  
ATOM    668  CA  CYS B  85      19.259  11.804  20.494  1.00 90.53           C  
ATOM    669  C   CYS B  85      18.693  11.951  21.901  1.00 90.53           C  
ATOM    670  CB  CYS B  85      20.785  11.740  20.552  1.00 90.53           C  
ATOM    671  O   CYS B  85      18.126  12.991  22.241  1.00 90.53           O  
ATOM    672  SG  CYS B  85      21.540  13.145  21.398  1.00 90.53           S  
ATOM    673  N   MET B  86      18.723  10.927  22.642  1.00 91.01           N  
ATOM    674  CA  MET B  86      18.210  10.911  24.009  1.00 91.01           C  
ATOM    675  C   MET B  86      19.311  10.546  24.999  1.00 91.01           C  
ATOM    676  CB  MET B  86      17.046   9.927  24.135  1.00 91.01           C  
ATOM    677  O   MET B  86      20.055   9.588  24.781  1.00 91.01           O  
ATOM    678  CG  MET B  86      16.523   9.775  25.554  1.00 91.01           C  
ATOM    679  SD  MET B  86      15.135   8.580  25.668  1.00 91.01           S  
ATOM    680  CE  MET B  86      16.033   7.023  25.421  1.00 91.01           C  
ATOM    681  N   VAL B  87      19.488  11.320  26.058  1.00 89.73           N  
ATOM    682  CA  VAL B  87      20.435  11.009  27.124  1.00 89.73           C  
ATOM    683  C   VAL B  87      19.784  10.069  28.136  1.00 89.73           C  
ATOM    684  CB  VAL B  87      20.936  12.288  27.830  1.00 89.73           C  
ATOM    685  O   VAL B  87      20.376   9.060  28.526  1.00 89.73           O  
ATOM    686  CG1 VAL B  87      21.715  11.936  29.096  1.00 89.73           C  
ATOM    687  CG2 VAL B  87      21.798  13.118  26.881  1.00 89.73           C  
ATOM    688  N   ASN B  88      18.642  10.428  28.528  1.00 85.12           N  
ATOM    689  CA  ASN B  88      17.793   9.624  29.401  1.00 85.12           C  
ATOM    690  C   ASN B  88      16.314   9.826  29.086  1.00 85.12           C  
ATOM    691  CB  ASN B  88      18.073   9.949  30.870  1.00 85.12           C  
ATOM    692  O   ASN B  88      15.968  10.502  28.116  1.00 85.12           O  
ATOM    693  CG  ASN B  88      17.888  11.419  31.188  1.00 85.12           C  
ATOM    694  ND2 ASN B  88      18.786  11.969  31.996  1.00 85.12           N  
ATOM    695  OD1 ASN B  88      16.944  12.056  30.712  1.00 85.12           O  
ATOM    696  N   HIS B  89      15.480   9.174  29.794  1.00 82.19           N  
ATOM    697  CA  HIS B  89      14.064   9.167  29.445  1.00 82.19           C  
ATOM    698  C   HIS B  89      13.432  10.535  29.678  1.00 82.19           C  
ATOM    699  CB  HIS B  89      13.320   8.100  30.250  1.00 82.19           C  
ATOM    700  O   HIS B  89      12.305  10.785  29.245  1.00 82.19           O  
ATOM    701  CG  HIS B  89      13.716   6.701  29.902  1.00 82.19           C  
ATOM    702  CD2 HIS B  89      14.152   5.681  30.679  1.00 82.19           C  
ATOM    703  ND1 HIS B  89      13.688   6.218  28.611  1.00 82.19           N  
ATOM    704  CE1 HIS B  89      14.090   4.959  28.610  1.00 82.19           C  
ATOM    705  NE2 HIS B  89      14.378   4.609  29.852  1.00 82.19           N  
ATOM    706  N   SER B  90      14.165  11.482  30.299  1.00 84.74           N  
ATOM    707  CA  SER B  90      13.582  12.790  30.579  1.00 84.74           C  
ATOM    708  C   SER B  90      14.334  13.898  29.850  1.00 84.74           C  
ATOM    709  CB  SER B  90      13.582  13.066  32.083  1.00 84.74           C  
ATOM    710  O   SER B  90      13.904  15.054  29.853  1.00 84.74           O  
ATOM    711  OG  SER B  90      14.832  12.725  32.657  1.00 84.74           O  
ATOM    712  N   THR B  91      15.469  13.612  29.225  1.00 91.76           N  
ATOM    713  CA  THR B  91      16.279  14.633  28.569  1.00 91.76           C  
ATOM    714  C   THR B  91      16.646  14.203  27.151  1.00 91.76           C  
ATOM    715  CB  THR B  91      17.563  14.927  29.367  1.00 91.76           C  
ATOM    716  O   THR B  91      17.208  13.124  26.950  1.00 91.76           O  
ATOM    717  CG2 THR B  91      18.261  16.177  28.844  1.00 91.76           C  
ATOM    718  OG1 THR B  91      17.226  15.122  30.746  1.00 91.76           O  
ATOM    719  N   TYR B  92      16.398  15.072  26.195  1.00 94.57           N  
ATOM    720  CA  TYR B  92      16.629  14.808  24.780  1.00 94.57           C  
ATOM    721  C   TYR B  92      17.345  15.978  24.116  1.00 94.57           C  
ATOM    722  CB  TYR B  92      15.304  14.531  24.062  1.00 94.57           C  
ATOM    723  O   TYR B  92      17.282  17.109  24.603  1.00 94.57           O  
ATOM    724  CG  TYR B  92      14.316  13.748  24.891  1.00 94.57           C  
ATOM    725  CD1 TYR B  92      14.368  12.357  24.942  1.00 94.57           C  
ATOM    726  CD2 TYR B  92      13.328  14.397  25.624  1.00 94.57           C  
ATOM    727  CE1 TYR B  92      13.458  11.631  25.704  1.00 94.57           C  
ATOM    728  CE2 TYR B  92      12.413  13.681  26.389  1.00 94.57           C  
ATOM    729  OH  TYR B  92      11.583  11.586  27.179  1.00 94.57           O  
ATOM    730  CZ  TYR B  92      12.487  12.300  26.423  1.00 94.57           C  
ATOM    731  N   TYR B  93      18.025  15.730  22.997  1.00 94.97           N  
ATOM    732  CA  TYR B  93      18.706  16.794  22.267  1.00 94.97           C  
ATOM    733  C   TYR B  93      18.360  16.745  20.784  1.00 94.97           C  
ATOM    734  CB  TYR B  93      20.223  16.687  22.452  1.00 94.97           C  
ATOM    735  O   TYR B  93      18.213  15.664  20.209  1.00 94.97           O  
ATOM    736  CG  TYR B  93      20.695  17.085  23.830  1.00 94.97           C  
ATOM    737  CD1 TYR B  93      21.046  18.404  24.113  1.00 94.97           C  
ATOM    738  CD2 TYR B  93      20.794  16.145  24.849  1.00 94.97           C  
ATOM    739  CE1 TYR B  93      21.483  18.775  25.380  1.00 94.97           C  
ATOM    740  CE2 TYR B  93      21.230  16.505  26.120  1.00 94.97           C  
ATOM    741  OH  TYR B  93      22.005  18.182  27.632  1.00 94.97           O  
ATOM    742  CZ  TYR B  93      21.572  17.820  26.376  1.00 94.97           C  
ATOM    743  N   VAL B  94      18.151  17.861  20.206  1.00 94.93           N  
ATOM    744  CA  VAL B  94      17.980  17.990  18.763  1.00 94.93           C  
ATOM    745  C   VAL B  94      19.083  18.877  18.188  1.00 94.93           C  
ATOM    746  CB  VAL B  94      16.592  18.568  18.405  1.00 94.93           C  
ATOM    747  O   VAL B  94      19.126  20.079  18.460  1.00 94.93           O  
ATOM    748  CG1 VAL B  94      16.390  18.591  16.891  1.00 94.93           C  
ATOM    749  CG2 VAL B  94      15.487  17.758  19.082  1.00 94.93           C  
ATOM    750  N   HIS B  95      19.928  18.260  17.404  1.00 92.14           N  
ATOM    751  CA  HIS B  95      21.064  18.928  16.778  1.00 92.14           C  
ATOM    752  C   HIS B  95      20.719  19.395  15.368  1.00 92.14           C  
ATOM    753  CB  HIS B  95      22.278  17.999  16.741  1.00 92.14           C  
ATOM    754  O   HIS B  95      20.126  18.646  14.588  1.00 92.14           O  
ATOM    755  CG  HIS B  95      23.549  18.687  16.355  1.00 92.14           C  
ATOM    756  CD2 HIS B  95      24.057  19.887  16.722  1.00 92.14           C  
ATOM    757  ND1 HIS B  95      24.460  18.132  15.482  1.00 92.14           N  
ATOM    758  CE1 HIS B  95      25.477  18.964  15.330  1.00 92.14           C  
ATOM    759  NE2 HIS B  95      25.257  20.036  16.072  1.00 92.14           N  
ATOM    760  N   GLU B  96      21.019  20.628  15.080  1.00 86.08           N  
ATOM    761  CA  GLU B  96      20.631  21.188  13.789  1.00 86.08           C  
ATOM    762  C   GLU B  96      21.256  20.404  12.638  1.00 86.08           C  
ATOM    763  CB  GLU B  96      21.032  22.663  13.700  1.00 86.08           C  
ATOM    764  O   GLU B  96      20.576  20.073  11.665  1.00 86.08           O  
ATOM    765  CG  GLU B  96      20.617  23.335  12.399  1.00 86.08           C  
ATOM    766  CD  GLU B  96      21.411  24.596  12.096  1.00 86.08           C  
ATOM    767  OE1 GLU B  96      21.103  25.280  11.093  1.00 86.08           O  
ATOM    768  OE2 GLU B  96      22.348  24.902  12.866  1.00 86.08           O  
ATOM    769  N   ASN B  97      22.530  20.242  12.633  1.00 83.86           N  
ATOM    770  CA  ASN B  97      23.260  19.444  11.653  1.00 83.86           C  
ATOM    771  C   ASN B  97      24.649  19.066  12.160  1.00 83.86           C  
ATOM    772  CB  ASN B  97      23.366  20.192  10.323  1.00 83.86           C  
ATOM    773  O   ASN B  97      25.048  19.474  13.252  1.00 83.86           O  
ATOM    774  CG  ASN B  97      24.139  21.491  10.443  1.00 83.86           C  
ATOM    775  ND2 ASN B  97      23.673  22.525   9.753  1.00 83.86           N  
ATOM    776  OD1 ASN B  97      25.148  21.563  11.150  1.00 83.86           O  
ATOM    777  N   LYS B  98      25.323  18.332  11.487  1.00 80.51           N  
ATOM    778  CA  LYS B  98      26.602  17.779  11.922  1.00 80.51           C  
ATOM    779  C   LYS B  98      27.618  18.886  12.187  1.00 80.51           C  
ATOM    780  CB  LYS B  98      27.149  16.804  10.878  1.00 80.51           C  
ATOM    781  O   LYS B  98      28.434  18.780  13.106  1.00 80.51           O  
ATOM    782  CG  LYS B  98      28.420  16.086  11.307  1.00 80.51           C  
ATOM    783  CD  LYS B  98      28.914  15.131  10.228  1.00 80.51           C  
ATOM    784  CE  LYS B  98      30.243  14.494  10.610  1.00 80.51           C  
ATOM    785  NZ  LYS B  98      30.691  13.495   9.594  1.00 80.51           N  
ATOM    786  N   ASN B  99      27.458  20.044  11.474  1.00 81.49           N  
ATOM    787  CA  ASN B  99      28.468  21.093  11.575  1.00 81.49           C  
ATOM    788  C   ASN B  99      28.032  22.201  12.529  1.00 81.49           C  
ATOM    789  CB  ASN B  99      28.780  21.673  10.194  1.00 81.49           C  
ATOM    790  O   ASN B  99      28.796  23.129  12.801  1.00 81.49           O  
ATOM    791  CG  ASN B  99      29.360  20.644   9.245  1.00 81.49           C  
ATOM    792  ND2 ASN B  99      29.137  20.838   7.951  1.00 81.49           N  
ATOM    793  OD1 ASN B  99      30.004  19.681   9.672  1.00 81.49           O  
ATOM    794  N   ALA B 100      26.841  22.102  13.060  1.00 86.28           N  
ATOM    795  CA  ALA B 100      26.344  23.147  13.952  1.00 86.28           C  
ATOM    796  C   ALA B 100      26.958  23.019  15.343  1.00 86.28           C  
ATOM    797  CB  ALA B 100      24.821  23.092  14.039  1.00 86.28           C  
ATOM    798  O   ALA B 100      27.221  21.909  15.812  1.00 86.28           O  
ATOM    799  N   THR B 101      27.273  24.072  15.945  1.00 89.22           N  
ATOM    800  CA  THR B 101      27.871  24.074  17.276  1.00 89.22           C  
ATOM    801  C   THR B 101      26.794  24.163  18.353  1.00 89.22           C  
ATOM    802  CB  THR B 101      28.863  25.240  17.441  1.00 89.22           C  
ATOM    803  O   THR B 101      27.100  24.155  19.547  1.00 89.22           O  
ATOM    804  CG2 THR B 101      30.054  25.086  16.501  1.00 89.22           C  
ATOM    805  OG1 THR B 101      28.194  26.474  17.149  1.00 89.22           O  
ATOM    806  N   TRP B 102      25.614  24.199  17.916  1.00 89.20           N  
ATOM    807  CA  TRP B 102      24.537  24.372  18.884  1.00 89.20           C  
ATOM    808  C   TRP B 102      23.474  23.291  18.716  1.00 89.20           C  
ATOM    809  CB  TRP B 102      23.900  25.757  18.740  1.00 89.20           C  
ATOM    810  O   TRP B 102      23.477  22.558  17.724  1.00 89.20           O  
ATOM    811  CG  TRP B 102      23.265  25.999  17.404  1.00 89.20           C  
ATOM    812  CD1 TRP B 102      23.880  26.445  16.267  1.00 89.20           C  
ATOM    813  CD2 TRP B 102      21.887  25.812  17.067  1.00 89.20           C  
ATOM    814  CE2 TRP B 102      21.737  26.163  15.707  1.00 89.20           C  
ATOM    815  CE3 TRP B 102      20.763  25.379  17.784  1.00 89.20           C  
ATOM    816  NE1 TRP B 102      22.967  26.546  15.243  1.00 89.20           N  
ATOM    817  CH2 TRP B 102      19.423  25.670  15.774  1.00 89.20           C  
ATOM    818  CZ2 TRP B 102      20.506  26.095  15.050  1.00 89.20           C  
ATOM    819  CZ3 TRP B 102      19.539  25.313  17.128  1.00 89.20           C  
ATOM    820  N   CYS B 103      22.716  23.091  19.780  1.00 93.08           N  
ATOM    821  CA  CYS B 103      21.582  22.175  19.773  1.00 93.08           C  
ATOM    822  C   CYS B 103      20.488  22.653  20.720  1.00 93.08           C  
ATOM    823  CB  CYS B 103      22.028  20.766  20.164  1.00 93.08           C  
ATOM    824  O   CYS B 103      20.662  23.652  21.422  1.00 93.08           O  
ATOM    825  SG  CYS B 103      22.673  20.648  21.847  1.00 93.08           S  
ATOM    826  N   LEU B 104      19.281  22.070  20.535  1.00 94.88           N  
ATOM    827  CA  LEU B 104      18.204  22.352  21.478  1.00 94.88           C  
ATOM    828  C   LEU B 104      17.999  21.181  22.434  1.00 94.88           C  
ATOM    829  CB  LEU B 104      16.902  22.650  20.731  1.00 94.88           C  
ATOM    830  O   LEU B 104      17.930  20.028  22.004  1.00 94.88           O  
ATOM    831  CG  LEU B 104      16.846  23.975  19.968  1.00 94.88           C  
ATOM    832  CD1 LEU B 104      15.583  24.042  19.115  1.00 94.88           C  
ATOM    833  CD2 LEU B 104      16.907  25.152  20.935  1.00 94.88           C  
ATOM    834  N   GLU B 105      17.979  21.474  23.667  1.00 94.66           N  
ATOM    835  CA  GLU B 105      17.686  20.479  24.695  1.00 94.66           C  
ATOM    836  C   GLU B 105      16.199  20.462  25.038  1.00 94.66           C  
ATOM    837  CB  GLU B 105      18.514  20.747  25.954  1.00 94.66           C  
ATOM    838  O   GLU B 105      15.605  21.510  25.301  1.00 94.66           O  
ATOM    839  CG  GLU B 105      18.248  19.764  27.085  1.00 94.66           C  
ATOM    840  CD  GLU B 105      18.900  20.169  28.398  1.00 94.66           C  
ATOM    841  OE1 GLU B 105      18.603  19.544  29.441  1.00 94.66           O  
ATOM    842  OE2 GLU B 105      19.714  21.120  28.383  1.00 94.66           O  
ATOM    843  N   VAL B 106      15.566  19.328  24.971  1.00 94.13           N  
ATOM    844  CA  VAL B 106      14.181  19.128  25.382  1.00 94.13           C  
ATOM    845  C   VAL B 106      14.133  18.235  26.620  1.00 94.13           C  
ATOM    846  CB  VAL B 106      13.335  18.510  24.246  1.00 94.13           C  
ATOM    847  O   VAL B 106      14.621  17.103  26.596  1.00 94.13           O  
ATOM    848  CG1 VAL B 106      11.875  18.372  24.673  1.00 94.13           C  
ATOM    849  CG2 VAL B 106      13.446  19.356  22.978  1.00 94.13           C  
ATOM    850  N   SER B 107      13.587  18.743  27.714  1.00 92.14           N  
ATOM    851  CA  SER B 107      13.616  17.953  28.941  1.00 92.14           C  
ATOM    852  C   SER B 107      12.300  18.065  29.702  1.00 92.14           C  
ATOM    853  CB  SER B 107      14.772  18.397  29.838  1.00 92.14           C  
ATOM    854  O   SER B 107      11.604  19.078  29.605  1.00 92.14           O  
ATOM    855  OG  SER B 107      14.643  19.765  30.185  1.00 92.14           O  
ATOM    856  N   VAL B 108      11.988  17.028  30.357  1.00 88.30           N  
ATOM    857  CA  VAL B 108      10.870  17.024  31.295  1.00 88.30           C  
ATOM    858  C   VAL B 108      11.391  17.183  32.721  1.00 88.30           C  
ATOM    859  CB  VAL B 108      10.032  15.731  31.174  1.00 88.30           C  
ATOM    860  O   VAL B 108      12.209  16.383  33.183  1.00 88.30           O  
ATOM    861  CG1 VAL B 108       8.862  15.752  32.156  1.00 88.30           C  
ATOM    862  CG2 VAL B 108       9.530  15.553  29.742  1.00 88.30           C  
ATOM    863  N   THR B 109      10.975  18.276  33.403  1.00 85.46           N  
ATOM    864  CA  THR B 109      11.520  18.571  34.723  1.00 85.46           C  
ATOM    865  C   THR B 109      10.417  19.030  35.673  1.00 85.46           C  
ATOM    866  CB  THR B 109      12.617  19.648  34.647  1.00 85.46           C  
ATOM    867  O   THR B 109       9.290  19.289  35.245  1.00 85.46           O  
ATOM    868  CG2 THR B 109      12.168  20.832  33.797  1.00 85.46           C  
ATOM    869  OG1 THR B 109      12.918  20.110  35.969  1.00 85.46           O  
ATOM    870  N   ASP B 110      10.747  18.959  36.952  1.00 79.65           N  
ATOM    871  CA  ASP B 110       9.831  19.468  37.967  1.00 79.65           C  
ATOM    872  C   ASP B 110      10.266  20.847  38.459  1.00 79.65           C  
ATOM    873  CB  ASP B 110       9.740  18.495  39.145  1.00 79.65           C  
ATOM    874  O   ASP B 110       9.668  21.399  39.385  1.00 79.65           O  
ATOM    875  CG  ASP B 110      11.086  18.218  39.790  1.00 79.65           C  
ATOM    876  OD1 ASP B 110      12.130  18.573  39.200  1.00 79.65           O  
ATOM    877  OD2 ASP B 110      11.104  17.635  40.896  1.00 79.65           O  
ATOM    878  N   VAL B 111      11.270  21.443  37.820  1.00 80.90           N  
ATOM    879  CA  VAL B 111      11.798  22.737  38.239  1.00 80.90           C  
ATOM    880  C   VAL B 111      11.228  23.841  37.351  1.00 80.90           C  
ATOM    881  CB  VAL B 111      13.342  22.762  38.196  1.00 80.90           C  
ATOM    882  O   VAL B 111      11.207  23.710  36.125  1.00 80.90           O  
ATOM    883  CG1 VAL B 111      13.878  24.070  38.775  1.00 80.90           C  
ATOM    884  CG2 VAL B 111      13.916  21.565  38.952  1.00 80.90           C  
ATOM    885  N   THR B 112      10.710  24.803  37.986  1.00 80.36           N  
ATOM    886  CA  THR B 112      10.191  25.951  37.251  1.00 80.36           C  
ATOM    887  C   THR B 112      11.291  26.981  37.009  1.00 80.36           C  
ATOM    888  CB  THR B 112       9.021  26.613  38.003  1.00 80.36           C  
ATOM    889  O   THR B 112      11.893  27.489  37.958  1.00 80.36           O  
ATOM    890  CG2 THR B 112       7.681  26.063  37.528  1.00 80.36           C  
ATOM    891  OG1 THR B 112       9.159  26.359  39.407  1.00 80.36           O  
ATOM    892  N   LEU B 113      11.598  27.221  35.805  1.00 83.23           N  
ATOM    893  CA  LEU B 113      12.635  28.196  35.481  1.00 83.23           C  
ATOM    894  C   LEU B 113      12.018  29.522  35.051  1.00 83.23           C  
ATOM    895  CB  LEU B 113      13.546  27.660  34.374  1.00 83.23           C  
ATOM    896  O   LEU B 113      12.666  30.568  35.133  1.00 83.23           O  
ATOM    897  CG  LEU B 113      14.494  26.525  34.765  1.00 83.23           C  
ATOM    898  CD1 LEU B 113      15.057  25.852  33.518  1.00 83.23           C  
ATOM    899  CD2 LEU B 113      15.619  27.049  35.651  1.00 83.23           C  
ATOM    900  N   LEU B 114      10.798  29.454  34.498  1.00 86.13           N  
ATOM    901  CA  LEU B 114      10.126  30.663  34.034  1.00 86.13           C  
ATOM    902  C   LEU B 114       8.820  30.883  34.790  1.00 86.13           C  
ATOM    903  CB  LEU B 114       9.851  30.579  32.530  1.00 86.13           C  
ATOM    904  O   LEU B 114       8.182  29.924  35.228  1.00 86.13           O  
ATOM    905  CG  LEU B 114      11.072  30.404  31.626  1.00 86.13           C  
ATOM    906  CD1 LEU B 114      10.636  30.039  30.211  1.00 86.13           C  
ATOM    907  CD2 LEU B 114      11.919  31.673  31.620  1.00 86.13           C  
ATOM    908  N   MET B 115       8.540  32.131  35.067  1.00 82.34           N  
ATOM    909  CA  MET B 115       7.307  32.484  35.767  1.00 82.34           C  
ATOM    910  C   MET B 115       6.418  33.363  34.893  1.00 82.34           C  
ATOM    911  CB  MET B 115       7.621  33.201  37.081  1.00 82.34           C  
ATOM    912  O   MET B 115       6.901  34.297  34.250  1.00 82.34           O  
ATOM    913  CG  MET B 115       8.359  32.336  38.090  1.00 82.34           C  
ATOM    914  SD  MET B 115       7.313  31.891  39.531  1.00 82.34           S  
ATOM    915  CE  MET B 115       7.345  33.458  40.445  1.00 82.34           C  
ATOM    916  N   ALA B 116       5.175  33.052  34.775  1.00 73.06           N  
ATOM    917  CA  ALA B 116       4.203  33.742  33.932  1.00 73.06           C  
ATOM    918  C   ALA B 116       4.212  35.244  34.201  1.00 73.06           C  
ATOM    919  CB  ALA B 116       2.804  33.173  34.157  1.00 73.06           C  
ATOM    920  O   ALA B 116       4.023  36.047  33.284  1.00 73.06           O  
ATOM    921  N   GLU B 117       4.538  35.700  35.551  1.00 70.91           N  
ATOM    922  CA  GLU B 117       4.498  37.105  35.945  1.00 70.91           C  
ATOM    923  C   GLU B 117       5.642  37.889  35.308  1.00 70.91           C  
ATOM    924  CB  GLU B 117       4.554  37.238  37.469  1.00 70.91           C  
ATOM    925  O   GLU B 117       5.489  39.069  34.986  1.00 70.91           O  
ATOM    926  CG  GLU B 117       3.368  36.608  38.185  1.00 70.91           C  
ATOM    927  CD  GLU B 117       3.555  36.517  39.691  1.00 70.91           C  
ATOM    928  OE1 GLU B 117       2.658  35.985  40.384  1.00 70.91           O  
ATOM    929  OE2 GLU B 117       4.608  36.983  40.183  1.00 70.91           O  
ATOM    930  N   HIS B 118       6.694  37.185  34.988  1.00 72.10           N  
ATOM    931  CA  HIS B 118       7.906  37.864  34.543  1.00 72.10           C  
ATOM    932  C   HIS B 118       8.216  37.540  33.086  1.00 72.10           C  
ATOM    933  CB  HIS B 118       9.092  37.479  35.430  1.00 72.10           C  
ATOM    934  O   HIS B 118       8.873  38.323  32.397  1.00 72.10           O  
ATOM    935  CG  HIS B 118       9.118  38.197  36.742  1.00 72.10           C  
ATOM    936  CD2 HIS B 118       9.965  39.136  37.224  1.00 72.10           C  
ATOM    937  ND1 HIS B 118       8.188  37.969  37.734  1.00 72.10           N  
ATOM    938  CE1 HIS B 118       8.463  38.741  38.772  1.00 72.10           C  
ATOM    939  NE2 HIS B 118       9.537  39.459  38.489  1.00 72.10           N  
ATOM    940  N   ASP B 119       7.643  36.481  32.641  1.00 77.23           N  
ATOM    941  CA  ASP B 119       8.088  36.013  31.332  1.00 77.23           C  
ATOM    942  C   ASP B 119       6.960  36.094  30.306  1.00 77.23           C  
ATOM    943  CB  ASP B 119       8.611  34.578  31.425  1.00 77.23           C  
ATOM    944  O   ASP B 119       5.802  36.316  30.665  1.00 77.23           O  
ATOM    945  CG  ASP B 119       9.845  34.452  32.302  1.00 77.23           C  
ATOM    946  OD1 ASP B 119      10.896  35.038  31.965  1.00 77.23           O  
ATOM    947  OD2 ASP B 119       9.765  33.758  33.339  1.00 77.23           O  
ATOM    948  N   ARG B 120       7.385  36.108  29.040  1.00 73.37           N  
ATOM    949  CA  ARG B 120       6.467  36.400  27.944  1.00 73.37           C  
ATOM    950  C   ARG B 120       5.656  35.166  27.565  1.00 73.37           C  
ATOM    951  CB  ARG B 120       7.233  36.919  26.725  1.00 73.37           C  
ATOM    952  O   ARG B 120       6.219  34.092  27.340  1.00 73.37           O  
ATOM    953  CG  ARG B 120       6.412  37.823  25.819  1.00 73.37           C  
ATOM    954  CD  ARG B 120       7.229  38.334  24.641  1.00 73.37           C  
ATOM    955  NE  ARG B 120       6.432  39.183  23.760  1.00 73.37           N  
ATOM    956  NH1 ARG B 120       8.195  39.767  22.386  1.00 73.37           N  
ATOM    957  NH2 ARG B 120       6.094  40.589  21.976  1.00 73.37           N  
ATOM    958  CZ  ARG B 120       6.909  39.844  22.709  1.00 73.37           C  
ATOM    959  N   GLN B 121       4.424  35.338  27.600  1.00 77.51           N  
ATOM    960  CA  GLN B 121       3.552  34.301  27.059  1.00 77.51           C  
ATOM    961  C   GLN B 121       3.457  34.400  25.539  1.00 77.51           C  
ATOM    962  CB  GLN B 121       2.157  34.395  27.680  1.00 77.51           C  
ATOM    963  O   GLN B 121       3.174  35.470  24.998  1.00 77.51           O  
ATOM    964  CG  GLN B 121       2.052  33.754  29.057  1.00 77.51           C  
ATOM    965  CD  GLN B 121       0.650  33.823  29.631  1.00 77.51           C  
ATOM    966  NE2 GLN B 121       0.509  33.446  30.898  1.00 77.51           N  
ATOM    967  OE1 GLN B 121      -0.299  34.212  28.943  1.00 77.51           O  
ATOM    968  N   VAL B 122       3.808  33.350  24.960  1.00 71.37           N  
ATOM    969  CA  VAL B 122       3.830  33.412  23.502  1.00 71.37           C  
ATOM    970  C   VAL B 122       2.683  32.581  22.932  1.00 71.37           C  
ATOM    971  CB  VAL B 122       5.180  32.918  22.934  1.00 71.37           C  
ATOM    972  O   VAL B 122       2.473  31.437  23.343  1.00 71.37           O  
ATOM    973  CG1 VAL B 122       5.212  33.066  21.414  1.00 71.37           C  
ATOM    974  CG2 VAL B 122       6.338  33.682  23.573  1.00 71.37           C  
ATOM    975  N   LEU B 123       1.867  33.127  22.199  1.00 58.07           N  
ATOM    976  CA  LEU B 123       0.720  32.430  21.627  1.00 58.07           C  
ATOM    977  C   LEU B 123       1.090  31.766  20.305  1.00 58.07           C  
ATOM    978  CB  LEU B 123      -0.446  33.400  21.415  1.00 58.07           C  
ATOM    979  O   LEU B 123       0.694  30.628  20.044  1.00 58.07           O  
ATOM    980  CG  LEU B 123      -1.470  33.487  22.548  1.00 58.07           C  
ATOM    981  CD1 LEU B 123      -1.730  34.944  22.916  1.00 58.07           C  
ATOM    982  CD2 LEU B 123      -2.767  32.790  22.151  1.00 58.07           C  
ATOM    983  N   ASN B 124       2.083  32.294  19.630  1.00 57.01           N  
ATOM    984  CA  ASN B 124       2.272  31.604  18.358  1.00 57.01           C  
ATOM    985  C   ASN B 124       3.590  31.998  17.697  1.00 57.01           C  
ATOM    986  CB  ASN B 124       1.100  31.885  17.416  1.00 57.01           C  
ATOM    987  O   ASN B 124       4.086  31.288  16.820  1.00 57.01           O  
ATOM    988  CG  ASN B 124       0.317  30.634  17.068  1.00 57.01           C  
ATOM    989  ND2 ASN B 124      -0.764  30.801  16.316  1.00 57.01           N  
ATOM    990  OD1 ASN B 124       0.681  29.527  17.473  1.00 57.01           O  
ATOM    991  N   ASN B 125       4.174  32.989  17.949  1.00 65.22           N  
ATOM    992  CA  ASN B 125       5.419  33.409  17.316  1.00 65.22           C  
ATOM    993  C   ASN B 125       6.631  33.049  18.170  1.00 65.22           C  
ATOM    994  CB  ASN B 125       5.397  34.913  17.033  1.00 65.22           C  
ATOM    995  O   ASN B 125       7.025  33.815  19.051  1.00 65.22           O  
ATOM    996  CG  ASN B 125       6.430  35.328  16.004  1.00 65.22           C  
ATOM    997  ND2 ASN B 125       6.374  36.587  15.583  1.00 65.22           N  
ATOM    998  OD1 ASN B 125       7.270  34.526  15.590  1.00 65.22           O  
ATOM    999  N   LEU B 126       7.128  31.916  17.805  1.00 75.87           N  
ATOM   1000  CA  LEU B 126       8.240  31.382  18.584  1.00 75.87           C  
ATOM   1001  C   LEU B 126       9.496  32.223  18.385  1.00 75.87           C  
ATOM   1002  CB  LEU B 126       8.518  29.928  18.193  1.00 75.87           C  
ATOM   1003  O   LEU B 126      10.484  32.050  19.103  1.00 75.87           O  
ATOM   1004  CG  LEU B 126       7.489  28.893  18.652  1.00 75.87           C  
ATOM   1005  CD1 LEU B 126       7.619  27.615  17.830  1.00 75.87           C  
ATOM   1006  CD2 LEU B 126       7.653  28.598  20.139  1.00 75.87           C  
ATOM   1007  N   SER B 127       9.442  33.124  17.350  1.00 73.68           N  
ATOM   1008  CA  SER B 127      10.597  33.985  17.121  1.00 73.68           C  
ATOM   1009  C   SER B 127      10.896  34.846  18.344  1.00 73.68           C  
ATOM   1010  CB  SER B 127      10.367  34.880  15.902  1.00 73.68           C  
ATOM   1011  O   SER B 127      12.050  35.201  18.592  1.00 73.68           O  
ATOM   1012  OG  SER B 127       8.981  35.059  15.664  1.00 73.68           O  
ATOM   1013  N   ASN B 128       9.763  35.027  19.140  1.00 73.87           N  
ATOM   1014  CA  ASN B 128       9.912  35.864  20.325  1.00 73.87           C  
ATOM   1015  C   ASN B 128      10.628  35.121  21.450  1.00 73.87           C  
ATOM   1016  CB  ASN B 128       8.547  36.364  20.804  1.00 73.87           C  
ATOM   1017  O   ASN B 128      10.973  35.717  22.472  1.00 73.87           O  
ATOM   1018  CG  ASN B 128       7.935  37.381  19.862  1.00 73.87           C  
ATOM   1019  ND2 ASN B 128       6.615  37.518  19.913  1.00 73.87           N  
ATOM   1020  OD1 ASN B 128       8.642  38.039  19.093  1.00 73.87           O  
ATOM   1021  N   CYS B 129      10.867  33.861  21.196  1.00 83.36           N  
ATOM   1022  CA  CYS B 129      11.535  33.066  22.220  1.00 83.36           C  
ATOM   1023  C   CYS B 129      13.042  33.046  21.998  1.00 83.36           C  
ATOM   1024  CB  CYS B 129      10.993  31.636  22.227  1.00 83.36           C  
ATOM   1025  O   CYS B 129      13.791  32.535  22.833  1.00 83.36           O  
ATOM   1026  SG  CYS B 129       9.236  31.526  22.629  1.00 83.36           S  
ATOM   1027  N   VAL B 130      13.459  33.594  20.924  1.00 84.58           N  
ATOM   1028  CA  VAL B 130      14.881  33.596  20.599  1.00 84.58           C  
ATOM   1029  C   VAL B 130      15.384  35.033  20.482  1.00 84.58           C  
ATOM   1030  CB  VAL B 130      15.165  32.824  19.290  1.00 84.58           C  
ATOM   1031  O   VAL B 130      14.826  35.832  19.726  1.00 84.58           O  
ATOM   1032  CG1 VAL B 130      16.666  32.756  19.018  1.00 84.58           C  
ATOM   1033  CG2 VAL B 130      14.566  31.420  19.359  1.00 84.58           C  
ATOM   1034  N   HIS B 131      16.456  35.368  21.162  1.00 81.22           N  
ATOM   1035  CA  HIS B 131      17.011  36.717  21.147  1.00 81.22           C  
ATOM   1036  C   HIS B 131      17.484  37.103  19.750  1.00 81.22           C  
ATOM   1037  CB  HIS B 131      18.167  36.831  22.143  1.00 81.22           C  
ATOM   1038  O   HIS B 131      18.076  36.285  19.042  1.00 81.22           O  
ATOM   1039  CG  HIS B 131      18.523  38.242  22.489  1.00 81.22           C  
ATOM   1040  CD2 HIS B 131      18.235  38.989  23.581  1.00 81.22           C  
ATOM   1041  ND1 HIS B 131      19.266  39.048  21.654  1.00 81.22           N  
ATOM   1042  CE1 HIS B 131      19.421  40.233  22.219  1.00 81.22           C  
ATOM   1043  NE2 HIS B 131      18.804  40.224  23.389  1.00 81.22           N  
ATOM   1044  N   PRO B 132      17.163  38.230  19.296  1.00 74.97           N  
ATOM   1045  CA  PRO B 132      17.529  38.696  17.956  1.00 74.97           C  
ATOM   1046  C   PRO B 132      19.039  38.705  17.727  1.00 74.97           C  
ATOM   1047  CB  PRO B 132      16.961  40.117  17.910  1.00 74.97           C  
ATOM   1048  O   PRO B 132      19.493  38.635  16.582  1.00 74.97           O  
ATOM   1049  CG  PRO B 132      16.296  40.306  19.235  1.00 74.97           C  
ATOM   1050  CD  PRO B 132      16.526  39.074  20.064  1.00 74.97           C  
ATOM   1051  N   ALA B 133      19.882  38.750  18.872  1.00 75.14           N  
ATOM   1052  CA  ALA B 133      21.335  38.834  18.751  1.00 75.14           C  
ATOM   1053  C   ALA B 133      21.945  37.460  18.491  1.00 75.14           C  
ATOM   1054  CB  ALA B 133      21.939  39.452  20.010  1.00 75.14           C  
ATOM   1055  O   ALA B 133      23.134  37.350  18.182  1.00 75.14           O  
ATOM   1056  N   VAL B 134      21.085  36.455  18.573  1.00 77.71           N  
ATOM   1057  CA  VAL B 134      21.590  35.110  18.321  1.00 77.71           C  
ATOM   1058  C   VAL B 134      21.947  34.960  16.844  1.00 77.71           C  
ATOM   1059  CB  VAL B 134      20.562  34.032  18.733  1.00 77.71           C  
ATOM   1060  O   VAL B 134      21.133  35.261  15.968  1.00 77.71           O  
ATOM   1061  CG1 VAL B 134      21.060  32.638  18.354  1.00 77.71           C  
ATOM   1062  CG2 VAL B 134      20.278  34.111  20.232  1.00 77.71           C  
ATOM   1063  N   GLU B 135      23.287  34.702  16.481  1.00 72.88           N  
ATOM   1064  CA  GLU B 135      23.819  34.618  15.124  1.00 72.88           C  
ATOM   1065  C   GLU B 135      22.979  33.682  14.259  1.00 72.88           C  
ATOM   1066  CB  GLU B 135      25.276  34.147  15.146  1.00 72.88           C  
ATOM   1067  O   GLU B 135      22.699  33.986  13.098  1.00 72.88           O  
ATOM   1068  CG  GLU B 135      26.137  34.764  14.054  1.00 72.88           C  
ATOM   1069  CD  GLU B 135      27.584  34.298  14.095  1.00 72.88           C  
ATOM   1070  OE1 GLU B 135      28.377  34.700  13.214  1.00 72.88           O  
ATOM   1071  OE2 GLU B 135      27.926  33.523  15.016  1.00 72.88           O  
ATOM   1072  N   HIS B 136      22.508  32.592  14.773  1.00 76.72           N  
ATOM   1073  CA  HIS B 136      21.748  31.602  14.018  1.00 76.72           C  
ATOM   1074  C   HIS B 136      20.278  31.613  14.421  1.00 76.72           C  
ATOM   1075  CB  HIS B 136      22.339  30.206  14.221  1.00 76.72           C  
ATOM   1076  O   HIS B 136      19.649  30.556  14.521  1.00 76.72           O  
ATOM   1077  CG  HIS B 136      23.705  30.214  14.830  1.00 76.72           C  
ATOM   1078  CD2 HIS B 136      24.164  29.690  15.991  1.00 76.72           C  
ATOM   1079  ND1 HIS B 136      24.784  30.822  14.227  1.00 76.72           N  
ATOM   1080  CE1 HIS B 136      25.852  30.670  14.993  1.00 76.72           C  
ATOM   1081  NE2 HIS B 136      25.502  29.987  16.069  1.00 76.72           N  
ATOM   1082  N   ARG B 137      19.759  32.773  14.604  1.00 75.80           N  
ATOM   1083  CA  ARG B 137      18.408  32.967  15.119  1.00 75.80           C  
ATOM   1084  C   ARG B 137      17.377  32.286  14.225  1.00 75.80           C  
ATOM   1085  CB  ARG B 137      18.089  34.459  15.244  1.00 75.80           C  
ATOM   1086  O   ARG B 137      16.530  31.533  14.709  1.00 75.80           O  
ATOM   1087  CG  ARG B 137      16.683  34.748  15.744  1.00 75.80           C  
ATOM   1088  CD  ARG B 137      16.406  36.243  15.815  1.00 75.80           C  
ATOM   1089  NE  ARG B 137      15.058  36.520  16.303  1.00 75.80           N  
ATOM   1090  NH1 ARG B 137      14.128  36.779  14.204  1.00 75.80           N  
ATOM   1091  NH2 ARG B 137      12.825  37.006  16.076  1.00 75.80           N  
ATOM   1092  CZ  ARG B 137      14.007  36.768  15.527  1.00 75.80           C  
ATOM   1093  N   SER B 138      17.506  32.565  12.957  1.00 69.07           N  
ATOM   1094  CA  SER B 138      16.523  32.027  12.022  1.00 69.07           C  
ATOM   1095  C   SER B 138      16.509  30.502  12.051  1.00 69.07           C  
ATOM   1096  CB  SER B 138      16.809  32.515  10.602  1.00 69.07           C  
ATOM   1097  O   SER B 138      15.442  29.885  12.058  1.00 69.07           O  
ATOM   1098  OG  SER B 138      18.139  32.208  10.223  1.00 69.07           O  
ATOM   1099  N   ARG B 139      17.641  29.905  12.115  1.00 76.18           N  
ATOM   1100  CA  ARG B 139      17.761  28.451  12.136  1.00 76.18           C  
ATOM   1101  C   ARG B 139      17.241  27.877  13.450  1.00 76.18           C  
ATOM   1102  CB  ARG B 139      19.215  28.028  11.919  1.00 76.18           C  
ATOM   1103  O   ARG B 139      16.575  26.839  13.460  1.00 76.18           O  
ATOM   1104  CG  ARG B 139      19.717  28.252  10.501  1.00 76.18           C  
ATOM   1105  CD  ARG B 139      21.139  27.742  10.318  1.00 76.18           C  
ATOM   1106  NE  ARG B 139      21.935  28.648   9.495  1.00 76.18           N  
ATOM   1107  NH1 ARG B 139      23.868  27.388   9.612  1.00 76.18           N  
ATOM   1108  NH2 ARG B 139      23.842  29.348   8.423  1.00 76.18           N  
ATOM   1109  CZ  ARG B 139      23.213  28.459   9.179  1.00 76.18           C  
ATOM   1110  N   MET B 140      17.524  28.592  14.470  1.00 83.35           N  
ATOM   1111  CA  MET B 140      17.067  28.137  15.780  1.00 83.35           C  
ATOM   1112  C   MET B 140      15.546  28.194  15.875  1.00 83.35           C  
ATOM   1113  CB  MET B 140      17.692  28.982  16.891  1.00 83.35           C  
ATOM   1114  O   MET B 140      14.917  27.268  16.389  1.00 83.35           O  
ATOM   1115  CG  MET B 140      17.677  28.309  18.254  1.00 83.35           C  
ATOM   1116  SD  MET B 140      18.613  29.257  19.516  1.00 83.35           S  
ATOM   1117  CE  MET B 140      20.259  29.268  18.754  1.00 83.35           C  
ATOM   1118  N   VAL B 141      15.029  29.302  15.408  1.00 78.42           N  
ATOM   1119  CA  VAL B 141      13.575  29.426  15.405  1.00 78.42           C  
ATOM   1120  C   VAL B 141      12.962  28.304  14.570  1.00 78.42           C  
ATOM   1121  CB  VAL B 141      13.124  30.801  14.863  1.00 78.42           C  
ATOM   1122  O   VAL B 141      11.977  27.685  14.979  1.00 78.42           O  
ATOM   1123  CG1 VAL B 141      11.610  30.830  14.656  1.00 78.42           C  
ATOM   1124  CG2 VAL B 141      13.558  31.916  15.812  1.00 78.42           C  
ATOM   1125  N   GLY B 142      13.583  28.066  13.445  1.00 76.60           N  
ATOM   1126  CA  GLY B 142      13.118  26.979  12.599  1.00 76.60           C  
ATOM   1127  C   GLY B 142      13.119  25.634  13.300  1.00 76.60           C  
ATOM   1128  O   GLY B 142      12.147  24.881  13.211  1.00 76.60           O  
ATOM   1129  N   LEU B 143      14.142  25.330  13.963  1.00 84.20           N  
ATOM   1130  CA  LEU B 143      14.261  24.061  14.674  1.00 84.20           C  
ATOM   1131  C   LEU B 143      13.229  23.966  15.793  1.00 84.20           C  
ATOM   1132  CB  LEU B 143      15.671  23.897  15.247  1.00 84.20           C  
ATOM   1133  O   LEU B 143      12.661  22.898  16.031  1.00 84.20           O  
ATOM   1134  CG  LEU B 143      16.083  22.478  15.639  1.00 84.20           C  
ATOM   1135  CD1 LEU B 143      16.189  21.596  14.400  1.00 84.20           C  
ATOM   1136  CD2 LEU B 143      17.402  22.495  16.404  1.00 84.20           C  
ATOM   1137  N   LEU B 144      12.984  25.125  16.503  1.00 86.17           N  
ATOM   1138  CA  LEU B 144      11.952  25.174  17.533  1.00 86.17           C  
ATOM   1139  C   LEU B 144      10.582  24.852  16.946  1.00 86.17           C  
ATOM   1140  CB  LEU B 144      11.924  26.553  18.198  1.00 86.17           C  
ATOM   1141  O   LEU B 144       9.817  24.081  17.530  1.00 86.17           O  
ATOM   1142  CG  LEU B 144      11.939  26.568  19.728  1.00 86.17           C  
ATOM   1143  CD1 LEU B 144      13.307  27.006  20.240  1.00 86.17           C  
ATOM   1144  CD2 LEU B 144      10.843  27.483  20.264  1.00 86.17           C  
ATOM   1145  N   GLU B 145      10.355  25.354  15.825  1.00 77.40           N  
ATOM   1146  CA  GLU B 145       9.090  25.080  15.149  1.00 77.40           C  
ATOM   1147  C   GLU B 145       8.963  23.601  14.795  1.00 77.40           C  
ATOM   1148  CB  GLU B 145       8.957  25.936  13.887  1.00 77.40           C  
ATOM   1149  O   GLU B 145       7.887  23.015  14.930  1.00 77.40           O  
ATOM   1150  CG  GLU B 145       8.626  27.395  14.166  1.00 77.40           C  
ATOM   1151  CD  GLU B 145       8.607  28.256  12.913  1.00 77.40           C  
ATOM   1152  OE1 GLU B 145       8.184  29.432  12.991  1.00 77.40           O  
ATOM   1153  OE2 GLU B 145       9.016  27.750  11.844  1.00 77.40           O  
ATOM   1154  N   TRP B 146      10.084  23.036  14.380  1.00 79.52           N  
ATOM   1155  CA  TRP B 146      10.098  21.609  14.075  1.00 79.52           C  
ATOM   1156  C   TRP B 146       9.674  20.789  15.289  1.00 79.52           C  
ATOM   1157  CB  TRP B 146      11.489  21.172  13.609  1.00 79.52           C  
ATOM   1158  O   TRP B 146       8.833  19.894  15.179  1.00 79.52           O  
ATOM   1159  CG  TRP B 146      11.665  21.186  12.120  1.00 79.52           C  
ATOM   1160  CD1 TRP B 146      11.239  22.151  11.249  1.00 79.52           C  
ATOM   1161  CD2 TRP B 146      12.310  20.186  11.326  1.00 79.52           C  
ATOM   1162  CE2 TRP B 146      12.239  20.610   9.980  1.00 79.52           C  
ATOM   1163  CE3 TRP B 146      12.942  18.971  11.622  1.00 79.52           C  
ATOM   1164  NE1 TRP B 146      11.581  21.810   9.961  1.00 79.52           N  
ATOM   1165  CH2 TRP B 146      13.391  18.676   9.249  1.00 79.52           C  
ATOM   1166  CZ2 TRP B 146      12.778  19.861   8.932  1.00 79.52           C  
ATOM   1167  CZ3 TRP B 146      13.478  18.227  10.577  1.00 79.52           C  
ATOM   1168  N   ILE B 147      10.192  21.098  16.374  1.00 86.02           N  
ATOM   1169  CA  ILE B 147       9.934  20.353  17.602  1.00 86.02           C  
ATOM   1170  C   ILE B 147       8.462  20.486  17.986  1.00 86.02           C  
ATOM   1171  CB  ILE B 147      10.835  20.839  18.759  1.00 86.02           C  
ATOM   1172  O   ILE B 147       7.799  19.490  18.284  1.00 86.02           O  
ATOM   1173  CG1 ILE B 147      12.304  20.510  18.466  1.00 86.02           C  
ATOM   1174  CG2 ILE B 147      10.390  20.221  20.087  1.00 86.02           C  
ATOM   1175  CD1 ILE B 147      13.282  21.094  19.476  1.00 86.02           C  
ATOM   1176  N   PHE B 148       7.941  21.701  17.900  1.00 81.06           N  
ATOM   1177  CA  PHE B 148       6.549  21.920  18.275  1.00 81.06           C  
ATOM   1178  C   PHE B 148       5.610  21.192  17.319  1.00 81.06           C  
ATOM   1179  CB  PHE B 148       6.223  23.417  18.291  1.00 81.06           C  
ATOM   1180  O   PHE B 148       4.621  20.595  17.748  1.00 81.06           O  
ATOM   1181  CG  PHE B 148       6.506  24.085  19.609  1.00 81.06           C  
ATOM   1182  CD1 PHE B 148       5.488  24.293  20.532  1.00 81.06           C  
ATOM   1183  CD2 PHE B 148       7.792  24.505  19.926  1.00 81.06           C  
ATOM   1184  CE1 PHE B 148       5.747  24.911  21.753  1.00 81.06           C  
ATOM   1185  CE2 PHE B 148       8.058  25.123  21.145  1.00 81.06           C  
ATOM   1186  CZ  PHE B 148       7.034  25.327  22.056  1.00 81.06           C  
ATOM   1187  N   ARG B 149       6.046  21.213  16.157  1.00 74.07           N  
ATOM   1188  CA  ARG B 149       5.233  20.480  15.192  1.00 74.07           C  
ATOM   1189  C   ARG B 149       5.282  18.980  15.462  1.00 74.07           C  
ATOM   1190  CB  ARG B 149       5.700  20.770  13.764  1.00 74.07           C  
ATOM   1191  O   ARG B 149       4.257  18.298  15.396  1.00 74.07           O  
ATOM   1192  CG  ARG B 149       4.692  21.546  12.932  1.00 74.07           C  
ATOM   1193  CD  ARG B 149       5.228  21.857  11.541  1.00 74.07           C  
ATOM   1194  NE  ARG B 149       6.676  21.679  11.470  1.00 74.07           N  
ATOM   1195  NH1 ARG B 149       7.094  23.756  10.549  1.00 74.07           N  
ATOM   1196  NH2 ARG B 149       8.827  22.319  10.981  1.00 74.07           N  
ATOM   1197  CZ  ARG B 149       7.529  22.585  11.000  1.00 74.07           C  
ATOM   1198  N   ALA B 150       6.456  18.526  15.703  1.00 76.62           N  
ATOM   1199  CA  ALA B 150       6.634  17.106  15.993  1.00 76.62           C  
ATOM   1200  C   ALA B 150       5.848  16.697  17.235  1.00 76.62           C  
ATOM   1201  CB  ALA B 150       8.115  16.781  16.174  1.00 76.62           C  
ATOM   1202  O   ALA B 150       5.362  15.567  17.326  1.00 76.62           O  
ATOM   1203  N   LEU B 151       5.707  17.712  18.135  1.00 76.36           N  
ATOM   1204  CA  LEU B 151       4.930  17.453  19.342  1.00 76.36           C  
ATOM   1205  C   LEU B 151       3.439  17.635  19.077  1.00 76.36           C  
ATOM   1206  CB  LEU B 151       5.375  18.381  20.476  1.00 76.36           C  
ATOM   1207  O   LEU B 151       2.616  17.437  19.974  1.00 76.36           O  
ATOM   1208  CG  LEU B 151       6.764  18.119  21.059  1.00 76.36           C  
ATOM   1209  CD1 LEU B 151       7.155  19.239  22.019  1.00 76.36           C  
ATOM   1210  CD2 LEU B 151       6.803  16.767  21.763  1.00 76.36           C  
ATOM   1211  N   LYS B 152       3.116  18.037  17.867  1.00 65.59           N  
ATOM   1212  CA  LYS B 152       1.740  18.324  17.471  1.00 65.59           C  
ATOM   1213  C   LYS B 152       1.103  19.350  18.403  1.00 65.59           C  
ATOM   1214  CB  LYS B 152       0.908  17.041  17.456  1.00 65.59           C  
ATOM   1215  O   LYS B 152      -0.036  19.175  18.842  1.00 65.59           O  
ATOM   1216  CG  LYS B 152       1.386  16.004  16.450  1.00 65.59           C  
ATOM   1217  CD  LYS B 152       0.377  14.874  16.290  1.00 65.59           C  
ATOM   1218  CE  LYS B 152       0.849  13.842  15.275  1.00 65.59           C  
ATOM   1219  NZ  LYS B 152      -0.142  12.737  15.106  1.00 65.59           N  
ATOM   1220  N   TYR B 153       1.862  20.394  18.719  1.00 71.42           N  
ATOM   1221  CA  TYR B 153       1.435  21.405  19.679  1.00 71.42           C  
ATOM   1222  C   TYR B 153       0.365  22.310  19.078  1.00 71.42           C  
ATOM   1223  CB  TYR B 153       2.629  22.245  20.143  1.00 71.42           C  
ATOM   1224  O   TYR B 153       0.515  22.798  17.956  1.00 71.42           O  
ATOM   1225  CG  TYR B 153       2.414  22.921  21.475  1.00 71.42           C  
ATOM   1226  CD1 TYR B 153       2.041  24.261  21.547  1.00 71.42           C  
ATOM   1227  CD2 TYR B 153       2.586  22.222  22.665  1.00 71.42           C  
ATOM   1228  CE1 TYR B 153       1.844  24.888  22.772  1.00 71.42           C  
ATOM   1229  CE2 TYR B 153       2.392  22.839  23.896  1.00 71.42           C  
ATOM   1230  OH  TYR B 153       1.828  24.786  25.156  1.00 71.42           O  
ATOM   1231  CZ  TYR B 153       2.021  24.170  23.940  1.00 71.42           C  
ATOM   1232  N   ASP B 154      -0.758  22.428  19.723  1.00 64.53           N  
ATOM   1233  CA  ASP B 154      -1.822  23.352  19.342  1.00 64.53           C  
ATOM   1234  C   ASP B 154      -1.807  24.599  20.223  1.00 64.53           C  
ATOM   1235  CB  ASP B 154      -3.186  22.665  19.427  1.00 64.53           C  
ATOM   1236  O   ASP B 154      -2.263  24.563  21.368  1.00 64.53           O  
ATOM   1237  CG  ASP B 154      -4.318  23.526  18.895  1.00 64.53           C  
ATOM   1238  OD1 ASP B 154      -4.110  24.738  18.674  1.00 64.53           O  
ATOM   1239  OD2 ASP B 154      -5.429  22.988  18.698  1.00 64.53           O  
ATOM   1240  N   PHE B 155      -1.292  25.660  19.656  1.00 66.74           N  
ATOM   1241  CA  PHE B 155      -1.086  26.873  20.439  1.00 66.74           C  
ATOM   1242  C   PHE B 155      -2.418  27.445  20.910  1.00 66.74           C  
ATOM   1243  CB  PHE B 155      -0.325  27.921  19.620  1.00 66.74           C  
ATOM   1244  O   PHE B 155      -2.466  28.196  21.887  1.00 66.74           O  
ATOM   1245  CG  PHE B 155       1.136  27.609  19.444  1.00 66.74           C  
ATOM   1246  CD1 PHE B 155       2.053  27.920  20.441  1.00 66.74           C  
ATOM   1247  CD2 PHE B 155       1.594  27.005  18.280  1.00 66.74           C  
ATOM   1248  CE1 PHE B 155       3.406  27.633  20.281  1.00 66.74           C  
ATOM   1249  CE2 PHE B 155       2.945  26.715  18.113  1.00 66.74           C  
ATOM   1250  CZ  PHE B 155       3.850  27.030  19.114  1.00 66.74           C  
ATOM   1251  N   ASN B 156      -3.512  26.995  20.279  1.00 60.23           N  
ATOM   1252  CA  ASN B 156      -4.824  27.514  20.651  1.00 60.23           C  
ATOM   1253  C   ASN B 156      -5.426  26.733  21.816  1.00 60.23           C  
ATOM   1254  CB  ASN B 156      -5.771  27.489  19.449  1.00 60.23           C  
ATOM   1255  O   ASN B 156      -6.142  27.298  22.643  1.00 60.23           O  
ATOM   1256  CG  ASN B 156      -5.595  28.690  18.542  1.00 60.23           C  
ATOM   1257  ND2 ASN B 156      -5.971  28.539  17.277  1.00 60.23           N  
ATOM   1258  OD1 ASN B 156      -5.124  29.746  18.973  1.00 60.23           O  
ATOM   1259  N   HIS B 157      -4.963  25.416  21.896  1.00 59.93           N  
ATOM   1260  CA  HIS B 157      -5.633  24.550  22.860  1.00 59.93           C  
ATOM   1261  C   HIS B 157      -4.675  24.104  23.959  1.00 59.93           C  
ATOM   1262  CB  HIS B 157      -6.232  23.330  22.158  1.00 59.93           C  
ATOM   1263  O   HIS B 157      -5.087  23.909  25.105  1.00 59.93           O  
ATOM   1264  CG  HIS B 157      -7.419  23.649  21.307  1.00 59.93           C  
ATOM   1265  CD2 HIS B 157      -8.745  23.613  21.581  1.00 59.93           C  
ATOM   1266  ND1 HIS B 157      -7.307  24.061  19.997  1.00 59.93           N  
ATOM   1267  CE1 HIS B 157      -8.516  24.266  19.501  1.00 59.93           C  
ATOM   1268  NE2 HIS B 157      -9.406  24.001  20.442  1.00 59.93           N  
ATOM   1269  N   ASP B 158      -3.525  24.069  23.662  1.00 68.73           N  
ATOM   1270  CA  ASP B 158      -2.548  23.579  24.629  1.00 68.73           C  
ATOM   1271  C   ASP B 158      -2.017  24.718  25.498  1.00 68.73           C  
ATOM   1272  CB  ASP B 158      -1.390  22.878  23.916  1.00 68.73           C  
ATOM   1273  O   ASP B 158      -2.178  25.892  25.158  1.00 68.73           O  
ATOM   1274  CG  ASP B 158      -1.816  21.609  23.200  1.00 68.73           C  
ATOM   1275  OD1 ASP B 158      -2.832  20.997  23.596  1.00 68.73           O  
ATOM   1276  OD2 ASP B 158      -1.129  21.214  22.233  1.00 68.73           O  
ATOM   1277  N   PRO B 159      -1.553  24.354  26.692  1.00 75.49           N  
ATOM   1278  CA  PRO B 159      -1.018  25.403  27.563  1.00 75.49           C  
ATOM   1279  C   PRO B 159      -0.034  26.323  26.842  1.00 75.49           C  
ATOM   1280  CB  PRO B 159      -0.317  24.617  28.673  1.00 75.49           C  
ATOM   1281  O   PRO B 159       0.734  25.866  25.991  1.00 75.49           O  
ATOM   1282  CG  PRO B 159      -0.780  23.207  28.494  1.00 75.49           C  
ATOM   1283  CD  PRO B 159      -1.351  23.065  27.112  1.00 75.49           C  
ATOM   1284  N   THR B 160      -0.149  27.534  27.107  1.00 78.64           N  
ATOM   1285  CA  THR B 160       0.680  28.533  26.443  1.00 78.64           C  
ATOM   1286  C   THR B 160       2.136  28.405  26.880  1.00 78.64           C  
ATOM   1287  CB  THR B 160       0.178  29.959  26.736  1.00 78.64           C  
ATOM   1288  O   THR B 160       2.428  28.345  28.076  1.00 78.64           O  
ATOM   1289  CG2 THR B 160       0.071  30.778  25.454  1.00 78.64           C  
ATOM   1290  OG1 THR B 160      -1.114  29.888  27.353  1.00 78.64           O  
ATOM   1291  N   PRO B 161       2.954  28.298  25.976  1.00 87.90           N  
ATOM   1292  CA  PRO B 161       4.375  28.254  26.326  1.00 87.90           C  
ATOM   1293  C   PRO B 161       4.886  29.581  26.885  1.00 87.90           C  
ATOM   1294  CB  PRO B 161       5.056  27.923  24.996  1.00 87.90           C  
ATOM   1295  O   PRO B 161       4.427  30.647  26.469  1.00 87.90           O  
ATOM   1296  CG  PRO B 161       3.932  27.675  24.043  1.00 87.90           C  
ATOM   1297  CD  PRO B 161       2.651  28.112  24.692  1.00 87.90           C  
ATOM   1298  N   LEU B 162       5.824  29.556  27.860  1.00 89.24           N  
ATOM   1299  CA  LEU B 162       6.504  30.734  28.388  1.00 89.24           C  
ATOM   1300  C   LEU B 162       7.912  30.851  27.814  1.00 89.24           C  
ATOM   1301  CB  LEU B 162       6.567  30.677  29.916  1.00 89.24           C  
ATOM   1302  O   LEU B 162       8.655  29.868  27.776  1.00 89.24           O  
ATOM   1303  CG  LEU B 162       5.294  31.082  30.662  1.00 89.24           C  
ATOM   1304  CD1 LEU B 162       5.217  30.365  32.006  1.00 89.24           C  
ATOM   1305  CD2 LEU B 162       5.244  32.594  30.854  1.00 89.24           C  
ATOM   1306  N   CYS B 163       8.164  31.978  27.278  1.00 88.71           N  
ATOM   1307  CA  CYS B 163       9.508  32.224  26.768  1.00 88.71           C  
ATOM   1308  C   CYS B 163      10.279  33.159  27.691  1.00 88.71           C  
ATOM   1309  CB  CYS B 163       9.447  32.818  25.361  1.00 88.71           C  
ATOM   1310  O   CYS B 163       9.701  34.076  28.277  1.00 88.71           O  
ATOM   1311  SG  CYS B 163       8.614  31.758  24.159  1.00 88.71           S  
ATOM   1312  N   GLN B 164      11.504  32.939  27.879  1.00 83.98           N  
ATOM   1313  CA  GLN B 164      12.342  33.782  28.725  1.00 83.98           C  
ATOM   1314  C   GLN B 164      12.418  35.206  28.180  1.00 83.98           C  
ATOM   1315  CB  GLN B 164      13.748  33.192  28.847  1.00 83.98           C  
ATOM   1316  O   GLN B 164      12.593  35.407  26.976  1.00 83.98           O  
ATOM   1317  CG  GLN B 164      14.652  33.949  29.810  1.00 83.98           C  
ATOM   1318  CD  GLN B 164      15.816  33.112  30.304  1.00 83.98           C  
ATOM   1319  NE2 GLN B 164      16.467  33.570  31.368  1.00 83.98           N  
ATOM   1320  OE1 GLN B 164      16.129  32.062  29.735  1.00 83.98           O  
ATOM   1321  N   LYS B 165      12.170  36.104  29.097  1.00 76.34           N  
ATOM   1322  CA  LYS B 165      12.260  37.505  28.695  1.00 76.34           C  
ATOM   1323  C   LYS B 165      13.654  37.838  28.173  1.00 76.34           C  
ATOM   1324  CB  LYS B 165      11.905  38.423  29.865  1.00 76.34           C  
ATOM   1325  O   LYS B 165      14.658  37.459  28.781  1.00 76.34           O  
ATOM   1326  CG  LYS B 165      11.171  39.691  29.456  1.00 76.34           C  
ATOM   1327  CD  LYS B 165      10.801  40.539  30.667  1.00 76.34           C  
ATOM   1328  CE  LYS B 165      10.092  41.822  30.257  1.00 76.34           C  
ATOM   1329  NZ  LYS B 165       9.691  42.637  31.443  1.00 76.34           N  
ATOM   1330  N   GLN B 166      13.694  38.418  27.107  1.00 70.87           N  
ATOM   1331  CA  GLN B 166      14.963  38.721  26.454  1.00 70.87           C  
ATOM   1332  C   GLN B 166      15.554  40.027  26.979  1.00 70.87           C  
ATOM   1333  CB  GLN B 166      14.781  38.800  24.937  1.00 70.87           C  
ATOM   1334  O   GLN B 166      14.870  41.052  27.019  1.00 70.87           O  
ATOM   1335  CG  GLN B 166      14.302  37.499  24.307  1.00 70.87           C  
ATOM   1336  CD  GLN B 166      14.109  37.610  22.806  1.00 70.87           C  
ATOM   1337  NE2 GLN B 166      13.936  36.470  22.145  1.00 70.87           N  
ATOM   1338  OE1 GLN B 166      14.113  38.711  22.246  1.00 70.87           O  
ATOM   1339  N   THR B 167      16.630  40.024  27.785  1.00 68.06           N  
ATOM   1340  CA  THR B 167      17.368  41.208  28.211  1.00 68.06           C  
ATOM   1341  C   THR B 167      18.739  41.259  27.544  1.00 68.06           C  
ATOM   1342  CB  THR B 167      17.536  41.242  29.741  1.00 68.06           C  
ATOM   1343  O   THR B 167      19.129  40.324  26.842  1.00 68.06           O  
ATOM   1344  CG2 THR B 167      16.198  41.468  30.437  1.00 68.06           C  
ATOM   1345  OG1 THR B 167      18.087  39.995  30.183  1.00 68.06           O  
ATOM   1346  N   SER B 168      19.425  42.466  27.461  1.00 61.06           N  
ATOM   1347  CA  SER B 168      20.750  42.652  26.880  1.00 61.06           C  
ATOM   1348  C   SER B 168      21.758  41.677  27.478  1.00 61.06           C  
ATOM   1349  CB  SER B 168      21.231  44.088  27.090  1.00 61.06           C  
ATOM   1350  O   SER B 168      22.711  41.272  26.809  1.00 61.06           O  
ATOM   1351  OG  SER B 168      20.186  44.899  27.597  1.00 61.06           O  
ATOM   1352  N   THR B 169      21.529  41.149  28.712  1.00 61.21           N  
ATOM   1353  CA  THR B 169      22.485  40.302  29.416  1.00 61.21           C  
ATOM   1354  C   THR B 169      22.137  38.827  29.236  1.00 61.21           C  
ATOM   1355  CB  THR B 169      22.532  40.641  30.917  1.00 61.21           C  
ATOM   1356  O   THR B 169      23.010  37.961  29.330  1.00 61.21           O  
ATOM   1357  CG2 THR B 169      23.333  41.914  31.169  1.00 61.21           C  
ATOM   1358  OG1 THR B 169      21.196  40.826  31.402  1.00 61.21           O  
ATOM   1359  N   VAL B 170      20.919  38.533  28.977  1.00 60.08           N  
ATOM   1360  CA  VAL B 170      20.511  37.134  28.890  1.00 60.08           C  
ATOM   1361  C   VAL B 170      20.230  36.767  27.435  1.00 60.08           C  
ATOM   1362  CB  VAL B 170      19.267  36.851  29.762  1.00 60.08           C  
ATOM   1363  O   VAL B 170      19.289  37.285  26.828  1.00 60.08           O  
ATOM   1364  CG1 VAL B 170      18.869  35.379  29.671  1.00 60.08           C  
ATOM   1365  CG2 VAL B 170      19.532  37.247  31.213  1.00 60.08           C  
ATOM   1366  N   ASN B 171      21.179  35.923  26.772  1.00 63.92           N  
ATOM   1367  CA  ASN B 171      21.047  35.504  25.380  1.00 63.92           C  
ATOM   1368  C   ASN B 171      20.646  34.036  25.272  1.00 63.92           C  
ATOM   1369  CB  ASN B 171      22.349  35.757  24.618  1.00 63.92           C  
ATOM   1370  O   ASN B 171      20.772  33.431  24.206  1.00 63.92           O  
ATOM   1371  CG  ASN B 171      22.593  37.229  24.350  1.00 63.92           C  
ATOM   1372  ND2 ASN B 171      23.789  37.556  23.875  1.00 63.92           N  
ATOM   1373  OD1 ASN B 171      21.713  38.066  24.568  1.00 63.92           O  
ATOM   1374  N   GLU B 172      20.022  33.532  26.414  1.00 75.53           N  
ATOM   1375  CA  GLU B 172      19.657  32.119  26.392  1.00 75.53           C  
ATOM   1376  C   GLU B 172      18.223  31.926  25.908  1.00 75.53           C  
ATOM   1377  CB  GLU B 172      19.832  31.497  27.780  1.00 75.53           C  
ATOM   1378  O   GLU B 172      17.347  32.740  26.207  1.00 75.53           O  
ATOM   1379  CG  GLU B 172      21.252  31.035  28.073  1.00 75.53           C  
ATOM   1380  CD  GLU B 172      21.417  30.449  29.466  1.00 75.53           C  
ATOM   1381  OE1 GLU B 172      22.545  30.039  29.822  1.00 75.53           O  
ATOM   1382  OE2 GLU B 172      20.410  30.397  30.206  1.00 75.53           O  
ATOM   1383  N   THR B 173      18.030  31.065  25.082  1.00 85.08           N  
ATOM   1384  CA  THR B 173      16.688  30.695  24.646  1.00 85.08           C  
ATOM   1385  C   THR B 173      16.100  29.622  25.559  1.00 85.08           C  
ATOM   1386  CB  THR B 173      16.692  30.189  23.192  1.00 85.08           C  
ATOM   1387  O   THR B 173      16.665  28.535  25.691  1.00 85.08           O  
ATOM   1388  CG2 THR B 173      15.275  29.919  22.699  1.00 85.08           C  
ATOM   1389  OG1 THR B 173      17.299  31.177  22.350  1.00 85.08           O  
ATOM   1390  N   ARG B 174      14.913  29.995  26.250  1.00 89.93           N  
ATOM   1391  CA  ARG B 174      14.212  29.026  27.086  1.00 89.93           C  
ATOM   1392  C   ARG B 174      12.709  29.067  26.829  1.00 89.93           C  
ATOM   1393  CB  ARG B 174      14.497  29.287  28.567  1.00 89.93           C  
ATOM   1394  O   ARG B 174      12.098  30.137  26.859  1.00 89.93           O  
ATOM   1395  CG  ARG B 174      15.806  28.689  29.056  1.00 89.93           C  
ATOM   1396  CD  ARG B 174      16.048  28.989  30.529  1.00 89.93           C  
ATOM   1397  NE  ARG B 174      17.386  28.582  30.950  1.00 89.93           N  
ATOM   1398  NH1 ARG B 174      17.137  29.285  33.136  1.00 89.93           N  
ATOM   1399  NH2 ARG B 174      19.103  28.326  32.453  1.00 89.93           N  
ATOM   1400  CZ  ARG B 174      17.872  28.732  32.179  1.00 89.93           C  
ATOM   1401  N   VAL B 175      12.189  27.938  26.526  1.00 92.31           N  
ATOM   1402  CA  VAL B 175      10.744  27.791  26.387  1.00 92.31           C  
ATOM   1403  C   VAL B 175      10.228  26.772  27.400  1.00 92.31           C  
ATOM   1404  CB  VAL B 175      10.352  27.364  24.954  1.00 92.31           C  
ATOM   1405  O   VAL B 175      10.780  25.676  27.523  1.00 92.31           O  
ATOM   1406  CG1 VAL B 175       8.834  27.271  24.814  1.00 92.31           C  
ATOM   1407  CG2 VAL B 175      10.927  28.342  23.931  1.00 92.31           C  
ATOM   1408  N   GLN B 176       9.265  27.182  28.148  1.00 90.78           N  
ATOM   1409  CA  GLN B 176       8.727  26.298  29.176  1.00 90.78           C  
ATOM   1410  C   GLN B 176       7.224  26.098  28.997  1.00 90.78           C  
ATOM   1411  CB  GLN B 176       9.020  26.853  30.570  1.00 90.78           C  
ATOM   1412  O   GLN B 176       6.489  27.057  28.755  1.00 90.78           O  
ATOM   1413  CG  GLN B 176       8.490  25.984  31.702  1.00 90.78           C  
ATOM   1414  CD  GLN B 176       8.866  26.512  33.074  1.00 90.78           C  
ATOM   1415  NE2 GLN B 176       7.873  26.665  33.943  1.00 90.78           N  
ATOM   1416  OE1 GLN B 176      10.040  26.780  33.350  1.00 90.78           O  
ATOM   1417  N   ILE B 177       6.817  24.810  29.111  1.00 89.07           N  
ATOM   1418  CA  ILE B 177       5.398  24.484  29.017  1.00 89.07           C  
ATOM   1419  C   ILE B 177       4.969  23.684  30.244  1.00 89.07           C  
ATOM   1420  CB  ILE B 177       5.085  23.695  27.726  1.00 89.07           C  
ATOM   1421  O   ILE B 177       5.594  22.677  30.586  1.00 89.07           O  
ATOM   1422  CG1 ILE B 177       5.599  24.453  26.497  1.00 89.07           C  
ATOM   1423  CG2 ILE B 177       3.582  23.422  27.611  1.00 89.07           C  
ATOM   1424  CD1 ILE B 177       5.659  23.612  25.230  1.00 89.07           C  
ATOM   1425  N   ASN B 178       3.905  24.166  30.919  1.00 83.09           N  
ATOM   1426  CA  ASN B 178       3.351  23.419  32.043  1.00 83.09           C  
ATOM   1427  C   ASN B 178       2.528  22.224  31.571  1.00 83.09           C  
ATOM   1428  CB  ASN B 178       2.502  24.332  32.929  1.00 83.09           C  
ATOM   1429  O   ASN B 178       1.464  22.395  30.973  1.00 83.09           O  
ATOM   1430  CG  ASN B 178       2.111  23.677  34.239  1.00 83.09           C  
ATOM   1431  ND2 ASN B 178       1.769  24.491  35.231  1.00 83.09           N  
ATOM   1432  OD1 ASN B 178       2.117  22.449  34.359  1.00 83.09           O  
ATOM   1433  N   ILE B 179       2.995  21.062  31.888  1.00 79.26           N  
ATOM   1434  CA  ILE B 179       2.303  19.891  31.359  1.00 79.26           C  
ATOM   1435  C   ILE B 179       1.591  19.157  32.492  1.00 79.26           C  
ATOM   1436  CB  ILE B 179       3.280  18.939  30.633  1.00 79.26           C  
ATOM   1437  O   ILE B 179       1.028  18.079  32.284  1.00 79.26           O  
ATOM   1438  CG1 ILE B 179       4.437  18.552  31.561  1.00 79.26           C  
ATOM   1439  CG2 ILE B 179       3.802  19.580  29.344  1.00 79.26           C  
ATOM   1440  CD1 ILE B 179       5.369  17.496  30.981  1.00 79.26           C  
ATOM   1441  N   THR B 180       1.581  19.764  33.666  1.00 68.81           N  
ATOM   1442  CA  THR B 180       0.944  19.137  34.819  1.00 68.81           C  
ATOM   1443  C   THR B 180      -0.531  18.861  34.538  1.00 68.81           C  
ATOM   1444  CB  THR B 180       1.074  20.017  36.076  1.00 68.81           C  
ATOM   1445  O   THR B 180      -1.230  19.706  33.976  1.00 68.81           O  
ATOM   1446  CG2 THR B 180       0.679  19.245  37.330  1.00 68.81           C  
ATOM   1447  OG1 THR B 180       2.432  20.455  36.206  1.00 68.81           O  
ATOM   1448  N   GLU B 181      -0.891  17.615  34.973  1.00 55.69           N  
ATOM   1449  CA  GLU B 181      -2.286  17.232  34.781  1.00 55.69           C  
ATOM   1450  C   GLU B 181      -3.229  18.244  35.425  1.00 55.69           C  
ATOM   1451  CB  GLU B 181      -2.545  15.835  35.352  1.00 55.69           C  
ATOM   1452  O   GLU B 181      -2.977  18.716  36.536  1.00 55.69           O  
ATOM   1453  CG  GLU B 181      -3.238  14.892  34.380  1.00 55.69           C  
ATOM   1454  CD  GLU B 181      -3.371  13.474  34.911  1.00 55.69           C  
ATOM   1455  OE1 GLU B 181      -3.897  12.600  34.185  1.00 55.69           O  
ATOM   1456  OE2 GLU B 181      -2.946  13.235  36.064  1.00 55.69           O  
ATOM   1457  N   GLY B 182      -4.261  18.655  34.919  1.00 48.49           N  
ATOM   1458  CA  GLY B 182      -5.251  19.590  35.428  1.00 48.49           C  
ATOM   1459  C   GLY B 182      -5.093  20.991  34.866  1.00 48.49           C  
ATOM   1460  O   GLY B 182      -6.029  21.793  34.912  1.00 48.49           O  
ATOM   1461  N   PHE B 183      -3.761  21.201  34.418  1.00 39.70           N  
ATOM   1462  CA  PHE B 183      -3.463  22.496  33.817  1.00 39.70           C  
ATOM   1463  C   PHE B 183      -3.634  22.441  32.303  1.00 39.70           C  
ATOM   1464  CB  PHE B 183      -2.040  22.939  34.169  1.00 39.70           C  
ATOM   1465  O   PHE B 183      -3.074  21.565  31.641  1.00 39.70           O  
ATOM   1466  CG  PHE B 183      -1.965  24.317  34.770  1.00 39.70           C  
ATOM   1467  CD1 PHE B 183      -1.762  25.431  33.965  1.00 39.70           C  
ATOM   1468  CD2 PHE B 183      -2.097  24.498  36.140  1.00 39.70           C  
ATOM   1469  CE1 PHE B 183      -1.692  26.708  34.518  1.00 39.70           C  
ATOM   1470  CE2 PHE B 183      -2.028  25.770  36.701  1.00 39.70           C  
ATOM   1471  CZ  PHE B 183      -1.825  26.874  35.888  1.00 39.70           C  
ATOM   1472  N   GLY B 184      -4.917  22.607  31.790  1.00 43.55           N  
ATOM   1473  CA  GLY B 184      -5.205  22.553  30.365  1.00 43.55           C  
ATOM   1474  C   GLY B 184      -6.208  21.476  29.998  1.00 43.55           C  
ATOM   1475  O   GLY B 184      -7.080  21.134  30.799  1.00 43.55           O  
ATOM   1476  N   SER B 185      -6.079  21.044  28.702  1.00 48.64           N  
ATOM   1477  CA  SER B 185      -6.997  20.026  28.200  1.00 48.64           C  
ATOM   1478  C   SER B 185      -6.743  18.677  28.863  1.00 48.64           C  
ATOM   1479  CB  SER B 185      -6.868  19.890  26.682  1.00 48.64           C  
ATOM   1480  O   SER B 185      -5.629  18.400  29.313  1.00 48.64           O  
ATOM   1481  OG  SER B 185      -5.617  19.323  26.333  1.00 48.64           O  
ATOM   1482  N   HIS B 186      -7.601  18.058  29.258  1.00 49.71           N  
ATOM   1483  CA  HIS B 186      -7.557  16.727  29.853  1.00 49.71           C  
ATOM   1484  C   HIS B 186      -6.657  15.794  29.050  1.00 49.71           C  
ATOM   1485  CB  HIS B 186      -8.966  16.138  29.953  1.00 49.71           C  
ATOM   1486  O   HIS B 186      -6.822  15.657  27.836  1.00 49.71           O  
ATOM   1487  CG  HIS B 186      -9.485  16.060  31.354  1.00 49.71           C  
ATOM   1488  CD2 HIS B 186     -10.453  16.767  31.983  1.00 49.71           C  
ATOM   1489  ND1 HIS B 186      -8.992  15.169  32.282  1.00 49.71           N  
ATOM   1490  CE1 HIS B 186      -9.637  15.331  33.425  1.00 49.71           C  
ATOM   1491  NE2 HIS B 186     -10.529  16.294  33.270  1.00 49.71           N  
ATOM   1492  N   GLY B 187      -5.711  15.298  29.802  1.00 57.42           N  
ATOM   1493  CA  GLY B 187      -4.857  14.268  29.233  1.00 57.42           C  
ATOM   1494  C   GLY B 187      -3.660  14.829  28.490  1.00 57.42           C  
ATOM   1495  O   GLY B 187      -2.948  14.093  27.803  1.00 57.42           O  
ATOM   1496  N   PHE B 188      -3.492  16.159  28.619  1.00 64.51           N  
ATOM   1497  CA  PHE B 188      -2.406  16.809  27.896  1.00 64.51           C  
ATOM   1498  C   PHE B 188      -1.058  16.224  28.302  1.00 64.51           C  
ATOM   1499  CB  PHE B 188      -2.419  18.320  28.148  1.00 64.51           C  
ATOM   1500  O   PHE B 188      -0.203  15.972  27.450  1.00 64.51           O  
ATOM   1501  CG  PHE B 188      -1.275  19.054  27.502  1.00 64.51           C  
ATOM   1502  CD1 PHE B 188      -0.265  19.615  28.274  1.00 64.51           C  
ATOM   1503  CD2 PHE B 188      -1.208  19.181  26.120  1.00 64.51           C  
ATOM   1504  CE1 PHE B 188       0.795  20.294  27.678  1.00 64.51           C  
ATOM   1505  CE2 PHE B 188      -0.152  19.858  25.518  1.00 64.51           C  
ATOM   1506  CZ  PHE B 188       0.848  20.415  26.299  1.00 64.51           C  
ATOM   1507  N   GLU B 189      -0.909  16.019  29.531  1.00 71.39           N  
ATOM   1508  CA  GLU B 189       0.348  15.446  30.002  1.00 71.39           C  
ATOM   1509  C   GLU B 189       0.629  14.105  29.331  1.00 71.39           C  
ATOM   1510  CB  GLU B 189       0.326  15.279  31.524  1.00 71.39           C  
ATOM   1511  O   GLU B 189       1.707  13.900  28.769  1.00 71.39           O  
ATOM   1512  CG  GLU B 189       1.609  14.694  32.097  1.00 71.39           C  
ATOM   1513  CD  GLU B 189       1.553  14.485  33.601  1.00 71.39           C  
ATOM   1514  OE1 GLU B 189       2.530  13.954  34.177  1.00 71.39           O  
ATOM   1515  OE2 GLU B 189       0.524  14.854  34.210  1.00 71.39           O  
ATOM   1516  N   ASP B 190      -0.354  13.321  29.359  1.00 66.75           N  
ATOM   1517  CA  ASP B 190      -0.191  11.991  28.781  1.00 66.75           C  
ATOM   1518  C   ASP B 190       0.103  12.074  27.285  1.00 66.75           C  
ATOM   1519  CB  ASP B 190      -1.442  11.143  29.025  1.00 66.75           C  
ATOM   1520  O   ASP B 190       0.950  11.340  26.772  1.00 66.75           O  
ATOM   1521  CG  ASP B 190      -1.448  10.474  30.388  1.00 66.75           C  
ATOM   1522  OD1 ASP B 190      -0.396  10.452  31.062  1.00 66.75           O  
ATOM   1523  OD2 ASP B 190      -2.514   9.960  30.790  1.00 66.75           O  
ATOM   1524  N   THR B 191      -0.474  12.991  26.687  1.00 69.19           N  
ATOM   1525  CA  THR B 191      -0.318  13.155  25.246  1.00 69.19           C  
ATOM   1526  C   THR B 191       1.105  13.581  24.901  1.00 69.19           C  
ATOM   1527  CB  THR B 191      -1.316  14.188  24.690  1.00 69.19           C  
ATOM   1528  O   THR B 191       1.727  13.015  24.000  1.00 69.19           O  
ATOM   1529  CG2 THR B 191      -1.194  14.310  23.175  1.00 69.19           C  
ATOM   1530  OG1 THR B 191      -2.650  13.781  25.020  1.00 69.19           O  
ATOM   1531  N   ILE B 192       1.564  14.555  25.670  1.00 77.39           N  
ATOM   1532  CA  ILE B 192       2.903  15.072  25.406  1.00 77.39           C  
ATOM   1533  C   ILE B 192       3.940  13.992  25.702  1.00 77.39           C  
ATOM   1534  CB  ILE B 192       3.194  16.339  26.241  1.00 77.39           C  
ATOM   1535  O   ILE B 192       4.896  13.815  24.943  1.00 77.39           O  
ATOM   1536  CG1 ILE B 192       2.589  17.575  25.566  1.00 77.39           C  
ATOM   1537  CG2 ILE B 192       4.701  16.512  26.452  1.00 77.39           C  
ATOM   1538  CD1 ILE B 192       3.153  17.862  24.181  1.00 77.39           C  
ATOM   1539  N   LEU B 193       3.723  13.254  26.742  1.00 76.69           N  
ATOM   1540  CA  LEU B 193       4.668  12.201  27.100  1.00 76.69           C  
ATOM   1541  C   LEU B 193       4.683  11.103  26.042  1.00 76.69           C  
ATOM   1542  CB  LEU B 193       4.316  11.606  28.465  1.00 76.69           C  
ATOM   1543  O   LEU B 193       5.746  10.582  25.698  1.00 76.69           O  
ATOM   1544  CG  LEU B 193       4.520  12.519  29.676  1.00 76.69           C  
ATOM   1545  CD1 LEU B 193       3.985  11.852  30.939  1.00 76.69           C  
ATOM   1546  CD2 LEU B 193       5.995  12.873  29.836  1.00 76.69           C  
ATOM   1547  N   GLN B 194       3.602  10.778  25.542  1.00 72.05           N  
ATOM   1548  CA  GLN B 194       3.513   9.786  24.476  1.00 72.05           C  
ATOM   1549  C   GLN B 194       4.211  10.274  23.210  1.00 72.05           C  
ATOM   1550  CB  GLN B 194       2.051   9.451  24.174  1.00 72.05           C  
ATOM   1551  O   GLN B 194       4.921   9.510  22.553  1.00 72.05           O  
ATOM   1552  CG  GLN B 194       1.502   8.293  24.996  1.00 72.05           C  
ATOM   1553  CD  GLN B 194       0.010   8.094  24.807  1.00 72.05           C  
ATOM   1554  NE2 GLN B 194      -0.590   7.267  25.655  1.00 72.05           N  
ATOM   1555  OE1 GLN B 194      -0.598   8.679  23.905  1.00 72.05           O  
ATOM   1556  N   ARG B 195       4.021  11.525  22.949  1.00 76.64           N  
ATOM   1557  CA  ARG B 195       4.647  12.087  21.757  1.00 76.64           C  
ATOM   1558  C   ARG B 195       6.166  12.108  21.895  1.00 76.64           C  
ATOM   1559  CB  ARG B 195       4.125  13.500  21.490  1.00 76.64           C  
ATOM   1560  O   ARG B 195       6.886  11.885  20.920  1.00 76.64           O  
ATOM   1561  CG  ARG B 195       2.700  13.541  20.963  1.00 76.64           C  
ATOM   1562  CD  ARG B 195       2.285  14.952  20.567  1.00 76.64           C  
ATOM   1563  NE  ARG B 195       0.912  14.991  20.072  1.00 76.64           N  
ATOM   1564  NH1 ARG B 195       0.931  17.250  19.592  1.00 76.64           N  
ATOM   1565  NH2 ARG B 195      -0.952  16.005  19.193  1.00 76.64           N  
ATOM   1566  CZ  ARG B 195       0.300  16.082  19.620  1.00 76.64           C  
ATOM   1567  N   LEU B 196       6.567  12.373  23.117  1.00 82.12           N  
ATOM   1568  CA  LEU B 196       8.001  12.286  23.367  1.00 82.12           C  
ATOM   1569  C   LEU B 196       8.498  10.856  23.191  1.00 82.12           C  
ATOM   1570  CB  LEU B 196       8.331  12.784  24.777  1.00 82.12           C  
ATOM   1571  O   LEU B 196       9.600  10.635  22.682  1.00 82.12           O  
ATOM   1572  CG  LEU B 196       8.239  14.294  25.001  1.00 82.12           C  
ATOM   1573  CD1 LEU B 196       8.340  14.616  26.489  1.00 82.12           C  
ATOM   1574  CD2 LEU B 196       9.328  15.018  24.217  1.00 82.12           C  
ATOM   1575  N   GLY B 197       7.657   9.930  23.596  1.00 80.31           N  
ATOM   1576  CA  GLY B 197       7.992   8.530  23.390  1.00 80.31           C  
ATOM   1577  C   GLY B 197       8.152   8.163  21.927  1.00 80.31           C  
ATOM   1578  O   GLY B 197       9.116   7.492  21.552  1.00 80.31           O  
ATOM   1579  N   VAL B 198       7.315   8.669  21.128  1.00 75.55           N  
ATOM   1580  CA  VAL B 198       7.344   8.380  19.699  1.00 75.55           C  
ATOM   1581  C   VAL B 198       8.538   9.080  19.054  1.00 75.55           C  
ATOM   1582  CB  VAL B 198       6.034   8.813  19.004  1.00 75.55           C  
ATOM   1583  O   VAL B 198       9.261   8.480  18.255  1.00 75.55           O  
ATOM   1584  CG1 VAL B 198       6.184   8.758  17.485  1.00 75.55           C  
ATOM   1585  CG2 VAL B 198       4.872   7.932  19.462  1.00 75.55           C  
ATOM   1586  N   LEU B 199       8.834  10.285  19.489  1.00 84.18           N  
ATOM   1587  CA  LEU B 199       9.863  11.100  18.853  1.00 84.18           C  
ATOM   1588  C   LEU B 199      11.256  10.629  19.258  1.00 84.18           C  
ATOM   1589  CB  LEU B 199       9.683  12.574  19.222  1.00 84.18           C  
ATOM   1590  O   LEU B 199      12.159  10.556  18.421  1.00 84.18           O  
ATOM   1591  CG  LEU B 199       9.302  13.517  18.079  1.00 84.18           C  
ATOM   1592  CD1 LEU B 199       8.068  14.331  18.453  1.00 84.18           C  
ATOM   1593  CD2 LEU B 199      10.469  14.435  17.731  1.00 84.18           C  
ATOM   1594  N   PHE B 200      11.370  10.215  20.573  1.00 89.86           N  
ATOM   1595  CA  PHE B 200      12.725  10.003  21.069  1.00 89.86           C  
ATOM   1596  C   PHE B 200      12.893   8.583  21.594  1.00 89.86           C  
ATOM   1597  CB  PHE B 200      13.059  11.013  22.171  1.00 89.86           C  
ATOM   1598  O   PHE B 200      13.986   8.196  22.016  1.00 89.86           O  
ATOM   1599  CG  PHE B 200      12.988  12.448  21.722  1.00 89.86           C  
ATOM   1600  CD1 PHE B 200      13.972  12.982  20.899  1.00 89.86           C  
ATOM   1601  CD2 PHE B 200      11.937  13.262  22.123  1.00 89.86           C  
ATOM   1602  CE1 PHE B 200      13.909  14.310  20.481  1.00 89.86           C  
ATOM   1603  CE2 PHE B 200      11.868  14.590  21.709  1.00 89.86           C  
ATOM   1604  CZ  PHE B 200      12.855  15.112  20.890  1.00 89.86           C  
ATOM   1605  N   GLY B 201      11.823   7.788  21.501  1.00 82.18           N  
ATOM   1606  CA  GLY B 201      11.885   6.441  22.045  1.00 82.18           C  
ATOM   1607  C   GLY B 201      11.860   6.407  23.561  1.00 82.18           C  
ATOM   1608  O   GLY B 201      12.305   5.434  24.173  1.00 82.18           O  
ATOM   1609  N   SER B 202      11.362   7.511  24.174  1.00 82.48           N  
ATOM   1610  CA  SER B 202      11.310   7.631  25.628  1.00 82.48           C  
ATOM   1611  C   SER B 202      10.172   6.800  26.210  1.00 82.48           C  
ATOM   1612  CB  SER B 202      11.147   9.095  26.040  1.00 82.48           C  
ATOM   1613  O   SER B 202       9.054   6.818  25.690  1.00 82.48           O  
ATOM   1614  OG  SER B 202      10.922   9.203  27.435  1.00 82.48           O  
ATOM   1615  N   ARG B 203      10.426   6.066  27.256  1.00 73.78           N  
ATOM   1616  CA  ARG B 203       9.401   5.254  27.905  1.00 73.78           C  
ATOM   1617  C   ARG B 203       8.806   5.981  29.106  1.00 73.78           C  
ATOM   1618  CB  ARG B 203       9.978   3.906  28.341  1.00 73.78           C  
ATOM   1619  O   ARG B 203       8.228   5.353  29.995  1.00 73.78           O  
ATOM   1620  CG  ARG B 203      10.359   2.995  27.185  1.00 73.78           C  
ATOM   1621  CD  ARG B 203      10.786   1.617  27.670  1.00 73.78           C  
ATOM   1622  NE  ARG B 203       9.877   0.575  27.203  1.00 73.78           N  
ATOM   1623  NH1 ARG B 203      11.223  -1.184  27.859  1.00 73.78           N  
ATOM   1624  NH2 ARG B 203       9.208  -1.593  26.845  1.00 73.78           N  
ATOM   1625  CZ  ARG B 203      10.105  -0.731  27.303  1.00 73.78           C  
ATOM   1626  N   ILE B 204       9.008   7.243  29.073  1.00 72.06           N  
ATOM   1627  CA  ILE B 204       8.581   8.043  30.216  1.00 72.06           C  
ATOM   1628  C   ILE B 204       7.080   7.869  30.436  1.00 72.06           C  
ATOM   1629  CB  ILE B 204       8.924   9.537  30.019  1.00 72.06           C  
ATOM   1630  O   ILE B 204       6.611   7.855  31.576  1.00 72.06           O  
ATOM   1631  CG1 ILE B 204       8.820  10.288  31.352  1.00 72.06           C  
ATOM   1632  CG2 ILE B 204       8.010  10.166  28.963  1.00 72.06           C  
ATOM   1633  CD1 ILE B 204       9.520  11.641  31.356  1.00 72.06           C  
ATOM   1634  N   ALA B 205       6.363   7.692  29.319  1.00 64.10           N  
ATOM   1635  CA  ALA B 205       4.914   7.548  29.422  1.00 64.10           C  
ATOM   1636  C   ALA B 205       4.540   6.223  30.082  1.00 64.10           C  
ATOM   1637  CB  ALA B 205       4.269   7.652  28.042  1.00 64.10           C  
ATOM   1638  O   ALA B 205       3.435   6.076  30.610  1.00 64.10           O  
ATOM   1639  N   PHE B 206       5.435   5.216  30.064  1.00 57.99           N  
ATOM   1640  CA  PHE B 206       5.147   3.885  30.583  1.00 57.99           C  
ATOM   1641  C   PHE B 206       5.714   3.717  31.988  1.00 57.99           C  
ATOM   1642  CB  PHE B 206       5.719   2.809  29.654  1.00 57.99           C  
ATOM   1643  O   PHE B 206       5.540   2.669  32.612  1.00 57.99           O  
ATOM   1644  CG  PHE B 206       5.130   2.827  28.270  1.00 57.99           C  
ATOM   1645  CD1 PHE B 206       3.910   2.214  28.011  1.00 57.99           C  
ATOM   1646  CD2 PHE B 206       5.796   3.457  27.227  1.00 57.99           C  
ATOM   1647  CE1 PHE B 206       3.362   2.228  26.730  1.00 57.99           C  
ATOM   1648  CE2 PHE B 206       5.255   3.475  25.944  1.00 57.99           C  
ATOM   1649  CZ  PHE B 206       4.038   2.860  25.698  1.00 57.99           C  
ATOM   1650  N   SER B 207       6.499   4.686  32.410  1.00 55.91           N  
ATOM   1651  CA  SER B 207       7.067   4.641  33.753  1.00 55.91           C  
ATOM   1652  C   SER B 207       6.087   5.188  34.786  1.00 55.91           C  
ATOM   1653  CB  SER B 207       8.374   5.433  33.809  1.00 55.91           C  
ATOM   1654  O   SER B 207       5.153   5.914  34.440  1.00 55.91           O  
ATOM   1655  OG  SER B 207       8.285   6.609  33.023  1.00 55.91           O  
ATOM   1656  N   ASN B 208       5.922   4.403  35.920  1.00 45.20           N  
ATOM   1657  CA  ASN B 208       5.137   4.978  37.007  1.00 45.20           C  
ATOM   1658  C   ASN B 208       5.506   6.438  37.255  1.00 45.20           C  
ATOM   1659  CB  ASN B 208       5.316   4.160  38.289  1.00 45.20           C  
ATOM   1660  O   ASN B 208       6.546   6.728  37.849  1.00 45.20           O  
ATOM   1661  CG  ASN B 208       3.999   3.852  38.973  1.00 45.20           C  
ATOM   1662  ND2 ASN B 208       4.006   2.857  39.852  1.00 45.20           N  
ATOM   1663  OD1 ASN B 208       2.983   4.502  38.714  1.00 45.20           O  
ATOM   1664  N   ILE B 209       5.163   7.335  36.489  1.00 44.94           N  
ATOM   1665  CA  ILE B 209       5.473   8.758  36.556  1.00 44.94           C  
ATOM   1666  C   ILE B 209       5.208   9.279  37.966  1.00 44.94           C  
ATOM   1667  CB  ILE B 209       4.652   9.564  35.524  1.00 44.94           C  
ATOM   1668  O   ILE B 209       5.520  10.431  38.278  1.00 44.94           O  
ATOM   1669  CG1 ILE B 209       4.870   9.005  34.113  1.00 44.94           C  
ATOM   1670  CG2 ILE B 209       5.017  11.051  35.586  1.00 44.94           C  
ATOM   1671  CD1 ILE B 209       3.899   9.548  33.075  1.00 44.94           C  
ATOM   1672  N   GLN B 210       4.416   8.511  38.769  1.00 43.98           N  
ATOM   1673  CA  GLN B 210       4.194   8.977  40.133  1.00 43.98           C  
ATOM   1674  C   GLN B 210       5.508   9.384  40.795  1.00 43.98           C  
ATOM   1675  CB  GLN B 210       3.501   7.896  40.964  1.00 43.98           C  
ATOM   1676  O   GLN B 210       5.521  10.231  41.691  1.00 43.98           O  
ATOM   1677  CG  GLN B 210       1.980   7.955  40.903  1.00 43.98           C  
ATOM   1678  CD  GLN B 210       1.319   6.793  41.621  1.00 43.98           C  
ATOM   1679  NE2 GLN B 210      -0.005   6.720  41.535  1.00 43.98           N  
ATOM   1680  OE1 GLN B 210       1.992   5.968  42.247  1.00 43.98           O  
ATOM   1681  N   ASP B 211       6.587   8.917  40.221  1.00 43.91           N  
ATOM   1682  CA  ASP B 211       7.858   9.225  40.868  1.00 43.91           C  
ATOM   1683  C   ASP B 211       8.350  10.617  40.478  1.00 43.91           C  
ATOM   1684  CB  ASP B 211       8.912   8.175  40.510  1.00 43.91           C  
ATOM   1685  O   ASP B 211       9.264  11.157  41.105  1.00 43.91           O  
ATOM   1686  CG  ASP B 211       8.895   6.976  41.441  1.00 43.91           C  
ATOM   1687  OD1 ASP B 211       8.319   7.070  42.546  1.00 43.91           O  
ATOM   1688  OD2 ASP B 211       9.465   5.928  41.067  1.00 43.91           O  
ATOM   1689  N   LEU B 212       7.905  11.309  39.354  1.00 43.12           N  
ATOM   1690  CA  LEU B 212       8.405  12.617  38.945  1.00 43.12           C  
ATOM   1691  C   LEU B 212       7.597  13.735  39.594  1.00 43.12           C  
ATOM   1692  CB  LEU B 212       8.358  12.756  37.421  1.00 43.12           C  
ATOM   1693  O   LEU B 212       6.364  13.725  39.546  1.00 43.12           O  
ATOM   1694  CG  LEU B 212       9.484  12.072  36.643  1.00 43.12           C  
ATOM   1695  CD1 LEU B 212       8.975  11.588  35.290  1.00 43.12           C  
ATOM   1696  CD2 LEU B 212      10.666  13.020  36.468  1.00 43.12           C  
ATOM   1697  N   GLY B 213       7.682  13.851  40.945  1.00 48.12           N  
ATOM   1698  CA  GLY B 213       7.042  14.928  41.684  1.00 48.12           C  
ATOM   1699  C   GLY B 213       5.730  15.376  41.068  1.00 48.12           C  
ATOM   1700  O   GLY B 213       5.321  14.864  40.023  1.00 48.12           O  
ATOM   1701  N   LYS B 214       4.872  16.156  41.695  1.00 52.61           N  
ATOM   1702  CA  LYS B 214       3.508  16.613  41.442  1.00 52.61           C  
ATOM   1703  C   LYS B 214       3.457  17.556  40.244  1.00 52.61           C  
ATOM   1704  CB  LYS B 214       2.937  17.307  42.680  1.00 52.61           C  
ATOM   1705  O   LYS B 214       2.539  17.477  39.425  1.00 52.61           O  
ATOM   1706  CG  LYS B 214       2.433  16.349  43.749  1.00 52.61           C  
ATOM   1707  CD  LYS B 214       1.755  17.094  44.892  1.00 52.61           C  
ATOM   1708  CE  LYS B 214       1.286  16.140  45.982  1.00 52.61           C  
ATOM   1709  NZ  LYS B 214       0.639  16.868  47.115  1.00 52.61           N  
ATOM   1710  N   LYS B 215       4.490  18.528  40.079  1.00 53.87           N  
ATOM   1711  CA  LYS B 215       4.446  19.479  38.972  1.00 53.87           C  
ATOM   1712  C   LYS B 215       5.453  19.106  37.887  1.00 53.87           C  
ATOM   1713  CB  LYS B 215       4.717  20.898  39.473  1.00 53.87           C  
ATOM   1714  O   LYS B 215       6.637  18.912  38.171  1.00 53.87           O  
ATOM   1715  CG  LYS B 215       3.559  21.513  40.246  1.00 53.87           C  
ATOM   1716  CD  LYS B 215       3.837  22.967  40.606  1.00 53.87           C  
ATOM   1717  CE  LYS B 215       2.686  23.578  41.394  1.00 53.87           C  
ATOM   1718  NZ  LYS B 215       2.954  25.003  41.750  1.00 53.87           N  
ATOM   1719  N   ARG B 216       4.927  19.108  36.592  1.00 74.68           N  
ATOM   1720  CA  ARG B 216       5.799  18.682  35.502  1.00 74.68           C  
ATOM   1721  C   ARG B 216       5.824  19.717  34.383  1.00 74.68           C  
ATOM   1722  CB  ARG B 216       5.349  17.326  34.952  1.00 74.68           C  
ATOM   1723  O   ARG B 216       4.779  20.245  33.996  1.00 74.68           O  
ATOM   1724  CG  ARG B 216       5.426  16.194  35.964  1.00 74.68           C  
ATOM   1725  CD  ARG B 216       4.931  14.879  35.378  1.00 74.68           C  
ATOM   1726  NE  ARG B 216       4.787  13.852  36.405  1.00 74.68           N  
ATOM   1727  NH1 ARG B 216       4.203  12.170  34.934  1.00 74.68           N  
ATOM   1728  NH2 ARG B 216       4.342  11.736  37.180  1.00 74.68           N  
ATOM   1729  CZ  ARG B 216       4.444  12.588  36.171  1.00 74.68           C  
ATOM   1730  N   PHE B 217       7.065  20.073  33.937  1.00 85.19           N  
ATOM   1731  CA  PHE B 217       7.250  21.043  32.864  1.00 85.19           C  
ATOM   1732  C   PHE B 217       8.047  20.435  31.715  1.00 85.19           C  
ATOM   1733  CB  PHE B 217       7.957  22.297  33.387  1.00 85.19           C  
ATOM   1734  O   PHE B 217       8.892  19.564  31.932  1.00 85.19           O  
ATOM   1735  CG  PHE B 217       7.228  22.981  34.512  1.00 85.19           C  
ATOM   1736  CD1 PHE B 217       6.223  23.903  34.248  1.00 85.19           C  
ATOM   1737  CD2 PHE B 217       7.549  22.701  35.834  1.00 85.19           C  
ATOM   1738  CE1 PHE B 217       5.546  24.537  35.288  1.00 85.19           C  
ATOM   1739  CE2 PHE B 217       6.877  23.330  36.878  1.00 85.19           C  
ATOM   1740  CZ  PHE B 217       5.877  24.249  36.603  1.00 85.19           C  
ATOM   1741  N   LEU B 218       7.633  20.789  30.583  1.00 90.76           N  
ATOM   1742  CA  LEU B 218       8.486  20.559  29.422  1.00 90.76           C  
ATOM   1743  C   LEU B 218       9.374  21.768  29.152  1.00 90.76           C  
ATOM   1744  CB  LEU B 218       7.637  20.248  28.186  1.00 90.76           C  
ATOM   1745  O   LEU B 218       8.877  22.881  28.970  1.00 90.76           O  
ATOM   1746  CG  LEU B 218       8.392  19.752  26.952  1.00 90.76           C  
ATOM   1747  CD1 LEU B 218       8.782  18.288  27.123  1.00 90.76           C  
ATOM   1748  CD2 LEU B 218       7.548  19.942  25.696  1.00 90.76           C  
ATOM   1749  N   LEU B 219      10.628  21.633  29.183  1.00 93.44           N  
ATOM   1750  CA  LEU B 219      11.580  22.726  29.020  1.00 93.44           C  
ATOM   1751  C   LEU B 219      12.410  22.539  27.754  1.00 93.44           C  
ATOM   1752  CB  LEU B 219      12.501  22.821  30.239  1.00 93.44           C  
ATOM   1753  O   LEU B 219      12.965  21.462  27.524  1.00 93.44           O  
ATOM   1754  CG  LEU B 219      13.291  24.122  30.393  1.00 93.44           C  
ATOM   1755  CD1 LEU B 219      12.448  25.172  31.108  1.00 93.44           C  
ATOM   1756  CD2 LEU B 219      14.593  23.871  31.144  1.00 93.44           C  
ATOM   1757  N   ILE B 220      12.458  23.523  26.893  1.00 94.26           N  
ATOM   1758  CA  ILE B 220      13.329  23.526  25.723  1.00 94.26           C  
ATOM   1759  C   ILE B 220      14.343  24.662  25.837  1.00 94.26           C  
ATOM   1760  CB  ILE B 220      12.518  23.660  24.415  1.00 94.26           C  
ATOM   1761  O   ILE B 220      13.966  25.823  26.016  1.00 94.26           O  
ATOM   1762  CG1 ILE B 220      11.403  22.609  24.367  1.00 94.26           C  
ATOM   1763  CG2 ILE B 220      13.437  23.539  23.195  1.00 94.26           C  
ATOM   1764  CD1 ILE B 220      10.423  22.798  23.218  1.00 94.26           C  
ATOM   1765  N   ARG B 221      15.611  24.424  25.750  1.00 92.28           N  
ATOM   1766  CA  ARG B 221      16.638  25.456  25.857  1.00 92.28           C  
ATOM   1767  C   ARG B 221      17.784  25.189  24.887  1.00 92.28           C  
ATOM   1768  CB  ARG B 221      17.172  25.537  27.289  1.00 92.28           C  
ATOM   1769  O   ARG B 221      17.986  24.053  24.453  1.00 92.28           O  
ATOM   1770  CG  ARG B 221      17.667  24.209  27.838  1.00 92.28           C  
ATOM   1771  CD  ARG B 221      18.190  24.347  29.261  1.00 92.28           C  
ATOM   1772  NE  ARG B 221      18.538  23.050  29.836  1.00 92.28           N  
ATOM   1773  NH1 ARG B 221      19.182  23.899  31.886  1.00 92.28           N  
ATOM   1774  NH2 ARG B 221      19.287  21.644  31.490  1.00 92.28           N  
ATOM   1775  CZ  ARG B 221      19.002  22.867  31.069  1.00 92.28           C  
ATOM   1776  N   ASN B 222      18.413  26.289  24.463  1.00 89.82           N  
ATOM   1777  CA  ASN B 222      19.576  26.129  23.597  1.00 89.82           C  
ATOM   1778  C   ASN B 222      20.809  25.700  24.387  1.00 89.82           C  
ATOM   1779  CB  ASN B 222      19.859  27.424  22.833  1.00 89.82           C  
ATOM   1780  O   ASN B 222      20.954  26.053  25.559  1.00 89.82           O  
ATOM   1781  CG  ASN B 222      20.608  28.443  23.669  1.00 89.82           C  
ATOM   1782  ND2 ASN B 222      21.802  28.814  23.223  1.00 89.82           N  
ATOM   1783  OD1 ASN B 222      20.117  28.893  24.708  1.00 89.82           O  
ATOM   1784  N   SER B 223      21.538  24.834  23.851  1.00 89.43           N  
ATOM   1785  CA  SER B 223      22.781  24.366  24.456  1.00 89.43           C  
ATOM   1786  C   SER B 223      23.878  24.202  23.409  1.00 89.43           C  
ATOM   1787  CB  SER B 223      22.558  23.041  25.185  1.00 89.43           C  
ATOM   1788  O   SER B 223      23.594  24.131  22.211  1.00 89.43           O  
ATOM   1789  OG  SER B 223      23.772  22.558  25.734  1.00 89.43           O  
ATOM   1790  N   THR B 224      25.124  24.341  23.890  1.00 90.01           N  
ATOM   1791  CA  THR B 224      26.248  24.046  23.008  1.00 90.01           C  
ATOM   1792  C   THR B 224      26.392  22.541  22.800  1.00 90.01           C  
ATOM   1793  CB  THR B 224      27.563  24.618  23.568  1.00 90.01           C  
ATOM   1794  O   THR B 224      26.313  21.767  23.756  1.00 90.01           O  
ATOM   1795  CG2 THR B 224      28.596  24.808  22.462  1.00 90.01           C  
ATOM   1796  OG1 THR B 224      27.302  25.885  24.185  1.00 90.01           O  
ATOM   1797  N   TRP B 225      26.484  22.234  21.622  1.00 92.78           N  
ATOM   1798  CA  TRP B 225      26.612  20.811  21.327  1.00 92.78           C  
ATOM   1799  C   TRP B 225      28.005  20.304  21.684  1.00 92.78           C  
ATOM   1800  CB  TRP B 225      26.320  20.540  19.849  1.00 92.78           C  
ATOM   1801  O   TRP B 225      29.008  20.830  21.196  1.00 92.78           O  
ATOM   1802  CG  TRP B 225      26.487  19.104  19.448  1.00 92.78           C  
ATOM   1803  CD1 TRP B 225      27.460  18.581  18.644  1.00 92.78           C  
ATOM   1804  CD2 TRP B 225      25.650  18.008  19.832  1.00 92.78           C  
ATOM   1805  CE2 TRP B 225      26.177  16.848  19.223  1.00 92.78           C  
ATOM   1806  CE3 TRP B 225      24.506  17.895  20.633  1.00 92.78           C  
ATOM   1807  NE1 TRP B 225      27.280  17.224  18.504  1.00 92.78           N  
ATOM   1808  CH2 TRP B 225      24.479  15.505  20.179  1.00 92.78           C  
ATOM   1809  CZ2 TRP B 225      25.597  15.588  19.390  1.00 92.78           C  
ATOM   1810  CZ3 TRP B 225      23.931  16.640  20.799  1.00 92.78           C  
ATOM   1811  N   LYS B 226      28.127  19.418  22.617  1.00 91.33           N  
ATOM   1812  CA  LYS B 226      29.389  18.824  23.048  1.00 91.33           C  
ATOM   1813  C   LYS B 226      29.335  17.301  22.969  1.00 91.33           C  
ATOM   1814  CB  LYS B 226      29.730  19.263  24.473  1.00 91.33           C  
ATOM   1815  O   LYS B 226      29.960  16.610  23.776  1.00 91.33           O  
ATOM   1816  CG  LYS B 226      29.719  20.771  24.676  1.00 91.33           C  
ATOM   1817  CD  LYS B 226      30.196  21.151  26.071  1.00 91.33           C  
ATOM   1818  CE  LYS B 226      30.182  22.660  26.277  1.00 91.33           C  
ATOM   1819  NZ  LYS B 226      30.677  23.039  27.634  1.00 91.33           N  
ATOM   1820  N   ASN B 227      28.467  16.832  21.976  1.00 89.85           N  
ATOM   1821  CA  ASN B 227      28.283  15.390  21.853  1.00 89.85           C  
ATOM   1822  C   ASN B 227      27.681  14.792  23.121  1.00 89.85           C  
ATOM   1823  CB  ASN B 227      29.611  14.705  21.522  1.00 89.85           C  
ATOM   1824  O   ASN B 227      28.197  13.808  23.655  1.00 89.85           O  
ATOM   1825  CG  ASN B 227      29.861  14.607  20.030  1.00 89.85           C  
ATOM   1826  ND2 ASN B 227      30.999  14.035  19.656  1.00 89.85           N  
ATOM   1827  OD1 ASN B 227      29.038  15.044  19.220  1.00 89.85           O  
ATOM   1828  N   GLN B 228      26.616  15.359  23.549  1.00 90.98           N  
ATOM   1829  CA  GLN B 228      25.942  15.004  24.793  1.00 90.98           C  
ATOM   1830  C   GLN B 228      25.434  13.565  24.751  1.00 90.98           C  
ATOM   1831  CB  GLN B 228      24.782  15.962  25.068  1.00 90.98           C  
ATOM   1832  O   GLN B 228      25.250  12.936  25.795  1.00 90.98           O  
ATOM   1833  CG  GLN B 228      25.213  17.410  25.260  1.00 90.98           C  
ATOM   1834  CD  GLN B 228      25.186  18.206  23.969  1.00 90.98           C  
ATOM   1835  NE2 GLN B 228      24.970  19.512  24.082  1.00 90.98           N  
ATOM   1836  OE1 GLN B 228      25.358  17.652  22.878  1.00 90.98           O  
ATOM   1837  N   CYS B 229      25.058  13.147  23.640  1.00 89.45           N  
ATOM   1838  CA  CYS B 229      24.577  11.782  23.458  1.00 89.45           C  
ATOM   1839  C   CYS B 229      24.814  11.306  22.030  1.00 89.45           C  
ATOM   1840  CB  CYS B 229      23.089  11.689  23.796  1.00 89.45           C  
ATOM   1841  O   CYS B 229      25.189  12.097  21.162  1.00 89.45           O  
ATOM   1842  SG  CYS B 229      22.123  13.106  23.230  1.00 89.45           S  
ATOM   1843  N   GLU B 230      24.697  10.100  21.805  1.00 86.81           N  
ATOM   1844  CA  GLU B 230      24.887   9.524  20.478  1.00 86.81           C  
ATOM   1845  C   GLU B 230      23.652   9.726  19.606  1.00 86.81           C  
ATOM   1846  CB  GLU B 230      25.219   8.033  20.582  1.00 86.81           C  
ATOM   1847  O   GLU B 230      22.538   9.382  20.008  1.00 86.81           O  
ATOM   1848  CG  GLU B 230      26.004   7.493  19.394  1.00 86.81           C  
ATOM   1849  CD  GLU B 230      26.421   6.041  19.561  1.00 86.81           C  
ATOM   1850  OE1 GLU B 230      27.082   5.491  18.651  1.00 86.81           O  
ATOM   1851  OE2 GLU B 230      26.083   5.448  20.610  1.00 86.81           O  
ATOM   1852  N   MET B 231      23.884  10.308  18.450  1.00 86.36           N  
ATOM   1853  CA  MET B 231      22.768  10.606  17.557  1.00 86.36           C  
ATOM   1854  C   MET B 231      22.055   9.327  17.132  1.00 86.36           C  
ATOM   1855  CB  MET B 231      23.254  11.369  16.324  1.00 86.36           C  
ATOM   1856  O   MET B 231      22.689   8.282  16.970  1.00 86.36           O  
ATOM   1857  CG  MET B 231      23.775  12.763  16.632  1.00 86.36           C  
ATOM   1858  SD  MET B 231      22.477  13.864  17.317  1.00 86.36           S  
ATOM   1859  CE  MET B 231      23.468  15.340  17.679  1.00 86.36           C  
ATOM   1860  N   ASN B 232      20.699   9.449  17.020  1.00 88.39           N  
ATOM   1861  CA  ASN B 232      19.857   8.324  16.629  1.00 88.39           C  
ATOM   1862  C   ASN B 232      19.094   8.616  15.340  1.00 88.39           C  
ATOM   1863  CB  ASN B 232      18.883   7.966  17.753  1.00 88.39           C  
ATOM   1864  O   ASN B 232      18.245   9.508  15.305  1.00 88.39           O  
ATOM   1865  CG  ASN B 232      18.094   6.704  17.463  1.00 88.39           C  
ATOM   1866  ND2 ASN B 232      17.995   5.826  18.454  1.00 88.39           N  
ATOM   1867  OD1 ASN B 232      17.579   6.519  16.357  1.00 88.39           O  
ATOM   1868  N   HIS B 233      19.423   7.861  14.343  1.00 87.13           N  
ATOM   1869  CA  HIS B 233      18.838   8.120  13.033  1.00 87.13           C  
ATOM   1870  C   HIS B 233      17.349   7.790  13.019  1.00 87.13           C  
ATOM   1871  CB  HIS B 233      19.564   7.315  11.953  1.00 87.13           C  
ATOM   1872  O   HIS B 233      16.575   8.422  12.297  1.00 87.13           O  
ATOM   1873  CG  HIS B 233      19.578   5.842  12.211  1.00 87.13           C  
ATOM   1874  CD2 HIS B 233      18.785   4.849  11.743  1.00 87.13           C  
ATOM   1875  ND1 HIS B 233      20.494   5.242  13.048  1.00 87.13           N  
ATOM   1876  CE1 HIS B 233      20.263   3.940  13.083  1.00 87.13           C  
ATOM   1877  NE2 HIS B 233      19.232   3.676  12.300  1.00 87.13           N  
ATOM   1878  N   VAL B 234      16.905   6.856  13.768  1.00 89.59           N  
ATOM   1879  CA  VAL B 234      15.485   6.524  13.820  1.00 89.59           C  
ATOM   1880  C   VAL B 234      14.699   7.703  14.388  1.00 89.59           C  
ATOM   1881  CB  VAL B 234      15.229   5.256  14.665  1.00 89.59           C  
ATOM   1882  O   VAL B 234      13.638   8.058  13.868  1.00 89.59           O  
ATOM   1883  CG1 VAL B 234      13.731   4.988  14.795  1.00 89.59           C  
ATOM   1884  CG2 VAL B 234      15.939   4.052  14.048  1.00 89.59           C  
ATOM   1885  N   ASN B 235      15.197   8.347  15.498  1.00 88.05           N  
ATOM   1886  CA  ASN B 235      14.578   9.554  16.036  1.00 88.05           C  
ATOM   1887  C   ASN B 235      14.495  10.658  14.986  1.00 88.05           C  
ATOM   1888  CB  ASN B 235      15.345  10.048  17.265  1.00 88.05           C  
ATOM   1889  O   ASN B 235      13.472  11.336  14.871  1.00 88.05           O  
ATOM   1890  CG  ASN B 235      15.277   9.074  18.425  1.00 88.05           C  
ATOM   1891  ND2 ASN B 235      15.992   9.383  19.501  1.00 88.05           N  
ATOM   1892  OD1 ASN B 235      14.589   8.053  18.355  1.00 88.05           O  
ATOM   1893  N   SER B 236      15.524  10.759  14.237  1.00 86.49           N  
ATOM   1894  CA  SER B 236      15.582  11.785  13.200  1.00 86.49           C  
ATOM   1895  C   SER B 236      14.532  11.541  12.122  1.00 86.49           C  
ATOM   1896  CB  SER B 236      16.974  11.830  12.568  1.00 86.49           C  
ATOM   1897  O   SER B 236      13.917  12.485  11.621  1.00 86.49           O  
ATOM   1898  OG  SER B 236      17.964  12.082  13.549  1.00 86.49           O  
ATOM   1899  N   MET B 237      14.403  10.302  11.794  1.00 82.33           N  
ATOM   1900  CA  MET B 237      13.382   9.962  10.808  1.00 82.33           C  
ATOM   1901  C   MET B 237      11.993  10.343  11.308  1.00 82.33           C  
ATOM   1902  CB  MET B 237      13.428   8.468  10.479  1.00 82.33           C  
ATOM   1903  O   MET B 237      11.193  10.909  10.561  1.00 82.33           O  
ATOM   1904  CG  MET B 237      14.629   8.063   9.639  1.00 82.33           C  
ATOM   1905  SD  MET B 237      14.497   6.344   9.009  1.00 82.33           S  
ATOM   1906  CE  MET B 237      14.820   5.418  10.535  1.00 82.33           C  
ATOM   1907  N   HIS B 238      11.725  10.050  12.604  1.00 80.60           N  
ATOM   1908  CA  HIS B 238      10.439  10.430  13.176  1.00 80.60           C  
ATOM   1909  C   HIS B 238      10.263  11.945  13.178  1.00 80.60           C  
ATOM   1910  CB  HIS B 238      10.303   9.884  14.599  1.00 80.60           C  
ATOM   1911  O   HIS B 238       9.177  12.448  12.882  1.00 80.60           O  
ATOM   1912  CG  HIS B 238       9.909   8.443  14.653  1.00 80.60           C  
ATOM   1913  CD2 HIS B 238      10.615   7.340  14.998  1.00 80.60           C  
ATOM   1914  ND1 HIS B 238       8.645   8.005  14.323  1.00 80.60           N  
ATOM   1915  CE1 HIS B 238       8.590   6.691  14.463  1.00 80.60           C  
ATOM   1916  NE2 HIS B 238       9.772   6.263  14.871  1.00 80.60           N  
ATOM   1917  N   LEU B 239      11.350  12.681  13.511  1.00 81.41           N  
ATOM   1918  CA  LEU B 239      11.309  14.139  13.495  1.00 81.41           C  
ATOM   1919  C   LEU B 239      11.005  14.659  12.094  1.00 81.41           C  
ATOM   1920  CB  LEU B 239      12.636  14.718  13.990  1.00 81.41           C  
ATOM   1921  O   LEU B 239      10.149  15.530  11.922  1.00 81.41           O  
ATOM   1922  CG  LEU B 239      12.678  16.232  14.202  1.00 81.41           C  
ATOM   1923  CD1 LEU B 239      11.869  16.618  15.435  1.00 81.41           C  
ATOM   1924  CD2 LEU B 239      14.119  16.715  14.329  1.00 81.41           C  
ATOM   1925  N   MET B 240      11.628  14.064  11.128  1.00 78.25           N  
ATOM   1926  CA  MET B 240      11.432  14.489   9.745  1.00 78.25           C  
ATOM   1927  C   MET B 240      10.015  14.177   9.276  1.00 78.25           C  
ATOM   1928  CB  MET B 240      12.449  13.814   8.825  1.00 78.25           C  
ATOM   1929  O   MET B 240       9.373  15.007   8.631  1.00 78.25           O  
ATOM   1930  CG  MET B 240      13.863  14.352   8.974  1.00 78.25           C  
ATOM   1931  SD  MET B 240      14.990  13.743   7.660  1.00 78.25           S  
ATOM   1932  CE  MET B 240      14.976  15.170   6.540  1.00 78.25           C  
ATOM   1933  N   LEU B 241       9.605  13.016   9.588  1.00 70.73           N  
ATOM   1934  CA  LEU B 241       8.261  12.619   9.182  1.00 70.73           C  
ATOM   1935  C   LEU B 241       7.212  13.533   9.805  1.00 70.73           C  
ATOM   1936  CB  LEU B 241       7.989  11.165   9.580  1.00 70.73           C  
ATOM   1937  O   LEU B 241       6.212  13.865   9.165  1.00 70.73           O  
ATOM   1938  CG  LEU B 241       8.292  10.105   8.520  1.00 70.73           C  
ATOM   1939  CD1 LEU B 241       8.689   8.790   9.184  1.00 70.73           C  
ATOM   1940  CD2 LEU B 241       7.088   9.905   7.604  1.00 70.73           C  
ATOM   1941  N   ALA B 242       7.476  13.885  11.096  1.00 65.97           N  
ATOM   1942  CA  ALA B 242       6.539  14.774  11.777  1.00 65.97           C  
ATOM   1943  C   ALA B 242       6.475  16.135  11.088  1.00 65.97           C  
ATOM   1944  CB  ALA B 242       6.933  14.941  13.242  1.00 65.97           C  
ATOM   1945  O   ALA B 242       5.473  16.846  11.196  1.00 65.97           O  
ATOM   1946  N   ASN B 243       7.528  16.338  10.468  1.00 61.23           N  
ATOM   1947  CA  ASN B 243       7.592  17.641   9.814  1.00 61.23           C  
ATOM   1948  C   ASN B 243       7.355  17.526   8.311  1.00 61.23           C  
ATOM   1949  CB  ASN B 243       8.938  18.314  10.089  1.00 61.23           C  
ATOM   1950  O   ASN B 243       7.516  18.502   7.576  1.00 61.23           O  
ATOM   1951  CG  ASN B 243       9.045  18.849  11.504  1.00 61.23           C  
ATOM   1952  ND2 ASN B 243       9.863  18.199  12.323  1.00 61.23           N  
ATOM   1953  OD1 ASN B 243       8.398  19.838  11.858  1.00 61.23           O  
ATOM   1954  N   ALA B 244       7.090  15.984   8.139  1.00 50.43           N  
ATOM   1955  CA  ALA B 244       6.820  15.689   6.734  1.00 50.43           C  
ATOM   1956  C   ALA B 244       5.441  16.197   6.322  1.00 50.43           C  
ATOM   1957  CB  ALA B 244       6.929  14.188   6.475  1.00 50.43           C  
ATOM   1958  O   ALA B 244       4.506  16.195   7.126  1.00 50.43           O  
ATOM   1959  N   GLY B 245       5.180  17.428   5.803  1.00 41.54           N  
ATOM   1960  CA  GLY B 245       3.931  18.015   5.346  1.00 41.54           C  
ATOM   1961  C   GLY B 245       3.815  19.494   5.663  1.00 41.54           C  
ATOM   1962  O   GLY B 245       3.000  20.200   5.066  1.00 41.54           O  
ATOM   1963  N   ARG B 246       4.174  19.751   7.142  1.00 36.19           N  
ATOM   1964  CA  ARG B 246       4.087  21.188   7.381  1.00 36.19           C  
ATOM   1965  C   ARG B 246       5.280  21.917   6.772  1.00 36.19           C  
ATOM   1966  CB  ARG B 246       4.003  21.480   8.880  1.00 36.19           C  
ATOM   1967  O   ARG B 246       5.375  23.143   6.860  1.00 36.19           O  
ATOM   1968  CG  ARG B 246       2.584  21.667   9.393  1.00 36.19           C  
ATOM   1969  CD  ARG B 246       2.565  22.172  10.829  1.00 36.19           C  
ATOM   1970  NE  ARG B 246       1.215  22.165  11.385  1.00 36.19           N  
ATOM   1971  NH1 ARG B 246       1.804  23.193  13.368  1.00 36.19           N  
ATOM   1972  NH2 ARG B 246      -0.375  22.593  12.986  1.00 36.19           N  
ATOM   1973  CZ  ARG B 246       0.884  22.650  12.578  1.00 36.19           C  
ATOM   1974  N   SER B 247       6.399  21.592   6.679  1.00 30.68           N  
ATOM   1975  CA  SER B 247       6.848  22.693   5.833  1.00 30.68           C  
ATOM   1976  C   SER B 247       5.810  23.029   4.767  1.00 30.68           C  
ATOM   1977  CB  SER B 247       8.181  22.348   5.167  1.00 30.68           C  
ATOM   1978  O   SER B 247       5.588  24.202   4.457  1.00 30.68           O  
ATOM   1979  OG  SER B 247       8.092  21.117   4.469  1.00 30.68           O  
ATOM   1980  N   SER B 248       5.454  22.315   3.602  1.00 27.79           N  
ATOM   1981  CA  SER B 248       4.177  22.411   2.903  1.00 27.79           C  
ATOM   1982  C   SER B 248       3.053  21.776   3.714  1.00 27.79           C  
ATOM   1983  CB  SER B 248       4.266  21.743   1.530  1.00 27.79           C  
ATOM   1984  O   SER B 248       3.282  20.824   4.464  1.00 27.79           O  
ATOM   1985  OG  SER B 248       2.975  21.406   1.050  1.00 27.79           O  
ATOM   1986  N   GLY B 249       1.971  22.431   4.473  1.00 27.55           N  
ATOM   1987  CA  GLY B 249       0.850  22.140   5.352  1.00 27.55           C  
ATOM   1988  C   GLY B 249       0.351  20.713   5.229  1.00 27.55           C  
ATOM   1989  O   GLY B 249      -0.607  20.325   5.901  1.00 27.55           O  
ATOM   1990  N   SER B 250       0.158  20.151   3.978  1.00 25.72           N  
ATOM   1991  CA  SER B 250      -0.814  19.094   3.715  1.00 25.72           C  
ATOM   1992  C   SER B 250      -0.419  17.795   4.408  1.00 25.72           C  
ATOM   1993  CB  SER B 250      -0.955  18.857   2.211  1.00 25.72           C  
ATOM   1994  O   SER B 250       0.755  17.416   4.406  1.00 25.72           O  
ATOM   1995  OG  SER B 250      -1.854  17.793   1.952  1.00 25.72           O  
ATOM   1996  N   ARG B 251      -0.911  17.593   5.630  1.00 27.58           N  
ATOM   1997  CA  ARG B 251      -0.812  16.292   6.284  1.00 27.58           C  
ATOM   1998  C   ARG B 251      -0.892  15.160   5.265  1.00 27.58           C  
ATOM   1999  CB  ARG B 251      -1.914  16.132   7.333  1.00 27.58           C  
ATOM   2000  O   ARG B 251      -1.955  14.905   4.695  1.00 27.58           O  
ATOM   2001  CG  ARG B 251      -1.651  16.891   8.624  1.00 27.58           C  
ATOM   2002  CD  ARG B 251      -2.657  16.528   9.707  1.00 27.58           C  
ATOM   2003  NE  ARG B 251      -2.253  17.043  11.012  1.00 27.58           N  
ATOM   2004  NH1 ARG B 251      -4.066  16.171  12.148  1.00 27.58           N  
ATOM   2005  NH2 ARG B 251      -2.472  17.374  13.274  1.00 27.58           N  
ATOM   2006  CZ  ARG B 251      -2.931  16.861  12.142  1.00 27.58           C  
ATOM   2007  N   ARG B 252      -0.020  15.158   4.314  1.00 27.02           N  
ATOM   2008  CA  ARG B 252      -0.067  14.330   3.114  1.00 27.02           C  
ATOM   2009  C   ARG B 252      -0.177  12.851   3.473  1.00 27.02           C  
ATOM   2010  CB  ARG B 252       1.173  14.567   2.248  1.00 27.02           C  
ATOM   2011  O   ARG B 252       0.505  12.375   4.382  1.00 27.02           O  
ATOM   2012  CG  ARG B 252       1.102  15.831   1.406  1.00 27.02           C  
ATOM   2013  CD  ARG B 252       2.210  15.876   0.363  1.00 27.02           C  
ATOM   2014  NE  ARG B 252       2.035  16.993  -0.561  1.00 27.02           N  
ATOM   2015  NH1 ARG B 252       3.956  16.563  -1.771  1.00 27.02           N  
ATOM   2016  NH2 ARG B 252       2.614  18.333  -2.335  1.00 27.02           N  
ATOM   2017  CZ  ARG B 252       2.869  17.294  -1.553  1.00 27.02           C  
ATOM   2018  N   PRO B 253      -1.399  12.339   3.393  1.00 25.79           N  
ATOM   2019  CA  PRO B 253      -1.493  10.899   3.646  1.00 25.79           C  
ATOM   2020  C   PRO B 253      -0.295  10.126   3.100  1.00 25.79           C  
ATOM   2021  CB  PRO B 253      -2.779  10.497   2.921  1.00 25.79           C  
ATOM   2022  O   PRO B 253       0.090  10.313   1.943  1.00 25.79           O  
ATOM   2023  CG  PRO B 253      -3.202  11.725   2.182  1.00 25.79           C  
ATOM   2024  CD  PRO B 253      -2.257  12.839   2.530  1.00 25.79           C  
ATOM   2025  N   LEU B 254       0.622   9.748   3.939  1.00 26.17           N  
ATOM   2026  CA  LEU B 254       1.992   9.307   3.699  1.00 26.17           C  
ATOM   2027  C   LEU B 254       2.016   8.066   2.813  1.00 26.17           C  
ATOM   2028  CB  LEU B 254       2.702   9.016   5.024  1.00 26.17           C  
ATOM   2029  O   LEU B 254       1.540   7.002   3.215  1.00 26.17           O  
ATOM   2030  CG  LEU B 254       3.384  10.204   5.703  1.00 26.17           C  
ATOM   2031  CD1 LEU B 254       3.371  10.029   7.217  1.00 26.17           C  
ATOM   2032  CD2 LEU B 254       4.812  10.365   5.190  1.00 26.17           C  
ATOM   2033  N   GLY B 255       1.565   8.212   1.559  1.00 25.61           N  
ATOM   2034  CA  GLY B 255       1.598   7.147   0.569  1.00 25.61           C  
ATOM   2035  C   GLY B 255       2.961   6.494   0.440  1.00 25.61           C  
ATOM   2036  O   GLY B 255       3.973   7.072   0.842  1.00 25.61           O  
ATOM   2037  N   ILE B 256       2.926   5.302   0.539  1.00 26.31           N  
ATOM   2038  CA  ILE B 256       4.102   4.446   0.426  1.00 26.31           C  
ATOM   2039  C   ILE B 256       4.889   4.813  -0.830  1.00 26.31           C  
ATOM   2040  CB  ILE B 256       3.712   2.951   0.396  1.00 26.31           C  
ATOM   2041  O   ILE B 256       4.369   4.724  -1.944  1.00 26.31           O  
ATOM   2042  CG1 ILE B 256       3.054   2.544   1.719  1.00 26.31           C  
ATOM   2043  CG2 ILE B 256       4.937   2.079   0.103  1.00 26.31           C  
ATOM   2044  CD1 ILE B 256       2.437   1.152   1.701  1.00 26.31           C  
ATOM   2045  N   PHE B 257       5.442   5.998  -0.856  1.00 29.49           N  
ATOM   2046  CA  PHE B 257       6.129   6.509  -2.037  1.00 29.49           C  
ATOM   2047  C   PHE B 257       7.259   5.574  -2.452  1.00 29.49           C  
ATOM   2048  CB  PHE B 257       6.679   7.914  -1.775  1.00 29.49           C  
ATOM   2049  O   PHE B 257       8.127   5.243  -1.641  1.00 29.49           O  
ATOM   2050  CG  PHE B 257       5.792   9.018  -2.284  1.00 29.49           C  
ATOM   2051  CD1 PHE B 257       5.928   9.495  -3.582  1.00 29.49           C  
ATOM   2052  CD2 PHE B 257       4.822   9.579  -1.464  1.00 29.49           C  
ATOM   2053  CE1 PHE B 257       5.109  10.516  -4.057  1.00 29.49           C  
ATOM   2054  CE2 PHE B 257       3.999  10.600  -1.931  1.00 29.49           C  
ATOM   2055  CZ  PHE B 257       4.145  11.068  -3.227  1.00 29.49           C  
ATOM   2056  N   SER B 258       6.867   4.836  -3.329  1.00 29.16           N  
ATOM   2057  CA  SER B 258       7.824   3.828  -3.772  1.00 29.16           C  
ATOM   2058  C   SER B 258       8.859   4.426  -4.720  1.00 29.16           C  
ATOM   2059  CB  SER B 258       7.102   2.668  -4.459  1.00 29.16           C  
ATOM   2060  O   SER B 258       8.517   5.220  -5.599  1.00 29.16           O  
ATOM   2061  OG  SER B 258       6.928   2.931  -5.841  1.00 29.16           O  
ATOM   2062  N   TRP B 259       9.806   5.106  -4.209  1.00 35.37           N  
ATOM   2063  CA  TRP B 259      10.959   5.476  -5.022  1.00 35.37           C  
ATOM   2064  C   TRP B 259      11.559   4.253  -5.707  1.00 35.37           C  
ATOM   2065  CB  TRP B 259      12.022   6.169  -4.165  1.00 35.37           C  
ATOM   2066  O   TRP B 259      11.737   3.207  -5.079  1.00 35.37           O  
ATOM   2067  CG  TRP B 259      13.149   6.764  -4.954  1.00 35.37           C  
ATOM   2068  CD1 TRP B 259      14.331   6.164  -5.285  1.00 35.37           C  
ATOM   2069  CD2 TRP B 259      13.199   8.082  -5.509  1.00 35.37           C  
ATOM   2070  CE2 TRP B 259      14.444   8.212  -6.165  1.00 35.37           C  
ATOM   2071  CE3 TRP B 259      12.312   9.167  -5.517  1.00 35.37           C  
ATOM   2072  NE1 TRP B 259      15.115   7.029  -6.013  1.00 35.37           N  
ATOM   2073  CH2 TRP B 259      13.936  10.431  -6.814  1.00 35.37           C  
ATOM   2074  CZ2 TRP B 259      14.823   9.386  -6.822  1.00 35.37           C  
ATOM   2075  CZ3 TRP B 259      12.691  10.333  -6.171  1.00 35.37           C  
ATOM   2076  N   THR B 260      11.405   4.312  -7.036  1.00 34.62           N  
ATOM   2077  CA  THR B 260      12.021   3.196  -7.746  1.00 34.62           C  
ATOM   2078  C   THR B 260      13.542   3.323  -7.737  1.00 34.62           C  
ATOM   2079  CB  THR B 260      11.519   3.113  -9.199  1.00 34.62           C  
ATOM   2080  O   THR B 260      14.078   4.427  -7.854  1.00 34.62           O  
ATOM   2081  CG2 THR B 260      10.148   2.448  -9.270  1.00 34.62           C  
ATOM   2082  OG1 THR B 260      11.425   4.435  -9.743  1.00 34.62           O  
ATOM   2083  N   ILE B 261      14.070   2.377  -7.231  1.00 36.25           N  
ATOM   2084  CA  ILE B 261      15.526   2.286  -7.219  1.00 36.25           C  
ATOM   2085  C   ILE B 261      16.056   2.315  -8.650  1.00 36.25           C  
ATOM   2086  CB  ILE B 261      16.006   1.008  -6.495  1.00 36.25           C  
ATOM   2087  O   ILE B 261      15.574   1.577  -9.513  1.00 36.25           O  
ATOM   2088  CG1 ILE B 261      15.474   0.977  -5.058  1.00 36.25           C  
ATOM   2089  CG2 ILE B 261      17.534   0.917  -6.516  1.00 36.25           C  
ATOM   2090  CD1 ILE B 261      15.657  -0.364  -4.359  1.00 36.25           C  
ATOM   2091  N   THR B 262      16.543   3.477  -9.121  1.00 40.52           N  
ATOM   2092  CA  THR B 262      17.219   3.548 -10.412  1.00 40.52           C  
ATOM   2093  C   THR B 262      18.347   2.524 -10.490  1.00 40.52           C  
ATOM   2094  CB  THR B 262      17.783   4.957 -10.671  1.00 40.52           C  
ATOM   2095  O   THR B 262      18.875   2.095  -9.461  1.00 40.52           O  
ATOM   2096  CG2 THR B 262      16.675   5.930 -11.061  1.00 40.52           C  
ATOM   2097  OG1 THR B 262      18.426   5.434  -9.483  1.00 40.52           O  
ATOM   2098  N   ASP B 263      18.411   1.829 -11.654  1.00 38.21           N  
ATOM   2099  CA  ASP B 263      19.501   0.896 -11.923  1.00 38.21           C  
ATOM   2100  C   ASP B 263      20.855   1.527 -11.608  1.00 38.21           C  
ATOM   2101  CB  ASP B 263      19.464   0.433 -13.381  1.00 38.21           C  
ATOM   2102  O   ASP B 263      21.140   2.647 -12.038  1.00 38.21           O  
ATOM   2103  CG  ASP B 263      18.348  -0.559 -13.660  1.00 38.21           C  
ATOM   2104  OD1 ASP B 263      17.749  -1.089 -12.700  1.00 38.21           O  
ATOM   2105  OD2 ASP B 263      18.067  -0.814 -14.851  1.00 38.21           O  
ATOM   2106  N   ALA B 264      21.356   1.301 -10.397  1.00 40.54           N  
ATOM   2107  CA  ALA B 264      22.752   1.653 -10.148  1.00 40.54           C  
ATOM   2108  C   ALA B 264      23.686   0.875 -11.070  1.00 40.54           C  
ATOM   2109  CB  ALA B 264      23.113   1.394  -8.687  1.00 40.54           C  
ATOM   2110  O   ALA B 264      23.352  -0.224 -11.519  1.00 40.54           O  
ATOM   2111  N   VAL B 265      24.474   1.535 -11.895  1.00 37.36           N  
ATOM   2112  CA  VAL B 265      25.449   1.144 -12.909  1.00 37.36           C  
ATOM   2113  C   VAL B 265      26.309  -0.002 -12.383  1.00 37.36           C  
ATOM   2114  CB  VAL B 265      26.342   2.334 -13.326  1.00 37.36           C  
ATOM   2115  O   VAL B 265      27.141   0.195 -11.494  1.00 37.36           O  
ATOM   2116  CG1 VAL B 265      27.302   1.923 -14.441  1.00 37.36           C  
ATOM   2117  CG2 VAL B 265      25.483   3.517 -13.766  1.00 37.36           C  
ATOM   2118  N   GLY B 266      25.884  -0.870 -11.429  1.00 35.21           N  
ATOM   2119  CA  GLY B 266      26.899  -1.896 -11.243  1.00 35.21           C  
ATOM   2120  C   GLY B 266      26.976  -2.875 -12.399  1.00 35.21           C  
ATOM   2121  O   GLY B 266      25.961  -3.180 -13.030  1.00 35.21           O  
ATOM   2122  N   ASN B 267      28.099  -2.924 -13.105  1.00 38.43           N  
ATOM   2123  CA  ASN B 267      28.338  -3.771 -14.269  1.00 38.43           C  
ATOM   2124  C   ASN B 267      27.878  -5.205 -14.022  1.00 38.43           C  
ATOM   2125  CB  ASN B 267      29.819  -3.748 -14.654  1.00 38.43           C  
ATOM   2126  O   ASN B 267      27.332  -5.850 -14.919  1.00 38.43           O  
ATOM   2127  CG  ASN B 267      30.131  -2.705 -15.709  1.00 38.43           C  
ATOM   2128  ND2 ASN B 267      31.415  -2.434 -15.913  1.00 38.43           N  
ATOM   2129  OD1 ASN B 267      29.226  -2.147 -16.335  1.00 38.43           O  
ATOM   2130  N   ASP B 268      28.215  -5.804 -12.874  1.00 36.73           N  
ATOM   2131  CA  ASP B 268      28.042  -7.241 -12.685  1.00 36.73           C  
ATOM   2132  C   ASP B 268      26.574  -7.592 -12.456  1.00 36.73           C  
ATOM   2133  CB  ASP B 268      28.890  -7.733 -11.510  1.00 36.73           C  
ATOM   2134  O   ASP B 268      26.168  -8.740 -12.646  1.00 36.73           O  
ATOM   2135  CG  ASP B 268      30.378  -7.736 -11.813  1.00 36.73           C  
ATOM   2136  OD1 ASP B 268      30.758  -7.755 -13.004  1.00 36.73           O  
ATOM   2137  OD2 ASP B 268      31.178  -7.723 -10.852  1.00 36.73           O  
ATOM   2138  N   MET B 269      25.715  -6.705 -12.217  1.00 43.56           N  
ATOM   2139  CA  MET B 269      24.314  -7.032 -11.968  1.00 43.56           C  
ATOM   2140  C   MET B 269      23.392  -6.014 -12.631  1.00 43.56           C  
ATOM   2141  CB  MET B 269      24.034  -7.090 -10.465  1.00 43.56           C  
ATOM   2142  O   MET B 269      22.967  -5.048 -11.994  1.00 43.56           O  
ATOM   2143  CG  MET B 269      24.629  -8.309  -9.778  1.00 43.56           C  
ATOM   2144  SD  MET B 269      23.563  -8.943  -8.426  1.00 43.56           S  
ATOM   2145  CE  MET B 269      24.737 -10.037  -7.579  1.00 43.56           C  
ATOM   2146  N   PRO B 270      23.253  -6.255 -13.902  1.00 44.81           N  
ATOM   2147  CA  PRO B 270      22.360  -5.303 -14.568  1.00 44.81           C  
ATOM   2148  C   PRO B 270      20.956  -5.294 -13.970  1.00 44.81           C  
ATOM   2149  CB  PRO B 270      22.334  -5.798 -16.016  1.00 44.81           C  
ATOM   2150  O   PRO B 270      20.399  -6.355 -13.675  1.00 44.81           O  
ATOM   2151  CG  PRO B 270      22.997  -7.137 -15.975  1.00 44.81           C  
ATOM   2152  CD  PRO B 270      23.637  -7.311 -14.627  1.00 44.81           C  
ATOM   2153  N   GLY B 271      20.594  -4.233 -13.470  1.00 53.97           N  
ATOM   2154  CA  GLY B 271      19.271  -4.043 -12.896  1.00 53.97           C  
ATOM   2155  C   GLY B 271      19.256  -4.149 -11.383  1.00 53.97           C  
ATOM   2156  O   GLY B 271      18.217  -3.945 -10.752  1.00 53.97           O  
ATOM   2157  N   GLY B 272      20.471  -4.510 -10.772  1.00 62.84           N  
ATOM   2158  CA  GLY B 272      20.581  -4.585  -9.324  1.00 62.84           C  
ATOM   2159  C   GLY B 272      21.020  -3.278  -8.691  1.00 62.84           C  
ATOM   2160  O   GLY B 272      20.874  -2.211  -9.291  1.00 62.84           O  
ATOM   2161  N   TYR B 273      21.253  -3.314  -7.316  1.00 69.57           N  
ATOM   2162  CA  TYR B 273      21.702  -2.132  -6.590  1.00 69.57           C  
ATOM   2163  C   TYR B 273      22.942  -2.440  -5.759  1.00 69.57           C  
ATOM   2164  CB  TYR B 273      20.586  -1.601  -5.684  1.00 69.57           C  
ATOM   2165  O   TYR B 273      22.993  -3.455  -5.061  1.00 69.57           O  
ATOM   2166  CG  TYR B 273      20.831  -0.201  -5.177  1.00 69.57           C  
ATOM   2167  CD1 TYR B 273      21.394   0.018  -3.921  1.00 69.57           C  
ATOM   2168  CD2 TYR B 273      20.499   0.907  -5.950  1.00 69.57           C  
ATOM   2169  CE1 TYR B 273      21.620   1.306  -3.448  1.00 69.57           C  
ATOM   2170  CE2 TYR B 273      20.720   2.200  -5.487  1.00 69.57           C  
ATOM   2171  OH  TYR B 273      21.502   3.667  -3.774  1.00 69.57           O  
ATOM   2172  CZ  TYR B 273      21.281   2.389  -4.238  1.00 69.57           C  
ATOM   2173  N   CYS B 274      23.922  -1.611  -5.950  1.00 71.29           N  
ATOM   2174  CA  CYS B 274      25.147  -1.806  -5.183  1.00 71.29           C  
ATOM   2175  C   CYS B 274      25.281  -0.752  -4.091  1.00 71.29           C  
ATOM   2176  CB  CYS B 274      26.368  -1.760  -6.102  1.00 71.29           C  
ATOM   2177  O   CYS B 274      25.212   0.447  -4.368  1.00 71.29           O  
ATOM   2178  SG  CYS B 274      26.452  -3.134  -7.271  1.00 71.29           S  
ATOM   2179  N   LEU B 275      25.465  -1.258  -2.849  1.00 79.86           N  
ATOM   2180  CA  LEU B 275      25.739  -0.353  -1.738  1.00 79.86           C  
ATOM   2181  C   LEU B 275      27.211   0.047  -1.714  1.00 79.86           C  
ATOM   2182  CB  LEU B 275      25.355  -1.006  -0.407  1.00 79.86           C  
ATOM   2183  O   LEU B 275      28.091  -0.812  -1.618  1.00 79.86           O  
ATOM   2184  CG  LEU B 275      23.868  -1.303  -0.203  1.00 79.86           C  
ATOM   2185  CD1 LEU B 275      23.677  -2.282   0.951  1.00 79.86           C  
ATOM   2186  CD2 LEU B 275      23.095  -0.013   0.050  1.00 79.86           C  
ATOM   2187  N   GLU B 276      27.427   1.344  -1.800  1.00 77.57           N  
ATOM   2188  CA  GLU B 276      28.794   1.854  -1.823  1.00 77.57           C  
ATOM   2189  C   GLU B 276      29.387   1.909  -0.418  1.00 77.57           C  
ATOM   2190  CB  GLU B 276      28.839   3.242  -2.467  1.00 77.57           C  
ATOM   2191  O   GLU B 276      28.667   1.758   0.571  1.00 77.57           O  
ATOM   2192  CG  GLU B 276      28.348   3.268  -3.908  1.00 77.57           C  
ATOM   2193  CD  GLU B 276      28.385   4.655  -4.529  1.00 77.57           C  
ATOM   2194  OE1 GLU B 276      27.943   4.812  -5.690  1.00 77.57           O  
ATOM   2195  OE2 GLU B 276      28.860   5.593  -3.850  1.00 77.57           O  
ATOM   2196  N   ARG B 277      30.619   2.087  -0.329  1.00 76.76           N  
ATOM   2197  CA  ARG B 277      31.375   2.040   0.919  1.00 76.76           C  
ATOM   2198  C   ARG B 277      30.839   3.056   1.922  1.00 76.76           C  
ATOM   2199  CB  ARG B 277      32.861   2.296   0.658  1.00 76.76           C  
ATOM   2200  O   ARG B 277      30.735   2.763   3.115  1.00 76.76           O  
ATOM   2201  CG  ARG B 277      33.789   1.352   1.406  1.00 76.76           C  
ATOM   2202  CD  ARG B 277      35.252   1.643   1.105  1.00 76.76           C  
ATOM   2203  NE  ARG B 277      36.143   0.905   1.995  1.00 76.76           N  
ATOM   2204  NH1 ARG B 277      38.047   1.283   0.742  1.00 76.76           N  
ATOM   2205  NH2 ARG B 277      38.167   0.058   2.676  1.00 76.76           N  
ATOM   2206  CZ  ARG B 277      37.450   0.750   1.802  1.00 76.76           C  
ATOM   2207  N   TRP B 278      30.474   4.225   1.537  1.00 77.57           N  
ATOM   2208  CA  TRP B 278      30.046   5.278   2.452  1.00 77.57           C  
ATOM   2209  C   TRP B 278      28.701   4.936   3.085  1.00 77.57           C  
ATOM   2210  CB  TRP B 278      29.953   6.620   1.721  1.00 77.57           C  
ATOM   2211  O   TRP B 278      28.339   5.491   4.125  1.00 77.57           O  
ATOM   2212  CG  TRP B 278      28.935   6.646   0.621  1.00 77.57           C  
ATOM   2213  CD1 TRP B 278      29.136   6.336  -0.696  1.00 77.57           C  
ATOM   2214  CD2 TRP B 278      27.556   7.007   0.742  1.00 77.57           C  
ATOM   2215  CE2 TRP B 278      26.980   6.892  -0.543  1.00 77.57           C  
ATOM   2216  CE3 TRP B 278      26.750   7.416   1.813  1.00 77.57           C  
ATOM   2217  NE1 TRP B 278      27.964   6.482  -1.401  1.00 77.57           N  
ATOM   2218  CH2 TRP B 278      24.867   7.570   0.281  1.00 77.57           C  
ATOM   2219  CZ2 TRP B 278      25.632   7.172  -0.784  1.00 77.57           C  
ATOM   2220  CZ3 TRP B 278      25.410   7.694   1.571  1.00 77.57           C  
ATOM   2221  N   MET B 279      27.982   4.041   2.406  1.00 85.77           N  
ATOM   2222  CA  MET B 279      26.660   3.660   2.896  1.00 85.77           C  
ATOM   2223  C   MET B 279      26.770   2.619   4.005  1.00 85.77           C  
ATOM   2224  CB  MET B 279      25.799   3.118   1.754  1.00 85.77           C  
ATOM   2225  O   MET B 279      25.819   2.405   4.758  1.00 85.77           O  
ATOM   2226  CG  MET B 279      25.538   4.129   0.649  1.00 85.77           C  
ATOM   2227  SD  MET B 279      24.700   3.384  -0.803  1.00 85.77           S  
ATOM   2228  CE  MET B 279      24.872   4.736  -2.000  1.00 85.77           C  
ATOM   2229  N   LEU B 280      27.976   1.934   4.165  1.00 87.56           N  
ATOM   2230  CA  LEU B 280      28.153   0.791   5.053  1.00 87.56           C  
ATOM   2231  C   LEU B 280      29.208   1.085   6.115  1.00 87.56           C  
ATOM   2232  CB  LEU B 280      28.551  -0.453   4.253  1.00 87.56           C  
ATOM   2233  O   LEU B 280      30.081   1.931   5.910  1.00 87.56           O  
ATOM   2234  CG  LEU B 280      27.610  -0.858   3.117  1.00 87.56           C  
ATOM   2235  CD1 LEU B 280      28.267  -1.915   2.236  1.00 87.56           C  
ATOM   2236  CD2 LEU B 280      26.286  -1.368   3.676  1.00 87.56           C  
ATOM   2237  N   VAL B 281      28.953   0.325   7.262  1.00 80.30           N  
ATOM   2238  CA  VAL B 281      29.948   0.388   8.327  1.00 80.30           C  
ATOM   2239  C   VAL B 281      31.032  -0.660   8.085  1.00 80.30           C  
ATOM   2240  CB  VAL B 281      29.305   0.178   9.717  1.00 80.30           C  
ATOM   2241  O   VAL B 281      30.751  -1.860   8.065  1.00 80.30           O  
ATOM   2242  CG1 VAL B 281      30.369   0.197  10.812  1.00 80.30           C  
ATOM   2243  CG2 VAL B 281      28.243   1.244   9.979  1.00 80.30           C  
ATOM   2244  N   THR B 282      32.193  -0.497   7.622  1.00 69.04           N  
ATOM   2245  CA  THR B 282      33.414  -1.291   7.537  1.00 69.04           C  
ATOM   2246  C   THR B 282      33.312  -2.320   6.415  1.00 69.04           C  
ATOM   2247  CB  THR B 282      33.709  -2.006   8.869  1.00 69.04           C  
ATOM   2248  O   THR B 282      33.961  -3.367   6.465  1.00 69.04           O  
ATOM   2249  CG2 THR B 282      34.014  -1.003   9.976  1.00 69.04           C  
ATOM   2250  OG1 THR B 282      32.569  -2.788   9.247  1.00 69.04           O  
ATOM   2251  N   SER B 283      32.408  -2.216   5.481  1.00 63.65           N  
ATOM   2252  CA  SER B 283      32.348  -3.199   4.405  1.00 63.65           C  
ATOM   2253  C   SER B 283      32.671  -2.564   3.057  1.00 63.65           C  
ATOM   2254  CB  SER B 283      30.967  -3.853   4.352  1.00 63.65           C  
ATOM   2255  O   SER B 283      32.601  -1.342   2.908  1.00 63.65           O  
ATOM   2256  OG  SER B 283      30.401  -3.939   5.649  1.00 63.65           O  
ATOM   2257  N   ASP B 284      33.110  -3.380   2.251  1.00 68.31           N  
ATOM   2258  CA  ASP B 284      33.340  -2.960   0.872  1.00 68.31           C  
ATOM   2259  C   ASP B 284      32.029  -2.897   0.092  1.00 68.31           C  
ATOM   2260  CB  ASP B 284      34.319  -3.909   0.178  1.00 68.31           C  
ATOM   2261  O   ASP B 284      30.954  -3.115   0.654  1.00 68.31           O  
ATOM   2262  CG  ASP B 284      35.749  -3.745   0.664  1.00 68.31           C  
ATOM   2263  OD1 ASP B 284      36.128  -2.628   1.079  1.00 68.31           O  
ATOM   2264  OD2 ASP B 284      36.504  -4.740   0.630  1.00 68.31           O  
ATOM   2265  N   LEU B 285      32.165  -2.600  -1.082  1.00 68.93           N  
ATOM   2266  CA  LEU B 285      31.025  -2.533  -1.989  1.00 68.93           C  
ATOM   2267  C   LEU B 285      30.245  -3.844  -1.980  1.00 68.93           C  
ATOM   2268  CB  LEU B 285      31.489  -2.212  -3.412  1.00 68.93           C  
ATOM   2269  O   LEU B 285      30.835  -4.923  -2.065  1.00 68.93           O  
ATOM   2270  CG  LEU B 285      30.389  -1.970  -4.446  1.00 68.93           C  
ATOM   2271  CD1 LEU B 285      30.491  -0.555  -5.007  1.00 68.93           C  
ATOM   2272  CD2 LEU B 285      30.471  -3.002  -5.566  1.00 68.93           C  
ATOM   2273  N   LYS B 286      28.962  -3.778  -1.601  1.00 73.81           N  
ATOM   2274  CA  LYS B 286      28.089  -4.947  -1.663  1.00 73.81           C  
ATOM   2275  C   LYS B 286      26.985  -4.754  -2.698  1.00 73.81           C  
ATOM   2276  CB  LYS B 286      27.477  -5.233  -0.290  1.00 73.81           C  
ATOM   2277  O   LYS B 286      26.248  -3.767  -2.651  1.00 73.81           O  
ATOM   2278  CG  LYS B 286      28.366  -6.065   0.622  1.00 73.81           C  
ATOM   2279  CD  LYS B 286      27.548  -7.031   1.470  1.00 73.81           C  
ATOM   2280  CE  LYS B 286      28.432  -7.828   2.420  1.00 73.81           C  
ATOM   2281  NZ  LYS B 286      27.652  -8.860   3.167  1.00 73.81           N  
ATOM   2282  N   CYS B 287      26.882  -5.719  -3.572  1.00 70.26           N  
ATOM   2283  CA  CYS B 287      25.905  -5.601  -4.648  1.00 70.26           C  
ATOM   2284  C   CYS B 287      24.804  -6.645  -4.501  1.00 70.26           C  
ATOM   2285  CB  CYS B 287      26.584  -5.751  -6.009  1.00 70.26           C  
ATOM   2286  O   CYS B 287      25.075  -7.794  -4.148  1.00 70.26           O  
ATOM   2287  SG  CYS B 287      27.751  -4.427  -6.390  1.00 70.26           S  
ATOM   2288  N   PHE B 288      23.636  -6.289  -4.643  1.00 70.93           N  
ATOM   2289  CA  PHE B 288      22.470  -7.164  -4.626  1.00 70.93           C  
ATOM   2290  C   PHE B 288      21.855  -7.274  -6.016  1.00 70.93           C  
ATOM   2291  CB  PHE B 288      21.426  -6.652  -3.629  1.00 70.93           C  
ATOM   2292  O   PHE B 288      21.784  -6.285  -6.749  1.00 70.93           O  
ATOM   2293  CG  PHE B 288      21.897  -6.658  -2.200  1.00 70.93           C  
ATOM   2294  CD1 PHE B 288      21.776  -7.801  -1.419  1.00 70.93           C  
ATOM   2295  CD2 PHE B 288      22.461  -5.521  -1.637  1.00 70.93           C  
ATOM   2296  CE1 PHE B 288      22.211  -7.810  -0.095  1.00 70.93           C  
ATOM   2297  CE2 PHE B 288      22.898  -5.522  -0.316  1.00 70.93           C  
ATOM   2298  CZ  PHE B 288      22.771  -6.667   0.454  1.00 70.93           C  
ATOM   2299  N   GLY B 289      21.484  -8.435  -6.470  1.00 63.75           N  
ATOM   2300  CA  GLY B 289      21.005  -8.721  -7.813  1.00 63.75           C  
ATOM   2301  C   GLY B 289      19.626  -8.153  -8.088  1.00 63.75           C  
ATOM   2302  O   GLY B 289      19.034  -7.500  -7.226  1.00 63.75           O  
ATOM   2303  N   ASN B 290      19.095  -8.253  -9.279  1.00 63.79           N  
ATOM   2304  CA  ASN B 290      17.832  -7.734  -9.792  1.00 63.79           C  
ATOM   2305  C   ASN B 290      16.639  -8.332  -9.053  1.00 63.79           C  
ATOM   2306  CB  ASN B 290      17.713  -7.999 -11.295  1.00 63.79           C  
ATOM   2307  O   ASN B 290      15.634  -7.653  -8.835  1.00 63.79           O  
ATOM   2308  CG  ASN B 290      16.886  -6.949 -12.010  1.00 63.79           C  
ATOM   2309  ND2 ASN B 290      16.689  -7.134 -13.310  1.00 63.79           N  
ATOM   2310  OD1 ASN B 290      16.429  -5.979 -11.399  1.00 63.79           O  
ATOM   2311  N   THR B 291      16.844  -9.584  -8.598  1.00 62.84           N  
ATOM   2312  CA  THR B 291      15.735 -10.246  -7.921  1.00 62.84           C  
ATOM   2313  C   THR B 291      15.409  -9.547  -6.605  1.00 62.84           C  
ATOM   2314  CB  THR B 291      16.049 -11.730  -7.654  1.00 62.84           C  
ATOM   2315  O   THR B 291      14.240  -9.310  -6.294  1.00 62.84           O  
ATOM   2316  CG2 THR B 291      14.784 -12.505  -7.302  1.00 62.84           C  
ATOM   2317  OG1 THR B 291      16.639 -12.306  -8.825  1.00 62.84           O  
ATOM   2318  N   ALA B 292      16.482  -9.268  -5.871  1.00 65.01           N  
ATOM   2319  CA  ALA B 292      16.294  -8.581  -4.595  1.00 65.01           C  
ATOM   2320  C   ALA B 292      15.634  -7.220  -4.797  1.00 65.01           C  
ATOM   2321  CB  ALA B 292      17.631  -8.419  -3.876  1.00 65.01           C  
ATOM   2322  O   ALA B 292      14.699  -6.863  -4.077  1.00 65.01           O  
ATOM   2323  N   LEU B 293      15.959  -6.553  -5.879  1.00 66.52           N  
ATOM   2324  CA  LEU B 293      15.418  -5.227  -6.158  1.00 66.52           C  
ATOM   2325  C   LEU B 293      13.967  -5.318  -6.619  1.00 66.52           C  
ATOM   2326  CB  LEU B 293      16.260  -4.518  -7.221  1.00 66.52           C  
ATOM   2327  O   LEU B 293      13.143  -4.475  -6.258  1.00 66.52           O  
ATOM   2328  CG  LEU B 293      17.196  -3.416  -6.721  1.00 66.52           C  
ATOM   2329  CD1 LEU B 293      18.510  -3.445  -7.494  1.00 66.52           C  
ATOM   2330  CD2 LEU B 293      16.528  -2.050  -6.844  1.00 66.52           C  
ATOM   2331  N   ALA B 294      13.721  -6.334  -7.442  1.00 63.33           N  
ATOM   2332  CA  ALA B 294      12.349  -6.536  -7.900  1.00 63.33           C  
ATOM   2333  C   ALA B 294      11.405  -6.766  -6.723  1.00 63.33           C  
ATOM   2334  CB  ALA B 294      12.280  -7.713  -8.871  1.00 63.33           C  
ATOM   2335  O   ALA B 294      10.293  -6.233  -6.698  1.00 63.33           O  
ATOM   2336  N   LYS B 295      11.925  -7.409  -5.689  1.00 65.59           N  
ATOM   2337  CA  LYS B 295      11.125  -7.650  -4.492  1.00 65.59           C  
ATOM   2338  C   LYS B 295      10.886  -6.355  -3.721  1.00 65.59           C  
ATOM   2339  CB  LYS B 295      11.806  -8.680  -3.589  1.00 65.59           C  
ATOM   2340  O   LYS B 295       9.788  -6.124  -3.211  1.00 65.59           O  
ATOM   2341  CG  LYS B 295      11.663 -10.116  -4.071  1.00 65.59           C  
ATOM   2342  CD  LYS B 295      12.356 -11.093  -3.130  1.00 65.59           C  
ATOM   2343  CE  LYS B 295      12.332 -12.513  -3.680  1.00 65.59           C  
ATOM   2344  NZ  LYS B 295      13.054 -13.466  -2.784  1.00 65.59           N  
ATOM   2345  N   CYS B 296      11.898  -5.514  -3.700  1.00 68.22           N  
ATOM   2346  CA  CYS B 296      11.785  -4.253  -2.976  1.00 68.22           C  
ATOM   2347  C   CYS B 296      10.779  -3.326  -3.649  1.00 68.22           C  
ATOM   2348  CB  CYS B 296      13.146  -3.564  -2.884  1.00 68.22           C  
ATOM   2349  O   CYS B 296      10.099  -2.549  -2.976  1.00 68.22           O  
ATOM   2350  SG  CYS B 296      14.160  -4.136  -1.503  1.00 68.22           S  
ATOM   2351  N   ASN B 297      10.604  -3.486  -4.861  1.00 61.32           N  
ATOM   2352  CA  ASN B 297       9.654  -2.637  -5.571  1.00 61.32           C  
ATOM   2353  C   ASN B 297       8.213  -3.052  -5.292  1.00 61.32           C  
ATOM   2354  CB  ASN B 297       9.932  -2.661  -7.076  1.00 61.32           C  
ATOM   2355  O   ASN B 297       7.311  -2.212  -5.280  1.00 61.32           O  
ATOM   2356  CG  ASN B 297      11.092  -1.768  -7.470  1.00 61.32           C  
ATOM   2357  ND2 ASN B 297      11.727  -2.081  -8.593  1.00 61.32           N  
ATOM   2358  OD1 ASN B 297      11.415  -0.804  -6.770  1.00 61.32           O  
ATOM   2359  N   LEU B 298       8.067  -4.356  -4.847  1.00 58.16           N  
ATOM   2360  CA  LEU B 298       6.721  -4.860  -4.600  1.00 58.16           C  
ATOM   2361  C   LEU B 298       6.432  -4.930  -3.104  1.00 58.16           C  
ATOM   2362  CB  LEU B 298       6.541  -6.242  -5.232  1.00 58.16           C  
ATOM   2363  O   LEU B 298       5.288  -4.752  -2.679  1.00 58.16           O  
ATOM   2364  CG  LEU B 298       6.499  -6.289  -6.760  1.00 58.16           C  
ATOM   2365  CD1 LEU B 298       6.725  -7.714  -7.254  1.00 58.16           C  
ATOM   2366  CD2 LEU B 298       5.172  -5.743  -7.276  1.00 58.16           C  
ATOM   2367  N   ASP B 299       7.463  -4.990  -2.337  1.00 60.64           N  
ATOM   2368  CA  ASP B 299       7.280  -5.218  -0.907  1.00 60.64           C  
ATOM   2369  C   ASP B 299       7.359  -3.908  -0.127  1.00 60.64           C  
ATOM   2370  CB  ASP B 299       8.324  -6.206  -0.383  1.00 60.64           C  
ATOM   2371  O   ASP B 299       8.428  -3.302  -0.028  1.00 60.64           O  
ATOM   2372  CG  ASP B 299       8.010  -6.716   1.013  1.00 60.64           C  
ATOM   2373  OD1 ASP B 299       7.016  -6.262   1.619  1.00 60.64           O  
ATOM   2374  OD2 ASP B 299       8.765  -7.579   1.512  1.00 60.64           O  
ATOM   2375  N   HIS B 300       6.308  -3.567   0.489  1.00 53.77           N  
ATOM   2376  CA  HIS B 300       6.311  -2.324   1.252  1.00 53.77           C  
ATOM   2377  C   HIS B 300       6.549  -2.588   2.735  1.00 53.77           C  
ATOM   2378  CB  HIS B 300       4.992  -1.573   1.058  1.00 53.77           C  
ATOM   2379  O   HIS B 300       6.634  -1.650   3.531  1.00 53.77           O  
ATOM   2380  CG  HIS B 300       4.711  -1.212  -0.366  1.00 53.77           C  
ATOM   2381  CD2 HIS B 300       3.795  -1.690  -1.240  1.00 53.77           C  
ATOM   2382  ND1 HIS B 300       5.426  -0.248  -1.044  1.00 53.77           N  
ATOM   2383  CE1 HIS B 300       4.958  -0.148  -2.277  1.00 53.77           C  
ATOM   2384  NE2 HIS B 300       3.968  -1.012  -2.422  1.00 53.77           N  
ATOM   2385  N   ASP B 301       6.750  -3.736   3.066  1.00 58.75           N  
ATOM   2386  CA  ASP B 301       6.951  -4.078   4.470  1.00 58.75           C  
ATOM   2387  C   ASP B 301       8.385  -4.536   4.724  1.00 58.75           C  
ATOM   2388  CB  ASP B 301       5.967  -5.166   4.904  1.00 58.75           C  
ATOM   2389  O   ASP B 301       8.620  -5.444   5.524  1.00 58.75           O  
ATOM   2390  CG  ASP B 301       4.535  -4.668   4.999  1.00 58.75           C  
ATOM   2391  OD1 ASP B 301       4.324  -3.471   5.291  1.00 58.75           O  
ATOM   2392  OD2 ASP B 301       3.610  -5.480   4.782  1.00 58.75           O  
ATOM   2393  N   SER B 302       9.338  -3.917   3.983  1.00 77.26           N  
ATOM   2394  CA  SER B 302      10.738  -4.271   4.194  1.00 77.26           C  
ATOM   2395  C   SER B 302      11.556  -3.059   4.625  1.00 77.26           C  
ATOM   2396  CB  SER B 302      11.337  -4.875   2.924  1.00 77.26           C  
ATOM   2397  O   SER B 302      11.670  -2.084   3.880  1.00 77.26           O  
ATOM   2398  OG  SER B 302      12.751  -4.783   2.941  1.00 77.26           O  
ATOM   2399  N   GLU B 303      12.101  -3.150   5.773  1.00 87.66           N  
ATOM   2400  CA  GLU B 303      12.942  -2.077   6.295  1.00 87.66           C  
ATOM   2401  C   GLU B 303      14.174  -1.866   5.420  1.00 87.66           C  
ATOM   2402  CB  GLU B 303      13.365  -2.378   7.736  1.00 87.66           C  
ATOM   2403  O   GLU B 303      14.595  -0.730   5.195  1.00 87.66           O  
ATOM   2404  CG  GLU B 303      12.203  -2.451   8.715  1.00 87.66           C  
ATOM   2405  CD  GLU B 303      11.647  -3.856   8.883  1.00 87.66           C  
ATOM   2406  OE1 GLU B 303      10.971  -4.124   9.902  1.00 87.66           O  
ATOM   2407  OE2 GLU B 303      11.889  -4.696   7.988  1.00 87.66           O  
ATOM   2408  N   PHE B 304      14.737  -2.914   4.939  1.00 89.54           N  
ATOM   2409  CA  PHE B 304      15.909  -2.833   4.075  1.00 89.54           C  
ATOM   2410  C   PHE B 304      15.593  -2.052   2.806  1.00 89.54           C  
ATOM   2411  CB  PHE B 304      16.412  -4.235   3.717  1.00 89.54           C  
ATOM   2412  O   PHE B 304      16.363  -1.179   2.399  1.00 89.54           O  
ATOM   2413  CG  PHE B 304      17.607  -4.236   2.803  1.00 89.54           C  
ATOM   2414  CD1 PHE B 304      17.465  -4.520   1.450  1.00 89.54           C  
ATOM   2415  CD2 PHE B 304      18.874  -3.953   3.296  1.00 89.54           C  
ATOM   2416  CE1 PHE B 304      18.569  -4.522   0.601  1.00 89.54           C  
ATOM   2417  CE2 PHE B 304      19.983  -3.952   2.454  1.00 89.54           C  
ATOM   2418  CZ  PHE B 304      19.828  -4.238   1.107  1.00 89.54           C  
ATOM   2419  N   CYS B 305      14.423  -2.315   2.231  1.00 79.51           N  
ATOM   2420  CA  CYS B 305      14.012  -1.624   1.015  1.00 79.51           C  
ATOM   2421  C   CYS B 305      13.835  -0.131   1.269  1.00 79.51           C  
ATOM   2422  CB  CYS B 305      12.711  -2.216   0.475  1.00 79.51           C  
ATOM   2423  O   CYS B 305      14.202   0.693   0.430  1.00 79.51           O  
ATOM   2424  SG  CYS B 305      12.858  -3.938  -0.052  1.00 79.51           S  
ATOM   2425  N   ASP B 306      13.269   0.210   2.376  1.00 78.88           N  
ATOM   2426  CA  ASP B 306      13.148   1.618   2.743  1.00 78.88           C  
ATOM   2427  C   ASP B 306      14.515   2.297   2.772  1.00 78.88           C  
ATOM   2428  CB  ASP B 306      12.460   1.761   4.103  1.00 78.88           C  
ATOM   2429  O   ASP B 306      14.680   3.395   2.235  1.00 78.88           O  
ATOM   2430  CG  ASP B 306      10.967   1.494   4.043  1.00 78.88           C  
ATOM   2431  OD1 ASP B 306      10.427   1.293   2.934  1.00 78.88           O  
ATOM   2432  OD2 ASP B 306      10.323   1.488   5.115  1.00 78.88           O  
ATOM   2433  N   MET B 307      15.524   1.629   3.383  1.00 85.56           N  
ATOM   2434  CA  MET B 307      16.865   2.195   3.493  1.00 85.56           C  
ATOM   2435  C   MET B 307      17.504   2.352   2.117  1.00 85.56           C  
ATOM   2436  CB  MET B 307      17.748   1.318   4.383  1.00 85.56           C  
ATOM   2437  O   MET B 307      18.171   3.352   1.848  1.00 85.56           O  
ATOM   2438  CG  MET B 307      17.303   1.276   5.836  1.00 85.56           C  
ATOM   2439  SD  MET B 307      17.057   2.950   6.545  1.00 85.56           S  
ATOM   2440  CE  MET B 307      18.716   3.645   6.308  1.00 85.56           C  
ATOM   2441  N   LEU B 308      17.287   1.390   1.270  1.00 81.48           N  
ATOM   2442  CA  LEU B 308      17.825   1.489  -0.083  1.00 81.48           C  
ATOM   2443  C   LEU B 308      17.263   2.709  -0.804  1.00 81.48           C  
ATOM   2444  CB  LEU B 308      17.509   0.220  -0.879  1.00 81.48           C  
ATOM   2445  O   LEU B 308      18.004   3.441  -1.464  1.00 81.48           O  
ATOM   2446  CG  LEU B 308      18.419  -0.983  -0.627  1.00 81.48           C  
ATOM   2447  CD1 LEU B 308      17.909  -2.202  -1.388  1.00 81.48           C  
ATOM   2448  CD2 LEU B 308      19.855  -0.660  -1.027  1.00 81.48           C  
ATOM   2449  N   LYS B 309      15.996   2.934  -0.614  1.00 76.04           N  
ATOM   2450  CA  LYS B 309      15.360   4.088  -1.242  1.00 76.04           C  
ATOM   2451  C   LYS B 309      15.928   5.394  -0.694  1.00 76.04           C  
ATOM   2452  CB  LYS B 309      13.846   4.047  -1.032  1.00 76.04           C  
ATOM   2453  O   LYS B 309      16.169   6.338  -1.450  1.00 76.04           O  
ATOM   2454  CG  LYS B 309      13.145   2.930  -1.791  1.00 76.04           C  
ATOM   2455  CD  LYS B 309      11.659   2.877  -1.463  1.00 76.04           C  
ATOM   2456  CE  LYS B 309      10.994   1.649  -2.071  1.00 76.04           C  
ATOM   2457  NZ  LYS B 309       9.568   1.524  -1.646  1.00 76.04           N  
ATOM   2458  N   LEU B 310      16.201   5.416   0.623  1.00 79.73           N  
ATOM   2459  CA  LEU B 310      16.776   6.605   1.244  1.00 79.73           C  
ATOM   2460  C   LEU B 310      18.175   6.879   0.702  1.00 79.73           C  
ATOM   2461  CB  LEU B 310      16.828   6.443   2.765  1.00 79.73           C  
ATOM   2462  O   LEU B 310      18.504   8.019   0.367  1.00 79.73           O  
ATOM   2463  CG  LEU B 310      15.536   6.751   3.524  1.00 79.73           C  
ATOM   2464  CD1 LEU B 310      15.683   6.377   4.995  1.00 79.73           C  
ATOM   2465  CD2 LEU B 310      15.167   8.223   3.376  1.00 79.73           C  
ATOM   2466  N   PHE B 311      18.964   5.893   0.553  1.00 81.52           N  
ATOM   2467  CA  PHE B 311      20.317   6.038   0.028  1.00 81.52           C  
ATOM   2468  C   PHE B 311      20.288   6.527  -1.415  1.00 81.52           C  
ATOM   2469  CB  PHE B 311      21.075   4.710   0.118  1.00 81.52           C  
ATOM   2470  O   PHE B 311      21.020   7.451  -1.778  1.00 81.52           O  
ATOM   2471  CG  PHE B 311      21.596   4.400   1.495  1.00 81.52           C  
ATOM   2472  CD1 PHE B 311      22.253   5.372   2.240  1.00 81.52           C  
ATOM   2473  CD2 PHE B 311      21.429   3.136   2.046  1.00 81.52           C  
ATOM   2474  CE1 PHE B 311      22.736   5.088   3.516  1.00 81.52           C  
ATOM   2475  CE2 PHE B 311      21.909   2.845   3.319  1.00 81.52           C  
ATOM   2476  CZ  PHE B 311      22.563   3.822   4.052  1.00 81.52           C  
ATOM   2477  N   GLU B 312      19.490   5.923  -2.139  1.00 75.13           N  
ATOM   2478  CA  GLU B 312      19.381   6.316  -3.541  1.00 75.13           C  
ATOM   2479  C   GLU B 312      18.918   7.765  -3.673  1.00 75.13           C  
ATOM   2480  CB  GLU B 312      18.421   5.387  -4.288  1.00 75.13           C  
ATOM   2481  O   GLU B 312      19.460   8.524  -4.479  1.00 75.13           O  
ATOM   2482  CG  GLU B 312      18.211   5.764  -5.747  1.00 75.13           C  
ATOM   2483  CD  GLU B 312      19.470   5.632  -6.588  1.00 75.13           C  
ATOM   2484  OE1 GLU B 312      19.493   6.144  -7.731  1.00 75.13           O  
ATOM   2485  OE2 GLU B 312      20.441   5.011  -6.101  1.00 75.13           O  
ATOM   2486  N   PHE B 313      17.976   8.088  -2.917  1.00 70.42           N  
ATOM   2487  CA  PHE B 313      17.500   9.466  -2.932  1.00 70.42           C  
ATOM   2488  C   PHE B 313      18.624  10.431  -2.576  1.00 70.42           C  
ATOM   2489  CB  PHE B 313      16.330   9.642  -1.959  1.00 70.42           C  
ATOM   2490  O   PHE B 313      18.820  11.442  -3.254  1.00 70.42           O  
ATOM   2491  CG  PHE B 313      15.878  11.069  -1.805  1.00 70.42           C  
ATOM   2492  CD1 PHE B 313      16.365  11.859  -0.770  1.00 70.42           C  
ATOM   2493  CD2 PHE B 313      14.967  11.622  -2.695  1.00 70.42           C  
ATOM   2494  CE1 PHE B 313      15.949  13.180  -0.625  1.00 70.42           C  
ATOM   2495  CE2 PHE B 313      14.546  12.942  -2.557  1.00 70.42           C  
ATOM   2496  CZ  PHE B 313      15.038  13.719  -1.520  1.00 70.42           C  
ATOM   2497  N   ASN B 314      19.258  10.164  -1.523  1.00 73.52           N  
ATOM   2498  CA  ASN B 314      20.364  11.009  -1.084  1.00 73.52           C  
ATOM   2499  C   ASN B 314      21.418  11.165  -2.177  1.00 73.52           C  
ATOM   2500  CB  ASN B 314      20.998  10.445   0.189  1.00 73.52           C  
ATOM   2501  O   ASN B 314      21.879  12.275  -2.447  1.00 73.52           O  
ATOM   2502  CG  ASN B 314      22.028  11.380   0.792  1.00 73.52           C  
ATOM   2503  ND2 ASN B 314      23.267  10.914   0.890  1.00 73.52           N  
ATOM   2504  OD1 ASN B 314      21.711  12.512   1.168  1.00 73.52           O  
ATOM   2505  N   LYS B 315      21.720  10.065  -2.742  1.00 71.52           N  
ATOM   2506  CA  LYS B 315      22.695  10.088  -3.828  1.00 71.52           C  
ATOM   2507  C   LYS B 315      22.233  10.997  -4.963  1.00 71.52           C  
ATOM   2508  CB  LYS B 315      22.944   8.674  -4.357  1.00 71.52           C  
ATOM   2509  O   LYS B 315      22.990  11.851  -5.429  1.00 71.52           O  
ATOM   2510  CG  LYS B 315      24.047   8.589  -5.401  1.00 71.52           C  
ATOM   2511  CD  LYS B 315      24.241   7.161  -5.894  1.00 71.52           C  
ATOM   2512  CE  LYS B 315      25.162   7.106  -7.105  1.00 71.52           C  
ATOM   2513  NZ  LYS B 315      25.349   5.708  -7.596  1.00 71.52           N  
ATOM   2514  N   LYS B 316      21.025  10.953  -5.337  1.00 67.95           N  
ATOM   2515  CA  LYS B 316      20.482  11.750  -6.433  1.00 67.95           C  
ATOM   2516  C   LYS B 316      20.359  13.219  -6.036  1.00 67.95           C  
ATOM   2517  CB  LYS B 316      19.119  11.209  -6.867  1.00 67.95           C  
ATOM   2518  O   LYS B 316      20.597  14.110  -6.854  1.00 67.95           O  
ATOM   2519  CG  LYS B 316      19.191   9.906  -7.649  1.00 67.95           C  
ATOM   2520  CD  LYS B 316      19.785  10.118  -9.036  1.00 67.95           C  
ATOM   2521  CE  LYS B 316      19.829   8.820  -9.831  1.00 67.95           C  
ATOM   2522  NZ  LYS B 316      20.531   8.994 -11.137  1.00 67.95           N  
ATOM   2523  N   ALA B 317      19.927  13.470  -4.897  1.00 64.43           N  
ATOM   2524  CA  ALA B 317      19.808  14.843  -4.412  1.00 64.43           C  
ATOM   2525  C   ALA B 317      21.162  15.547  -4.422  1.00 64.43           C  
ATOM   2526  CB  ALA B 317      19.214  14.860  -3.006  1.00 64.43           C  
ATOM   2527  O   ALA B 317      21.263  16.704  -4.839  1.00 64.43           O  
ATOM   2528  N   ILE B 318      22.215  14.818  -4.000  1.00 65.76           N  
ATOM   2529  CA  ILE B 318      23.561  15.379  -3.979  1.00 65.76           C  
ATOM   2530  C   ILE B 318      24.022  15.669  -5.406  1.00 65.76           C  
ATOM   2531  CB  ILE B 318      24.558  14.429  -3.277  1.00 65.76           C  
ATOM   2532  O   ILE B 318      24.567  16.740  -5.683  1.00 65.76           O  
ATOM   2533  CG1 ILE B 318      24.224  14.312  -1.786  1.00 65.76           C  
ATOM   2534  CG2 ILE B 318      25.997  14.911  -3.480  1.00 65.76           C  
ATOM   2535  CD1 ILE B 318      25.044  13.263  -1.048  1.00 65.76           C  
ATOM   2536  N   GLU B 319      23.722  14.752  -6.304  1.00 64.31           N  
ATOM   2537  CA  GLU B 319      24.165  14.884  -7.689  1.00 64.31           C  
ATOM   2538  C   GLU B 319      23.468  16.052  -8.382  1.00 64.31           C  
ATOM   2539  CB  GLU B 319      23.910  13.587  -8.460  1.00 64.31           C  
ATOM   2540  O   GLU B 319      24.095  16.793  -9.141  1.00 64.31           O  
ATOM   2541  CG  GLU B 319      25.036  12.569  -8.340  1.00 64.31           C  
ATOM   2542  CD  GLU B 319      24.727  11.250  -9.030  1.00 64.31           C  
ATOM   2543  OE1 GLU B 319      25.569  10.324  -8.973  1.00 64.31           O  
ATOM   2544  OE2 GLU B 319      23.636  11.140  -9.631  1.00 64.31           O  
ATOM   2545  N   THR B 320      22.249  16.240  -8.030  1.00 62.62           N  
ATOM   2546  CA  THR B 320      21.444  17.207  -8.769  1.00 62.62           C  
ATOM   2547  C   THR B 320      21.525  18.586  -8.122  1.00 62.62           C  
ATOM   2548  CB  THR B 320      19.973  16.761  -8.852  1.00 62.62           C  
ATOM   2549  O   THR B 320      21.581  19.602  -8.819  1.00 62.62           O  
ATOM   2550  CG2 THR B 320      19.214  17.563  -9.905  1.00 62.62           C  
ATOM   2551  OG1 THR B 320      19.919  15.371  -9.196  1.00 62.62           O  
ATOM   2552  N   LEU B 321      21.484  18.810  -6.824  1.00 62.03           N  
ATOM   2553  CA  LEU B 321      21.380  20.087  -6.127  1.00 62.03           C  
ATOM   2554  C   LEU B 321      22.762  20.626  -5.770  1.00 62.03           C  
ATOM   2555  CB  LEU B 321      20.535  19.938  -4.859  1.00 62.03           C  
ATOM   2556  O   LEU B 321      22.881  21.716  -5.207  1.00 62.03           O  
ATOM   2557  CG  LEU B 321      19.080  19.512  -5.060  1.00 62.03           C  
ATOM   2558  CD1 LEU B 321      18.441  19.158  -3.722  1.00 62.03           C  
ATOM   2559  CD2 LEU B 321      18.291  20.614  -5.760  1.00 62.03           C  
ATOM   2560  N   ASN B 322      23.825  20.293  -6.539  1.00 55.61           N  
ATOM   2561  CA  ASN B 322      25.207  20.738  -6.396  1.00 55.61           C  
ATOM   2562  C   ASN B 322      25.530  21.110  -4.951  1.00 55.61           C  
ATOM   2563  CB  ASN B 322      25.488  21.922  -7.324  1.00 55.61           C  
ATOM   2564  O   ASN B 322      26.075  22.183  -4.688  1.00 55.61           O  
ATOM   2565  CG  ASN B 322      26.609  21.642  -8.305  1.00 55.61           C  
ATOM   2566  ND2 ASN B 322      26.872  22.593  -9.193  1.00 55.61           N  
ATOM   2567  OD1 ASN B 322      27.233  20.578  -8.266  1.00 55.61           O  
ATOM   2568  N   ASP B 323      25.112  20.499  -3.944  1.00 54.78           N  
ATOM   2569  CA  ASP B 323      25.468  20.571  -2.530  1.00 54.78           C  
ATOM   2570  C   ASP B 323      24.746  21.726  -1.840  1.00 54.78           C  
ATOM   2571  CB  ASP B 323      26.981  20.723  -2.364  1.00 54.78           C  
ATOM   2572  O   ASP B 323      25.224  22.250  -0.832  1.00 54.78           O  
ATOM   2573  CG  ASP B 323      27.575  19.720  -1.390  1.00 54.78           C  
ATOM   2574  OD1 ASP B 323      26.833  18.853  -0.880  1.00 54.78           O  
ATOM   2575  OD2 ASP B 323      28.795  19.799  -1.129  1.00 54.78           O  
ATOM   2576  N   ASN B 324      23.643  22.312  -2.528  1.00 60.04           N  
ATOM   2577  CA  ASN B 324      22.801  23.259  -1.805  1.00 60.04           C  
ATOM   2578  C   ASN B 324      22.065  22.585  -0.649  1.00 60.04           C  
ATOM   2579  CB  ASN B 324      21.803  23.924  -2.754  1.00 60.04           C  
ATOM   2580  O   ASN B 324      21.086  21.869  -0.865  1.00 60.04           O  
ATOM   2581  CG  ASN B 324      21.147  25.149  -2.148  1.00 60.04           C  
ATOM   2582  ND2 ASN B 324      20.688  26.058  -3.000  1.00 60.04           N  
ATOM   2583  OD1 ASN B 324      21.054  25.277  -0.925  1.00 60.04           O  
ATOM   2584  N   THR B 325      22.656  22.814   0.526  1.00 57.70           N  
ATOM   2585  CA  THR B 325      22.220  22.108   1.726  1.00 57.70           C  
ATOM   2586  C   THR B 325      20.760  22.421   2.039  1.00 57.70           C  
ATOM   2587  CB  THR B 325      23.097  22.473   2.938  1.00 57.70           C  
ATOM   2588  O   THR B 325      19.974  21.518   2.330  1.00 57.70           O  
ATOM   2589  CG2 THR B 325      22.748  21.613   4.149  1.00 57.70           C  
ATOM   2590  OG1 THR B 325      24.475  22.269   2.602  1.00 57.70           O  
ATOM   2591  N   LYS B 326      20.349  23.725   1.929  1.00 57.88           N  
ATOM   2592  CA  LYS B 326      18.980  24.121   2.248  1.00 57.88           C  
ATOM   2593  C   LYS B 326      17.978  23.424   1.332  1.00 57.88           C  
ATOM   2594  CB  LYS B 326      18.820  25.638   2.140  1.00 57.88           C  
ATOM   2595  O   LYS B 326      16.970  22.889   1.798  1.00 57.88           O  
ATOM   2596  CG  LYS B 326      17.482  26.158   2.645  1.00 57.88           C  
ATOM   2597  CD  LYS B 326      17.409  27.678   2.571  1.00 57.88           C  
ATOM   2598  CE  LYS B 326      16.041  28.193   2.996  1.00 57.88           C  
ATOM   2599  NZ  LYS B 326      15.983  29.686   2.985  1.00 57.88           N  
ATOM   2600  N   ASN B 327      18.360  23.314   0.119  1.00 59.84           N  
ATOM   2601  CA  ASN B 327      17.482  22.668  -0.851  1.00 59.84           C  
ATOM   2602  C   ASN B 327      17.401  21.162  -0.618  1.00 59.84           C  
ATOM   2603  CB  ASN B 327      17.952  22.959  -2.278  1.00 59.84           C  
ATOM   2604  O   ASN B 327      16.325  20.570  -0.725  1.00 59.84           O  
ATOM   2605  CG  ASN B 327      17.677  24.388  -2.703  1.00 59.84           C  
ATOM   2606  ND2 ASN B 327      18.317  24.819  -3.783  1.00 59.84           N  
ATOM   2607  OD1 ASN B 327      16.896  25.099  -2.064  1.00 59.84           O  
ATOM   2608  N   LYS B 328      18.489  20.701  -0.174  1.00 60.07           N  
ATOM   2609  CA  LYS B 328      18.526  19.264   0.083  1.00 60.07           C  
ATOM   2610  C   LYS B 328      17.622  18.892   1.255  1.00 60.07           C  
ATOM   2611  CB  LYS B 328      19.958  18.805   0.359  1.00 60.07           C  
ATOM   2612  O   LYS B 328      16.848  17.937   1.169  1.00 60.07           O  
ATOM   2613  CG  LYS B 328      20.134  17.294   0.362  1.00 60.07           C  
ATOM   2614  CD  LYS B 328      21.583  16.900   0.624  1.00 60.07           C  
ATOM   2615  CE  LYS B 328      21.730  15.396   0.805  1.00 60.07           C  
ATOM   2616  NZ  LYS B 328      23.153  15.001   1.029  1.00 60.07           N  
ATOM   2617  N   VAL B 329      17.709  19.681   2.327  1.00 62.37           N  
ATOM   2618  CA  VAL B 329      16.912  19.422   3.521  1.00 62.37           C  
ATOM   2619  C   VAL B 329      15.428  19.569   3.195  1.00 62.37           C  
ATOM   2620  CB  VAL B 329      17.299  20.369   4.679  1.00 62.37           C  
ATOM   2621  O   VAL B 329      14.617  18.714   3.561  1.00 62.37           O  
ATOM   2622  CG1 VAL B 329      16.301  20.252   5.829  1.00 62.37           C  
ATOM   2623  CG2 VAL B 329      18.716  20.067   5.164  1.00 62.37           C  
ATOM   2624  N   ASN B 330      15.082  20.491   2.459  1.00 61.52           N  
ATOM   2625  CA  ASN B 330      13.688  20.738   2.107  1.00 61.52           C  
ATOM   2626  C   ASN B 330      13.129  19.633   1.215  1.00 61.52           C  
ATOM   2627  CB  ASN B 330      13.540  22.099   1.423  1.00 61.52           C  
ATOM   2628  O   ASN B 330      12.011  19.162   1.429  1.00 61.52           O  
ATOM   2629  CG  ASN B 330      13.508  23.249   2.410  1.00 61.52           C  
ATOM   2630  ND2 ASN B 330      13.659  24.468   1.905  1.00 61.52           N  
ATOM   2631  OD1 ASN B 330      13.350  23.044   3.616  1.00 61.52           O  
ATOM   2632  N   LEU B 331      14.052  19.262   0.342  1.00 61.46           N  
ATOM   2633  CA  LEU B 331      13.617  18.222  -0.583  1.00 61.46           C  
ATOM   2634  C   LEU B 331      13.391  16.903   0.148  1.00 61.46           C  
ATOM   2635  CB  LEU B 331      14.648  18.030  -1.698  1.00 61.46           C  
ATOM   2636  O   LEU B 331      12.388  16.224  -0.082  1.00 61.46           O  
ATOM   2637  CG  LEU B 331      14.203  17.192  -2.898  1.00 61.46           C  
ATOM   2638  CD1 LEU B 331      13.317  18.020  -3.823  1.00 61.46           C  
ATOM   2639  CD2 LEU B 331      15.413  16.650  -3.651  1.00 61.46           C  
ATOM   2640  N   LEU B 332      14.293  16.539   0.971  1.00 61.98           N  
ATOM   2641  CA  LEU B 332      14.157  15.287   1.708  1.00 61.98           C  
ATOM   2642  C   LEU B 332      12.923  15.315   2.603  1.00 61.98           C  
ATOM   2643  CB  LEU B 332      15.407  15.023   2.551  1.00 61.98           C  
ATOM   2644  O   LEU B 332      12.162  14.345   2.649  1.00 61.98           O  
ATOM   2645  CG  LEU B 332      15.429  13.713   3.341  1.00 61.98           C  
ATOM   2646  CD1 LEU B 332      15.354  12.522   2.392  1.00 61.98           C  
ATOM   2647  CD2 LEU B 332      16.679  13.633   4.210  1.00 61.98           C  
ATOM   2648  N   THR B 333      12.745  16.381   3.261  1.00 60.91           N  
ATOM   2649  CA  THR B 333      11.603  16.501   4.160  1.00 60.91           C  
ATOM   2650  C   THR B 333      10.293  16.333   3.395  1.00 60.91           C  
ATOM   2651  CB  THR B 333      11.605  17.858   4.888  1.00 60.91           C  
ATOM   2652  O   THR B 333       9.385  15.636   3.854  1.00 60.91           O  
ATOM   2653  CG2 THR B 333      10.456  17.948   5.887  1.00 60.91           C  
ATOM   2654  OG1 THR B 333      12.845  18.017   5.586  1.00 60.91           O  
ATOM   2655  N   HIS B 334      10.238  16.731   2.230  1.00 58.60           N  
ATOM   2656  CA  HIS B 334       9.027  16.648   1.420  1.00 58.60           C  
ATOM   2657  C   HIS B 334       8.847  15.249   0.841  1.00 58.60           C  
ATOM   2658  CB  HIS B 334       9.065  17.682   0.293  1.00 58.60           C  
ATOM   2659  O   HIS B 334       7.720  14.821   0.581  1.00 58.60           O  
ATOM   2660  CG  HIS B 334       8.761  19.074   0.746  1.00 58.60           C  
ATOM   2661  CD2 HIS B 334       9.535  20.184   0.787  1.00 58.60           C  
ATOM   2662  ND1 HIS B 334       7.527  19.446   1.234  1.00 58.60           N  
ATOM   2663  CE1 HIS B 334       7.555  20.728   1.556  1.00 58.60           C  
ATOM   2664  NE2 HIS B 334       8.762  21.200   1.294  1.00 58.60           N  
ATOM   2665  N   SER B 335       9.987  14.604   0.730  1.00 60.11           N  
ATOM   2666  CA  SER B 335       9.928  13.347  -0.009  1.00 60.11           C  
ATOM   2667  C   SER B 335       9.952  12.149   0.936  1.00 60.11           C  
ATOM   2668  CB  SER B 335      11.092  13.250  -0.997  1.00 60.11           C  
ATOM   2669  O   SER B 335       9.717  11.015   0.514  1.00 60.11           O  
ATOM   2670  OG  SER B 335      11.298  14.489  -1.653  1.00 60.11           O  
ATOM   2671  N   ILE B 336      10.167  12.417   2.174  1.00 66.00           N  
ATOM   2672  CA  ILE B 336      10.438  11.324   3.101  1.00 66.00           C  
ATOM   2673  C   ILE B 336       9.251  10.365   3.129  1.00 66.00           C  
ATOM   2674  CB  ILE B 336      10.735  11.850   4.523  1.00 66.00           C  
ATOM   2675  O   ILE B 336       9.429   9.149   3.230  1.00 66.00           O  
ATOM   2676  CG1 ILE B 336      11.378  10.751   5.376  1.00 66.00           C  
ATOM   2677  CG2 ILE B 336       9.457  12.377   5.182  1.00 66.00           C  
ATOM   2678  CD1 ILE B 336      12.135  11.272   6.590  1.00 66.00           C  
ATOM   2679  N   ASN B 337       8.030  10.853   2.975  1.00 59.33           N  
ATOM   2680  CA  ASN B 337       6.849   9.996   2.991  1.00 59.33           C  
ATOM   2681  C   ASN B 337       6.796   9.092   1.762  1.00 59.33           C  
ATOM   2682  CB  ASN B 337       5.575  10.838   3.086  1.00 59.33           C  
ATOM   2683  O   ASN B 337       6.244   7.992   1.819  1.00 59.33           O  
ATOM   2684  CG  ASN B 337       5.305  11.332   4.493  1.00 59.33           C  
ATOM   2685  ND2 ASN B 337       4.498  12.380   4.610  1.00 59.33           N  
ATOM   2686  OD1 ASN B 337       5.819  10.777   5.468  1.00 59.33           O  
ATOM   2687  N   ALA B 338       7.420   9.477   0.765  1.00 56.68           N  
ATOM   2688  CA  ALA B 338       7.477   8.688  -0.463  1.00 56.68           C  
ATOM   2689  C   ALA B 338       8.587   7.643  -0.393  1.00 56.68           C  
ATOM   2690  CB  ALA B 338       7.684   9.598  -1.671  1.00 56.68           C  
ATOM   2691  O   ALA B 338       8.573   6.662  -1.141  1.00 56.68           O  
ATOM   2692  N   LEU B 339       9.497   7.821   0.546  1.00 65.26           N  
ATOM   2693  CA  LEU B 339      10.683   6.974   0.577  1.00 65.26           C  
ATOM   2694  C   LEU B 339      10.541   5.878   1.628  1.00 65.26           C  
ATOM   2695  CB  LEU B 339      11.933   7.811   0.861  1.00 65.26           C  
ATOM   2696  O   LEU B 339      10.906   4.726   1.383  1.00 65.26           O  
ATOM   2697  CG  LEU B 339      12.255   8.913  -0.149  1.00 65.26           C  
ATOM   2698  CD1 LEU B 339      13.326   9.846   0.408  1.00 65.26           C  
ATOM   2699  CD2 LEU B 339      12.702   8.309  -1.476  1.00 65.26           C  
ATOM   2700  N   ILE B 340      10.019   6.252   2.735  1.00 69.02           N  
ATOM   2701  CA  ILE B 340       9.963   5.312   3.849  1.00 69.02           C  
ATOM   2702  C   ILE B 340       8.510   5.089   4.263  1.00 69.02           C  
ATOM   2703  CB  ILE B 340      10.792   5.813   5.054  1.00 69.02           C  
ATOM   2704  O   ILE B 340       7.694   6.012   4.210  1.00 69.02           O  
ATOM   2705  CG1 ILE B 340      12.148   6.350   4.582  1.00 69.02           C  
ATOM   2706  CG2 ILE B 340      10.974   4.695   6.085  1.00 69.02           C  
ATOM   2707  CD1 ILE B 340      12.949   7.049   5.672  1.00 69.02           C  
ATOM   2708  N   SER B 341       8.213   3.798   4.648  1.00 63.25           N  
ATOM   2709  CA  SER B 341       6.882   3.490   5.162  1.00 63.25           C  
ATOM   2710  C   SER B 341       6.709   3.997   6.590  1.00 63.25           C  
ATOM   2711  CB  SER B 341       6.623   1.984   5.112  1.00 63.25           C  
ATOM   2712  O   SER B 341       7.362   3.505   7.512  1.00 63.25           O  
ATOM   2713  OG  SER B 341       5.545   1.630   5.962  1.00 63.25           O  
ATOM   2714  N   ASP B 342       5.968   5.020   6.819  1.00 63.00           N  
ATOM   2715  CA  ASP B 342       5.689   5.555   8.148  1.00 63.00           C  
ATOM   2716  C   ASP B 342       5.148   4.468   9.074  1.00 63.00           C  
ATOM   2717  CB  ASP B 342       4.696   6.716   8.062  1.00 63.00           C  
ATOM   2718  O   ASP B 342       5.518   4.405  10.249  1.00 63.00           O  
ATOM   2719  CG  ASP B 342       4.710   7.601   9.296  1.00 63.00           C  
ATOM   2720  OD1 ASP B 342       5.555   7.385  10.192  1.00 63.00           O  
ATOM   2721  OD2 ASP B 342       3.866   8.520   9.375  1.00 63.00           O  
ATOM   2722  N   ASN B 343       4.504   3.543   8.446  1.00 61.56           N  
ATOM   2723  CA  ASN B 343       3.896   2.471   9.228  1.00 61.56           C  
ATOM   2724  C   ASN B 343       4.951   1.536   9.812  1.00 61.56           C  
ATOM   2725  CB  ASN B 343       2.901   1.682   8.374  1.00 61.56           C  
ATOM   2726  O   ASN B 343       4.895   1.193  10.995  1.00 61.56           O  
ATOM   2727  CG  ASN B 343       1.464   2.101   8.616  1.00 61.56           C  
ATOM   2728  ND2 ASN B 343       0.537   1.481   7.895  1.00 61.56           N  
ATOM   2729  OD1 ASN B 343       1.190   2.974   9.442  1.00 61.56           O  
ATOM   2730  N   LEU B 344       5.803   1.200   8.921  1.00 70.67           N  
ATOM   2731  CA  LEU B 344       6.858   0.301   9.375  1.00 70.67           C  
ATOM   2732  C   LEU B 344       7.686   0.950  10.480  1.00 70.67           C  
ATOM   2733  CB  LEU B 344       7.765  -0.095   8.207  1.00 70.67           C  
ATOM   2734  O   LEU B 344       7.998   0.308  11.486  1.00 70.67           O  
ATOM   2735  CG  LEU B 344       8.212  -1.557   8.162  1.00 70.67           C  
ATOM   2736  CD1 LEU B 344       7.092  -2.437   7.617  1.00 70.67           C  
ATOM   2737  CD2 LEU B 344       9.473  -1.705   7.318  1.00 70.67           C  
ATOM   2738  N   LEU B 345       8.012   2.208  10.337  1.00 77.26           N  
ATOM   2739  CA  LEU B 345       8.784   2.941  11.334  1.00 77.26           C  
ATOM   2740  C   LEU B 345       8.030   3.014  12.658  1.00 77.26           C  
ATOM   2741  CB  LEU B 345       9.100   4.353  10.836  1.00 77.26           C  
ATOM   2742  O   LEU B 345       8.606   2.761  13.719  1.00 77.26           O  
ATOM   2743  CG  LEU B 345      10.083   5.166  11.680  1.00 77.26           C  
ATOM   2744  CD1 LEU B 345      11.458   4.507  11.673  1.00 77.26           C  
ATOM   2745  CD2 LEU B 345      10.169   6.600  11.168  1.00 77.26           C  
ATOM   2746  N   MET B 346       6.744   3.266  12.632  1.00 71.09           N  
ATOM   2747  CA  MET B 346       5.925   3.382  13.836  1.00 71.09           C  
ATOM   2748  C   MET B 346       5.767   2.028  14.518  1.00 71.09           C  
ATOM   2749  CB  MET B 346       4.550   3.962  13.498  1.00 71.09           C  
ATOM   2750  O   MET B 346       5.837   1.934  15.745  1.00 71.09           O  
ATOM   2751  CG  MET B 346       3.790   4.480  14.708  1.00 71.09           C  
ATOM   2752  SD  MET B 346       4.763   5.691  15.685  1.00 71.09           S  
ATOM   2753  CE  MET B 346       4.644   7.143  14.604  1.00 71.09           C  
ATOM   2754  N   LYS B 347       5.655   0.990  13.727  1.00 67.69           N  
ATOM   2755  CA  LYS B 347       5.555  -0.354  14.290  1.00 67.69           C  
ATOM   2756  C   LYS B 347       6.793  -0.700  15.113  1.00 67.69           C  
ATOM   2757  CB  LYS B 347       5.359  -1.388  13.179  1.00 67.69           C  
ATOM   2758  O   LYS B 347       6.679  -1.183  16.241  1.00 67.69           O  
ATOM   2759  CG  LYS B 347       4.989  -2.775  13.683  1.00 67.69           C  
ATOM   2760  CD  LYS B 347       4.794  -3.754  12.532  1.00 67.69           C  
ATOM   2761  CE  LYS B 347       4.634  -5.183  13.034  1.00 67.69           C  
ATOM   2762  NZ  LYS B 347       4.391  -6.139  11.913  1.00 67.69           N  
ATOM   2763  N   ASN B 348       7.870  -0.428  14.545  1.00 81.49           N  
ATOM   2764  CA  ASN B 348       9.108  -0.721  15.260  1.00 81.49           C  
ATOM   2765  C   ASN B 348       9.254   0.146  16.507  1.00 81.49           C  
ATOM   2766  CB  ASN B 348      10.316  -0.534  14.339  1.00 81.49           C  
ATOM   2767  O   ASN B 348       9.747  -0.319  17.537  1.00 81.49           O  
ATOM   2768  CG  ASN B 348      10.518  -1.703  13.396  1.00 81.49           C  
ATOM   2769  ND2 ASN B 348      10.712  -1.406  12.116  1.00 81.49           N  
ATOM   2770  OD1 ASN B 348      10.498  -2.864  13.813  1.00 81.49           O  
ATOM   2771  N   ARG B 349       8.798   1.386  16.412  1.00 78.78           N  
ATOM   2772  CA  ARG B 349       8.844   2.253  17.586  1.00 78.78           C  
ATOM   2773  C   ARG B 349       7.937   1.725  18.692  1.00 78.78           C  
ATOM   2774  CB  ARG B 349       8.440   3.682  17.215  1.00 78.78           C  
ATOM   2775  O   ARG B 349       8.328   1.694  19.861  1.00 78.78           O  
ATOM   2776  CG  ARG B 349       8.541   4.669  18.366  1.00 78.78           C  
ATOM   2777  CD  ARG B 349       9.971   4.800  18.873  1.00 78.78           C  
ATOM   2778  NE  ARG B 349      10.819   5.507  17.917  1.00 78.78           N  
ATOM   2779  NH1 ARG B 349      12.393   6.156  19.478  1.00 78.78           N  
ATOM   2780  NH2 ARG B 349      12.643   6.747  17.277  1.00 78.78           N  
ATOM   2781  CZ  ARG B 349      11.950   6.135  18.226  1.00 78.78           C  
ATOM   2782  N   LEU B 350       6.788   1.267  18.328  1.00 70.96           N  
ATOM   2783  CA  LEU B 350       5.865   0.705  19.309  1.00 70.96           C  
ATOM   2784  C   LEU B 350       6.451  -0.549  19.949  1.00 70.96           C  
ATOM   2785  CB  LEU B 350       4.521   0.377  18.654  1.00 70.96           C  
ATOM   2786  O   LEU B 350       6.354  -0.734  21.165  1.00 70.96           O  
ATOM   2787  CG  LEU B 350       3.546   1.543  18.487  1.00 70.96           C  
ATOM   2788  CD1 LEU B 350       2.478   1.198  17.454  1.00 70.96           C  
ATOM   2789  CD2 LEU B 350       2.907   1.902  19.824  1.00 70.96           C  
ATOM   2790  N   LYS B 351       7.051  -1.426  19.155  1.00 73.10           N  
ATOM   2791  CA  LYS B 351       7.727  -2.604  19.692  1.00 73.10           C  
ATOM   2792  C   LYS B 351       8.820  -2.208  20.681  1.00 73.10           C  
ATOM   2793  CB  LYS B 351       8.323  -3.443  18.561  1.00 73.10           C  
ATOM   2794  O   LYS B 351       8.968  -2.831  21.734  1.00 73.10           O  
ATOM   2795  CG  LYS B 351       7.293  -4.234  17.768  1.00 73.10           C  
ATOM   2796  CD  LYS B 351       7.951  -5.084  16.689  1.00 73.10           C  
ATOM   2797  CE  LYS B 351       6.928  -5.928  15.939  1.00 73.10           C  
ATOM   2798  NZ  LYS B 351       7.565  -6.746  14.865  1.00 73.10           N  
ATOM   2799  N   GLU B 352       9.522  -1.173  20.271  1.00 79.32           N  
ATOM   2800  CA  GLU B 352      10.564  -0.656  21.154  1.00 79.32           C  
ATOM   2801  C   GLU B 352       9.980  -0.200  22.488  1.00 79.32           C  
ATOM   2802  CB  GLU B 352      11.312   0.500  20.485  1.00 79.32           C  
ATOM   2803  O   GLU B 352      10.484  -0.568  23.551  1.00 79.32           O  
ATOM   2804  CG  GLU B 352      12.422   1.092  21.341  1.00 79.32           C  
ATOM   2805  CD  GLU B 352      13.120   2.273  20.685  1.00 79.32           C  
ATOM   2806  OE1 GLU B 352      14.138   2.755  21.231  1.00 79.32           O  
ATOM   2807  OE2 GLU B 352      12.644   2.720  19.618  1.00 79.32           O  
ATOM   2808  N   LEU B 353       8.860   0.524  22.433  1.00 73.41           N  
ATOM   2809  CA  LEU B 353       8.234   1.070  23.633  1.00 73.41           C  
ATOM   2810  C   LEU B 353       7.648  -0.043  24.495  1.00 73.41           C  
ATOM   2811  CB  LEU B 353       7.139   2.072  23.258  1.00 73.41           C  
ATOM   2812  O   LEU B 353       7.623   0.064  25.723  1.00 73.41           O  
ATOM   2813  CG  LEU B 353       7.606   3.374  22.605  1.00 73.41           C  
ATOM   2814  CD1 LEU B 353       6.409   4.176  22.107  1.00 73.41           C  
ATOM   2815  CD2 LEU B 353       8.437   4.196  23.585  1.00 73.41           C  
ATOM   2816  N   LEU B 354       7.222  -1.168  23.807  1.00 66.28           N  
ATOM   2817  CA  LEU B 354       6.637  -2.288  24.535  1.00 66.28           C  
ATOM   2818  C   LEU B 354       7.714  -3.275  24.972  1.00 66.28           C  
ATOM   2819  CB  LEU B 354       5.594  -3.002  23.671  1.00 66.28           C  
ATOM   2820  O   LEU B 354       7.405  -4.334  25.523  1.00 66.28           O  
ATOM   2821  CG  LEU B 354       4.327  -2.209  23.343  1.00 66.28           C  
ATOM   2822  CD1 LEU B 354       3.502  -2.940  22.289  1.00 66.28           C  
ATOM   2823  CD2 LEU B 354       3.503  -1.972  24.604  1.00 66.28           C  
ATOM   2824  N   ASN B 355       8.978  -2.955  24.727  1.00 70.19           N  
ATOM   2825  CA  ASN B 355      10.143  -3.745  25.111  1.00 70.19           C  
ATOM   2826  C   ASN B 355      10.126  -5.124  24.459  1.00 70.19           C  
ATOM   2827  CB  ASN B 355      10.222  -3.878  26.634  1.00 70.19           C  
ATOM   2828  O   ASN B 355      10.395  -6.130  25.118  1.00 70.19           O  
ATOM   2829  CG  ASN B 355      11.640  -3.755  27.157  1.00 70.19           C  
ATOM   2830  ND2 ASN B 355      11.853  -4.180  28.397  1.00 70.19           N  
ATOM   2831  OD1 ASN B 355      12.536  -3.281  26.454  1.00 70.19           O  
ATOM   2832  N   THR B 356       9.731  -5.167  23.238  1.00 70.29           N  
ATOM   2833  CA  THR B 356       9.845  -6.333  22.370  1.00 70.29           C  
ATOM   2834  C   THR B 356      10.910  -6.109  21.300  1.00 70.29           C  
ATOM   2835  CB  THR B 356       8.499  -6.662  21.697  1.00 70.29           C  
ATOM   2836  O   THR B 356      11.183  -4.970  20.918  1.00 70.29           O  
ATOM   2837  CG2 THR B 356       8.457  -8.114  21.231  1.00 70.29           C  
ATOM   2838  OG1 THR B 356       7.437  -6.442  22.633  1.00 70.29           O  
ATOM   2839  N   PRO B 357      11.586  -7.162  20.908  1.00 83.91           N  
ATOM   2840  CA  PRO B 357      12.621  -6.962  19.891  1.00 83.91           C  
ATOM   2841  C   PRO B 357      12.124  -6.154  18.694  1.00 83.91           C  
ATOM   2842  CB  PRO B 357      12.984  -8.389  19.473  1.00 83.91           C  
ATOM   2843  O   PRO B 357      11.011  -6.378  18.212  1.00 83.91           O  
ATOM   2844  CG  PRO B 357      12.622  -9.236  20.650  1.00 83.91           C  
ATOM   2845  CD  PRO B 357      11.432  -8.623  21.331  1.00 83.91           C  
ATOM   2846  N   TYR B 358      12.911  -5.179  18.358  1.00 86.36           N  
ATOM   2847  CA  TYR B 358      12.525  -4.269  17.286  1.00 86.36           C  
ATOM   2848  C   TYR B 358      13.692  -4.018  16.338  1.00 86.36           C  
ATOM   2849  CB  TYR B 358      12.025  -2.941  17.861  1.00 86.36           C  
ATOM   2850  O   TYR B 358      14.820  -4.438  16.607  1.00 86.36           O  
ATOM   2851  CG  TYR B 358      13.087  -2.161  18.599  1.00 86.36           C  
ATOM   2852  CD1 TYR B 358      13.445  -2.495  19.903  1.00 86.36           C  
ATOM   2853  CD2 TYR B 358      13.733  -1.088  17.994  1.00 86.36           C  
ATOM   2854  CE1 TYR B 358      14.421  -1.778  20.587  1.00 86.36           C  
ATOM   2855  CE2 TYR B 358      14.711  -0.364  18.668  1.00 86.36           C  
ATOM   2856  OH  TYR B 358      16.014  -0.003  20.635  1.00 86.36           O  
ATOM   2857  CZ  TYR B 358      15.047  -0.716  19.962  1.00 86.36           C  
ATOM   2858  N   CYS B 359      13.431  -3.310  15.212  1.00 92.23           N  
ATOM   2859  CA  CYS B 359      14.452  -2.949  14.235  1.00 92.23           C  
ATOM   2860  C   CYS B 359      14.896  -1.504  14.420  1.00 92.23           C  
ATOM   2861  CB  CYS B 359      13.929  -3.154  12.813  1.00 92.23           C  
ATOM   2862  O   CYS B 359      14.065  -0.595  14.465  1.00 92.23           O  
ATOM   2863  SG  CYS B 359      15.094  -2.648  11.529  1.00 92.23           S  
ATOM   2864  N   ASN B 360      16.161  -1.230  14.508  1.00 91.47           N  
ATOM   2865  CA  ASN B 360      16.671   0.133  14.613  1.00 91.47           C  
ATOM   2866  C   ASN B 360      17.266   0.612  13.292  1.00 91.47           C  
ATOM   2867  CB  ASN B 360      17.711   0.232  15.731  1.00 91.47           C  
ATOM   2868  O   ASN B 360      17.990   1.608  13.257  1.00 91.47           O  
ATOM   2869  CG  ASN B 360      19.001  -0.491  15.395  1.00 91.47           C  
ATOM   2870  ND2 ASN B 360      20.040  -0.248  16.185  1.00 91.47           N  
ATOM   2871  OD1 ASN B 360      19.063  -1.260  14.432  1.00 91.47           O  
ATOM   2872  N   TYR B 361      17.133  -0.217  12.197  1.00 92.89           N  
ATOM   2873  CA  TYR B 361      17.471   0.129  10.821  1.00 92.89           C  
ATOM   2874  C   TYR B 361      18.977   0.284  10.652  1.00 92.89           C  
ATOM   2875  CB  TYR B 361      16.763   1.421  10.402  1.00 92.89           C  
ATOM   2876  O   TYR B 361      19.438   1.110   9.860  1.00 92.89           O  
ATOM   2877  CG  TYR B 361      15.264   1.282  10.290  1.00 92.89           C  
ATOM   2878  CD1 TYR B 361      14.659   1.016   9.064  1.00 92.89           C  
ATOM   2879  CD2 TYR B 361      14.449   1.419  11.409  1.00 92.89           C  
ATOM   2880  CE1 TYR B 361      13.278   0.890   8.955  1.00 92.89           C  
ATOM   2881  CE2 TYR B 361      13.067   1.294  11.312  1.00 92.89           C  
ATOM   2882  OH  TYR B 361      11.124   0.906   9.981  1.00 92.89           O  
ATOM   2883  CZ  TYR B 361      12.492   1.030  10.083  1.00 92.89           C  
ATOM   2884  N   THR B 362      19.793  -0.368  11.394  1.00 91.73           N  
ATOM   2885  CA  THR B 362      21.244  -0.235  11.315  1.00 91.73           C  
ATOM   2886  C   THR B 362      21.876  -1.515  10.775  1.00 91.73           C  
ATOM   2887  CB  THR B 362      21.850   0.099  12.691  1.00 91.73           C  
ATOM   2888  O   THR B 362      22.590  -1.486   9.771  1.00 91.73           O  
ATOM   2889  CG2 THR B 362      23.295   0.566  12.556  1.00 91.73           C  
ATOM   2890  OG1 THR B 362      21.079   1.138  13.306  1.00 91.73           O  
ATOM   2891  N   LYS B 363      21.478  -2.569  11.421  1.00 93.70           N  
ATOM   2892  CA  LYS B 363      22.088  -3.846  11.062  1.00 93.70           C  
ATOM   2893  C   LYS B 363      21.069  -4.779  10.413  1.00 93.70           C  
ATOM   2894  CB  LYS B 363      22.700  -4.515  12.293  1.00 93.70           C  
ATOM   2895  O   LYS B 363      19.936  -4.895  10.887  1.00 93.70           O  
ATOM   2896  CG  LYS B 363      23.667  -5.644  11.968  1.00 93.70           C  
ATOM   2897  CD  LYS B 363      24.362  -6.163  13.220  1.00 93.70           C  
ATOM   2898  CE  LYS B 363      25.355  -7.269  12.892  1.00 93.70           C  
ATOM   2899  NZ  LYS B 363      26.050  -7.772  14.115  1.00 93.70           N  
ATOM   2900  N   PHE B 364      21.524  -5.419   9.333  1.00 94.10           N  
ATOM   2901  CA  PHE B 364      20.667  -6.349   8.607  1.00 94.10           C  
ATOM   2902  C   PHE B 364      21.388  -7.669   8.359  1.00 94.10           C  
ATOM   2903  CB  PHE B 364      20.216  -5.739   7.276  1.00 94.10           C  
ATOM   2904  O   PHE B 364      22.605  -7.690   8.160  1.00 94.10           O  
ATOM   2905  CG  PHE B 364      19.351  -4.518   7.430  1.00 94.10           C  
ATOM   2906  CD1 PHE B 364      17.967  -4.615   7.351  1.00 94.10           C  
ATOM   2907  CD2 PHE B 364      19.922  -3.272   7.654  1.00 94.10           C  
ATOM   2908  CE1 PHE B 364      17.164  -3.486   7.494  1.00 94.10           C  
ATOM   2909  CE2 PHE B 364      19.126  -2.139   7.798  1.00 94.10           C  
ATOM   2910  CZ  PHE B 364      17.747  -2.248   7.716  1.00 94.10           C  
ATOM   2911  N   TRP B 365      20.638  -8.788   8.491  1.00 93.32           N  
ATOM   2912  CA  TRP B 365      21.254 -10.075   8.183  1.00 93.32           C  
ATOM   2913  C   TRP B 365      20.606 -10.709   6.957  1.00 93.32           C  
ATOM   2914  CB  TRP B 365      21.148 -11.023   9.381  1.00 93.32           C  
ATOM   2915  O   TRP B 365      19.454 -10.413   6.632  1.00 93.32           O  
ATOM   2916  CG  TRP B 365      19.739 -11.340   9.783  1.00 93.32           C  
ATOM   2917  CD1 TRP B 365      18.948 -10.630  10.644  1.00 93.32           C  
ATOM   2918  CD2 TRP B 365      18.955 -12.453   9.343  1.00 93.32           C  
ATOM   2919  CE2 TRP B 365      17.696 -12.355   9.978  1.00 93.32           C  
ATOM   2920  CE3 TRP B 365      19.194 -13.525   8.472  1.00 93.32           C  
ATOM   2921  NE1 TRP B 365      17.718 -11.235  10.765  1.00 93.32           N  
ATOM   2922  CH2 TRP B 365      16.940 -14.328   8.912  1.00 93.32           C  
ATOM   2923  CZ2 TRP B 365      16.680 -13.289   9.768  1.00 93.32           C  
ATOM   2924  CZ3 TRP B 365      18.180 -14.454   8.265  1.00 93.32           C  
ATOM   2925  N   TYR B 366      21.388 -11.493   6.229  1.00 90.08           N  
ATOM   2926  CA  TYR B 366      20.889 -12.206   5.058  1.00 90.08           C  
ATOM   2927  C   TYR B 366      21.620 -13.530   4.872  1.00 90.08           C  
ATOM   2928  CB  TYR B 366      21.040 -11.345   3.800  1.00 90.08           C  
ATOM   2929  O   TYR B 366      22.667 -13.759   5.483  1.00 90.08           O  
ATOM   2930  CG  TYR B 366      22.470 -10.981   3.482  1.00 90.08           C  
ATOM   2931  CD1 TYR B 366      23.094  -9.909   4.117  1.00 90.08           C  
ATOM   2932  CD2 TYR B 366      23.200 -11.706   2.546  1.00 90.08           C  
ATOM   2933  CE1 TYR B 366      24.411  -9.568   3.826  1.00 90.08           C  
ATOM   2934  CE2 TYR B 366      24.517 -11.374   2.248  1.00 90.08           C  
ATOM   2935  OH  TYR B 366      26.417  -9.973   2.600  1.00 90.08           O  
ATOM   2936  CZ  TYR B 366      25.113 -10.306   2.892  1.00 90.08           C  
ATOM   2937  N   VAL B 367      20.949 -14.392   4.208  1.00 88.96           N  
ATOM   2938  CA  VAL B 367      21.553 -15.690   3.927  1.00 88.96           C  
ATOM   2939  C   VAL B 367      22.219 -15.664   2.553  1.00 88.96           C  
ATOM   2940  CB  VAL B 367      20.509 -16.828   3.992  1.00 88.96           C  
ATOM   2941  O   VAL B 367      21.623 -15.203   1.576  1.00 88.96           O  
ATOM   2942  CG1 VAL B 367      21.157 -18.173   3.670  1.00 88.96           C  
ATOM   2943  CG2 VAL B 367      19.847 -16.865   5.367  1.00 88.96           C  
ATOM   2944  N   ASN B 368      23.410 -16.038   2.493  1.00 84.47           N  
ATOM   2945  CA  ASN B 368      24.187 -16.103   1.260  1.00 84.47           C  
ATOM   2946  C   ASN B 368      24.474 -17.545   0.853  1.00 84.47           C  
ATOM   2947  CB  ASN B 368      25.495 -15.322   1.407  1.00 84.47           C  
ATOM   2948  O   ASN B 368      24.909 -18.352   1.677  1.00 84.47           O  
ATOM   2949  CG  ASN B 368      26.196 -15.102   0.081  1.00 84.47           C  
ATOM   2950  ND2 ASN B 368      27.520 -15.009   0.119  1.00 84.47           N  
ATOM   2951  OD1 ASN B 368      25.553 -15.016  -0.969  1.00 84.47           O  
ATOM   2952  N   HIS B 369      24.136 -17.823  -0.298  1.00 81.87           N  
ATOM   2953  CA  HIS B 369      24.553 -19.119  -0.821  1.00 81.87           C  
ATOM   2954  C   HIS B 369      26.016 -19.094  -1.251  1.00 81.87           C  
ATOM   2955  CB  HIS B 369      23.667 -19.532  -1.998  1.00 81.87           C  
ATOM   2956  O   HIS B 369      26.385 -18.362  -2.173  1.00 81.87           O  
ATOM   2957  CG  HIS B 369      23.790 -20.977  -2.364  1.00 81.87           C  
ATOM   2958  CD2 HIS B 369      23.019 -22.043  -2.045  1.00 81.87           C  
ATOM   2959  ND1 HIS B 369      24.812 -21.461  -3.151  1.00 81.87           N  
ATOM   2960  CE1 HIS B 369      24.663 -22.766  -3.302  1.00 81.87           C  
ATOM   2961  NE2 HIS B 369      23.583 -23.144  -2.641  1.00 81.87           N  
ATOM   2962  N   THR B 370      26.872 -19.846  -0.597  1.00 74.37           N  
ATOM   2963  CA  THR B 370      28.325 -19.771  -0.697  1.00 74.37           C  
ATOM   2964  C   THR B 370      28.784 -20.044  -2.127  1.00 74.37           C  
ATOM   2965  CB  THR B 370      29.004 -20.767   0.261  1.00 74.37           C  
ATOM   2966  O   THR B 370      29.668 -19.357  -2.642  1.00 74.37           O  
ATOM   2967  CG2 THR B 370      29.004 -20.240   1.693  1.00 74.37           C  
ATOM   2968  OG1 THR B 370      28.298 -22.014   0.223  1.00 74.37           O  
ATOM   2969  N   ALA B 371      28.147 -20.980  -2.766  1.00 67.56           N  
ATOM   2970  CA  ALA B 371      28.603 -21.382  -4.094  1.00 67.56           C  
ATOM   2971  C   ALA B 371      28.081 -20.428  -5.165  1.00 67.56           C  
ATOM   2972  CB  ALA B 371      28.162 -22.811  -4.399  1.00 67.56           C  
ATOM   2973  O   ALA B 371      28.854 -19.911  -5.975  1.00 67.56           O  
ATOM   2974  N   SER B 372      26.799 -20.005  -5.146  1.00 70.41           N  
ATOM   2975  CA  SER B 372      26.178 -19.208  -6.198  1.00 70.41           C  
ATOM   2976  C   SER B 372      26.341 -17.715  -5.929  1.00 70.41           C  
ATOM   2977  CB  SER B 372      24.694 -19.552  -6.326  1.00 70.41           C  
ATOM   2978  O   SER B 372      26.336 -16.907  -6.860  1.00 70.41           O  
ATOM   2979  OG  SER B 372      23.958 -19.020  -5.238  1.00 70.41           O  
ATOM   2980  N   GLY B 373      26.562 -17.304  -4.707  1.00 73.20           N  
ATOM   2981  CA  GLY B 373      26.614 -15.904  -4.318  1.00 73.20           C  
ATOM   2982  C   GLY B 373      25.245 -15.255  -4.242  1.00 73.20           C  
ATOM   2983  O   GLY B 373      25.137 -14.050  -4.003  1.00 73.20           O  
ATOM   2984  N   GLU B 374      24.182 -16.078  -4.509  1.00 76.81           N  
ATOM   2985  CA  GLU B 374      22.829 -15.548  -4.369  1.00 76.81           C  
ATOM   2986  C   GLU B 374      22.473 -15.322  -2.903  1.00 76.81           C  
ATOM   2987  CB  GLU B 374      21.812 -16.491  -5.018  1.00 76.81           C  
ATOM   2988  O   GLU B 374      22.902 -16.080  -2.031  1.00 76.81           O  
ATOM   2989  CG  GLU B 374      21.461 -16.124  -6.452  1.00 76.81           C  
ATOM   2990  CD  GLU B 374      20.300 -16.932  -7.011  1.00 76.81           C  
ATOM   2991  OE1 GLU B 374      19.963 -16.764  -8.205  1.00 76.81           O  
ATOM   2992  OE2 GLU B 374      19.722 -17.738  -6.248  1.00 76.81           O  
ATOM   2993  N   HIS B 375      21.789 -14.292  -2.644  1.00 80.09           N  
ATOM   2994  CA  HIS B 375      21.457 -14.025  -1.249  1.00 80.09           C  
ATOM   2995  C   HIS B 375      19.987 -13.650  -1.095  1.00 80.09           C  
ATOM   2996  CB  HIS B 375      22.345 -12.912  -0.690  1.00 80.09           C  
ATOM   2997  O   HIS B 375      19.352 -13.205  -2.053  1.00 80.09           O  
ATOM   2998  CG  HIS B 375      23.015 -12.092  -1.746  1.00 80.09           C  
ATOM   2999  CD2 HIS B 375      23.834 -11.018  -1.651  1.00 80.09           C  
ATOM   3000  ND1 HIS B 375      22.866 -12.347  -3.092  1.00 80.09           N  
ATOM   3001  CE1 HIS B 375      23.568 -11.463  -3.781  1.00 80.09           C  
ATOM   3002  NE2 HIS B 375      24.165 -10.646  -2.931  1.00 80.09           N  
ATOM   3003  N   SER B 376      19.480 -13.853   0.074  1.00 84.82           N  
ATOM   3004  CA  SER B 376      18.104 -13.480   0.388  1.00 84.82           C  
ATOM   3005  C   SER B 376      17.979 -11.978   0.622  1.00 84.82           C  
ATOM   3006  CB  SER B 376      17.611 -14.239   1.621  1.00 84.82           C  
ATOM   3007  O   SER B 376      18.984 -11.284   0.784  1.00 84.82           O  
ATOM   3008  OG  SER B 376      18.337 -13.850   2.775  1.00 84.82           O  
ATOM   3009  N   LEU B 377      16.786 -11.504   0.539  1.00 83.30           N  
ATOM   3010  CA  LEU B 377      16.566 -10.114   0.925  1.00 83.30           C  
ATOM   3011  C   LEU B 377      16.906  -9.897   2.395  1.00 83.30           C  
ATOM   3012  CB  LEU B 377      15.115  -9.706   0.659  1.00 83.30           C  
ATOM   3013  O   LEU B 377      16.372 -10.586   3.268  1.00 83.30           O  
ATOM   3014  CG  LEU B 377      14.832  -8.204   0.599  1.00 83.30           C  
ATOM   3015  CD1 LEU B 377      15.230  -7.644  -0.762  1.00 83.30           C  
ATOM   3016  CD2 LEU B 377      13.362  -7.924   0.890  1.00 83.30           C  
ATOM   3017  N   PRO B 378      17.747  -8.977   2.659  1.00 89.99           N  
ATOM   3018  CA  PRO B 378      18.173  -8.775   4.046  1.00 89.99           C  
ATOM   3019  C   PRO B 378      17.013  -8.412   4.972  1.00 89.99           C  
ATOM   3020  CB  PRO B 378      19.171  -7.619   3.943  1.00 89.99           C  
ATOM   3021  O   PRO B 378      16.112  -7.668   4.576  1.00 89.99           O  
ATOM   3022  CG  PRO B 378      19.674  -7.672   2.537  1.00 89.99           C  
ATOM   3023  CD  PRO B 378      18.564  -8.165   1.652  1.00 89.99           C  
ATOM   3024  N   ARG B 379      17.087  -8.990   6.122  1.00 90.34           N  
ATOM   3025  CA  ARG B 379      16.126  -8.685   7.177  1.00 90.34           C  
ATOM   3026  C   ARG B 379      16.786  -7.907   8.311  1.00 90.34           C  
ATOM   3027  CB  ARG B 379      15.498  -9.971   7.720  1.00 90.34           C  
ATOM   3028  O   ARG B 379      17.979  -8.074   8.573  1.00 90.34           O  
ATOM   3029  CG  ARG B 379      14.520 -10.631   6.761  1.00 90.34           C  
ATOM   3030  CD  ARG B 379      13.884 -11.873   7.370  1.00 90.34           C  
ATOM   3031  NE  ARG B 379      12.571 -11.583   7.938  1.00 90.34           N  
ATOM   3032  NH1 ARG B 379      12.201 -13.729   8.708  1.00 90.34           N  
ATOM   3033  NH2 ARG B 379      10.623 -12.100   9.039  1.00 90.34           N  
ATOM   3034  CZ  ARG B 379      11.801 -12.471   8.560  1.00 90.34           C  
ATOM   3035  N   CYS B 380      16.039  -7.169   8.994  1.00 92.67           N  
ATOM   3036  CA  CYS B 380      16.587  -6.363  10.079  1.00 92.67           C  
ATOM   3037  C   CYS B 380      17.037  -7.244  11.239  1.00 92.67           C  
ATOM   3038  CB  CYS B 380      15.554  -5.348  10.568  1.00 92.67           C  
ATOM   3039  O   CYS B 380      16.335  -8.183  11.619  1.00 92.67           O  
ATOM   3040  SG  CYS B 380      16.246  -4.059  11.627  1.00 92.67           S  
ATOM   3041  N   TRP B 381      18.239  -7.037  11.699  1.00 95.67           N  
ATOM   3042  CA  TRP B 381      18.683  -7.669  12.937  1.00 95.67           C  
ATOM   3043  C   TRP B 381      18.023  -7.018  14.148  1.00 95.67           C  
ATOM   3044  CB  TRP B 381      20.207  -7.589  13.066  1.00 95.67           C  
ATOM   3045  O   TRP B 381      18.351  -5.884  14.507  1.00 95.67           O  
ATOM   3046  CG  TRP B 381      20.790  -8.586  14.022  1.00 95.67           C  
ATOM   3047  CD1 TRP B 381      20.485  -8.734  15.346  1.00 95.67           C  
ATOM   3048  CD2 TRP B 381      21.784  -9.572  13.726  1.00 95.67           C  
ATOM   3049  CE2 TRP B 381      22.034 -10.284  14.920  1.00 95.67           C  
ATOM   3050  CE3 TRP B 381      22.487  -9.924  12.566  1.00 95.67           C  
ATOM   3051  NE1 TRP B 381      21.230  -9.754  15.892  1.00 95.67           N  
ATOM   3052  CH2 TRP B 381      23.634 -11.652  13.838  1.00 95.67           C  
ATOM   3053  CZ2 TRP B 381      22.960 -11.329  14.987  1.00 95.67           C  
ATOM   3054  CZ3 TRP B 381      23.408 -10.963  12.635  1.00 95.67           C  
ATOM   3055  N   LEU B 382      17.158  -7.733  14.815  1.00 92.96           N  
ATOM   3056  CA  LEU B 382      16.333  -7.147  15.865  1.00 92.96           C  
ATOM   3057  C   LEU B 382      17.172  -6.815  17.094  1.00 92.96           C  
ATOM   3058  CB  LEU B 382      15.199  -8.101  16.250  1.00 92.96           C  
ATOM   3059  O   LEU B 382      18.211  -7.435  17.328  1.00 92.96           O  
ATOM   3060  CG  LEU B 382      14.211  -8.463  15.140  1.00 92.96           C  
ATOM   3061  CD1 LEU B 382      13.227  -9.520  15.630  1.00 92.96           C  
ATOM   3062  CD2 LEU B 382      13.472  -7.221  14.655  1.00 92.96           C  
ATOM   3063  N   VAL B 383      16.841  -5.770  17.812  1.00 92.02           N  
ATOM   3064  CA  VAL B 383      17.525  -5.296  19.011  1.00 92.02           C  
ATOM   3065  C   VAL B 383      16.587  -5.386  20.212  1.00 92.02           C  
ATOM   3066  CB  VAL B 383      18.033  -3.846  18.838  1.00 92.02           C  
ATOM   3067  O   VAL B 383      15.382  -5.152  20.085  1.00 92.02           O  
ATOM   3068  CG1 VAL B 383      18.727  -3.363  20.110  1.00 92.02           C  
ATOM   3069  CG2 VAL B 383      18.977  -3.751  17.641  1.00 92.02           C  
ATOM   3070  N   ARG B 384      17.147  -5.897  21.225  1.00 87.61           N  
ATOM   3071  CA  ARG B 384      16.461  -5.895  22.513  1.00 87.61           C  
ATOM   3072  C   ARG B 384      17.329  -5.261  23.595  1.00 87.61           C  
ATOM   3073  CB  ARG B 384      16.075  -7.319  22.919  1.00 87.61           C  
ATOM   3074  O   ARG B 384      18.489  -5.641  23.770  1.00 87.61           O  
ATOM   3075  CG  ARG B 384      15.203  -7.390  24.163  1.00 87.61           C  
ATOM   3076  CD  ARG B 384      14.743  -8.813  24.449  1.00 87.61           C  
ATOM   3077  NE  ARG B 384      15.346  -9.339  25.670  1.00 87.61           N  
ATOM   3078  NH1 ARG B 384      13.702 -10.916  26.049  1.00 87.61           N  
ATOM   3079  NH2 ARG B 384      15.469 -10.726  27.496  1.00 87.61           N  
ATOM   3080  CZ  ARG B 384      14.838 -10.326  26.402  1.00 87.61           C  
ATOM   3081  N   ASN B 385      16.850  -4.378  24.343  1.00 80.65           N  
ATOM   3082  CA  ASN B 385      17.573  -3.684  25.404  1.00 80.65           C  
ATOM   3083  C   ASN B 385      18.905  -3.130  24.905  1.00 80.65           C  
ATOM   3084  CB  ASN B 385      17.799  -4.615  26.597  1.00 80.65           C  
ATOM   3085  O   ASN B 385      19.950  -3.373  25.511  1.00 80.65           O  
ATOM   3086  CG  ASN B 385      16.603  -4.675  27.526  1.00 80.65           C  
ATOM   3087  ND2 ASN B 385      16.541  -5.717  28.347  1.00 80.65           N  
ATOM   3088  OD1 ASN B 385      15.741  -3.792  27.505  1.00 80.65           O  
ATOM   3089  N   ASN B 386      18.961  -2.504  23.673  1.00 79.69           N  
ATOM   3090  CA  ASN B 386      20.071  -1.791  23.050  1.00 79.69           C  
ATOM   3091  C   ASN B 386      21.182  -2.746  22.623  1.00 79.69           C  
ATOM   3092  CB  ASN B 386      20.623  -0.724  23.998  1.00 79.69           C  
ATOM   3093  O   ASN B 386      22.335  -2.336  22.473  1.00 79.69           O  
ATOM   3094  CG  ASN B 386      19.763   0.524  24.036  1.00 79.69           C  
ATOM   3095  ND2 ASN B 386      19.969   1.356  25.050  1.00 79.69           N  
ATOM   3096  OD1 ASN B 386      18.920   0.739  23.161  1.00 79.69           O  
ATOM   3097  N   SER B 387      20.856  -4.012  22.616  1.00 91.05           N  
ATOM   3098  CA  SER B 387      21.809  -4.991  22.104  1.00 91.05           C  
ATOM   3099  C   SER B 387      21.181  -5.858  21.018  1.00 91.05           C  
ATOM   3100  CB  SER B 387      22.329  -5.877  23.237  1.00 91.05           C  
ATOM   3101  O   SER B 387      19.986  -6.157  21.068  1.00 91.05           O  
ATOM   3102  OG  SER B 387      21.269  -6.277  24.090  1.00 91.05           O  
ATOM   3103  N   TYR B 388      21.981  -6.179  20.076  1.00 93.63           N  
ATOM   3104  CA  TYR B 388      21.488  -7.021  18.992  1.00 93.63           C  
ATOM   3105  C   TYR B 388      21.211  -8.436  19.483  1.00 93.63           C  
ATOM   3106  CB  TYR B 388      22.494  -7.056  17.838  1.00 93.63           C  
ATOM   3107  O   TYR B 388      21.941  -8.961  20.327  1.00 93.63           O  
ATOM   3108  CG  TYR B 388      22.620  -5.744  17.102  1.00 93.63           C  
ATOM   3109  CD1 TYR B 388      21.606  -5.295  16.259  1.00 93.63           C  
ATOM   3110  CD2 TYR B 388      23.754  -4.952  17.246  1.00 93.63           C  
ATOM   3111  CE1 TYR B 388      21.718  -4.088  15.578  1.00 93.63           C  
ATOM   3112  CE2 TYR B 388      23.877  -3.743  16.569  1.00 93.63           C  
ATOM   3113  OH  TYR B 388      22.972  -2.124  15.066  1.00 93.63           O  
ATOM   3114  CZ  TYR B 388      22.856  -3.320  15.739  1.00 93.63           C  
ATOM   3115  N   LEU B 389      20.164  -9.042  19.080  1.00 93.22           N  
ATOM   3116  CA  LEU B 389      19.835 -10.413  19.452  1.00 93.22           C  
ATOM   3117  C   LEU B 389      20.942 -11.372  19.028  1.00 93.22           C  
ATOM   3118  CB  LEU B 389      18.507 -10.837  18.820  1.00 93.22           C  
ATOM   3119  O   LEU B 389      21.588 -11.165  17.999  1.00 93.22           O  
ATOM   3120  CG  LEU B 389      17.240 -10.253  19.448  1.00 93.22           C  
ATOM   3121  CD1 LEU B 389      16.002 -10.782  18.732  1.00 93.22           C  
ATOM   3122  CD2 LEU B 389      17.183 -10.579  20.937  1.00 93.22           C  
ATOM   3123  N   ASN B 390      21.152 -12.321  19.851  1.00 91.05           N  
ATOM   3124  CA  ASN B 390      22.093 -13.371  19.475  1.00 91.05           C  
ATOM   3125  C   ASN B 390      21.536 -14.248  18.357  1.00 91.05           C  
ATOM   3126  CB  ASN B 390      22.458 -14.227  20.690  1.00 91.05           C  
ATOM   3127  O   ASN B 390      20.320 -14.403  18.231  1.00 91.05           O  
ATOM   3128  CG  ASN B 390      23.867 -13.968  21.184  1.00 91.05           C  
ATOM   3129  ND2 ASN B 390      24.058 -14.046  22.496  1.00 91.05           N  
ATOM   3130  OD1 ASN B 390      24.776 -13.700  20.395  1.00 91.05           O  
ATOM   3131  N   GLU B 391      22.412 -14.733  17.557  1.00 88.28           N  
ATOM   3132  CA  GLU B 391      22.009 -15.563  16.425  1.00 88.28           C  
ATOM   3133  C   GLU B 391      21.119 -16.717  16.877  1.00 88.28           C  
ATOM   3134  CB  GLU B 391      23.238 -16.103  15.690  1.00 88.28           C  
ATOM   3135  O   GLU B 391      20.232 -17.149  16.138  1.00 88.28           O  
ATOM   3136  CG  GLU B 391      24.070 -15.026  15.009  1.00 88.28           C  
ATOM   3137  CD  GLU B 391      25.355 -15.559  14.395  1.00 88.28           C  
ATOM   3138  OE1 GLU B 391      26.156 -14.753  13.869  1.00 88.28           O  
ATOM   3139  OE2 GLU B 391      25.562 -16.792  14.440  1.00 88.28           O  
ATOM   3140  N   SER B 392      21.325 -17.190  18.149  1.00 84.42           N  
ATOM   3141  CA  SER B 392      20.566 -18.324  18.668  1.00 84.42           C  
ATOM   3142  C   SER B 392      19.094 -17.969  18.845  1.00 84.42           C  
ATOM   3143  CB  SER B 392      21.150 -18.794  20.001  1.00 84.42           C  
ATOM   3144  O   SER B 392      18.222 -18.830  18.709  1.00 84.42           O  
ATOM   3145  OG  SER B 392      21.054 -17.773  20.980  1.00 84.42           O  
ATOM   3146  N   GLU B 393      18.790 -16.635  19.072  1.00 84.33           N  
ATOM   3147  CA  GLU B 393      17.420 -16.197  19.324  1.00 84.33           C  
ATOM   3148  C   GLU B 393      16.613 -16.140  18.030  1.00 84.33           C  
ATOM   3149  CB  GLU B 393      17.411 -14.829  20.010  1.00 84.33           C  
ATOM   3150  O   GLU B 393      15.380 -16.163  18.060  1.00 84.33           O  
ATOM   3151  CG  GLU B 393      17.830 -14.872  21.473  1.00 84.33           C  
ATOM   3152  CD  GLU B 393      17.757 -13.517  22.158  1.00 84.33           C  
ATOM   3153  OE1 GLU B 393      16.643 -13.083  22.530  1.00 84.33           O  
ATOM   3154  OE2 GLU B 393      18.823 -12.882  22.324  1.00 84.33           O  
ATOM   3155  N   PHE B 394      17.330 -16.096  16.977  1.00 85.54           N  
ATOM   3156  CA  PHE B 394      16.580 -16.078  15.727  1.00 85.54           C  
ATOM   3157  C   PHE B 394      17.068 -17.173  14.787  1.00 85.54           C  
ATOM   3158  CB  PHE B 394      16.699 -14.710  15.047  1.00 85.54           C  
ATOM   3159  O   PHE B 394      17.024 -17.015  13.565  1.00 85.54           O  
ATOM   3160  CG  PHE B 394      18.111 -14.329  14.695  1.00 85.54           C  
ATOM   3161  CD1 PHE B 394      18.934 -13.712  15.630  1.00 85.54           C  
ATOM   3162  CD2 PHE B 394      18.617 -14.587  13.428  1.00 85.54           C  
ATOM   3163  CE1 PHE B 394      20.241 -13.357  15.306  1.00 85.54           C  
ATOM   3164  CE2 PHE B 394      19.923 -14.236  13.097  1.00 85.54           C  
ATOM   3165  CZ  PHE B 394      20.733 -13.620  14.037  1.00 85.54           C  
ATOM   3166  N   ARG B 395      17.638 -18.199  15.300  1.00 79.13           N  
ATOM   3167  CA  ARG B 395      18.160 -19.326  14.534  1.00 79.13           C  
ATOM   3168  C   ARG B 395      17.071 -19.951  13.668  1.00 79.13           C  
ATOM   3169  CB  ARG B 395      18.755 -20.382  15.468  1.00 79.13           C  
ATOM   3170  O   ARG B 395      17.315 -20.303  12.512  1.00 79.13           O  
ATOM   3171  CG  ARG B 395      19.647 -21.393  14.766  1.00 79.13           C  
ATOM   3172  CD  ARG B 395      20.241 -22.396  15.745  1.00 79.13           C  
ATOM   3173  NE  ARG B 395      20.529 -23.674  15.099  1.00 79.13           N  
ATOM   3174  NH1 ARG B 395      21.198 -24.739  17.036  1.00 79.13           N  
ATOM   3175  NH2 ARG B 395      21.206 -25.868  15.041  1.00 79.13           N  
ATOM   3176  CZ  ARG B 395      20.977 -24.757  15.727  1.00 79.13           C  
ATOM   3177  N   ASN B 396      15.901 -20.129  14.219  1.00 71.96           N  
ATOM   3178  CA  ASN B 396      14.798 -20.697  13.450  1.00 71.96           C  
ATOM   3179  C   ASN B 396      14.470 -19.845  12.227  1.00 71.96           C  
ATOM   3180  CB  ASN B 396      13.558 -20.861  14.330  1.00 71.96           C  
ATOM   3181  O   ASN B 396      14.236 -20.376  11.140  1.00 71.96           O  
ATOM   3182  CG  ASN B 396      13.580 -22.144  15.137  1.00 71.96           C  
ATOM   3183  ND2 ASN B 396      12.793 -22.187  16.206  1.00 71.96           N  
ATOM   3184  OD1 ASN B 396      14.298 -23.090  14.802  1.00 71.96           O  
ATOM   3185  N   ASP B 397      14.427 -18.541  12.412  1.00 76.66           N  
ATOM   3186  CA  ASP B 397      14.193 -17.640  11.288  1.00 76.66           C  
ATOM   3187  C   ASP B 397      15.274 -17.799  10.222  1.00 76.66           C  
ATOM   3188  CB  ASP B 397      14.136 -16.188  11.767  1.00 76.66           C  
ATOM   3189  O   ASP B 397      14.980 -17.787   9.025  1.00 76.66           O  
ATOM   3190  CG  ASP B 397      12.869 -15.866  12.539  1.00 76.66           C  
ATOM   3191  OD1 ASP B 397      11.877 -16.619  12.423  1.00 76.66           O  
ATOM   3192  OD2 ASP B 397      12.860 -14.851  13.267  1.00 76.66           O  
ATOM   3193  N   TRP B 398      16.533 -17.933  10.765  1.00 83.12           N  
ATOM   3194  CA  TRP B 398      17.668 -18.147   9.872  1.00 83.12           C  
ATOM   3195  C   TRP B 398      17.483 -19.420   9.053  1.00 83.12           C  
ATOM   3196  CB  TRP B 398      18.973 -18.223  10.669  1.00 83.12           C  
ATOM   3197  O   TRP B 398      17.625 -19.404   7.828  1.00 83.12           O  
ATOM   3198  CG  TRP B 398      20.169 -18.593   9.845  1.00 83.12           C  
ATOM   3199  CD1 TRP B 398      20.236 -18.679   8.482  1.00 83.12           C  
ATOM   3200  CD2 TRP B 398      21.470 -18.933  10.334  1.00 83.12           C  
ATOM   3201  CE2 TRP B 398      22.279 -19.213   9.209  1.00 83.12           C  
ATOM   3202  CE3 TRP B 398      22.032 -19.027  11.614  1.00 83.12           C  
ATOM   3203  NE1 TRP B 398      21.502 -19.051   8.094  1.00 83.12           N  
ATOM   3204  CH2 TRP B 398      24.146 -19.666  10.592  1.00 83.12           C  
ATOM   3205  CZ2 TRP B 398      23.621 -19.581   9.328  1.00 83.12           C  
ATOM   3206  CZ3 TRP B 398      23.368 -19.393  11.730  1.00 83.12           C  
ATOM   3207  N   ILE B 399      17.057 -20.535   9.639  1.00 73.74           N  
ATOM   3208  CA  ILE B 399      16.872 -21.821   8.976  1.00 73.74           C  
ATOM   3209  C   ILE B 399      15.744 -21.717   7.952  1.00 73.74           C  
ATOM   3210  CB  ILE B 399      16.569 -22.944   9.994  1.00 73.74           C  
ATOM   3211  O   ILE B 399      15.887 -22.167   6.813  1.00 73.74           O  
ATOM   3212  CG1 ILE B 399      17.795 -23.211  10.875  1.00 73.74           C  
ATOM   3213  CG2 ILE B 399      16.124 -24.220   9.273  1.00 73.74           C  
ATOM   3214  CD1 ILE B 399      17.526 -24.151  12.041  1.00 73.74           C  
ATOM   3215  N   ILE B 400      14.712 -21.080   8.367  1.00 75.05           N  
ATOM   3216  CA  ILE B 400      13.558 -20.931   7.487  1.00 75.05           C  
ATOM   3217  C   ILE B 400      13.942 -20.094   6.269  1.00 75.05           C  
ATOM   3218  CB  ILE B 400      12.364 -20.285   8.226  1.00 75.05           C  
ATOM   3219  O   ILE B 400      13.591 -20.436   5.137  1.00 75.05           O  
ATOM   3220  CG1 ILE B 400      11.781 -21.261   9.254  1.00 75.05           C  
ATOM   3221  CG2 ILE B 400      11.292 -19.834   7.229  1.00 75.05           C  
ATOM   3222  CD1 ILE B 400      10.794 -20.623  10.222  1.00 75.05           C  
ATOM   3223  N   GLU B 401      14.646 -19.061   6.517  1.00 84.02           N  
ATOM   3224  CA  GLU B 401      15.082 -18.205   5.417  1.00 84.02           C  
ATOM   3225  C   GLU B 401      16.023 -18.953   4.476  1.00 84.02           C  
ATOM   3226  CB  GLU B 401      15.767 -16.946   5.954  1.00 84.02           C  
ATOM   3227  O   GLU B 401      15.999 -18.734   3.263  1.00 84.02           O  
ATOM   3228  CG  GLU B 401      15.930 -15.845   4.917  1.00 84.02           C  
ATOM   3229  CD  GLU B 401      14.605 -15.318   4.388  1.00 84.02           C  
ATOM   3230  OE1 GLU B 401      14.598 -14.643   3.333  1.00 84.02           O  
ATOM   3231  OE2 GLU B 401      13.566 -15.582   5.033  1.00 84.02           O  
ATOM   3232  N   SER B 402      16.897 -19.788   5.061  1.00 81.72           N  
ATOM   3233  CA  SER B 402      17.778 -20.608   4.237  1.00 81.72           C  
ATOM   3234  C   SER B 402      16.980 -21.544   3.336  1.00 81.72           C  
ATOM   3235  CB  SER B 402      18.730 -21.422   5.115  1.00 81.72           C  
ATOM   3236  O   SER B 402      17.259 -21.651   2.140  1.00 81.72           O  
ATOM   3237  OG  SER B 402      19.495 -20.570   5.951  1.00 81.72           O  
ATOM   3238  N   ASP B 403      15.966 -22.184   3.927  1.00 75.11           N  
ATOM   3239  CA  ASP B 403      15.098 -23.065   3.151  1.00 75.11           C  
ATOM   3240  C   ASP B 403      14.365 -22.291   2.058  1.00 75.11           C  
ATOM   3241  CB  ASP B 403      14.090 -23.766   4.065  1.00 75.11           C  
ATOM   3242  O   ASP B 403      14.259 -22.760   0.923  1.00 75.11           O  
ATOM   3243  CG  ASP B 403      14.678 -24.967   4.785  1.00 75.11           C  
ATOM   3244  OD1 ASP B 403      15.814 -25.376   4.461  1.00 75.11           O  
ATOM   3245  OD2 ASP B 403      13.998 -25.510   5.682  1.00 75.11           O  
ATOM   3246  N   HIS B 404      13.945 -21.137   2.486  1.00 81.93           N  
ATOM   3247  CA  HIS B 404      13.239 -20.305   1.519  1.00 81.93           C  
ATOM   3248  C   HIS B 404      14.152 -19.905   0.365  1.00 81.93           C  
ATOM   3249  CB  HIS B 404      12.673 -19.057   2.198  1.00 81.93           C  
ATOM   3250  O   HIS B 404      13.744 -19.942  -0.798  1.00 81.93           O  
ATOM   3251  CG  HIS B 404      11.689 -18.309   1.355  1.00 81.93           C  
ATOM   3252  CD2 HIS B 404      10.345 -18.428   1.241  1.00 81.93           C  
ATOM   3253  ND1 HIS B 404      12.062 -17.300   0.494  1.00 81.93           N  
ATOM   3254  CE1 HIS B 404      10.987 -16.829  -0.114  1.00 81.93           C  
ATOM   3255  NE2 HIS B 404       9.932 -17.496   0.321  1.00 81.93           N  
ATOM   3256  N   LEU B 405      15.358 -19.476   0.688  1.00 86.26           N  
ATOM   3257  CA  LEU B 405      16.310 -19.091  -0.348  1.00 86.26           C  
ATOM   3258  C   LEU B 405      16.543 -20.238  -1.325  1.00 86.26           C  
ATOM   3259  CB  LEU B 405      17.639 -18.661   0.278  1.00 86.26           C  
ATOM   3260  O   LEU B 405      16.495 -20.043  -2.542  1.00 86.26           O  
ATOM   3261  CG  LEU B 405      18.757 -18.285  -0.695  1.00 86.26           C  
ATOM   3262  CD1 LEU B 405      18.386 -17.023  -1.467  1.00 86.26           C  
ATOM   3263  CD2 LEU B 405      20.074 -18.093   0.051  1.00 86.26           C  
ATOM   3264  N   LEU B 406      16.783 -21.467  -0.779  1.00 80.99           N  
ATOM   3265  CA  LEU B 406      17.023 -22.632  -1.623  1.00 80.99           C  
ATOM   3266  C   LEU B 406      15.814 -22.924  -2.504  1.00 80.99           C  
ATOM   3267  CB  LEU B 406      17.351 -23.857  -0.765  1.00 80.99           C  
ATOM   3268  O   LEU B 406      15.957 -23.144  -3.709  1.00 80.99           O  
ATOM   3269  CG  LEU B 406      18.120 -24.983  -1.457  1.00 80.99           C  
ATOM   3270  CD1 LEU B 406      19.604 -24.639  -1.539  1.00 80.99           C  
ATOM   3271  CD2 LEU B 406      17.912 -26.303  -0.722  1.00 80.99           C  
ATOM   3272  N   SER B 407      14.647 -22.915  -1.916  1.00 84.03           N  
ATOM   3273  CA  SER B 407      13.420 -23.148  -2.672  1.00 84.03           C  
ATOM   3274  C   SER B 407      13.229 -22.091  -3.755  1.00 84.03           C  
ATOM   3275  CB  SER B 407      12.209 -23.157  -1.738  1.00 84.03           C  
ATOM   3276  O   SER B 407      12.868 -22.415  -4.888  1.00 84.03           O  
ATOM   3277  OG  SER B 407      11.015 -23.390  -2.465  1.00 84.03           O  
ATOM   3278  N   GLU B 408      13.481 -20.863  -3.408  1.00 83.28           N  
ATOM   3279  CA  GLU B 408      13.352 -19.773  -4.371  1.00 83.28           C  
ATOM   3280  C   GLU B 408      14.311 -19.955  -5.543  1.00 83.28           C  
ATOM   3281  CB  GLU B 408      13.601 -18.423  -3.692  1.00 83.28           C  
ATOM   3282  O   GLU B 408      13.941 -19.725  -6.697  1.00 83.28           O  
ATOM   3283  CG  GLU B 408      13.102 -17.230  -4.495  1.00 83.28           C  
ATOM   3284  CD  GLU B 408      13.296 -15.903  -3.779  1.00 83.28           C  
ATOM   3285  OE1 GLU B 408      12.866 -14.856  -4.315  1.00 83.28           O  
ATOM   3286  OE2 GLU B 408      13.884 -15.910  -2.674  1.00 83.28           O  
ATOM   3287  N   MET B 409      15.564 -20.304  -5.216  1.00 83.54           N  
ATOM   3288  CA  MET B 409      16.558 -20.537  -6.260  1.00 83.54           C  
ATOM   3289  C   MET B 409      16.099 -21.635  -7.213  1.00 83.54           C  
ATOM   3290  CB  MET B 409      17.908 -20.909  -5.645  1.00 83.54           C  
ATOM   3291  O   MET B 409      16.199 -21.487  -8.433  1.00 83.54           O  
ATOM   3292  CG  MET B 409      18.704 -19.715  -5.145  1.00 83.54           C  
ATOM   3293  SD  MET B 409      20.377 -20.183  -4.554  1.00 83.54           S  
ATOM   3294  CE  MET B 409      19.935 -21.257  -3.159  1.00 83.54           C  
ATOM   3295  N   LEU B 410      15.584 -22.735  -6.651  1.00 85.61           N  
ATOM   3296  CA  LEU B 410      15.101 -23.844  -7.467  1.00 85.61           C  
ATOM   3297  C   LEU B 410      13.876 -23.431  -8.275  1.00 85.61           C  
ATOM   3298  CB  LEU B 410      14.764 -25.050  -6.587  1.00 85.61           C  
ATOM   3299  O   LEU B 410      13.787 -23.725  -9.470  1.00 85.61           O  
ATOM   3300  CG  LEU B 410      15.940 -25.723  -5.878  1.00 85.61           C  
ATOM   3301  CD1 LEU B 410      15.442 -26.843  -4.971  1.00 85.61           C  
ATOM   3302  CD2 LEU B 410      16.943 -26.257  -6.895  1.00 85.61           C  
ATOM   3303  N   ASN B 411      13.004 -22.763  -7.742  1.00 87.53           N  
ATOM   3304  CA  ASN B 411      11.799 -22.308  -8.427  1.00 87.53           C  
ATOM   3305  C   ASN B 411      12.127 -21.322  -9.544  1.00 87.53           C  
ATOM   3306  CB  ASN B 411      10.822 -21.677  -7.432  1.00 87.53           C  
ATOM   3307  O   ASN B 411      11.527 -21.372 -10.619  1.00 87.53           O  
ATOM   3308  CG  ASN B 411       9.902 -22.696  -6.790  1.00 87.53           C  
ATOM   3309  ND2 ASN B 411       9.387 -22.371  -5.611  1.00 87.53           N  
ATOM   3310  OD1 ASN B 411       9.657 -23.768  -7.350  1.00 87.53           O  
ATOM   3311  N   LYS B 412      13.017 -20.453  -9.238  1.00 84.64           N  
ATOM   3312  CA  LYS B 412      13.424 -19.478 -10.246  1.00 84.64           C  
ATOM   3313  C   LYS B 412      13.919 -20.170 -11.512  1.00 84.64           C  
ATOM   3314  CB  LYS B 412      14.511 -18.556  -9.693  1.00 84.64           C  
ATOM   3315  O   LYS B 412      13.608 -19.739 -12.625  1.00 84.64           O  
ATOM   3316  CG  LYS B 412      14.905 -17.428 -10.636  1.00 84.64           C  
ATOM   3317  CD  LYS B 412      15.979 -16.538 -10.024  1.00 84.64           C  
ATOM   3318  CE  LYS B 412      16.536 -15.552 -11.042  1.00 84.64           C  
ATOM   3319  NZ  LYS B 412      16.300 -14.136 -10.629  1.00 84.64           N  
ATOM   3320  N   GLU B 413      14.721 -21.166 -11.337  1.00 83.46           N  
ATOM   3321  CA  GLU B 413      15.203 -21.922 -12.489  1.00 83.46           C  
ATOM   3322  C   GLU B 413      14.043 -22.487 -13.303  1.00 83.46           C  
ATOM   3323  CB  GLU B 413      16.132 -23.053 -12.040  1.00 83.46           C  
ATOM   3324  O   GLU B 413      14.064 -22.444 -14.535  1.00 83.46           O  
ATOM   3325  CG  GLU B 413      17.562 -22.607 -11.776  1.00 83.46           C  
ATOM   3326  CD  GLU B 413      18.459 -23.730 -11.279  1.00 83.46           C  
ATOM   3327  OE1 GLU B 413      19.562 -23.442 -10.761  1.00 83.46           O  
ATOM   3328  OE2 GLU B 413      18.056 -24.907 -11.410  1.00 83.46           O  
ATOM   3329  N   TYR B 414      13.078 -22.929 -12.581  1.00 88.70           N  
ATOM   3330  CA  TYR B 414      11.897 -23.462 -13.251  1.00 88.70           C  
ATOM   3331  C   TYR B 414      11.143 -22.360 -13.986  1.00 88.70           C  
ATOM   3332  CB  TYR B 414      10.968 -24.146 -12.242  1.00 88.70           C  
ATOM   3333  O   TYR B 414      10.791 -22.516 -15.158  1.00 88.70           O  
ATOM   3334  CG  TYR B 414      11.266 -25.612 -12.041  1.00 88.70           C  
ATOM   3335  CD1 TYR B 414      10.928 -26.551 -13.012  1.00 88.70           C  
ATOM   3336  CD2 TYR B 414      11.883 -26.061 -10.878  1.00 88.70           C  
ATOM   3337  CE1 TYR B 414      11.198 -27.903 -12.830  1.00 88.70           C  
ATOM   3338  CE2 TYR B 414      12.158 -27.411 -10.685  1.00 88.70           C  
ATOM   3339  OH  TYR B 414      12.082 -29.660 -11.480  1.00 88.70           O  
ATOM   3340  CZ  TYR B 414      11.813 -28.323 -11.666  1.00 88.70           C  
ATOM   3341  N   ILE B 415      11.004 -21.275 -13.383  1.00 88.19           N  
ATOM   3342  CA  ILE B 415      10.250 -20.169 -13.963  1.00 88.19           C  
ATOM   3343  C   ILE B 415      10.986 -19.629 -15.188  1.00 88.19           C  
ATOM   3344  CB  ILE B 415      10.021 -19.040 -12.934  1.00 88.19           C  
ATOM   3345  O   ILE B 415      10.368 -19.354 -16.219  1.00 88.19           O  
ATOM   3346  CG1 ILE B 415       9.043 -19.499 -11.846  1.00 88.19           C  
ATOM   3347  CG2 ILE B 415       9.514 -17.772 -13.627  1.00 88.19           C  
ATOM   3348  CD1 ILE B 415       8.928 -18.538 -10.671  1.00 88.19           C  
ATOM   3349  N   ASP B 416      12.298 -19.517 -15.062  1.00 83.31           N  
ATOM   3350  CA  ASP B 416      13.095 -19.049 -16.192  1.00 83.31           C  
ATOM   3351  C   ASP B 416      12.966 -19.994 -17.384  1.00 83.31           C  
ATOM   3352  CB  ASP B 416      14.565 -18.908 -15.790  1.00 83.31           C  
ATOM   3353  O   ASP B 416      12.766 -19.550 -18.516  1.00 83.31           O  
ATOM   3354  CG  ASP B 416      14.826 -17.695 -14.913  1.00 83.31           C  
ATOM   3355  OD1 ASP B 416      13.928 -16.836 -14.777  1.00 83.31           O  
ATOM   3356  OD2 ASP B 416      15.940 -17.596 -14.356  1.00 83.31           O  
ATOM   3357  N   ARG B 417      13.038 -21.267 -17.149  1.00 85.07           N  
ATOM   3358  CA  ARG B 417      12.890 -22.256 -18.212  1.00 85.07           C  
ATOM   3359  C   ARG B 417      11.505 -22.175 -18.846  1.00 85.07           C  
ATOM   3360  CB  ARG B 417      13.137 -23.666 -17.672  1.00 85.07           C  
ATOM   3361  O   ARG B 417      11.378 -22.171 -20.073  1.00 85.07           O  
ATOM   3362  CG  ARG B 417      12.971 -24.762 -18.714  1.00 85.07           C  
ATOM   3363  CD  ARG B 417      14.007 -24.646 -19.823  1.00 85.07           C  
ATOM   3364  NE  ARG B 417      15.365 -24.805 -19.312  1.00 85.07           N  
ATOM   3365  NH1 ARG B 417      15.268 -27.109 -19.181  1.00 85.07           N  
ATOM   3366  NH2 ARG B 417      17.176 -26.001 -18.559  1.00 85.07           N  
ATOM   3367  CZ  ARG B 417      15.933 -25.972 -19.018  1.00 85.07           C  
ATOM   3368  N   GLN B 418      10.523 -22.011 -18.031  1.00 86.73           N  
ATOM   3369  CA  GLN B 418       9.145 -21.950 -18.509  1.00 86.73           C  
ATOM   3370  C   GLN B 418       8.901 -20.681 -19.321  1.00 86.73           C  
ATOM   3371  CB  GLN B 418       8.166 -22.020 -17.336  1.00 86.73           C  
ATOM   3372  O   GLN B 418       8.082 -20.675 -20.242  1.00 86.73           O  
ATOM   3373  CG  GLN B 418       8.142 -23.371 -16.635  1.00 86.73           C  
ATOM   3374  CD  GLN B 418       7.313 -23.359 -15.365  1.00 86.73           C  
ATOM   3375  NE2 GLN B 418       7.208 -24.512 -14.714  1.00 86.73           N  
ATOM   3376  OE1 GLN B 418       6.772 -22.321 -14.971  1.00 86.73           O  
ATOM   3377  N   GLY B 419       9.666 -19.723 -19.007  1.00 82.69           N  
ATOM   3378  CA  GLY B 419       9.512 -18.465 -19.720  1.00 82.69           C  
ATOM   3379  C   GLY B 419      10.250 -18.436 -21.045  1.00 82.69           C  
ATOM   3380  O   GLY B 419      10.041 -17.534 -21.858  1.00 82.69           O  
ATOM   3381  N   LYS B 420      11.088 -19.480 -21.304  1.00 75.70           N  
ATOM   3382  CA  LYS B 420      11.884 -19.515 -22.527  1.00 75.70           C  
ATOM   3383  C   LYS B 420      11.512 -20.716 -23.391  1.00 75.70           C  
ATOM   3384  CB  LYS B 420      13.377 -19.550 -22.195  1.00 75.70           C  
ATOM   3385  O   LYS B 420      11.695 -20.692 -24.610  1.00 75.70           O  
ATOM   3386  CG  LYS B 420      13.885 -18.298 -21.497  1.00 75.70           C  
ATOM   3387  CD  LYS B 420      15.353 -18.431 -21.110  1.00 75.70           C  
ATOM   3388  CE  LYS B 420      15.834 -17.224 -20.315  1.00 75.70           C  
ATOM   3389  NZ  LYS B 420      17.223 -17.416 -19.803  1.00 75.70           N  
ATOM   3390  N   THR B 421      10.965 -21.750 -22.687  1.00 81.81           N  
ATOM   3391  CA  THR B 421      10.633 -22.979 -23.398  1.00 81.81           C  
ATOM   3392  C   THR B 421       9.120 -23.143 -23.516  1.00 81.81           C  
ATOM   3393  CB  THR B 421      11.231 -24.211 -22.694  1.00 81.81           C  
ATOM   3394  O   THR B 421       8.462 -23.582 -22.571  1.00 81.81           O  
ATOM   3395  CG2 THR B 421      11.038 -25.471 -23.532  1.00 81.81           C  
ATOM   3396  OG1 THR B 421      12.633 -24.000 -22.485  1.00 81.81           O  
ATOM   3397  N   PRO B 422       8.641 -22.840 -24.747  1.00 77.59           N  
ATOM   3398  CA  PRO B 422       7.190 -22.970 -24.903  1.00 77.59           C  
ATOM   3399  C   PRO B 422       6.689 -24.382 -24.608  1.00 77.59           C  
ATOM   3400  CB  PRO B 422       6.960 -22.605 -26.372  1.00 77.59           C  
ATOM   3401  O   PRO B 422       7.387 -25.360 -24.888  1.00 77.59           O  
ATOM   3402  CG  PRO B 422       8.284 -22.823 -27.032  1.00 77.59           C  
ATOM   3403  CD  PRO B 422       9.360 -22.714 -25.990  1.00 77.59           C  
ATOM   3404  N   LEU B 423       5.537 -24.521 -24.078  1.00 82.98           N  
ATOM   3405  CA  LEU B 423       4.922 -25.784 -23.682  1.00 82.98           C  
ATOM   3406  C   LEU B 423       4.777 -26.717 -24.879  1.00 82.98           C  
ATOM   3407  CB  LEU B 423       3.552 -25.536 -23.044  1.00 82.98           C  
ATOM   3408  O   LEU B 423       4.931 -27.933 -24.746  1.00 82.98           O  
ATOM   3409  CG  LEU B 423       2.980 -26.677 -22.202  1.00 82.98           C  
ATOM   3410  CD1 LEU B 423       3.795 -26.853 -20.925  1.00 82.98           C  
ATOM   3411  CD2 LEU B 423       1.514 -26.418 -21.876  1.00 82.98           C  
ATOM   3412  N   THR B 424       4.555 -26.231 -26.031  1.00 69.04           N  
ATOM   3413  CA  THR B 424       4.360 -27.015 -27.245  1.00 69.04           C  
ATOM   3414  C   THR B 424       5.601 -27.849 -27.555  1.00 69.04           C  
ATOM   3415  CB  THR B 424       4.033 -26.111 -28.448  1.00 69.04           C  
ATOM   3416  O   THR B 424       5.491 -29.000 -27.981  1.00 69.04           O  
ATOM   3417  CG2 THR B 424       3.800 -26.936 -29.709  1.00 69.04           C  
ATOM   3418  OG1 THR B 424       2.850 -25.354 -28.160  1.00 69.04           O  
ATOM   3419  N   LEU B 425       6.766 -27.285 -27.239  1.00 72.41           N  
ATOM   3420  CA  LEU B 425       8.011 -28.004 -27.485  1.00 72.41           C  
ATOM   3421  C   LEU B 425       8.128 -29.217 -26.568  1.00 72.41           C  
ATOM   3422  CB  LEU B 425       9.214 -27.079 -27.282  1.00 72.41           C  
ATOM   3423  O   LEU B 425       8.489 -30.308 -27.018  1.00 72.41           O  
ATOM   3424  CG  LEU B 425       9.552 -26.142 -28.443  1.00 72.41           C  
ATOM   3425  CD1 LEU B 425      10.572 -25.099 -28.002  1.00 72.41           C  
ATOM   3426  CD2 LEU B 425      10.073 -26.936 -29.637  1.00 72.41           C  
ATOM   3427  N   VAL B 426       7.772 -29.025 -25.334  1.00 78.76           N  
ATOM   3428  CA  VAL B 426       7.838 -30.118 -24.368  1.00 78.76           C  
ATOM   3429  C   VAL B 426       6.796 -31.179 -24.716  1.00 78.76           C  
ATOM   3430  CB  VAL B 426       7.622 -29.612 -22.924  1.00 78.76           C  
ATOM   3431  O   VAL B 426       7.082 -32.377 -24.667  1.00 78.76           O  
ATOM   3432  CG1 VAL B 426       7.649 -30.777 -21.935  1.00 78.76           C  
ATOM   3433  CG2 VAL B 426       8.681 -28.573 -22.559  1.00 78.76           C  
ATOM   3434  N   ASP B 427       5.651 -30.782 -25.105  1.00 68.86           N  
ATOM   3435  CA  ASP B 427       4.580 -31.703 -25.472  1.00 68.86           C  
ATOM   3436  C   ASP B 427       4.968 -32.540 -26.689  1.00 68.86           C  
ATOM   3437  CB  ASP B 427       3.285 -30.937 -25.752  1.00 68.86           C  
ATOM   3438  O   ASP B 427       4.798 -33.761 -26.689  1.00 68.86           O  
ATOM   3439  CG  ASP B 427       2.620 -30.416 -24.491  1.00 68.86           C  
ATOM   3440  OD1 ASP B 427       2.994 -30.849 -23.380  1.00 68.86           O  
ATOM   3441  OD2 ASP B 427       1.711 -29.566 -24.609  1.00 68.86           O  
ATOM   3442  N   ILE B 428       5.560 -31.916 -27.696  1.00 63.73           N  
ATOM   3443  CA  ILE B 428       5.971 -32.620 -28.906  1.00 63.73           C  
ATOM   3444  C   ILE B 428       7.090 -33.605 -28.575  1.00 63.73           C  
ATOM   3445  CB  ILE B 428       6.432 -31.635 -30.004  1.00 63.73           C  
ATOM   3446  O   ILE B 428       7.104 -34.730 -29.080  1.00 63.73           O  
ATOM   3447  CG1 ILE B 428       5.232 -30.870 -30.574  1.00 63.73           C  
ATOM   3448  CG2 ILE B 428       7.186 -32.376 -31.112  1.00 63.73           C  
ATOM   3449  CD1 ILE B 428       5.612 -29.723 -31.500  1.00 63.73           C  
ATOM   3450  N   CYS B 429       7.907 -33.172 -27.734  1.00 71.67           N  
ATOM   3451  CA  CYS B 429       8.995 -34.050 -27.318  1.00 71.67           C  
ATOM   3452  C   CYS B 429       8.457 -35.287 -26.609  1.00 71.67           C  
ATOM   3453  CB  CYS B 429       9.964 -33.306 -26.400  1.00 71.67           C  
ATOM   3454  O   CYS B 429       8.829 -36.412 -26.946  1.00 71.67           O  
ATOM   3455  SG  CYS B 429      11.394 -34.289 -25.901  1.00 71.67           S  
ATOM   3456  N   PHE B 430       7.572 -35.099 -25.728  1.00 76.64           N  
ATOM   3457  CA  PHE B 430       7.015 -36.199 -24.951  1.00 76.64           C  
ATOM   3458  C   PHE B 430       6.241 -37.158 -25.847  1.00 76.64           C  
ATOM   3459  CB  PHE B 430       6.105 -35.668 -23.839  1.00 76.64           C  
ATOM   3460  O   PHE B 430       6.483 -38.367 -25.827  1.00 76.64           O  
ATOM   3461  CG  PHE B 430       5.443 -36.749 -23.028  1.00 76.64           C  
ATOM   3462  CD1 PHE B 430       4.121 -37.104 -23.264  1.00 76.64           C  
ATOM   3463  CD2 PHE B 430       6.144 -37.410 -22.028  1.00 76.64           C  
ATOM   3464  CE1 PHE B 430       3.506 -38.104 -22.514  1.00 76.64           C  
ATOM   3465  CE2 PHE B 430       5.536 -38.410 -21.274  1.00 76.64           C  
ATOM   3466  CZ  PHE B 430       4.217 -38.755 -21.519  1.00 76.64           C  
ATOM   3467  N   TRP B 431       5.470 -36.676 -26.730  1.00 69.06           N  
ATOM   3468  CA  TRP B 431       4.607 -37.521 -27.548  1.00 69.06           C  
ATOM   3469  C   TRP B 431       5.398 -38.182 -28.672  1.00 69.06           C  
ATOM   3470  CB  TRP B 431       3.451 -36.703 -28.133  1.00 69.06           C  
ATOM   3471  O   TRP B 431       5.097 -39.309 -29.071  1.00 69.06           O  
ATOM   3472  CG  TRP B 431       2.440 -36.265 -27.116  1.00 69.06           C  
ATOM   3473  CD1 TRP B 431       2.180 -34.985 -26.712  1.00 69.06           C  
ATOM   3474  CD2 TRP B 431       1.557 -37.109 -26.371  1.00 69.06           C  
ATOM   3475  CE2 TRP B 431       0.787 -36.272 -25.533  1.00 69.06           C  
ATOM   3476  CE3 TRP B 431       1.341 -38.493 -26.332  1.00 69.06           C  
ATOM   3477  NE1 TRP B 431       1.187 -34.982 -25.760  1.00 69.06           N  
ATOM   3478  CH2 TRP B 431      -0.375 -38.132 -24.645  1.00 69.06           C  
ATOM   3479  CZ2 TRP B 431      -0.184 -36.775 -24.664  1.00 69.06           C  
ATOM   3480  CZ3 TRP B 431       0.374 -38.991 -25.466  1.00 69.06           C  
ATOM   3481  N   SER B 432       6.445 -37.558 -29.124  1.00 66.78           N  
ATOM   3482  CA  SER B 432       7.323 -38.183 -30.108  1.00 66.78           C  
ATOM   3483  C   SER B 432       8.085 -39.357 -29.503  1.00 66.78           C  
ATOM   3484  CB  SER B 432       8.311 -37.160 -30.672  1.00 66.78           C  
ATOM   3485  O   SER B 432       8.265 -40.388 -30.154  1.00 66.78           O  
ATOM   3486  OG  SER B 432       9.157 -36.662 -29.650  1.00 66.78           O  
ATOM   3487  N   THR B 433       8.467 -39.145 -28.289  1.00 75.79           N  
ATOM   3488  CA  THR B 433       9.155 -40.227 -27.593  1.00 75.79           C  
ATOM   3489  C   THR B 433       8.220 -41.414 -27.379  1.00 75.79           C  
ATOM   3490  CB  THR B 433       9.709 -39.755 -26.236  1.00 75.79           C  
ATOM   3491  O   THR B 433       8.616 -42.565 -27.572  1.00 75.79           O  
ATOM   3492  CG2 THR B 433      10.472 -40.874 -25.534  1.00 75.79           C  
ATOM   3493  OG1 THR B 433      10.593 -38.647 -26.446  1.00 75.79           O  
ATOM   3494  N   LEU B 434       6.997 -41.117 -27.066  1.00 76.88           N  
ATOM   3495  CA  LEU B 434       6.011 -42.174 -26.868  1.00 76.88           C  
ATOM   3496  C   LEU B 434       5.719 -42.898 -28.178  1.00 76.88           C  
ATOM   3497  CB  LEU B 434       4.716 -41.596 -26.291  1.00 76.88           C  
ATOM   3498  O   LEU B 434       5.578 -44.123 -28.197  1.00 76.88           O  
ATOM   3499  CG  LEU B 434       4.368 -42.009 -24.859  1.00 76.88           C  
ATOM   3500  CD1 LEU B 434       4.163 -40.774 -23.987  1.00 76.88           C  
ATOM   3501  CD2 LEU B 434       3.126 -42.893 -24.844  1.00 76.88           C  
ATOM   3502  N   PHE B 435       5.701 -42.188 -29.228  1.00 68.23           N  
ATOM   3503  CA  PHE B 435       5.500 -42.780 -30.546  1.00 68.23           C  
ATOM   3504  C   PHE B 435       6.658 -43.702 -30.908  1.00 68.23           C  
ATOM   3505  CB  PHE B 435       5.347 -41.688 -31.609  1.00 68.23           C  
ATOM   3506  O   PHE B 435       6.444 -44.818 -31.386  1.00 68.23           O  
ATOM   3507  CG  PHE B 435       5.053 -42.219 -32.986  1.00 68.23           C  
ATOM   3508  CD1 PHE B 435       5.982 -42.086 -34.011  1.00 68.23           C  
ATOM   3509  CD2 PHE B 435       3.846 -42.852 -33.257  1.00 68.23           C  
ATOM   3510  CE1 PHE B 435       5.713 -42.577 -35.286  1.00 68.23           C  
ATOM   3511  CE2 PHE B 435       3.570 -43.344 -34.529  1.00 68.23           C  
ATOM   3512  CZ  PHE B 435       4.505 -43.205 -35.542  1.00 68.23           C  
ATOM   3513  N   PHE B 436       7.853 -43.257 -30.620  1.00 74.83           N  
ATOM   3514  CA  PHE B 436       9.042 -44.059 -30.887  1.00 74.83           C  
ATOM   3515  C   PHE B 436       9.008 -45.358 -30.090  1.00 74.83           C  
ATOM   3516  CB  PHE B 436      10.311 -43.270 -30.551  1.00 74.83           C  
ATOM   3517  O   PHE B 436       9.271 -46.433 -30.634  1.00 74.83           O  
ATOM   3518  CG  PHE B 436      11.585 -44.024 -30.824  1.00 74.83           C  
ATOM   3519  CD1 PHE B 436      12.398 -44.443 -29.778  1.00 74.83           C  
ATOM   3520  CD2 PHE B 436      11.969 -44.312 -32.127  1.00 74.83           C  
ATOM   3521  CE1 PHE B 436      13.577 -45.141 -30.028  1.00 74.83           C  
ATOM   3522  CE2 PHE B 436      13.146 -45.009 -32.384  1.00 74.83           C  
ATOM   3523  CZ  PHE B 436      13.949 -45.422 -31.334  1.00 74.83           C  
ATOM   3524  N   THR B 437       8.642 -45.305 -28.901  1.00 78.38           N  
ATOM   3525  CA  THR B 437       8.557 -46.482 -28.043  1.00 78.38           C  
ATOM   3526  C   THR B 437       7.502 -47.454 -28.562  1.00 78.38           C  
ATOM   3527  CB  THR B 437       8.229 -46.091 -26.590  1.00 78.38           C  
ATOM   3528  O   THR B 437       7.706 -48.670 -28.538  1.00 78.38           O  
ATOM   3529  CG2 THR B 437       9.394 -45.351 -25.942  1.00 78.38           C  
ATOM   3530  OG1 THR B 437       7.074 -45.243 -26.579  1.00 78.38           O  
ATOM   3531  N   THR B 438       6.461 -46.926 -29.068  1.00 74.59           N  
ATOM   3532  CA  THR B 438       5.399 -47.756 -29.623  1.00 74.59           C  
ATOM   3533  C   THR B 438       5.873 -48.469 -30.887  1.00 74.59           C  
ATOM   3534  CB  THR B 438       4.145 -46.921 -29.942  1.00 74.59           C  
ATOM   3535  O   THR B 438       5.553 -49.639 -31.103  1.00 74.59           O  
ATOM   3536  CG2 THR B 438       3.012 -47.803 -30.454  1.00 74.59           C  
ATOM   3537  OG1 THR B 438       3.712 -46.248 -28.753  1.00 74.59           O  
ATOM   3538  N   THR B 439       6.682 -47.822 -31.655  1.00 74.50           N  
ATOM   3539  CA  THR B 439       7.242 -48.437 -32.854  1.00 74.50           C  
ATOM   3540  C   THR B 439       8.170 -49.591 -32.486  1.00 74.50           C  
ATOM   3541  CB  THR B 439       8.011 -47.407 -33.702  1.00 74.50           C  
ATOM   3542  O   THR B 439       8.196 -50.616 -33.170  1.00 74.50           O  
ATOM   3543  CG2 THR B 439       7.148 -46.186 -34.000  1.00 74.50           C  
ATOM   3544  OG1 THR B 439       9.182 -46.988 -32.990  1.00 74.50           O  
ATOM   3545  N   LEU B 440       8.856 -49.360 -31.438  1.00 80.26           N  
ATOM   3546  CA  LEU B 440       9.719 -50.434 -30.960  1.00 80.26           C  
ATOM   3547  C   LEU B 440       8.898 -51.658 -30.568  1.00 80.26           C  
ATOM   3548  CB  LEU B 440      10.554 -49.961 -29.767  1.00 80.26           C  
ATOM   3549  O   LEU B 440       9.266 -52.788 -30.894  1.00 80.26           O  
ATOM   3550  CG  LEU B 440      11.599 -48.883 -30.056  1.00 80.26           C  
ATOM   3551  CD1 LEU B 440      12.307 -48.473 -28.769  1.00 80.26           C  
ATOM   3552  CD2 LEU B 440      12.605 -49.376 -31.091  1.00 80.26           C  
ATOM   3553  N   PHE B 441       7.844 -51.459 -30.009  1.00 78.70           N  
ATOM   3554  CA  PHE B 441       6.937 -52.529 -29.612  1.00 78.70           C  
ATOM   3555  C   PHE B 441       6.408 -53.272 -30.833  1.00 78.70           C  
ATOM   3556  CB  PHE B 441       5.770 -51.970 -28.792  1.00 78.70           C  
ATOM   3557  O   PHE B 441       6.410 -54.505 -30.866  1.00 78.70           O  
ATOM   3558  CG  PHE B 441       4.680 -52.973 -28.524  1.00 78.70           C  
ATOM   3559  CD1 PHE B 441       3.465 -52.895 -29.194  1.00 78.70           C  
ATOM   3560  CD2 PHE B 441       4.871 -53.994 -27.602  1.00 78.70           C  
ATOM   3561  CE1 PHE B 441       2.455 -53.822 -28.948  1.00 78.70           C  
ATOM   3562  CE2 PHE B 441       3.866 -54.924 -27.352  1.00 78.70           C  
ATOM   3563  CZ  PHE B 441       2.658 -54.835 -28.025  1.00 78.70           C  
ATOM   3564  N   LEU B 442       6.093 -52.524 -31.802  1.00 76.36           N  
ATOM   3565  CA  LEU B 442       5.560 -53.131 -33.016  1.00 76.36           C  
ATOM   3566  C   LEU B 442       6.625 -53.964 -33.721  1.00 76.36           C  
ATOM   3567  CB  LEU B 442       5.027 -52.053 -33.965  1.00 76.36           C  
ATOM   3568  O   LEU B 442       6.327 -55.031 -34.262  1.00 76.36           O  
ATOM   3569  CG  LEU B 442       3.762 -51.320 -33.517  1.00 76.36           C  
ATOM   3570  CD1 LEU B 442       3.426 -50.197 -34.492  1.00 76.36           C  
ATOM   3571  CD2 LEU B 442       2.595 -52.294 -33.393  1.00 76.36           C  
ATOM   3572  N   HIS B 443       7.784 -53.560 -33.700  1.00 72.96           N  
ATOM   3573  CA  HIS B 443       8.885 -54.320 -34.281  1.00 72.96           C  
ATOM   3574  C   HIS B 443       9.136 -55.608 -33.504  1.00 72.96           C  
ATOM   3575  CB  HIS B 443      10.159 -53.473 -34.320  1.00 72.96           C  
ATOM   3576  O   HIS B 443       9.405 -56.654 -34.098  1.00 72.96           O  
ATOM   3577  CG  HIS B 443      10.210 -52.519 -35.470  1.00 72.96           C  
ATOM   3578  CD2 HIS B 443      10.749 -52.644 -36.706  1.00 72.96           C  
ATOM   3579  ND1 HIS B 443       9.661 -51.256 -35.414  1.00 72.96           N  
ATOM   3580  CE1 HIS B 443       9.860 -50.644 -36.570  1.00 72.96           C  
ATOM   3581  NE2 HIS B 443      10.518 -51.465 -37.371  1.00 72.96           N  
ATOM   3582  N   LEU B 444       8.966 -55.489 -32.302  1.00 72.53           N  
ATOM   3583  CA  LEU B 444       9.183 -56.651 -31.447  1.00 72.53           C  
ATOM   3584  C   LEU B 444       8.100 -57.701 -31.672  1.00 72.53           C  
ATOM   3585  CB  LEU B 444       9.209 -56.236 -29.974  1.00 72.53           C  
ATOM   3586  O   LEU B 444       8.382 -58.901 -31.669  1.00 72.53           O  
ATOM   3587  CG  LEU B 444      10.156 -57.021 -29.065  1.00 72.53           C  
ATOM   3588  CD1 LEU B 444      11.407 -56.200 -28.768  1.00 72.53           C  
ATOM   3589  CD2 LEU B 444       9.452 -57.418 -27.773  1.00 72.53           C  
ATOM   3590  N   VAL B 445       6.913 -57.294 -31.912  1.00 66.62           N  
ATOM   3591  CA  VAL B 445       5.800 -58.215 -32.119  1.00 66.62           C  
ATOM   3592  C   VAL B 445       5.846 -58.770 -33.541  1.00 66.62           C  
ATOM   3593  CB  VAL B 445       4.440 -57.529 -31.859  1.00 66.62           C  
ATOM   3594  O   VAL B 445       5.210 -59.784 -33.839  1.00 66.62           O  
ATOM   3595  CG1 VAL B 445       3.289 -58.503 -32.101  1.00 66.62           C  
ATOM   3596  CG2 VAL B 445       4.386 -56.976 -30.436  1.00 66.62           C  
ATOM   3597  N   GLY B 446       6.712 -58.304 -34.308  1.00 66.99           N  
ATOM   3598  CA  GLY B 446       6.937 -58.808 -35.653  1.00 66.99           C  
ATOM   3599  C   GLY B 446       5.973 -58.234 -36.674  1.00 66.99           C  
ATOM   3600  O   GLY B 446       5.448 -58.963 -37.518  1.00 66.99           O  
ATOM   3601  N   PHE B 447       5.802 -57.012 -36.598  1.00 65.69           N  
ATOM   3602  CA  PHE B 447       4.975 -56.324 -37.582  1.00 65.69           C  
ATOM   3603  C   PHE B 447       5.602 -56.408 -38.969  1.00 65.69           C  
ATOM   3604  CB  PHE B 447       4.773 -54.858 -37.185  1.00 65.69           C  
ATOM   3605  O   PHE B 447       6.810 -56.219 -39.122  1.00 65.69           O  
ATOM   3606  CG  PHE B 447       3.571 -54.217 -37.824  1.00 65.69           C  
ATOM   3607  CD1 PHE B 447       3.702 -53.460 -38.982  1.00 65.69           C  
ATOM   3608  CD2 PHE B 447       2.308 -54.371 -37.266  1.00 65.69           C  
ATOM   3609  CE1 PHE B 447       2.591 -52.865 -39.576  1.00 65.69           C  
ATOM   3610  CE2 PHE B 447       1.193 -53.779 -37.854  1.00 65.69           C  
ATOM   3611  CZ  PHE B 447       1.337 -53.026 -39.008  1.00 65.69           C  
ATOM   3612  N   PRO B 448       4.771 -57.086 -39.955  1.00 65.04           N  
ATOM   3613  CA  PRO B 448       5.334 -57.207 -41.301  1.00 65.04           C  
ATOM   3614  C   PRO B 448       5.904 -55.890 -41.823  1.00 65.04           C  
ATOM   3615  CB  PRO B 448       4.139 -57.657 -42.145  1.00 65.04           C  
ATOM   3616  O   PRO B 448       5.244 -54.851 -41.737  1.00 65.04           O  
ATOM   3617  CG  PRO B 448       2.949 -57.440 -41.267  1.00 65.04           C  
ATOM   3618  CD  PRO B 448       3.428 -57.189 -39.866  1.00 65.04           C  
ATOM   3619  N   THR B 449       7.073 -56.051 -42.413  1.00 62.36           N  
ATOM   3620  CA  THR B 449       7.773 -54.820 -42.760  1.00 62.36           C  
ATOM   3621  C   THR B 449       7.919 -54.689 -44.274  1.00 62.36           C  
ATOM   3622  CB  THR B 449       9.164 -54.763 -42.102  1.00 62.36           C  
ATOM   3623  O   THR B 449       8.145 -53.592 -44.788  1.00 62.36           O  
ATOM   3624  CG2 THR B 449       9.051 -54.692 -40.583  1.00 62.36           C  
ATOM   3625  OG1 THR B 449       9.904 -55.937 -42.460  1.00 62.36           O  
ATOM   3626  N   HIS B 450       7.934 -55.728 -44.926  1.00 72.60           N  
ATOM   3627  CA  HIS B 450       8.192 -55.607 -46.356  1.00 72.60           C  
ATOM   3628  C   HIS B 450       7.349 -56.597 -47.154  1.00 72.60           C  
ATOM   3629  CB  HIS B 450       9.677 -55.824 -46.653  1.00 72.60           C  
ATOM   3630  O   HIS B 450       6.736 -57.501 -46.580  1.00 72.60           O  
ATOM   3631  CG  HIS B 450      10.187 -57.162 -46.221  1.00 72.60           C  
ATOM   3632  CD2 HIS B 450      10.445 -58.286 -46.929  1.00 72.60           C  
ATOM   3633  ND1 HIS B 450      10.487 -57.455 -44.908  1.00 72.60           N  
ATOM   3634  CE1 HIS B 450      10.911 -58.705 -44.828  1.00 72.60           C  
ATOM   3635  NE2 HIS B 450      10.895 -59.232 -46.041  1.00 72.60           N  
ATOM   3636  N   ARG B 451       7.377 -56.642 -48.589  1.00 75.14           N  
ATOM   3637  CA  ARG B 451       6.477 -57.387 -49.464  1.00 75.14           C  
ATOM   3638  C   ARG B 451       7.241 -58.425 -50.279  1.00 75.14           C  
ATOM   3639  CB  ARG B 451       5.726 -56.436 -50.398  1.00 75.14           C  
ATOM   3640  O   ARG B 451       8.396 -58.204 -50.649  1.00 75.14           O  
ATOM   3641  CG  ARG B 451       4.765 -55.500 -49.683  1.00 75.14           C  
ATOM   3642  CD  ARG B 451       4.114 -54.517 -50.645  1.00 75.14           C  
ATOM   3643  NE  ARG B 451       3.242 -53.577 -49.946  1.00 75.14           N  
ATOM   3644  NH1 ARG B 451       3.009 -52.140 -51.740  1.00 75.14           N  
ATOM   3645  NH2 ARG B 451       1.954 -51.684 -49.756  1.00 75.14           N  
ATOM   3646  CZ  ARG B 451       2.737 -52.469 -50.482  1.00 75.14           C  
ATOM   3647  N   HIS B 452       6.680 -59.672 -50.507  1.00 72.75           N  
ATOM   3648  CA  HIS B 452       7.141 -60.728 -51.401  1.00 72.75           C  
ATOM   3649  C   HIS B 452       6.117 -61.008 -52.497  1.00 72.75           C  
ATOM   3650  CB  HIS B 452       7.431 -62.008 -50.615  1.00 72.75           C  
ATOM   3651  O   HIS B 452       4.928 -60.730 -52.327  1.00 72.75           O  
ATOM   3652  CG  HIS B 452       8.527 -61.858 -49.608  1.00 72.75           C  
ATOM   3653  CD2 HIS B 452       9.164 -60.757 -49.146  1.00 72.75           C  
ATOM   3654  ND1 HIS B 452       9.089 -62.934 -48.956  1.00 72.75           N  
ATOM   3655  CE1 HIS B 452      10.028 -62.499 -48.132  1.00 72.75           C  
ATOM   3656  NE2 HIS B 452      10.094 -61.182 -48.228  1.00 72.75           N  
ATOM   3657  N   ILE B 453       6.645 -61.436 -53.761  1.00 76.31           N  
ATOM   3658  CA  ILE B 453       5.737 -62.044 -54.728  1.00 76.31           C  
ATOM   3659  C   ILE B 453       5.226 -63.378 -54.187  1.00 76.31           C  
ATOM   3660  CB  ILE B 453       6.422 -62.248 -56.097  1.00 76.31           C  
ATOM   3661  O   ILE B 453       6.005 -64.189 -53.680  1.00 76.31           O  
ATOM   3662  CG1 ILE B 453       6.905 -60.905 -56.658  1.00 76.31           C  
ATOM   3663  CG2 ILE B 453       5.473 -62.942 -57.078  1.00 76.31           C  
ATOM   3664  CD1 ILE B 453       7.780 -61.030 -57.897  1.00 76.31           C  
ATOM   3665  N   ARG B 454       3.951 -63.666 -54.312  1.00 76.71           N  
ATOM   3666  CA  ARG B 454       3.344 -64.876 -53.766  1.00 76.71           C  
ATOM   3667  C   ARG B 454       4.075 -66.123 -54.253  1.00 76.71           C  
ATOM   3668  CB  ARG B 454       1.864 -64.954 -54.146  1.00 76.71           C  
ATOM   3669  O   ARG B 454       4.164 -66.366 -55.458  1.00 76.71           O  
ATOM   3670  CG  ARG B 454       1.013 -65.730 -53.153  1.00 76.71           C  
ATOM   3671  CD  ARG B 454      -0.454 -65.743 -53.557  1.00 76.71           C  
ATOM   3672  NE  ARG B 454      -1.312 -65.239 -52.488  1.00 76.71           N  
ATOM   3673  NH1 ARG B 454      -3.230 -65.177 -53.775  1.00 76.71           N  
ATOM   3674  NH2 ARG B 454      -3.297 -64.526 -51.578  1.00 76.71           N  
ATOM   3675  CZ  ARG B 454      -2.611 -64.982 -52.616  1.00 76.71           C  
ATOM   3676  N   GLY B 455       4.542 -66.965 -53.371  1.00 76.13           N  
ATOM   3677  CA  GLY B 455       5.194 -68.227 -53.684  1.00 76.13           C  
ATOM   3678  C   GLY B 455       6.676 -68.077 -53.974  1.00 76.13           C  
ATOM   3679  O   GLY B 455       7.377 -69.070 -54.179  1.00 76.13           O  
ATOM   3680  N   GLU B 456       7.140 -66.891 -54.066  1.00 74.30           N  
ATOM   3681  CA  GLU B 456       8.535 -66.634 -54.411  1.00 74.30           C  
ATOM   3682  C   GLU B 456       9.322 -66.142 -53.199  1.00 74.30           C  
ATOM   3683  CB  GLU B 456       8.629 -65.613 -55.547  1.00 74.30           C  
ATOM   3684  O   GLU B 456       8.737 -65.659 -52.227  1.00 74.30           O  
ATOM   3685  CG  GLU B 456       8.065 -66.111 -56.870  1.00 74.30           C  
ATOM   3686  CD  GLU B 456       8.874 -65.661 -58.076  1.00 74.30           C  
ATOM   3687  OE1 GLU B 456       8.500 -66.004 -59.220  1.00 74.30           O  
ATOM   3688  OE2 GLU B 456       9.891 -64.960 -57.874  1.00 74.30           O  
ATOM   3689  N   PRO B 457      10.631 -66.524 -53.256  1.00 67.49           N  
ATOM   3690  CA  PRO B 457      11.465 -66.089 -52.133  1.00 67.49           C  
ATOM   3691  C   PRO B 457      11.622 -64.572 -52.068  1.00 67.49           C  
ATOM   3692  CB  PRO B 457      12.810 -66.766 -52.409  1.00 67.49           C  
ATOM   3693  O   PRO B 457      11.231 -63.866 -53.002  1.00 67.49           O  
ATOM   3694  CG  PRO B 457      12.741 -67.181 -53.843  1.00 67.49           C  
ATOM   3695  CD  PRO B 457      11.309 -67.110 -54.292  1.00 67.49           C  
ATOM   3696  N   CYS B 458      12.145 -64.007 -51.047  1.00 64.17           N  
ATOM   3697  CA  CYS B 458      12.334 -62.584 -50.792  1.00 64.17           C  
ATOM   3698  C   CYS B 458      13.176 -61.940 -51.886  1.00 64.17           C  
ATOM   3699  CB  CYS B 458      12.996 -62.367 -49.432  1.00 64.17           C  
ATOM   3700  O   CYS B 458      14.277 -62.408 -52.184  1.00 64.17           O  
ATOM   3701  SG  CYS B 458      13.089 -60.632 -48.935  1.00 64.17           S  
ATOM   3702  N   PRO B 459      12.675 -60.941 -52.545  1.00 65.25           N  
ATOM   3703  CA  PRO B 459      13.389 -60.317 -53.661  1.00 65.25           C  
ATOM   3704  C   PRO B 459      14.564 -59.455 -53.201  1.00 65.25           C  
ATOM   3705  CB  PRO B 459      12.314 -59.459 -54.333  1.00 65.25           C  
ATOM   3706  O   PRO B 459      14.988 -58.548 -53.922  1.00 65.25           O  
ATOM   3707  CG  PRO B 459      11.279 -59.247 -53.276  1.00 65.25           C  
ATOM   3708  CD  PRO B 459      11.443 -60.310 -52.228  1.00 65.25           C  
ATOM   3709  N   LEU B 460      15.521 -60.061 -52.467  1.00 63.25           N  
ATOM   3710  CA  LEU B 460      16.666 -59.246 -52.075  1.00 63.25           C  
ATOM   3711  C   LEU B 460      17.494 -58.851 -53.293  1.00 63.25           C  
ATOM   3712  CB  LEU B 460      17.542 -60.001 -51.071  1.00 63.25           C  
ATOM   3713  O   LEU B 460      17.554 -59.593 -54.276  1.00 63.25           O  
ATOM   3714  CG  LEU B 460      17.118 -59.916 -49.604  1.00 63.25           C  
ATOM   3715  CD1 LEU B 460      17.163 -61.298 -48.959  1.00 63.25           C  
ATOM   3716  CD2 LEU B 460      18.008 -58.938 -48.846  1.00 63.25           C  
ATOM   3717  N   PRO B 461      18.067 -57.590 -53.046  1.00 59.58           N  
ATOM   3718  CA  PRO B 461      18.007 -56.486 -52.087  1.00 59.58           C  
ATOM   3719  C   PRO B 461      16.885 -55.497 -52.394  1.00 59.58           C  
ATOM   3720  CB  PRO B 461      19.377 -55.818 -52.231  1.00 59.58           C  
ATOM   3721  O   PRO B 461      16.719 -54.504 -51.681  1.00 59.58           O  
ATOM   3722  CG  PRO B 461      19.827 -56.165 -53.614  1.00 59.58           C  
ATOM   3723  CD  PRO B 461      19.107 -57.408 -54.052  1.00 59.58           C  
ATOM   3724  N   HIS B 462      15.977 -55.618 -53.346  1.00 65.69           N  
ATOM   3725  CA  HIS B 462      15.014 -54.608 -53.767  1.00 65.69           C  
ATOM   3726  C   HIS B 462      13.666 -54.811 -53.083  1.00 65.69           C  
ATOM   3727  CB  HIS B 462      14.840 -54.635 -55.287  1.00 65.69           C  
ATOM   3728  O   HIS B 462      13.286 -55.944 -52.776  1.00 65.69           O  
ATOM   3729  CG  HIS B 462      16.079 -54.267 -56.039  1.00 65.69           C  
ATOM   3730  CD2 HIS B 462      17.110 -55.027 -56.479  1.00 65.69           C  
ATOM   3731  ND1 HIS B 462      16.363 -52.973 -56.419  1.00 65.69           N  
ATOM   3732  CE1 HIS B 462      17.518 -52.953 -57.063  1.00 65.69           C  
ATOM   3733  NE2 HIS B 462      17.992 -54.186 -57.113  1.00 65.69           N  
ATOM   3734  N   ARG B 463      12.895 -53.649 -52.814  1.00 70.62           N  
ATOM   3735  CA  ARG B 463      11.546 -53.673 -52.259  1.00 70.62           C  
ATOM   3736  C   ARG B 463      10.498 -53.643 -53.366  1.00 70.62           C  
ATOM   3737  CB  ARG B 463      11.335 -52.494 -51.305  1.00 70.62           C  
ATOM   3738  O   ARG B 463      10.661 -52.938 -54.364  1.00 70.62           O  
ATOM   3739  CG  ARG B 463      11.921 -52.711 -49.919  1.00 70.62           C  
ATOM   3740  CD  ARG B 463      11.573 -51.569 -48.975  1.00 70.62           C  
ATOM   3741  NE  ARG B 463      12.159 -51.765 -47.652  1.00 70.62           N  
ATOM   3742  NH1 ARG B 463      11.288 -49.824 -46.751  1.00 70.62           N  
ATOM   3743  NH2 ARG B 463      12.589 -51.208 -45.466  1.00 70.62           N  
ATOM   3744  CZ  ARG B 463      12.011 -50.932 -46.626  1.00 70.62           C  
ATOM   3745  N   LEU B 464       9.514 -54.497 -53.149  1.00 76.90           N  
ATOM   3746  CA  LEU B 464       8.493 -54.622 -54.184  1.00 76.90           C  
ATOM   3747  C   LEU B 464       7.378 -53.603 -53.974  1.00 76.90           C  
ATOM   3748  CB  LEU B 464       7.912 -56.038 -54.195  1.00 76.90           C  
ATOM   3749  O   LEU B 464       7.102 -53.203 -52.841  1.00 76.90           O  
ATOM   3750  CG  LEU B 464       8.870 -57.162 -54.594  1.00 76.90           C  
ATOM   3751  CD1 LEU B 464       8.283 -58.518 -54.216  1.00 76.90           C  
ATOM   3752  CD2 LEU B 464       9.172 -57.101 -56.087  1.00 76.90           C  
ATOM   3753  N   ASN B 465       6.931 -52.989 -55.003  1.00 72.46           N  
ATOM   3754  CA  ASN B 465       5.742 -52.147 -54.923  1.00 72.46           C  
ATOM   3755  C   ASN B 465       4.464 -52.980 -54.943  1.00 72.46           C  
ATOM   3756  CB  ASN B 465       5.729 -51.127 -56.063  1.00 72.46           C  
ATOM   3757  O   ASN B 465       4.519 -54.210 -54.959  1.00 72.46           O  
ATOM   3758  CG  ASN B 465       5.635 -51.778 -57.429  1.00 72.46           C  
ATOM   3759  ND2 ASN B 465       5.907 -51.006 -58.474  1.00 72.46           N  
ATOM   3760  OD1 ASN B 465       5.319 -52.965 -57.543  1.00 72.46           O  
ATOM   3761  N   SER B 466       3.393 -52.517 -54.810  1.00 73.52           N  
ATOM   3762  CA  SER B 466       2.102 -53.187 -54.698  1.00 73.52           C  
ATOM   3763  C   SER B 466       1.777 -53.976 -55.962  1.00 73.52           C  
ATOM   3764  CB  SER B 466       0.993 -52.171 -54.423  1.00 73.52           C  
ATOM   3765  O   SER B 466       0.981 -54.917 -55.925  1.00 73.52           O  
ATOM   3766  OG  SER B 466       0.909 -51.221 -55.471  1.00 73.52           O  
ATOM   3767  N   ARG B 467       2.470 -53.680 -56.988  1.00 77.18           N  
ATOM   3768  CA  ARG B 467       2.230 -54.345 -58.265  1.00 77.18           C  
ATOM   3769  C   ARG B 467       3.317 -55.372 -58.560  1.00 77.18           C  
ATOM   3770  CB  ARG B 467       2.154 -53.320 -59.399  1.00 77.18           C  
ATOM   3771  O   ARG B 467       3.410 -55.882 -59.679  1.00 77.18           O  
ATOM   3772  CG  ARG B 467       0.942 -52.406 -59.324  1.00 77.18           C  
ATOM   3773  CD  ARG B 467       0.853 -51.486 -60.533  1.00 77.18           C  
ATOM   3774  NE  ARG B 467      -0.129 -50.424 -60.332  1.00 77.18           N  
ATOM   3775  NH1 ARG B 467       0.369 -49.309 -62.293  1.00 77.18           N  
ATOM   3776  NH2 ARG B 467      -1.256 -48.503 -60.891  1.00 77.18           N  
ATOM   3777  CZ  ARG B 467      -0.336 -49.415 -61.173  1.00 77.18           C  
ATOM   3778  N   GLY B 468       4.077 -55.745 -57.647  1.00 72.79           N  
ATOM   3779  CA  GLY B 468       5.119 -56.750 -57.786  1.00 72.79           C  
ATOM   3780  C   GLY B 468       6.357 -56.232 -58.494  1.00 72.79           C  
ATOM   3781  O   GLY B 468       7.213 -57.015 -58.911  1.00 72.79           O  
ATOM   3782  N   GLY B 469       6.467 -54.963 -58.667  1.00 76.35           N  
ATOM   3783  CA  GLY B 469       7.643 -54.346 -59.257  1.00 76.35           C  
ATOM   3784  C   GLY B 469       8.637 -53.847 -58.225  1.00 76.35           C  
ATOM   3785  O   GLY B 469       8.338 -53.821 -57.030  1.00 76.35           O  
ATOM   3786  N   CYS B 470       9.946 -53.721 -58.696  1.00 69.39           N  
ATOM   3787  CA  CYS B 470      10.965 -53.173 -57.807  1.00 69.39           C  
ATOM   3788  C   CYS B 470      10.675 -51.714 -57.479  1.00 69.39           C  
ATOM   3789  CB  CYS B 470      12.351 -53.298 -58.438  1.00 69.39           C  
ATOM   3790  O   CYS B 470      10.488 -50.895 -58.381  1.00 69.39           O  
ATOM   3791  SG  CYS B 470      13.695 -52.768 -57.354  1.00 69.39           S  
ATOM   3792  N   ARG B 471      10.562 -51.281 -56.279  1.00 70.08           N  
ATOM   3793  CA  ARG B 471      10.287 -49.911 -55.858  1.00 70.08           C  
ATOM   3794  C   ARG B 471      11.355 -48.954 -56.378  1.00 70.08           C  
ATOM   3795  CB  ARG B 471      10.202 -49.823 -54.333  1.00 70.08           C  
ATOM   3796  O   ARG B 471      11.078 -47.777 -56.618  1.00 70.08           O  
ATOM   3797  CG  ARG B 471       8.977 -49.080 -53.826  1.00 70.08           C  
ATOM   3798  CD  ARG B 471       8.912 -49.069 -52.305  1.00 70.08           C  
ATOM   3799  NE  ARG B 471       7.559 -48.807 -51.825  1.00 70.08           N  
ATOM   3800  NH1 ARG B 471       8.188 -47.176 -50.315  1.00 70.08           N  
ATOM   3801  NH2 ARG B 471       5.981 -47.756 -50.528  1.00 70.08           N  
ATOM   3802  CZ  ARG B 471       7.246 -47.913 -50.890  1.00 70.08           C  
ATOM   3803  N   CYS B 472      12.632 -49.398 -56.591  1.00 63.75           N  
ATOM   3804  CA  CYS B 472      13.737 -48.596 -57.105  1.00 63.75           C  
ATOM   3805  C   CYS B 472      13.611 -48.396 -58.610  1.00 63.75           C  
ATOM   3806  CB  CYS B 472      15.076 -49.257 -56.779  1.00 63.75           C  
ATOM   3807  O   CYS B 472      14.232 -47.493 -59.175  1.00 63.75           O  
ATOM   3808  SG  CYS B 472      15.341 -50.825 -57.636  1.00 63.75           S  
ATOM   3809  N   GLY B 473      12.619 -49.066 -59.335  1.00 70.89           N  
ATOM   3810  CA  GLY B 473      12.325 -48.937 -60.753  1.00 70.89           C  
ATOM   3811  C   GLY B 473      13.172 -49.846 -61.623  1.00 70.89           C  
ATOM   3812  O   GLY B 473      13.054 -49.827 -62.850  1.00 70.89           O  
ATOM   3813  N   LYS B 474      14.135 -50.751 -61.056  1.00 66.08           N  
ATOM   3814  CA  LYS B 474      15.053 -51.589 -61.821  1.00 66.08           C  
ATOM   3815  C   LYS B 474      14.309 -52.726 -62.516  1.00 66.08           C  
ATOM   3816  CB  LYS B 474      16.146 -52.156 -60.914  1.00 66.08           C  
ATOM   3817  O   LYS B 474      14.602 -53.053 -63.668  1.00 66.08           O  
ATOM   3818  CG  LYS B 474      17.360 -52.686 -61.663  1.00 66.08           C  
ATOM   3819  CD  LYS B 474      18.495 -53.039 -60.711  1.00 66.08           C  
ATOM   3820  CE  LYS B 474      19.709 -53.572 -61.460  1.00 66.08           C  
ATOM   3821  NZ  LYS B 474      20.856 -53.833 -60.540  1.00 66.08           N  
ATOM   3822  N   TYR B 475      13.381 -53.285 -61.844  1.00 72.08           N  
ATOM   3823  CA  TYR B 475      12.667 -54.423 -62.411  1.00 72.08           C  
ATOM   3824  C   TYR B 475      11.204 -54.079 -62.664  1.00 72.08           C  
ATOM   3825  CB  TYR B 475      12.765 -55.636 -61.481  1.00 72.08           C  
ATOM   3826  O   TYR B 475      10.606 -53.298 -61.920  1.00 72.08           O  
ATOM   3827  CG  TYR B 475      14.178 -56.118 -61.259  1.00 72.08           C  
ATOM   3828  CD1 TYR B 475      14.851 -56.841 -62.241  1.00 72.08           C  
ATOM   3829  CD2 TYR B 475      14.842 -55.853 -60.066  1.00 72.08           C  
ATOM   3830  CE1 TYR B 475      16.152 -57.289 -62.040  1.00 72.08           C  
ATOM   3831  CE2 TYR B 475      16.143 -56.296 -59.854  1.00 72.08           C  
ATOM   3832  OH  TYR B 475      18.078 -57.453 -60.640  1.00 72.08           O  
ATOM   3833  CZ  TYR B 475      16.789 -57.012 -60.845  1.00 72.08           C  
ATOM   3834  N   PRO B 476      10.796 -54.495 -63.863  1.00 74.26           N  
ATOM   3835  CA  PRO B 476       9.436 -54.144 -64.277  1.00 74.26           C  
ATOM   3836  C   PRO B 476       8.368 -54.754 -63.372  1.00 74.26           C  
ATOM   3837  CB  PRO B 476       9.341 -54.714 -65.694  1.00 74.26           C  
ATOM   3838  O   PRO B 476       8.654 -55.685 -62.613  1.00 74.26           O  
ATOM   3839  CG  PRO B 476      10.497 -55.654 -65.807  1.00 74.26           C  
ATOM   3840  CD  PRO B 476      11.450 -55.375 -64.679  1.00 74.26           C  
ATOM   3841  N   GLU B 477       7.146 -54.178 -63.468  1.00 76.12           N  
ATOM   3842  CA  GLU B 477       5.986 -54.635 -62.708  1.00 76.12           C  
ATOM   3843  C   GLU B 477       5.520 -56.008 -63.184  1.00 76.12           C  
ATOM   3844  CB  GLU B 477       4.841 -53.624 -62.815  1.00 76.12           C  
ATOM   3845  O   GLU B 477       5.250 -56.200 -64.372  1.00 76.12           O  
ATOM   3846  CG  GLU B 477       5.159 -52.268 -62.203  1.00 76.12           C  
ATOM   3847  CD  GLU B 477       4.011 -51.277 -62.311  1.00 76.12           C  
ATOM   3848  OE1 GLU B 477       4.139 -50.141 -61.800  1.00 76.12           O  
ATOM   3849  OE2 GLU B 477       2.974 -51.640 -62.911  1.00 76.12           O  
ATOM   3850  N   LEU B 478       5.581 -57.017 -62.457  1.00 75.30           N  
ATOM   3851  CA  LEU B 478       5.265 -58.399 -62.801  1.00 75.30           C  
ATOM   3852  C   LEU B 478       3.772 -58.669 -62.650  1.00 75.30           C  
ATOM   3853  CB  LEU B 478       6.062 -59.366 -61.921  1.00 75.30           C  
ATOM   3854  O   LEU B 478       3.249 -59.627 -63.224  1.00 75.30           O  
ATOM   3855  CG  LEU B 478       7.582 -59.346 -62.096  1.00 75.30           C  
ATOM   3856  CD1 LEU B 478       8.264 -59.944 -60.870  1.00 75.30           C  
ATOM   3857  CD2 LEU B 478       7.984 -60.100 -63.359  1.00 75.30           C  
ATOM   3858  N   LYS B 479       2.962 -57.720 -62.151  1.00 76.09           N  
ATOM   3859  CA  LYS B 479       1.531 -57.842 -61.890  1.00 76.09           C  
ATOM   3860  C   LYS B 479       1.213 -59.146 -61.164  1.00 76.09           C  
ATOM   3861  CB  LYS B 479       0.738 -57.763 -63.196  1.00 76.09           C  
ATOM   3862  O   LYS B 479       0.214 -59.802 -61.465  1.00 76.09           O  
ATOM   3863  CG  LYS B 479       0.829 -56.414 -63.894  1.00 76.09           C  
ATOM   3864  CD  LYS B 479      -0.088 -56.351 -65.110  1.00 76.09           C  
ATOM   3865  CE  LYS B 479       0.020 -55.010 -65.823  1.00 76.09           C  
ATOM   3866  NZ  LYS B 479      -0.880 -54.942 -67.013  1.00 76.09           N  
ATOM   3867  N   LYS B 480       2.128 -59.579 -60.368  1.00 75.48           N  
ATOM   3868  CA  LYS B 480       1.922 -60.783 -59.568  1.00 75.48           C  
ATOM   3869  C   LYS B 480       1.477 -60.431 -58.151  1.00 75.48           C  
ATOM   3870  CB  LYS B 480       3.198 -61.624 -59.523  1.00 75.48           C  
ATOM   3871  O   LYS B 480       1.778 -59.345 -57.652  1.00 75.48           O  
ATOM   3872  CG  LYS B 480       3.510 -62.346 -60.826  1.00 75.48           C  
ATOM   3873  CD  LYS B 480       4.683 -63.304 -60.667  1.00 75.48           C  
ATOM   3874  CE  LYS B 480       4.987 -64.037 -61.966  1.00 75.48           C  
ATOM   3875  NZ  LYS B 480       6.166 -64.944 -61.828  1.00 75.48           N  
ATOM   3876  N   PRO B 481       0.575 -61.288 -57.583  1.00 73.71           N  
ATOM   3877  CA  PRO B 481       0.078 -61.024 -56.230  1.00 73.71           C  
ATOM   3878  C   PRO B 481       1.195 -60.973 -55.191  1.00 73.71           C  
ATOM   3879  CB  PRO B 481      -0.862 -62.202 -55.964  1.00 73.71           C  
ATOM   3880  O   PRO B 481       2.121 -61.787 -55.234  1.00 73.71           O  
ATOM   3881  CG  PRO B 481      -0.524 -63.207 -57.017  1.00 73.71           C  
ATOM   3882  CD  PRO B 481       0.254 -62.518 -58.102  1.00 73.71           C  
ATOM   3883  N   ILE B 482       1.165 -59.878 -54.273  1.00 75.26           N  
ATOM   3884  CA  ILE B 482       2.219 -59.656 -53.290  1.00 75.26           C  
ATOM   3885  C   ILE B 482       1.674 -59.903 -51.885  1.00 75.26           C  
ATOM   3886  CB  ILE B 482       2.800 -58.229 -53.396  1.00 75.26           C  
ATOM   3887  O   ILE B 482       0.479 -59.726 -51.635  1.00 75.26           O  
ATOM   3888  CG1 ILE B 482       1.782 -57.285 -54.048  1.00 75.26           C  
ATOM   3889  CG2 ILE B 482       4.117 -58.238 -54.178  1.00 75.26           C  
ATOM   3890  CD1 ILE B 482       2.144 -55.811 -53.934  1.00 75.26           C  
ATOM   3891  N   THR B 483       2.446 -60.532 -51.019  1.00 72.93           N  
ATOM   3892  CA  THR B 483       2.087 -60.732 -49.619  1.00 72.93           C  
ATOM   3893  C   THR B 483       3.120 -60.088 -48.699  1.00 72.93           C  
ATOM   3894  CB  THR B 483       1.960 -62.230 -49.284  1.00 72.93           C  
ATOM   3895  O   THR B 483       4.310 -60.053 -49.020  1.00 72.93           O  
ATOM   3896  CG2 THR B 483       0.514 -62.700 -49.408  1.00 72.93           C  
ATOM   3897  OG1 THR B 483       2.776 -62.987 -50.186  1.00 72.93           O  
ATOM   3898  N   TRP B 484       2.688 -59.571 -47.562  1.00 73.25           N  
ATOM   3899  CA  TRP B 484       3.578 -58.941 -46.592  1.00 73.25           C  
ATOM   3900  C   TRP B 484       4.292 -59.991 -45.747  1.00 73.25           C  
ATOM   3901  CB  TRP B 484       2.797 -57.984 -45.687  1.00 73.25           C  
ATOM   3902  O   TRP B 484       3.684 -60.981 -45.332  1.00 73.25           O  
ATOM   3903  CG  TRP B 484       2.470 -56.669 -46.330  1.00 73.25           C  
ATOM   3904  CD1 TRP B 484       1.390 -56.384 -47.119  1.00 73.25           C  
ATOM   3905  CD2 TRP B 484       3.233 -55.462 -46.242  1.00 73.25           C  
ATOM   3906  CE2 TRP B 484       2.555 -54.483 -47.003  1.00 73.25           C  
ATOM   3907  CE3 TRP B 484       4.424 -55.112 -45.592  1.00 73.25           C  
ATOM   3908  NE1 TRP B 484       1.436 -55.071 -47.527  1.00 73.25           N  
ATOM   3909  CH2 TRP B 484       4.198 -52.860 -46.485  1.00 73.25           C  
ATOM   3910  CZ2 TRP B 484       3.031 -53.176 -47.131  1.00 73.25           C  
ATOM   3911  CZ3 TRP B 484       4.896 -53.811 -45.721  1.00 73.25           C  
ATOM   3912  N   HIS B 485       5.546 -59.768 -45.641  1.00 67.57           N  
ATOM   3913  CA  HIS B 485       6.333 -60.717 -44.861  1.00 67.57           C  
ATOM   3914  C   HIS B 485       7.157 -60.004 -43.794  1.00 67.57           C  
ATOM   3915  CB  HIS B 485       7.249 -61.532 -45.775  1.00 67.57           C  
ATOM   3916  O   HIS B 485       7.538 -58.844 -43.971  1.00 67.57           O  
ATOM   3917  CG  HIS B 485       6.592 -62.743 -46.358  1.00 67.57           C  
ATOM   3918  CD2 HIS B 485       6.014 -62.946 -47.566  1.00 67.57           C  
ATOM   3919  ND1 HIS B 485       6.474 -63.930 -45.669  1.00 67.57           N  
ATOM   3920  CE1 HIS B 485       5.852 -64.814 -46.431  1.00 67.57           C  
ATOM   3921  NE2 HIS B 485       5.561 -64.242 -47.587  1.00 67.57           N  
ATOM   3922  N   LYS B 486       7.416 -60.701 -42.753  1.00 62.42           N  
ATOM   3923  CA  LYS B 486       8.237 -60.203 -41.653  1.00 62.42           C  
ATOM   3924  C   LYS B 486       9.707 -60.557 -41.861  1.00 62.42           C  
ATOM   3925  CB  LYS B 486       7.746 -60.766 -40.319  1.00 62.42           C  
ATOM   3926  O   LYS B 486      10.587 -59.716 -41.664  1.00 62.42           O  
ATOM   3927  CG  LYS B 486       8.555 -60.304 -39.116  1.00 62.42           C  
ATOM   3928  CD  LYS B 486       8.087 -60.979 -37.834  1.00 62.42           C  
ATOM   3929  CE  LYS B 486       9.016 -60.673 -36.668  1.00 62.42           C  
ATOM   3930  NZ  LYS B 486       8.559 -61.331 -35.407  1.00 62.42           N  
ATOM   3931  N   ASN B 487       9.952 -61.817 -42.142  1.00 61.01           N  
ATOM   3932  CA  ASN B 487      11.310 -62.342 -42.238  1.00 61.01           C  
ATOM   3933  C   ASN B 487      11.736 -62.530 -43.691  1.00 61.01           C  
ATOM   3934  CB  ASN B 487      11.430 -63.662 -41.474  1.00 61.01           C  
ATOM   3935  O   ASN B 487      10.902 -62.799 -44.557  1.00 61.01           O  
ATOM   3936  CG  ASN B 487      11.305 -63.482 -39.973  1.00 61.01           C  
ATOM   3937  ND2 ASN B 487      10.908 -64.542 -39.280  1.00 61.01           N  
ATOM   3938  OD1 ASN B 487      11.564 -62.399 -39.442  1.00 61.01           O  
ATOM   3939  N   HIS B 488      12.996 -62.216 -43.932  1.00 58.70           N  
ATOM   3940  CA  HIS B 488      13.539 -62.473 -45.261  1.00 58.70           C  
ATOM   3941  C   HIS B 488      13.461 -63.955 -45.610  1.00 58.70           C  
ATOM   3942  CB  HIS B 488      14.987 -61.988 -45.352  1.00 58.70           C  
ATOM   3943  O   HIS B 488      13.607 -64.812 -44.735  1.00 58.70           O  
ATOM   3944  CG  HIS B 488      15.138 -60.512 -45.165  1.00 58.70           C  
ATOM   3945  CD2 HIS B 488      15.745 -59.797 -44.189  1.00 58.70           C  
ATOM   3946  ND1 HIS B 488      14.622 -59.593 -46.053  1.00 58.70           N  
ATOM   3947  CE1 HIS B 488      14.907 -58.372 -45.630  1.00 58.70           C  
ATOM   3948  NE2 HIS B 488      15.588 -58.469 -44.501  1.00 58.70           N  
TER    3949      HIS B 488                                                      
ATOM   3950  N   MET C   1     -61.897 -30.610 -42.390  1.00 30.11           N  
ATOM   3951  CA  MET C   1     -61.378 -31.650 -41.508  1.00 30.11           C  
ATOM   3952  C   MET C   1     -60.422 -32.573 -42.257  1.00 30.11           C  
ATOM   3953  CB  MET C   1     -62.524 -32.464 -40.903  1.00 30.11           C  
ATOM   3954  O   MET C   1     -59.484 -33.112 -41.668  1.00 30.11           O  
ATOM   3955  CG  MET C   1     -62.683 -32.278 -39.403  1.00 30.11           C  
ATOM   3956  SD  MET C   1     -63.700 -33.597 -38.634  1.00 30.11           S  
ATOM   3957  CE  MET C   1     -64.071 -32.825 -37.035  1.00 30.11           C  
ATOM   3958  N   GLY C   2     -60.712 -32.909 -43.485  1.00 37.03           N  
ATOM   3959  CA  GLY C   2     -59.940 -33.793 -44.343  1.00 37.03           C  
ATOM   3960  C   GLY C   2     -58.539 -33.281 -44.622  1.00 37.03           C  
ATOM   3961  O   GLY C   2     -57.575 -34.048 -44.596  1.00 37.03           O  
ATOM   3962  N   GLN C   3     -58.458 -31.976 -45.010  1.00 34.80           N  
ATOM   3963  CA  GLN C   3     -57.176 -31.339 -45.293  1.00 34.80           C  
ATOM   3964  C   GLN C   3     -56.267 -31.363 -44.067  1.00 34.80           C  
ATOM   3965  CB  GLN C   3     -57.384 -29.899 -45.764  1.00 34.80           C  
ATOM   3966  O   GLN C   3     -55.057 -31.560 -44.189  1.00 34.80           O  
ATOM   3967  CG  GLN C   3     -57.521 -29.760 -47.274  1.00 34.80           C  
ATOM   3968  CD  GLN C   3     -57.675 -28.318 -47.720  1.00 34.80           C  
ATOM   3969  NE2 GLN C   3     -57.395 -28.057 -48.992  1.00 34.80           N  
ATOM   3970  OE1 GLN C   3     -58.043 -27.446 -46.927  1.00 34.80           O  
ATOM   3971  N   LEU C   4     -56.815 -31.145 -42.927  1.00 39.01           N  
ATOM   3972  CA  LEU C   4     -56.073 -31.172 -41.671  1.00 39.01           C  
ATOM   3973  C   LEU C   4     -55.457 -32.546 -41.433  1.00 39.01           C  
ATOM   3974  CB  LEU C   4     -56.986 -30.798 -40.500  1.00 39.01           C  
ATOM   3975  O   LEU C   4     -54.299 -32.649 -41.020  1.00 39.01           O  
ATOM   3976  CG  LEU C   4     -56.546 -29.605 -39.651  1.00 39.01           C  
ATOM   3977  CD1 LEU C   4     -57.700 -28.622 -39.480  1.00 39.01           C  
ATOM   3978  CD2 LEU C   4     -56.030 -30.074 -38.295  1.00 39.01           C  
ATOM   3979  N   PHE C   5     -56.207 -33.623 -41.737  1.00 40.11           N  
ATOM   3980  CA  PHE C   5     -55.699 -34.973 -41.527  1.00 40.11           C  
ATOM   3981  C   PHE C   5     -54.526 -35.261 -42.456  1.00 40.11           C  
ATOM   3982  CB  PHE C   5     -56.808 -36.006 -41.746  1.00 40.11           C  
ATOM   3983  O   PHE C   5     -53.556 -35.908 -42.057  1.00 40.11           O  
ATOM   3984  CG  PHE C   5     -57.588 -36.333 -40.501  1.00 40.11           C  
ATOM   3985  CD1 PHE C   5     -57.080 -37.218 -39.558  1.00 40.11           C  
ATOM   3986  CD2 PHE C   5     -58.830 -35.754 -40.274  1.00 40.11           C  
ATOM   3987  CE1 PHE C   5     -57.800 -37.522 -38.404  1.00 40.11           C  
ATOM   3988  CE2 PHE C   5     -59.555 -36.053 -39.124  1.00 40.11           C  
ATOM   3989  CZ  PHE C   5     -59.039 -36.938 -38.191  1.00 40.11           C  
ATOM   3990  N   SER C   6     -54.654 -34.814 -43.651  1.00 38.13           N  
ATOM   3991  CA  SER C   6     -53.564 -35.012 -44.601  1.00 38.13           C  
ATOM   3992  C   SER C   6     -52.274 -34.369 -44.105  1.00 38.13           C  
ATOM   3993  CB  SER C   6     -53.936 -34.439 -45.970  1.00 38.13           C  
ATOM   3994  O   SER C   6     -51.187 -34.920 -44.295  1.00 38.13           O  
ATOM   3995  OG  SER C   6     -53.457 -33.112 -46.106  1.00 38.13           O  
ATOM   3996  N   PHE C   7     -52.386 -33.301 -43.553  1.00 44.16           N  
ATOM   3997  CA  PHE C   7     -51.247 -32.592 -42.981  1.00 44.16           C  
ATOM   3998  C   PHE C   7     -50.610 -33.406 -41.861  1.00 44.16           C  
ATOM   3999  CB  PHE C   7     -51.677 -31.219 -42.453  1.00 44.16           C  
ATOM   4000  O   PHE C   7     -49.384 -33.505 -41.780  1.00 44.16           O  
ATOM   4001  CG  PHE C   7     -50.525 -30.314 -42.108  1.00 44.16           C  
ATOM   4002  CD1 PHE C   7     -50.102 -30.176 -40.792  1.00 44.16           C  
ATOM   4003  CD2 PHE C   7     -49.866 -29.601 -43.101  1.00 44.16           C  
ATOM   4004  CE1 PHE C   7     -49.036 -29.338 -40.470  1.00 44.16           C  
ATOM   4005  CE2 PHE C   7     -48.801 -28.762 -42.787  1.00 44.16           C  
ATOM   4006  CZ  PHE C   7     -48.388 -28.632 -41.471  1.00 44.16           C  
ATOM   4007  N   PHE C   8     -51.418 -34.063 -41.061  1.00 46.22           N  
ATOM   4008  CA  PHE C   8     -50.885 -34.873 -39.971  1.00 46.22           C  
ATOM   4009  C   PHE C   8     -50.136 -36.085 -40.513  1.00 46.22           C  
ATOM   4010  CB  PHE C   8     -52.011 -35.326 -39.036  1.00 46.22           C  
ATOM   4011  O   PHE C   8     -49.142 -36.519 -39.928  1.00 46.22           O  
ATOM   4012  CG  PHE C   8     -52.369 -34.314 -37.982  1.00 46.22           C  
ATOM   4013  CD1 PHE C   8     -51.527 -34.088 -36.900  1.00 46.22           C  
ATOM   4014  CD2 PHE C   8     -53.549 -33.587 -38.073  1.00 46.22           C  
ATOM   4015  CE1 PHE C   8     -51.856 -33.152 -35.923  1.00 46.22           C  
ATOM   4016  CE2 PHE C   8     -53.885 -32.650 -37.101  1.00 46.22           C  
ATOM   4017  CZ  PHE C   8     -53.037 -32.434 -36.026  1.00 46.22           C  
ATOM   4018  N   GLU C   9     -50.659 -36.642 -41.672  1.00 42.80           N  
ATOM   4019  CA  GLU C   9     -50.010 -37.795 -42.289  1.00 42.80           C  
ATOM   4020  C   GLU C   9     -48.626 -37.432 -42.817  1.00 42.80           C  
ATOM   4021  CB  GLU C   9     -50.875 -38.357 -43.420  1.00 42.80           C  
ATOM   4022  O   GLU C   9     -47.729 -38.277 -42.856  1.00 42.80           O  
ATOM   4023  CG  GLU C   9     -51.468 -39.725 -43.119  1.00 42.80           C  
ATOM   4024  CD  GLU C   9     -52.339 -40.262 -44.243  1.00 42.80           C  
ATOM   4025  OE1 GLU C   9     -52.867 -41.390 -44.116  1.00 42.80           O  
ATOM   4026  OE2 GLU C   9     -52.495 -39.549 -45.260  1.00 42.80           O  
ATOM   4027  N   GLU C  10     -48.481 -36.248 -43.287  1.00 45.37           N  
ATOM   4028  CA  GLU C  10     -47.207 -35.787 -43.831  1.00 45.37           C  
ATOM   4029  C   GLU C  10     -46.222 -35.448 -42.716  1.00 45.37           C  
ATOM   4030  CB  GLU C  10     -47.417 -34.570 -44.735  1.00 45.37           C  
ATOM   4031  O   GLU C  10     -45.018 -35.339 -42.957  1.00 45.37           O  
ATOM   4032  CG  GLU C  10     -46.830 -34.731 -46.130  1.00 45.37           C  
ATOM   4033  CD  GLU C  10     -47.811 -34.384 -47.238  1.00 45.37           C  
ATOM   4034  OE1 GLU C  10     -47.521 -34.677 -48.420  1.00 45.37           O  
ATOM   4035  OE2 GLU C  10     -48.879 -33.813 -46.922  1.00 45.37           O  
ATOM   4036  N   VAL C  11     -46.697 -35.330 -41.532  1.00 51.39           N  
ATOM   4037  CA  VAL C  11     -45.901 -34.950 -40.370  1.00 51.39           C  
ATOM   4038  C   VAL C  11     -44.736 -35.922 -40.201  1.00 51.39           C  
ATOM   4039  CB  VAL C  11     -46.757 -34.915 -39.083  1.00 51.39           C  
ATOM   4040  O   VAL C  11     -43.590 -35.502 -40.020  1.00 51.39           O  
ATOM   4041  CG1 VAL C  11     -45.871 -34.742 -37.851  1.00 51.39           C  
ATOM   4042  CG2 VAL C  11     -47.792 -33.794 -39.163  1.00 51.39           C  
ATOM   4043  N   PRO C  12     -45.044 -37.228 -40.328  1.00 50.65           N  
ATOM   4044  CA  PRO C  12     -43.898 -38.127 -40.170  1.00 50.65           C  
ATOM   4045  C   PRO C  12     -42.804 -37.876 -41.205  1.00 50.65           C  
ATOM   4046  CB  PRO C  12     -44.513 -39.517 -40.351  1.00 50.65           C  
ATOM   4047  O   PRO C  12     -41.615 -37.970 -40.887  1.00 50.65           O  
ATOM   4048  CG  PRO C  12     -45.987 -39.278 -40.414  1.00 50.65           C  
ATOM   4049  CD  PRO C  12     -46.226 -37.800 -40.534  1.00 50.65           C  
ATOM   4050  N   ASN C  13     -43.152 -37.513 -42.410  1.00 53.99           N  
ATOM   4051  CA  ASN C  13     -42.173 -37.205 -43.448  1.00 53.99           C  
ATOM   4052  C   ASN C  13     -41.383 -35.942 -43.117  1.00 53.99           C  
ATOM   4053  CB  ASN C  13     -42.859 -37.061 -44.808  1.00 53.99           C  
ATOM   4054  O   ASN C  13     -40.173 -35.884 -43.343  1.00 53.99           O  
ATOM   4055  CG  ASN C  13     -42.876 -38.357 -45.594  1.00 53.99           C  
ATOM   4056  ND2 ASN C  13     -43.480 -38.327 -46.776  1.00 53.99           N  
ATOM   4057  OD1 ASN C  13     -42.350 -39.378 -45.142  1.00 53.99           O  
ATOM   4058  N   ILE C  14     -42.066 -35.002 -42.663  1.00 53.23           N  
ATOM   4059  CA  ILE C  14     -41.414 -33.762 -42.256  1.00 53.23           C  
ATOM   4060  C   ILE C  14     -40.441 -34.042 -41.113  1.00 53.23           C  
ATOM   4061  CB  ILE C  14     -42.446 -32.694 -41.832  1.00 53.23           C  
ATOM   4062  O   ILE C  14     -39.319 -33.529 -41.105  1.00 53.23           O  
ATOM   4063  CG1 ILE C  14     -43.324 -32.296 -43.025  1.00 53.23           C  
ATOM   4064  CG2 ILE C  14     -41.743 -31.470 -41.237  1.00 53.23           C  
ATOM   4065  CD1 ILE C  14     -44.475 -31.367 -42.663  1.00 53.23           C  
ATOM   4066  N   ILE C  15     -40.888 -34.795 -40.173  1.00 46.02           N  
ATOM   4067  CA  ILE C  15     -40.031 -35.176 -39.056  1.00 46.02           C  
ATOM   4068  C   ILE C  15     -38.813 -35.937 -39.575  1.00 46.02           C  
ATOM   4069  CB  ILE C  15     -40.797 -36.032 -38.022  1.00 46.02           C  
ATOM   4070  O   ILE C  15     -37.689 -35.706 -39.123  1.00 46.02           O  
ATOM   4071  CG1 ILE C  15     -41.881 -35.194 -37.334  1.00 46.02           C  
ATOM   4072  CG2 ILE C  15     -39.832 -36.630 -36.995  1.00 46.02           C  
ATOM   4073  CD1 ILE C  15     -42.807 -35.999 -36.433  1.00 46.02           C  
ATOM   4074  N   HIS C  16     -39.101 -36.837 -40.536  1.00 50.85           N  
ATOM   4075  CA  HIS C  16     -38.002 -37.608 -41.105  1.00 50.85           C  
ATOM   4076  C   HIS C  16     -36.999 -36.700 -41.808  1.00 50.85           C  
ATOM   4077  CB  HIS C  16     -38.534 -38.658 -42.082  1.00 50.85           C  
ATOM   4078  O   HIS C  16     -35.787 -36.904 -41.699  1.00 50.85           O  
ATOM   4079  CG  HIS C  16     -38.037 -40.041 -41.806  1.00 50.85           C  
ATOM   4080  CD2 HIS C  16     -38.589 -41.061 -41.107  1.00 50.85           C  
ATOM   4081  ND1 HIS C  16     -36.826 -40.503 -42.272  1.00 50.85           N  
ATOM   4082  CE1 HIS C  16     -36.654 -41.752 -41.872  1.00 50.85           C  
ATOM   4083  NE2 HIS C  16     -37.710 -42.114 -41.163  1.00 50.85           N  
ATOM   4084  N   GLU C  17     -37.493 -35.768 -42.577  1.00 52.29           N  
ATOM   4085  CA  GLU C  17     -36.610 -34.812 -43.239  1.00 52.29           C  
ATOM   4086  C   GLU C  17     -35.843 -33.973 -42.221  1.00 52.29           C  
ATOM   4087  CB  GLU C  17     -37.409 -33.903 -44.176  1.00 52.29           C  
ATOM   4088  O   GLU C  17     -34.653 -33.707 -42.400  1.00 52.29           O  
ATOM   4089  CG  GLU C  17     -36.586 -33.317 -45.314  1.00 52.29           C  
ATOM   4090  CD  GLU C  17     -36.085 -34.366 -46.293  1.00 52.29           C  
ATOM   4091  OE1 GLU C  17     -35.217 -34.044 -47.136  1.00 52.29           O  
ATOM   4092  OE2 GLU C  17     -36.564 -35.520 -46.218  1.00 52.29           O  
ATOM   4093  N   ALA C  18     -36.512 -33.552 -41.205  1.00 54.11           N  
ATOM   4094  CA  ALA C  18     -35.873 -32.785 -40.140  1.00 54.11           C  
ATOM   4095  C   ALA C  18     -34.765 -33.593 -39.471  1.00 54.11           C  
ATOM   4096  CB  ALA C  18     -36.907 -32.347 -39.105  1.00 54.11           C  
ATOM   4097  O   ALA C  18     -33.688 -33.065 -39.185  1.00 54.11           O  
ATOM   4098  N   ILE C  19     -35.069 -34.828 -39.189  1.00 50.02           N  
ATOM   4099  CA  ILE C  19     -34.086 -35.713 -38.573  1.00 50.02           C  
ATOM   4100  C   ILE C  19     -32.887 -35.879 -39.504  1.00 50.02           C  
ATOM   4101  CB  ILE C  19     -34.698 -37.091 -38.237  1.00 50.02           C  
ATOM   4102  O   ILE C  19     -31.738 -35.863 -39.055  1.00 50.02           O  
ATOM   4103  CG1 ILE C  19     -35.741 -36.954 -37.122  1.00 50.02           C  
ATOM   4104  CG2 ILE C  19     -33.603 -38.086 -37.843  1.00 50.02           C  
ATOM   4105  CD1 ILE C  19     -36.540 -38.224 -36.862  1.00 50.02           C  
ATOM   4106  N   ASN C  20     -33.072 -35.942 -40.761  1.00 51.83           N  
ATOM   4107  CA  ASN C  20     -31.986 -36.062 -41.729  1.00 51.83           C  
ATOM   4108  C   ASN C  20     -31.116 -34.808 -41.752  1.00 51.83           C  
ATOM   4109  CB  ASN C  20     -32.541 -36.349 -43.125  1.00 51.83           C  
ATOM   4110  O   ASN C  20     -29.889 -34.901 -41.803  1.00 51.83           O  
ATOM   4111  CG  ASN C  20     -32.705 -37.832 -43.395  1.00 51.83           C  
ATOM   4112  ND2 ASN C  20     -33.346 -38.165 -44.509  1.00 51.83           N  
ATOM   4113  OD1 ASN C  20     -32.261 -38.671 -42.607  1.00 51.83           O  
ATOM   4114  N   ILE C  21     -31.805 -33.728 -41.748  1.00 57.02           N  
ATOM   4115  CA  ILE C  21     -31.072 -32.467 -41.705  1.00 57.02           C  
ATOM   4116  C   ILE C  21     -30.255 -32.389 -40.418  1.00 57.02           C  
ATOM   4117  CB  ILE C  21     -32.026 -31.256 -41.809  1.00 57.02           C  
ATOM   4118  O   ILE C  21     -29.097 -31.964 -40.435  1.00 57.02           O  
ATOM   4119  CG1 ILE C  21     -32.707 -31.228 -43.181  1.00 57.02           C  
ATOM   4120  CG2 ILE C  21     -31.270 -29.950 -41.546  1.00 57.02           C  
ATOM   4121  CD1 ILE C  21     -33.815 -30.191 -43.302  1.00 57.02           C  
ATOM   4122  N   ALA C  22     -30.907 -32.742 -39.334  1.00 57.76           N  
ATOM   4123  CA  ALA C  22     -30.210 -32.743 -38.050  1.00 57.76           C  
ATOM   4124  C   ALA C  22     -28.990 -33.658 -38.089  1.00 57.76           C  
ATOM   4125  CB  ALA C  22     -31.157 -33.171 -36.931  1.00 57.76           C  
ATOM   4126  O   ALA C  22     -27.925 -33.305 -37.577  1.00 57.76           O  
ATOM   4127  N   LEU C  23     -29.178 -34.798 -38.702  1.00 55.22           N  
ATOM   4128  CA  LEU C  23     -28.089 -35.765 -38.786  1.00 55.22           C  
ATOM   4129  C   LEU C  23     -26.940 -35.219 -39.626  1.00 55.22           C  
ATOM   4130  CB  LEU C  23     -28.589 -37.085 -39.380  1.00 55.22           C  
ATOM   4131  O   LEU C  23     -25.770 -35.432 -39.299  1.00 55.22           O  
ATOM   4132  CG  LEU C  23     -28.721 -38.259 -38.409  1.00 55.22           C  
ATOM   4133  CD1 LEU C  23     -30.004 -39.035 -38.687  1.00 55.22           C  
ATOM   4134  CD2 LEU C  23     -27.505 -39.174 -38.506  1.00 55.22           C  
ATOM   4135  N   ILE C  24     -27.220 -34.551 -40.624  1.00 54.90           N  
ATOM   4136  CA  ILE C  24     -26.199 -33.921 -41.454  1.00 54.90           C  
ATOM   4137  C   ILE C  24     -25.484 -32.834 -40.655  1.00 54.90           C  
ATOM   4138  CB  ILE C  24     -26.806 -33.326 -42.744  1.00 54.90           C  
ATOM   4139  O   ILE C  24     -24.255 -32.739 -40.686  1.00 54.90           O  
ATOM   4140  CG1 ILE C  24     -27.312 -34.445 -43.661  1.00 54.90           C  
ATOM   4141  CG2 ILE C  24     -25.783 -32.446 -43.467  1.00 54.90           C  
ATOM   4142  CD1 ILE C  24     -28.103 -33.950 -44.864  1.00 54.90           C  
ATOM   4143  N   ALA C  25     -26.286 -32.093 -40.019  1.00 59.82           N  
ATOM   4144  CA  ALA C  25     -25.716 -31.000 -39.236  1.00 59.82           C  
ATOM   4145  C   ALA C  25     -24.792 -31.531 -38.143  1.00 59.82           C  
ATOM   4146  CB  ALA C  25     -26.825 -30.149 -38.623  1.00 59.82           C  
ATOM   4147  O   ALA C  25     -23.683 -31.025 -37.959  1.00 59.82           O  
ATOM   4148  N   VAL C  26     -25.347 -32.516 -37.437  1.00 56.73           N  
ATOM   4149  CA  VAL C  26     -24.567 -33.095 -36.348  1.00 56.73           C  
ATOM   4150  C   VAL C  26     -23.282 -33.706 -36.900  1.00 56.73           C  
ATOM   4151  CB  VAL C  26     -25.376 -34.162 -35.576  1.00 56.73           C  
ATOM   4152  O   VAL C  26     -22.218 -33.589 -36.287  1.00 56.73           O  
ATOM   4153  CG1 VAL C  26     -24.482 -34.904 -34.584  1.00 56.73           C  
ATOM   4154  CG2 VAL C  26     -26.558 -33.517 -34.855  1.00 56.73           C  
ATOM   4155  N   SER C  27     -23.397 -34.350 -38.034  1.00 54.33           N  
ATOM   4156  CA  SER C  27     -22.223 -34.943 -38.667  1.00 54.33           C  
ATOM   4157  C   SER C  27     -21.207 -33.876 -39.059  1.00 54.33           C  
ATOM   4158  CB  SER C  27     -22.629 -35.750 -39.901  1.00 54.33           C  
ATOM   4159  O   SER C  27     -20.001 -34.069 -38.895  1.00 54.33           O  
ATOM   4160  OG  SER C  27     -21.945 -35.287 -41.052  1.00 54.33           O  
ATOM   4161  N   LEU C  28     -21.715 -32.805 -39.525  1.00 63.57           N  
ATOM   4162  CA  LEU C  28     -20.833 -31.708 -39.910  1.00 63.57           C  
ATOM   4163  C   LEU C  28     -20.155 -31.100 -38.687  1.00 63.57           C  
ATOM   4164  CB  LEU C  28     -21.617 -30.630 -40.663  1.00 63.57           C  
ATOM   4165  O   LEU C  28     -18.959 -30.802 -38.719  1.00 63.57           O  
ATOM   4166  CG  LEU C  28     -21.305 -30.480 -42.153  1.00 63.57           C  
ATOM   4167  CD1 LEU C  28     -22.596 -30.432 -42.963  1.00 63.57           C  
ATOM   4168  CD2 LEU C  28     -20.465 -29.231 -42.401  1.00 63.57           C  
ATOM   4169  N   ILE C  29     -20.882 -30.947 -37.658  1.00 58.45           N  
ATOM   4170  CA  ILE C  29     -20.348 -30.386 -36.422  1.00 58.45           C  
ATOM   4171  C   ILE C  29     -19.280 -31.317 -35.851  1.00 58.45           C  
ATOM   4172  CB  ILE C  29     -21.464 -30.149 -35.380  1.00 58.45           C  
ATOM   4173  O   ILE C  29     -18.222 -30.862 -35.412  1.00 58.45           O  
ATOM   4174  CG1 ILE C  29     -22.400 -29.028 -35.846  1.00 58.45           C  
ATOM   4175  CG2 ILE C  29     -20.863 -29.826 -34.009  1.00 58.45           C  
ATOM   4176  CD1 ILE C  29     -23.650 -28.869 -34.992  1.00 58.45           C  
ATOM   4177  N   ALA C  30     -19.588 -32.548 -35.847  1.00 59.16           N  
ATOM   4178  CA  ALA C  30     -18.641 -33.545 -35.354  1.00 59.16           C  
ATOM   4179  C   ALA C  30     -17.350 -33.523 -36.166  1.00 59.16           C  
ATOM   4180  CB  ALA C  30     -19.267 -34.937 -35.391  1.00 59.16           C  
ATOM   4181  O   ALA C  30     -16.255 -33.614 -35.606  1.00 59.16           O  
ATOM   4182  N   ALA C  31     -17.469 -33.368 -37.390  1.00 57.42           N  
ATOM   4183  CA  ALA C  31     -16.305 -33.291 -38.268  1.00 57.42           C  
ATOM   4184  C   ALA C  31     -15.476 -32.045 -37.972  1.00 57.42           C  
ATOM   4185  CB  ALA C  31     -16.740 -33.302 -39.731  1.00 57.42           C  
ATOM   4186  O   ALA C  31     -14.246 -32.111 -37.904  1.00 57.42           O  
ATOM   4187  N   LEU C  32     -16.254 -30.999 -37.841  1.00 63.05           N  
ATOM   4188  CA  LEU C  32     -15.569 -29.747 -37.542  1.00 63.05           C  
ATOM   4189  C   LEU C  32     -14.845 -29.829 -36.202  1.00 63.05           C  
ATOM   4190  CB  LEU C  32     -16.563 -28.582 -37.527  1.00 63.05           C  
ATOM   4191  O   LEU C  32     -13.702 -29.382 -36.081  1.00 63.05           O  
ATOM   4192  CG  LEU C  32     -16.248 -27.409 -38.455  1.00 63.05           C  
ATOM   4193  CD1 LEU C  32     -17.331 -27.269 -39.519  1.00 63.05           C  
ATOM   4194  CD2 LEU C  32     -16.105 -26.118 -37.657  1.00 63.05           C  
ATOM   4195  N   LYS C  33     -15.506 -30.320 -35.193  1.00 53.91           N  
ATOM   4196  CA  LYS C  33     -14.870 -30.524 -33.894  1.00 53.91           C  
ATOM   4197  C   LYS C  33     -13.627 -31.399 -34.022  1.00 53.91           C  
ATOM   4198  CB  LYS C  33     -15.855 -31.152 -32.907  1.00 53.91           C  
ATOM   4199  O   LYS C  33     -12.607 -31.135 -33.382  1.00 53.91           O  
ATOM   4200  CG  LYS C  33     -15.411 -31.073 -31.454  1.00 53.91           C  
ATOM   4201  CD  LYS C  33     -16.495 -31.577 -30.510  1.00 53.91           C  
ATOM   4202  CE  LYS C  33     -16.025 -31.569 -29.062  1.00 53.91           C  
ATOM   4203  NZ  LYS C  33     -17.112 -31.978 -28.124  1.00 53.91           N  
ATOM   4204  N   GLY C  34     -13.730 -32.422 -34.793  1.00 56.06           N  
ATOM   4205  CA  GLY C  34     -12.589 -33.284 -35.057  1.00 56.06           C  
ATOM   4206  C   GLY C  34     -11.407 -32.544 -35.654  1.00 56.06           C  
ATOM   4207  O   GLY C  34     -10.266 -32.740 -35.228  1.00 56.06           O  
ATOM   4208  N   MET C  35     -11.795 -31.723 -36.568  1.00 53.06           N  
ATOM   4209  CA  MET C  35     -10.749 -30.945 -37.226  1.00 53.06           C  
ATOM   4210  C   MET C  35     -10.081 -29.990 -36.243  1.00 53.06           C  
ATOM   4211  CB  MET C  35     -11.324 -30.162 -38.407  1.00 53.06           C  
ATOM   4212  O   MET C  35      -8.857 -29.848 -36.243  1.00 53.06           O  
ATOM   4213  CG  MET C  35     -11.464 -30.984 -39.678  1.00 53.06           C  
ATOM   4214  SD  MET C  35     -10.860 -30.091 -41.163  1.00 53.06           S  
ATOM   4215  CE  MET C  35     -10.916 -28.383 -40.555  1.00 53.06           C  
ATOM   4216  N   ILE C  36     -10.926 -29.398 -35.509  1.00 49.25           N  
ATOM   4217  CA  ILE C  36     -10.407 -28.459 -34.521  1.00 49.25           C  
ATOM   4218  C   ILE C  36      -9.517 -29.199 -33.524  1.00 49.25           C  
ATOM   4219  CB  ILE C  36     -11.549 -27.729 -33.780  1.00 49.25           C  
ATOM   4220  O   ILE C  36      -8.443 -28.713 -33.162  1.00 49.25           O  
ATOM   4221  CG1 ILE C  36     -12.317 -26.819 -34.747  1.00 49.25           C  
ATOM   4222  CG2 ILE C  36     -11.000 -26.929 -32.595  1.00 49.25           C  
ATOM   4223  CD1 ILE C  36     -13.574 -26.202 -34.150  1.00 49.25           C  
ATOM   4224  N   ASN C  37      -9.940 -30.376 -33.129  1.00 52.29           N  
ATOM   4225  CA  ASN C  37      -9.144 -31.187 -32.215  1.00 52.29           C  
ATOM   4226  C   ASN C  37      -7.806 -31.581 -32.834  1.00 52.29           C  
ATOM   4227  CB  ASN C  37      -9.920 -32.435 -31.789  1.00 52.29           C  
ATOM   4228  O   ASN C  37      -6.782 -31.602 -32.148  1.00 52.29           O  
ATOM   4229  CG  ASN C  37     -10.878 -32.166 -30.645  1.00 52.29           C  
ATOM   4230  ND2 ASN C  37     -11.791 -33.099 -30.404  1.00 52.29           N  
ATOM   4231  OD1 ASN C  37     -10.797 -31.128 -29.984  1.00 52.29           O  
ATOM   4232  N   LEU C  38      -7.915 -31.837 -34.019  1.00 51.24           N  
ATOM   4233  CA  LEU C  38      -6.689 -32.165 -34.739  1.00 51.24           C  
ATOM   4234  C   LEU C  38      -5.750 -30.964 -34.788  1.00 51.24           C  
ATOM   4235  CB  LEU C  38      -7.011 -32.634 -36.160  1.00 51.24           C  
ATOM   4236  O   LEU C  38      -4.542 -31.107 -34.587  1.00 51.24           O  
ATOM   4237  CG  LEU C  38      -6.244 -33.860 -36.659  1.00 51.24           C  
ATOM   4238  CD1 LEU C  38      -7.187 -35.047 -36.818  1.00 51.24           C  
ATOM   4239  CD2 LEU C  38      -5.539 -33.550 -37.976  1.00 51.24           C  
ATOM   4240  N   TRP C  39      -6.394 -29.903 -35.045  1.00 52.52           N  
ATOM   4241  CA  TRP C  39      -5.636 -28.657 -35.079  1.00 52.52           C  
ATOM   4242  C   TRP C  39      -5.056 -28.336 -33.706  1.00 52.52           C  
ATOM   4243  CB  TRP C  39      -6.520 -27.502 -35.557  1.00 52.52           C  
ATOM   4244  O   TRP C  39      -3.882 -27.975 -33.590  1.00 52.52           O  
ATOM   4245  CG  TRP C  39      -5.816 -26.180 -35.614  1.00 52.52           C  
ATOM   4246  CD1 TRP C  39      -5.744 -25.241 -34.623  1.00 52.52           C  
ATOM   4247  CD2 TRP C  39      -5.088 -25.647 -36.725  1.00 52.52           C  
ATOM   4248  CE2 TRP C  39      -4.599 -24.380 -36.335  1.00 52.52           C  
ATOM   4249  CE3 TRP C  39      -4.800 -26.119 -38.012  1.00 52.52           C  
ATOM   4250  NE1 TRP C  39      -5.013 -24.157 -35.050  1.00 52.52           N  
ATOM   4251  CH2 TRP C  39      -3.571 -24.064 -38.444  1.00 52.52           C  
ATOM   4252  CZ2 TRP C  39      -3.838 -23.579 -37.190  1.00 52.52           C  
ATOM   4253  CZ3 TRP C  39      -4.042 -25.320 -38.861  1.00 52.52           C  
ATOM   4254  N   LYS C  40      -5.845 -28.574 -32.760  1.00 46.59           N  
ATOM   4255  CA  LYS C  40      -5.435 -28.266 -31.392  1.00 46.59           C  
ATOM   4256  C   LYS C  40      -4.452 -29.307 -30.865  1.00 46.59           C  
ATOM   4257  CB  LYS C  40      -6.654 -28.183 -30.473  1.00 46.59           C  
ATOM   4258  O   LYS C  40      -3.799 -29.089 -29.843  1.00 46.59           O  
ATOM   4259  CG  LYS C  40      -7.425 -26.876 -30.582  1.00 46.59           C  
ATOM   4260  CD  LYS C  40      -8.534 -26.792 -29.541  1.00 46.59           C  
ATOM   4261  CE  LYS C  40      -9.282 -25.468 -29.625  1.00 46.59           C  
ATOM   4262  NZ  LYS C  40     -10.405 -25.403 -28.642  1.00 46.59           N  
ATOM   4263  N   SER C  41      -4.356 -30.424 -31.544  1.00 45.70           N  
ATOM   4264  CA  SER C  41      -3.468 -31.507 -31.133  1.00 45.70           C  
ATOM   4265  C   SER C  41      -2.004 -31.114 -31.300  1.00 45.70           C  
ATOM   4266  CB  SER C  41      -3.759 -32.774 -31.938  1.00 45.70           C  
ATOM   4267  O   SER C  41      -1.120 -31.720 -30.691  1.00 45.70           O  
ATOM   4268  OG  SER C  41      -3.286 -32.645 -33.268  1.00 45.70           O  
ATOM   4269  N   GLY C  42      -1.668 -30.082 -31.878  1.00 48.39           N  
ATOM   4270  CA  GLY C  42      -0.327 -29.585 -32.139  1.00 48.39           C  
ATOM   4271  C   GLY C  42       0.289 -30.163 -33.399  1.00 48.39           C  
ATOM   4272  O   GLY C  42       1.458 -29.910 -33.697  1.00 48.39           O  
ATOM   4273  N   LEU C  43      -0.400 -31.076 -34.023  1.00 49.56           N  
ATOM   4274  CA  LEU C  43       0.139 -31.753 -35.197  1.00 49.56           C  
ATOM   4275  C   LEU C  43       0.495 -30.748 -36.288  1.00 49.56           C  
ATOM   4276  CB  LEU C  43      -0.865 -32.774 -35.736  1.00 49.56           C  
ATOM   4277  O   LEU C  43       1.578 -30.818 -36.873  1.00 49.56           O  
ATOM   4278  CG  LEU C  43      -0.358 -33.709 -36.835  1.00 49.56           C  
ATOM   4279  CD1 LEU C  43       0.529 -34.797 -36.238  1.00 49.56           C  
ATOM   4280  CD2 LEU C  43      -1.528 -34.324 -37.596  1.00 49.56           C  
ATOM   4281  N   PHE C  44      -0.379 -29.835 -36.448  1.00 54.15           N  
ATOM   4282  CA  PHE C  44      -0.124 -28.860 -37.501  1.00 54.15           C  
ATOM   4283  C   PHE C  44       1.017 -27.928 -37.110  1.00 54.15           C  
ATOM   4284  CB  PHE C  44      -1.388 -28.046 -37.799  1.00 54.15           C  
ATOM   4285  O   PHE C  44       1.850 -27.573 -37.948  1.00 54.15           O  
ATOM   4286  CG  PHE C  44      -2.459 -28.827 -38.510  1.00 54.15           C  
ATOM   4287  CD1 PHE C  44      -2.353 -29.102 -39.868  1.00 54.15           C  
ATOM   4288  CD2 PHE C  44      -3.573 -29.288 -37.820  1.00 54.15           C  
ATOM   4289  CE1 PHE C  44      -3.343 -29.825 -40.529  1.00 54.15           C  
ATOM   4290  CE2 PHE C  44      -4.567 -30.011 -38.474  1.00 54.15           C  
ATOM   4291  CZ  PHE C  44      -4.450 -30.278 -39.829  1.00 54.15           C  
ATOM   4292  N   GLN C  45       1.100 -27.694 -35.919  1.00 50.75           N  
ATOM   4293  CA  GLN C  45       2.201 -26.881 -35.414  1.00 50.75           C  
ATOM   4294  C   GLN C  45       3.536 -27.603 -35.573  1.00 50.75           C  
ATOM   4295  CB  GLN C  45       1.972 -26.518 -33.946  1.00 50.75           C  
ATOM   4296  O   GLN C  45       4.546 -26.984 -35.916  1.00 50.75           O  
ATOM   4297  CG  GLN C  45       0.812 -25.557 -33.724  1.00 50.75           C  
ATOM   4298  CD  GLN C  45      -0.520 -26.268 -33.580  1.00 50.75           C  
ATOM   4299  NE2 GLN C  45      -1.574 -25.504 -33.312  1.00 50.75           N  
ATOM   4300  OE1 GLN C  45      -0.602 -27.493 -33.708  1.00 50.75           O  
ATOM   4301  N   LEU C  46       3.399 -28.807 -35.311  1.00 52.77           N  
ATOM   4302  CA  LEU C  46       4.598 -29.612 -35.516  1.00 52.77           C  
ATOM   4303  C   LEU C  46       5.038 -29.570 -36.976  1.00 52.77           C  
ATOM   4304  CB  LEU C  46       4.351 -31.060 -35.086  1.00 52.77           C  
ATOM   4305  O   LEU C  46       6.216 -29.350 -37.268  1.00 52.77           O  
ATOM   4306  CG  LEU C  46       5.521 -32.030 -35.267  1.00 52.77           C  
ATOM   4307  CD1 LEU C  46       6.677 -31.642 -34.351  1.00 52.77           C  
ATOM   4308  CD2 LEU C  46       5.075 -33.463 -34.995  1.00 52.77           C  
ATOM   4309  N   ILE C  47       4.049 -29.723 -37.849  1.00 54.22           N  
ATOM   4310  CA  ILE C  47       4.353 -29.719 -39.276  1.00 54.22           C  
ATOM   4311  C   ILE C  47       4.921 -28.360 -39.679  1.00 54.22           C  
ATOM   4312  CB  ILE C  47       3.102 -30.049 -40.121  1.00 54.22           C  
ATOM   4313  O   ILE C  47       5.916 -28.286 -40.404  1.00 54.22           O  
ATOM   4314  CG1 ILE C  47       2.617 -31.472 -39.823  1.00 54.22           C  
ATOM   4315  CG2 ILE C  47       3.396 -29.871 -41.613  1.00 54.22           C  
ATOM   4316  CD1 ILE C  47       1.305 -31.835 -40.506  1.00 54.22           C  
ATOM   4317  N   PHE C  48       4.319 -27.353 -39.144  1.00 57.94           N  
ATOM   4318  CA  PHE C  48       4.814 -26.009 -39.416  1.00 57.94           C  
ATOM   4319  C   PHE C  48       6.229 -25.834 -38.878  1.00 57.94           C  
ATOM   4320  CB  PHE C  48       3.885 -24.958 -38.801  1.00 57.94           C  
ATOM   4321  O   PHE C  48       7.089 -25.265 -39.553  1.00 57.94           O  
ATOM   4322  CG  PHE C  48       3.519 -23.845 -39.746  1.00 57.94           C  
ATOM   4323  CD1 PHE C  48       4.302 -22.700 -39.830  1.00 57.94           C  
ATOM   4324  CD2 PHE C  48       2.391 -23.944 -40.550  1.00 57.94           C  
ATOM   4325  CE1 PHE C  48       3.965 -21.668 -40.703  1.00 57.94           C  
ATOM   4326  CE2 PHE C  48       2.048 -22.917 -41.425  1.00 57.94           C  
ATOM   4327  CZ  PHE C  48       2.836 -21.779 -41.499  1.00 57.94           C  
ATOM   4328  N   PHE C  49       6.453 -26.268 -37.741  1.00 49.75           N  
ATOM   4329  CA  PHE C  49       7.766 -26.216 -37.108  1.00 49.75           C  
ATOM   4330  C   PHE C  49       8.808 -26.924 -37.965  1.00 49.75           C  
ATOM   4331  CB  PHE C  49       7.717 -26.848 -35.713  1.00 49.75           C  
ATOM   4332  O   PHE C  49       9.890 -26.384 -38.207  1.00 49.75           O  
ATOM   4333  CG  PHE C  49       9.064 -26.969 -35.054  1.00 49.75           C  
ATOM   4334  CD1 PHE C  49       9.758 -28.173 -35.076  1.00 49.75           C  
ATOM   4335  CD2 PHE C  49       9.637 -25.879 -34.413  1.00 49.75           C  
ATOM   4336  CE1 PHE C  49      11.005 -28.288 -34.467  1.00 49.75           C  
ATOM   4337  CE2 PHE C  49      10.883 -25.987 -33.802  1.00 49.75           C  
ATOM   4338  CZ  PHE C  49      11.565 -27.193 -33.829  1.00 49.75           C  
ATOM   4339  N   LEU C  50       8.469 -28.115 -38.359  1.00 55.81           N  
ATOM   4340  CA  LEU C  50       9.434 -28.903 -39.118  1.00 55.81           C  
ATOM   4341  C   LEU C  50       9.774 -28.222 -40.439  1.00 55.81           C  
ATOM   4342  CB  LEU C  50       8.889 -30.310 -39.381  1.00 55.81           C  
ATOM   4343  O   LEU C  50      10.923 -28.263 -40.886  1.00 55.81           O  
ATOM   4344  CG  LEU C  50       8.796 -31.238 -38.169  1.00 55.81           C  
ATOM   4345  CD1 LEU C  50       8.051 -32.517 -38.538  1.00 55.81           C  
ATOM   4346  CD2 LEU C  50      10.187 -31.560 -37.633  1.00 55.81           C  
ATOM   4347  N   THR C  51       8.733 -27.587 -40.893  1.00 56.12           N  
ATOM   4348  CA  THR C  51       8.946 -26.919 -42.171  1.00 56.12           C  
ATOM   4349  C   THR C  51       9.843 -25.696 -42.000  1.00 56.12           C  
ATOM   4350  CB  THR C  51       7.610 -26.494 -42.809  1.00 56.12           C  
ATOM   4351  O   THR C  51      10.674 -25.403 -42.861  1.00 56.12           O  
ATOM   4352  CG2 THR C  51       7.463 -27.072 -44.213  1.00 56.12           C  
ATOM   4353  OG1 THR C  51       6.529 -26.963 -41.995  1.00 56.12           O  
ATOM   4354  N   LEU C  52       9.748 -25.123 -40.880  1.00 50.13           N  
ATOM   4355  CA  LEU C  52      10.507 -23.898 -40.650  1.00 50.13           C  
ATOM   4356  C   LEU C  52      11.852 -24.206 -40.001  1.00 50.13           C  
ATOM   4357  CB  LEU C  52       9.711 -22.931 -39.770  1.00 50.13           C  
ATOM   4358  O   LEU C  52      12.723 -23.337 -39.924  1.00 50.13           O  
ATOM   4359  CG  LEU C  52       8.497 -22.266 -40.420  1.00 50.13           C  
ATOM   4360  CD1 LEU C  52       7.629 -21.597 -39.359  1.00 50.13           C  
ATOM   4361  CD2 LEU C  52       8.940 -21.255 -41.472  1.00 50.13           C  
ATOM   4362  N   ALA C  53      11.879 -25.397 -39.619  1.00 48.25           N  
ATOM   4363  CA  ALA C  53      13.114 -25.800 -38.952  1.00 48.25           C  
ATOM   4364  C   ALA C  53      14.309 -25.691 -39.895  1.00 48.25           C  
ATOM   4365  CB  ALA C  53      12.990 -27.225 -38.418  1.00 48.25           C  
ATOM   4366  O   ALA C  53      14.242 -26.133 -41.044  1.00 48.25           O  
ATOM   4367  N   GLY C  54      15.434 -25.069 -39.570  1.00 44.96           N  
ATOM   4368  CA  GLY C  54      16.660 -24.816 -40.310  1.00 44.96           C  
ATOM   4369  C   GLY C  54      16.696 -23.442 -40.953  1.00 44.96           C  
ATOM   4370  O   GLY C  54      17.712 -23.047 -41.529  1.00 44.96           O  
ATOM   4371  N   ARG C  55      15.546 -22.932 -41.008  1.00 44.40           N  
ATOM   4372  CA  ARG C  55      15.518 -21.599 -41.601  1.00 44.40           C  
ATOM   4373  C   ARG C  55      15.987 -20.545 -40.604  1.00 44.40           C  
ATOM   4374  CB  ARG C  55      14.110 -21.261 -42.098  1.00 44.40           C  
ATOM   4375  O   ARG C  55      15.976 -20.780 -39.394  1.00 44.40           O  
ATOM   4376  CG  ARG C  55      13.679 -22.060 -43.317  1.00 44.40           C  
ATOM   4377  CD  ARG C  55      12.436 -21.469 -43.968  1.00 44.40           C  
ATOM   4378  NE  ARG C  55      12.066 -22.194 -45.180  1.00 44.40           N  
ATOM   4379  NH1 ARG C  55      10.405 -20.715 -45.806  1.00 44.40           N  
ATOM   4380  NH2 ARG C  55      10.856 -22.554 -47.099  1.00 44.40           N  
ATOM   4381  CZ  ARG C  55      11.110 -21.819 -46.026  1.00 44.40           C  
ATOM   4382  N   SER C  56      17.044 -19.773 -41.104  1.00 44.43           N  
ATOM   4383  CA  SER C  56      17.651 -18.723 -40.292  1.00 44.43           C  
ATOM   4384  C   SER C  56      16.593 -17.920 -39.544  1.00 44.43           C  
ATOM   4385  CB  SER C  56      18.490 -17.788 -41.164  1.00 44.43           C  
ATOM   4386  O   SER C  56      15.508 -17.669 -40.073  1.00 44.43           O  
ATOM   4387  OG  SER C  56      17.710 -17.246 -42.215  1.00 44.43           O  
ATOM   4388  N   CYS C  57      16.510 -18.083 -38.217  1.00 41.31           N  
ATOM   4389  CA  CYS C  57      15.644 -17.373 -37.282  1.00 41.31           C  
ATOM   4390  C   CYS C  57      15.950 -15.880 -37.282  1.00 41.31           C  
ATOM   4391  CB  CYS C  57      15.804 -17.935 -35.870  1.00 41.31           C  
ATOM   4392  O   CYS C  57      16.975 -15.452 -36.749  1.00 41.31           O  
ATOM   4393  SG  CYS C  57      15.043 -19.557 -35.642  1.00 41.31           S  
ATOM   4394  N   SER C  58      16.280 -15.197 -38.249  1.00 36.61           N  
ATOM   4395  CA  SER C  58      16.509 -13.797 -37.908  1.00 36.61           C  
ATOM   4396  C   SER C  58      15.393 -13.253 -37.023  1.00 36.61           C  
ATOM   4397  CB  SER C  58      16.626 -12.949 -39.176  1.00 36.61           C  
ATOM   4398  O   SER C  58      14.214 -13.351 -37.371  1.00 36.61           O  
ATOM   4399  OG  SER C  58      15.354 -12.760 -39.773  1.00 36.61           O  
ATOM   4400  N   PHE C  59      15.469 -13.503 -35.779  1.00 38.70           N  
ATOM   4401  CA  PHE C  59      14.531 -12.877 -34.854  1.00 38.70           C  
ATOM   4402  C   PHE C  59      14.414 -11.383 -35.131  1.00 38.70           C  
ATOM   4403  CB  PHE C  59      14.967 -13.109 -33.404  1.00 38.70           C  
ATOM   4404  O   PHE C  59      15.364 -10.629 -34.911  1.00 38.70           O  
ATOM   4405  CG  PHE C  59      13.825 -13.376 -32.462  1.00 38.70           C  
ATOM   4406  CD1 PHE C  59      13.214 -12.334 -31.775  1.00 38.70           C  
ATOM   4407  CD2 PHE C  59      13.362 -14.670 -32.262  1.00 38.70           C  
ATOM   4408  CE1 PHE C  59      12.156 -12.577 -30.903  1.00 38.70           C  
ATOM   4409  CE2 PHE C  59      12.305 -14.921 -31.391  1.00 38.70           C  
ATOM   4410  CZ  PHE C  59      11.704 -13.874 -30.712  1.00 38.70           C  
ATOM   4411  N   ARG C  60      14.094 -10.832 -36.101  1.00 34.57           N  
ATOM   4412  CA  ARG C  60      13.844  -9.398 -36.208  1.00 34.57           C  
ATOM   4413  C   ARG C  60      12.813  -8.943 -35.180  1.00 34.57           C  
ATOM   4414  CB  ARG C  60      13.370  -9.039 -37.619  1.00 34.57           C  
ATOM   4415  O   ARG C  60      11.757  -9.562 -35.037  1.00 34.57           O  
ATOM   4416  CG  ARG C  60      14.501  -8.780 -38.601  1.00 34.57           C  
ATOM   4417  CD  ARG C  60      13.989  -8.194 -39.909  1.00 34.57           C  
ATOM   4418  NE  ARG C  60      15.084  -7.847 -40.810  1.00 34.57           N  
ATOM   4419  NH1 ARG C  60      13.717  -7.194 -42.554  1.00 34.57           N  
ATOM   4420  NH2 ARG C  60      15.997  -7.095 -42.779  1.00 34.57           N  
ATOM   4421  CZ  ARG C  60      14.930  -7.379 -42.046  1.00 34.57           C  
ATOM   4422  N   ILE C  61      13.254  -8.381 -34.081  1.00 37.70           N  
ATOM   4423  CA  ILE C  61      12.463  -7.444 -33.291  1.00 37.70           C  
ATOM   4424  C   ILE C  61      11.400  -6.794 -34.173  1.00 37.70           C  
ATOM   4425  CB  ILE C  61      13.354  -6.363 -32.639  1.00 37.70           C  
ATOM   4426  O   ILE C  61      11.688  -6.378 -35.298  1.00 37.70           O  
ATOM   4427  CG1 ILE C  61      14.397  -7.012 -31.722  1.00 37.70           C  
ATOM   4428  CG2 ILE C  61      12.500  -5.353 -31.868  1.00 37.70           C  
ATOM   4429  CD1 ILE C  61      15.476  -6.053 -31.236  1.00 37.70           C  
ATOM   4430  N   GLY C  62      10.065  -7.089 -34.058  1.00 44.94           N  
ATOM   4431  CA  GLY C  62       9.027  -6.440 -34.843  1.00 44.94           C  
ATOM   4432  C   GLY C  62       8.138  -7.421 -35.584  1.00 44.94           C  
ATOM   4433  O   GLY C  62       7.105  -7.036 -36.135  1.00 44.94           O  
ATOM   4434  N   ARG C  63       8.657  -8.589 -35.415  1.00 53.11           N  
ATOM   4435  CA  ARG C  63       7.770  -9.365 -36.275  1.00 53.11           C  
ATOM   4436  C   ARG C  63       6.491  -9.750 -35.538  1.00 53.11           C  
ATOM   4437  CB  ARG C  63       8.479 -10.622 -36.785  1.00 53.11           C  
ATOM   4438  O   ARG C  63       5.394  -9.638 -36.088  1.00 53.11           O  
ATOM   4439  CG  ARG C  63       8.550 -10.717 -38.301  1.00 53.11           C  
ATOM   4440  CD  ARG C  63       9.259 -11.986 -38.754  1.00 53.11           C  
ATOM   4441  NE  ARG C  63       9.204 -12.145 -40.204  1.00 53.11           N  
ATOM   4442  NH1 ARG C  63      11.124 -13.422 -40.343  1.00 53.11           N  
ATOM   4443  NH2 ARG C  63       9.945 -12.906 -42.240  1.00 53.11           N  
ATOM   4444  CZ  ARG C  63      10.091 -12.824 -40.926  1.00 53.11           C  
ATOM   4445  N   SER C  64       6.770  -9.941 -34.020  1.00 68.79           N  
ATOM   4446  CA  SER C  64       5.528 -10.409 -33.414  1.00 68.79           C  
ATOM   4447  C   SER C  64       4.980  -9.391 -32.419  1.00 68.79           C  
ATOM   4448  CB  SER C  64       5.744 -11.752 -32.715  1.00 68.79           C  
ATOM   4449  O   SER C  64       3.825  -9.486 -31.998  1.00 68.79           O  
ATOM   4450  OG  SER C  64       6.694 -11.628 -31.670  1.00 68.79           O  
ATOM   4451  N   THR C  65       5.884  -8.534 -31.913  1.00 79.48           N  
ATOM   4452  CA  THR C  65       5.411  -7.539 -30.956  1.00 79.48           C  
ATOM   4453  C   THR C  65       5.472  -6.138 -31.557  1.00 79.48           C  
ATOM   4454  CB  THR C  65       6.234  -7.580 -29.656  1.00 79.48           C  
ATOM   4455  O   THR C  65       6.373  -5.832 -32.341  1.00 79.48           O  
ATOM   4456  CG2 THR C  65       6.092  -8.927 -28.956  1.00 79.48           C  
ATOM   4457  OG1 THR C  65       7.616  -7.358 -29.965  1.00 79.48           O  
ATOM   4458  N   GLU C  66       4.385  -5.389 -31.344  1.00 85.01           N  
ATOM   4459  CA  GLU C  66       4.304  -4.025 -31.858  1.00 85.01           C  
ATOM   4460  C   GLU C  66       4.081  -3.022 -30.730  1.00 85.01           C  
ATOM   4461  CB  GLU C  66       3.184  -3.908 -32.895  1.00 85.01           C  
ATOM   4462  O   GLU C  66       3.374  -3.315 -29.763  1.00 85.01           O  
ATOM   4463  CG  GLU C  66       3.113  -2.546 -33.572  1.00 85.01           C  
ATOM   4464  CD  GLU C  66       1.968  -2.429 -34.565  1.00 85.01           C  
ATOM   4465  OE1 GLU C  66       1.832  -1.366 -35.212  1.00 85.01           O  
ATOM   4466  OE2 GLU C  66       1.201  -3.409 -34.698  1.00 85.01           O  
ATOM   4467  N   LEU C  67       4.794  -1.922 -30.869  1.00 89.13           N  
ATOM   4468  CA  LEU C  67       4.590  -0.837 -29.916  1.00 89.13           C  
ATOM   4469  C   LEU C  67       3.317  -0.062 -30.239  1.00 89.13           C  
ATOM   4470  CB  LEU C  67       5.793   0.111 -29.918  1.00 89.13           C  
ATOM   4471  O   LEU C  67       3.141   0.411 -31.364  1.00 89.13           O  
ATOM   4472  CG  LEU C  67       5.751   1.261 -28.910  1.00 89.13           C  
ATOM   4473  CD1 LEU C  67       5.969   0.734 -27.496  1.00 89.13           C  
ATOM   4474  CD2 LEU C  67       6.795   2.316 -29.260  1.00 89.13           C  
ATOM   4475  N   GLN C  68       2.408   0.033 -29.281  1.00 87.96           N  
ATOM   4476  CA  GLN C  68       1.186   0.815 -29.436  1.00 87.96           C  
ATOM   4477  C   GLN C  68       1.046   1.845 -28.319  1.00 87.96           C  
ATOM   4478  CB  GLN C  68      -0.039  -0.101 -29.461  1.00 87.96           C  
ATOM   4479  O   GLN C  68       1.776   1.794 -27.326  1.00 87.96           O  
ATOM   4480  CG  GLN C  68      -0.110  -0.999 -30.689  1.00 87.96           C  
ATOM   4481  CD  GLN C  68      -1.476  -1.634 -30.874  1.00 87.96           C  
ATOM   4482  NE2 GLN C  68      -1.677  -2.286 -32.014  1.00 87.96           N  
ATOM   4483  OE1 GLN C  68      -2.343  -1.538 -30.000  1.00 87.96           O  
ATOM   4484  N   ASN C  69       0.285   2.768 -28.571  1.00 89.88           N  
ATOM   4485  CA  ASN C  69       0.093   3.786 -27.543  1.00 89.88           C  
ATOM   4486  C   ASN C  69      -1.371   4.204 -27.435  1.00 89.88           C  
ATOM   4487  CB  ASN C  69       0.974   5.005 -27.823  1.00 89.88           C  
ATOM   4488  O   ASN C  69      -2.155   3.980 -28.359  1.00 89.88           O  
ATOM   4489  CG  ASN C  69       0.530   5.778 -29.049  1.00 89.88           C  
ATOM   4490  ND2 ASN C  69       1.454   6.002 -29.975  1.00 89.88           N  
ATOM   4491  OD1 ASN C  69      -0.635   6.170 -29.162  1.00 89.88           O  
ATOM   4492  N   ILE C  70      -1.809   4.583 -26.244  1.00 89.02           N  
ATOM   4493  CA  ILE C  70      -3.145   5.117 -26.004  1.00 89.02           C  
ATOM   4494  C   ILE C  70      -3.041   6.489 -25.342  1.00 89.02           C  
ATOM   4495  CB  ILE C  70      -3.987   4.162 -25.129  1.00 89.02           C  
ATOM   4496  O   ILE C  70      -2.177   6.711 -24.491  1.00 89.02           O  
ATOM   4497  CG1 ILE C  70      -4.310   2.877 -25.900  1.00 89.02           C  
ATOM   4498  CG2 ILE C  70      -5.269   4.853 -24.655  1.00 89.02           C  
ATOM   4499  CD1 ILE C  70      -4.752   1.719 -25.015  1.00 89.02           C  
ATOM   4500  N   THR C  71      -3.794   7.388 -25.803  1.00 91.45           N  
ATOM   4501  CA  THR C  71      -3.820   8.735 -25.242  1.00 91.45           C  
ATOM   4502  C   THR C  71      -5.170   9.022 -24.590  1.00 91.45           C  
ATOM   4503  CB  THR C  71      -3.532   9.795 -26.321  1.00 91.45           C  
ATOM   4504  O   THR C  71      -6.213   8.922 -25.239  1.00 91.45           O  
ATOM   4505  CG2 THR C  71      -2.861  11.025 -25.719  1.00 91.45           C  
ATOM   4506  OG1 THR C  71      -2.668   9.233 -27.317  1.00 91.45           O  
ATOM   4507  N   PHE C  72      -5.162   9.350 -23.330  1.00 90.98           N  
ATOM   4508  CA  PHE C  72      -6.380   9.586 -22.564  1.00 90.98           C  
ATOM   4509  C   PHE C  72      -6.848  11.028 -22.720  1.00 90.98           C  
ATOM   4510  CB  PHE C  72      -6.156   9.264 -21.083  1.00 90.98           C  
ATOM   4511  O   PHE C  72      -6.031  11.938 -22.875  1.00 90.98           O  
ATOM   4512  CG  PHE C  72      -6.051   7.792 -20.790  1.00 90.98           C  
ATOM   4513  CD1 PHE C  72      -7.007   6.904 -21.269  1.00 90.98           C  
ATOM   4514  CD2 PHE C  72      -4.995   7.296 -20.037  1.00 90.98           C  
ATOM   4515  CE1 PHE C  72      -6.912   5.541 -21.000  1.00 90.98           C  
ATOM   4516  CE2 PHE C  72      -4.894   5.934 -19.763  1.00 90.98           C  
ATOM   4517  CZ  PHE C  72      -5.854   5.059 -20.245  1.00 90.98           C  
ATOM   4518  N   ASP C  73      -8.145  11.157 -22.738  1.00 86.69           N  
ATOM   4519  CA  ASP C  73      -8.742  12.485 -22.644  1.00 86.69           C  
ATOM   4520  C   ASP C  73      -9.209  12.778 -21.220  1.00 86.69           C  
ATOM   4521  CB  ASP C  73      -9.914  12.618 -23.619  1.00 86.69           C  
ATOM   4522  O   ASP C  73     -10.397  12.660 -20.914  1.00 86.69           O  
ATOM   4523  CG  ASP C  73     -10.373  14.053 -23.802  1.00 86.69           C  
ATOM   4524  OD1 ASP C  73      -9.864  14.952 -23.098  1.00 86.69           O  
ATOM   4525  OD2 ASP C  73     -11.255  14.288 -24.656  1.00 86.69           O  
ATOM   4526  N   MET C  74      -8.335  13.287 -20.443  1.00 82.83           N  
ATOM   4527  CA  MET C  74      -8.585  13.417 -19.010  1.00 82.83           C  
ATOM   4528  C   MET C  74      -9.482  14.615 -18.720  1.00 82.83           C  
ATOM   4529  CB  MET C  74      -7.267  13.553 -18.244  1.00 82.83           C  
ATOM   4530  O   MET C  74     -10.124  14.675 -17.670  1.00 82.83           O  
ATOM   4531  CG  MET C  74      -6.445  12.275 -18.206  1.00 82.83           C  
ATOM   4532  SD  MET C  74      -7.350  10.880 -17.429  1.00 82.83           S  
ATOM   4533  CE  MET C  74      -7.156  11.309 -15.677  1.00 82.83           C  
ATOM   4534  N   LEU C  75      -9.576  15.584 -19.585  1.00 77.75           N  
ATOM   4535  CA  LEU C  75     -10.370  16.785 -19.352  1.00 77.75           C  
ATOM   4536  C   LEU C  75     -11.856  16.450 -19.287  1.00 77.75           C  
ATOM   4537  CB  LEU C  75     -10.116  17.817 -20.454  1.00 77.75           C  
ATOM   4538  O   LEU C  75     -12.622  17.135 -18.604  1.00 77.75           O  
ATOM   4539  CG  LEU C  75      -8.902  18.729 -20.263  1.00 77.75           C  
ATOM   4540  CD1 LEU C  75      -8.472  19.326 -21.599  1.00 77.75           C  
ATOM   4541  CD2 LEU C  75      -9.214  19.830 -19.255  1.00 77.75           C  
ATOM   4542  N   LYS C  76     -12.211  15.274 -19.819  1.00 77.42           N  
ATOM   4543  CA  LYS C  76     -13.613  14.866 -19.791  1.00 77.42           C  
ATOM   4544  C   LYS C  76     -14.038  14.453 -18.385  1.00 77.42           C  
ATOM   4545  CB  LYS C  76     -13.858  13.718 -20.771  1.00 77.42           C  
ATOM   4546  O   LYS C  76     -15.178  14.688 -17.981  1.00 77.42           O  
ATOM   4547  CG  LYS C  76     -14.368  14.165 -22.133  1.00 77.42           C  
ATOM   4548  CD  LYS C  76     -15.578  13.350 -22.572  1.00 77.42           C  
ATOM   4549  CE  LYS C  76     -16.105  13.812 -23.924  1.00 77.42           C  
ATOM   4550  NZ  LYS C  76     -17.229  12.954 -24.403  1.00 77.42           N  
ATOM   4551  N   VAL C  77     -13.128  13.921 -17.658  1.00 79.09           N  
ATOM   4552  CA  VAL C  77     -13.415  13.464 -16.302  1.00 79.09           C  
ATOM   4553  C   VAL C  77     -13.546  14.665 -15.368  1.00 79.09           C  
ATOM   4554  CB  VAL C  77     -12.323  12.502 -15.783  1.00 79.09           C  
ATOM   4555  O   VAL C  77     -14.316  14.630 -14.405  1.00 79.09           O  
ATOM   4556  CG1 VAL C  77     -12.546  12.177 -14.308  1.00 79.09           C  
ATOM   4557  CG2 VAL C  77     -12.298  11.223 -16.618  1.00 79.09           C  
ATOM   4558  N   PHE C  78     -12.944  15.801 -15.725  1.00 79.92           N  
ATOM   4559  CA  PHE C  78     -12.880  16.939 -14.816  1.00 79.92           C  
ATOM   4560  C   PHE C  78     -13.769  18.075 -15.309  1.00 79.92           C  
ATOM   4561  CB  PHE C  78     -11.437  17.429 -14.666  1.00 79.92           C  
ATOM   4562  O   PHE C  78     -13.617  19.221 -14.878  1.00 79.92           O  
ATOM   4563  CG  PHE C  78     -10.535  16.453 -13.960  1.00 79.92           C  
ATOM   4564  CD1 PHE C  78     -10.625  16.270 -12.586  1.00 79.92           C  
ATOM   4565  CD2 PHE C  78      -9.595  15.718 -14.672  1.00 79.92           C  
ATOM   4566  CE1 PHE C  78      -9.792  15.367 -11.930  1.00 79.92           C  
ATOM   4567  CE2 PHE C  78      -8.759  14.814 -14.023  1.00 79.92           C  
ATOM   4568  CZ  PHE C  78      -8.858  14.641 -12.652  1.00 79.92           C  
ATOM   4569  N   GLU C  79     -14.652  17.784 -16.152  1.00 78.48           N  
ATOM   4570  CA  GLU C  79     -15.498  18.807 -16.760  1.00 78.48           C  
ATOM   4571  C   GLU C  79     -16.293  19.566 -15.703  1.00 78.48           C  
ATOM   4572  CB  GLU C  79     -16.448  18.180 -17.784  1.00 78.48           C  
ATOM   4573  O   GLU C  79     -16.487  20.778 -15.816  1.00 78.48           O  
ATOM   4574  CG  GLU C  79     -15.849  18.041 -19.176  1.00 78.48           C  
ATOM   4575  CD  GLU C  79     -16.814  17.446 -20.188  1.00 78.48           C  
ATOM   4576  OE1 GLU C  79     -16.470  17.382 -21.390  1.00 78.48           O  
ATOM   4577  OE2 GLU C  79     -17.924  17.041 -19.776  1.00 78.48           O  
ATOM   4578  N   ASP C  80     -16.698  18.913 -14.649  1.00 75.72           N  
ATOM   4579  CA  ASP C  80     -17.546  19.530 -13.634  1.00 75.72           C  
ATOM   4580  C   ASP C  80     -16.737  19.901 -12.393  1.00 75.72           C  
ATOM   4581  CB  ASP C  80     -18.694  18.594 -13.252  1.00 75.72           C  
ATOM   4582  O   ASP C  80     -17.305  20.203 -11.342  1.00 75.72           O  
ATOM   4583  CG  ASP C  80     -19.566  18.212 -14.436  1.00 75.72           C  
ATOM   4584  OD1 ASP C  80     -19.844  19.077 -15.293  1.00 75.72           O  
ATOM   4585  OD2 ASP C  80     -19.981  17.035 -14.509  1.00 75.72           O  
ATOM   4586  N   HIS C  81     -15.442  19.849 -12.543  1.00 80.31           N  
ATOM   4587  CA  HIS C  81     -14.571  20.117 -11.404  1.00 80.31           C  
ATOM   4588  C   HIS C  81     -13.664  21.314 -11.674  1.00 80.31           C  
ATOM   4589  CB  HIS C  81     -13.729  18.885 -11.071  1.00 80.31           C  
ATOM   4590  O   HIS C  81     -13.440  21.679 -12.830  1.00 80.31           O  
ATOM   4591  CG  HIS C  81     -14.542  17.672 -10.746  1.00 80.31           C  
ATOM   4592  CD2 HIS C  81     -14.807  17.071  -9.562  1.00 80.31           C  
ATOM   4593  ND1 HIS C  81     -15.192  16.932 -11.709  1.00 80.31           N  
ATOM   4594  CE1 HIS C  81     -15.824  15.925 -11.130  1.00 80.31           C  
ATOM   4595  NE2 HIS C  81     -15.607  15.987  -9.827  1.00 80.31           N  
ATOM   4596  N   PRO C  82     -13.199  21.941 -10.565  1.00 87.27           N  
ATOM   4597  CA  PRO C  82     -12.225  23.010 -10.797  1.00 87.27           C  
ATOM   4598  C   PRO C  82     -10.958  22.514 -11.490  1.00 87.27           C  
ATOM   4599  CB  PRO C  82     -11.914  23.514  -9.385  1.00 87.27           C  
ATOM   4600  O   PRO C  82     -10.434  21.453 -11.141  1.00 87.27           O  
ATOM   4601  CG  PRO C  82     -12.893  22.810  -8.503  1.00 87.27           C  
ATOM   4602  CD  PRO C  82     -13.540  21.708  -9.292  1.00 87.27           C  
ATOM   4603  N   THR C  83     -10.602  23.185 -12.478  1.00 89.62           N  
ATOM   4604  CA  THR C  83      -9.390  22.849 -13.218  1.00 89.62           C  
ATOM   4605  C   THR C  83      -8.400  24.009 -13.191  1.00 89.62           C  
ATOM   4606  CB  THR C  83      -9.712  22.480 -14.678  1.00 89.62           C  
ATOM   4607  O   THR C  83      -8.798  25.169 -13.057  1.00 89.62           O  
ATOM   4608  CG2 THR C  83     -10.427  21.135 -14.761  1.00 89.62           C  
ATOM   4609  OG1 THR C  83     -10.553  23.491 -15.247  1.00 89.62           O  
ATOM   4610  N   SER C  84      -7.144  23.726 -13.220  1.00 91.61           N  
ATOM   4611  CA  SER C  84      -6.130  24.771 -13.131  1.00 91.61           C  
ATOM   4612  C   SER C  84      -5.114  24.653 -14.262  1.00 91.61           C  
ATOM   4613  CB  SER C  84      -5.412  24.709 -11.782  1.00 91.61           C  
ATOM   4614  O   SER C  84      -4.976  23.590 -14.872  1.00 91.61           O  
ATOM   4615  OG  SER C  84      -4.311  23.819 -11.838  1.00 91.61           O  
ATOM   4616  N   CYS C  85      -4.518  25.753 -14.635  1.00 90.58           N  
ATOM   4617  CA  CYS C  85      -3.461  25.789 -15.639  1.00 90.58           C  
ATOM   4618  C   CYS C  85      -2.452  26.888 -15.330  1.00 90.58           C  
ATOM   4619  CB  CYS C  85      -4.052  26.005 -17.032  1.00 90.58           C  
ATOM   4620  O   CYS C  85      -2.686  27.723 -14.454  1.00 90.58           O  
ATOM   4621  SG  CYS C  85      -4.799  27.634 -17.262  1.00 90.58           S  
ATOM   4622  N   MET C  86      -1.334  26.828 -15.926  1.00 90.94           N  
ATOM   4623  CA  MET C  86      -0.265  27.801 -15.723  1.00 90.94           C  
ATOM   4624  C   MET C  86       0.097  28.492 -17.033  1.00 90.94           C  
ATOM   4625  CB  MET C  86       0.972  27.126 -15.129  1.00 90.94           C  
ATOM   4626  O   MET C  86       0.280  27.833 -18.058  1.00 90.94           O  
ATOM   4627  CG  MET C  86       2.167  28.054 -14.984  1.00 90.94           C  
ATOM   4628  SD  MET C  86       3.636  27.205 -14.284  1.00 90.94           S  
ATOM   4629  CE  MET C  86       4.115  26.175 -15.699  1.00 90.94           C  
ATOM   4630  N   VAL C  87       0.137  29.823 -17.059  1.00 89.85           N  
ATOM   4631  CA  VAL C  87       0.576  30.584 -18.224  1.00 89.85           C  
ATOM   4632  C   VAL C  87       2.099  30.699 -18.223  1.00 89.85           C  
ATOM   4633  CB  VAL C  87      -0.064  31.990 -18.258  1.00 89.85           C  
ATOM   4634  O   VAL C  87       2.746  30.468 -19.247  1.00 89.85           O  
ATOM   4635  CG1 VAL C  87       0.593  32.857 -19.330  1.00 89.85           C  
ATOM   4636  CG2 VAL C  87      -1.569  31.885 -18.500  1.00 89.85           C  
ATOM   4637  N   ASN C  88       2.614  31.052 -17.120  1.00 85.17           N  
ATOM   4638  CA  ASN C  88       4.049  31.109 -16.864  1.00 85.17           C  
ATOM   4639  C   ASN C  88       4.372  30.789 -15.407  1.00 85.17           C  
ATOM   4640  CB  ASN C  88       4.608  32.483 -17.242  1.00 85.17           C  
ATOM   4641  O   ASN C  88       3.483  30.423 -14.636  1.00 85.17           O  
ATOM   4642  CG  ASN C  88       3.917  33.616 -16.509  1.00 85.17           C  
ATOM   4643  ND2 ASN C  88       3.648  34.705 -17.219  1.00 85.17           N  
ATOM   4644  OD1 ASN C  88       3.628  33.513 -15.314  1.00 85.17           O  
ATOM   4645  N   HIS C  89       5.592  30.800 -15.070  1.00 82.41           N  
ATOM   4646  CA  HIS C  89       6.005  30.331 -13.752  1.00 82.41           C  
ATOM   4647  C   HIS C  89       5.523  31.274 -12.655  1.00 82.41           C  
ATOM   4648  CB  HIS C  89       7.527  30.187 -13.688  1.00 82.41           C  
ATOM   4649  O   HIS C  89       5.584  30.938 -11.470  1.00 82.41           O  
ATOM   4650  CG  HIS C  89       8.063  29.100 -14.565  1.00 82.41           C  
ATOM   4651  CD2 HIS C  89       9.024  29.120 -15.519  1.00 82.41           C  
ATOM   4652  ND1 HIS C  89       7.599  27.804 -14.511  1.00 82.41           N  
ATOM   4653  CE1 HIS C  89       8.254  27.071 -15.397  1.00 82.41           C  
ATOM   4654  NE2 HIS C  89       9.124  27.846 -16.021  1.00 82.41           N  
ATOM   4655  N   SER C  90       4.978  32.448 -12.998  1.00 84.77           N  
ATOM   4656  CA  SER C  90       4.541  33.396 -11.978  1.00 84.77           C  
ATOM   4657  C   SER C  90       3.034  33.624 -12.045  1.00 84.77           C  
ATOM   4658  CB  SER C  90       5.274  34.728 -12.133  1.00 84.77           C  
ATOM   4659  O   SER C  90       2.461  34.281 -11.174  1.00 84.77           O  
ATOM   4660  OG  SER C  90       5.300  35.133 -13.491  1.00 84.77           O  
ATOM   4661  N   THR C  91       2.350  33.125 -13.065  1.00 91.89           N  
ATOM   4662  CA  THR C  91       0.922  33.366 -13.237  1.00 91.89           C  
ATOM   4663  C   THR C  91       0.179  32.058 -13.491  1.00 91.89           C  
ATOM   4664  CB  THR C  91       0.656  34.344 -14.397  1.00 91.89           C  
ATOM   4665  O   THR C  91       0.524  31.310 -14.409  1.00 91.89           O  
ATOM   4666  CG2 THR C  91      -0.795  34.814 -14.398  1.00 91.89           C  
ATOM   4667  OG1 THR C  91       1.516  35.482 -14.261  1.00 91.89           O  
ATOM   4668  N   TYR C  92      -0.877  31.835 -12.736  1.00 94.64           N  
ATOM   4669  CA  TYR C  92      -1.669  30.612 -12.798  1.00 94.64           C  
ATOM   4670  C   TYR C  92      -3.160  30.928 -12.820  1.00 94.64           C  
ATOM   4671  CB  TYR C  92      -1.346  29.701 -11.610  1.00 94.64           C  
ATOM   4672  O   TYR C  92      -3.581  31.996 -12.370  1.00 94.64           O  
ATOM   4673  CG  TYR C  92       0.109  29.716 -11.212  1.00 94.64           C  
ATOM   4674  CD1 TYR C  92       1.038  28.907 -11.862  1.00 94.64           C  
ATOM   4675  CD2 TYR C  92       0.558  30.538 -10.184  1.00 94.64           C  
ATOM   4676  CE1 TYR C  92       2.381  28.917 -11.497  1.00 94.64           C  
ATOM   4677  CE2 TYR C  92       1.898  30.556  -9.810  1.00 94.64           C  
ATOM   4678  OH  TYR C  92       4.128  29.757 -10.106  1.00 94.64           O  
ATOM   4679  CZ  TYR C  92       2.800  29.743 -10.472  1.00 94.64           C  
ATOM   4680  N   TYR C  93      -3.972  30.007 -13.330  1.00 95.06           N  
ATOM   4681  CA  TYR C  93      -5.417  30.200 -13.356  1.00 95.06           C  
ATOM   4682  C   TYR C  93      -6.141  28.977 -12.804  1.00 95.06           C  
ATOM   4683  CB  TYR C  93      -5.896  30.490 -14.782  1.00 95.06           C  
ATOM   4684  O   TYR C  93      -5.716  27.842 -13.032  1.00 95.06           O  
ATOM   4685  CG  TYR C  93      -5.519  31.864 -15.281  1.00 95.06           C  
ATOM   4686  CD1 TYR C  93      -6.366  32.953 -15.087  1.00 95.06           C  
ATOM   4687  CD2 TYR C  93      -4.317  32.075 -15.947  1.00 95.06           C  
ATOM   4688  CE1 TYR C  93      -6.023  34.220 -15.547  1.00 95.06           C  
ATOM   4689  CE2 TYR C  93      -3.964  33.338 -16.411  1.00 95.06           C  
ATOM   4690  OH  TYR C  93      -4.478  35.655 -16.664  1.00 95.06           O  
ATOM   4691  CZ  TYR C  93      -4.822  34.403 -16.207  1.00 95.06           C  
ATOM   4692  N   VAL C  94      -7.142  29.197 -12.036  1.00 94.99           N  
ATOM   4693  CA  VAL C  94      -8.034  28.141 -11.568  1.00 94.99           C  
ATOM   4694  C   VAL C  94      -9.452  28.402 -12.071  1.00 94.99           C  
ATOM   4695  CB  VAL C  94      -8.026  28.034 -10.027  1.00 94.99           C  
ATOM   4696  O   VAL C  94     -10.098  29.366 -11.655  1.00 94.99           O  
ATOM   4697  CG1 VAL C  94      -8.878  26.853  -9.564  1.00 94.99           C  
ATOM   4698  CG2 VAL C  94      -6.596  27.901  -9.508  1.00 94.99           C  
ATOM   4699  N   HIS C  95      -9.886  27.530 -12.950  1.00 92.25           N  
ATOM   4700  CA  HIS C  95     -11.206  27.617 -13.563  1.00 92.25           C  
ATOM   4701  C   HIS C  95     -12.224  26.775 -12.802  1.00 92.25           C  
ATOM   4702  CB  HIS C  95     -11.147  27.174 -15.027  1.00 92.25           C  
ATOM   4703  O   HIS C  95     -11.946  25.627 -12.449  1.00 92.25           O  
ATOM   4704  CG  HIS C  95     -12.392  27.481 -15.797  1.00 92.25           C  
ATOM   4705  CD2 HIS C  95     -13.212  28.558 -15.769  1.00 92.25           C  
ATOM   4706  ND1 HIS C  95     -12.921  26.617 -16.731  1.00 92.25           N  
ATOM   4707  CE1 HIS C  95     -14.016  27.151 -17.245  1.00 92.25           C  
ATOM   4708  NE2 HIS C  95     -14.215  28.328 -16.678  1.00 92.25           N  
ATOM   4709  N   GLU C  96     -13.344  27.367 -12.490  1.00 86.35           N  
ATOM   4710  CA  GLU C  96     -14.332  26.667 -11.675  1.00 86.35           C  
ATOM   4711  C   GLU C  96     -14.792  25.378 -12.351  1.00 86.35           C  
ATOM   4712  CB  GLU C  96     -15.535  27.571 -11.393  1.00 86.35           C  
ATOM   4713  O   GLU C  96     -14.886  24.332 -11.706  1.00 86.35           O  
ATOM   4714  CG  GLU C  96     -16.592  26.929 -10.507  1.00 86.35           C  
ATOM   4715  CD  GLU C  96     -17.967  27.561 -10.659  1.00 86.35           C  
ATOM   4716  OE1 GLU C  96     -18.903  27.161  -9.931  1.00 86.35           O  
ATOM   4717  OE2 GLU C  96     -18.109  28.464 -11.515  1.00 86.35           O  
ATOM   4718  N   ASN C  97     -15.245  25.438 -13.565  1.00 84.11           N  
ATOM   4719  CA  ASN C  97     -15.639  24.289 -14.373  1.00 84.11           C  
ATOM   4720  C   ASN C  97     -15.687  24.638 -15.858  1.00 84.11           C  
ATOM   4721  CB  ASN C  97     -16.994  23.747 -13.911  1.00 84.11           C  
ATOM   4722  O   ASN C  97     -15.471  25.791 -16.236  1.00 84.11           O  
ATOM   4723  CG  ASN C  97     -18.112  24.759 -14.069  1.00 84.11           C  
ATOM   4724  ND2 ASN C  97     -19.018  24.798 -13.099  1.00 84.11           N  
ATOM   4725  OD1 ASN C  97     -18.162  25.498 -15.056  1.00 84.11           O  
ATOM   4726  N   LYS C  98     -15.906  23.782 -16.657  1.00 80.83           N  
ATOM   4727  CA  LYS C  98     -15.833  23.951 -18.105  1.00 80.83           C  
ATOM   4728  C   LYS C  98     -16.846  24.985 -18.590  1.00 80.83           C  
ATOM   4729  CB  LYS C  98     -16.066  22.616 -18.814  1.00 80.83           C  
ATOM   4730  O   LYS C  98     -16.570  25.741 -19.524  1.00 80.83           O  
ATOM   4731  CG  LYS C  98     -15.886  22.678 -20.324  1.00 80.83           C  
ATOM   4732  CD  LYS C  98     -16.128  21.320 -20.971  1.00 80.83           C  
ATOM   4733  CE  LYS C  98     -16.057  21.403 -22.490  1.00 80.83           C  
ATOM   4734  NZ  LYS C  98     -16.196  20.059 -23.126  1.00 80.83           N  
ATOM   4735  N   ASN C  99     -17.982  25.128 -17.830  1.00 81.49           N  
ATOM   4736  CA  ASN C  99     -19.053  25.998 -18.302  1.00 81.49           C  
ATOM   4737  C   ASN C  99     -19.011  27.361 -17.617  1.00 81.49           C  
ATOM   4738  CB  ASN C  99     -20.416  25.337 -18.087  1.00 81.49           C  
ATOM   4739  O   ASN C  99     -19.787  28.256 -17.958  1.00 81.49           O  
ATOM   4740  CG  ASN C  99     -20.573  24.052 -18.876  1.00 81.49           C  
ATOM   4741  ND2 ASN C  99     -21.420  23.155 -18.386  1.00 81.49           N  
ATOM   4742  OD1 ASN C  99     -19.939  23.868 -19.918  1.00 81.49           O  
ATOM   4743  N   ALA C 100     -18.105  27.533 -16.683  1.00 86.31           N  
ATOM   4744  CA  ALA C 100     -18.034  28.800 -15.960  1.00 86.31           C  
ATOM   4745  C   ALA C 100     -17.372  29.880 -16.811  1.00 86.31           C  
ATOM   4746  CB  ALA C 100     -17.275  28.622 -14.647  1.00 86.31           C  
ATOM   4747  O   ALA C 100     -16.468  29.592 -17.599  1.00 86.31           O  
ATOM   4748  N   THR C 101     -17.861  31.049 -16.755  1.00 89.27           N  
ATOM   4749  CA  THR C 101     -17.314  32.162 -17.522  1.00 89.27           C  
ATOM   4750  C   THR C 101     -16.244  32.898 -16.720  1.00 89.27           C  
ATOM   4751  CB  THR C 101     -18.419  33.151 -17.937  1.00 89.27           C  
ATOM   4752  O   THR C 101     -15.647  33.860 -17.208  1.00 89.27           O  
ATOM   4753  CG2 THR C 101     -19.417  32.494 -18.886  1.00 89.27           C  
ATOM   4754  OG1 THR C 101     -19.114  33.601 -16.767  1.00 89.27           O  
ATOM   4755  N   TRP C 102     -15.998  32.411 -15.570  1.00 89.14           N  
ATOM   4756  CA  TRP C 102     -15.049  33.114 -14.712  1.00 89.14           C  
ATOM   4757  C   TRP C 102     -13.974  32.163 -14.196  1.00 89.14           C  
ATOM   4758  CB  TRP C 102     -15.774  33.772 -13.534  1.00 89.14           C  
ATOM   4759  O   TRP C 102     -14.097  30.944 -14.333  1.00 89.14           O  
ATOM   4760  CG  TRP C 102     -16.458  32.800 -12.620  1.00 89.14           C  
ATOM   4761  CD1 TRP C 102     -17.712  32.275 -12.765  1.00 89.14           C  
ATOM   4762  CD2 TRP C 102     -15.925  32.241 -11.416  1.00 89.14           C  
ATOM   4763  CE2 TRP C 102     -16.912  31.383 -10.881  1.00 89.14           C  
ATOM   4764  CE3 TRP C 102     -14.708  32.382 -10.736  1.00 89.14           C  
ATOM   4765  NE1 TRP C 102     -17.991  31.422 -11.723  1.00 89.14           N  
ATOM   4766  CH2 TRP C 102     -15.518  30.824  -9.052  1.00 89.14           C  
ATOM   4767  CZ2 TRP C 102     -16.718  30.668  -9.697  1.00 89.14           C  
ATOM   4768  CZ3 TRP C 102     -14.517  31.669  -9.558  1.00 89.14           C  
ATOM   4769  N   CYS C 103     -12.875  32.742 -13.794  1.00 93.37           N  
ATOM   4770  CA  CYS C 103     -11.777  32.009 -13.173  1.00 93.37           C  
ATOM   4771  C   CYS C 103     -11.035  32.885 -12.171  1.00 93.37           C  
ATOM   4772  CB  CYS C 103     -10.804  31.498 -14.236  1.00 93.37           C  
ATOM   4773  O   CYS C 103     -11.346  34.069 -12.025  1.00 93.37           O  
ATOM   4774  SG  CYS C 103      -9.982  32.813 -15.162  1.00 93.37           S  
ATOM   4775  N   LEU C 104     -10.226  32.214 -11.318  1.00 94.80           N  
ATOM   4776  CA  LEU C 104      -9.364  32.965 -10.412  1.00 94.80           C  
ATOM   4777  C   LEU C 104      -7.919  32.948 -10.897  1.00 94.80           C  
ATOM   4778  CB  LEU C 104      -9.446  32.392  -8.995  1.00 94.80           C  
ATOM   4779  O   LEU C 104      -7.391  31.891 -11.250  1.00 94.80           O  
ATOM   4780  CG  LEU C 104     -10.764  32.610  -8.250  1.00 94.80           C  
ATOM   4781  CD1 LEU C 104     -10.767  31.831  -6.939  1.00 94.80           C  
ATOM   4782  CD2 LEU C 104     -10.994  34.096  -7.995  1.00 94.80           C  
ATOM   4783  N   GLU C 105      -7.358  34.085 -10.975  1.00 94.72           N  
ATOM   4784  CA  GLU C 105      -5.946  34.217 -11.321  1.00 94.72           C  
ATOM   4785  C   GLU C 105      -5.074  34.264 -10.070  1.00 94.72           C  
ATOM   4786  CB  GLU C 105      -5.715  35.470 -12.170  1.00 94.72           C  
ATOM   4787  O   GLU C 105      -5.344  35.034  -9.146  1.00 94.72           O  
ATOM   4788  CG  GLU C 105      -4.258  35.698 -12.546  1.00 94.72           C  
ATOM   4789  CD  GLU C 105      -4.011  37.048 -13.200  1.00 94.72           C  
ATOM   4790  OE1 GLU C 105      -2.832  37.432 -13.374  1.00 94.72           O  
ATOM   4791  OE2 GLU C 105      -5.005  37.729 -13.540  1.00 94.72           O  
ATOM   4792  N   VAL C 106      -4.093  33.415  -9.969  1.00 94.09           N  
ATOM   4793  CA  VAL C 106      -3.103  33.414  -8.896  1.00 94.09           C  
ATOM   4794  C   VAL C 106      -1.737  33.808  -9.454  1.00 94.09           C  
ATOM   4795  CB  VAL C 106      -3.019  32.036  -8.203  1.00 94.09           C  
ATOM   4796  O   VAL C 106      -1.220  33.157 -10.364  1.00 94.09           O  
ATOM   4797  CG1 VAL C 106      -2.028  32.075  -7.041  1.00 94.09           C  
ATOM   4798  CG2 VAL C 106      -4.400  31.598  -7.718  1.00 94.09           C  
ATOM   4799  N   SER C 107      -1.162  34.887  -8.947  1.00 92.19           N  
ATOM   4800  CA  SER C 107       0.095  35.348  -9.526  1.00 92.19           C  
ATOM   4801  C   SER C 107       1.061  35.821  -8.445  1.00 92.19           C  
ATOM   4802  CB  SER C 107      -0.156  36.477 -10.526  1.00 92.19           C  
ATOM   4803  O   SER C 107       0.636  36.276  -7.381  1.00 92.19           O  
ATOM   4804  OG  SER C 107      -0.807  37.568  -9.899  1.00 92.19           O  
ATOM   4805  N   VAL C 108       2.284  35.637  -8.723  1.00 88.20           N  
ATOM   4806  CA  VAL C 108       3.347  36.202  -7.900  1.00 88.20           C  
ATOM   4807  C   VAL C 108       3.888  37.472  -8.554  1.00 88.20           C  
ATOM   4808  CB  VAL C 108       4.492  35.189  -7.676  1.00 88.20           C  
ATOM   4809  O   VAL C 108       4.342  37.442  -9.701  1.00 88.20           O  
ATOM   4810  CG1 VAL C 108       5.589  35.796  -6.804  1.00 88.20           C  
ATOM   4811  CG2 VAL C 108       3.953  33.906  -7.046  1.00 88.20           C  
ATOM   4812  N   THR C 109       3.759  38.609  -7.852  1.00 85.48           N  
ATOM   4813  CA  THR C 109       4.134  39.885  -8.452  1.00 85.48           C  
ATOM   4814  C   THR C 109       4.894  40.751  -7.451  1.00 85.48           C  
ATOM   4815  CB  THR C 109       2.897  40.649  -8.959  1.00 85.48           C  
ATOM   4816  O   THR C 109       4.956  40.426  -6.263  1.00 85.48           O  
ATOM   4817  CG2 THR C 109       1.792  40.667  -7.907  1.00 85.48           C  
ATOM   4818  OG1 THR C 109       3.269  41.998  -9.269  1.00 85.48           O  
ATOM   4819  N   ASP C 110       5.588  41.748  -7.986  1.00 79.74           N  
ATOM   4820  CA  ASP C 110       6.275  42.721  -7.143  1.00 79.74           C  
ATOM   4821  C   ASP C 110       5.477  44.019  -7.040  1.00 79.74           C  
ATOM   4822  CB  ASP C 110       7.677  43.007  -7.686  1.00 79.74           C  
ATOM   4823  O   ASP C 110       5.945  44.996  -6.451  1.00 79.74           O  
ATOM   4824  CG  ASP C 110       7.665  43.532  -9.110  1.00 79.74           C  
ATOM   4825  OD1 ASP C 110       6.614  43.451  -9.782  1.00 79.74           O  
ATOM   4826  OD2 ASP C 110       8.717  44.030  -9.567  1.00 79.74           O  
ATOM   4827  N   VAL C 111       4.243  44.028  -7.569  1.00 80.57           N  
ATOM   4828  CA  VAL C 111       3.414  45.229  -7.565  1.00 80.57           C  
ATOM   4829  C   VAL C 111       2.394  45.150  -6.431  1.00 80.57           C  
ATOM   4830  CB  VAL C 111       2.693  45.425  -8.918  1.00 80.57           C  
ATOM   4831  O   VAL C 111       1.744  44.119  -6.244  1.00 80.57           O  
ATOM   4832  CG1 VAL C 111       1.937  46.752  -8.939  1.00 80.57           C  
ATOM   4833  CG2 VAL C 111       3.694  45.358 -10.070  1.00 80.57           C  
ATOM   4834  N   THR C 112       2.367  46.162  -5.674  1.00 80.63           N  
ATOM   4835  CA  THR C 112       1.388  46.240  -4.596  1.00 80.63           C  
ATOM   4836  C   THR C 112       0.079  46.844  -5.096  1.00 80.63           C  
ATOM   4837  CB  THR C 112       1.922  47.071  -3.415  1.00 80.63           C  
ATOM   4838  O   THR C 112       0.059  47.974  -5.590  1.00 80.63           O  
ATOM   4839  CG2 THR C 112       2.589  46.180  -2.372  1.00 80.63           C  
ATOM   4840  OG1 THR C 112       2.880  48.019  -3.901  1.00 80.63           O  
ATOM   4841  N   LEU C 113      -0.959  46.123  -5.058  1.00 83.46           N  
ATOM   4842  CA  LEU C 113      -2.254  46.623  -5.508  1.00 83.46           C  
ATOM   4843  C   LEU C 113      -3.121  47.032  -4.322  1.00 83.46           C  
ATOM   4844  CB  LEU C 113      -2.977  45.563  -6.342  1.00 83.46           C  
ATOM   4845  O   LEU C 113      -4.050  47.829  -4.473  1.00 83.46           O  
ATOM   4846  CG  LEU C 113      -2.395  45.277  -7.728  1.00 83.46           C  
ATOM   4847  CD1 LEU C 113      -2.973  43.981  -8.288  1.00 83.46           C  
ATOM   4848  CD2 LEU C 113      -2.666  46.442  -8.673  1.00 83.46           C  
ATOM   4849  N   LEU C 114      -2.884  46.394  -3.163  1.00 86.35           N  
ATOM   4850  CA  LEU C 114      -3.672  46.693  -1.972  1.00 86.35           C  
ATOM   4851  C   LEU C 114      -2.785  47.230  -0.854  1.00 86.35           C  
ATOM   4852  CB  LEU C 114      -4.416  45.443  -1.494  1.00 86.35           C  
ATOM   4853  O   LEU C 114      -1.607  46.878  -0.767  1.00 86.35           O  
ATOM   4854  CG  LEU C 114      -5.382  44.805  -2.493  1.00 86.35           C  
ATOM   4855  CD1 LEU C 114      -5.824  43.431  -2.000  1.00 86.35           C  
ATOM   4856  CD2 LEU C 114      -6.588  45.710  -2.725  1.00 86.35           C  
ATOM   4857  N   MET C 115      -3.306  48.196  -0.120  1.00 82.23           N  
ATOM   4858  CA  MET C 115      -2.576  48.781   1.000  1.00 82.23           C  
ATOM   4859  C   MET C 115      -3.306  48.532   2.315  1.00 82.23           C  
ATOM   4860  CB  MET C 115      -2.378  50.283   0.788  1.00 82.23           C  
ATOM   4861  O   MET C 115      -4.526  48.690   2.393  1.00 82.23           O  
ATOM   4862  CG  MET C 115      -1.516  50.623  -0.417  1.00 82.23           C  
ATOM   4863  SD  MET C 115       0.153  51.220   0.058  1.00 82.23           S  
ATOM   4864  CE  MET C 115      -0.237  52.931   0.516  1.00 82.23           C  
ATOM   4865  N   ALA C 116      -2.642  48.062   3.306  1.00 73.19           N  
ATOM   4866  CA  ALA C 116      -3.195  47.708   4.611  1.00 73.19           C  
ATOM   4867  C   ALA C 116      -4.025  48.853   5.184  1.00 73.19           C  
ATOM   4868  CB  ALA C 116      -2.075  47.331   5.578  1.00 73.19           C  
ATOM   4869  O   ALA C 116      -5.036  48.621   5.852  1.00 73.19           O  
ATOM   4870  N   GLU C 117      -3.632  50.220   4.856  1.00 70.73           N  
ATOM   4871  CA  GLU C 117      -4.300  51.395   5.409  1.00 70.73           C  
ATOM   4872  C   GLU C 117      -5.705  51.552   4.833  1.00 70.73           C  
ATOM   4873  CB  GLU C 117      -3.478  52.658   5.140  1.00 70.73           C  
ATOM   4874  O   GLU C 117      -6.613  52.025   5.519  1.00 70.73           O  
ATOM   4875  CG  GLU C 117      -2.112  52.657   5.813  1.00 70.73           C  
ATOM   4876  CD  GLU C 117      -1.302  53.912   5.528  1.00 70.73           C  
ATOM   4877  OE1 GLU C 117      -0.140  54.000   5.984  1.00 70.73           O  
ATOM   4878  OE2 GLU C 117      -1.835  54.814   4.845  1.00 70.73           O  
ATOM   4879  N   HIS C 118      -5.900  51.022   3.662  1.00 72.30           N  
ATOM   4880  CA  HIS C 118      -7.146  51.270   2.946  1.00 72.30           C  
ATOM   4881  C   HIS C 118      -7.958  49.988   2.792  1.00 72.30           C  
ATOM   4882  CB  HIS C 118      -6.863  51.879   1.572  1.00 72.30           C  
ATOM   4883  O   HIS C 118      -9.181  50.036   2.644  1.00 72.30           O  
ATOM   4884  CG  HIS C 118      -6.454  53.317   1.626  1.00 72.30           C  
ATOM   4885  CD2 HIS C 118      -7.047  54.430   1.134  1.00 72.30           C  
ATOM   4886  ND1 HIS C 118      -5.298  53.738   2.247  1.00 72.30           N  
ATOM   4887  CE1 HIS C 118      -5.198  55.053   2.134  1.00 72.30           C  
ATOM   4888  NE2 HIS C 118      -6.247  55.496   1.463  1.00 72.30           N  
ATOM   4889  N   ASP C 119      -7.288  48.905   2.937  1.00 76.89           N  
ATOM   4890  CA  ASP C 119      -7.970  47.665   2.578  1.00 76.89           C  
ATOM   4891  C   ASP C 119      -8.155  46.767   3.799  1.00 76.89           C  
ATOM   4892  CB  ASP C 119      -7.193  46.921   1.490  1.00 76.89           C  
ATOM   4893  O   ASP C 119      -7.562  47.011   4.852  1.00 76.89           O  
ATOM   4894  CG  ASP C 119      -7.129  47.685   0.179  1.00 76.89           C  
ATOM   4895  OD1 ASP C 119      -8.187  47.915  -0.445  1.00 76.89           O  
ATOM   4896  OD2 ASP C 119      -6.010  48.058  -0.235  1.00 76.89           O  
ATOM   4897  N   ARG C 120      -9.125  45.868   3.659  1.00 73.18           N  
ATOM   4898  CA  ARG C 120      -9.589  45.078   4.795  1.00 73.18           C  
ATOM   4899  C   ARG C 120      -8.655  43.903   5.063  1.00 73.18           C  
ATOM   4900  CB  ARG C 120     -11.012  44.572   4.553  1.00 73.18           C  
ATOM   4901  O   ARG C 120      -8.336  43.137   4.151  1.00 73.18           O  
ATOM   4902  CG  ARG C 120     -11.753  44.185   5.823  1.00 73.18           C  
ATOM   4903  CD  ARG C 120     -13.177  43.733   5.530  1.00 73.18           C  
ATOM   4904  NE  ARG C 120     -13.874  43.327   6.747  1.00 73.18           N  
ATOM   4905  NH1 ARG C 120     -15.906  42.966   5.709  1.00 73.18           N  
ATOM   4906  NH2 ARG C 120     -15.689  42.619   7.964  1.00 73.18           N  
ATOM   4907  CZ  ARG C 120     -15.155  42.971   6.804  1.00 73.18           C  
ATOM   4908  N   GLN C 121      -8.198  43.881   6.224  1.00 77.09           N  
ATOM   4909  CA  GLN C 121      -7.466  42.696   6.659  1.00 77.09           C  
ATOM   4910  C   GLN C 121      -8.421  41.574   7.054  1.00 77.09           C  
ATOM   4911  CB  GLN C 121      -6.542  43.035   7.830  1.00 77.09           C  
ATOM   4912  O   GLN C 121      -9.343  41.785   7.845  1.00 77.09           O  
ATOM   4913  CG  GLN C 121      -5.252  43.731   7.414  1.00 77.09           C  
ATOM   4914  CD  GLN C 121      -4.325  43.998   8.585  1.00 77.09           C  
ATOM   4915  NE2 GLN C 121      -3.252  44.740   8.334  1.00 77.09           N  
ATOM   4916  OE1 GLN C 121      -4.572  43.542   9.706  1.00 77.09           O  
ATOM   4917  N   VAL C 122      -8.230  40.509   6.399  1.00 71.46           N  
ATOM   4918  CA  VAL C 122      -9.170  39.425   6.665  1.00 71.46           C  
ATOM   4919  C   VAL C 122      -8.468  38.309   7.436  1.00 71.46           C  
ATOM   4920  CB  VAL C 122      -9.779  38.868   5.359  1.00 71.46           C  
ATOM   4921  O   VAL C 122      -7.366  37.892   7.070  1.00 71.46           O  
ATOM   4922  CG1 VAL C 122     -10.823  37.796   5.664  1.00 71.46           C  
ATOM   4923  CG2 VAL C 122     -10.393  39.998   4.534  1.00 71.46           C  
ATOM   4924  N   LEU C 123      -8.911  37.971   8.522  1.00 57.78           N  
ATOM   4925  CA  LEU C 123      -8.300  36.934   9.346  1.00 57.78           C  
ATOM   4926  C   LEU C 123      -8.833  35.556   8.969  1.00 57.78           C  
ATOM   4927  CB  LEU C 123      -8.561  37.206  10.830  1.00 57.78           C  
ATOM   4928  O   LEU C 123      -8.064  34.597   8.860  1.00 57.78           O  
ATOM   4929  CG  LEU C 123      -7.488  38.003  11.572  1.00 57.78           C  
ATOM   4930  CD1 LEU C 123      -8.127  39.127  12.382  1.00 57.78           C  
ATOM   4931  CD2 LEU C 123      -6.668  37.087  12.475  1.00 57.78           C  
ATOM   4932  N   ASN C 124     -10.033  35.480   8.470  1.00 57.29           N  
ATOM   4933  CA  ASN C 124     -10.436  34.097   8.240  1.00 57.29           C  
ATOM   4934  C   ASN C 124     -11.687  34.015   7.372  1.00 57.29           C  
ATOM   4935  CB  ASN C 124     -10.664  33.376   9.571  1.00 57.29           C  
ATOM   4936  O   ASN C 124     -12.024  32.945   6.860  1.00 57.29           O  
ATOM   4937  CG  ASN C 124      -9.721  32.206   9.770  1.00 57.29           C
[truncated: 96,544,711 more chars]
