# Supplementary material for: Two Methods for Superposing the Structures of Like-Molecule Assemblies: Application to Peptide and Protein Oligomers and Aggregates
Source: Molecules. 2025 Mar 4;30(5):1156. doi: 10.3390/molecules30051156 (PMC11902252; doi:10.3390/molecules30051156)
Supplement: Supplementary file 1 [file molecules-30-01156-s001.zip › T2259.pdb]

MODEL     1                                                                     
ATOM      1  N   GLY B   1      -5.295  43.407  14.860  1.00 52.62           N  
ATOM      2  CA  GLY B   1      -4.940  44.811  14.988  1.00 52.62           C  
ATOM      3  C   GLY B   1      -4.607  45.216  16.411  1.00 52.62           C  
ATOM      4  O   GLY B   1      -4.358  44.361  17.263  1.00 52.62           O  
ATOM      5  N   LEU B   2      -4.214  46.536  16.577  1.00 56.67           N  
ATOM      6  CA  LEU B   2      -4.069  47.096  17.916  1.00 56.67           C  
ATOM      7  C   LEU B   2      -5.432  47.394  18.531  1.00 56.67           C  
ATOM      8  CB  LEU B   2      -3.226  48.373  17.874  1.00 56.67           C  
ATOM      9  O   LEU B   2      -6.354  47.820  17.832  1.00 56.67           O  
ATOM     10  CG  LEU B   2      -1.756  48.203  17.487  1.00 56.67           C  
ATOM     11  CD1 LEU B   2      -1.097  49.565  17.292  1.00 56.67           C  
ATOM     12  CD2 LEU B   2      -1.015  47.391  18.545  1.00 56.67           C  
ATOM     13  N   VAL B   3      -5.674  46.842  19.535  1.00 47.81           N  
ATOM     14  CA  VAL B   3      -6.858  47.202  20.309  1.00 47.81           C  
ATOM     15  C   VAL B   3      -6.456  48.081  21.491  1.00 47.81           C  
ATOM     16  CB  VAL B   3      -7.611  45.949  20.809  1.00 47.81           C  
ATOM     17  O   VAL B   3      -5.352  47.947  22.025  1.00 47.81           O  
ATOM     18  CG1 VAL B   3      -8.236  45.191  19.638  1.00 47.81           C  
ATOM     19  CG2 VAL B   3      -6.670  45.040  21.596  1.00 47.81           C  
ATOM     20  N   ASN B   4      -6.519  49.263  21.130  1.00 50.45           N  
ATOM     21  CA  ASN B   4      -6.202  50.178  22.222  1.00 50.45           C  
ATOM     22  C   ASN B   4      -7.273  51.253  22.382  1.00 50.45           C  
ATOM     23  CB  ASN B   4      -4.831  50.821  22.003  1.00 50.45           C  
ATOM     24  O   ASN B   4      -8.030  51.524  21.448  1.00 50.45           O  
ATOM     25  CG  ASN B   4      -3.716  49.799  21.901  1.00 50.45           C  
ATOM     26  ND2 ASN B   4      -2.503  50.270  21.638  1.00 50.45           N  
ATOM     27  OD1 ASN B   4      -3.943  48.597  22.057  1.00 50.45           O  
ATOM     28  N   GLY B   5      -7.696  51.427  23.576  1.00 49.55           N  
ATOM     29  CA  GLY B   5      -8.328  52.708  23.853  1.00 49.55           C  
ATOM     30  C   GLY B   5      -7.433  53.894  23.545  1.00 49.55           C  
ATOM     31  O   GLY B   5      -6.294  53.721  23.107  1.00 49.55           O  
ATOM     32  N   THR B   6      -7.957  55.121  23.485  1.00 49.79           N  
ATOM     33  CA  THR B   6      -7.277  56.401  23.330  1.00 49.79           C  
ATOM     34  C   THR B   6      -6.201  56.575  24.398  1.00 49.79           C  
ATOM     35  CB  THR B   6      -8.271  57.575  23.404  1.00 49.79           C  
ATOM     36  O   THR B   6      -6.463  56.382  25.587  1.00 49.79           O  
ATOM     37  CG2 THR B   6      -7.600  58.890  23.021  1.00 49.79           C  
ATOM     38  OG1 THR B   6      -9.361  57.328  22.506  1.00 49.79           O  
ATOM     39  N   ILE B   7      -4.872  56.514  23.834  1.00 55.54           N  
ATOM     40  CA  ILE B   7      -3.822  56.868  24.783  1.00 55.54           C  
ATOM     41  C   ILE B   7      -3.787  58.383  24.972  1.00 55.54           C  
ATOM     42  CB  ILE B   7      -2.442  56.353  24.317  1.00 55.54           C  
ATOM     43  O   ILE B   7      -3.511  59.126  24.027  1.00 55.54           O  
ATOM     44  CG1 ILE B   7      -2.482  54.835  24.105  1.00 55.54           C  
ATOM     45  CG2 ILE B   7      -1.354  56.737  25.324  1.00 55.54           C  
ATOM     46  CD1 ILE B   7      -1.204  54.260  23.509  1.00 55.54           C  
ATOM     47  N   THR B   8      -4.391  59.047  26.010  1.00 55.54           N  
ATOM     48  CA  THR B   8      -4.335  60.485  26.248  1.00 55.54           C  
ATOM     49  C   THR B   8      -3.037  60.866  26.955  1.00 55.54           C  
ATOM     50  CB  THR B   8      -5.537  60.960  27.084  1.00 55.54           C  
ATOM     51  O   THR B   8      -2.229  61.624  26.415  1.00 55.54           O  
ATOM     52  CG2 THR B   8      -6.853  60.679  26.366  1.00 55.54           C  
ATOM     53  OG1 THR B   8      -5.537  60.275  28.343  1.00 55.54           O  
ATOM     54  N   SER B   9      -2.854  60.501  28.292  1.00 55.77           N  
ATOM     55  CA  SER B   9      -1.658  60.682  29.109  1.00 55.77           C  
ATOM     56  C   SER B   9      -0.938  59.357  29.335  1.00 55.77           C  
ATOM     57  CB  SER B   9      -2.018  61.312  30.455  1.00 55.77           C  
ATOM     58  O   SER B   9       0.284  59.275  29.188  1.00 55.77           O  
ATOM     59  OG  SER B   9      -2.806  60.426  31.231  1.00 55.77           O  
ATOM     60  N   THR B  10      -1.633  58.522  29.790  1.00 56.27           N  
ATOM     61  CA  THR B  10      -1.223  57.129  29.926  1.00 56.27           C  
ATOM     62  C   THR B  10      -2.259  56.197  29.303  1.00 56.27           C  
ATOM     63  CB  THR B  10      -1.010  56.750  31.403  1.00 56.27           C  
ATOM     64  O   THR B  10      -3.446  56.526  29.252  1.00 56.27           O  
ATOM     65  CG2 THR B  10       0.011  57.670  32.065  1.00 56.27           C  
ATOM     66  OG1 THR B  10      -2.256  56.856  32.102  1.00 56.27           O  
ATOM     67  N   GLY B  11      -1.981  55.481  28.434  1.00 58.38           N  
ATOM     68  CA  GLY B  11      -2.904  54.486  27.913  1.00 58.38           C  
ATOM     69  C   GLY B  11      -2.244  53.149  27.631  1.00 58.38           C  
ATOM     70  O   GLY B  11      -1.022  53.020  27.733  1.00 58.38           O  
ATOM     71  N   THR B  12      -2.975  52.199  27.704  1.00 61.89           N  
ATOM     72  CA  THR B  12      -2.564  50.840  27.367  1.00 61.89           C  
ATOM     73  C   THR B  12      -2.913  50.514  25.918  1.00 61.89           C  
ATOM     74  CB  THR B  12      -3.222  49.809  28.302  1.00 61.89           C  
ATOM     75  O   THR B  12      -3.979  50.894  25.430  1.00 61.89           O  
ATOM     76  CG2 THR B  12      -2.536  48.451  28.193  1.00 61.89           C  
ATOM     77  OG1 THR B  12      -3.130  50.272  29.655  1.00 61.89           O  
ATOM     78  N   VAL B  13      -2.054  50.063  25.101  1.00 67.34           N  
ATOM     79  CA  VAL B  13      -2.286  49.513  23.769  1.00 67.34           C  
ATOM     80  C   VAL B  13      -2.105  47.997  23.797  1.00 67.34           C  
ATOM     81  CB  VAL B  13      -1.340  50.143  22.722  1.00 67.34           C  
ATOM     82  O   VAL B  13      -1.092  47.495  24.290  1.00 67.34           O  
ATOM     83  CG1 VAL B  13      -1.585  49.540  21.341  1.00 67.34           C  
ATOM     84  CG2 VAL B  13      -1.521  51.660  22.686  1.00 67.34           C  
ATOM     85  N   ASN B  14      -3.119  47.232  23.468  1.00 71.44           N  
ATOM     86  CA  ASN B  14      -3.064  45.775  23.409  1.00 71.44           C  
ATOM     87  C   ASN B  14      -3.111  45.271  21.970  1.00 71.44           C  
ATOM     88  CB  ASN B  14      -4.205  45.162  24.224  1.00 71.44           C  
ATOM     89  O   ASN B  14      -3.722  45.902  21.106  1.00 71.44           O  
ATOM     90  CG  ASN B  14      -4.105  45.483  25.703  1.00 71.44           C  
ATOM     91  ND2 ASN B  14      -5.251  45.606  26.362  1.00 71.44           N  
ATOM     92  OD1 ASN B  14      -3.006  45.621  26.248  1.00 71.44           O  
ATOM     93  N   VAL B  15      -2.440  44.201  21.687  1.00 81.33           N  
ATOM     94  CA  VAL B  15      -2.614  43.463  20.440  1.00 81.33           C  
ATOM     95  C   VAL B  15      -3.842  42.561  20.540  1.00 81.33           C  
ATOM     96  CB  VAL B  15      -1.362  42.624  20.098  1.00 81.33           C  
ATOM     97  O   VAL B  15      -4.010  41.837  21.524  1.00 81.33           O  
ATOM     98  CG1 VAL B  15      -1.562  41.865  18.787  1.00 81.33           C  
ATOM     99  CG2 VAL B  15      -0.126  43.518  20.019  1.00 81.33           C  
ATOM    100  N   ASP B  16      -4.793  42.681  19.688  1.00 84.20           N  
ATOM    101  CA  ASP B  16      -6.017  41.886  19.662  1.00 84.20           C  
ATOM    102  C   ASP B  16      -5.729  40.451  19.226  1.00 84.20           C  
ATOM    103  CB  ASP B  16      -7.050  42.521  18.729  1.00 84.20           C  
ATOM    104  O   ASP B  16      -5.889  40.108  18.053  1.00 84.20           O  
ATOM    105  CG  ASP B  16      -8.436  41.918  18.881  1.00 84.20           C  
ATOM    106  OD1 ASP B  16      -8.652  41.114  19.813  1.00 84.20           O  
ATOM    107  OD2 ASP B  16      -9.318  42.247  18.059  1.00 84.20           O  
ATOM    108  N   VAL B  17      -5.332  39.607  20.176  1.00 89.92           N  
ATOM    109  CA  VAL B  17      -4.934  38.231  19.898  1.00 89.92           C  
ATOM    110  C   VAL B  17      -6.130  37.299  20.086  1.00 89.92           C  
ATOM    111  CB  VAL B  17      -3.764  37.784  20.803  1.00 89.92           C  
ATOM    112  O   VAL B  17      -7.077  37.632  20.802  1.00 89.92           O  
ATOM    113  CG1 VAL B  17      -2.549  38.687  20.599  1.00 89.92           C  
ATOM    114  CG2 VAL B  17      -4.194  37.785  22.269  1.00 89.92           C  
ATOM    115  N   GLY B  18      -6.154  36.169  19.330  1.00 90.44           N  
ATOM    116  CA  GLY B  18      -7.206  35.177  19.479  1.00 90.44           C  
ATOM    117  C   GLY B  18      -7.206  34.136  18.376  1.00 90.44           C  
ATOM    118  O   GLY B  18      -6.231  34.014  17.631  1.00 90.44           O  
ATOM    119  N   THR B  19      -8.349  33.381  18.382  1.00 94.69           N  
ATOM    120  CA  THR B  19      -8.447  32.271  17.440  1.00 94.69           C  
ATOM    121  C   THR B  19      -9.676  32.424  16.549  1.00 94.69           C  
ATOM    122  CB  THR B  19      -8.508  30.919  18.175  1.00 94.69           C  
ATOM    123  O   THR B  19     -10.089  31.473  15.882  1.00 94.69           O  
ATOM    124  CG2 THR B  19      -7.246  30.682  18.997  1.00 94.69           C  
ATOM    125  OG1 THR B  19      -9.643  30.908  19.050  1.00 94.69           O  
ATOM    126  N   THR B  20     -10.318  33.589  16.553  1.00 93.27           N  
ATOM    127  CA  THR B  20     -11.473  33.876  15.710  1.00 93.27           C  
ATOM    128  C   THR B  20     -11.101  34.851  14.597  1.00 93.27           C  
ATOM    129  CB  THR B  20     -12.637  34.454  16.535  1.00 93.27           C  
ATOM    130  O   THR B  20      -9.938  35.242  14.469  1.00 93.27           O  
ATOM    131  CG2 THR B  20     -13.052  33.497  17.647  1.00 93.27           C  
ATOM    132  OG1 THR B  20     -12.230  35.699  17.117  1.00 93.27           O  
ATOM    133  N   ALA B  21     -12.011  35.288  13.833  1.00 94.01           N  
ATOM    134  CA  ALA B  21     -11.793  36.090  12.632  1.00 94.01           C  
ATOM    135  C   ALA B  21     -11.036  37.373  12.960  1.00 94.01           C  
ATOM    136  CB  ALA B  21     -13.125  36.418  11.962  1.00 94.01           C  
ATOM    137  O   ALA B  21     -11.327  38.035  13.960  1.00 94.01           O  
ATOM    138  N   ASN B  22      -9.998  37.628  12.207  1.00 92.44           N  
ATOM    139  CA  ASN B  22      -9.263  38.888  12.169  1.00 92.44           C  
ATOM    140  C   ASN B  22      -8.416  39.081  13.424  1.00 92.44           C  
ATOM    141  CB  ASN B  22     -10.224  40.065  11.991  1.00 92.44           C  
ATOM    142  O   ASN B  22      -7.967  40.192  13.710  1.00 92.44           O  
ATOM    143  CG  ASN B  22     -11.030  39.972  10.710  1.00 92.44           C  
ATOM    144  ND2 ASN B  22     -12.346  40.095  10.828  1.00 92.44           N  
ATOM    145  OD1 ASN B  22     -10.473  39.792   9.624  1.00 92.44           O  
ATOM    146  N   LYS B  23      -8.255  38.052  14.177  1.00 91.39           N  
ATOM    147  CA  LYS B  23      -7.397  38.124  15.356  1.00 91.39           C  
ATOM    148  C   LYS B  23      -5.933  37.906  14.985  1.00 91.39           C  
ATOM    149  CB  LYS B  23      -7.831  37.094  16.400  1.00 91.39           C  
ATOM    150  O   LYS B  23      -5.630  37.201  14.020  1.00 91.39           O  
ATOM    151  CG  LYS B  23      -9.250  37.292  16.912  1.00 91.39           C  
ATOM    152  CD  LYS B  23      -9.384  38.591  17.697  1.00 91.39           C  
ATOM    153  CE  LYS B  23     -10.783  38.754  18.275  1.00 91.39           C  
ATOM    154  NZ  LYS B  23     -10.908  40.007  19.079  1.00 91.39           N  
ATOM    155  N   ILE B  24      -5.049  38.527  15.761  1.00 92.36           N  
ATOM    156  CA  ILE B  24      -3.611  38.324  15.622  1.00 92.36           C  
ATOM    157  C   ILE B  24      -3.212  36.996  16.262  1.00 92.36           C  
ATOM    158  CB  ILE B  24      -2.813  39.486  16.257  1.00 92.36           C  
ATOM    159  O   ILE B  24      -3.670  36.666  17.358  1.00 92.36           O  
ATOM    160  CG1 ILE B  24      -3.150  40.809  15.560  1.00 92.36           C  
ATOM    161  CG2 ILE B  24      -1.308  39.203  16.196  1.00 92.36           C  
ATOM    162  CD1 ILE B  24      -2.656  40.895  14.123  1.00 92.36           C  
ATOM    163  N   VAL B  25      -2.418  36.234  15.657  1.00 95.77           N  
ATOM    164  CA  VAL B  25      -2.045  34.900  16.115  1.00 95.77           C  
ATOM    165  C   VAL B  25      -0.958  35.005  17.182  1.00 95.77           C  
ATOM    166  CB  VAL B  25      -1.560  34.014  14.946  1.00 95.77           C  
ATOM    167  O   VAL B  25       0.078  35.636  16.963  1.00 95.77           O  
ATOM    168  CG1 VAL B  25      -1.149  32.632  15.450  1.00 95.77           C  
ATOM    169  CG2 VAL B  25      -2.647  33.896  13.879  1.00 95.77           C  
ATOM    170  N   GLN B  26      -1.218  34.460  18.337  1.00 92.37           N  
ATOM    171  CA  GLN B  26      -0.276  34.376  19.448  1.00 92.37           C  
ATOM    172  C   GLN B  26      -0.040  32.926  19.861  1.00 92.37           C  
ATOM    173  CB  GLN B  26      -0.781  35.186  20.643  1.00 92.37           C  
ATOM    174  O   GLN B  26      -0.983  32.137  19.942  1.00 92.37           O  
ATOM    175  CG  GLN B  26       0.208  35.260  21.798  1.00 92.37           C  
ATOM    176  CD  GLN B  26      -0.295  36.113  22.948  1.00 92.37           C  
ATOM    177  NE2 GLN B  26       0.626  36.599  23.773  1.00 92.37           N  
ATOM    178  OE1 GLN B  26      -1.501  36.333  23.094  1.00 92.37           O  
ATOM    179  N   LEU B  27       1.212  32.487  20.038  1.00 95.10           N  
ATOM    180  CA  LEU B  27       1.534  31.159  20.550  1.00 95.10           C  
ATOM    181  C   LEU B  27       0.961  30.962  21.949  1.00 95.10           C  
ATOM    182  CB  LEU B  27       3.050  30.946  20.571  1.00 95.10           C  
ATOM    183  O   LEU B  27       0.872  31.914  22.728  1.00 95.10           O  
ATOM    184  CG  LEU B  27       3.776  31.109  19.235  1.00 95.10           C  
ATOM    185  CD1 LEU B  27       5.281  30.960  19.429  1.00 95.10           C  
ATOM    186  CD2 LEU B  27       3.260  30.095  18.219  1.00 95.10           C  
ATOM    187  N   ASP B  28       0.602  29.773  22.271  1.00 93.49           N  
ATOM    188  CA  ASP B  28       0.029  29.491  23.584  1.00 93.49           C  
ATOM    189  C   ASP B  28       1.122  29.353  24.641  1.00 93.49           C  
ATOM    190  CB  ASP B  28      -0.821  28.220  23.537  1.00 93.49           C  
ATOM    191  O   ASP B  28       2.292  29.633  24.372  1.00 93.49           O  
ATOM    192  CG  ASP B  28       0.003  26.964  23.314  1.00 93.49           C  
ATOM    193  OD1 ASP B  28       1.242  27.010  23.476  1.00 93.49           O  
ATOM    194  OD2 ASP B  28      -0.591  25.919  22.970  1.00 93.49           O  
ATOM    195  N   SER B  29       0.720  29.032  25.824  1.00 93.45           N  
ATOM    196  CA  SER B  29       1.622  29.018  26.971  1.00 93.45           C  
ATOM    197  C   SER B  29       2.668  27.916  26.838  1.00 93.45           C  
ATOM    198  CB  SER B  29       0.836  28.832  28.270  1.00 93.45           C  
ATOM    199  O   SER B  29       3.669  27.913  27.557  1.00 93.45           O  
ATOM    200  OG  SER B  29       0.105  27.618  28.246  1.00 93.45           O  
ATOM    201  N   SER B  30       2.507  26.989  25.881  1.00 92.33           N  
ATOM    202  CA  SER B  30       3.467  25.922  25.617  1.00 92.33           C  
ATOM    203  C   SER B  30       4.298  26.222  24.374  1.00 92.33           C  
ATOM    204  CB  SER B  30       2.748  24.583  25.448  1.00 92.33           C  
ATOM    205  O   SER B  30       5.097  25.390  23.940  1.00 92.33           O  
ATOM    206  OG  SER B  30       1.980  24.276  26.599  1.00 92.33           O  
ATOM    207  N   GLY B  31       4.030  27.421  23.753  1.00 92.67           N  
ATOM    208  CA  GLY B  31       4.789  27.824  22.580  1.00 92.67           C  
ATOM    209  C   GLY B  31       4.278  27.199  21.296  1.00 92.67           C  
ATOM    210  O   GLY B  31       5.012  27.105  20.310  1.00 92.67           O  
ATOM    211  N   LYS B  32       2.997  26.763  21.278  1.00 92.42           N  
ATOM    212  CA  LYS B  32       2.393  26.135  20.107  1.00 92.42           C  
ATOM    213  C   LYS B  32       1.450  27.099  19.392  1.00 92.42           C  
ATOM    214  CB  LYS B  32       1.640  24.865  20.506  1.00 92.42           C  
ATOM    215  O   LYS B  32       0.863  27.983  20.021  1.00 92.42           O  
ATOM    216  CG  LYS B  32       2.483  23.864  21.281  1.00 92.42           C  
ATOM    217  CD  LYS B  32       1.686  22.615  21.633  1.00 92.42           C  
ATOM    218  CE  LYS B  32       2.531  21.609  22.402  1.00 92.42           C  
ATOM    219  NZ  LYS B  32       1.785  20.340  22.659  1.00 92.42           N  
ATOM    220  N   LEU B  33       1.362  26.908  18.073  1.00 94.44           N  
ATOM    221  CA  LEU B  33       0.243  27.549  17.391  1.00 94.44           C  
ATOM    222  C   LEU B  33      -1.087  27.083  17.972  1.00 94.44           C  
ATOM    223  CB  LEU B  33       0.289  27.253  15.890  1.00 94.44           C  
ATOM    224  O   LEU B  33      -1.245  25.907  18.309  1.00 94.44           O  
ATOM    225  CG  LEU B  33       1.347  28.006  15.082  1.00 94.44           C  
ATOM    226  CD1 LEU B  33       1.447  27.431  13.673  1.00 94.44           C  
ATOM    227  CD2 LEU B  33       1.025  29.496  15.035  1.00 94.44           C  
ATOM    228  N   PRO B  34      -1.985  27.987  18.117  1.00 92.84           N  
ATOM    229  CA  PRO B  34      -3.289  27.582  18.648  1.00 92.84           C  
ATOM    230  C   PRO B  34      -4.085  26.725  17.666  1.00 92.84           C  
ATOM    231  CB  PRO B  34      -3.994  28.916  18.905  1.00 92.84           C  
ATOM    232  O   PRO B  34      -3.643  26.502  16.536  1.00 92.84           O  
ATOM    233  CG  PRO B  34      -3.433  29.849  17.881  1.00 92.84           C  
ATOM    234  CD  PRO B  34      -1.997  29.483  17.639  1.00 92.84           C  
ATOM    235  N   ALA B  35      -5.230  26.217  18.168  1.00 91.41           N  
ATOM    236  CA  ALA B  35      -6.122  25.389  17.361  1.00 91.41           C  
ATOM    237  C   ALA B  35      -6.893  26.236  16.352  1.00 91.41           C  
ATOM    238  CB  ALA B  35      -7.091  24.622  18.257  1.00 91.41           C  
ATOM    239  O   ALA B  35      -8.021  26.656  16.618  1.00 91.41           O  
ATOM    240  N   VAL B  36      -6.254  26.572  15.242  1.00 92.83           N  
ATOM    241  CA  VAL B  36      -6.869  27.346  14.168  1.00 92.83           C  
ATOM    242  C   VAL B  36      -6.749  26.585  12.850  1.00 92.83           C  
ATOM    243  CB  VAL B  36      -6.226  28.745  14.037  1.00 92.83           C  
ATOM    244  O   VAL B  36      -5.918  25.683  12.720  1.00 92.83           O  
ATOM    245  CG1 VAL B  36      -6.486  29.578  15.291  1.00 92.83           C  
ATOM    246  CG2 VAL B  36      -4.726  28.620  13.776  1.00 92.83           C  
ATOM    247  N   ASP B  37      -7.605  26.928  11.953  1.00 90.66           N  
ATOM    248  CA  ASP B  37      -7.692  26.275  10.651  1.00 90.66           C  
ATOM    249  C   ASP B  37      -6.465  26.585   9.797  1.00 90.66           C  
ATOM    250  CB  ASP B  37      -8.965  26.706   9.918  1.00 90.66           C  
ATOM    251  O   ASP B  37      -6.219  27.743   9.451  1.00 90.66           O  
ATOM    252  CG  ASP B  37      -9.181  25.956   8.615  1.00 90.66           C  
ATOM    253  OD1 ASP B  37      -8.193  25.661   7.909  1.00 90.66           O  
ATOM    254  OD2 ASP B  37     -10.352  25.661   8.290  1.00 90.66           O  
ATOM    255  N   GLY B  38      -5.675  25.554   9.494  1.00 92.48           N  
ATOM    256  CA  GLY B  38      -4.474  25.704   8.688  1.00 92.48           C  
ATOM    257  C   GLY B  38      -4.661  25.255   7.251  1.00 92.48           C  
ATOM    258  O   GLY B  38      -3.690  24.922   6.568  1.00 92.48           O  
ATOM    259  N   SER B  39      -5.892  25.252   6.723  1.00 87.07           N  
ATOM    260  CA  SER B  39      -6.217  24.654   5.432  1.00 87.07           C  
ATOM    261  C   SER B  39      -5.634  25.469   4.283  1.00 87.07           C  
ATOM    262  CB  SER B  39      -7.732  24.531   5.264  1.00 87.07           C  
ATOM    263  O   SER B  39      -5.548  24.985   3.152  1.00 87.07           O  
ATOM    264  OG  SER B  39      -8.349  25.805   5.320  1.00 87.07           O  
ATOM    265  N   GLN B  40      -5.174  26.726   4.515  1.00 87.91           N  
ATOM    266  CA  GLN B  40      -4.662  27.580   3.449  1.00 87.91           C  
ATOM    267  C   GLN B  40      -3.136  27.588   3.435  1.00 87.91           C  
ATOM    268  CB  GLN B  40      -5.194  29.006   3.600  1.00 87.91           C  
ATOM    269  O   GLN B  40      -2.522  28.179   2.545  1.00 87.91           O  
ATOM    270  CG  GLN B  40      -6.709  29.112   3.490  1.00 87.91           C  
ATOM    271  CD  GLN B  40      -7.202  30.546   3.545  1.00 87.91           C  
ATOM    272  NE2 GLN B  40      -7.925  30.965   2.512  1.00 87.91           N  
ATOM    273  OE1 GLN B  40      -6.937  31.271   4.510  1.00 87.91           O  
ATOM    274  N   LEU B  41      -2.535  26.896   4.444  1.00 90.95           N  
ATOM    275  CA  LEU B  41      -1.078  26.846   4.496  1.00 90.95           C  
ATOM    276  C   LEU B  41      -0.510  26.196   3.239  1.00 90.95           C  
ATOM    277  CB  LEU B  41      -0.612  26.079   5.737  1.00 90.95           C  
ATOM    278  O   LEU B  41      -1.089  25.242   2.713  1.00 90.95           O  
ATOM    279  CG  LEU B  41      -0.853  26.760   7.085  1.00 90.95           C  
ATOM    280  CD1 LEU B  41      -0.394  25.856   8.224  1.00 90.95           C  
ATOM    281  CD2 LEU B  41      -0.136  28.105   7.140  1.00 90.95           C  
ATOM    282  N   THR B  42       0.569  26.715   2.805  1.00 85.90           N  
ATOM    283  CA  THR B  42       1.271  26.135   1.666  1.00 85.90           C  
ATOM    284  C   THR B  42       2.519  25.385   2.124  1.00 85.90           C  
ATOM    285  CB  THR B  42       1.665  27.216   0.642  1.00 85.90           C  
ATOM    286  O   THR B  42       3.002  25.596   3.239  1.00 85.90           O  
ATOM    287  CG2 THR B  42       0.448  28.018   0.194  1.00 85.90           C  
ATOM    288  OG1 THR B  42       2.617  28.106   1.239  1.00 85.90           O  
ATOM    289  N   ASN B  43       2.937  24.471   1.284  1.00 85.81           N  
ATOM    290  CA  ASN B  43       4.153  23.687   1.465  1.00 85.81           C  
ATOM    291  C   ASN B  43       4.072  22.804   2.707  1.00 85.81           C  
ATOM    292  CB  ASN B  43       5.376  24.603   1.545  1.00 85.81           C  
ATOM    293  O   ASN B  43       5.090  22.519   3.340  1.00 85.81           O  
ATOM    294  CG  ASN B  43       5.677  25.291   0.228  1.00 85.81           C  
ATOM    295  ND2 ASN B  43       6.179  26.518   0.301  1.00 85.81           N  
ATOM    296  OD1 ASN B  43       5.459  24.725  -0.847  1.00 85.81           O  
ATOM    297  N   VAL B  44       2.841  22.490   3.146  1.00 89.95           N  
ATOM    298  CA  VAL B  44       2.578  21.408   4.089  1.00 89.95           C  
ATOM    299  C   VAL B  44       2.091  20.172   3.336  1.00 89.95           C  
ATOM    300  CB  VAL B  44       1.541  21.824   5.157  1.00 89.95           C  
ATOM    301  O   VAL B  44       1.818  20.237   2.135  1.00 89.95           O  
ATOM    302  CG1 VAL B  44       2.070  22.984   5.999  1.00 89.95           C  
ATOM    303  CG2 VAL B  44       0.217  22.200   4.495  1.00 89.95           C  
ATOM    304  N   ALA B  45       2.009  19.063   4.074  1.00 91.85           N  
ATOM    305  CA  ALA B  45       1.587  17.826   3.423  1.00 91.85           C  
ATOM    306  C   ALA B  45       0.205  17.980   2.795  1.00 91.85           C  
ATOM    307  CB  ALA B  45       1.588  16.672   4.423  1.00 91.85           C  
ATOM    308  O   ALA B  45      -0.754  18.357   3.473  1.00 91.85           O  
ATOM    309  N   PRO B  46       0.091  17.768   1.518  1.00 91.39           N  
ATOM    310  CA  PRO B  46      -1.197  17.899   0.834  1.00 91.39           C  
ATOM    311  C   PRO B  46      -2.069  16.653   0.974  1.00 91.39           C  
ATOM    312  CB  PRO B  46      -0.800  18.125  -0.627  1.00 91.39           C  
ATOM    313  O   PRO B  46      -2.468  16.058  -0.030  1.00 91.39           O  
ATOM    314  CG  PRO B  46       0.454  17.332  -0.808  1.00 91.39           C  
ATOM    315  CD  PRO B  46       1.234  17.372   0.474  1.00 91.39           C  
ATOM    316  N   MET B  47      -2.456  16.275   2.127  1.00 94.56           N  
ATOM    317  CA  MET B  47      -3.197  15.046   2.394  1.00 94.56           C  
ATOM    318  C   MET B  47      -4.241  15.265   3.484  1.00 94.56           C  
ATOM    319  CB  MET B  47      -2.244  13.921   2.802  1.00 94.56           C  
ATOM    320  O   MET B  47      -4.474  14.384   4.313  1.00 94.56           O  
ATOM    321  CG  MET B  47      -1.195  13.595   1.751  1.00 94.56           C  
ATOM    322  SD  MET B  47      -0.016  12.305   2.311  1.00 94.56           S  
ATOM    323  CE  MET B  47      -1.051  10.826   2.134  1.00 94.56           C  
ATOM    324  N   ALA B  48      -4.816  16.407   3.452  1.00 92.02           N  
ATOM    325  CA  ALA B  48      -5.865  16.713   4.421  1.00 92.02           C  
ATOM    326  C   ALA B  48      -7.190  16.075   4.015  1.00 92.02           C  
ATOM    327  CB  ALA B  48      -6.029  18.224   4.569  1.00 92.02           C  
ATOM    328  O   ALA B  48      -8.038  15.795   4.865  1.00 92.02           O  
ATOM    329  N   ASN B  49      -7.379  15.839   2.692  1.00 92.78           N  
ATOM    330  CA  ASN B  49      -8.546  15.188   2.107  1.00 92.78           C  
ATOM    331  C   ASN B  49      -8.147  14.194   1.020  1.00 92.78           C  
ATOM    332  CB  ASN B  49      -9.517  16.229   1.546  1.00 92.78           C  
ATOM    333  O   ASN B  49      -6.993  14.169   0.589  1.00 92.78           O  
ATOM    334  CG  ASN B  49     -10.032  17.179   2.608  1.00 92.78           C  
ATOM    335  ND2 ASN B  49      -9.539  18.412   2.592  1.00 92.78           N  
ATOM    336  OD1 ASN B  49     -10.867  16.808   3.438  1.00 92.78           O  
ATOM    337  N   MET B  50      -9.190  13.419   0.658  1.00 95.63           N  
ATOM    338  CA  MET B  50      -8.939  12.447  -0.403  1.00 95.63           C  
ATOM    339  C   MET B  50     -10.174  12.268  -1.280  1.00 95.63           C  
ATOM    340  CB  MET B  50      -8.519  11.101   0.190  1.00 95.63           C  
ATOM    341  O   MET B  50     -11.302  12.295  -0.784  1.00 95.63           O  
ATOM    342  CG  MET B  50      -8.352  10.001  -0.846  1.00 95.63           C  
ATOM    343  SD  MET B  50      -8.038   8.361  -0.086  1.00 95.63           S  
ATOM    344  CE  MET B  50      -6.421   8.667   0.680  1.00 95.63           C  
ATOM    345  N   VAL B  51      -9.979  12.098  -2.572  1.00 96.34           N  
ATOM    346  CA  VAL B  51     -11.038  11.752  -3.514  1.00 96.34           C  
ATOM    347  C   VAL B  51     -10.560  10.637  -4.443  1.00 96.34           C  
ATOM    348  CB  VAL B  51     -11.485  12.979  -4.341  1.00 96.34           C  
ATOM    349  O   VAL B  51      -9.405  10.634  -4.876  1.00 96.34           O  
ATOM    350  CG1 VAL B  51     -10.321  13.528  -5.164  1.00 96.34           C  
ATOM    351  CG2 VAL B  51     -12.659  12.612  -5.247  1.00 96.34           C  
ATOM    352  N   VAL B  52     -11.449   9.637  -4.688  1.00 97.60           N  
ATOM    353  CA  VAL B  52     -11.150   8.483  -5.530  1.00 97.60           C  
ATOM    354  C   VAL B  52     -11.900   8.601  -6.855  1.00 97.60           C  
ATOM    355  CB  VAL B  52     -11.518   7.157  -4.826  1.00 97.60           C  
ATOM    356  O   VAL B  52     -13.103   8.871  -6.872  1.00 97.60           O  
ATOM    357  CG1 VAL B  52     -11.218   5.964  -5.732  1.00 97.60           C  
ATOM    358  CG2 VAL B  52     -10.766   7.029  -3.503  1.00 97.60           C  
ATOM    359  N   PHE B  53     -11.201   8.396  -7.936  1.00 98.01           N  
ATOM    360  CA  PHE B  53     -11.795   8.378  -9.267  1.00 98.01           C  
ATOM    361  C   PHE B  53     -11.751   6.976  -9.861  1.00 98.01           C  
ATOM    362  CB  PHE B  53     -11.074   9.363 -10.192  1.00 98.01           C  
ATOM    363  O   PHE B  53     -10.672   6.435 -10.110  1.00 98.01           O  
ATOM    364  CG  PHE B  53     -11.182  10.799  -9.754  1.00 98.01           C  
ATOM    365  CD1 PHE B  53     -12.230  11.598 -10.195  1.00 98.01           C  
ATOM    366  CD2 PHE B  53     -10.235  11.350  -8.900  1.00 98.01           C  
ATOM    367  CE1 PHE B  53     -12.333  12.927  -9.790  1.00 98.01           C  
ATOM    368  CE2 PHE B  53     -10.331  12.677  -8.492  1.00 98.01           C  
ATOM    369  CZ  PHE B  53     -11.380  13.464  -8.939  1.00 98.01           C  
ATOM    370  N   ASP B  54     -12.932   6.423 -10.188  1.00 97.14           N  
ATOM    371  CA  ASP B  54     -13.053   5.118 -10.831  1.00 97.14           C  
ATOM    372  C   ASP B  54     -13.438   5.263 -12.301  1.00 97.14           C  
ATOM    373  CB  ASP B  54     -14.082   4.253 -10.100  1.00 97.14           C  
ATOM    374  O   ASP B  54     -13.542   4.268 -13.022  1.00 97.14           O  
ATOM    375  CG  ASP B  54     -13.619   3.816  -8.722  1.00 97.14           C  
ATOM    376  OD1 ASP B  54     -12.512   3.247  -8.602  1.00 97.14           O  
ATOM    377  OD2 ASP B  54     -14.369   4.040  -7.747  1.00 97.14           O  
ATOM    378  N   ALA B  55     -13.672   6.499 -12.619  1.00 97.28           N  
ATOM    379  CA  ALA B  55     -13.950   6.857 -14.007  1.00 97.28           C  
ATOM    380  C   ALA B  55     -13.297   8.188 -14.372  1.00 97.28           C  
ATOM    381  CB  ALA B  55     -15.456   6.924 -14.249  1.00 97.28           C  
ATOM    382  O   ALA B  55     -13.020   9.011 -13.496  1.00 97.28           O  
ATOM    383  N   THR B  56     -13.102   8.292 -15.623  1.00 97.99           N  
ATOM    384  CA  THR B  56     -12.497   9.523 -16.120  1.00 97.99           C  
ATOM    385  C   THR B  56     -13.371  10.728 -15.785  1.00 97.99           C  
ATOM    386  CB  THR B  56     -12.268   9.458 -17.641  1.00 97.99           C  
ATOM    387  O   THR B  56     -14.598  10.657 -15.878  1.00 97.99           O  
ATOM    388  CG2 THR B  56     -11.788  10.800 -18.183  1.00 97.99           C  
ATOM    389  OG1 THR B  56     -11.282   8.459 -17.928  1.00 97.99           O  
ATOM    390  N   ALA B  57     -12.697  11.820 -15.371  1.00 97.77           N  
ATOM    391  CA  ALA B  57     -13.414  13.026 -14.963  1.00 97.77           C  
ATOM    392  C   ALA B  57     -12.496  14.245 -14.987  1.00 97.77           C  
ATOM    393  CB  ALA B  57     -14.014  12.843 -13.571  1.00 97.77           C  
ATOM    394  O   ALA B  57     -11.281  14.111 -15.153  1.00 97.77           O  
ATOM    395  N   ASN B  58     -13.128  15.381 -14.964  1.00 97.15           N  
ATOM    396  CA  ASN B  58     -12.404  16.619 -14.696  1.00 97.15           C  
ATOM    397  C   ASN B  58     -12.519  17.031 -13.231  1.00 97.15           C  
ATOM    398  CB  ASN B  58     -12.907  17.743 -15.605  1.00 97.15           C  
ATOM    399  O   ASN B  58     -13.625  17.170 -12.706  1.00 97.15           O  
ATOM    400  CG  ASN B  58     -12.559  17.515 -17.063  1.00 97.15           C  
ATOM    401  ND2 ASN B  58     -13.476  17.871 -17.954  1.00 97.15           N  
ATOM    402  OD1 ASN B  58     -11.474  17.023 -17.385  1.00 97.15           O  
ATOM    403  N   TRP B  59     -11.410  17.113 -12.585  1.00 96.47           N  
ATOM    404  CA  TRP B  59     -11.393  17.460 -11.168  1.00 96.47           C  
ATOM    405  C   TRP B  59     -10.884  18.882 -10.962  1.00 96.47           C  
ATOM    406  CB  TRP B  59     -10.523  16.474 -10.383  1.00 96.47           C  
ATOM    407  O   TRP B  59      -9.794  19.231 -11.421  1.00 96.47           O  
ATOM    408  CG  TRP B  59     -10.466  16.751  -8.911  1.00 96.47           C  
ATOM    409  CD1 TRP B  59     -11.497  16.668  -8.016  1.00 96.47           C  
ATOM    410  CD2 TRP B  59      -9.317  17.161  -8.163  1.00 96.47           C  
ATOM    411  CE2 TRP B  59      -9.724  17.307  -6.818  1.00 96.47           C  
ATOM    412  CE3 TRP B  59      -7.981  17.417  -8.499  1.00 96.47           C  
ATOM    413  NE1 TRP B  59     -11.057  17.001  -6.756  1.00 96.47           N  
ATOM    414  CH2 TRP B  59      -7.541  17.945  -6.166  1.00 96.47           C  
ATOM    415  CZ2 TRP B  59      -8.842  17.700  -5.809  1.00 96.47           C  
ATOM    416  CZ3 TRP B  59      -7.104  17.808  -7.494  1.00 96.47           C  
ATOM    417  N   THR B  60     -11.664  19.687 -10.340  1.00 94.08           N  
ATOM    418  CA  THR B  60     -11.256  21.038  -9.968  1.00 94.08           C  
ATOM    419  C   THR B  60     -10.799  21.083  -8.512  1.00 94.08           C  
ATOM    420  CB  THR B  60     -12.401  22.046 -10.180  1.00 94.08           C  
ATOM    421  O   THR B  60     -11.576  20.785  -7.603  1.00 94.08           O  
ATOM    422  CG2 THR B  60     -11.929  23.474  -9.930  1.00 94.08           C  
ATOM    423  OG1 THR B  60     -12.878  21.940 -11.527  1.00 94.08           O  
ATOM    424  N   PRO B  61      -9.550  21.415  -8.291  1.00 91.97           N  
ATOM    425  CA  PRO B  61      -9.087  21.524  -6.905  1.00 91.97           C  
ATOM    426  C   PRO B  61      -9.864  22.567  -6.104  1.00 91.97           C  
ATOM    427  CB  PRO B  61      -7.620  21.933  -7.055  1.00 91.97           C  
ATOM    428  O   PRO B  61     -10.206  23.628  -6.632  1.00 91.97           O  
ATOM    429  CG  PRO B  61      -7.278  21.617  -8.476  1.00 91.97           C  
ATOM    430  CD  PRO B  61      -8.531  21.711  -9.299  1.00 91.97           C  
ATOM    431  N   PRO B  62     -10.224  22.224  -4.903  1.00 86.42           N  
ATOM    432  CA  PRO B  62     -10.836  23.248  -4.053  1.00 86.42           C  
ATOM    433  C   PRO B  62      -9.956  24.486  -3.894  1.00 86.42           C  
ATOM    434  CB  PRO B  62     -11.017  22.531  -2.712  1.00 86.42           C  
ATOM    435  O   PRO B  62      -8.743  24.417  -4.110  1.00 86.42           O  
ATOM    436  CG  PRO B  62     -11.043  21.077  -3.057  1.00 86.42           C  
ATOM    437  CD  PRO B  62     -10.115  20.845  -4.215  1.00 86.42           C  
ATOM    438  N   ALA B  63     -10.579  25.523  -3.451  1.00 77.21           N  
ATOM    439  CA  ALA B  63      -9.856  26.778  -3.259  1.00 77.21           C  
ATOM    440  C   ALA B  63      -8.719  26.607  -2.256  1.00 77.21           C  
ATOM    441  CB  ALA B  63     -10.810  27.876  -2.795  1.00 77.21           C  
ATOM    442  O   ALA B  63      -8.890  25.967  -1.216  1.00 77.21           O  
ATOM    443  N   GLY B  64      -7.528  27.044  -2.552  1.00 76.79           N  
ATOM    444  CA  GLY B  64      -6.390  27.001  -1.648  1.00 76.79           C  
ATOM    445  C   GLY B  64      -5.511  25.782  -1.854  1.00 76.79           C  
ATOM    446  O   GLY B  64      -4.393  25.722  -1.338  1.00 76.79           O  
ATOM    447  N   VAL B  65      -6.041  24.866  -2.626  1.00 85.51           N  
ATOM    448  CA  VAL B  65      -5.262  23.662  -2.895  1.00 85.51           C  
ATOM    449  C   VAL B  65      -4.300  23.918  -4.053  1.00 85.51           C  
ATOM    450  CB  VAL B  65      -6.173  22.456  -3.215  1.00 85.51           C  
ATOM    451  O   VAL B  65      -4.729  24.166  -5.182  1.00 85.51           O  
ATOM    452  CG1 VAL B  65      -5.342  21.256  -3.664  1.00 85.51           C  
ATOM    453  CG2 VAL B  65      -7.026  22.095  -2.001  1.00 85.51           C  
ATOM    454  N   THR B  66      -2.997  23.894  -3.732  1.00 86.01           N  
ATOM    455  CA  THR B  66      -1.980  24.155  -4.744  1.00 86.01           C  
ATOM    456  C   THR B  66      -1.098  22.927  -4.955  1.00 86.01           C  
ATOM    457  CB  THR B  66      -1.103  25.360  -4.357  1.00 86.01           C  
ATOM    458  O   THR B  66      -0.347  22.856  -5.929  1.00 86.01           O  
ATOM    459  CG2 THR B  66      -1.943  26.622  -4.193  1.00 86.01           C  
ATOM    460  OG1 THR B  66      -0.436  25.080  -3.120  1.00 86.01           O  
ATOM    461  N   ARG B  67      -1.174  21.986  -4.034  1.00 92.02           N  
ATOM    462  CA  ARG B  67      -0.391  20.758  -4.118  1.00 92.02           C  
ATOM    463  C   ARG B  67      -1.262  19.534  -3.851  1.00 92.02           C  
ATOM    464  CB  ARG B  67       0.777  20.795  -3.131  1.00 92.02           C  
ATOM    465  O   ARG B  67      -2.244  19.614  -3.111  1.00 92.02           O  
ATOM    466  CG  ARG B  67       1.815  21.861  -3.445  1.00 92.02           C  
ATOM    467  CD  ARG B  67       3.020  21.764  -2.519  1.00 92.02           C  
ATOM    468  NE  ARG B  67       3.842  20.597  -2.824  1.00 92.02           N  
ATOM    469  NH1 ARG B  67       4.886  20.536  -0.764  1.00 92.02           N  
ATOM    470  NH2 ARG B  67       5.406  18.979  -2.364  1.00 92.02           N  
ATOM    471  CZ  ARG B  67       4.709  20.040  -1.983  1.00 92.02           C  
ATOM    472  N   VAL B  68      -0.916  18.496  -4.512  1.00 94.85           N  
ATOM    473  CA  VAL B  68      -1.653  17.248  -4.346  1.00 94.85           C  
ATOM    474  C   VAL B  68      -0.675  16.079  -4.255  1.00 94.85           C  
ATOM    475  CB  VAL B  68      -2.650  17.019  -5.505  1.00 94.85           C  
ATOM    476  O   VAL B  68       0.456  16.168  -4.739  1.00 94.85           O  
ATOM    477  CG1 VAL B  68      -3.726  18.104  -5.513  1.00 94.85           C  
ATOM    478  CG2 VAL B  68      -1.913  16.983  -6.843  1.00 94.85           C  
ATOM    479  N   HIS B  69      -1.056  15.017  -3.581  1.00 96.41           N  
ATOM    480  CA  HIS B  69      -0.488  13.679  -3.705  1.00 96.41           C  
ATOM    481  C   HIS B  69      -1.391  12.773  -4.535  1.00 96.41           C  
ATOM    482  CB  HIS B  69      -0.257  13.065  -2.323  1.00 96.41           C  
ATOM    483  O   HIS B  69      -2.577  12.625  -4.233  1.00 96.41           O  
ATOM    484  CG  HIS B  69       0.165  11.631  -2.366  1.00 96.41           C  
ATOM    485  CD2 HIS B  69       1.032  10.984  -3.180  1.00 96.41           C  
ATOM    486  ND1 HIS B  69      -0.326  10.684  -1.494  1.00 96.41           N  
ATOM    487  CE1 HIS B  69       0.222   9.513  -1.770  1.00 96.41           C  
ATOM    488  NE2 HIS B  69       1.050   9.668  -2.790  1.00 96.41           N  
ATOM    489  N   VAL B  70      -0.806  12.217  -5.562  1.00 98.05           N  
ATOM    490  CA  VAL B  70      -1.637  11.406  -6.445  1.00 98.05           C  
ATOM    491  C   VAL B  70      -1.131   9.965  -6.453  1.00 98.05           C  
ATOM    492  CB  VAL B  70      -1.658  11.971  -7.883  1.00 98.05           C  
ATOM    493  O   VAL B  70       0.078   9.726  -6.424  1.00 98.05           O  
ATOM    494  CG1 VAL B  70      -2.598  11.157  -8.770  1.00 98.05           C  
ATOM    495  CG2 VAL B  70      -2.069  13.442  -7.872  1.00 98.05           C  
ATOM    496  N   GLN B  71      -2.035   8.984  -6.439  1.00 97.29           N  
ATOM    497  CA  GLN B  71      -1.817   7.563  -6.691  1.00 97.29           C  
ATOM    498  C   GLN B  71      -2.575   7.102  -7.932  1.00 97.29           C  
ATOM    499  CB  GLN B  71      -2.240   6.732  -5.479  1.00 97.29           C  
ATOM    500  O   GLN B  71      -3.779   7.337  -8.054  1.00 97.29           O  
ATOM    501  CG  GLN B  71      -1.535   7.125  -4.187  1.00 97.29           C  
ATOM    502  CD  GLN B  71      -2.080   6.393  -2.975  1.00 97.29           C  
ATOM    503  NE2 GLN B  71      -1.244   5.567  -2.356  1.00 97.29           N  
ATOM    504  OE1 GLN B  71      -3.243   6.570  -2.597  1.00 97.29           O  
ATOM    505  N   ILE B  72      -1.872   6.447  -8.805  1.00 98.31           N  
ATOM    506  CA  ILE B  72      -2.462   6.076 -10.086  1.00 98.31           C  
ATOM    507  C   ILE B  72      -2.197   4.598 -10.367  1.00 98.31           C  
ATOM    508  CB  ILE B  72      -1.911   6.947 -11.237  1.00 98.31           C  
ATOM    509  O   ILE B  72      -1.051   4.145 -10.313  1.00 98.31           O  
ATOM    510  CG1 ILE B  72      -2.063   8.435 -10.900  1.00 98.31           C  
ATOM    511  CG2 ILE B  72      -2.613   6.609 -12.555  1.00 98.31           C  
ATOM    512  CD1 ILE B  72      -1.428   9.369 -11.920  1.00 98.31           C  
ATOM    513  N   TRP B  73      -3.219   3.811 -10.625  1.00 98.15           N  
ATOM    514  CA  TRP B  73      -3.139   2.461 -11.172  1.00 98.15           C  
ATOM    515  C   TRP B  73      -3.518   2.449 -12.650  1.00 98.15           C  
ATOM    516  CB  TRP B  73      -4.049   1.509 -10.392  1.00 98.15           C  
ATOM    517  O   TRP B  73      -4.609   2.888 -13.021  1.00 98.15           O  
ATOM    518  CG  TRP B  73      -3.564   1.202  -9.006  1.00 98.15           C  
ATOM    519  CD1 TRP B  73      -2.924   0.068  -8.589  1.00 98.15           C  
ATOM    520  CD2 TRP B  73      -3.685   2.042  -7.854  1.00 98.15           C  
ATOM    521  CE2 TRP B  73      -3.096   1.353  -6.771  1.00 98.15           C  
ATOM    522  CE3 TRP B  73      -4.235   3.311  -7.632  1.00 98.15           C  
ATOM    523  NE1 TRP B  73      -2.640   0.152  -7.246  1.00 98.15           N  
ATOM    524  CH2 TRP B  73      -3.586   3.136  -5.294  1.00 98.15           C  
ATOM    525  CZ2 TRP B  73      -3.040   1.892  -5.484  1.00 98.15           C  
ATOM    526  CZ3 TRP B  73      -4.179   3.847  -6.350  1.00 98.15           C  
ATOM    527  N   GLY B  74      -2.613   1.984 -13.500  1.00 98.59           N  
ATOM    528  CA  GLY B  74      -3.046   1.645 -14.847  1.00 98.59           C  
ATOM    529  C   GLY B  74      -4.044   0.503 -14.884  1.00 98.59           C  
ATOM    530  O   GLY B  74      -4.201  -0.223 -13.900  1.00 98.59           O  
ATOM    531  N   ALA B  75      -4.694   0.383 -16.083  1.00 98.52           N  
ATOM    532  CA  ALA B  75      -5.666  -0.703 -16.186  1.00 98.52           C  
ATOM    533  C   ALA B  75      -4.973  -2.033 -16.472  1.00 98.52           C  
ATOM    534  CB  ALA B  75      -6.693  -0.397 -17.274  1.00 98.52           C  
ATOM    535  O   ALA B  75      -3.880  -2.060 -17.043  1.00 98.52           O  
ATOM    536  N   GLY B  76      -5.603  -3.139 -16.041  1.00 98.31           N  
ATOM    537  CA  GLY B  76      -5.075  -4.469 -16.299  1.00 98.31           C  
ATOM    538  C   GLY B  76      -5.393  -4.977 -17.693  1.00 98.31           C  
ATOM    539  O   GLY B  76      -6.410  -4.601 -18.279  1.00 98.31           O  
ATOM    540  N   GLY B  77      -4.541  -5.854 -18.168  1.00 97.96           N  
ATOM    541  CA  GLY B  77      -4.823  -6.551 -19.413  1.00 97.96           C  
ATOM    542  C   GLY B  77      -5.812  -7.689 -19.250  1.00 97.96           C  
ATOM    543  O   GLY B  77      -5.946  -8.250 -18.160  1.00 97.96           O  
ATOM    544  N   GLY B  78      -6.448  -8.055 -20.392  1.00 97.30           N  
ATOM    545  CA  GLY B  78      -7.316  -9.222 -20.395  1.00 97.30           C  
ATOM    546  C   GLY B  78      -6.556 -10.530 -20.511  1.00 97.30           C  
ATOM    547  O   GLY B  78      -5.510 -10.591 -21.160  1.00 97.30           O  
ATOM    548  N   GLY B  79      -7.122 -11.527 -19.835  1.00 95.39           N  
ATOM    549  CA  GLY B  79      -6.586 -12.864 -20.037  1.00 95.39           C  
ATOM    550  C   GLY B  79      -6.949 -13.456 -21.386  1.00 95.39           C  
ATOM    551  O   GLY B  79      -8.011 -13.155 -21.936  1.00 95.39           O  
ATOM    552  N   ALA B  80      -6.112 -14.354 -21.844  1.00 94.74           N  
ATOM    553  CA  ALA B  80      -6.338 -14.994 -23.137  1.00 94.74           C  
ATOM    554  C   ALA B  80      -7.230 -16.223 -22.992  1.00 94.74           C  
ATOM    555  CB  ALA B  80      -5.008 -15.378 -23.781  1.00 94.74           C  
ATOM    556  O   ALA B  80      -7.299 -16.825 -21.918  1.00 94.74           O  
ATOM    557  N   GLY B  81      -7.847 -16.585 -24.107  1.00 92.03           N  
ATOM    558  CA  GLY B  81      -8.562 -17.850 -24.154  1.00 92.03           C  
ATOM    559  C   GLY B  81      -7.647 -19.046 -24.344  1.00 92.03           C  
ATOM    560  O   GLY B  81      -6.531 -18.906 -24.847  1.00 92.03           O  
ATOM    561  N   GLY B  82      -8.135 -20.151 -23.841  1.00 88.76           N  
ATOM    562  CA  GLY B  82      -7.439 -21.399 -24.111  1.00 88.76           C  
ATOM    563  C   GLY B  82      -7.602 -21.876 -25.542  1.00 88.76           C  
ATOM    564  O   GLY B  82      -8.416 -21.334 -26.293  1.00 88.76           O  
ATOM    565  N   THR B  83      -6.710 -22.776 -25.945  1.00 86.68           N  
ATOM    566  CA  THR B  83      -6.794 -23.361 -27.279  1.00 86.68           C  
ATOM    567  C   THR B  83      -7.223 -24.823 -27.202  1.00 86.68           C  
ATOM    568  CB  THR B  83      -5.449 -23.257 -28.021  1.00 86.68           C  
ATOM    569  O   THR B  83      -6.934 -25.510 -26.219  1.00 86.68           O  
ATOM    570  CG2 THR B  83      -5.043 -21.800 -28.222  1.00 86.68           C  
ATOM    571  OG1 THR B  83      -4.435 -23.922 -27.257  1.00 86.68           O  
ATOM    572  N   SER B  84      -7.964 -25.186 -28.219  1.00 76.97           N  
ATOM    573  CA  SER B  84      -8.374 -26.579 -28.362  1.00 76.97           C  
ATOM    574  C   SER B  84      -7.285 -27.410 -29.033  1.00 76.97           C  
ATOM    575  CB  SER B  84      -9.670 -26.677 -29.167  1.00 76.97           C  
ATOM    576  O   SER B  84      -6.361 -26.861 -29.637  1.00 76.97           O  
ATOM    577  OG  SER B  84      -9.598 -25.879 -30.336  1.00 76.97           O  
ATOM    578  N   GLY B  85      -6.989 -28.591 -28.646  1.00 70.46           N  
ATOM    579  CA  GLY B  85      -6.101 -29.514 -29.335  1.00 70.46           C  
ATOM    580  C   GLY B  85      -6.457 -30.970 -29.103  1.00 70.46           C  
ATOM    581  O   GLY B  85      -7.504 -31.275 -28.528  1.00 70.46           O  
ATOM    582  N   LEU B  86      -5.694 -31.794 -29.774  1.00 58.52           N  
ATOM    583  CA  LEU B  86      -5.878 -33.219 -29.520  1.00 58.52           C  
ATOM    584  C   LEU B  86      -5.553 -33.558 -28.069  1.00 58.52           C  
ATOM    585  CB  LEU B  86      -4.999 -34.048 -30.460  1.00 58.52           C  
ATOM    586  O   LEU B  86      -4.720 -32.898 -27.444  1.00 58.52           O  
ATOM    587  CG  LEU B  86      -5.217 -35.562 -30.432  1.00 58.52           C  
ATOM    588  CD1 LEU B  86      -6.620 -35.904 -30.923  1.00 58.52           C  
ATOM    589  CD2 LEU B  86      -4.163 -36.270 -31.276  1.00 58.52           C  
ATOM    590  N   LEU B  87      -6.326 -34.281 -27.381  1.00 48.43           N  
ATOM    591  CA  LEU B  87      -6.323 -34.576 -25.953  1.00 48.43           C  
ATOM    592  C   LEU B  87      -4.923 -34.425 -25.369  1.00 48.43           C  
ATOM    593  CB  LEU B  87      -6.846 -35.992 -25.696  1.00 48.43           C  
ATOM    594  O   LEU B  87      -4.747 -33.804 -24.317  1.00 48.43           O  
ATOM    595  CG  LEU B  87      -7.669 -36.190 -24.423  1.00 48.43           C  
ATOM    596  CD1 LEU B  87      -9.145 -35.923 -24.699  1.00 48.43           C  
ATOM    597  CD2 LEU B  87      -7.470 -37.598 -23.871  1.00 48.43           C  
ATOM    598  N   VAL B  88      -3.893 -35.145 -25.712  1.00 48.09           N  
ATOM    599  CA  VAL B  88      -2.616 -35.257 -25.015  1.00 48.09           C  
ATOM    600  C   VAL B  88      -1.717 -34.081 -25.390  1.00 48.09           C  
ATOM    601  CB  VAL B  88      -1.909 -36.593 -25.337  1.00 48.09           C  
ATOM    602  O   VAL B  88      -0.940 -33.598 -24.564  1.00 48.09           O  
ATOM    603  CG1 VAL B  88      -0.556 -36.671 -24.632  1.00 48.09           C  
ATOM    604  CG2 VAL B  88      -2.793 -37.773 -24.939  1.00 48.09           C  
ATOM    605  N   ILE B  89      -1.723 -33.564 -26.662  1.00 50.72           N  
ATOM    606  CA  ILE B  89      -0.689 -32.651 -27.137  1.00 50.72           C  
ATOM    607  C   ILE B  89      -1.305 -31.290 -27.450  1.00 50.72           C  
ATOM    608  CB  ILE B  89       0.032 -33.213 -28.383  1.00 50.72           C  
ATOM    609  O   ILE B  89      -0.591 -30.292 -27.572  1.00 50.72           O  
ATOM    610  CG1 ILE B  89       0.064 -34.745 -28.335  1.00 50.72           C  
ATOM    611  CG2 ILE B  89       1.447 -32.638 -28.493  1.00 50.72           C  
ATOM    612  CD1 ILE B  89       0.481 -35.396 -29.647  1.00 50.72           C  
ATOM    613  N   GLY B  90      -2.652 -31.124 -27.648  1.00 59.19           N  
ATOM    614  CA  GLY B  90      -2.919 -29.987 -28.515  1.00 59.19           C  
ATOM    615  C   GLY B  90      -3.514 -28.802 -27.777  1.00 59.19           C  
ATOM    616  O   GLY B  90      -3.474 -27.673 -28.271  1.00 59.19           O  
ATOM    617  N   GLY B  91      -4.244 -28.961 -26.662  1.00 70.00           N  
ATOM    618  CA  GLY B  91      -4.797 -27.736 -26.108  1.00 70.00           C  
ATOM    619  C   GLY B  91      -4.009 -27.206 -24.925  1.00 70.00           C  
ATOM    620  O   GLY B  91      -3.277 -27.956 -24.274  1.00 70.00           O  
ATOM    621  N   ALA B  92      -3.901 -25.930 -24.853  1.00 81.55           N  
ATOM    622  CA  ALA B  92      -3.230 -25.275 -23.733  1.00 81.55           C  
ATOM    623  C   ALA B  92      -4.085 -24.145 -23.166  1.00 81.55           C  
ATOM    624  CB  ALA B  92      -1.868 -24.740 -24.169  1.00 81.55           C  
ATOM    625  O   ALA B  92      -4.866 -23.525 -23.892  1.00 81.55           O  
ATOM    626  N   GLY B  93      -4.005 -23.933 -21.914  1.00 86.19           N  
ATOM    627  CA  GLY B  93      -4.647 -22.774 -21.315  1.00 86.19           C  
ATOM    628  C   GLY B  93      -4.129 -21.457 -21.861  1.00 86.19           C  
ATOM    629  O   GLY B  93      -3.075 -21.414 -22.499  1.00 86.19           O  
ATOM    630  N   GLY B  94      -4.882 -20.388 -21.705  1.00 89.80           N  
ATOM    631  CA  GLY B  94      -4.457 -19.037 -22.036  1.00 89.80           C  
ATOM    632  C   GLY B  94      -3.618 -18.392 -20.949  1.00 89.80           C  
ATOM    633  O   GLY B  94      -3.750 -18.733 -19.772  1.00 89.80           O  
ATOM    634  N   ALA B  95      -2.754 -17.444 -21.309  1.00 90.81           N  
ATOM    635  CA  ALA B  95      -1.990 -16.675 -20.330  1.00 90.81           C  
ATOM    636  C   ALA B  95      -2.869 -15.634 -19.643  1.00 90.81           C  
ATOM    637  CB  ALA B  95      -0.795 -16.000 -20.999  1.00 90.81           C  
ATOM    638  O   ALA B  95      -3.819 -15.123 -20.240  1.00 90.81           O  
ATOM    639  N   GLY B  96      -2.575 -15.324 -18.418  1.00 93.01           N  
ATOM    640  CA  GLY B  96      -3.213 -14.205 -17.744  1.00 93.01           C  
ATOM    641  C   GLY B  96      -2.808 -12.857 -18.310  1.00 93.01           C  
ATOM    642  O   GLY B  96      -1.775 -12.742 -18.974  1.00 93.01           O  
ATOM    643  N   GLY B  97      -3.577 -11.862 -18.090  1.00 94.83           N  
ATOM    644  CA  GLY B  97      -3.222 -10.498 -18.450  1.00 94.83           C  
ATOM    645  C   GLY B  97      -2.207  -9.878 -17.509  1.00 94.83           C  
ATOM    646  O   GLY B  97      -2.130 -10.252 -16.336  1.00 94.83           O  
ATOM    647  N   GLY B  98      -1.424  -8.949 -17.984  1.00 94.89           N  
ATOM    648  CA  GLY B  98      -0.542  -8.170 -17.129  1.00 94.89           C  
ATOM    649  C   GLY B  98      -1.272  -7.107 -16.331  1.00 94.89           C  
ATOM    650  O   GLY B  98      -2.322  -6.617 -16.753  1.00 94.89           O  
ATOM    651  N   ALA B  99      -0.716  -6.747 -15.171  1.00 96.92           N  
ATOM    652  CA  ALA B  99      -1.304  -5.694 -14.348  1.00 96.92           C  
ATOM    653  C   ALA B  99      -0.852  -4.314 -14.818  1.00 96.92           C  
ATOM    654  CB  ALA B  99      -0.937  -5.899 -12.880  1.00 96.92           C  
ATOM    655  O   ALA B  99       0.205  -4.178 -15.438  1.00 96.92           O  
ATOM    656  N   GLY B 100      -1.617  -3.318 -14.540  1.00 97.28           N  
ATOM    657  CA  GLY B 100      -1.210  -1.946 -14.797  1.00 97.28           C  
ATOM    658  C   GLY B 100      -0.086  -1.477 -13.892  1.00 97.28           C  
ATOM    659  O   GLY B 100       0.117  -2.030 -12.809  1.00 97.28           O  
ATOM    660  N   GLY B 101       0.610  -0.536 -14.344  1.00 96.84           N  
ATOM    661  CA  GLY B 101       1.625   0.075 -13.501  1.00 96.84           C  
ATOM    662  C   GLY B 101       1.044   0.893 -12.364  1.00 96.84           C  
ATOM    663  O   GLY B 101      -0.173   1.072 -12.280  1.00 96.84           O  
ATOM    664  N   TYR B 102       1.888   1.353 -11.495  1.00 97.19           N  
ATOM    665  CA  TYR B 102       1.505   2.191 -10.364  1.00 97.19           C  
ATOM    666  C   TYR B 102       2.389   3.429 -10.278  1.00 97.19           C  
ATOM    667  CB  TYR B 102       1.586   1.399  -9.056  1.00 97.19           C  
ATOM    668  O   TYR B 102       3.614   3.333 -10.384  1.00 97.19           O  
ATOM    669  CG  TYR B 102       1.328   2.233  -7.824  1.00 97.19           C  
ATOM    670  CD1 TYR B 102       2.382   2.746  -7.072  1.00 97.19           C  
ATOM    671  CD2 TYR B 102       0.029   2.510  -7.410  1.00 97.19           C  
ATOM    672  CE1 TYR B 102       2.149   3.514  -5.936  1.00 97.19           C  
ATOM    673  CE2 TYR B 102      -0.216   3.276  -6.276  1.00 97.19           C  
ATOM    674  OH  TYR B 102       0.612   4.533  -4.422  1.00 97.19           O  
ATOM    675  CZ  TYR B 102       0.849   3.773  -5.547  1.00 97.19           C  
ATOM    676  N   ALA B 103       1.802   4.557 -10.171  1.00 97.96           N  
ATOM    677  CA  ALA B 103       2.486   5.841 -10.040  1.00 97.96           C  
ATOM    678  C   ALA B 103       2.020   6.586  -8.792  1.00 97.96           C  
ATOM    679  CB  ALA B 103       2.254   6.697 -11.283  1.00 97.96           C  
ATOM    680  O   ALA B 103       0.834   6.568  -8.457  1.00 97.96           O  
ATOM    681  N   SER B 104       2.950   7.226  -8.092  1.00 97.47           N  
ATOM    682  CA  SER B 104       2.629   8.065  -6.942  1.00 97.47           C  
ATOM    683  C   SER B 104       3.594   9.240  -6.829  1.00 97.47           C  
ATOM    684  CB  SER B 104       2.659   7.243  -5.653  1.00 97.47           C  
ATOM    685  O   SER B 104       4.781   9.107  -7.136  1.00 97.47           O  
ATOM    686  OG  SER B 104       2.394   8.063  -4.528  1.00 97.47           O  
ATOM    687  N   GLY B 105       3.096  10.370  -6.466  1.00 96.85           N  
ATOM    688  CA  GLY B 105       3.941  11.542  -6.306  1.00 96.85           C  
ATOM    689  C   GLY B 105       3.196  12.744  -5.757  1.00 96.85           C  
ATOM    690  O   GLY B 105       1.965  12.743  -5.695  1.00 96.85           O  
ATOM    691  N   ILE B 106       3.964  13.674  -5.287  1.00 95.72           N  
ATOM    692  CA  ILE B 106       3.458  14.970  -4.848  1.00 95.72           C  
ATOM    693  C   ILE B 106       3.746  16.025  -5.914  1.00 95.72           C  
ATOM    694  CB  ILE B 106       4.077  15.390  -3.496  1.00 95.72           C  
ATOM    695  O   ILE B 106       4.881  16.152  -6.379  1.00 95.72           O  
ATOM    696  CG1 ILE B 106       3.751  14.354  -2.415  1.00 95.72           C  
ATOM    697  CG2 ILE B 106       3.586  16.782  -3.087  1.00 95.72           C  
ATOM    698  CD1 ILE B 106       4.563  14.516  -1.137  1.00 95.72           C  
ATOM    699  N   TYR B 107       2.721  16.795  -6.295  1.00 94.10           N  
ATOM    700  CA  TYR B 107       2.870  17.737  -7.398  1.00 94.10           C  
ATOM    701  C   TYR B 107       2.280  19.096  -7.040  1.00 94.10           C  
ATOM    702  CB  TYR B 107       2.199  17.194  -8.664  1.00 94.10           C  
ATOM    703  O   TYR B 107       1.244  19.173  -6.375  1.00 94.10           O  
ATOM    704  CG  TYR B 107       2.735  15.855  -9.108  1.00 94.10           C  
ATOM    705  CD1 TYR B 107       3.934  15.760  -9.810  1.00 94.10           C  
ATOM    706  CD2 TYR B 107       2.043  14.682  -8.826  1.00 94.10           C  
ATOM    707  CE1 TYR B 107       4.431  14.528 -10.223  1.00 94.10           C  
ATOM    708  CE2 TYR B 107       2.530  13.444  -9.234  1.00 94.10           C  
ATOM    709  OH  TYR B 107       4.210  12.155 -10.336  1.00 94.10           O  
ATOM    710  CZ  TYR B 107       3.723  13.377  -9.930  1.00 94.10           C  
ATOM    711  N   THR B 108       2.935  20.169  -7.463  1.00 90.58           N  
ATOM    712  CA  THR B 108       2.386  21.519  -7.414  1.00 90.58           C  
ATOM    713  C   THR B 108       1.523  21.798  -8.641  1.00 90.58           C  
ATOM    714  CB  THR B 108       3.504  22.574  -7.319  1.00 90.58           C  
ATOM    715  O   THR B 108       1.986  21.664  -9.776  1.00 90.58           O  
ATOM    716  CG2 THR B 108       2.926  23.973  -7.134  1.00 90.58           C  
ATOM    717  OG1 THR B 108       4.349  22.267  -6.204  1.00 90.58           O  
ATOM    718  N   LEU B 109       0.349  22.178  -8.325  1.00 90.88           N  
ATOM    719  CA  LEU B 109      -0.588  22.434  -9.414  1.00 90.88           C  
ATOM    720  C   LEU B 109      -0.324  23.794 -10.051  1.00 90.88           C  
ATOM    721  CB  LEU B 109      -2.031  22.366  -8.907  1.00 90.88           C  
ATOM    722  O   LEU B 109       0.043  24.747  -9.359  1.00 90.88           O  
ATOM    723  CG  LEU B 109      -2.455  21.056  -8.240  1.00 90.88           C  
ATOM    724  CD1 LEU B 109      -3.910  21.135  -7.793  1.00 90.88           C  
ATOM    725  CD2 LEU B 109      -2.245  19.881  -9.189  1.00 90.88           C  
ATOM    726  N   ALA B 110      -0.179  23.998 -11.430  1.00 82.46           N  
ATOM    727  CA  ALA B 110       0.076  25.244 -12.148  1.00 82.46           C  
ATOM    728  C   ALA B 110      -0.945  26.313 -11.770  1.00 82.46           C  
ATOM    729  CB  ALA B 110       0.058  25.004 -13.655  1.00 82.46           C  
ATOM    730  O   ALA B 110      -0.600  27.489 -11.629  1.00 82.46           O  
ATOM    731  N   ASN B 111      -2.126  26.051 -11.698  1.00 74.92           N  
ATOM    732  CA  ASN B 111      -3.229  26.926 -11.316  1.00 74.92           C  
ATOM    733  C   ASN B 111      -4.382  26.139 -10.700  1.00 74.92           C  
ATOM    734  CB  ASN B 111      -3.719  27.730 -12.522  1.00 74.92           C  
ATOM    735  O   ASN B 111      -4.361  24.907 -10.688  1.00 74.92           O  
ATOM    736  CG  ASN B 111      -4.040  26.854 -13.717  1.00 74.92           C  
ATOM    737  ND2 ASN B 111      -4.076  27.455 -14.900  1.00 74.92           N  
ATOM    738  OD1 ASN B 111      -4.254  25.647 -13.577  1.00 74.92           O  
ATOM    739  N   SER B 112      -5.077  26.758  -9.850  1.00 69.21           N  
ATOM    740  CA  SER B 112      -6.240  26.081  -9.284  1.00 69.21           C  
ATOM    741  C   SER B 112      -7.257  25.734 -10.366  1.00 69.21           C  
ATOM    742  CB  SER B 112      -6.898  26.952  -8.214  1.00 69.21           C  
ATOM    743  O   SER B 112      -8.463  25.728 -10.112  1.00 69.21           O  
ATOM    744  OG  SER B 112      -5.980  27.257  -7.178  1.00 69.21           O  
ATOM    745  N   SER B 113      -6.649  25.404 -11.648  1.00 81.71           N  
ATOM    746  CA  SER B 113      -7.534  25.023 -12.744  1.00 81.71           C  
ATOM    747  C   SER B 113      -7.859  23.534 -12.700  1.00 81.71           C  
ATOM    748  CB  SER B 113      -6.901  25.376 -14.091  1.00 81.71           C  
ATOM    749  O   SER B 113      -7.174  22.763 -12.025  1.00 81.71           O  
ATOM    750  OG  SER B 113      -6.594  26.758 -14.156  1.00 81.71           O  
ATOM    751  N   ALA B 114      -8.938  23.226 -13.429  1.00 92.63           N  
ATOM    752  CA  ALA B 114      -9.389  21.840 -13.515  1.00 92.63           C  
ATOM    753  C   ALA B 114      -8.308  20.947 -14.116  1.00 92.63           C  
ATOM    754  CB  ALA B 114     -10.671  21.747 -14.339  1.00 92.63           C  
ATOM    755  O   ALA B 114      -7.611  21.349 -15.051  1.00 92.63           O  
ATOM    756  N   VAL B 115      -8.048  19.792 -13.529  1.00 96.23           N  
ATOM    757  CA  VAL B 115      -7.119  18.778 -14.017  1.00 96.23           C  
ATOM    758  C   VAL B 115      -7.898  17.576 -14.547  1.00 96.23           C  
ATOM    759  CB  VAL B 115      -6.136  18.330 -12.912  1.00 96.23           C  
ATOM    760  O   VAL B 115      -8.792  17.061 -13.872  1.00 96.23           O  
ATOM    761  CG1 VAL B 115      -5.158  17.287 -13.450  1.00 96.23           C  
ATOM    762  CG2 VAL B 115      -5.383  19.533 -12.348  1.00 96.23           C  
ATOM    763  N   THR B 116      -7.628  17.148 -15.751  1.00 97.42           N  
ATOM    764  CA  THR B 116      -8.254  15.949 -16.296  1.00 97.42           C  
ATOM    765  C   THR B 116      -7.707  14.697 -15.615  1.00 97.42           C  
ATOM    766  CB  THR B 116      -8.035  15.846 -17.817  1.00 97.42           C  
ATOM    767  O   THR B 116      -6.495  14.471 -15.600  1.00 97.42           O  
ATOM    768  CG2 THR B 116      -8.761  14.636 -18.396  1.00 97.42           C  
ATOM    769  OG1 THR B 116      -8.531  17.034 -18.446  1.00 97.42           O  
ATOM    770  N   VAL B 117      -8.599  13.955 -15.040  1.00 98.32           N  
ATOM    771  CA  VAL B 117      -8.303  12.649 -14.459  1.00 98.32           C  
ATOM    772  C   VAL B 117      -8.767  11.545 -15.407  1.00 98.32           C  
ATOM    773  CB  VAL B 117      -8.968  12.479 -13.075  1.00 98.32           C  
ATOM    774  O   VAL B 117      -9.965  11.403 -15.664  1.00 98.32           O  
ATOM    775  CG1 VAL B 117      -8.624  11.117 -12.474  1.00 98.32           C  
ATOM    776  CG2 VAL B 117      -8.541  13.605 -12.136  1.00 98.32           C  
ATOM    777  N   THR B 118      -7.802  10.788 -15.959  1.00 98.59           N  
ATOM    778  CA  THR B 118      -8.110   9.671 -16.845  1.00 98.59           C  
ATOM    779  C   THR B 118      -7.972   8.342 -16.108  1.00 98.59           C  
ATOM    780  CB  THR B 118      -7.195   9.672 -18.084  1.00 98.59           C  
ATOM    781  O   THR B 118      -6.915   8.045 -15.547  1.00 98.59           O  
ATOM    782  CG2 THR B 118      -7.615   8.596 -19.079  1.00 98.59           C  
ATOM    783  OG1 THR B 118      -7.266  10.953 -18.723  1.00 98.59           O  
ATOM    784  N   VAL B 119      -8.993   7.620 -16.114  1.00 98.59           N  
ATOM    785  CA  VAL B 119      -8.961   6.264 -15.576  1.00 98.59           C  
ATOM    786  C   VAL B 119      -8.999   5.253 -16.720  1.00 98.59           C  
ATOM    787  CB  VAL B 119     -10.133   6.011 -14.602  1.00 98.59           C  
ATOM    788  O   VAL B 119      -9.942   5.241 -17.514  1.00 98.59           O  
ATOM    789  CG1 VAL B 119     -10.125   4.565 -14.110  1.00 98.59           C  
ATOM    790  CG2 VAL B 119     -10.064   6.980 -13.422  1.00 98.59           C  
ATOM    791  N   GLY B 120      -8.005   4.415 -16.780  1.00 98.69           N  
ATOM    792  CA  GLY B 120      -7.898   3.438 -17.853  1.00 98.69           C  
ATOM    793  C   GLY B 120      -8.984   2.380 -17.806  1.00 98.69           C  
ATOM    794  O   GLY B 120      -9.486   2.045 -16.731  1.00 98.69           O  
ATOM    795  N   THR B 121      -9.254   1.812 -18.965  1.00 98.26           N  
ATOM    796  CA  THR B 121     -10.205   0.716 -19.105  1.00 98.26           C  
ATOM    797  C   THR B 121      -9.481  -0.626 -19.157  1.00 98.26           C  
ATOM    798  CB  THR B 121     -11.071   0.885 -20.368  1.00 98.26           C  
ATOM    799  O   THR B 121      -8.483  -0.771 -19.867  1.00 98.26           O  
ATOM    800  CG2 THR B 121     -12.178  -0.162 -20.420  1.00 98.26           C  
ATOM    801  OG1 THR B 121     -11.662   2.190 -20.363  1.00 98.26           O  
ATOM    802  N   GLY B 122     -10.023  -1.580 -18.365  1.00 98.37           N  
ATOM    803  CA  GLY B 122      -9.460  -2.920 -18.394  1.00 98.37           C  
ATOM    804  C   GLY B 122      -9.547  -3.575 -19.759  1.00 98.37           C  
ATOM    805  O   GLY B 122     -10.529  -3.391 -20.480  1.00 98.37           O  
ATOM    806  N   GLY B 123      -8.550  -4.349 -20.088  1.00 98.38           N  
ATOM    807  CA  GLY B 123      -8.582  -5.107 -21.329  1.00 98.38           C  
ATOM    808  C   GLY B 123      -9.681  -6.152 -21.360  1.00 98.38           C  
ATOM    809  O   GLY B 123      -9.898  -6.863 -20.376  1.00 98.38           O  
ATOM    810  N   ALA B 124     -10.302  -6.342 -22.521  1.00 97.74           N  
ATOM    811  CA  ALA B 124     -11.324  -7.371 -22.697  1.00 97.74           C  
ATOM    812  C   ALA B 124     -10.701  -8.764 -22.717  1.00 97.74           C  
ATOM    813  CB  ALA B 124     -12.110  -7.125 -23.983  1.00 97.74           C  
ATOM    814  O   ALA B 124      -9.587  -8.947 -23.212  1.00 97.74           O  
ATOM    815  N   LYS B 125     -11.492  -9.693 -22.184  1.00 97.08           N  
ATOM    816  CA  LYS B 125     -11.061 -11.087 -22.244  1.00 97.08           C  
ATOM    817  C   LYS B 125     -10.908 -11.553 -23.689  1.00 97.08           C  
ATOM    818  CB  LYS B 125     -12.051 -11.988 -21.504  1.00 97.08           C  
ATOM    819  O   LYS B 125     -11.641 -11.104 -24.573  1.00 97.08           O  
ATOM    820  CG  LYS B 125     -13.441 -12.017 -22.121  1.00 97.08           C  
ATOM    821  CD  LYS B 125     -14.426 -12.778 -21.243  1.00 97.08           C  
ATOM    822  CE  LYS B 125     -15.837 -12.733 -21.815  1.00 97.08           C  
ATOM    823  NZ  LYS B 125     -16.849 -13.226 -20.833  1.00 97.08           N  
ATOM    824  N   GLY B 126      -9.964 -12.477 -23.906  1.00 95.78           N  
ATOM    825  CA  GLY B 126      -9.919 -13.208 -25.163  1.00 95.78           C  
ATOM    826  C   GLY B 126     -10.928 -14.338 -25.231  1.00 95.78           C  
ATOM    827  O   GLY B 126     -11.128 -15.059 -24.252  1.00 95.78           O  
ATOM    828  N   ASN B 127     -11.525 -14.478 -26.397  1.00 94.30           N  
ATOM    829  CA  ASN B 127     -12.325 -15.673 -26.644  1.00 94.30           C  
ATOM    830  C   ASN B 127     -11.447 -16.911 -26.806  1.00 94.30           C  
ATOM    831  CB  ASN B 127     -13.207 -15.482 -27.879  1.00 94.30           C  
ATOM    832  O   ASN B 127     -10.220 -16.806 -26.851  1.00 94.30           O  
ATOM    833  CG  ASN B 127     -14.257 -14.406 -27.686  1.00 94.30           C  
ATOM    834  ND2 ASN B 127     -14.537 -13.654 -28.744  1.00 94.30           N  
ATOM    835  OD1 ASN B 127     -14.812 -14.252 -26.595  1.00 94.30           O  
ATOM    836  N   ALA B 128     -12.073 -18.041 -26.779  1.00 90.68           N  
ATOM    837  CA  ALA B 128     -11.303 -19.260 -27.013  1.00 90.68           C  
ATOM    838  C   ALA B 128     -10.346 -19.087 -28.188  1.00 90.68           C  
ATOM    839  CB  ALA B 128     -12.239 -20.440 -27.262  1.00 90.68           C  
ATOM    840  O   ALA B 128     -10.760 -18.696 -29.282  1.00 90.68           O  
ATOM    841  N   GLY B 129      -9.061 -19.225 -27.884  1.00 88.87           N  
ATOM    842  CA  GLY B 129      -8.039 -19.193 -28.918  1.00 88.87           C  
ATOM    843  C   GLY B 129      -7.589 -17.787 -29.268  1.00 88.87           C  
ATOM    844  O   GLY B 129      -6.833 -17.591 -30.222  1.00 88.87           O  
ATOM    845  N   THR B 130      -8.040 -16.780 -28.558  1.00 92.69           N  
ATOM    846  CA  THR B 130      -7.687 -15.409 -28.910  1.00 92.69           C  
ATOM    847  C   THR B 130      -7.012 -14.707 -27.736  1.00 92.69           C  
ATOM    848  CB  THR B 130      -8.927 -14.607 -29.347  1.00 92.69           C  
ATOM    849  O   THR B 130      -7.181 -15.110 -26.583  1.00 92.69           O  
ATOM    850  CG2 THR B 130      -9.633 -15.281 -30.519  1.00 92.69           C  
ATOM    851  OG1 THR B 130      -9.840 -14.512 -28.246  1.00 92.69           O  
ATOM    852  N   SER B 131      -6.203 -13.763 -28.069  1.00 94.72           N  
ATOM    853  CA  SER B 131      -5.493 -12.975 -27.066  1.00 94.72           C  
ATOM    854  C   SER B 131      -6.447 -12.061 -26.304  1.00 94.72           C  
ATOM    855  CB  SER B 131      -4.390 -12.143 -27.721  1.00 94.72           C  
ATOM    856  O   SER B 131      -7.489 -11.666 -26.830  1.00 94.72           O  
ATOM    857  OG  SER B 131      -3.440 -12.979 -28.358  1.00 94.72           O  
ATOM    858  N   GLY B 132      -6.154 -11.764 -25.082  1.00 96.84           N  
ATOM    859  CA  GLY B 132      -6.798 -10.663 -24.382  1.00 96.84           C  
ATOM    860  C   GLY B 132      -6.375  -9.300 -24.896  1.00 96.84           C  
ATOM    861  O   GLY B 132      -5.362  -9.179 -25.589  1.00 96.84           O  
ATOM    862  N   SER B 133      -7.109  -8.232 -24.605  1.00 97.83           N  
ATOM    863  CA  SER B 133      -6.761  -6.864 -24.975  1.00 97.83           C  
ATOM    864  C   SER B 133      -5.895  -6.205 -23.906  1.00 97.83           C  
ATOM    865  CB  SER B 133      -8.024  -6.032 -25.202  1.00 97.83           C  
ATOM    866  O   SER B 133      -5.910  -6.619 -22.745  1.00 97.83           O  
ATOM    867  OG  SER B 133      -8.792  -6.565 -26.267  1.00 97.83           O  
ATOM    868  N   ASN B 134      -5.091  -5.264 -24.321  1.00 98.38           N  
ATOM    869  CA  ASN B 134      -4.307  -4.485 -23.369  1.00 98.38           C  
ATOM    870  C   ASN B 134      -5.199  -3.616 -22.487  1.00 98.38           C  
ATOM    871  CB  ASN B 134      -3.280  -3.619 -24.101  1.00 98.38           C  
ATOM    872  O   ASN B 134      -6.261  -3.165 -22.923  1.00 98.38           O  
ATOM    873  CG  ASN B 134      -2.284  -4.441 -24.896  1.00 98.38           C  
ATOM    874  ND2 ASN B 134      -1.553  -3.786 -25.789  1.00 98.38           N  
ATOM    875  OD1 ASN B 134      -2.173  -5.656 -24.708  1.00 98.38           O  
ATOM    876  N   GLY B 135      -4.826  -3.398 -21.272  1.00 98.44           N  
ATOM    877  CA  GLY B 135      -5.387  -2.299 -20.503  1.00 98.44           C  
ATOM    878  C   GLY B 135      -4.919  -0.937 -20.978  1.00 98.44           C  
ATOM    879  O   GLY B 135      -3.844  -0.816 -21.569  1.00 98.44           O  
ATOM    880  N   THR B 136      -5.675   0.098 -20.688  1.00 98.41           N  
ATOM    881  CA  THR B 136      -5.285   1.428 -21.145  1.00 98.41           C  
ATOM    882  C   THR B 136      -4.696   2.242 -19.997  1.00 98.41           C  
ATOM    883  CB  THR B 136      -6.482   2.183 -21.752  1.00 98.41           C  
ATOM    884  O   THR B 136      -4.704   1.799 -18.846  1.00 98.41           O  
ATOM    885  CG2 THR B 136      -7.112   1.390 -22.892  1.00 98.41           C  
ATOM    886  OG1 THR B 136      -7.467   2.402 -20.735  1.00 98.41           O  
ATOM    887  N   ASP B 137      -4.232   3.416 -20.376  1.00 98.62           N  
ATOM    888  CA  ASP B 137      -3.477   4.240 -19.437  1.00 98.62           C  
ATOM    889  C   ASP B 137      -4.408   4.942 -18.451  1.00 98.62           C  
ATOM    890  CB  ASP B 137      -2.632   5.272 -20.187  1.00 98.62           C  
ATOM    891  O   ASP B 137      -5.514   5.347 -18.814  1.00 98.62           O  
ATOM    892  CG  ASP B 137      -1.623   4.639 -21.129  1.00 98.62           C  
ATOM    893  OD1 ASP B 137      -1.495   3.396 -21.141  1.00 98.62           O  
ATOM    894  OD2 ASP B 137      -0.947   5.391 -21.864  1.00 98.62           O  
ATOM    895  N   SER B 138      -3.974   5.087 -17.227  1.00 98.69           N  
ATOM    896  CA  SER B 138      -4.516   6.068 -16.293  1.00 98.69           C  
ATOM    897  C   SER B 138      -3.579   7.261 -16.138  1.00 98.69           C  
ATOM    898  CB  SER B 138      -4.768   5.427 -14.928  1.00 98.69           C  
ATOM    899  O   SER B 138      -2.356   7.104 -16.164  1.00 98.69           O  
ATOM    900  OG  SER B 138      -5.687   4.353 -15.038  1.00 98.69           O  
ATOM    901  N   ARG B 139      -4.187   8.455 -15.879  1.00 98.68           N  
ATOM    902  CA  ARG B 139      -3.369   9.663 -15.837  1.00 98.68           C  
ATOM    903  C   ARG B 139      -3.985  10.710 -14.916  1.00 98.68           C  
ATOM    904  CB  ARG B 139      -3.191  10.241 -17.243  1.00 98.68           C  
ATOM    905  O   ARG B 139      -5.205  10.752 -14.743  1.00 98.68           O  
ATOM    906  CG  ARG B 139      -2.511   9.293 -18.218  1.00 98.68           C  
ATOM    907  CD  ARG B 139      -2.376   9.909 -19.603  1.00 98.68           C  
ATOM    908  NE  ARG B 139      -1.807   8.965 -20.560  1.00 98.68           N  
ATOM    909  NH1 ARG B 139      -3.823   8.452 -21.566  1.00 98.68           N  
ATOM    910  NH2 ARG B 139      -1.889   7.459 -22.293  1.00 98.68           N  
ATOM    911  CZ  ARG B 139      -2.508   8.294 -21.471  1.00 98.68           C  
ATOM    912  N   PHE B 140      -3.158  11.520 -14.310  1.00 98.03           N  
ATOM    913  CA  PHE B 140      -3.523  12.779 -13.671  1.00 98.03           C  
ATOM    914  C   PHE B 140      -2.885  13.958 -14.395  1.00 98.03           C  
ATOM    915  CB  PHE B 140      -3.102  12.777 -12.198  1.00 98.03           C  
ATOM    916  O   PHE B 140      -1.733  14.307 -14.129  1.00 98.03           O  
ATOM    917  CG  PHE B 140      -3.581  13.978 -11.428  1.00 98.03           C  
ATOM    918  CD1 PHE B 140      -2.729  15.047 -11.181  1.00 98.03           C  
ATOM    919  CD2 PHE B 140      -4.884  14.037 -10.951  1.00 98.03           C  
ATOM    920  CE1 PHE B 140      -3.169  16.160 -10.469  1.00 98.03           C  
ATOM    921  CE2 PHE B 140      -5.331  15.146 -10.239  1.00 98.03           C  
ATOM    922  CZ  PHE B 140      -4.472  16.206  -9.998  1.00 98.03           C  
ATOM    923  N   GLY B 141      -3.693  14.487 -15.334  1.00 96.89           N  
ATOM    924  CA  GLY B 141      -3.137  15.534 -16.177  1.00 96.89           C  
ATOM    925  C   GLY B 141      -1.846  15.125 -16.861  1.00 96.89           C  
ATOM    926  O   GLY B 141      -1.774  14.060 -17.477  1.00 96.89           O  
ATOM    927  N   THR B 142      -0.901  16.027 -16.864  1.00 94.84           N  
ATOM    928  CA  THR B 142       0.425  15.755 -17.408  1.00 94.84           C  
ATOM    929  C   THR B 142       1.415  15.445 -16.289  1.00 94.84           C  
ATOM    930  CB  THR B 142       0.942  16.944 -18.239  1.00 94.84           C  
ATOM    931  O   THR B 142       2.613  15.293 -16.537  1.00 94.84           O  
ATOM    932  CG2 THR B 142       0.018  17.235 -19.417  1.00 94.84           C  
ATOM    933  OG1 THR B 142       1.016  18.107 -17.405  1.00 94.84           O  
ATOM    934  N   TYR B 143       0.966  15.420 -15.011  1.00 95.76           N  
ATOM    935  CA  TYR B 143       1.812  15.338 -13.825  1.00 95.76           C  
ATOM    936  C   TYR B 143       2.342  13.922 -13.631  1.00 95.76           C  
ATOM    937  CB  TYR B 143       1.038  15.781 -12.580  1.00 95.76           C  
ATOM    938  O   TYR B 143       3.508  13.733 -13.276  1.00 95.76           O  
ATOM    939  CG  TYR B 143       0.651  17.240 -12.594  1.00 95.76           C  
ATOM    940  CD1 TYR B 143       1.581  18.231 -12.285  1.00 95.76           C  
ATOM    941  CD2 TYR B 143      -0.644  17.631 -12.914  1.00 95.76           C  
ATOM    942  CE1 TYR B 143       1.229  19.576 -12.295  1.00 95.76           C  
ATOM    943  CE2 TYR B 143      -1.008  18.974 -12.926  1.00 95.76           C  
ATOM    944  OH  TYR B 143      -0.421  21.268 -12.627  1.00 95.76           O  
ATOM    945  CZ  TYR B 143      -0.066  19.937 -12.616  1.00 95.76           C  
ATOM    946  N   ALA B 144       1.512  12.882 -13.857  1.00 97.81           N  
ATOM    947  CA  ALA B 144       1.870  11.484 -13.628  1.00 97.81           C  
ATOM    948  C   ALA B 144       0.981  10.550 -14.443  1.00 97.81           C  
ATOM    949  CB  ALA B 144       1.771  11.146 -12.142  1.00 97.81           C  
ATOM    950  O   ALA B 144      -0.144  10.908 -14.801  1.00 97.81           O  
ATOM    951  N   SER B 145       1.439   9.366 -14.703  1.00 98.51           N  
ATOM    952  CA  SER B 145       0.694   8.384 -15.483  1.00 98.51           C  
ATOM    953  C   SER B 145       1.175   6.966 -15.193  1.00 98.51           C  
ATOM    954  CB  SER B 145       0.821   8.677 -16.979  1.00 98.51           C  
ATOM    955  O   SER B 145       2.305   6.769 -14.741  1.00 98.51           O  
ATOM    956  OG  SER B 145       2.163   8.525 -17.409  1.00 98.51           O  
ATOM    957  N   ALA B 146       0.348   6.028 -15.375  1.00 98.46           N  
ATOM    958  CA  ALA B 146       0.616   4.593 -15.327  1.00 98.46           C  
ATOM    959  C   ALA B 146       0.010   3.881 -16.534  1.00 98.46           C  
ATOM    960  CB  ALA B 146       0.074   3.994 -14.032  1.00 98.46           C  
ATOM    961  O   ALA B 146      -1.176   4.046 -16.828  1.00 98.46           O  
ATOM    962  N   THR B 147       0.795   3.140 -17.206  1.00 98.43           N  
ATOM    963  CA  THR B 147       0.326   2.459 -18.408  1.00 98.43           C  
ATOM    964  C   THR B 147      -0.405   1.169 -18.049  1.00 98.43           C  
ATOM    965  CB  THR B 147       1.492   2.143 -19.363  1.00 98.43           C  
ATOM    966  O   THR B 147      -0.264   0.659 -16.936  1.00 98.43           O  
ATOM    967  CG2 THR B 147       2.274   3.405 -19.712  1.00 98.43           C  
ATOM    968  OG1 THR B 147       2.375   1.206 -18.734  1.00 98.43           O  
ATOM    969  N   GLY B 148      -1.225   0.697 -19.005  1.00 98.01           N  
ATOM    970  CA  GLY B 148      -1.953  -0.548 -18.819  1.00 98.01           C  
ATOM    971  C   GLY B 148      -1.088  -1.779 -19.008  1.00 98.01           C  
ATOM    972  O   GLY B 148       0.007  -1.695 -19.568  1.00 98.01           O  
ATOM    973  N   GLY B 149      -1.545  -2.865 -18.450  1.00 97.59           N  
ATOM    974  CA  GLY B 149      -0.914  -4.154 -18.684  1.00 97.59           C  
ATOM    975  C   GLY B 149      -1.218  -4.727 -20.055  1.00 97.59           C  
ATOM    976  O   GLY B 149      -2.234  -4.387 -20.665  1.00 97.59           O  
ATOM    977  N   ALA B 150      -0.345  -5.626 -20.498  1.00 96.41           N  
ATOM    978  CA  ALA B 150      -0.545  -6.302 -21.777  1.00 96.41           C  
ATOM    979  C   ALA B 150      -1.626  -7.374 -21.669  1.00 96.41           C  
ATOM    980  CB  ALA B 150       0.764  -6.919 -22.264  1.00 96.41           C  
ATOM    981  O   ALA B 150      -1.898  -7.882 -20.578  1.00 96.41           O  
ATOM    982  N   GLY B 151      -2.289  -7.676 -22.846  1.00 96.31           N  
ATOM    983  CA  GLY B 151      -3.180  -8.822 -22.922  1.00 96.31           C  
ATOM    984  C   GLY B 151      -2.443 -10.146 -23.008  1.00 96.31           C  
ATOM    985  O   GLY B 151      -1.374 -10.229 -23.616  1.00 96.31           O  
ATOM    986  N   GLY B 152      -3.087 -11.127 -22.395  1.00 93.67           N  
ATOM    987  CA  GLY B 152      -2.500 -12.456 -22.462  1.00 93.67           C  
ATOM    988  C   GLY B 152      -2.506 -13.041 -23.862  1.00 93.67           C  
ATOM    989  O   GLY B 152      -3.305 -12.634 -24.707  1.00 93.67           O  
ATOM    990  N   SER B 153      -1.613 -14.007 -24.073  1.00 91.22           N  
ATOM    991  CA  SER B 153      -1.549 -14.728 -25.340  1.00 91.22           C  
ATOM    992  C   SER B 153      -2.236 -16.086 -25.239  1.00 91.22           C  
ATOM    993  CB  SER B 153      -0.096 -14.914 -25.779  1.00 91.22           C  
ATOM    994  O   SER B 153      -2.171 -16.744 -24.198  1.00 91.22           O  
ATOM    995  OG  SER B 153       0.539 -13.661 -25.961  1.00 91.22           O  
ATOM    996  N   PRO B 154      -2.938 -16.456 -26.337  1.00 86.29           N  
ATOM    997  CA  PRO B 154      -3.583 -17.771 -26.299  1.00 86.29           C  
ATOM    998  C   PRO B 154      -2.585 -18.912 -26.117  1.00 86.29           C  
ATOM    999  CB  PRO B 154      -4.276 -17.863 -27.660  1.00 86.29           C  
ATOM   1000  O   PRO B 154      -1.387 -18.732 -26.348  1.00 86.29           O  
ATOM   1001  CG  PRO B 154      -3.592 -16.840 -28.508  1.00 86.29           C  
ATOM   1002  CD  PRO B 154      -2.930 -15.838 -27.605  1.00 86.29           C  
ATOM   1003  N   GLY B 155      -3.110 -19.953 -25.456  1.00 69.99           N  
ATOM   1004  CA  GLY B 155      -2.293 -21.132 -25.214  1.00 69.99           C  
ATOM   1005  C   GLY B 155      -1.562 -21.615 -26.452  1.00 69.99           C  
ATOM   1006  O   GLY B 155      -2.152 -21.713 -27.530  1.00 69.99           O  
ATOM   1007  N   ALA B 156      -0.221 -21.390 -26.607  1.00 60.50           N  
ATOM   1008  CA  ALA B 156       0.613 -22.062 -27.600  1.00 60.50           C  
ATOM   1009  C   ALA B 156       1.636 -22.975 -26.930  1.00 60.50           C  
ATOM   1010  CB  ALA B 156       1.318 -21.037 -28.484  1.00 60.50           C  
ATOM   1011  O   ALA B 156       1.765 -22.978 -25.703  1.00 60.50           O  
ATOM   1012  N   SER B 157       2.170 -23.938 -27.669  1.00 50.77           N  
ATOM   1013  CA  SER B 157       3.247 -24.777 -27.154  1.00 50.77           C  
ATOM   1014  C   SER B 157       4.259 -23.955 -26.363  1.00 50.77           C  
ATOM   1015  CB  SER B 157       3.953 -25.507 -28.297  1.00 50.77           C  
ATOM   1016  O   SER B 157       4.942 -24.481 -25.482  1.00 50.77           O  
ATOM   1017  OG  SER B 157       3.066 -26.401 -28.947  1.00 50.77           O  
ATOM   1018  N   SER B 158       4.417 -22.620 -26.814  1.00 48.30           N  
ATOM   1019  CA  SER B 158       5.320 -21.752 -26.066  1.00 48.30           C  
ATOM   1020  C   SER B 158       4.551 -20.858 -25.099  1.00 48.30           C  
ATOM   1021  CB  SER B 158       6.149 -20.891 -27.019  1.00 48.30           C  
ATOM   1022  O   SER B 158       3.575 -20.211 -25.485  1.00 48.30           O  
ATOM   1023  OG  SER B 158       5.441 -19.719 -27.385  1.00 48.30           O  
ATOM   1024  N   ILE B 159       4.609 -21.120 -23.751  1.00 58.06           N  
ATOM   1025  CA  ILE B 159       3.930 -20.479 -22.630  1.00 58.06           C  
ATOM   1026  C   ILE B 159       4.523 -19.092 -22.392  1.00 58.06           C  
ATOM   1027  CB  ILE B 159       4.029 -21.332 -21.346  1.00 58.06           C  
ATOM   1028  O   ILE B 159       5.703 -18.964 -22.060  1.00 58.06           O  
ATOM   1029  CG1 ILE B 159       3.555 -22.764 -21.618  1.00 58.06           C  
ATOM   1030  CG2 ILE B 159       3.223 -20.694 -20.210  1.00 58.06           C  
ATOM   1031  CD1 ILE B 159       3.832 -23.735 -20.478  1.00 58.06           C  
ATOM   1032  N   SER B 160       3.769 -17.889 -22.864  1.00 69.37           N  
ATOM   1033  CA  SER B 160       4.318 -16.538 -22.831  1.00 69.37           C  
ATOM   1034  C   SER B 160       3.883 -15.794 -21.573  1.00 69.37           C  
ATOM   1035  CB  SER B 160       3.887 -15.754 -24.071  1.00 69.37           C  
ATOM   1036  O   SER B 160       2.708 -15.825 -21.202  1.00 69.37           O  
ATOM   1037  OG  SER B 160       4.552 -16.234 -25.227  1.00 69.37           O  
ATOM   1038  N   ILE B 161       4.855 -15.271 -20.745  1.00 79.17           N  
ATOM   1039  CA  ILE B 161       4.654 -14.289 -19.685  1.00 79.17           C  
ATOM   1040  C   ILE B 161       4.129 -12.985 -20.283  1.00 79.17           C  
ATOM   1041  CB  ILE B 161       5.959 -14.030 -18.899  1.00 79.17           C  
ATOM   1042  O   ILE B 161       4.560 -12.572 -21.363  1.00 79.17           O  
ATOM   1043  CG1 ILE B 161       6.453 -15.326 -18.245  1.00 79.17           C  
ATOM   1044  CG2 ILE B 161       5.750 -12.933 -17.852  1.00 79.17           C  
ATOM   1045  CD1 ILE B 161       7.863 -15.234 -17.678  1.00 79.17           C  
ATOM   1046  N   THR B 162       3.055 -12.476 -19.727  1.00 89.69           N  
ATOM   1047  CA  THR B 162       2.438 -11.239 -20.192  1.00 89.69           C  
ATOM   1048  C   THR B 162       2.989 -10.039 -19.427  1.00 89.69           C  
ATOM   1049  CB  THR B 162       0.906 -11.288 -20.041  1.00 89.69           C  
ATOM   1050  O   THR B 162       2.945 -10.008 -18.196  1.00 89.69           O  
ATOM   1051  CG2 THR B 162       0.239 -10.170 -20.835  1.00 89.69           C  
ATOM   1052  OG1 THR B 162       0.425 -12.551 -20.519  1.00 89.69           O  
ATOM   1053  N   ALA B 163       3.440  -9.004 -20.049  1.00 90.84           N  
ATOM   1054  CA  ALA B 163       4.119  -7.867 -19.433  1.00 90.84           C  
ATOM   1055  C   ALA B 163       3.139  -7.010 -18.636  1.00 90.84           C  
ATOM   1056  CB  ALA B 163       4.817  -7.023 -20.496  1.00 90.84           C  
ATOM   1057  O   ALA B 163       1.992  -6.824 -19.047  1.00 90.84           O  
ATOM   1058  N   GLY B 164       3.565  -6.503 -17.498  1.00 94.08           N  
ATOM   1059  CA  GLY B 164       2.838  -5.472 -16.775  1.00 94.08           C  
ATOM   1060  C   GLY B 164       3.074  -4.078 -17.326  1.00 94.08           C  
ATOM   1061  O   GLY B 164       3.942  -3.880 -18.178  1.00 94.08           O  
ATOM   1062  N   GLY B 165       2.297  -3.162 -16.897  1.00 95.66           N  
ATOM   1063  CA  GLY B 165       2.475  -1.767 -17.270  1.00 95.66           C  
ATOM   1064  C   GLY B 165       3.626  -1.098 -16.543  1.00 95.66           C  
ATOM   1065  O   GLY B 165       4.246  -1.700 -15.663  1.00 95.66           O  
ATOM   1066  N   SER B 166       3.901   0.077 -16.921  1.00 96.14           N  
ATOM   1067  CA  SER B 166       4.901   0.951 -16.315  1.00 96.14           C  
ATOM   1068  C   SER B 166       4.270   2.239 -15.798  1.00 96.14           C  
ATOM   1069  CB  SER B 166       6.004   1.283 -17.322  1.00 96.14           C  
ATOM   1070  O   SER B 166       3.046   2.335 -15.687  1.00 96.14           O  
ATOM   1071  OG  SER B 166       7.104   1.902 -16.678  1.00 96.14           O  
ATOM   1072  N   ALA B 167       5.139   3.168 -15.346  1.00 96.72           N  
ATOM   1073  CA  ALA B 167       4.580   4.416 -14.833  1.00 96.72           C  
ATOM   1074  C   ALA B 167       5.595   5.552 -14.931  1.00 96.72           C  
ATOM   1075  CB  ALA B 167       4.121   4.240 -13.388  1.00 96.72           C  
ATOM   1076  O   ALA B 167       6.787   5.312 -15.135  1.00 96.72           O  
ATOM   1077  N   THR B 168       5.103   6.710 -14.971  1.00 96.08           N  
ATOM   1078  CA  THR B 168       5.883   7.941 -14.901  1.00 96.08           C  
ATOM   1079  C   THR B 168       5.424   8.806 -13.731  1.00 96.08           C  
ATOM   1080  CB  THR B 168       5.777   8.745 -16.210  1.00 96.08           C  
ATOM   1081  O   THR B 168       4.336   9.386 -13.770  1.00 96.08           O  
ATOM   1082  CG2 THR B 168       6.691   9.965 -16.181  1.00 96.08           C  
ATOM   1083  OG1 THR B 168       6.152   7.907 -17.310  1.00 96.08           O  
ATOM   1084  N   ALA B 169       6.285   8.917 -12.703  1.00 96.88           N  
ATOM   1085  CA  ALA B 169       6.064   9.649 -11.459  1.00 96.88           C  
ATOM   1086  C   ALA B 169       7.307   9.615 -10.574  1.00 96.88           C  
ATOM   1087  CB  ALA B 169       4.865   9.074 -10.709  1.00 96.88           C  
ATOM   1088  O   ALA B 169       8.360   9.125 -10.991  1.00 96.88           O  
ATOM   1089  N   THR B 170       7.270  10.210  -9.359  1.00 94.40           N  
ATOM   1090  CA  THR B 170       8.362  10.146  -8.393  1.00 94.40           C  
ATOM   1091  C   THR B 170       8.570   8.715  -7.905  1.00 94.40           C  
ATOM   1092  CB  THR B 170       8.098  11.069  -7.190  1.00 94.40           C  
ATOM   1093  O   THR B 170       9.704   8.238  -7.829  1.00 94.40           O  
ATOM   1094  CG2 THR B 170       9.330  11.175  -6.297  1.00 94.40           C  
ATOM   1095  OG1 THR B 170       7.753  12.377  -7.664  1.00 94.40           O  
ATOM   1096  N   LEU B 171       7.502   8.062  -7.561  1.00 93.53           N  
ATOM   1097  CA  LEU B 171       7.490   6.651  -7.193  1.00 93.53           C  
ATOM   1098  C   LEU B 171       6.761   5.821  -8.245  1.00 93.53           C  
ATOM   1099  CB  LEU B 171       6.827   6.459  -5.826  1.00 93.53           C  
ATOM   1100  O   LEU B 171       5.597   6.085  -8.553  1.00 93.53           O  
ATOM   1101  CG  LEU B 171       6.590   5.014  -5.385  1.00 93.53           C  
ATOM   1102  CD1 LEU B 171       7.920   4.291  -5.202  1.00 93.53           C  
ATOM   1103  CD2 LEU B 171       5.773   4.975  -4.097  1.00 93.53           C  
ATOM   1104  N   THR B 172       7.434   4.863  -8.810  1.00 95.61           N  
ATOM   1105  CA  THR B 172       6.849   3.980  -9.813  1.00 95.61           C  
ATOM   1106  C   THR B 172       7.073   2.517  -9.442  1.00 95.61           C  
ATOM   1107  CB  THR B 172       7.437   4.254 -11.210  1.00 95.61           C  
ATOM   1108  O   THR B 172       8.127   2.160  -8.911  1.00 95.61           O  
ATOM   1109  CG2 THR B 172       7.252   5.715 -11.607  1.00 95.61           C  
ATOM   1110  OG1 THR B 172       8.836   3.947 -11.201  1.00 95.61           O  
ATOM   1111  N   ILE B 173       6.084   1.744  -9.648  1.00 93.64           N  
ATOM   1112  CA  ILE B 173       6.151   0.293  -9.508  1.00 93.64           C  
ATOM   1113  C   ILE B 173       5.549  -0.373 -10.743  1.00 93.64           C  
ATOM   1114  CB  ILE B 173       5.423  -0.186  -8.232  1.00 93.64           C  
ATOM   1115  O   ILE B 173       4.409  -0.086 -11.117  1.00 93.64           O  
ATOM   1116  CG1 ILE B 173       6.048   0.455  -6.988  1.00 93.64           C  
ATOM   1117  CG2 ILE B 173       5.453  -1.714  -8.135  1.00 93.64           C  
ATOM   1118  CD1 ILE B 173       5.379   0.052  -5.681  1.00 93.64           C  
ATOM   1119  N   PRO B 174       6.293  -1.235 -11.431  1.00 93.97           N  
ATOM   1120  CA  PRO B 174       5.703  -1.931 -12.577  1.00 93.97           C  
ATOM   1121  C   PRO B 174       4.535  -2.832 -12.184  1.00 93.97           C  
ATOM   1122  CB  PRO B 174       6.869  -2.757 -13.126  1.00 93.97           C  
ATOM   1123  O   PRO B 174       4.445  -3.265 -11.032  1.00 93.97           O  
ATOM   1124  CG  PRO B 174       7.781  -2.954 -11.958  1.00 93.97           C  
ATOM   1125  CD  PRO B 174       7.633  -1.779 -11.035  1.00 93.97           C  
ATOM   1126  N   GLY B 175       3.646  -3.055 -13.152  1.00 94.27           N  
ATOM   1127  CA  GLY B 175       2.602  -4.046 -12.945  1.00 94.27           C  
ATOM   1128  C   GLY B 175       3.127  -5.469 -12.917  1.00 94.27           C  
ATOM   1129  O   GLY B 175       4.112  -5.785 -13.586  1.00 94.27           O  
ATOM   1130  N   GLY B 176       2.479  -6.270 -12.165  1.00 91.72           N  
ATOM   1131  CA  GLY B 176       2.838  -7.678 -12.112  1.00 91.72           C  
ATOM   1132  C   GLY B 176       2.671  -8.387 -13.443  1.00 91.72           C  
ATOM   1133  O   GLY B 176       1.788  -8.041 -14.230  1.00 91.72           O  
ATOM   1134  N   LEU B 177       3.430  -9.395 -13.650  1.00 89.45           N  
ATOM   1135  CA  LEU B 177       3.385 -10.215 -14.856  1.00 89.45           C  
ATOM   1136  C   LEU B 177       2.160 -11.123 -14.851  1.00 89.45           C  
ATOM   1137  CB  LEU B 177       4.658 -11.057 -14.979  1.00 89.45           C  
ATOM   1138  O   LEU B 177       1.779 -11.653 -13.805  1.00 89.45           O  
ATOM   1139  CG  LEU B 177       5.981 -10.290 -14.975  1.00 89.45           C  
ATOM   1140  CD1 LEU B 177       7.154 -11.256 -14.845  1.00 89.45           C  
ATOM   1141  CD2 LEU B 177       6.115  -9.447 -16.239  1.00 89.45           C  
ATOM   1142  N   GLY B 178       1.534 -11.231 -16.011  1.00 90.00           N  
ATOM   1143  CA  GLY B 178       0.600 -12.330 -16.193  1.00 90.00           C  
ATOM   1144  C   GLY B 178       1.285 -13.674 -16.357  1.00 90.00           C  
ATOM   1145  O   GLY B 178       2.268 -13.791 -17.092  1.00 90.00           O  
ATOM   1146  N   LEU B 179       0.734 -14.659 -15.718  1.00 84.34           N  
ATOM   1147  CA  LEU B 179       1.387 -15.963 -15.702  1.00 84.34           C  
ATOM   1148  C   LEU B 179       1.002 -16.779 -16.932  1.00 84.34           C  
ATOM   1149  CB  LEU B 179       1.020 -16.731 -14.430  1.00 84.34           C  
ATOM   1150  O   LEU B 179      -0.118 -16.660 -17.435  1.00 84.34           O  
ATOM   1151  CG  LEU B 179       1.577 -16.177 -13.118  1.00 84.34           C  
ATOM   1152  CD1 LEU B 179       1.077 -17.003 -11.938  1.00 84.34           C  
ATOM   1153  CD2 LEU B 179       3.102 -16.153 -13.152  1.00 84.34           C  
ATOM   1154  N   PRO B 180       1.927 -17.552 -17.366  1.00 82.76           N  
ATOM   1155  CA  PRO B 180       1.588 -18.491 -18.438  1.00 82.76           C  
ATOM   1156  C   PRO B 180       0.637 -19.593 -17.977  1.00 82.76           C  
ATOM   1157  CB  PRO B 180       2.945 -19.073 -18.840  1.00 82.76           C  
ATOM   1158  O   PRO B 180       0.447 -19.787 -16.774  1.00 82.76           O  
ATOM   1159  CG  PRO B 180       3.767 -19.023 -17.592  1.00 82.76           C  
ATOM   1160  CD  PRO B 180       3.293 -17.870 -16.755  1.00 82.76           C  
ATOM   1161  N   SER B 181       0.080 -20.229 -18.970  1.00 80.75           N  
ATOM   1162  CA  SER B 181      -0.731 -21.401 -18.659  1.00 80.75           C  
ATOM   1163  C   SER B 181       0.127 -22.538 -18.114  1.00 80.75           C  
ATOM   1164  CB  SER B 181      -1.489 -21.873 -19.900  1.00 80.75           C  
ATOM   1165  O   SER B 181       1.346 -22.549 -18.303  1.00 80.75           O  
ATOM   1166  OG  SER B 181      -0.593 -22.379 -20.875  1.00 80.75           O  
ATOM   1167  N   ASN B 182      -0.500 -23.379 -17.316  1.00 73.46           N  
ATOM   1168  CA  ASN B 182       0.080 -24.647 -16.887  1.00 73.46           C  
ATOM   1169  C   ASN B 182      -0.597 -25.833 -17.568  1.00 73.46           C  
ATOM   1170  CB  ASN B 182      -0.005 -24.789 -15.366  1.00 73.46           C  
ATOM   1171  O   ASN B 182      -1.553 -26.398 -17.034  1.00 73.46           O  
ATOM   1172  CG  ASN B 182       0.672 -26.046 -14.858  1.00 73.46           C  
ATOM   1173  ND2 ASN B 182       0.756 -26.184 -13.540  1.00 73.46           N  
ATOM   1174  OD1 ASN B 182       1.118 -26.887 -15.643  1.00 73.46           O  
ATOM   1175  N   GLY B 183      -0.069 -25.999 -18.743  1.00 73.96           N  
ATOM   1176  CA  GLY B 183      -0.757 -27.026 -19.507  1.00 73.96           C  
ATOM   1177  C   GLY B 183      -2.159 -26.622 -19.924  1.00 73.96           C  
ATOM   1178  O   GLY B 183      -2.333 -25.697 -20.720  1.00 73.96           O  
ATOM   1179  N   TYR B 184      -3.122 -27.351 -19.203  1.00 75.46           N  
ATOM   1180  CA  TYR B 184      -4.526 -27.134 -19.531  1.00 75.46           C  
ATOM   1181  C   TYR B 184      -5.095 -25.959 -18.744  1.00 75.46           C  
ATOM   1182  CB  TYR B 184      -5.346 -28.397 -19.250  1.00 75.46           C  
ATOM   1183  O   TYR B 184      -6.102 -25.368 -19.140  1.00 75.46           O  
ATOM   1184  CG  TYR B 184      -4.820 -29.629 -19.945  1.00 75.46           C  
ATOM   1185  CD1 TYR B 184      -4.587 -29.632 -21.318  1.00 75.46           C  
ATOM   1186  CD2 TYR B 184      -4.556 -30.793 -19.230  1.00 75.46           C  
ATOM   1187  CE1 TYR B 184      -4.105 -30.766 -21.963  1.00 75.46           C  
ATOM   1188  CE2 TYR B 184      -4.074 -31.933 -19.865  1.00 75.46           C  
ATOM   1189  OH  TYR B 184      -3.373 -33.035 -21.863  1.00 75.46           O  
ATOM   1190  CZ  TYR B 184      -3.851 -31.910 -21.229  1.00 75.46           C  
ATOM   1191  N   TYR B 185      -4.445 -25.575 -17.647  1.00 78.51           N  
ATOM   1192  CA  TYR B 185      -4.978 -24.543 -16.764  1.00 78.51           C  
ATOM   1193  C   TYR B 185      -4.575 -23.154 -17.244  1.00 78.51           C  
ATOM   1194  CB  TYR B 185      -4.492 -24.761 -15.328  1.00 78.51           C  
ATOM   1195  O   TYR B 185      -3.444 -22.948 -17.690  1.00 78.51           O  
ATOM   1196  CG  TYR B 185      -4.904 -26.090 -14.743  1.00 78.51           C  
ATOM   1197  CD1 TYR B 185      -6.242 -26.476 -14.716  1.00 78.51           C  
ATOM   1198  CD2 TYR B 185      -3.956 -26.961 -14.215  1.00 78.51           C  
ATOM   1199  CE1 TYR B 185      -6.626 -27.699 -14.175  1.00 78.51           C  
ATOM   1200  CE2 TYR B 185      -4.329 -28.186 -13.672  1.00 78.51           C  
ATOM   1201  OH  TYR B 185      -6.039 -29.758 -13.121  1.00 78.51           O  
ATOM   1202  CZ  TYR B 185      -5.664 -28.546 -13.657  1.00 78.51           C  
ATOM   1203  N   GLY B 186      -5.511 -22.197 -17.197  1.00 85.01           N  
ATOM   1204  CA  GLY B 186      -5.200 -20.814 -17.523  1.00 85.01           C  
ATOM   1205  C   GLY B 186      -4.200 -20.187 -16.571  1.00 85.01           C  
ATOM   1206  O   GLY B 186      -4.165 -20.528 -15.387  1.00 85.01           O  
ATOM   1207  N   GLY B 187      -3.411 -19.293 -17.039  1.00 86.34           N  
ATOM   1208  CA  GLY B 187      -2.493 -18.534 -16.206  1.00 86.34           C  
ATOM   1209  C   GLY B 187      -3.186 -17.484 -15.358  1.00 86.34           C  
ATOM   1210  O   GLY B 187      -4.188 -16.901 -15.779  1.00 86.34           O  
ATOM   1211  N   ASN B 188      -2.675 -17.214 -14.159  1.00 87.09           N  
ATOM   1212  CA  ASN B 188      -3.195 -16.149 -13.310  1.00 87.09           C  
ATOM   1213  C   ASN B 188      -2.896 -14.770 -13.893  1.00 87.09           C  
ATOM   1214  CB  ASN B 188      -2.624 -16.262 -11.895  1.00 87.09           C  
ATOM   1215  O   ASN B 188      -1.874 -14.580 -14.554  1.00 87.09           O  
ATOM   1216  CG  ASN B 188      -3.099 -17.507 -11.172  1.00 87.09           C  
ATOM   1217  ND2 ASN B 188      -2.361 -17.914 -10.145  1.00 87.09           N  
ATOM   1218  OD1 ASN B 188      -4.120 -18.098 -11.532  1.00 87.09           O  
ATOM   1219  N   GLY B 189      -3.777 -13.836 -13.691  1.00 90.16           N  
ATOM   1220  CA  GLY B 189      -3.489 -12.447 -14.010  1.00 90.16           C  
ATOM   1221  C   GLY B 189      -2.447 -11.828 -13.099  1.00 90.16           C  
ATOM   1222  O   GLY B 189      -2.273 -12.265 -11.959  1.00 90.16           O  
ATOM   1223  N   GLY B 190      -1.800 -10.832 -13.605  1.00 89.91           N  
ATOM   1224  CA  GLY B 190      -0.849 -10.104 -12.779  1.00 89.91           C  
ATOM   1225  C   GLY B 190      -1.512  -9.271 -11.699  1.00 89.91           C  
ATOM   1226  O   GLY B 190      -2.652  -8.829 -11.861  1.00 89.91           O  
ATOM   1227  N   SER B 191      -0.758  -9.014 -10.613  1.00 91.25           N  
ATOM   1228  CA  SER B 191      -1.220  -8.156  -9.527  1.00 91.25           C  
ATOM   1229  C   SER B 191      -0.693  -6.733  -9.684  1.00 91.25           C  
ATOM   1230  CB  SER B 191      -0.787  -8.722  -8.174  1.00 91.25           C  
ATOM   1231  O   SER B 191       0.499  -6.530  -9.928  1.00 91.25           O  
ATOM   1232  OG  SER B 191      -1.123 -10.095  -8.073  1.00 91.25           O  
ATOM   1233  N   SER B 192      -1.582  -5.760  -9.574  1.00 92.68           N  
ATOM   1234  CA  SER B 192      -1.152  -4.370  -9.470  1.00 92.68           C  
ATOM   1235  C   SER B 192      -0.630  -4.056  -8.072  1.00 92.68           C  
ATOM   1236  CB  SER B 192      -2.303  -3.424  -9.817  1.00 92.68           C  
ATOM   1237  O   SER B 192      -0.666  -4.911  -7.184  1.00 92.68           O  
ATOM   1238  OG  SER B 192      -3.333  -3.509  -8.847  1.00 92.68           O  
ATOM   1239  N   TYR B 193      -0.070  -2.885  -7.866  1.00 91.04           N  
ATOM   1240  CA  TYR B 193       0.333  -2.456  -6.531  1.00 91.04           C  
ATOM   1241  C   TYR B 193      -0.823  -2.583  -5.546  1.00 91.04           C  
ATOM   1242  CB  TYR B 193       0.838  -1.011  -6.560  1.00 91.04           C  
ATOM   1243  O   TYR B 193      -1.886  -1.990  -5.747  1.00 91.04           O  
ATOM   1244  CG  TYR B 193       1.333  -0.514  -5.223  1.00 91.04           C  
ATOM   1245  CD1 TYR B 193       0.531   0.291  -4.418  1.00 91.04           C  
ATOM   1246  CD2 TYR B 193       2.602  -0.847  -4.764  1.00 91.04           C  
ATOM   1247  CE1 TYR B 193       0.983   0.753  -3.186  1.00 91.04           C  
ATOM   1248  CE2 TYR B 193       3.064  -0.391  -3.534  1.00 91.04           C  
ATOM   1249  OH  TYR B 193       2.701   0.861  -1.535  1.00 91.04           O  
ATOM   1250  CZ  TYR B 193       2.249   0.407  -2.753  1.00 91.04           C  
ATOM   1251  N   GLY B 194      -0.593  -3.423  -4.465  1.00 89.89           N  
ATOM   1252  CA  GLY B 194      -1.622  -3.622  -3.457  1.00 89.89           C  
ATOM   1253  C   GLY B 194      -2.702  -4.594  -3.890  1.00 89.89           C  
ATOM   1254  O   GLY B 194      -3.665  -4.829  -3.156  1.00 89.89           O  
ATOM   1255  N   GLY B 195      -2.588  -5.164  -5.094  1.00 88.97           N  
ATOM   1256  CA  GLY B 195      -3.609  -6.057  -5.620  1.00 88.97           C  
ATOM   1257  C   GLY B 195      -3.279  -7.524  -5.420  1.00 88.97           C  
ATOM   1258  O   GLY B 195      -2.304  -7.860  -4.745  1.00 88.97           O  
ATOM   1259  N   SER B 196      -4.183  -8.357  -5.984  1.00 86.32           N  
ATOM   1260  CA  SER B 196      -4.015  -9.806  -5.923  1.00 86.32           C  
ATOM   1261  C   SER B 196      -4.077 -10.428  -7.314  1.00 86.32           C  
ATOM   1262  CB  SER B 196      -5.085 -10.432  -5.027  1.00 86.32           C  
ATOM   1263  O   SER B 196      -4.764  -9.916  -8.199  1.00 86.32           O  
ATOM   1264  OG  SER B 196      -4.890 -11.832  -4.915  1.00 86.32           O  
ATOM   1265  N   ALA B 197      -3.361 -11.492  -7.408  1.00 83.34           N  
ATOM   1266  CA  ALA B 197      -3.432 -12.236  -8.663  1.00 83.34           C  
ATOM   1267  C   ALA B 197      -4.851 -12.728  -8.930  1.00 83.34           C  
ATOM   1268  CB  ALA B 197      -2.460 -13.413  -8.639  1.00 83.34           C  
ATOM   1269  O   ALA B 197      -5.555 -13.144  -8.006  1.00 83.34           O  
ATOM   1270  N   THR B 198      -5.262 -12.663 -10.238  1.00 85.40           N  
ATOM   1271  CA  THR B 198      -6.562 -13.163 -10.670  1.00 85.40           C  
ATOM   1272  C   THR B 198      -6.454 -14.609 -11.146  1.00 85.40           C  
ATOM   1273  CB  THR B 198      -7.149 -12.292 -11.796  1.00 85.40           C  
ATOM   1274  O   THR B 198      -5.655 -14.919 -12.033  1.00 85.40           O  
ATOM   1275  CG2 THR B 198      -8.641 -12.557 -11.975  1.00 85.40           C  
ATOM   1276  OG1 THR B 198      -6.957 -10.910 -11.472  1.00 85.40           O  
ATOM   1277  N   PRO B 199      -7.289 -15.419 -10.611  1.00 81.48           N  
ATOM   1278  CA  PRO B 199      -7.142 -16.837 -10.948  1.00 81.48           C  
ATOM   1279  C   PRO B 199      -7.437 -17.127 -12.418  1.00 81.48           C  
ATOM   1280  CB  PRO B 199      -8.166 -17.524 -10.040  1.00 81.48           C  
ATOM   1281  O   PRO B 199      -8.422 -16.624 -12.965  1.00 81.48           O  
ATOM   1282  CG  PRO B 199      -8.521 -16.493  -9.017  1.00 81.48           C  
ATOM   1283  CD  PRO B 199      -8.273 -15.133  -9.604  1.00 81.48           C  
ATOM   1284  N   GLY B 200      -6.571 -17.921 -13.000  1.00 83.27           N  
ATOM   1285  CA  GLY B 200      -6.921 -18.577 -14.250  1.00 83.27           C  
ATOM   1286  C   GLY B 200      -7.955 -19.673 -14.079  1.00 83.27           C  
ATOM   1287  O   GLY B 200      -8.349 -19.993 -12.955  1.00 83.27           O  
ATOM   1288  N   SER B 201      -8.369 -20.164 -15.285  1.00 79.77           N  
ATOM   1289  CA  SER B 201      -9.320 -21.269 -15.226  1.00 79.77           C  
ATOM   1290  C   SER B 201      -8.621 -22.584 -14.896  1.00 79.77           C  
ATOM   1291  CB  SER B 201     -10.071 -21.401 -16.552  1.00 79.77           C  
ATOM   1292  O   SER B 201      -7.661 -22.968 -15.567  1.00 79.77           O  
ATOM   1293  OG  SER B 201     -10.962 -22.503 -16.518  1.00 79.77           O  
ATOM   1294  N   TYR B 202      -9.179 -23.266 -13.765  1.00 72.39           N  
ATOM   1295  CA  TYR B 202      -8.620 -24.551 -13.359  1.00 72.39           C  
ATOM   1296  C   TYR B 202      -9.609 -25.682 -13.617  1.00 72.39           C  
ATOM   1297  CB  TYR B 202      -8.232 -24.525 -11.878  1.00 72.39           C  
ATOM   1298  O   TYR B 202      -9.471 -26.774 -13.062  1.00 72.39           O  
ATOM   1299  CG  TYR B 202      -7.097 -23.580 -11.564  1.00 72.39           C  
ATOM   1300  CD1 TYR B 202      -5.771 -23.993 -11.672  1.00 72.39           C  
ATOM   1301  CD2 TYR B 202      -7.349 -22.274 -11.158  1.00 72.39           C  
ATOM   1302  CE1 TYR B 202      -4.722 -23.127 -11.382  1.00 72.39           C  
ATOM   1303  CE2 TYR B 202      -6.308 -21.399 -10.866  1.00 72.39           C  
ATOM   1304  OH  TYR B 202      -3.966 -20.971 -10.692  1.00 72.39           O  
ATOM   1305  CZ  TYR B 202      -5.000 -21.833 -10.981  1.00 72.39           C  
ATOM   1306  N   GLN B 203     -10.668 -25.330 -14.357  1.00 70.29           N  
ATOM   1307  CA  GLN B 203     -11.718 -26.316 -14.586  1.00 70.29           C  
ATOM   1308  C   GLN B 203     -12.118 -26.363 -16.058  1.00 70.29           C  
ATOM   1309  CB  GLN B 203     -12.941 -26.011 -13.720  1.00 70.29           C  
ATOM   1310  O   GLN B 203     -12.031 -25.355 -16.762  1.00 70.29           O  
ATOM   1311  CG  GLN B 203     -12.717 -26.255 -12.233  1.00 70.29           C  
ATOM   1312  CD  GLN B 203     -13.943 -25.940 -11.396  1.00 70.29           C  
ATOM   1313  NE2 GLN B 203     -13.853 -26.192 -10.095  1.00 70.29           N  
ATOM   1314  OE1 GLN B 203     -14.962 -25.473 -11.915  1.00 70.29           O  
ATOM   1315  N   TYR B 204     -12.642 -27.513 -16.249  1.00 74.43           N  
ATOM   1316  CA  TYR B 204     -13.184 -27.706 -17.589  1.00 74.43           C  
ATOM   1317  C   TYR B 204     -14.378 -26.791 -17.832  1.00 74.43           C  
ATOM   1318  CB  TYR B 204     -13.596 -29.167 -17.797  1.00 74.43           C  
ATOM   1319  O   TYR B 204     -15.261 -26.673 -16.979  1.00 74.43           O  
ATOM   1320  CG  TYR B 204     -13.903 -29.513 -19.233  1.00 74.43           C  
ATOM   1321  CD1 TYR B 204     -15.216 -29.547 -19.697  1.00 74.43           C  
ATOM   1322  CD2 TYR B 204     -12.881 -29.806 -20.130  1.00 74.43           C  
ATOM   1323  CE1 TYR B 204     -15.504 -29.867 -21.019  1.00 74.43           C  
ATOM   1324  CE2 TYR B 204     -13.157 -30.127 -21.455  1.00 74.43           C  
ATOM   1325  OH  TYR B 204     -14.749 -30.472 -23.200  1.00 74.43           O  
ATOM   1326  CZ  TYR B 204     -14.470 -30.155 -21.890  1.00 74.43           C  
ATOM   1327  N   ASN B 205     -14.432 -26.000 -18.973  1.00 76.67           N  
ATOM   1328  CA  ASN B 205     -15.548 -25.203 -19.471  1.00 76.67           C  
ATOM   1329  C   ASN B 205     -15.793 -23.974 -18.600  1.00 76.67           C  
ATOM   1330  CB  ASN B 205     -16.818 -26.053 -19.558  1.00 76.67           C  
ATOM   1331  O   ASN B 205     -16.916 -23.473 -18.527  1.00 76.67           O  
ATOM   1332  CG  ASN B 205     -16.757 -27.082 -20.670  1.00 76.67           C  
ATOM   1333  ND2 ASN B 205     -17.551 -28.138 -20.545  1.00 76.67           N  
ATOM   1334  OD1 ASN B 205     -16.001 -26.929 -21.633  1.00 76.67           O  
ATOM   1335  N   VAL B 206     -14.852 -23.600 -17.796  1.00 81.89           N  
ATOM   1336  CA  VAL B 206     -14.959 -22.382 -17.001  1.00 81.89           C  
ATOM   1337  C   VAL B 206     -13.986 -21.331 -17.531  1.00 81.89           C  
ATOM   1338  CB  VAL B 206     -14.687 -22.654 -15.505  1.00 81.89           C  
ATOM   1339  O   VAL B 206     -12.819 -21.633 -17.793  1.00 81.89           O  
ATOM   1340  CG1 VAL B 206     -14.747 -21.357 -14.700  1.00 81.89           C  
ATOM   1341  CG2 VAL B 206     -15.686 -23.673 -14.958  1.00 81.89           C  
ATOM   1342  N   ASN B 207     -14.464 -20.143 -17.726  1.00 90.02           N  
ATOM   1343  CA  ASN B 207     -13.622 -19.036 -18.168  1.00 90.02           C  
ATOM   1344  C   ASN B 207     -12.631 -18.618 -17.086  1.00 90.02           C  
ATOM   1345  CB  ASN B 207     -14.483 -17.843 -18.590  1.00 90.02           C  
ATOM   1346  O   ASN B 207     -12.816 -18.940 -15.911  1.00 90.02           O  
ATOM   1347  CG  ASN B 207     -15.292 -18.119 -19.841  1.00 90.02           C  
ATOM   1348  ND2 ASN B 207     -16.321 -17.313 -20.072  1.00 90.02           N  
ATOM   1349  OD1 ASN B 207     -14.995 -19.050 -20.594  1.00 90.02           O  
ATOM   1350  N   GLY B 208     -11.539 -17.960 -17.496  1.00 90.72           N  
ATOM   1351  CA  GLY B 208     -10.724 -17.262 -16.514  1.00 90.72           C  
ATOM   1352  C   GLY B 208     -11.500 -16.226 -15.723  1.00 90.72           C  
ATOM   1353  O   GLY B 208     -12.496 -15.686 -16.207  1.00 90.72           O  
ATOM   1354  N   SER B 209     -11.071 -15.906 -14.529  1.00 89.56           N  
ATOM   1355  CA  SER B 209     -11.767 -14.952 -13.671  1.00 89.56           C  
ATOM   1356  C   SER B 209     -11.527 -13.518 -14.132  1.00 89.56           C  
ATOM   1357  CB  SER B 209     -11.318 -15.111 -12.218  1.00 89.56           C  
ATOM   1358  O   SER B 209     -10.450 -13.194 -14.636  1.00 89.56           O  
ATOM   1359  OG  SER B 209     -11.636 -16.404 -11.732  1.00 89.56           O  
ATOM   1360  N   ASN B 210     -12.587 -12.670 -13.970  1.00 93.51           N  
ATOM   1361  CA  ASN B 210     -12.395 -11.231 -14.115  1.00 93.51           C  
ATOM   1362  C   ASN B 210     -11.620 -10.647 -12.938  1.00 93.51           C  
ATOM   1363  CB  ASN B 210     -13.743 -10.522 -14.267  1.00 93.51           C  
ATOM   1364  O   ASN B 210     -11.839 -11.038 -11.790  1.00 93.51           O  
ATOM   1365  CG  ASN B 210     -14.502 -10.968 -15.501  1.00 93.51           C  
ATOM   1366  ND2 ASN B 210     -15.824 -11.032 -15.394  1.00 93.51           N  
ATOM   1367  OD1 ASN B 210     -13.905 -11.255 -16.542  1.00 93.51           O  
ATOM   1368  N   ALA B 211     -10.680  -9.785 -13.263  1.00 93.63           N  
ATOM   1369  CA  ALA B 211      -9.995  -9.076 -12.185  1.00 93.63           C  
ATOM   1370  C   ALA B 211     -10.950  -8.141 -11.448  1.00 93.63           C  
ATOM   1371  CB  ALA B 211      -8.807  -8.290 -12.736  1.00 93.63           C  
ATOM   1372  O   ALA B 211     -11.784  -7.479 -12.071  1.00 93.63           O  
ATOM   1373  N   THR B 212     -10.796  -8.047 -10.084  1.00 86.98           N  
ATOM   1374  CA  THR B 212     -11.708  -7.245  -9.277  1.00 86.98           C  
ATOM   1375  C   THR B 212     -10.978  -6.058  -8.655  1.00 86.98           C  
ATOM   1376  CB  THR B 212     -12.360  -8.088  -8.166  1.00 86.98           C  
ATOM   1377  O   THR B 212     -11.595  -5.038  -8.340  1.00 86.98           O  
ATOM   1378  CG2 THR B 212     -13.229  -9.195  -8.754  1.00 86.98           C  
ATOM   1379  OG1 THR B 212     -11.335  -8.680  -7.358  1.00 86.98           O  
ATOM   1380  N   MET B 213      -9.763  -6.177  -8.435  1.00 90.78           N  
ATOM   1381  CA  MET B 213      -8.981  -5.102  -7.833  1.00 90.78           C  
ATOM   1382  C   MET B 213      -8.440  -4.158  -8.902  1.00 90.78           C  
ATOM   1383  CB  MET B 213      -7.827  -5.672  -7.007  1.00 90.78           C  
ATOM   1384  O   MET B 213      -8.025  -4.600  -9.974  1.00 90.78           O  
ATOM   1385  CG  MET B 213      -8.277  -6.480  -5.800  1.00 90.78           C  
ATOM   1386  SD  MET B 213      -6.870  -7.040  -4.764  1.00 90.78           S  
ATOM   1387  CE  MET B 213      -7.696  -7.189  -3.156  1.00 90.78           C  
ATOM   1388  N   PRO B 214      -8.378  -2.921  -8.676  1.00 93.51           N  
ATOM   1389  CA  PRO B 214      -7.920  -1.978  -9.698  1.00 93.51           C  
ATOM   1390  C   PRO B 214      -6.542  -2.332 -10.252  1.00 93.51           C  
ATOM   1391  CB  PRO B 214      -7.881  -0.641  -8.952  1.00 93.51           C  
ATOM   1392  O   PRO B 214      -5.620  -2.624  -9.486  1.00 93.51           O  
ATOM   1393  CG  PRO B 214      -8.871  -0.794  -7.843  1.00 93.51           C  
ATOM   1394  CD  PRO B 214      -8.863  -2.226  -7.391  1.00 93.51           C  
ATOM   1395  N   GLY B 215      -6.500  -2.332 -11.590  1.00 96.75           N  
ATOM   1396  CA  GLY B 215      -5.225  -2.472 -12.275  1.00 96.75           C  
ATOM   1397  C   GLY B 215      -4.789  -3.916 -12.434  1.00 96.75           C  
ATOM   1398  O   GLY B 215      -3.788  -4.198 -13.096  1.00 96.75           O  
ATOM   1399  N   CYS B 216      -5.448  -4.855 -11.850  1.00 95.37           N  
ATOM   1400  CA  CYS B 216      -5.043  -6.253 -11.949  1.00 95.37           C  
ATOM   1401  C   CYS B 216      -5.404  -6.829 -13.313  1.00 95.37           C  
ATOM   1402  CB  CYS B 216      -5.698  -7.081 -10.845  1.00 95.37           C  
ATOM   1403  O   CYS B 216      -6.347  -6.367 -13.957  1.00 95.37           O  
ATOM   1404  SG  CYS B 216      -5.003  -6.787  -9.204  1.00 95.37           S  
ATOM   1405  N   GLY B 217      -4.668  -7.828 -13.741  1.00 96.22           N  
ATOM   1406  CA  GLY B 217      -4.928  -8.525 -14.991  1.00 96.22           C  
ATOM   1407  C   GLY B 217      -5.993  -9.598 -14.865  1.00 96.22           C  
ATOM   1408  O   GLY B 217      -6.230 -10.121 -13.774  1.00 96.22           O  
ATOM   1409  N   GLY B 218      -6.523  -9.938 -16.022  1.00 94.79           N  
ATOM   1410  CA  GLY B 218      -7.487 -11.026 -16.053  1.00 94.79           C  
ATOM   1411  C   GLY B 218      -6.837 -12.397 -16.096  1.00 94.79           C  
ATOM   1412  O   GLY B 218      -5.687 -12.531 -16.518  1.00 94.79           O  
ATOM   1413  N   GLY B 219      -7.608 -13.395 -15.642  1.00 92.76           N  
ATOM   1414  CA  GLY B 219      -7.144 -14.771 -15.704  1.00 92.76           C  
ATOM   1415  C   GLY B 219      -7.261 -15.379 -17.089  1.00 92.76           C  
ATOM   1416  O   GLY B 219      -8.150 -15.012 -17.861  1.00 92.76           O  
ATOM   1417  N   GLY B 220      -6.420 -16.353 -17.342  1.00 91.04           N  
ATOM   1418  CA  GLY B 220      -6.466 -17.091 -18.594  1.00 91.04           C  
ATOM   1419  C   GLY B 220      -7.531 -18.171 -18.611  1.00 91.04           C  
ATOM   1420  O   GLY B 220      -7.946 -18.658 -17.557  1.00 91.04           O  
ATOM   1421  N   GLY B 221      -7.927 -18.565 -19.818  1.00 89.10           N  
ATOM   1422  CA  GLY B 221      -8.924 -19.610 -19.988  1.00 89.10           C  
ATOM   1423  C   GLY B 221      -8.334 -21.007 -19.972  1.00 89.10           C  
ATOM   1424  O   GLY B 221      -7.115 -21.172 -20.055  1.00 89.10           O  
ATOM   1425  N   PHE B 222      -9.210 -21.969 -19.859  1.00 84.63           N  
ATOM   1426  CA  PHE B 222      -8.844 -23.380 -19.914  1.00 84.63           C  
ATOM   1427  C   PHE B 222      -8.711 -23.848 -21.358  1.00 84.63           C  
ATOM   1428  CB  PHE B 222      -9.881 -24.234 -19.178  1.00 84.63           C  
ATOM   1429  O   PHE B 222      -9.422 -23.365 -22.241  1.00 84.63           O  
ATOM   1430  CG  PHE B 222      -9.534 -25.698 -19.127  1.00 84.63           C  
ATOM   1431  CD1 PHE B 222     -10.010 -26.573 -20.096  1.00 84.63           C  
ATOM   1432  CD2 PHE B 222      -8.733 -26.199 -18.109  1.00 84.63           C  
ATOM   1433  CE1 PHE B 222      -9.691 -27.929 -20.051  1.00 84.63           C  
ATOM   1434  CE2 PHE B 222      -8.410 -27.552 -18.058  1.00 84.63           C  
ATOM   1435  CZ  PHE B 222      -8.891 -28.415 -19.029  1.00 84.63           C  
ATOM   1436  N   GLY B 223      -7.793 -24.819 -21.529  1.00 82.82           N  
ATOM   1437  CA  GLY B 223      -7.669 -25.398 -22.857  1.00 82.82           C  
ATOM   1438  C   GLY B 223      -7.218 -26.846 -22.837  1.00 82.82           C  
ATOM   1439  O   GLY B 223      -6.145 -27.160 -22.319  1.00 82.82           O  
ATOM   1440  N   ASN B 224      -8.051 -27.646 -23.183  1.00 75.76           N  
ATOM   1441  CA  ASN B 224      -7.739 -29.061 -23.353  1.00 75.76           C  
ATOM   1442  C   ASN B 224      -8.662 -29.720 -24.373  1.00 75.76           C  
ATOM   1443  CB  ASN B 224      -7.820 -29.793 -22.012  1.00 75.76           C  
ATOM   1444  O   ASN B 224      -9.886 -29.642 -24.251  1.00 75.76           O  
ATOM   1445  CG  ASN B 224      -7.288 -31.211 -22.088  1.00 75.76           C  
ATOM   1446  ND2 ASN B 224      -6.846 -31.740 -20.953  1.00 75.76           N  
ATOM   1447  OD1 ASN B 224      -7.274 -31.825 -23.158  1.00 75.76           O  
ATOM   1448  N   GLY B 225      -8.041 -30.454 -25.279  1.00 71.39           N  
ATOM   1449  CA  GLY B 225      -8.863 -31.146 -26.259  1.00 71.39           C  
ATOM   1450  C   GLY B 225      -9.848 -30.232 -26.964  1.00 71.39           C  
ATOM   1451  O   GLY B 225      -9.463 -29.189 -27.496  1.00 71.39           O  
ATOM   1452  N   SER B 226     -11.173 -30.678 -26.769  1.00 66.10           N  
ATOM   1453  CA  SER B 226     -12.216 -29.916 -27.448  1.00 66.10           C  
ATOM   1454  C   SER B 226     -12.722 -28.772 -26.576  1.00 66.10           C  
ATOM   1455  CB  SER B 226     -13.381 -30.829 -27.834  1.00 66.10           C  
ATOM   1456  O   SER B 226     -13.590 -28.003 -26.995  1.00 66.10           O  
ATOM   1457  OG  SER B 226     -13.747 -31.663 -26.748  1.00 66.10           O  
ATOM   1458  N   SER B 227     -12.162 -28.614 -25.354  1.00 72.79           N  
ATOM   1459  CA  SER B 227     -12.651 -27.577 -24.451  1.00 72.79           C  
ATOM   1460  C   SER B 227     -11.684 -26.400 -24.386  1.00 72.79           C  
ATOM   1461  CB  SER B 227     -12.871 -28.146 -23.049  1.00 72.79           C  
ATOM   1462  O   SER B 227     -10.545 -26.550 -23.936  1.00 72.79           O  
ATOM   1463  OG  SER B 227     -13.360 -27.146 -22.172  1.00 72.79           O  
ATOM   1464  N   ALA B 228     -12.022 -25.297 -25.103  1.00 84.29           N  
ATOM   1465  CA  ALA B 228     -11.332 -24.015 -24.989  1.00 84.29           C  
ATOM   1466  C   ALA B 228     -12.279 -22.924 -24.498  1.00 84.29           C  
ATOM   1467  CB  ALA B 228     -10.719 -23.620 -26.330  1.00 84.29           C  
ATOM   1468  O   ALA B 228     -13.358 -22.730 -25.062  1.00 84.29           O  
ATOM   1469  N   THR B 229     -11.909 -22.335 -23.342  1.00 89.55           N  
ATOM   1470  CA  THR B 229     -12.752 -21.308 -22.740  1.00 89.55           C  
ATOM   1471  C   THR B 229     -12.094 -19.935 -22.850  1.00 89.55           C  
ATOM   1472  CB  THR B 229     -13.047 -21.622 -21.262  1.00 89.55           C  
ATOM   1473  O   THR B 229     -10.904 -19.834 -23.155  1.00 89.55           O  
ATOM   1474  CG2 THR B 229     -13.703 -22.991 -21.111  1.00 89.55           C  
ATOM   1475  OG1 THR B 229     -11.820 -21.609 -20.523  1.00 89.55           O  
ATOM   1476  N   ALA B 230     -12.887 -18.861 -22.701  1.00 93.07           N  
ATOM   1477  CA  ALA B 230     -12.405 -17.482 -22.727  1.00 93.07           C  
ATOM   1478  C   ALA B 230     -11.579 -17.166 -21.483  1.00 93.07           C  
ATOM   1479  CB  ALA B 230     -13.577 -16.511 -22.845  1.00 93.07           C  
ATOM   1480  O   ALA B 230     -11.650 -17.885 -20.484  1.00 93.07           O  
ATOM   1481  N   GLY B 231     -10.770 -16.187 -21.585  1.00 94.36           N  
ATOM   1482  CA  GLY B 231     -10.118 -15.638 -20.407  1.00 94.36           C  
ATOM   1483  C   GLY B 231     -11.040 -14.782 -19.559  1.00 94.36           C  
ATOM   1484  O   GLY B 231     -12.262 -14.931 -19.618  1.00 94.36           O  
ATOM   1485  N   GLY B 232     -10.499 -13.979 -18.718  1.00 95.95           N  
ATOM   1486  CA  GLY B 232     -11.189 -12.991 -17.903  1.00 95.95           C  
ATOM   1487  C   GLY B 232     -10.816 -11.563 -18.253  1.00 95.95           C  
ATOM   1488  O   GLY B 232      -9.731 -11.311 -18.783  1.00 95.95           O  
ATOM   1489  N   ASN B 233     -11.694 -10.591 -17.942  1.00 97.39           N  
ATOM   1490  CA  ASN B 233     -11.420  -9.175 -18.161  1.00 97.39           C  
ATOM   1491  C   ASN B 233     -10.377  -8.647 -17.180  1.00 97.39           C  
ATOM   1492  CB  ASN B 233     -12.709  -8.357 -18.056  1.00 97.39           C  
ATOM   1493  O   ASN B 233     -10.348  -9.056 -16.018  1.00 97.39           O  
ATOM   1494  CG  ASN B 233     -13.723  -8.727 -19.120  1.00 97.39           C  
ATOM   1495  ND2 ASN B 233     -14.982  -8.860 -18.719  1.00 97.39           N  
ATOM   1496  OD1 ASN B 233     -13.379  -8.893 -20.293  1.00 97.39           O  
ATOM   1497  N   GLY B 234      -9.508  -7.771 -17.672  1.00 97.29           N  
ATOM   1498  CA  GLY B 234      -8.717  -6.973 -16.748  1.00 97.29           C  
ATOM   1499  C   GLY B 234      -9.541  -5.954 -15.983  1.00 97.29           C  
ATOM   1500  O   GLY B 234     -10.618  -5.555 -16.433  1.00 97.29           O  
ATOM   1501  N   ALA B 235      -9.059  -5.509 -14.829  1.00 97.20           N  
ATOM   1502  CA  ALA B 235      -9.745  -4.483 -14.049  1.00 97.20           C  
ATOM   1503  C   ALA B 235      -9.426  -3.087 -14.578  1.00 97.20           C  
ATOM   1504  CB  ALA B 235      -9.362  -4.590 -12.575  1.00 97.20           C  
ATOM   1505  O   ALA B 235      -8.348  -2.858 -15.132  1.00 97.20           O  
ATOM   1506  N   ASN B 236     -10.344  -2.137 -14.390  1.00 98.05           N  
ATOM   1507  CA  ASN B 236     -10.062  -0.734 -14.677  1.00 98.05           C  
ATOM   1508  C   ASN B 236      -8.961  -0.188 -13.772  1.00 98.05           C  
ATOM   1509  CB  ASN B 236     -11.331   0.108 -14.537  1.00 98.05           C  
ATOM   1510  O   ASN B 236      -8.649  -0.782 -12.738  1.00 98.05           O  
ATOM   1511  CG  ASN B 236     -12.365  -0.213 -15.599  1.00 98.05           C  
ATOM   1512  ND2 ASN B 236     -13.618   0.136 -15.331  1.00 98.05           N  
ATOM   1513  OD1 ASN B 236     -12.040  -0.770 -16.651  1.00 98.05           O  
ATOM   1514  N   GLY B 237      -8.402   0.861 -14.271  1.00 97.97           N  
ATOM   1515  CA  GLY B 237      -7.488   1.578 -13.397  1.00 97.97           C  
ATOM   1516  C   GLY B 237      -8.194   2.345 -12.295  1.00 97.97           C  
ATOM   1517  O   GLY B 237      -9.384   2.138 -12.052  1.00 97.97           O  
ATOM   1518  N   ARG B 238      -7.436   3.171 -11.623  1.00 98.00           N  
ATOM   1519  CA  ARG B 238      -7.930   4.019 -10.543  1.00 98.00           C  
ATOM   1520  C   ARG B 238      -6.971   5.173 -10.270  1.00 98.00           C  
ATOM   1521  CB  ARG B 238      -8.137   3.198  -9.268  1.00 98.00           C  
ATOM   1522  O   ARG B 238      -5.754   5.017 -10.387  1.00 98.00           O  
ATOM   1523  CG  ARG B 238      -8.545   4.028  -8.061  1.00 98.00           C  
ATOM   1524  CD  ARG B 238      -8.925   3.151  -6.876  1.00 98.00           C  
ATOM   1525  NE  ARG B 238     -10.244   2.549  -7.050  1.00 98.00           N  
ATOM   1526  NH1 ARG B 238     -10.338   1.640  -4.929  1.00 98.00           N  
ATOM   1527  NH2 ARG B 238     -12.082   1.344  -6.387  1.00 98.00           N  
ATOM   1528  CZ  ARG B 238     -10.885   1.846  -6.122  1.00 98.00           C  
ATOM   1529  N   VAL B 239      -7.542   6.335  -9.979  1.00 98.40           N  
ATOM   1530  CA  VAL B 239      -6.747   7.483  -9.556  1.00 98.40           C  
ATOM   1531  C   VAL B 239      -7.245   7.987  -8.203  1.00 98.40           C  
ATOM   1532  CB  VAL B 239      -6.795   8.622 -10.599  1.00 98.40           C  
ATOM   1533  O   VAL B 239      -8.448   8.181  -8.010  1.00 98.40           O  
ATOM   1534  CG1 VAL B 239      -6.006   9.835 -10.111  1.00 98.40           C  
ATOM   1535  CG2 VAL B 239      -6.256   8.136 -11.943  1.00 98.40           C  
ATOM   1536  N   VAL B 240      -6.390   8.120  -7.236  1.00 97.69           N  
ATOM   1537  CA  VAL B 240      -6.680   8.705  -5.931  1.00 97.69           C  
ATOM   1538  C   VAL B 240      -5.929  10.025  -5.778  1.00 97.69           C  
ATOM   1539  CB  VAL B 240      -6.306   7.743  -4.781  1.00 97.69           C  
ATOM   1540  O   VAL B 240      -4.715  10.084  -5.987  1.00 97.69           O  
ATOM   1541  CG1 VAL B 240      -6.662   8.354  -3.428  1.00 97.69           C  
ATOM   1542  CG2 VAL B 240      -7.005   6.397  -4.964  1.00 97.69           C  
ATOM   1543  N   VAL B 241      -6.616  11.102  -5.457  1.00 97.36           N  
ATOM   1544  CA  VAL B 241      -6.026  12.421  -5.253  1.00 97.36           C  
ATOM   1545  C   VAL B 241      -6.166  12.828  -3.788  1.00 97.36           C  
ATOM   1546  CB  VAL B 241      -6.678  13.483  -6.166  1.00 97.36           C  
ATOM   1547  O   VAL B 241      -7.278  12.899  -3.260  1.00 97.36           O  
ATOM   1548  CG1 VAL B 241      -6.021  14.847  -5.962  1.00 97.36           C  
ATOM   1549  CG2 VAL B 241      -6.586  13.055  -7.630  1.00 97.36           C  
ATOM   1550  N   TRP B 242      -5.057  13.003  -3.160  1.00 96.15           N  
ATOM   1551  CA  TRP B 242      -4.987  13.602  -1.832  1.00 96.15           C  
ATOM   1552  C   TRP B 242      -4.688  15.095  -1.923  1.00 96.15           C  
ATOM   1553  CB  TRP B 242      -3.921  12.906  -0.982  1.00 96.15           C  
ATOM   1554  O   TRP B 242      -3.849  15.518  -2.722  1.00 96.15           O  
ATOM   1555  CG  TRP B 242      -4.068  11.415  -0.923  1.00 96.15           C  
ATOM   1556  CD1 TRP B 242      -3.927  10.531  -1.956  1.00 96.15           C  
ATOM   1557  CD2 TRP B 242      -4.389  10.634   0.232  1.00 96.15           C  
ATOM   1558  CE2 TRP B 242      -4.426   9.282  -0.175  1.00 96.15           C  
ATOM   1559  CE3 TRP B 242      -4.649  10.946   1.573  1.00 96.15           C  
ATOM   1560  NE1 TRP B 242      -4.141   9.247  -1.513  1.00 96.15           N  
ATOM   1561  CH2 TRP B 242      -4.963   8.576   2.019  1.00 96.15           C  
ATOM   1562  CZ2 TRP B 242      -4.713   8.242   0.713  1.00 96.15           C  
ATOM   1563  CZ3 TRP B 242      -4.934   9.910   2.455  1.00 96.15           C  
ATOM   1564  N   TYR B 243      -5.385  15.850  -1.094  1.00 92.40           N  
ATOM   1565  CA  TYR B 243      -5.227  17.298  -1.179  1.00 92.40           C  
ATOM   1566  C   TYR B 243      -5.486  17.955   0.172  1.00 92.40           C  
ATOM   1567  CB  TYR B 243      -6.172  17.882  -2.233  1.00 92.40           C  
ATOM   1568  O   TYR B 243      -6.115  17.358   1.049  1.00 92.40           O  
ATOM   1569  CG  TYR B 243      -7.632  17.623  -1.949  1.00 92.40           C  
ATOM   1570  CD1 TYR B 243      -8.220  16.404  -2.278  1.00 92.40           C  
ATOM   1571  CD2 TYR B 243      -8.426  18.597  -1.353  1.00 92.40           C  
ATOM   1572  CE1 TYR B 243      -9.566  16.162  -2.020  1.00 92.40           C  
ATOM   1573  CE2 TYR B 243      -9.772  18.366  -1.090  1.00 92.40           C  
ATOM   1574  OH  TYR B 243     -11.664  16.913  -1.169  1.00 92.40           O  
ATOM   1575  CZ  TYR B 243     -10.332  17.147  -1.427  1.00 92.40           C  
TER    1576      TYR B 243                                                      
ATOM   1577  N   GLY C   1       5.938  43.854  13.110  1.00 51.51           N  
ATOM   1578  CA  GLY C   1       6.119  44.867  14.137  1.00 51.51           C  
ATOM   1579  C   GLY C   1       4.951  45.831  14.236  1.00 51.51           C  
ATOM   1580  O   GLY C   1       3.853  45.535  13.761  1.00 51.51           O  
ATOM   1581  N   LEU C   2       5.096  46.813  15.212  1.00 56.28           N  
ATOM   1582  CA  LEU C   2       4.159  47.931  15.241  1.00 56.28           C  
ATOM   1583  C   LEU C   2       4.458  48.920  14.119  1.00 56.28           C  
ATOM   1584  CB  LEU C   2       4.217  48.644  16.595  1.00 56.28           C  
ATOM   1585  O   LEU C   2       5.622  49.155  13.787  1.00 56.28           O  
ATOM   1586  CG  LEU C   2       3.715  47.849  17.802  1.00 56.28           C  
ATOM   1587  CD1 LEU C   2       4.042  48.588  19.095  1.00 56.28           C  
ATOM   1588  CD2 LEU C   2       2.216  47.595  17.689  1.00 56.28           C  
ATOM   1589  N   VAL C   3       3.722  49.137  13.336  1.00 45.63           N  
ATOM   1590  CA  VAL C   3       3.839  50.230  12.376  1.00 45.63           C  
ATOM   1591  C   VAL C   3       3.041  51.436  12.868  1.00 45.63           C  
ATOM   1592  CB  VAL C   3       3.353  49.807  10.972  1.00 45.63           C  
ATOM   1593  O   VAL C   3       1.992  51.280  13.497  1.00 45.63           O  
ATOM   1594  CG1 VAL C   3       4.306  48.784  10.357  1.00 45.63           C  
ATOM   1595  CG2 VAL C   3       1.935  49.245  11.045  1.00 45.63           C  
ATOM   1596  N   ASN C   4       3.971  52.135  13.566  1.00 47.42           N  
ATOM   1597  CA  ASN C   4       3.357  53.270  14.248  1.00 47.42           C  
ATOM   1598  C   ASN C   4       3.755  54.594  13.603  1.00 47.42           C  
ATOM   1599  CB  ASN C   4       3.729  53.269  15.732  1.00 47.42           C  
ATOM   1600  O   ASN C   4       4.799  54.684  12.954  1.00 47.42           O  
ATOM   1601  CG  ASN C   4       3.289  52.005  16.444  1.00 47.42           C  
ATOM   1602  ND2 ASN C   4       3.601  51.910  17.731  1.00 47.42           N  
ATOM   1603  OD1 ASN C   4       2.675  51.121  15.842  1.00 47.42           O  
ATOM   1604  N   GLY C   5       2.843  55.400  13.202  1.00 50.09           N  
ATOM   1605  CA  GLY C   5       3.216  56.805  13.234  1.00 50.09           C  
ATOM   1606  C   GLY C   5       3.519  57.310  14.631  1.00 50.09           C  
ATOM   1607  O   GLY C   5       3.393  56.567  15.607  1.00 50.09           O  
ATOM   1608  N   THR C   6       4.288  58.366  14.828  1.00 49.17           N  
ATOM   1609  CA  THR C   6       4.567  59.084  16.067  1.00 49.17           C  
ATOM   1610  C   THR C   6       3.270  59.478  16.768  1.00 49.17           C  
ATOM   1611  CB  THR C   6       5.415  60.342  15.804  1.00 49.17           C  
ATOM   1612  O   THR C   6       2.371  60.048  16.146  1.00 49.17           O  
ATOM   1613  CG2 THR C   6       5.893  60.966  17.111  1.00 49.17           C  
ATOM   1614  OG1 THR C   6       6.555  59.986  15.012  1.00 49.17           O  
ATOM   1615  N   ILE C   7       3.079  58.722  17.984  1.00 55.69           N  
ATOM   1616  CA  ILE C   7       1.948  59.199  18.772  1.00 55.69           C  
ATOM   1617  C   ILE C   7       2.351  60.452  19.546  1.00 55.69           C  
ATOM   1618  CB  ILE C   7       1.437  58.110  19.743  1.00 55.69           C  
ATOM   1619  O   ILE C   7       3.227  60.400  20.412  1.00 55.69           O  
ATOM   1620  CG1 ILE C   7       1.052  56.844  18.970  1.00 55.69           C  
ATOM   1621  CG2 ILE C   7       0.254  58.632  20.564  1.00 55.69           C  
ATOM   1622  CD1 ILE C   7       0.678  55.666  19.859  1.00 55.69           C  
ATOM   1623  N   THR C   8       2.111  61.737  19.124  1.00 56.50           N  
ATOM   1624  CA  THR C   8       2.434  62.951  19.866  1.00 56.50           C  
ATOM   1625  C   THR C   8       1.344  63.267  20.887  1.00 56.50           C  
ATOM   1626  CB  THR C   8       2.618  64.152  18.920  1.00 56.50           C  
ATOM   1627  O   THR C   8       1.616  63.359  22.085  1.00 56.50           O  
ATOM   1628  CG2 THR C   8       3.766  63.913  17.945  1.00 56.50           C  
ATOM   1629  OG1 THR C   8       1.410  64.358  18.178  1.00 56.50           O  
ATOM   1630  N   SER C   9       0.071  63.641  20.398  1.00 56.53           N  
ATOM   1631  CA  SER C   9      -1.133  63.885  21.185  1.00 56.53           C  
ATOM   1632  C   SER C   9      -2.156  62.770  20.992  1.00 56.53           C  
ATOM   1633  CB  SER C   9      -1.756  65.230  20.809  1.00 56.53           C  
ATOM   1634  O   SER C   9      -2.738  62.279  21.961  1.00 56.53           O  
ATOM   1635  OG  SER C   9      -2.277  65.193  19.492  1.00 56.53           O  
ATOM   1636  N   THR C  10      -2.419  62.599  19.873  1.00 56.42           N  
ATOM   1637  CA  THR C  10      -3.224  61.471  19.417  1.00 56.42           C  
ATOM   1638  C   THR C  10      -2.530  60.739  18.272  1.00 56.42           C  
ATOM   1639  CB  THR C  10      -4.622  61.929  18.964  1.00 56.42           C  
ATOM   1640  O   THR C  10      -1.759  61.340  17.521  1.00 56.42           O  
ATOM   1641  CG2 THR C  10      -5.350  62.664  20.085  1.00 56.42           C  
ATOM   1642  OG1 THR C  10      -4.490  62.807  17.840  1.00 56.42           O  
ATOM   1643  N   GLY C  11      -2.268  59.640  18.328  1.00 58.69           N  
ATOM   1644  CA  GLY C  11      -1.749  58.874  17.206  1.00 58.69           C  
ATOM   1645  C   GLY C  11      -2.339  57.480  17.111  1.00 58.69           C  
ATOM   1646  O   GLY C  11      -3.086  57.055  17.994  1.00 58.69           O  
ATOM   1647  N   THR C  12      -2.376  57.025  16.004  1.00 62.03           N  
ATOM   1648  CA  THR C  12      -2.805  55.663  15.707  1.00 62.03           C  
ATOM   1649  C   THR C  12      -1.609  54.715  15.672  1.00 62.03           C  
ATOM   1650  CB  THR C  12      -3.557  55.595  14.365  1.00 62.03           C  
ATOM   1651  O   THR C  12      -0.548  55.066  15.152  1.00 62.03           O  
ATOM   1652  CG2 THR C  12      -4.305  54.273  14.221  1.00 62.03           C  
ATOM   1653  OG1 THR C  12      -4.498  56.673  14.296  1.00 62.03           O  
ATOM   1654  N   VAL C  13      -1.559  53.642  16.357  1.00 67.09           N  
ATOM   1655  CA  VAL C  13      -0.589  52.555  16.274  1.00 67.09           C  
ATOM   1656  C   VAL C  13      -1.241  51.328  15.640  1.00 67.09           C  
ATOM   1657  CB  VAL C  13      -0.018  52.197  17.664  1.00 67.09           C  
ATOM   1658  O   VAL C  13      -2.315  50.898  16.067  1.00 67.09           O  
ATOM   1659  CG1 VAL C  13       0.975  51.040  17.558  1.00 67.09           C  
ATOM   1660  CG2 VAL C  13       0.645  53.418  18.298  1.00 67.09           C  
ATOM   1661  N   ASN C  14      -0.751  50.846  14.518  1.00 71.50           N  
ATOM   1662  CA  ASN C  14      -1.244  49.655  13.834  1.00 71.50           C  
ATOM   1663  C   ASN C  14      -0.263  48.493  13.953  1.00 71.50           C  
ATOM   1664  CB  ASN C  14      -1.529  49.961  12.362  1.00 71.50           C  
ATOM   1665  O   ASN C  14       0.949  48.703  14.025  1.00 71.50           O  
ATOM   1666  CG  ASN C  14      -2.631  50.986  12.181  1.00 71.50           C  
ATOM   1667  ND2 ASN C  14      -2.519  51.799  11.137  1.00 71.50           N  
ATOM   1668  OD1 ASN C  14      -3.575  51.047  12.973  1.00 71.50           O  
ATOM   1669  N   VAL C  15      -0.747  47.292  14.033  1.00 81.46           N  
ATOM   1670  CA  VAL C  15       0.067  46.092  13.871  1.00 81.46           C  
ATOM   1671  C   VAL C  15       0.294  45.818  12.386  1.00 81.46           C  
ATOM   1672  CB  VAL C  15      -0.589  44.866  14.545  1.00 81.46           C  
ATOM   1673  O   VAL C  15      -0.649  45.850  11.591  1.00 81.46           O  
ATOM   1674  CG1 VAL C  15       0.288  43.626  14.382  1.00 81.46           C  
ATOM   1675  CG2 VAL C  15      -0.852  45.148  16.023  1.00 81.46           C  
ATOM   1676  N   ASP C  16       1.470  45.743  11.923  1.00 84.44           N  
ATOM   1677  CA  ASP C  16       1.830  45.486  10.532  1.00 84.44           C  
ATOM   1678  C   ASP C  16       1.534  44.038  10.148  1.00 84.44           C  
ATOM   1679  CB  ASP C  16       3.308  45.802  10.292  1.00 84.44           C  
ATOM   1680  O   ASP C  16       2.430  43.190  10.163  1.00 84.44           O  
ATOM   1681  CG  ASP C  16       3.674  45.846   8.819  1.00 84.44           C  
ATOM   1682  OD1 ASP C  16       2.764  45.790   7.963  1.00 84.44           O  
ATOM   1683  OD2 ASP C  16       4.882  45.933   8.512  1.00 84.44           O  
ATOM   1684  N   VAL C  17       0.282  43.758   9.773  1.00 90.06           N  
ATOM   1685  CA  VAL C  17      -0.175  42.407   9.463  1.00 90.06           C  
ATOM   1686  C   VAL C  17      -0.047  42.150   7.963  1.00 90.06           C  
ATOM   1687  CB  VAL C  17      -1.635  42.183   9.919  1.00 90.06           C  
ATOM   1688  O   VAL C  17      -0.024  43.090   7.165  1.00 90.06           O  
ATOM   1689  CG1 VAL C  17      -1.769  42.403  11.425  1.00 90.06           C  
ATOM   1690  CG2 VAL C  17      -2.580  43.108   9.155  1.00 90.06           C  
ATOM   1691  N   GLY C  18       0.168  40.872   7.573  1.00 90.61           N  
ATOM   1692  CA  GLY C  18       0.233  40.501   6.169  1.00 90.61           C  
ATOM   1693  C   GLY C  18       0.749  39.091   5.948  1.00 90.61           C  
ATOM   1694  O   GLY C  18       0.814  38.294   6.885  1.00 90.61           O  
ATOM   1695  N   THR C  19       1.049  38.847   4.629  1.00 94.69           N  
ATOM   1696  CA  THR C  19       1.461  37.501   4.246  1.00 94.69           C  
ATOM   1697  C   THR C  19       2.835  37.524   3.584  1.00 94.69           C  
ATOM   1698  CB  THR C  19       0.439  36.854   3.292  1.00 94.69           C  
ATOM   1699  O   THR C  19       3.242  36.546   2.951  1.00 94.69           O  
ATOM   1700  CG2 THR C  19      -0.929  36.728   3.954  1.00 94.69           C  
ATOM   1701  OG1 THR C  19       0.315  37.662   2.115  1.00 94.69           O  
ATOM   1702  N   THR C  20       3.555  38.642   3.666  1.00 93.25           N  
ATOM   1703  CA  THR C  20       4.898  38.773   3.112  1.00 93.25           C  
ATOM   1704  C   THR C  20       5.940  38.830   4.226  1.00 93.25           C  
ATOM   1705  CB  THR C  20       5.018  40.030   2.230  1.00 93.25           C  
ATOM   1706  O   THR C  20       5.602  38.710   5.406  1.00 93.25           O  
ATOM   1707  CG2 THR C  20       4.006  39.998   1.089  1.00 93.25           C  
ATOM   1708  OG1 THR C  20       4.782  41.194   3.031  1.00 93.25           O  
ATOM   1709  N   ALA C  21       7.142  39.034   3.930  1.00 94.00           N  
ATOM   1710  CA  ALA C  21       8.270  38.952   4.854  1.00 94.00           C  
ATOM   1711  C   ALA C  21       8.081  39.900   6.035  1.00 94.00           C  
ATOM   1712  CB  ALA C  21       9.577  39.265   4.128  1.00 94.00           C  
ATOM   1713  O   ALA C  21       7.664  41.047   5.858  1.00 94.00           O  
ATOM   1714  N   ASN C  22       8.260  39.373   7.214  1.00 92.43           N  
ATOM   1715  CA  ASN C  22       8.361  40.112   8.468  1.00 92.43           C  
ATOM   1716  C   ASN C  22       7.010  40.676   8.897  1.00 92.43           C  
ATOM   1717  CB  ASN C  22       9.392  41.236   8.347  1.00 92.43           C  
ATOM   1718  O   ASN C  22       6.946  41.563   9.751  1.00 92.43           O  
ATOM   1719  CG  ASN C  22      10.780  40.722   8.020  1.00 92.43           C  
ATOM   1720  ND2 ASN C  22      11.405  41.307   7.004  1.00 92.43           N  
ATOM   1721  OD1 ASN C  22      11.287  39.807   8.673  1.00 92.43           O  
ATOM   1722  N   LYS C  23       5.975  40.226   8.299  1.00 91.40           N  
ATOM   1723  CA  LYS C  23       4.637  40.655   8.696  1.00 91.40           C  
ATOM   1724  C   LYS C  23       4.124  39.833   9.875  1.00 91.40           C  
ATOM   1725  CB  LYS C  23       3.667  40.546   7.519  1.00 91.40           C  
ATOM   1726  O   LYS C  23       4.492  38.667  10.033  1.00 91.40           O  
ATOM   1727  CG  LYS C  23       4.037  41.418   6.329  1.00 91.40           C  
ATOM   1728  CD  LYS C  23       3.934  42.900   6.667  1.00 91.40           C  
ATOM   1729  CE  LYS C  23       4.227  43.773   5.455  1.00 91.40           C  
ATOM   1730  NZ  LYS C  23       4.084  45.226   5.771  1.00 91.40           N  
ATOM   1731  N   ILE C  24       3.275  40.469  10.685  1.00 92.42           N  
ATOM   1732  CA  ILE C  24       2.595  39.793  11.784  1.00 92.42           C  
ATOM   1733  C   ILE C  24       1.427  38.972  11.241  1.00 92.42           C  
ATOM   1734  CB  ILE C  24       2.094  40.800  12.844  1.00 92.42           C  
ATOM   1735  O   ILE C  24       0.675  39.442  10.384  1.00 92.42           O  
ATOM   1736  CG1 ILE C  24       3.275  41.565  13.452  1.00 92.42           C  
ATOM   1737  CG2 ILE C  24       1.287  40.084  13.931  1.00 92.42           C  
ATOM   1738  CD1 ILE C  24       4.195  40.706  14.308  1.00 92.42           C  
ATOM   1739  N   VAL C  25       1.237  37.804  11.672  1.00 95.92           N  
ATOM   1740  CA  VAL C  25       0.225  36.888  11.158  1.00 95.92           C  
ATOM   1741  C   VAL C  25      -1.129  37.206  11.787  1.00 95.92           C  
ATOM   1742  CB  VAL C  25       0.605  35.414  11.427  1.00 95.92           C  
ATOM   1743  O   VAL C  25      -1.252  37.267  13.012  1.00 95.92           O  
ATOM   1744  CG1 VAL C  25      -0.484  34.474  10.913  1.00 95.92           C  
ATOM   1745  CG2 VAL C  25       1.950  35.084  10.783  1.00 95.92           C  
ATOM   1746  N   GLN C  26      -2.106  37.469  10.970  1.00 92.64           N  
ATOM   1747  CA  GLN C  26      -3.489  37.707  11.371  1.00 92.64           C  
ATOM   1748  C   GLN C  26      -4.435  36.716  10.698  1.00 92.64           C  
ATOM   1749  CB  GLN C  26      -3.906  39.140  11.038  1.00 92.64           C  
ATOM   1750  O   GLN C  26      -4.299  36.432   9.506  1.00 92.64           O  
ATOM   1751  CG  GLN C  26      -5.292  39.512  11.549  1.00 92.64           C  
ATOM   1752  CD  GLN C  26      -5.657  40.955  11.258  1.00 92.64           C  
ATOM   1753  NE2 GLN C  26      -6.583  41.502  12.038  1.00 92.64           N  
ATOM   1754  OE1 GLN C  26      -5.111  41.574  10.339  1.00 92.64           O  
ATOM   1755  N   LEU C  27      -5.351  36.089  11.437  1.00 95.18           N  
ATOM   1756  CA  LEU C  27      -6.377  35.222  10.867  1.00 95.18           C  
ATOM   1757  C   LEU C  27      -7.267  35.996   9.900  1.00 95.18           C  
ATOM   1758  CB  LEU C  27      -7.228  34.599  11.976  1.00 95.18           C  
ATOM   1759  O   LEU C  27      -7.510  37.189  10.093  1.00 95.18           O  
ATOM   1760  CG  LEU C  27      -6.478  33.781  13.029  1.00 95.18           C  
ATOM   1761  CD1 LEU C  27      -7.438  33.308  14.115  1.00 95.18           C  
ATOM   1762  CD2 LEU C  27      -5.770  32.597  12.381  1.00 95.18           C  
ATOM   1763  N   ASP C  28      -7.756  35.339   8.898  1.00 93.68           N  
ATOM   1764  CA  ASP C  28      -8.610  35.998   7.915  1.00 93.68           C  
ATOM   1765  C   ASP C  28     -10.044  36.121   8.427  1.00 93.68           C  
ATOM   1766  CB  ASP C  28      -8.589  35.236   6.588  1.00 93.68           C  
ATOM   1767  O   ASP C  28     -10.318  35.834   9.594  1.00 93.68           O  
ATOM   1768  CG  ASP C  28      -9.257  33.875   6.676  1.00 93.68           C  
ATOM   1769  OD1 ASP C  28      -9.983  33.614   7.659  1.00 93.68           O  
ATOM   1770  OD2 ASP C  28      -9.052  33.055   5.755  1.00 93.68           O  
ATOM   1771  N   SER C  29     -10.900  36.616   7.601  1.00 93.65           N  
ATOM   1772  CA  SER C  29     -12.267  36.937   7.997  1.00 93.65           C  
ATOM   1773  C   SER C  29     -13.060  35.675   8.320  1.00 93.65           C  
ATOM   1774  CB  SER C  29     -12.974  37.725   6.894  1.00 93.65           C  
ATOM   1775  O   SER C  29     -14.130  35.747   8.928  1.00 93.65           O  
ATOM   1776  OG  SER C  29     -13.006  36.983   5.687  1.00 93.65           O  
ATOM   1777  N   SER C  30     -12.543  34.487   7.983  1.00 92.52           N  
ATOM   1778  CA  SER C  30     -13.178  33.209   8.288  1.00 92.52           C  
ATOM   1779  C   SER C  30     -12.506  32.527   9.475  1.00 92.52           C  
ATOM   1780  CB  SER C  30     -13.138  32.285   7.070  1.00 92.52           C  
ATOM   1781  O   SER C  30     -12.850  31.396   9.825  1.00 92.52           O  
ATOM   1782  OG  SER C  30     -13.778  32.890   5.959  1.00 92.52           O  
ATOM   1783  N   GLY C  31     -11.453  33.218  10.049  1.00 92.81           N  
ATOM   1784  CA  GLY C  31     -10.763  32.673  11.207  1.00 92.81           C  
ATOM   1785  C   GLY C  31      -9.700  31.653  10.842  1.00 92.81           C  
ATOM   1786  O   GLY C  31      -9.315  30.827  11.671  1.00 92.81           O  
ATOM   1787  N   LYS C  32      -9.196  31.701   9.586  1.00 92.63           N  
ATOM   1788  CA  LYS C  32      -8.176  30.770   9.112  1.00 92.63           C  
ATOM   1789  C   LYS C  32      -6.805  31.439   9.055  1.00 92.63           C  
ATOM   1790  CB  LYS C  32      -8.548  30.220   7.734  1.00 92.63           C  
ATOM   1791  O   LYS C  32      -6.708  32.652   8.860  1.00 92.63           O  
ATOM   1792  CG  LYS C  32      -9.934  29.594   7.672  1.00 92.63           C  
ATOM   1793  CD  LYS C  32     -10.241  29.053   6.281  1.00 92.63           C  
ATOM   1794  CE  LYS C  32     -11.621  28.413   6.221  1.00 92.63           C  
ATOM   1795  NZ  LYS C  32     -11.883  27.785   4.892  1.00 92.63           N  
ATOM   1796  N   LEU C  33      -5.786  30.616   9.252  1.00 94.55           N  
ATOM   1797  CA  LEU C  33      -4.465  31.103   8.870  1.00 94.55           C  
ATOM   1798  C   LEU C  33      -4.426  31.464   7.389  1.00 94.55           C  
ATOM   1799  CB  LEU C  33      -3.397  30.052   9.180  1.00 94.55           C  
ATOM   1800  O   LEU C  33      -5.023  30.772   6.561  1.00 94.55           O  
ATOM   1801  CG  LEU C  33      -3.025  29.875  10.653  1.00 94.55           C  
ATOM   1802  CD1 LEU C  33      -2.155  28.636  10.835  1.00 94.55           C  
ATOM   1803  CD2 LEU C  33      -2.313  31.117  11.177  1.00 94.55           C  
ATOM   1804  N   PRO C  34      -3.785  32.527   7.083  1.00 92.95           N  
ATOM   1805  CA  PRO C  34      -3.696  32.899   5.670  1.00 92.95           C  
ATOM   1806  C   PRO C  34      -2.815  31.947   4.863  1.00 92.95           C  
ATOM   1807  CB  PRO C  34      -3.087  34.303   5.712  1.00 92.95           C  
ATOM   1808  O   PRO C  34      -2.216  31.028   5.427  1.00 92.95           O  
ATOM   1809  CG  PRO C  34      -2.230  34.310   6.937  1.00 92.95           C  
ATOM   1810  CD  PRO C  34      -2.880  33.446   7.979  1.00 92.95           C  
ATOM   1811  N   ALA C  35      -2.815  32.171   3.539  1.00 91.44           N  
ATOM   1812  CA  ALA C  35      -2.011  31.368   2.621  1.00 91.44           C  
ATOM   1813  C   ALA C  35      -0.532  31.731   2.727  1.00 91.44           C  
ATOM   1814  CB  ALA C  35      -2.499  31.552   1.186  1.00 91.44           C  
ATOM   1815  O   ALA C  35      -0.038  32.575   1.976  1.00 91.44           O  
ATOM   1816  N   VAL C  36       0.144  31.184   3.714  1.00 92.93           N  
ATOM   1817  CA  VAL C  36       1.570  31.405   3.927  1.00 92.93           C  
ATOM   1818  C   VAL C  36       2.295  30.064   4.007  1.00 92.93           C  
ATOM   1819  CB  VAL C  36       1.832  32.230   5.207  1.00 92.93           C  
ATOM   1820  O   VAL C  36       1.671  29.028   4.249  1.00 92.93           O  
ATOM   1821  CG1 VAL C  36       1.259  33.640   5.068  1.00 92.93           C  
ATOM   1822  CG2 VAL C  36       1.237  31.526   6.425  1.00 92.93           C  
ATOM   1823  N   ASP C  37       3.555  30.120   3.742  1.00 90.71           N  
ATOM   1824  CA  ASP C  37       4.409  28.938   3.704  1.00 90.71           C  
ATOM   1825  C   ASP C  37       4.583  28.340   5.098  1.00 90.71           C  
ATOM   1826  CB  ASP C  37       5.775  29.281   3.105  1.00 90.71           C  
ATOM   1827  O   ASP C  37       5.136  28.986   5.991  1.00 90.71           O  
ATOM   1828  CG  ASP C  37       6.658  28.062   2.905  1.00 90.71           C  
ATOM   1829  OD1 ASP C  37       6.625  27.140   3.748  1.00 90.71           O  
ATOM   1830  OD2 ASP C  37       7.396  28.025   1.896  1.00 90.71           O  
ATOM   1831  N   GLY C  38       4.077  27.122   5.302  1.00 92.62           N  
ATOM   1832  CA  GLY C  38       4.172  26.433   6.580  1.00 92.62           C  
ATOM   1833  C   GLY C  38       5.255  25.371   6.606  1.00 92.62           C  
ATOM   1834  O   GLY C  38       5.198  24.439   7.411  1.00 92.62           O  
ATOM   1835  N   SER C  39       6.285  25.471   5.758  1.00 87.16           N  
ATOM   1836  CA  SER C  39       7.269  24.413   5.553  1.00 87.16           C  
ATOM   1837  C   SER C  39       8.173  24.255   6.771  1.00 87.16           C  
ATOM   1838  CB  SER C  39       8.117  24.702   4.314  1.00 87.16           C  
ATOM   1839  O   SER C  39       8.862  23.243   6.913  1.00 87.16           O  
ATOM   1840  OG  SER C  39       8.816  25.927   4.456  1.00 87.16           O  
ATOM   1841  N   GLN C  40       8.196  25.221   7.722  1.00 88.06           N  
ATOM   1842  CA  GLN C  40       9.085  25.160   8.877  1.00 88.06           C  
ATOM   1843  C   GLN C  40       8.339  24.687  10.121  1.00 88.06           C  
ATOM   1844  CB  GLN C  40       9.725  26.525   9.135  1.00 88.06           C  
ATOM   1845  O   GLN C  40       8.945  24.485  11.175  1.00 88.06           O  
ATOM   1846  CG  GLN C  40      10.605  27.018   7.995  1.00 88.06           C  
ATOM   1847  CD  GLN C  40      11.307  28.324   8.317  1.00 88.06           C  
ATOM   1848  NE2 GLN C  40      12.632  28.323   8.224  1.00 88.06           N  
ATOM   1849  OE1 GLN C  40      10.663  29.325   8.646  1.00 88.06           O  
ATOM   1850  N   LEU C  41       6.998  24.507   9.976  1.00 90.94           N  
ATOM   1851  CA  LEU C  41       6.213  24.046  11.116  1.00 90.94           C  
ATOM   1852  C   LEU C  41       6.705  22.687  11.601  1.00 90.94           C  
ATOM   1853  CB  LEU C  41       4.729  23.962  10.746  1.00 90.94           C  
ATOM   1854  O   LEU C  41       7.083  21.834  10.794  1.00 90.94           O  
ATOM   1855  CG  LEU C  41       4.013  25.293  10.511  1.00 90.94           C  
ATOM   1856  CD1 LEU C  41       2.566  25.050  10.095  1.00 90.94           C  
ATOM   1857  CD2 LEU C  41       4.076  26.163  11.762  1.00 90.94           C  
ATOM   1858  N   THR C  42       6.675  22.528  12.866  1.00 86.01           N  
ATOM   1859  CA  THR C  42       7.031  21.246  13.464  1.00 86.01           C  
ATOM   1860  C   THR C  42       5.787  20.518  13.963  1.00 86.01           C  
ATOM   1861  CB  THR C  42       8.023  21.428  14.627  1.00 86.01           C  
ATOM   1862  O   THR C  42       4.732  21.131  14.143  1.00 86.01           O  
ATOM   1863  CG2 THR C  42       9.261  22.199  14.179  1.00 86.01           C  
ATOM   1864  OG1 THR C  42       7.382  22.150  15.686  1.00 86.01           O  
ATOM   1865  N   ASN C  43       5.926  19.220  14.066  1.00 85.73           N  
ATOM   1866  CA  ASN C  43       4.907  18.323  14.600  1.00 85.73           C  
ATOM   1867  C   ASN C  43       3.655  18.313  13.727  1.00 85.73           C  
ATOM   1868  CB  ASN C  43       4.549  18.710  16.037  1.00 85.73           C  
ATOM   1869  O   ASN C  43       2.547  18.109  14.226  1.00 85.73           O  
ATOM   1870  CG  ASN C  43       5.683  18.455  17.010  1.00 85.73           C  
ATOM   1871  ND2 ASN C  43       5.801  19.307  18.021  1.00 85.73           N  
ATOM   1872  OD1 ASN C  43       6.448  17.499  16.854  1.00 85.73           O  
ATOM   1873  N   VAL C  44       3.808  18.679  12.454  1.00 89.92           N  
ATOM   1874  CA  VAL C  44       2.817  18.411  11.417  1.00 89.92           C  
ATOM   1875  C   VAL C  44       3.239  17.190  10.602  1.00 89.92           C  
ATOM   1876  CB  VAL C  44       2.623  19.630  10.488  1.00 89.92           C  
ATOM   1877  O   VAL C  44       4.355  16.689  10.757  1.00 89.92           O  
ATOM   1878  CG1 VAL C  44       2.089  20.827  11.274  1.00 89.92           C  
ATOM   1879  CG2 VAL C  44       3.936  19.985   9.793  1.00 89.92           C  
ATOM   1880  N   ALA C  45       2.320  16.728   9.748  1.00 91.80           N  
ATOM   1881  CA  ALA C  45       2.628  15.542   8.954  1.00 91.80           C  
ATOM   1882  C   ALA C  45       3.870  15.763   8.095  1.00 91.80           C  
ATOM   1883  CB  ALA C  45       1.437  15.165   8.075  1.00 91.80           C  
ATOM   1884  O   ALA C  45       3.936  16.724   7.325  1.00 91.80           O  
ATOM   1885  N   PRO C  46       4.863  14.949   8.250  1.00 91.31           N  
ATOM   1886  CA  PRO C  46       6.094  15.094   7.470  1.00 91.31           C  
ATOM   1887  C   PRO C  46       5.991  14.467   6.081  1.00 91.31           C  
ATOM   1888  CB  PRO C  46       7.138  14.366   8.321  1.00 91.31           C  
ATOM   1889  O   PRO C  46       6.785  13.589   5.735  1.00 91.31           O  
ATOM   1890  CG  PRO C  46       6.388  13.253   8.977  1.00 91.31           C  
ATOM   1891  CD  PRO C  46       4.991  13.724   9.265  1.00 91.31           C  
ATOM   1892  N   MET C  47       5.137  14.912   5.251  1.00 94.48           N  
ATOM   1893  CA  MET C  47       4.872  14.323   3.941  1.00 94.48           C  
ATOM   1894  C   MET C  47       4.603  15.407   2.902  1.00 94.48           C  
ATOM   1895  CB  MET C  47       3.684  13.362   4.013  1.00 94.48           C  
ATOM   1896  O   MET C  47       3.753  15.236   2.026  1.00 94.48           O  
ATOM   1897  CG  MET C  47       3.883  12.214   4.990  1.00 94.48           C  
ATOM   1898  SD  MET C  47       2.403  11.137   5.121  1.00 94.48           S  
ATOM   1899  CE  MET C  47       2.541  10.214   3.565  1.00 94.48           C  
ATOM   1900  N   ALA C  48       5.302  16.462   3.029  1.00 92.12           N  
ATOM   1901  CA  ALA C  48       5.168  17.548   2.061  1.00 92.12           C  
ATOM   1902  C   ALA C  48       5.928  17.235   0.776  1.00 92.12           C  
ATOM   1903  CB  ALA C  48       5.663  18.861   2.662  1.00 92.12           C  
ATOM   1904  O   ALA C  48       5.567  17.717  -0.300  1.00 92.12           O  
ATOM   1905  N   ASN C  49       6.994  16.412   0.881  1.00 93.00           N  
ATOM   1906  CA  ASN C  49       7.817  15.948  -0.231  1.00 93.00           C  
ATOM   1907  C   ASN C  49       8.141  14.462  -0.107  1.00 93.00           C  
ATOM   1908  CB  ASN C  49       9.107  16.766  -0.322  1.00 93.00           C  
ATOM   1909  O   ASN C  49       7.904  13.856   0.940  1.00 93.00           O  
ATOM   1910  CG  ASN C  49       8.847  18.244  -0.542  1.00 93.00           C  
ATOM   1911  ND2 ASN C  49       9.034  19.041   0.503  1.00 93.00           N  
ATOM   1912  OD1 ASN C  49       8.480  18.665  -1.642  1.00 93.00           O  
ATOM   1913  N   MET C  50       8.679  13.980  -1.240  1.00 95.70           N  
ATOM   1914  CA  MET C  50       9.066  12.572  -1.232  1.00 95.70           C  
ATOM   1915  C   MET C  50      10.319  12.348  -2.074  1.00 95.70           C  
ATOM   1916  CB  MET C  50       7.924  11.696  -1.751  1.00 95.70           C  
ATOM   1917  O   MET C  50      10.497  12.988  -3.112  1.00 95.70           O  
ATOM   1918  CG  MET C  50       8.289  10.226  -1.880  1.00 95.70           C  
ATOM   1919  SD  MET C  50       6.965   9.241  -2.681  1.00 95.70           S  
ATOM   1920  CE  MET C  50       5.658   9.385  -1.431  1.00 95.70           C  
ATOM   1921  N   VAL C  51      11.187  11.455  -1.643  1.00 96.46           N  
ATOM   1922  CA  VAL C  51      12.345  11.010  -2.411  1.00 96.46           C  
ATOM   1923  C   VAL C  51      12.463   9.489  -2.334  1.00 96.46           C  
ATOM   1924  CB  VAL C  51      13.648  11.672  -1.908  1.00 96.46           C  
ATOM   1925  O   VAL C  51      12.232   8.895  -1.278  1.00 96.46           O  
ATOM   1926  CG1 VAL C  51      13.913  11.303  -0.450  1.00 96.46           C  
ATOM   1927  CG2 VAL C  51      14.827  11.264  -2.789  1.00 96.46           C  
ATOM   1928  N   VAL C  52      12.760   8.853  -3.501  1.00 97.69           N  
ATOM   1929  CA  VAL C  52      12.884   7.403  -3.612  1.00 97.69           C  
ATOM   1930  C   VAL C  52      14.353   7.021  -3.777  1.00 97.69           C  
ATOM   1931  CB  VAL C  52      12.053   6.851  -4.793  1.00 97.69           C  
ATOM   1932  O   VAL C  52      15.062   7.598  -4.605  1.00 97.69           O  
ATOM   1933  CG1 VAL C  52      12.214   5.336  -4.905  1.00 97.69           C  
ATOM   1934  CG2 VAL C  52      10.581   7.226  -4.630  1.00 97.69           C  
ATOM   1935  N   PHE C  53      14.793   6.058  -3.009  1.00 98.06           N  
ATOM   1936  CA  PHE C  53      16.143   5.517  -3.116  1.00 98.06           C  
ATOM   1937  C   PHE C  53      16.112   4.084  -3.635  1.00 98.06           C  
ATOM   1938  CB  PHE C  53      16.854   5.569  -1.761  1.00 98.06           C  
ATOM   1939  O   PHE C  53      15.589   3.188  -2.969  1.00 98.06           O  
ATOM   1940  CG  PHE C  53      17.056   6.964  -1.234  1.00 98.06           C  
ATOM   1941  CD1 PHE C  53      18.207   7.679  -1.542  1.00 98.06           C  
ATOM   1942  CD2 PHE C  53      16.093   7.561  -0.431  1.00 98.06           C  
ATOM   1943  CE1 PHE C  53      18.396   8.971  -1.056  1.00 98.06           C  
ATOM   1944  CE2 PHE C  53      16.275   8.852   0.059  1.00 98.06           C  
ATOM   1945  CZ  PHE C  53      17.427   9.554  -0.254  1.00 98.06           C  
ATOM   1946  N   ASP C  54      16.770   3.844  -4.790  1.00 97.19           N  
ATOM   1947  CA  ASP C  54      16.892   2.513  -5.379  1.00 97.19           C  
ATOM   1948  C   ASP C  54      18.304   1.961  -5.200  1.00 97.19           C  
ATOM   1949  CB  ASP C  54      16.524   2.547  -6.864  1.00 97.19           C  
ATOM   1950  O   ASP C  54      18.589   0.830  -5.599  1.00 97.19           O  
ATOM   1951  CG  ASP C  54      15.047   2.809  -7.103  1.00 97.19           C  
ATOM   1952  OD1 ASP C  54      14.200   2.078  -6.545  1.00 97.19           O  
ATOM   1953  OD2 ASP C  54      14.728   3.752  -7.859  1.00 97.19           O  
ATOM   1954  N   ALA C  55      19.100   2.828  -4.656  1.00 97.27           N  
ATOM   1955  CA  ALA C  55      20.466   2.451  -4.303  1.00 97.27           C  
ATOM   1956  C   ALA C  55      20.892   3.099  -2.988  1.00 97.27           C  
ATOM   1957  CB  ALA C  55      21.431   2.839  -5.420  1.00 97.27           C  
ATOM   1958  O   ALA C  55      20.341   4.128  -2.589  1.00 97.27           O  
ATOM   1959  N   THR C  56      21.818   2.445  -2.417  1.00 98.02           N  
ATOM   1960  CA  THR C  56      22.339   2.957  -1.155  1.00 98.02           C  
ATOM   1961  C   THR C  56      22.920   4.356  -1.337  1.00 98.02           C  
ATOM   1962  CB  THR C  56      23.416   2.023  -0.574  1.00 98.02           C  
ATOM   1963  O   THR C  56      23.579   4.634  -2.342  1.00 98.02           O  
ATOM   1964  CG2 THR C  56      24.078   2.642   0.653  1.00 98.02           C  
ATOM   1965  OG1 THR C  56      22.809   0.780  -0.199  1.00 98.02           O  
ATOM   1966  N   ALA C  57      22.628   5.224  -0.352  1.00 97.78           N  
ATOM   1967  CA  ALA C  57      23.072   6.613  -0.429  1.00 97.78           C  
ATOM   1968  C   ALA C  57      23.055   7.272   0.947  1.00 97.78           C  
ATOM   1969  CB  ALA C  57      22.195   7.399  -1.402  1.00 97.78           C  
ATOM   1970  O   ALA C  57      22.541   6.698   1.910  1.00 97.78           O  
ATOM   1971  N   ASN C  58      23.741   8.387   1.020  1.00 97.15           N  
ATOM   1972  CA  ASN C  58      23.595   9.276   2.168  1.00 97.15           C  
ATOM   1973  C   ASN C  58      22.629  10.420   1.871  1.00 97.15           C  
ATOM   1974  CB  ASN C  58      24.956   9.828   2.597  1.00 97.15           C  
ATOM   1975  O   ASN C  58      22.811  11.154   0.898  1.00 97.15           O  
ATOM   1976  CG  ASN C  58      25.862   8.760   3.176  1.00 97.15           C  
ATOM   1977  ND2 ASN C  58      27.153   8.851   2.876  1.00 97.15           N  
ATOM   1978  OD1 ASN C  58      25.407   7.860   3.887  1.00 97.15           O  
ATOM   1979  N   TRP C  59      21.597  10.482   2.623  1.00 96.50           N  
ATOM   1980  CA  TRP C  59      20.579  11.506   2.412  1.00 96.50           C  
ATOM   1981  C   TRP C  59      20.648  12.573   3.500  1.00 96.50           C  
ATOM   1982  CB  TRP C  59      19.183  10.879   2.383  1.00 96.50           C  
ATOM   1983  O   TRP C  59      20.584  12.260   4.691  1.00 96.50           O  
ATOM   1984  CG  TRP C  59      18.077  11.865   2.154  1.00 96.50           C  
ATOM   1985  CD1 TRP C  59      17.846  12.596   1.022  1.00 96.50           C  
ATOM   1986  CD2 TRP C  59      17.054  12.231   3.085  1.00 96.50           C  
ATOM   1987  CE2 TRP C  59      16.234  13.190   2.449  1.00 96.50           C  
ATOM   1988  CE3 TRP C  59      16.749  11.840   4.395  1.00 96.50           C  
ATOM   1989  NE1 TRP C  59      16.739  13.395   1.193  1.00 96.50           N  
ATOM   1990  CH2 TRP C  59      14.853  13.365   4.363  1.00 96.50           C  
ATOM   1991  CZ2 TRP C  59      15.129  13.765   3.081  1.00 96.50           C  
ATOM   1992  CZ3 TRP C  59      15.648  12.413   5.022  1.00 96.50           C  
ATOM   1993  N   THR C  60      20.818  13.784   3.114  1.00 94.15           N  
ATOM   1994  CA  THR C  60      20.781  14.914   4.035  1.00 94.15           C  
ATOM   1995  C   THR C  60      19.412  15.587   4.011  1.00 94.15           C  
ATOM   1996  CB  THR C  60      21.870  15.948   3.694  1.00 94.15           C  
ATOM   1997  O   THR C  60      18.975  16.081   2.969  1.00 94.15           O  
ATOM   1998  CG2 THR C  60      21.925  17.055   4.741  1.00 94.15           C  
ATOM   1999  OG1 THR C  60      23.143  15.292   3.641  1.00 94.15           O  
ATOM   2000  N   PRO C  61      18.727  15.578   5.126  1.00 91.98           N  
ATOM   2001  CA  PRO C  61      17.433  16.264   5.161  1.00 91.98           C  
ATOM   2002  C   PRO C  61      17.545  17.753   4.841  1.00 91.98           C  
ATOM   2003  CB  PRO C  61      16.958  16.049   6.600  1.00 91.98           C  
ATOM   2004  O   PRO C  61      18.505  18.407   5.257  1.00 91.98           O  
ATOM   2005  CG  PRO C  61      17.810  14.937   7.121  1.00 91.98           C  
ATOM   2006  CD  PRO C  61      19.119  14.954   6.386  1.00 91.98           C  
ATOM   2007  N   PRO C  62      16.658  18.242   4.015  1.00 86.50           N  
ATOM   2008  CA  PRO C  62      16.642  19.692   3.807  1.00 86.50           C  
ATOM   2009  C   PRO C  62      16.503  20.474   5.112  1.00 86.50           C  
ATOM   2010  CB  PRO C  62      15.420  19.906   2.910  1.00 86.50           C  
ATOM   2011  O   PRO C  62      16.040  19.928   6.117  1.00 86.50           O  
ATOM   2012  CG  PRO C  62      15.205  18.588   2.238  1.00 86.50           C  
ATOM   2013  CD  PRO C  62      15.580  17.496   3.198  1.00 86.50           C  
ATOM   2014  N   ALA C  63      16.814  21.704   5.023  1.00 77.32           N  
ATOM   2015  CA  ALA C  63      16.732  22.567   6.199  1.00 77.32           C  
ATOM   2016  C   ALA C  63      15.307  22.618   6.742  1.00 77.32           C  
ATOM   2017  CB  ALA C  63      17.221  23.973   5.862  1.00 77.32           C  
ATOM   2018  O   ALA C  63      14.347  22.726   5.976  1.00 77.32           O  
ATOM   2019  N   GLY C  64      15.098  22.444   8.013  1.00 76.88           N  
ATOM   2020  CA  GLY C  64      13.794  22.538   8.649  1.00 76.88           C  
ATOM   2021  C   GLY C  64      13.102  21.195   8.792  1.00 76.88           C  
ATOM   2022  O   GLY C  64      12.116  21.074   9.522  1.00 76.88           O  
ATOM   2023  N   VAL C  65      13.659  20.234   8.111  1.00 85.66           N  
ATOM   2024  CA  VAL C  65      13.074  18.900   8.200  1.00 85.66           C  
ATOM   2025  C   VAL C  65      13.606  18.183   9.439  1.00 85.66           C  
ATOM   2026  CB  VAL C  65      13.369  18.065   6.933  1.00 85.66           C  
ATOM   2027  O   VAL C  65      14.805  17.912   9.540  1.00 85.66           O  
ATOM   2028  CG1 VAL C  65      12.902  16.623   7.116  1.00 85.66           C  
ATOM   2029  CG2 VAL C  65      12.703  18.696   5.712  1.00 85.66           C  
ATOM   2030  N   THR C  66      12.695  17.926  10.383  1.00 86.03           N  
ATOM   2031  CA  THR C  66      13.085  17.272  11.628  1.00 86.03           C  
ATOM   2032  C   THR C  66      12.388  15.922  11.771  1.00 86.03           C  
ATOM   2033  CB  THR C  66      12.758  18.153  12.848  1.00 86.03           C  
ATOM   2034  O   THR C  66      12.763  15.111  12.621  1.00 86.03           O  
ATOM   2035  CG2 THR C  66      13.481  19.494  12.768  1.00 86.03           C  
ATOM   2036  OG1 THR C  66      11.345  18.388  12.896  1.00 86.03           O  
ATOM   2037  N   ARG C  67      11.373  15.703  10.967  1.00 91.99           N  
ATOM   2038  CA  ARG C  67      10.625  14.450  10.994  1.00 91.99           C  
ATOM   2039  C   ARG C  67      10.427  13.899   9.586  1.00 91.99           C  
ATOM   2040  CB  ARG C  67       9.269  14.647  11.675  1.00 91.99           C  
ATOM   2041  O   ARG C  67      10.360  14.662   8.620  1.00 91.99           O  
ATOM   2042  CG  ARG C  67       9.366  14.989  13.154  1.00 91.99           C  
ATOM   2043  CD  ARG C  67       7.995  15.033  13.813  1.00 91.99           C  
ATOM   2044  NE  ARG C  67       7.427  13.697  13.967  1.00 91.99           N  
ATOM   2045  NH1 ARG C  67       5.266  14.431  14.321  1.00 91.99           N  
ATOM   2046  NH2 ARG C  67       5.735  12.187  14.327  1.00 91.99           N  
ATOM   2047  CZ  ARG C  67       6.144  13.441  14.205  1.00 91.99           C  
ATOM   2048  N   VAL C  68      10.422  12.620   9.531  1.00 94.77           N  
ATOM   2049  CA  VAL C  68      10.227  11.953   8.247  1.00 94.77           C  
ATOM   2050  C   VAL C  68       9.259  10.784   8.414  1.00 94.77           C  
ATOM   2051  CB  VAL C  68      11.565  11.458   7.656  1.00 94.77           C  
ATOM   2052  O   VAL C  68       9.109  10.247   9.514  1.00 94.77           O  
ATOM   2053  CG1 VAL C  68      12.487  12.635   7.345  1.00 94.77           C  
ATOM   2054  CG2 VAL C  68      12.244  10.483   8.616  1.00 94.77           C  
ATOM   2055  N   HIS C  69       8.544  10.423   7.367  1.00 96.34           N  
ATOM   2056  CA  HIS C  69       7.899   9.129   7.174  1.00 96.34           C  
ATOM   2057  C   HIS C  69       8.697   8.254   6.213  1.00 96.34           C  
ATOM   2058  CB  HIS C  69       6.472   9.313   6.655  1.00 96.34           C  
ATOM   2059  O   HIS C  69       8.999   8.671   5.093  1.00 96.34           O  
ATOM   2060  CG  HIS C  69       5.804   8.032   6.270  1.00 96.34           C  
ATOM   2061  CD2 HIS C  69       5.801   6.817   6.867  1.00 96.34           C  
ATOM   2062  ND1 HIS C  69       5.026   7.909   5.139  1.00 96.34           N  
ATOM   2063  CE1 HIS C  69       4.572   6.669   5.057  1.00 96.34           C  
ATOM   2064  NE2 HIS C  69       5.027   5.986   6.094  1.00 96.34           N  
ATOM   2065  N   VAL C  70       9.029   7.088   6.691  1.00 98.03           N  
ATOM   2066  CA  VAL C  70       9.864   6.236   5.851  1.00 98.03           C  
ATOM   2067  C   VAL C  70       9.117   4.946   5.519  1.00 98.03           C  
ATOM   2068  CB  VAL C  70      11.211   5.912   6.533  1.00 98.03           C  
ATOM   2069  O   VAL C  70       8.404   4.400   6.363  1.00 98.03           O  
ATOM   2070  CG1 VAL C  70      12.102   5.088   5.605  1.00 98.03           C  
ATOM   2071  CG2 VAL C  70      11.919   7.198   6.955  1.00 98.03           C  
ATOM   2072  N   GLN C  71       9.228   4.458   4.283  1.00 97.26           N  
ATOM   2073  CA  GLN C  71       8.831   3.140   3.799  1.00 97.26           C  
ATOM   2074  C   GLN C  71      10.038   2.350   3.300  1.00 97.26           C  
ATOM   2075  CB  GLN C  71       7.791   3.267   2.685  1.00 97.26           C  
ATOM   2076  O   GLN C  71      10.815   2.845   2.481  1.00 97.26           O  
ATOM   2077  CG  GLN C  71       6.547   4.047   3.091  1.00 97.26           C  
ATOM   2078  CD  GLN C  71       5.599   4.285   1.931  1.00 97.26           C  
ATOM   2079  NE2 GLN C  71       4.403   3.714   2.016  1.00 97.26           N  
ATOM   2080  OE1 GLN C  71       5.939   4.979   0.967  1.00 97.26           O  
ATOM   2081  N   ILE C  72      10.158   1.158   3.781  1.00 98.31           N  
ATOM   2082  CA  ILE C  72      11.344   0.365   3.475  1.00 98.31           C  
ATOM   2083  C   ILE C  72      10.927  -1.028   3.008  1.00 98.31           C  
ATOM   2084  CB  ILE C  72      12.285   0.261   4.697  1.00 98.31           C  
ATOM   2085  O   ILE C  72      10.155  -1.711   3.684  1.00 98.31           O  
ATOM   2086  CG1 ILE C  72      12.603   1.656   5.246  1.00 98.31           C  
ATOM   2087  CG2 ILE C  72      13.568  -0.489   4.328  1.00 98.31           C  
ATOM   2088  CD1 ILE C  72      13.416   1.645   6.533  1.00 98.31           C  
ATOM   2089  N   TRP C  73      11.377  -1.468   1.855  1.00 98.15           N  
ATOM   2090  CA  TRP C  73      11.309  -2.846   1.380  1.00 98.15           C  
ATOM   2091  C   TRP C  73      12.669  -3.527   1.485  1.00 98.15           C  
ATOM   2092  CB  TRP C  73      10.811  -2.893  -0.067  1.00 98.15           C  
ATOM   2093  O   TRP C  73      13.659  -3.039   0.934  1.00 98.15           O  
ATOM   2094  CG  TRP C  73       9.362  -2.541  -0.225  1.00 98.15           C  
ATOM   2095  CD1 TRP C  73       8.319  -3.405  -0.409  1.00 98.15           C  
ATOM   2096  CD2 TRP C  73       8.797  -1.226  -0.217  1.00 98.15           C  
ATOM   2097  CE2 TRP C  73       7.404  -1.369  -0.401  1.00 98.15           C  
ATOM   2098  CE3 TRP C  73       9.334   0.060  -0.071  1.00 98.15           C  
ATOM   2099  NE1 TRP C  73       7.139  -2.707  -0.515  1.00 98.15           N  
ATOM   2100  CH2 TRP C  73       7.091   0.975  -0.298  1.00 98.15           C  
ATOM   2101  CZ2 TRP C  73       6.540  -0.272  -0.443  1.00 98.15           C  
ATOM   2102  CZ3 TRP C  73       8.472   1.150  -0.113  1.00 98.15           C  
ATOM   2103  N   GLY C  74      12.734  -4.633   2.213  1.00 98.60           N  
ATOM   2104  CA  GLY C  74      13.904  -5.486   2.073  1.00 98.60           C  
ATOM   2105  C   GLY C  74      14.038  -6.092   0.689  1.00 98.60           C  
ATOM   2106  O   GLY C  74      13.083  -6.088  -0.091  1.00 98.60           O  
ATOM   2107  N   ALA C  75      15.279  -6.621   0.446  1.00 98.52           N  
ATOM   2108  CA  ALA C  75      15.474  -7.226  -0.869  1.00 98.52           C  
ATOM   2109  C   ALA C  75      14.898  -8.639  -0.914  1.00 98.52           C  
ATOM   2110  CB  ALA C  75      16.957  -7.247  -1.230  1.00 98.52           C  
ATOM   2111  O   ALA C  75      14.802  -9.310   0.117  1.00 98.52           O  
ATOM   2112  N   GLY C  76      14.487  -9.074  -2.119  1.00 98.33           N  
ATOM   2113  CA  GLY C  76      13.972 -10.421  -2.304  1.00 98.33           C  
ATOM   2114  C   GLY C  76      15.064 -11.466  -2.426  1.00 98.33           C  
ATOM   2115  O   GLY C  76      16.167 -11.168  -2.887  1.00 98.33           O  
ATOM   2116  N   GLY C  77      14.709 -12.674  -2.056  1.00 98.04           N  
ATOM   2117  CA  GLY C  77      15.600 -13.800  -2.289  1.00 98.04           C  
ATOM   2118  C   GLY C  77      15.572 -14.296  -3.723  1.00 98.04           C  
ATOM   2119  O   GLY C  77      14.583 -14.102  -4.433  1.00 98.04           O  
ATOM   2120  N   GLY C  78      16.673 -15.011  -4.100  1.00 97.38           N  
ATOM   2121  CA  GLY C  78      16.709 -15.656  -5.403  1.00 97.38           C  
ATOM   2122  C   GLY C  78      15.974 -16.983  -5.432  1.00 97.38           C  
ATOM   2123  O   GLY C  78      15.952 -17.708  -4.435  1.00 97.38           O  
ATOM   2124  N   GLY C  79      15.374 -17.220  -6.598  1.00 95.47           N  
ATOM   2125  CA  GLY C  79      14.808 -18.544  -6.800  1.00 95.47           C  
ATOM   2126  C   GLY C  79      15.860 -19.616  -7.016  1.00 95.47           C  
ATOM   2127  O   GLY C  79      16.929 -19.342  -7.567  1.00 95.47           O  
ATOM   2128  N   ALA C  80      15.500 -20.829  -6.670  1.00 94.92           N  
ATOM   2129  CA  ALA C  80      16.424 -21.951  -6.818  1.00 94.92           C  
ATOM   2130  C   ALA C  80      16.330 -22.558  -8.215  1.00 94.92           C  
ATOM   2131  CB  ALA C  80      16.143 -23.014  -5.759  1.00 94.92           C  
ATOM   2132  O   ALA C  80      15.302 -22.432  -8.886  1.00 94.92           O  
ATOM   2133  N   GLY C  81      17.400 -23.249  -8.583  1.00 92.13           N  
ATOM   2134  CA  GLY C  81      17.355 -24.044  -9.800  1.00 92.13           C  
ATOM   2135  C   GLY C  81      16.635 -25.368  -9.622  1.00 92.13           C  
ATOM   2136  O   GLY C  81      16.523 -25.874  -8.504  1.00 92.13           O  
ATOM   2137  N   GLY C  82      16.097 -25.807 -10.732  1.00 88.85           N  
ATOM   2138  CA  GLY C  82      15.534 -27.147 -10.736  1.00 88.85           C  
ATOM   2139  C   GLY C  82      16.588 -28.237 -10.704  1.00 88.85           C  
ATOM   2140  O   GLY C  82      17.779 -27.961 -10.859  1.00 88.85           O  
ATOM   2141  N   THR C  83      16.152 -29.449 -10.341  1.00 87.00           N  
ATOM   2142  CA  THR C  83      17.052 -30.597 -10.333  1.00 87.00           C  
ATOM   2143  C   THR C  83      16.699 -31.570 -11.454  1.00 87.00           C  
ATOM   2144  CB  THR C  83      17.008 -31.332  -8.980  1.00 87.00           C  
ATOM   2145  O   THR C  83      15.538 -31.667 -11.856  1.00 87.00           O  
ATOM   2146  CG2 THR C  83      17.475 -30.425  -7.846  1.00 87.00           C  
ATOM   2147  OG1 THR C  83      15.664 -31.754  -8.716  1.00 87.00           O  
ATOM   2148  N   SER C  84      17.751 -32.178 -11.955  1.00 77.58           N  
ATOM   2149  CA  SER C  84      17.586 -33.220 -12.963  1.00 77.58           C  
ATOM   2150  C   SER C  84      17.290 -34.571 -12.319  1.00 77.58           C  
ATOM   2151  CB  SER C  84      18.837 -33.325 -13.836  1.00 77.58           C  
ATOM   2152  O   SER C  84      17.505 -34.752 -11.119  1.00 77.58           O  
ATOM   2153  OG  SER C  84      20.008 -33.338 -13.037  1.00 77.58           O  
ATOM   2154  N   GLY C  85      16.421 -35.381 -12.791  1.00 70.85           N  
ATOM   2155  CA  GLY C  85      16.206 -36.751 -12.353  1.00 70.85           C  
ATOM   2156  C   GLY C  85      15.686 -37.656 -13.454  1.00 70.85           C  
ATOM   2157  O   GLY C  85      15.651 -37.263 -14.622  1.00 70.85           O  
ATOM   2158  N   LEU C  86      15.556 -38.899 -13.081  1.00 59.04           N  
ATOM   2159  CA  LEU C  86      14.939 -39.817 -14.032  1.00 59.04           C  
ATOM   2160  C   LEU C  86      13.510 -39.390 -14.351  1.00 59.04           C  
ATOM   2161  CB  LEU C  86      14.946 -41.246 -13.482  1.00 59.04           C  
ATOM   2162  O   LEU C  86      12.835 -38.789 -13.512  1.00 59.04           O  
ATOM   2163  CG  LEU C  86      14.488 -42.345 -14.442  1.00 59.04           C  
ATOM   2164  CD1 LEU C  86      15.446 -42.451 -15.623  1.00 59.04           C  
ATOM   2165  CD2 LEU C  86      14.378 -43.680 -13.713  1.00 59.04           C  
ATOM   2166  N   LEU C  87      13.087 -39.350 -15.541  1.00 48.56           N  
ATOM   2167  CA  LEU C  87      11.854 -38.801 -16.094  1.00 48.56           C  
ATOM   2168  C   LEU C  87      10.745 -38.794 -15.047  1.00 48.56           C  
ATOM   2169  CB  LEU C  87      11.410 -39.606 -17.319  1.00 48.56           C  
ATOM   2170  O   LEU C  87      10.050 -37.789 -14.880  1.00 48.56           O  
ATOM   2171  CG  LEU C  87      10.808 -38.806 -18.475  1.00 48.56           C  
ATOM   2172  CD1 LEU C  87      11.902 -38.370 -19.444  1.00 48.56           C  
ATOM   2173  CD2 LEU C  87       9.744 -39.626 -19.196  1.00 48.56           C  
ATOM   2174  N   VAL C  88      10.239 -39.861 -14.496  1.00 48.18           N  
ATOM   2175  CA  VAL C  88       9.011 -39.958 -13.713  1.00 48.18           C  
ATOM   2176  C   VAL C  88       9.284 -39.540 -12.270  1.00 48.18           C  
ATOM   2177  CB  VAL C  88       8.425 -41.387 -13.753  1.00 48.18           C  
ATOM   2178  O   VAL C  88       8.417 -38.962 -11.611  1.00 48.18           O  
ATOM   2179  CG1 VAL C  88       7.175 -41.482 -12.879  1.00 48.18           C  
ATOM   2180  CG2 VAL C  88       8.108 -41.794 -15.191  1.00 48.18           C  
ATOM   2181  N   ILE C  89      10.482 -39.820 -11.661  1.00 50.97           N  
ATOM   2182  CA  ILE C  89      10.671 -39.703 -10.219  1.00 50.97           C  
ATOM   2183  C   ILE C  89      11.712 -38.627  -9.921  1.00 50.97           C  
ATOM   2184  CB  ILE C  89      11.097 -41.050  -9.594  1.00 50.97           C  
ATOM   2185  O   ILE C  89      11.820 -38.156  -8.786  1.00 50.97           O  
ATOM   2186  CG1 ILE C  89      10.679 -42.215 -10.499  1.00 50.97           C  
ATOM   2187  CG2 ILE C  89      10.503 -41.206  -8.191  1.00 50.97           C  
ATOM   2188  CD1 ILE C  89      11.290 -43.553 -10.107  1.00 50.97           C  
ATOM   2189  N   GLY C  90      12.583 -38.181 -10.875  1.00 59.51           N  
ATOM   2190  CA  GLY C  90      13.802 -37.674 -10.264  1.00 59.51           C  
ATOM   2191  C   GLY C  90      13.929 -36.165 -10.348  1.00 59.51           C  
ATOM   2192  O   GLY C  90      14.697 -35.559  -9.598  1.00 59.51           O  
ATOM   2193  N   GLY C  91      13.344 -35.470 -11.324  1.00 70.39           N  
ATOM   2194  CA  GLY C  91      13.599 -34.038 -11.310  1.00 70.39           C  
ATOM   2195  C   GLY C  91      12.452 -33.233 -10.729  1.00 70.39           C  
ATOM   2196  O   GLY C  91      11.312 -33.700 -10.698  1.00 70.39           O  
ATOM   2197  N   ALA C  92      12.789 -32.219 -10.014  1.00 81.42           N  
ATOM   2198  CA  ALA C  92      11.793 -31.315  -9.446  1.00 81.42           C  
ATOM   2199  C   ALA C  92      12.158 -29.858  -9.713  1.00 81.42           C  
ATOM   2200  CB  ALA C  92      11.648 -31.557  -7.946  1.00 81.42           C  
ATOM   2201  O   ALA C  92      13.338 -29.519  -9.828  1.00 81.42           O  
ATOM   2202  N   GLY C  93      11.204 -29.037  -9.898  1.00 86.25           N  
ATOM   2203  CA  GLY C  93      11.447 -27.606  -9.986  1.00 86.25           C  
ATOM   2204  C   GLY C  93      12.078 -27.030  -8.733  1.00 86.25           C  
ATOM   2205  O   GLY C  93      12.077 -27.671  -7.680  1.00 86.25           O  
ATOM   2206  N   GLY C  94      12.695 -25.876  -8.833  1.00 89.95           N  
ATOM   2207  CA  GLY C  94      13.211 -25.130  -7.696  1.00 89.95           C  
ATOM   2208  C   GLY C  94      12.150 -24.305  -6.994  1.00 89.95           C  
ATOM   2209  O   GLY C  94      11.159 -23.904  -7.608  1.00 89.95           O  
ATOM   2210  N   ALA C  95      12.336 -24.022  -5.702  1.00 90.92           N  
ATOM   2211  CA  ALA C  95      11.442 -23.133  -4.965  1.00 90.92           C  
ATOM   2212  C   ALA C  95      11.692 -21.674  -5.335  1.00 90.92           C  
ATOM   2213  CB  ALA C  95      11.613 -23.334  -3.461  1.00 90.92           C  
ATOM   2214  O   ALA C  95      12.817 -21.296  -5.671  1.00 90.92           O  
ATOM   2215  N   GLY C  96      10.673 -20.866  -5.287  1.00 93.05           N  
ATOM   2216  CA  GLY C  96      10.838 -19.427  -5.417  1.00 93.05           C  
ATOM   2217  C   GLY C  96      11.549 -18.798  -4.234  1.00 93.05           C  
ATOM   2218  O   GLY C  96      11.598 -19.383  -3.150  1.00 93.05           O  
ATOM   2219  N   GLY C  97      12.101 -17.668  -4.406  1.00 94.86           N  
ATOM   2220  CA  GLY C  97      12.677 -16.900  -3.314  1.00 94.86           C  
ATOM   2221  C   GLY C  97      11.635 -16.227  -2.441  1.00 94.86           C  
ATOM   2222  O   GLY C  97      10.536 -15.915  -2.907  1.00 94.86           O  
ATOM   2223  N   GLY C  98      11.943 -15.995  -1.194  1.00 94.87           N  
ATOM   2224  CA  GLY C  98      11.092 -15.201  -0.323  1.00 94.87           C  
ATOM   2225  C   GLY C  98      11.188 -13.711  -0.591  1.00 94.87           C  
ATOM   2226  O   GLY C  98      12.215 -13.226  -1.069  1.00 94.87           O  
ATOM   2227  N   ALA C  99      10.116 -12.980  -0.286  1.00 96.88           N  
ATOM   2228  CA  ALA C  99      10.118 -11.529  -0.453  1.00 96.88           C  
ATOM   2229  C   ALA C  99      10.741 -10.838   0.757  1.00 96.88           C  
ATOM   2230  CB  ALA C  99       8.698 -11.017  -0.680  1.00 96.88           C  
ATOM   2231  O   ALA C  99      10.754 -11.393   1.858  1.00 96.88           O  
ATOM   2232  N   GLY C 100      11.234  -9.668   0.585  1.00 97.31           N  
ATOM   2233  CA  GLY C 100      11.705  -8.853   1.694  1.00 97.31           C  
ATOM   2234  C   GLY C 100      10.583  -8.354   2.585  1.00 97.31           C  
ATOM   2235  O   GLY C 100       9.431  -8.273   2.155  1.00 97.31           O  
ATOM   2236  N   GLY C 101      10.923  -8.064   3.756  1.00 96.82           N  
ATOM   2237  CA  GLY C 101       9.954  -7.451   4.650  1.00 96.82           C  
ATOM   2238  C   GLY C 101       9.620  -6.019   4.276  1.00 96.82           C  
ATOM   2239  O   GLY C 101      10.223  -5.454   3.361  1.00 96.82           O  
ATOM   2240  N   TYR C 102       8.669  -5.459   4.948  1.00 97.14           N  
ATOM   2241  CA  TYR C 102       8.250  -4.076   4.750  1.00 97.14           C  
ATOM   2242  C   TYR C 102       8.166  -3.336   6.080  1.00 97.14           C  
ATOM   2243  CB  TYR C 102       6.897  -4.020   4.035  1.00 97.14           C  
ATOM   2244  O   TYR C 102       7.606  -3.852   7.050  1.00 97.14           O  
ATOM   2245  CG  TYR C 102       6.333  -2.626   3.909  1.00 97.14           C  
ATOM   2246  CD1 TYR C 102       5.386  -2.152   4.814  1.00 97.14           C  
ATOM   2247  CD2 TYR C 102       6.746  -1.780   2.886  1.00 97.14           C  
ATOM   2248  CE1 TYR C 102       4.862  -0.869   4.702  1.00 97.14           C  
ATOM   2249  CE2 TYR C 102       6.229  -0.494   2.763  1.00 97.14           C  
ATOM   2250  OH  TYR C 102       4.774   1.224   3.558  1.00 97.14           O  
ATOM   2251  CZ  TYR C 102       5.290  -0.048   3.675  1.00 97.14           C  
ATOM   2252  N   ALA C 103       8.753  -2.209   6.155  1.00 97.92           N  
ATOM   2253  CA  ALA C 103       8.750  -1.346   7.334  1.00 97.92           C  
ATOM   2254  C   ALA C 103       8.244   0.052   6.989  1.00 97.92           C  
ATOM   2255  CB  ALA C 103      10.149  -1.267   7.939  1.00 97.92           C  
ATOM   2256  O   ALA C 103       8.560   0.588   5.924  1.00 97.92           O  
ATOM   2257  N   SER C 104       7.452   0.638   7.876  1.00 97.46           N  
ATOM   2258  CA  SER C 104       6.985   2.012   7.722  1.00 97.46           C  
ATOM   2259  C   SER C 104       6.817   2.693   9.076  1.00 97.46           C  
ATOM   2260  CB  SER C 104       5.661   2.046   6.957  1.00 97.46           C  
ATOM   2261  O   SER C 104       6.427   2.054  10.055  1.00 97.46           O  
ATOM   2262  OG  SER C 104       5.178   3.374   6.847  1.00 97.46           O  
ATOM   2263  N   GLY C 105       7.160   3.931   9.145  1.00 96.70           N  
ATOM   2264  CA  GLY C 105       7.014   4.673  10.387  1.00 96.70           C  
ATOM   2265  C   GLY C 105       7.361   6.143  10.248  1.00 96.70           C  
ATOM   2266  O   GLY C 105       7.927   6.560   9.235  1.00 96.70           O  
ATOM   2267  N   ILE C 106       6.932   6.887  11.220  1.00 95.59           N  
ATOM   2268  CA  ILE C 106       7.279   8.298  11.353  1.00 95.59           C  
ATOM   2269  C   ILE C 106       8.346   8.467  12.432  1.00 95.59           C  
ATOM   2270  CB  ILE C 106       6.038   9.156  11.686  1.00 95.59           C  
ATOM   2271  O   ILE C 106       8.197   7.959  13.546  1.00 95.59           O  
ATOM   2272  CG1 ILE C 106       4.984   9.021  10.581  1.00 95.59           C  
ATOM   2273  CG2 ILE C 106       6.434  10.621  11.890  1.00 95.59           C  
ATOM   2274  CD1 ILE C 106       3.616   9.571  10.961  1.00 95.59           C  
ATOM   2275  N   TYR C 107       9.415   9.185  12.109  1.00 93.97           N  
ATOM   2276  CA  TYR C 107      10.543   9.289  13.028  1.00 93.97           C  
ATOM   2277  C   TYR C 107      11.018  10.732  13.146  1.00 93.97           C  
ATOM   2278  CB  TYR C 107      11.697   8.395  12.566  1.00 93.97           C  
ATOM   2279  O   TYR C 107      11.031  11.471  12.159  1.00 93.97           O  
ATOM   2280  CG  TYR C 107      11.322   6.939  12.433  1.00 93.97           C  
ATOM   2281  CD1 TYR C 107      11.249   6.113  13.552  1.00 93.97           C  
ATOM   2282  CD2 TYR C 107      11.041   6.387  11.188  1.00 93.97           C  
ATOM   2283  CE1 TYR C 107      10.906   4.770  13.434  1.00 93.97           C  
ATOM   2284  CE2 TYR C 107      10.696   5.045  11.058  1.00 93.97           C  
ATOM   2285  OH  TYR C 107      10.291   2.918  12.062  1.00 93.97           O  
ATOM   2286  CZ  TYR C 107      10.631   4.247  12.184  1.00 93.97           C  
ATOM   2287  N   THR C 108      11.399  11.146  14.344  1.00 90.56           N  
ATOM   2288  CA  THR C 108      12.099  12.404  14.581  1.00 90.56           C  
ATOM   2289  C   THR C 108      13.602  12.234  14.376  1.00 90.56           C  
ATOM   2290  CB  THR C 108      11.830  12.934  16.002  1.00 90.56           C  
ATOM   2291  O   THR C 108      14.227  11.378  15.005  1.00 90.56           O  
ATOM   2292  CG2 THR C 108      12.454  14.311  16.203  1.00 90.56           C  
ATOM   2293  OG1 THR C 108      10.415  13.027  16.210  1.00 90.56           O  
ATOM   2294  N   LEU C 109      14.066  13.068  13.520  1.00 90.89           N  
ATOM   2295  CA  LEU C 109      15.488  12.977  13.205  1.00 90.89           C  
ATOM   2296  C   LEU C 109      16.330  13.621  14.301  1.00 90.89           C  
ATOM   2297  CB  LEU C 109      15.783  13.645  11.860  1.00 90.89           C  
ATOM   2298  O   LEU C 109      15.929  14.630  14.886  1.00 90.89           O  
ATOM   2299  CG  LEU C 109      15.014  13.106  10.652  1.00 90.89           C  
ATOM   2300  CD1 LEU C 109      15.414  13.861   9.389  1.00 90.89           C  
ATOM   2301  CD2 LEU C 109      15.259  11.610  10.487  1.00 90.89           C  
ATOM   2302  N   ALA C 110      17.420  13.002  14.929  1.00 82.44           N  
ATOM   2303  CA  ALA C 110      18.294  13.513  15.982  1.00 82.44           C  
ATOM   2304  C   ALA C 110      18.876  14.871  15.600  1.00 82.44           C  
ATOM   2305  CB  ALA C 110      19.417  12.520  16.271  1.00 82.44           C  
ATOM   2306  O   ALA C 110      19.013  15.756  16.449  1.00 82.44           O  
ATOM   2307  N   ASN C 111      19.311  15.102  14.496  1.00 74.91           N  
ATOM   2308  CA  ASN C 111      19.861  16.339  13.950  1.00 74.91           C  
ATOM   2309  C   ASN C 111      19.672  16.415  12.437  1.00 74.91           C  
ATOM   2310  CB  ASN C 111      21.342  16.472  14.307  1.00 74.91           C  
ATOM   2311  O   ASN C 111      19.245  15.444  11.811  1.00 74.91           O  
ATOM   2312  CG  ASN C 111      22.153  15.256  13.904  1.00 74.91           C  
ATOM   2313  ND2 ASN C 111      23.324  15.096  14.509  1.00 74.91           N  
ATOM   2314  OD1 ASN C 111      21.730  14.468  13.054  1.00 74.91           O  
ATOM   2315  N   SER C 112      19.543  17.558  11.935  1.00 68.67           N  
ATOM   2316  CA  SER C 112      19.443  17.690  10.485  1.00 68.67           C  
ATOM   2317  C   SER C 112      20.698  17.168   9.794  1.00 68.67           C  
ATOM   2318  CB  SER C 112      19.207  19.150  10.094  1.00 68.67           C  
ATOM   2319  O   SER C 112      21.097  17.682   8.747  1.00 68.67           O  
ATOM   2320  OG  SER C 112      18.023  19.646  10.695  1.00 68.67           O  
ATOM   2321  N   SER C 113      21.306  16.016  10.482  1.00 81.68           N  
ATOM   2322  CA  SER C 113      22.491  15.413   9.882  1.00 81.68           C  
ATOM   2323  C   SER C 113      22.112  14.364   8.842  1.00 81.68           C  
ATOM   2324  CB  SER C 113      23.374  14.779  10.958  1.00 81.68           C  
ATOM   2325  O   SER C 113      20.970  13.902   8.808  1.00 81.68           O  
ATOM   2326  OG  SER C 113      23.738  15.736  11.938  1.00 81.68           O  
ATOM   2327  N   ALA C 114      23.126  14.065   8.021  1.00 92.69           N  
ATOM   2328  CA  ALA C 114      22.947  13.070   6.966  1.00 92.69           C  
ATOM   2329  C   ALA C 114      22.580  11.710   7.552  1.00 92.69           C  
ATOM   2330  CB  ALA C 114      24.212  12.958   6.120  1.00 92.69           C  
ATOM   2331  O   ALA C 114      23.112  11.310   8.590  1.00 92.69           O  
ATOM   2332  N   VAL C 115      21.582  11.036   7.000  1.00 96.28           N  
ATOM   2333  CA  VAL C 115      21.159   9.688   7.366  1.00 96.28           C  
ATOM   2334  C   VAL C 115      21.558   8.705   6.267  1.00 96.28           C  
ATOM   2335  CB  VAL C 115      19.635   9.620   7.614  1.00 96.28           C  
ATOM   2336  O   VAL C 115      21.290   8.941   5.087  1.00 96.28           O  
ATOM   2337  CG1 VAL C 115      19.217   8.207   8.020  1.00 96.28           C  
ATOM   2338  CG2 VAL C 115      19.224  10.630   8.684  1.00 96.28           C  
ATOM   2339  N   THR C 116      22.232   7.631   6.611  1.00 97.46           N  
ATOM   2340  CA  THR C 116      22.564   6.594   5.641  1.00 97.46           C  
ATOM   2341  C   THR C 116      21.320   5.805   5.244  1.00 97.46           C  
ATOM   2342  CB  THR C 116      23.630   5.631   6.196  1.00 97.46           C  
ATOM   2343  O   THR C 116      20.625   5.258   6.103  1.00 97.46           O  
ATOM   2344  CG2 THR C 116      24.038   4.599   5.149  1.00 97.46           C  
ATOM   2345  OG1 THR C 116      24.786   6.381   6.587  1.00 97.46           O  
ATOM   2346  N   VAL C 117      21.059   5.810   3.979  1.00 98.35           N  
ATOM   2347  CA  VAL C 117      20.001   5.001   3.382  1.00 98.35           C  
ATOM   2348  C   VAL C 117      20.607   3.772   2.708  1.00 98.35           C  
ATOM   2349  CB  VAL C 117      19.173   5.815   2.361  1.00 98.35           C  
ATOM   2350  O   VAL C 117      21.366   3.896   1.744  1.00 98.35           O  
ATOM   2351  CG1 VAL C 117      18.054   4.959   1.770  1.00 98.35           C  
ATOM   2352  CG2 VAL C 117      18.601   7.069   3.018  1.00 98.35           C  
ATOM   2353  N   THR C 118      20.298   2.581   3.247  1.00 98.60           N  
ATOM   2354  CA  THR C 118      20.772   1.325   2.676  1.00 98.60           C  
ATOM   2355  C   THR C 118      19.660   0.634   1.892  1.00 98.60           C  
ATOM   2356  CB  THR C 118      21.298   0.378   3.770  1.00 98.60           C  
ATOM   2357  O   THR C 118      18.584   0.372   2.432  1.00 98.60           O  
ATOM   2358  CG2 THR C 118      21.927  -0.871   3.160  1.00 98.60           C  
ATOM   2359  OG1 THR C 118      22.284   1.062   4.553  1.00 98.60           O  
ATOM   2360  N   VAL C 119      19.928   0.380   0.696  1.00 98.59           N  
ATOM   2361  CA  VAL C 119      19.017  -0.406  -0.130  1.00 98.59           C  
ATOM   2362  C   VAL C 119      19.597  -1.800  -0.357  1.00 98.59           C  
ATOM   2363  CB  VAL C 119      18.742   0.283  -1.486  1.00 98.59           C  
ATOM   2364  O   VAL C 119      20.695  -1.942  -0.900  1.00 98.59           O  
ATOM   2365  CG1 VAL C 119      17.847  -0.589  -2.364  1.00 98.59           C  
ATOM   2366  CG2 VAL C 119      18.107   1.655  -1.266  1.00 98.59           C  
ATOM   2367  N   GLY C 120      18.865  -2.795   0.033  1.00 98.70           N  
ATOM   2368  CA  GLY C 120      19.328  -4.169  -0.076  1.00 98.70           C  
ATOM   2369  C   GLY C 120      19.471  -4.638  -1.511  1.00 98.70           C  
ATOM   2370  O   GLY C 120      18.751  -4.173  -2.397  1.00 98.70           O  
ATOM   2371  N   THR C 121      20.335  -5.614  -1.684  1.00 98.30           N  
ATOM   2372  CA  THR C 121      20.546  -6.254  -2.978  1.00 98.30           C  
ATOM   2373  C   THR C 121      19.764  -7.562  -3.067  1.00 98.30           C  
ATOM   2374  CB  THR C 121      22.040  -6.528  -3.228  1.00 98.30           C  
ATOM   2375  O   THR C 121      19.781  -8.367  -2.133  1.00 98.30           O  
ATOM   2376  CG2 THR C 121      22.276  -7.035  -4.647  1.00 98.30           C  
ATOM   2377  OG1 THR C 121      22.781  -5.316  -3.037  1.00 98.30           O  
ATOM   2378  N   GLY C 122      19.081  -7.719  -4.224  1.00 98.40           N  
ATOM   2379  CA  GLY C 122      18.360  -8.962  -4.449  1.00 98.40           C  
ATOM   2380  C   GLY C 122      19.264 -10.180  -4.470  1.00 98.40           C  
ATOM   2381  O   GLY C 122      20.392 -10.115  -4.964  1.00 98.40           O  
ATOM   2382  N   GLY C 123      18.752 -11.274  -3.979  1.00 98.43           N  
ATOM   2383  CA  GLY C 123      19.492 -12.525  -4.043  1.00 98.43           C  
ATOM   2384  C   GLY C 123      19.710 -13.017  -5.461  1.00 98.43           C  
ATOM   2385  O   GLY C 123      18.795 -12.975  -6.286  1.00 98.43           O  
ATOM   2386  N   ALA C 124      20.881 -13.596  -5.722  1.00 97.80           N  
ATOM   2387  CA  ALA C 124      21.181 -14.178  -7.027  1.00 97.80           C  
ATOM   2388  C   ALA C 124      20.407 -15.476  -7.240  1.00 97.80           C  
ATOM   2389  CB  ALA C 124      22.681 -14.428  -7.166  1.00 97.80           C  
ATOM   2390  O   ALA C 124      20.181 -16.234  -6.294  1.00 97.80           O  
ATOM   2391  N   LYS C 125      20.059 -15.666  -8.516  1.00 97.17           N  
ATOM   2392  CA  LYS C 125      19.412 -16.926  -8.870  1.00 97.17           C  
ATOM   2393  C   LYS C 125      20.326 -18.113  -8.580  1.00 97.17           C  
ATOM   2394  CB  LYS C 125      19.006 -16.925 -10.345  1.00 97.17           C  
ATOM   2395  O   LYS C 125      21.548 -18.005  -8.693  1.00 97.17           O  
ATOM   2396  CG  LYS C 125      20.179 -16.844 -11.310  1.00 97.17           C  
ATOM   2397  CD  LYS C 125      19.709 -16.655 -12.746  1.00 97.17           C  
ATOM   2398  CE  LYS C 125      20.882 -16.476 -13.701  1.00 97.17           C  
ATOM   2399  NZ  LYS C 125      20.435 -16.008 -15.047  1.00 97.17           N  
ATOM   2400  N   GLY C 126      19.706 -19.246  -8.231  1.00 95.96           N  
ATOM   2401  CA  GLY C 126      20.431 -20.506  -8.217  1.00 95.96           C  
ATOM   2402  C   GLY C 126      20.602 -21.111  -9.598  1.00 95.96           C  
ATOM   2403  O   GLY C 126      19.679 -21.079 -10.414  1.00 95.96           O  
ATOM   2404  N   ASN C 127      21.771 -21.665  -9.824  1.00 94.43           N  
ATOM   2405  CA  ASN C 127      21.954 -22.484 -11.017  1.00 94.43           C  
ATOM   2406  C   ASN C 127      21.218 -23.816 -10.902  1.00 94.43           C  
ATOM   2407  CB  ASN C 127      23.442 -22.721 -11.283  1.00 94.43           C  
ATOM   2408  O   ASN C 127      20.673 -24.139  -9.845  1.00 94.43           O  
ATOM   2409  CG  ASN C 127      24.184 -21.446 -11.633  1.00 94.43           C  
ATOM   2410  ND2 ASN C 127      25.429 -21.342 -11.184  1.00 94.43           N  
ATOM   2411  OD1 ASN C 127      23.641 -20.561 -12.300  1.00 94.43           O  
ATOM   2412  N   ALA C 128      21.130 -24.495 -12.004  1.00 90.86           N  
ATOM   2413  CA  ALA C 128      20.513 -25.817 -11.945  1.00 90.86           C  
ATOM   2414  C   ALA C 128      21.031 -26.611 -10.750  1.00 90.86           C  
ATOM   2415  CB  ALA C 128      20.770 -26.583 -13.241  1.00 90.86           C  
ATOM   2416  O   ALA C 128      22.242 -26.764 -10.576  1.00 90.86           O  
ATOM   2417  N   GLY C 129      20.094 -26.956  -9.865  1.00 89.04           N  
ATOM   2418  CA  GLY C 129      20.421 -27.803  -8.729  1.00 89.04           C  
ATOM   2419  C   GLY C 129      20.960 -27.028  -7.541  1.00 89.04           C  
ATOM   2420  O   GLY C 129      21.406 -27.621  -6.557  1.00 89.04           O  
ATOM   2421  N   THR C 130      20.970 -25.723  -7.589  1.00 92.88           N  
ATOM   2422  CA  THR C 130      21.544 -24.946  -6.496  1.00 92.88           C  
ATOM   2423  C   THR C 130      20.513 -23.980  -5.920  1.00 92.88           C  
ATOM   2424  CB  THR C 130      22.785 -24.161  -6.960  1.00 92.88           C  
ATOM   2425  O   THR C 130      19.539 -23.632  -6.589  1.00 92.88           O  
ATOM   2426  CG2 THR C 130      23.832 -25.092  -7.562  1.00 92.88           C  
ATOM   2427  OG1 THR C 130      22.393 -23.199  -7.947  1.00 92.88           O  
ATOM   2428  N   SER C 131      20.700 -23.666  -4.684  1.00 94.85           N  
ATOM   2429  CA  SER C 131      19.818 -22.735  -3.988  1.00 94.85           C  
ATOM   2430  C   SER C 131      20.000 -21.312  -4.503  1.00 94.85           C  
ATOM   2431  CB  SER C 131      20.075 -22.778  -2.481  1.00 94.85           C  
ATOM   2432  O   SER C 131      21.074 -20.955  -4.992  1.00 94.85           O  
ATOM   2433  OG  SER C 131      19.821 -24.073  -1.963  1.00 94.85           O  
ATOM   2434  N   GLY C 132      18.988 -20.513  -4.458  1.00 96.92           N  
ATOM   2435  CA  GLY C 132      19.130 -19.073  -4.606  1.00 96.92           C  
ATOM   2436  C   GLY C 132      19.797 -18.414  -3.414  1.00 96.92           C  
ATOM   2437  O   GLY C 132      19.892 -19.011  -2.340  1.00 96.92           O  
ATOM   2438  N   SER C 133      20.289 -17.191  -3.530  1.00 97.92           N  
ATOM   2439  CA  SER C 133      20.880 -16.426  -2.437  1.00 97.92           C  
ATOM   2440  C   SER C 133      19.824 -15.608  -1.701  1.00 97.92           C  
ATOM   2441  CB  SER C 133      21.979 -15.501  -2.962  1.00 97.92           C  
ATOM   2442  O   SER C 133      18.765 -15.308  -2.256  1.00 97.92           O  
ATOM   2443  OG  SER C 133      23.024 -16.250  -3.558  1.00 97.92           O  
ATOM   2444  N   ASN C 134      20.090 -15.348  -0.445  1.00 98.41           N  
ATOM   2445  CA  ASN C 134      19.212 -14.469   0.319  1.00 98.41           C  
ATOM   2446  C   ASN C 134      19.256 -13.037  -0.206  1.00 98.41           C  
ATOM   2447  CB  ASN C 134      19.579 -14.501   1.804  1.00 98.41           C  
ATOM   2448  O   ASN C 134      20.288 -12.588  -0.709  1.00 98.41           O  
ATOM   2449  CG  ASN C 134      19.421 -15.880   2.415  1.00 98.41           C  
ATOM   2450  ND2 ASN C 134      19.975 -16.067   3.607  1.00 98.41           N  
ATOM   2451  OD1 ASN C 134      18.807 -16.769   1.820  1.00 98.41           O  
ATOM   2452  N   GLY C 135      18.170 -12.316  -0.144  1.00 98.46           N  
ATOM   2453  CA  GLY C 135      18.218 -10.867  -0.251  1.00 98.46           C  
ATOM   2454  C   GLY C 135      18.830 -10.199   0.966  1.00 98.46           C  
ATOM   2455  O   GLY C 135      18.802 -10.755   2.066  1.00 98.46           O  
ATOM   2456  N   THR C 136      19.325  -9.004   0.807  1.00 98.42           N  
ATOM   2457  CA  THR C 136      19.950  -8.326   1.937  1.00 98.42           C  
ATOM   2458  C   THR C 136      19.022  -7.257   2.507  1.00 98.42           C  
ATOM   2459  CB  THR C 136      21.289  -7.684   1.532  1.00 98.42           C  
ATOM   2460  O   THR C 136      17.959  -6.986   1.944  1.00 98.42           O  
ATOM   2461  CG2 THR C 136      22.240  -8.720   0.942  1.00 98.42           C  
ATOM   2462  OG1 THR C 136      21.048  -6.663   0.556  1.00 98.42           O  
ATOM   2463  N   ASP C 137      19.500  -6.683   3.595  1.00 98.62           N  
ATOM   2464  CA  ASP C 137      18.658  -5.769   4.361  1.00 98.62           C  
ATOM   2465  C   ASP C 137      18.581  -4.400   3.689  1.00 98.62           C  
ATOM   2466  CB  ASP C 137      19.185  -5.625   5.790  1.00 98.62           C  
ATOM   2467  O   ASP C 137      19.561  -3.932   3.107  1.00 98.62           O  
ATOM   2468  CG  ASP C 137      19.207  -6.940   6.550  1.00 98.62           C  
ATOM   2469  OD1 ASP C 137      18.730  -7.963   6.012  1.00 98.62           O  
ATOM   2470  OD2 ASP C 137      19.703  -6.953   7.697  1.00 98.62           O  
ATOM   2471  N   SER C 138      17.446  -3.762   3.765  1.00 98.70           N  
ATOM   2472  CA  SER C 138      17.311  -2.322   3.566  1.00 98.70           C  
ATOM   2473  C   SER C 138      17.128  -1.596   4.894  1.00 98.70           C  
ATOM   2474  CB  SER C 138      16.131  -2.017   2.642  1.00 98.70           C  
ATOM   2475  O   SER C 138      16.484  -2.115   5.808  1.00 98.70           O  
ATOM   2476  OG  SER C 138      16.308  -2.637   1.379  1.00 98.70           O  
ATOM   2477  N   ARG C 139      17.628  -0.333   4.945  1.00 98.68           N  
ATOM   2478  CA  ARG C 139      17.603   0.382   6.217  1.00 98.68           C  
ATOM   2479  C   ARG C 139      17.537   1.890   5.997  1.00 98.68           C  
ATOM   2480  CB  ARG C 139      18.831   0.028   7.058  1.00 98.68           C  
ATOM   2481  O   ARG C 139      18.019   2.396   4.981  1.00 98.68           O  
ATOM   2482  CG  ARG C 139      18.942  -1.450   7.396  1.00 98.68           C  
ATOM   2483  CD  ARG C 139      20.187  -1.749   8.219  1.00 98.68           C  
ATOM   2484  NE  ARG C 139      20.338  -3.180   8.467  1.00 98.68           N  
ATOM   2485  NH1 ARG C 139      21.913  -3.510   6.809  1.00 98.68           N  
ATOM   2486  NH2 ARG C 139      21.214  -5.271   8.100  1.00 98.68           N  
ATOM   2487  CZ  ARG C 139      21.155  -3.984   7.792  1.00 98.68           C  
ATOM   2488  N   PHE C 140      16.921   2.591   6.899  1.00 98.04           N  
ATOM   2489  CA  PHE C 140      17.028   4.035   7.071  1.00 98.04           C  
ATOM   2490  C   PHE C 140      17.691   4.374   8.400  1.00 98.04           C  
ATOM   2491  CB  PHE C 140      15.645   4.690   6.991  1.00 98.04           C  
ATOM   2492  O   PHE C 140      17.025   4.431   9.436  1.00 98.04           O  
ATOM   2493  CG  PHE C 140      15.684   6.194   7.010  1.00 98.04           C  
ATOM   2494  CD1 PHE C 140      15.430   6.895   8.183  1.00 98.04           C  
ATOM   2495  CD2 PHE C 140      15.976   6.907   5.855  1.00 98.04           C  
ATOM   2496  CE1 PHE C 140      15.466   8.288   8.203  1.00 98.04           C  
ATOM   2497  CE2 PHE C 140      16.013   8.299   5.867  1.00 98.04           C  
ATOM   2498  CZ  PHE C 140      15.757   8.987   7.042  1.00 98.04           C  
ATOM   2499  N   GLY C 141      19.018   4.540   8.287  1.00 96.93           N  
ATOM   2500  CA  GLY C 141      19.770   4.737   9.516  1.00 96.93           C  
ATOM   2501  C   GLY C 141      19.531   3.646  10.543  1.00 96.93           C  
ATOM   2502  O   GLY C 141      19.615   2.458  10.226  1.00 96.93           O  
ATOM   2503  N   THR C 142      19.369   4.058  11.778  1.00 94.84           N  
ATOM   2504  CA  THR C 142      19.047   3.139  12.864  1.00 94.84           C  
ATOM   2505  C   THR C 142      17.556   3.182  13.187  1.00 94.84           C  
ATOM   2506  CB  THR C 142      19.859   3.466  14.132  1.00 94.84           C  
ATOM   2507  O   THR C 142      17.104   2.554  14.146  1.00 94.84           O  
ATOM   2508  CG2 THR C 142      21.357   3.350  13.870  1.00 94.84           C  
ATOM   2509  OG1 THR C 142      19.560   4.803  14.552  1.00 94.84           O  
ATOM   2510  N   TYR C 143      16.761   3.990  12.456  1.00 95.76           N  
ATOM   2511  CA  TYR C 143      15.367   4.295  12.762  1.00 95.76           C  
ATOM   2512  C   TYR C 143      14.461   3.123  12.404  1.00 95.76           C  
ATOM   2513  CB  TYR C 143      14.915   5.552  12.014  1.00 95.76           C  
ATOM   2514  O   TYR C 143      13.530   2.800  13.146  1.00 95.76           O  
ATOM   2515  CG  TYR C 143      15.624   6.809  12.456  1.00 95.76           C  
ATOM   2516  CD1 TYR C 143      15.262   7.460  13.634  1.00 95.76           C  
ATOM   2517  CD2 TYR C 143      16.657   7.350  11.698  1.00 95.76           C  
ATOM   2518  CE1 TYR C 143      15.911   8.619  14.044  1.00 95.76           C  
ATOM   2519  CE2 TYR C 143      17.313   8.509  12.098  1.00 95.76           C  
ATOM   2520  OH  TYR C 143      17.580  10.283  13.672  1.00 95.76           O  
ATOM   2521  CZ  TYR C 143      16.934   9.135  13.271  1.00 95.76           C  
ATOM   2522  N   ALA C 144      14.699   2.445  11.255  1.00 97.83           N  
ATOM   2523  CA  ALA C 144      13.856   1.361  10.759  1.00 97.83           C  
ATOM   2524  C   ALA C 144      14.626   0.468   9.790  1.00 97.83           C  
ATOM   2525  CB  ALA C 144      12.608   1.923  10.083  1.00 97.83           C  
ATOM   2526  O   ALA C 144      15.594   0.908   9.166  1.00 97.83           O  
ATOM   2527  N   SER C 145      14.195  -0.744   9.631  1.00 98.52           N  
ATOM   2528  CA  SER C 145      14.847  -1.700   8.743  1.00 98.52           C  
ATOM   2529  C   SER C 145      13.885  -2.804   8.317  1.00 98.52           C  
ATOM   2530  CB  SER C 145      16.072  -2.314   9.422  1.00 98.52           C  
ATOM   2531  O   SER C 145      12.894  -3.069   9.000  1.00 98.52           O  
ATOM   2532  OG  SER C 145      15.689  -3.088  10.546  1.00 98.52           O  
ATOM   2533  N   ALA C 146      14.122  -3.380   7.221  1.00 98.48           N  
ATOM   2534  CA  ALA C 146      13.458  -4.564   6.684  1.00 98.48           C  
ATOM   2535  C   ALA C 146      14.475  -5.580   6.172  1.00 98.48           C  
ATOM   2536  CB  ALA C 146      12.493  -4.173   5.568  1.00 98.48           C  
ATOM   2537  O   ALA C 146      15.357  -5.238   5.380  1.00 98.48           O  
ATOM   2538  N   THR C 147      14.363  -6.772   6.607  1.00 98.44           N  
ATOM   2539  CA  THR C 147      15.321  -7.802   6.221  1.00 98.44           C  
ATOM   2540  C   THR C 147      14.959  -8.396   4.863  1.00 98.44           C  
ATOM   2541  CB  THR C 147      15.390  -8.924   7.273  1.00 98.44           C  
ATOM   2542  O   THR C 147      13.830  -8.241   4.393  1.00 98.44           O  
ATOM   2543  CG2 THR C 147      15.706  -8.363   8.656  1.00 98.44           C  
ATOM   2544  OG1 THR C 147      14.129  -9.603   7.323  1.00 98.44           O  
ATOM   2545  N   GLY C 148      15.967  -9.029   4.235  1.00 98.03           N  
ATOM   2546  CA  GLY C 148      15.758  -9.681   2.952  1.00 98.03           C  
ATOM   2547  C   GLY C 148      15.051 -11.018   3.070  1.00 98.03           C  
ATOM   2548  O   GLY C 148      14.980 -11.594   4.157  1.00 98.03           O  
ATOM   2549  N   GLY C 149      14.461 -11.424   1.991  1.00 97.64           N  
ATOM   2550  CA  GLY C 149      13.890 -12.759   1.903  1.00 97.64           C  
ATOM   2551  C   GLY C 149      14.936 -13.846   1.751  1.00 97.64           C  
ATOM   2552  O   GLY C 149      16.046 -13.586   1.281  1.00 97.64           O  
ATOM   2553  N   ALA C 150      14.543 -15.062   2.114  1.00 96.51           N  
ATOM   2554  CA  ALA C 150      15.429 -16.214   1.967  1.00 96.51           C  
ATOM   2555  C   ALA C 150      15.512 -16.659   0.510  1.00 96.51           C  
ATOM   2556  CB  ALA C 150      14.953 -17.367   2.847  1.00 96.51           C  
ATOM   2557  O   ALA C 150      14.604 -16.391  -0.280  1.00 96.51           O  
ATOM   2558  N   GLY C 151      16.677 -17.317   0.150  1.00 96.40           N  
ATOM   2559  CA  GLY C 151      16.787 -17.979  -1.140  1.00 96.40           C  
ATOM   2560  C   GLY C 151      16.035 -19.295  -1.202  1.00 96.40           C  
ATOM   2561  O   GLY C 151      15.957 -20.019  -0.207  1.00 96.40           O  
ATOM   2562  N   GLY C 152      15.529 -19.536  -2.400  1.00 93.77           N  
ATOM   2563  CA  GLY C 152      14.834 -20.799  -2.592  1.00 93.77           C  
ATOM   2564  C   GLY C 152      15.751 -22.004  -2.504  1.00 93.77           C  
ATOM   2565  O   GLY C 152      16.962 -21.885  -2.701  1.00 93.77           O  
ATOM   2566  N   SER C 153      15.145 -23.153  -2.222  1.00 91.42           N  
ATOM   2567  CA  SER C 153      15.875 -24.415  -2.185  1.00 91.42           C  
ATOM   2568  C   SER C 153      15.668 -25.211  -3.470  1.00 91.42           C  
ATOM   2569  CB  SER C 153      15.440 -25.252  -0.982  1.00 91.42           C  
ATOM   2570  O   SER C 153      14.580 -25.193  -4.048  1.00 91.42           O  
ATOM   2571  OG  SER C 153      15.705 -24.566   0.230  1.00 91.42           O  
ATOM   2572  N   PRO C 154      16.763 -25.869  -3.917  1.00 86.47           N  
ATOM   2573  CA  PRO C 154      16.600 -26.680  -5.126  1.00 86.47           C  
ATOM   2574  C   PRO C 154      15.567 -27.792  -4.956  1.00 86.47           C  
ATOM   2575  CB  PRO C 154      17.998 -27.263  -5.350  1.00 86.47           C  
ATOM   2576  O   PRO C 154      15.217 -28.147  -3.827  1.00 86.47           O  
ATOM   2577  CG  PRO C 154      18.684 -27.129  -4.030  1.00 86.47           C  
ATOM   2578  CD  PRO C 154      17.986 -26.062  -3.236  1.00 86.47           C  
ATOM   2579  N   GLY C 155      14.949 -28.099  -6.097  1.00 69.90           N  
ATOM   2580  CA  GLY C 155      13.944 -29.150  -6.111  1.00 69.90           C  
ATOM   2581  C   GLY C 155      14.400 -30.421  -5.419  1.00 69.90           C  
ATOM   2582  O   GLY C 155      15.524 -30.881  -5.632  1.00 69.90           O  
ATOM   2583  N   ALA C 156      13.916 -30.765  -4.194  1.00 61.07           N  
ATOM   2584  CA  ALA C 156      14.058 -32.086  -3.589  1.00 61.07           C  
ATOM   2585  C   ALA C 156      12.699 -32.761  -3.420  1.00 61.07           C  
ATOM   2586  CB  ALA C 156      14.767 -31.981  -2.241  1.00 61.07           C  
ATOM   2587  O   ALA C 156      11.659 -32.148  -3.672  1.00 61.07           O  
ATOM   2588  N   SER C 157      12.694 -34.083  -3.277  1.00 51.06           N  
ATOM   2589  CA  SER C 157      11.455 -34.798  -2.989  1.00 51.06           C  
ATOM   2590  C   SER C 157      10.608 -34.047  -1.967  1.00 51.06           C  
ATOM   2591  CB  SER C 157      11.756 -36.207  -2.476  1.00 51.06           C  
ATOM   2592  O   SER C 157       9.385 -34.199  -1.934  1.00 51.06           O  
ATOM   2593  OG  SER C 157      12.413 -36.974  -3.470  1.00 51.06           O  
ATOM   2594  N   SER C 158      11.343 -33.296  -1.018  1.00 48.12           N  
ATOM   2595  CA  SER C 158      10.608 -32.494  -0.045  1.00 48.12           C  
ATOM   2596  C   SER C 158      10.536 -31.033  -0.475  1.00 48.12           C  
ATOM   2597  CB  SER C 158      11.257 -32.597   1.335  1.00 48.12           C  
ATOM   2598  O   SER C 158      11.556 -30.427  -0.810  1.00 48.12           O  
ATOM   2599  OG  SER C 158      12.406 -31.771   1.413  1.00 48.12           O  
ATOM   2600  N   ILE C 159       9.334 -30.532  -0.947  1.00 58.32           N  
ATOM   2601  CA  ILE C 159       9.012 -29.216  -1.487  1.00 58.32           C  
ATOM   2602  C   ILE C 159       8.998 -28.185  -0.361  1.00 58.32           C  
ATOM   2603  CB  ILE C 159       7.654 -29.223  -2.224  1.00 58.32           C  
ATOM   2604  O   ILE C 159       8.189 -28.279   0.565  1.00 58.32           O  
ATOM   2605  CG1 ILE C 159       7.619 -30.344  -3.269  1.00 58.32           C  
ATOM   2606  CG2 ILE C 159       7.383 -27.862  -2.872  1.00 58.32           C  
ATOM   2607  CD1 ILE C 159       6.245 -30.577  -3.881  1.00 58.32           C  
ATOM   2608  N   SER C 160      10.154 -27.246  -0.222  1.00 69.28           N  
ATOM   2609  CA  SER C 160      10.316 -26.342   0.911  1.00 69.28           C  
ATOM   2610  C   SER C 160       9.787 -24.949   0.587  1.00 69.28           C  
ATOM   2611  CB  SER C 160      11.786 -26.255   1.323  1.00 69.28           C  
ATOM   2612  O   SER C 160      10.070 -24.405  -0.483  1.00 69.28           O  
ATOM   2613  OG  SER C 160      12.173 -27.407   2.051  1.00 69.28           O  
ATOM   2614  N   ILE C 161       8.835 -24.387   1.408  1.00 79.45           N  
ATOM   2615  CA  ILE C 161       8.429 -22.986   1.452  1.00 79.45           C  
ATOM   2616  C   ILE C 161       9.613 -22.119   1.874  1.00 79.45           C  
ATOM   2617  CB  ILE C 161       7.238 -22.773   2.414  1.00 79.45           C  
ATOM   2618  O   ILE C 161      10.396 -22.507   2.744  1.00 79.45           O  
ATOM   2619  CG1 ILE C 161       6.028 -23.593   1.955  1.00 79.45           C  
ATOM   2620  CG2 ILE C 161       6.886 -21.286   2.516  1.00 79.45           C  
ATOM   2621  CD1 ILE C 161       4.902 -23.661   2.978  1.00 79.45           C  
ATOM   2622  N   THR C 162       9.877 -21.088   1.113  1.00 89.75           N  
ATOM   2623  CA  THR C 162      10.981 -20.174   1.384  1.00 89.75           C  
ATOM   2624  C   THR C 162      10.511 -18.995   2.231  1.00 89.75           C  
ATOM   2625  CB  THR C 162      11.608 -19.652   0.078  1.00 89.75           C  
ATOM   2626  O   THR C 162       9.558 -18.303   1.867  1.00 89.75           O  
ATOM   2627  CG2 THR C 162      12.950 -18.978   0.343  1.00 89.75           C  
ATOM   2628  OG1 THR C 162      11.807 -20.750  -0.821  1.00 89.75           O  
ATOM   2629  N   ALA C 163      11.138 -18.650   3.299  1.00 91.00           N  
ATOM   2630  CA  ALA C 163      10.702 -17.639   4.259  1.00 91.00           C  
ATOM   2631  C   ALA C 163      10.851 -16.234   3.683  1.00 91.00           C  
ATOM   2632  CB  ALA C 163      11.492 -17.765   5.559  1.00 91.00           C  
ATOM   2633  O   ALA C 163      11.815 -15.949   2.967  1.00 91.00           O  
ATOM   2634  N   GLY C 164       9.915 -15.355   3.958  1.00 94.05           N  
ATOM   2635  CA  GLY C 164      10.057 -13.932   3.696  1.00 94.05           C  
ATOM   2636  C   GLY C 164      10.857 -13.207   4.761  1.00 94.05           C  
ATOM   2637  O   GLY C 164      11.172 -13.779   5.806  1.00 94.05           O  
ATOM   2638  N   GLY C 165      11.214 -12.024   4.488  1.00 95.72           N  
ATOM   2639  CA  GLY C 165      11.900 -11.184   5.456  1.00 95.72           C  
ATOM   2640  C   GLY C 165      10.978 -10.630   6.525  1.00 95.72           C  
ATOM   2641  O   GLY C 165       9.763 -10.825   6.466  1.00 95.72           O  
ATOM   2642  N   SER C 166      11.548  -9.993   7.458  1.00 96.10           N  
ATOM   2643  CA  SER C 166      10.868  -9.298   8.547  1.00 96.10           C  
ATOM   2644  C   SER C 166      11.212  -7.812   8.554  1.00 96.10           C  
ATOM   2645  CB  SER C 166      11.236  -9.921   9.894  1.00 96.10           C  
ATOM   2646  O   SER C 166      11.758  -7.291   7.579  1.00 96.10           O  
ATOM   2647  OG  SER C 166      10.384  -9.440  10.919  1.00 96.10           O  
ATOM   2648  N   ALA C 167      10.743  -7.113   9.608  1.00 96.70           N  
ATOM   2649  CA  ALA C 167      11.039  -5.684   9.653  1.00 96.70           C  
ATOM   2650  C   ALA C 167      11.003  -5.161  11.086  1.00 96.70           C  
ATOM   2651  CB  ALA C 167      10.054  -4.908   8.781  1.00 96.70           C  
ATOM   2652  O   ALA C 167      10.491  -5.832  11.985  1.00 96.70           O  
ATOM   2653  N   THR C 168      11.667  -4.118  11.299  1.00 96.05           N  
ATOM   2654  CA  THR C 168      11.645  -3.358  12.544  1.00 96.05           C  
ATOM   2655  C   THR C 168      11.240  -1.909  12.286  1.00 96.05           C  
ATOM   2656  CB  THR C 168      13.015  -3.394  13.245  1.00 96.05           C  
ATOM   2657  O   THR C 168      12.012  -1.136  11.715  1.00 96.05           O  
ATOM   2658  CG2 THR C 168      12.956  -2.706  14.605  1.00 96.05           C  
ATOM   2659  OG1 THR C 168      13.416  -4.758  13.429  1.00 96.05           O  
ATOM   2660  N   ALA C 169      10.038  -1.546  12.749  1.00 96.84           N  
ATOM   2661  CA  ALA C 169       9.410  -0.236  12.597  1.00 96.84           C  
ATOM   2662  C   ALA C 169       8.075  -0.178  13.334  1.00 96.84           C  
ATOM   2663  CB  ALA C 169       9.213   0.091  11.119  1.00 96.84           C  
ATOM   2664  O   ALA C 169       7.715  -1.113  14.053  1.00 96.84           O  
ATOM   2665  N   THR C 170       7.334   0.951  13.259  1.00 94.27           N  
ATOM   2666  CA  THR C 170       6.000   1.075  13.836  1.00 94.27           C  
ATOM   2667  C   THR C 170       5.017   0.146  13.129  1.00 94.27           C  
ATOM   2668  CB  THR C 170       5.489   2.525  13.756  1.00 94.27           C  
ATOM   2669  O   THR C 170       4.228  -0.543  13.779  1.00 94.27           O  
ATOM   2670  CG2 THR C 170       4.195   2.697  14.546  1.00 94.27           C  
ATOM   2671  OG1 THR C 170       6.483   3.406  14.291  1.00 94.27           O  
ATOM   2672  N   LEU C 171       5.051   0.152  11.837  1.00 93.29           N  
ATOM   2673  CA  LEU C 171       4.280  -0.756  10.995  1.00 93.29           C  
ATOM   2674  C   LEU C 171       5.195  -1.741  10.276  1.00 93.29           C  
ATOM   2675  CB  LEU C 171       3.455   0.031   9.974  1.00 93.29           C  
ATOM   2676  O   LEU C 171       6.110  -1.333   9.557  1.00 93.29           O  
ATOM   2677  CG  LEU C 171       2.723  -0.793   8.913  1.00 93.29           C  
ATOM   2678  CD1 LEU C 171       1.671  -1.684   9.567  1.00 93.29           C  
ATOM   2679  CD2 LEU C 171       2.085   0.120   7.872  1.00 93.29           C  
ATOM   2680  N   THR C 172       4.976  -3.004  10.485  1.00 95.58           N  
ATOM   2681  CA  THR C 172       5.762  -4.050   9.841  1.00 95.58           C  
ATOM   2682  C   THR C 172       4.852  -5.070   9.162  1.00 95.58           C  
ATOM   2683  CB  THR C 172       6.676  -4.765  10.853  1.00 95.58           C  
ATOM   2684  O   THR C 172       3.783  -5.398   9.681  1.00 95.58           O  
ATOM   2685  CG2 THR C 172       7.590  -3.774  11.566  1.00 95.58           C  
ATOM   2686  OG1 THR C 172       5.867  -5.437  11.826  1.00 95.58           O  
ATOM   2687  N   ILE C 173       5.239  -5.479   8.017  1.00 93.53           N  
ATOM   2688  CA  ILE C 173       4.597  -6.564   7.283  1.00 93.53           C  
ATOM   2689  C   ILE C 173       5.651  -7.560   6.806  1.00 93.53           C  
ATOM   2690  CB  ILE C 173       3.782  -6.030   6.084  1.00 93.53           C  
ATOM   2691  O   ILE C 173       6.616  -7.179   6.138  1.00 93.53           O  
ATOM   2692  CG1 ILE C 173       2.701  -5.055   6.565  1.00 93.53           C  
ATOM   2693  CG2 ILE C 173       3.164  -7.186   5.293  1.00 93.53           C  
ATOM   2694  CD1 ILE C 173       1.857  -4.464   5.443  1.00 93.53           C  
ATOM   2695  N   PRO C 174       5.531  -8.836   7.161  1.00 93.90           N  
ATOM   2696  CA  PRO C 174       6.497  -9.812   6.651  1.00 93.90           C  
ATOM   2697  C   PRO C 174       6.456  -9.944   5.130  1.00 93.90           C  
ATOM   2698  CB  PRO C 174       6.066 -11.118   7.325  1.00 93.90           C  
ATOM   2699  O   PRO C 174       5.435  -9.639   4.508  1.00 93.90           O  
ATOM   2700  CG  PRO C 174       4.616 -10.929   7.632  1.00 93.90           C  
ATOM   2701  CD  PRO C 174       4.362  -9.465   7.852  1.00 93.90           C  
ATOM   2702  N   GLY C 175       7.594 -10.361   4.574  1.00 94.15           N  
ATOM   2703  CA  GLY C 175       7.609 -10.701   3.160  1.00 94.15           C  
ATOM   2704  C   GLY C 175       6.836 -11.968   2.843  1.00 94.15           C  
ATOM   2705  O   GLY C 175       6.769 -12.883   3.667  1.00 94.15           O  
ATOM   2706  N   GLY C 176       6.284 -11.995   1.699  1.00 91.57           N  
ATOM   2707  CA  GLY C 176       5.580 -13.184   1.247  1.00 91.57           C  
ATOM   2708  C   GLY C 176       6.478 -14.400   1.128  1.00 91.57           C  
ATOM   2709  O   GLY C 176       7.665 -14.274   0.817  1.00 91.57           O  
ATOM   2710  N   LEU C 177       5.916 -15.540   1.279  1.00 89.41           N  
ATOM   2711  CA  LEU C 177       6.615 -16.815   1.162  1.00 89.41           C  
ATOM   2712  C   LEU C 177       6.910 -17.141  -0.298  1.00 89.41           C  
ATOM   2713  CB  LEU C 177       5.788 -17.939   1.791  1.00 89.41           C  
ATOM   2714  O   LEU C 177       6.086 -16.877  -1.177  1.00 89.41           O  
ATOM   2715  CG  LEU C 177       5.388 -17.749   3.255  1.00 89.41           C  
ATOM   2716  CD1 LEU C 177       4.366 -18.803   3.667  1.00 89.41           C  
ATOM   2717  CD2 LEU C 177       6.616 -17.808   4.157  1.00 89.41           C  
ATOM   2718  N   GLY C 178       8.111 -17.649  -0.527  1.00 90.00           N  
ATOM   2719  CA  GLY C 178       8.345 -18.317  -1.797  1.00 90.00           C  
ATOM   2720  C   GLY C 178       7.672 -19.673  -1.891  1.00 90.00           C  
ATOM   2721  O   GLY C 178       7.725 -20.465  -0.948  1.00 90.00           O  
ATOM   2722  N   LEU C 179       7.103 -19.935  -3.028  1.00 84.23           N  
ATOM   2723  CA  LEU C 179       6.317 -21.155  -3.179  1.00 84.23           C  
ATOM   2724  C   LEU C 179       7.207 -22.332  -3.562  1.00 84.23           C  
ATOM   2725  CB  LEU C 179       5.224 -20.961  -4.233  1.00 84.23           C  
ATOM   2726  O   LEU C 179       8.205 -22.158  -4.266  1.00 84.23           O  
ATOM   2727  CG  LEU C 179       4.096 -19.993  -3.871  1.00 84.23           C  
ATOM   2728  CD1 LEU C 179       3.092 -19.898  -5.015  1.00 84.23           C  
ATOM   2729  CD2 LEU C 179       3.408 -20.431  -2.583  1.00 84.23           C  
ATOM   2730  N   PRO C 180       6.825 -23.458  -3.088  1.00 82.74           N  
ATOM   2731  CA  PRO C 180       7.524 -24.662  -3.544  1.00 82.74           C  
ATOM   2732  C   PRO C 180       7.250 -24.983  -5.011  1.00 82.74           C  
ATOM   2733  CB  PRO C 180       6.968 -25.759  -2.632  1.00 82.74           C  
ATOM   2734  O   PRO C 180       6.319 -24.431  -5.604  1.00 82.74           O  
ATOM   2735  CG  PRO C 180       5.583 -25.310  -2.294  1.00 82.74           C  
ATOM   2736  CD  PRO C 180       5.549 -23.809  -2.321  1.00 82.74           C  
ATOM   2737  N   SER C 181       8.095 -25.845  -5.504  1.00 80.74           N  
ATOM   2738  CA  SER C 181       7.846 -26.346  -6.852  1.00 80.74           C  
ATOM   2739  C   SER C 181       6.589 -27.208  -6.898  1.00 80.74           C  
ATOM   2740  CB  SER C 181       9.045 -27.151  -7.355  1.00 80.74           C  
ATOM   2741  O   SER C 181       6.125 -27.695  -5.865  1.00 80.74           O  
ATOM   2742  OG  SER C 181       9.192 -28.350  -6.614  1.00 80.74           O  
ATOM   2743  N   ASN C 182       5.983 -27.238  -8.063  1.00 73.34           N  
ATOM   2744  CA  ASN C 182       4.912 -28.179  -8.371  1.00 73.34           C  
ATOM   2745  C   ASN C 182       5.378 -29.261  -9.341  1.00 73.34           C  
ATOM   2746  CB  ASN C 182       3.697 -27.443  -8.941  1.00 73.34           C  
ATOM   2747  O   ASN C 182       5.225 -29.119 -10.556  1.00 73.34           O  
ATOM   2748  CG  ASN C 182       2.518 -28.363  -9.187  1.00 73.34           C  
ATOM   2749  ND2 ASN C 182       1.383 -27.786  -9.563  1.00 73.34           N  
ATOM   2750  OD1 ASN C 182       2.626 -29.584  -9.038  1.00 73.34           O  
ATOM   2751  N   GLY C 183       6.002 -30.197  -8.668  1.00 73.85           N  
ATOM   2752  CA  GLY C 183       6.596 -31.197  -9.540  1.00 73.85           C  
ATOM   2753  C   GLY C 183       7.768 -30.667 -10.344  1.00 73.85           C  
ATOM   2754  O   GLY C 183       8.802 -30.304  -9.779  1.00 73.85           O  
ATOM   2755  N   TYR C 184       7.430 -30.548 -11.709  1.00 75.57           N  
ATOM   2756  CA  TYR C 184       8.468 -30.115 -12.638  1.00 75.57           C  
ATOM   2757  C   TYR C 184       8.534 -28.594 -12.713  1.00 75.57           C  
ATOM   2758  CB  TYR C 184       8.218 -30.696 -14.033  1.00 75.57           C  
ATOM   2759  O   TYR C 184       9.555 -28.030 -13.112  1.00 75.57           O  
ATOM   2760  CG  TYR C 184       8.072 -32.198 -14.047  1.00 75.57           C  
ATOM   2761  CD1 TYR C 184       9.051 -33.018 -13.491  1.00 75.57           C  
ATOM   2762  CD2 TYR C 184       6.956 -32.801 -14.618  1.00 75.57           C  
ATOM   2763  CE1 TYR C 184       8.922 -34.403 -13.504  1.00 75.57           C  
ATOM   2764  CE2 TYR C 184       6.817 -34.185 -14.637  1.00 75.57           C  
ATOM   2765  OH  TYR C 184       7.671 -36.347 -14.093  1.00 75.57           O  
ATOM   2766  CZ  TYR C 184       7.803 -34.976 -14.078  1.00 75.57           C  
ATOM   2767  N   TYR C 185       7.470 -27.908 -12.297  1.00 78.46           N  
ATOM   2768  CA  TYR C 185       7.389 -26.460 -12.447  1.00 78.46           C  
ATOM   2769  C   TYR C 185       8.048 -25.752 -11.269  1.00 78.46           C  
ATOM   2770  CB  TYR C 185       5.930 -26.012 -12.576  1.00 78.46           C  
ATOM   2771  O   TYR C 185       7.911 -26.184 -10.122  1.00 78.46           O  
ATOM   2772  CG  TYR C 185       5.213 -26.614 -13.760  1.00 78.46           C  
ATOM   2773  CD1 TYR C 185       5.722 -26.480 -15.049  1.00 78.46           C  
ATOM   2774  CD2 TYR C 185       4.025 -27.317 -13.591  1.00 78.46           C  
ATOM   2775  CE1 TYR C 185       5.064 -27.032 -16.144  1.00 78.46           C  
ATOM   2776  CE2 TYR C 185       3.358 -27.873 -14.678  1.00 78.46           C  
ATOM   2777  OH  TYR C 185       3.228 -28.273 -17.028  1.00 78.46           O  
ATOM   2778  CZ  TYR C 185       3.884 -27.725 -15.948  1.00 78.46           C  
ATOM   2779  N   GLY C 186       8.804 -24.682 -11.543  1.00 85.05           N  
ATOM   2780  CA  GLY C 186       9.382 -23.868 -10.485  1.00 85.05           C  
ATOM   2781  C   GLY C 186       8.339 -23.181  -9.624  1.00 85.05           C  
ATOM   2782  O   GLY C 186       7.262 -22.826 -10.108  1.00 85.05           O  
ATOM   2783  N   GLY C 187       8.630 -22.977  -8.393  1.00 86.35           N  
ATOM   2784  CA  GLY C 187       7.770 -22.221  -7.496  1.00 86.35           C  
ATOM   2785  C   GLY C 187       7.803 -20.727  -7.755  1.00 86.35           C  
ATOM   2786  O   GLY C 187       8.839 -20.182  -8.141  1.00 86.35           O  
ATOM   2787  N   ASN C 188       6.683 -20.028  -7.546  1.00 86.98           N  
ATOM   2788  CA  ASN C 188       6.633 -18.574  -7.656  1.00 86.98           C  
ATOM   2789  C   ASN C 188       7.423 -17.900  -6.538  1.00 86.98           C  
ATOM   2790  CB  ASN C 188       5.183 -18.085  -7.651  1.00 86.98           C  
ATOM   2791  O   ASN C 188       7.502 -18.423  -5.425  1.00 86.98           O  
ATOM   2792  CG  ASN C 188       4.414 -18.526  -8.882  1.00 86.98           C  
ATOM   2793  ND2 ASN C 188       3.090 -18.527  -8.784  1.00 86.98           N  
ATOM   2794  OD1 ASN C 188       5.006 -18.863  -9.910  1.00 86.98           O  
ATOM   2795  N   GLY C 189       8.022 -16.792  -6.824  1.00 90.16           N  
ATOM   2796  CA  GLY C 189       8.609 -15.963  -5.784  1.00 90.16           C  
ATOM   2797  C   GLY C 189       7.575 -15.315  -4.883  1.00 90.16           C  
ATOM   2798  O   GLY C 189       6.432 -15.104  -5.292  1.00 90.16           O  
ATOM   2799  N   GLY C 190       7.997 -15.002  -3.702  1.00 89.91           N  
ATOM   2800  CA  GLY C 190       7.117 -14.284  -2.794  1.00 89.91           C  
ATOM   2801  C   GLY C 190       6.880 -12.843  -3.208  1.00 89.91           C  
ATOM   2802  O   GLY C 190       7.733 -12.228  -3.850  1.00 89.91           O  
ATOM   2803  N   SER C 191       5.726 -12.304  -2.783  1.00 91.26           N  
ATOM   2804  CA  SER C 191       5.394 -10.903  -3.023  1.00 91.26           C  
ATOM   2805  C   SER C 191       5.742 -10.038  -1.817  1.00 91.26           C  
ATOM   2806  CB  SER C 191       3.909 -10.754  -3.357  1.00 91.26           C  
ATOM   2807  O   SER C 191       5.417 -10.388  -0.681  1.00 91.26           O  
ATOM   2808  OG  SER C 191       3.529 -11.659  -4.379  1.00 91.26           O  
ATOM   2809  N   SER C 192       6.423  -8.932  -2.066  1.00 92.46           N  
ATOM   2810  CA  SER C 192       6.599  -7.919  -1.030  1.00 92.46           C  
ATOM   2811  C   SER C 192       5.333  -7.088  -0.848  1.00 92.46           C  
ATOM   2812  CB  SER C 192       7.775  -7.003  -1.371  1.00 92.46           C  
ATOM   2813  O   SER C 192       4.357  -7.267  -1.579  1.00 92.46           O  
ATOM   2814  OG  SER C 192       7.494  -6.232  -2.526  1.00 92.46           O  
ATOM   2815  N   TYR C 193       5.297  -6.236   0.159  1.00 90.56           N  
ATOM   2816  CA  TYR C 193       4.183  -5.309   0.324  1.00 90.56           C  
ATOM   2817  C   TYR C 193       3.942  -4.514  -0.954  1.00 90.56           C  
ATOM   2818  CB  TYR C 193       4.446  -4.354   1.491  1.00 90.56           C  
ATOM   2819  O   TYR C 193       4.840  -3.825  -1.442  1.00 90.56           O  
ATOM   2820  CG  TYR C 193       3.306  -3.405   1.769  1.00 90.56           C  
ATOM   2821  CD1 TYR C 193       3.343  -2.088   1.314  1.00 90.56           C  
ATOM   2822  CD2 TYR C 193       2.190  -3.822   2.486  1.00 90.56           C  
ATOM   2823  CE1 TYR C 193       2.295  -1.210   1.569  1.00 90.56           C  
ATOM   2824  CE2 TYR C 193       1.136  -2.952   2.747  1.00 90.56           C  
ATOM   2825  OH  TYR C 193       0.157  -0.785   2.539  1.00 90.56           O  
ATOM   2826  CZ  TYR C 193       1.197  -1.650   2.284  1.00 90.56           C  
ATOM   2827  N   GLY C 194       2.681  -4.671  -1.525  1.00 89.80           N  
ATOM   2828  CA  GLY C 194       2.334  -3.961  -2.746  1.00 89.80           C  
ATOM   2829  C   GLY C 194       2.884  -4.620  -3.997  1.00 89.80           C  
ATOM   2830  O   GLY C 194       2.692  -4.117  -5.106  1.00 89.80           O  
ATOM   2831  N   GLY C 195       3.595  -5.747  -3.851  1.00 88.81           N  
ATOM   2832  CA  GLY C 195       4.215  -6.411  -4.986  1.00 88.81           C  
ATOM   2833  C   GLY C 195       3.389  -7.561  -5.530  1.00 88.81           C  
ATOM   2834  O   GLY C 195       2.264  -7.790  -5.081  1.00 88.81           O  
ATOM   2835  N   SER C 196       3.994  -8.218  -6.538  1.00 86.50           N  
ATOM   2836  CA  SER C 196       3.363  -9.377  -7.161  1.00 86.50           C  
ATOM   2837  C   SER C 196       4.287 -10.591  -7.132  1.00 86.50           C  
ATOM   2838  CB  SER C 196       2.967  -9.062  -8.604  1.00 86.50           C  
ATOM   2839  O   SER C 196       5.510 -10.447  -7.175  1.00 86.50           O  
ATOM   2840  OG  SER C 196       2.306 -10.166  -9.196  1.00 86.50           O  
ATOM   2841  N   ALA C 197       3.642 -11.698  -7.071  1.00 83.21           N  
ATOM   2842  CA  ALA C 197       4.419 -12.933  -7.151  1.00 83.21           C  
ATOM   2843  C   ALA C 197       5.167 -13.025  -8.478  1.00 83.21           C  
ATOM   2844  CB  ALA C 197       3.510 -14.146  -6.971  1.00 83.21           C  
ATOM   2845  O   ALA C 197       4.639 -12.639  -9.523  1.00 83.21           O  
ATOM   2846  N   THR C 198       6.430 -13.549  -8.404  1.00 85.68           N  
ATOM   2847  CA  THR C 198       7.248 -13.772  -9.591  1.00 85.68           C  
ATOM   2848  C   THR C 198       7.069 -15.195 -10.112  1.00 85.68           C  
ATOM   2849  CB  THR C 198       8.738 -13.513  -9.299  1.00 85.68           C  
ATOM   2850  O   THR C 198       7.262 -16.162  -9.372  1.00 85.68           O  
ATOM   2851  CG2 THR C 198       9.531 -13.346 -10.591  1.00 85.68           C  
ATOM   2852  OG1 THR C 198       8.865 -12.320  -8.516  1.00 85.68           O  
ATOM   2853  N   PRO C 199       6.779 -15.283 -11.360  1.00 81.38           N  
ATOM   2854  CA  PRO C 199       6.486 -16.624 -11.873  1.00 81.38           C  
ATOM   2855  C   PRO C 199       7.701 -17.547 -11.841  1.00 81.38           C  
ATOM   2856  CB  PRO C 199       6.039 -16.360 -13.314  1.00 81.38           C  
ATOM   2857  O   PRO C 199       8.803 -17.137 -12.214  1.00 81.38           O  
ATOM   2858  CG  PRO C 199       5.759 -14.892 -13.364  1.00 81.38           C  
ATOM   2859  CD  PRO C 199       6.571 -14.215 -12.298  1.00 81.38           C  
ATOM   2860  N   GLY C 200       7.456 -18.759 -11.386  1.00 83.24           N  
ATOM   2861  CA  GLY C 200       8.397 -19.835 -11.654  1.00 83.24           C  
ATOM   2862  C   GLY C 200       8.403 -20.275 -13.106  1.00 83.24           C  
ATOM   2863  O   GLY C 200       7.602 -19.794 -13.909  1.00 83.24           O  
ATOM   2864  N   SER C 201       9.401 -21.176 -13.351  1.00 80.16           N  
ATOM   2865  CA  SER C 201       9.448 -21.712 -14.708  1.00 80.16           C  
ATOM   2866  C   SER C 201       8.382 -22.783 -14.916  1.00 80.16           C  
ATOM   2867  CB  SER C 201      10.831 -22.293 -15.007  1.00 80.16           C  
ATOM   2868  O   SER C 201       8.305 -23.747 -14.152  1.00 80.16           O  
ATOM   2869  OG  SER C 201      10.868 -22.860 -16.306  1.00 80.16           O  
ATOM   2870  N   TYR C 202       7.522 -22.534 -16.032  1.00 72.42           N  
ATOM   2871  CA  TYR C 202       6.477 -23.496 -16.361  1.00 72.42           C  
ATOM   2872  C   TYR C 202       6.787 -24.212 -17.671  1.00 72.42           C  
ATOM   2873  CB  TYR C 202       5.115 -22.801 -16.456  1.00 72.42           C  
ATOM   2874  O   TYR C 202       5.902 -24.818 -18.279  1.00 72.42           O  
ATOM   2875  CG  TYR C 202       4.622 -22.251 -15.140  1.00 72.42           C  
ATOM   2876  CD1 TYR C 202       3.906 -23.052 -14.252  1.00 72.42           C  
ATOM   2877  CD2 TYR C 202       4.868 -20.930 -14.781  1.00 72.42           C  
ATOM   2878  CE1 TYR C 202       3.448 -22.549 -13.039  1.00 72.42           C  
ATOM   2879  CE2 TYR C 202       4.414 -20.417 -13.571  1.00 72.42           C  
ATOM   2880  OH  TYR C 202       3.255 -20.730 -11.508  1.00 72.42           O  
ATOM   2881  CZ  TYR C 202       3.707 -21.233 -12.708  1.00 72.42           C  
ATOM   2882  N   GLN C 203       8.026 -24.003 -18.138  1.00 70.29           N  
ATOM   2883  CA  GLN C 203       8.393 -24.569 -19.432  1.00 70.29           C  
ATOM   2884  C   GLN C 203       9.748 -25.267 -19.363  1.00 70.29           C  
ATOM   2885  CB  GLN C 203       8.418 -23.480 -20.506  1.00 70.29           C  
ATOM   2886  O   GLN C 203      10.614 -24.877 -18.577  1.00 70.29           O  
ATOM   2887  CG  GLN C 203       7.041 -22.937 -20.864  1.00 70.29           C  
ATOM   2888  CD  GLN C 203       7.094 -21.857 -21.928  1.00 70.29           C  
ATOM   2889  NE2 GLN C 203       5.927 -21.370 -22.337  1.00 70.29           N  
ATOM   2890  OE1 GLN C 203       8.174 -21.464 -22.379  1.00 70.29           O  
ATOM   2891  N   TYR C 204       9.763 -26.108 -20.322  1.00 74.52           N  
ATOM   2892  CA  TYR C 204      11.032 -26.808 -20.479  1.00 74.52           C  
ATOM   2893  C   TYR C 204      12.137 -25.847 -20.900  1.00 74.52           C  
ATOM   2894  CB  TYR C 204      10.901 -27.935 -21.508  1.00 74.52           C  
ATOM   2895  O   TYR C 204      11.941 -25.018 -21.792  1.00 74.52           O  
ATOM   2896  CG  TYR C 204      12.075 -28.882 -21.525  1.00 74.52           C  
ATOM   2897  CD1 TYR C 204      13.092 -28.746 -22.467  1.00 74.52           C  
ATOM   2898  CD2 TYR C 204      12.171 -29.916 -20.600  1.00 74.52           C  
ATOM   2899  CE1 TYR C 204      14.176 -29.618 -22.487  1.00 74.52           C  
ATOM   2900  CE2 TYR C 204      13.250 -30.794 -20.610  1.00 74.52           C  
ATOM   2901  OH  TYR C 204      15.317 -31.503 -21.572  1.00 74.52           O  
ATOM   2902  CZ  TYR C 204      14.246 -30.637 -21.556  1.00 74.52           C  
ATOM   2903  N   ASN C 205      13.348 -25.813 -20.224  1.00 76.92           N  
ATOM   2904  CA  ASN C 205      14.577 -25.108 -20.572  1.00 76.92           C  
ATOM   2905  C   ASN C 205      14.432 -23.601 -20.385  1.00 76.92           C  
ATOM   2906  CB  ASN C 205      14.989 -25.427 -22.011  1.00 76.92           C  
ATOM   2907  O   ASN C 205      15.108 -22.820 -21.057  1.00 76.92           O  
ATOM   2908  CG  ASN C 205      15.483 -26.851 -22.175  1.00 76.92           C  
ATOM   2909  ND2 ASN C 205      15.417 -27.364 -23.398  1.00 76.92           N  
ATOM   2910  OD1 ASN C 205      15.920 -27.485 -21.211  1.00 76.92           O  
ATOM   2911  N   VAL C 206      13.460 -23.168 -19.663  1.00 82.14           N  
ATOM   2912  CA  VAL C 206      13.304 -21.752 -19.344  1.00 82.14           C  
ATOM   2913  C   VAL C 206      13.601 -21.520 -17.864  1.00 82.14           C  
ATOM   2914  CB  VAL C 206      11.885 -21.247 -19.688  1.00 82.14           C  
ATOM   2915  O   VAL C 206      13.125 -22.265 -17.005  1.00 82.14           O  
ATOM   2916  CG1 VAL C 206      11.721 -19.782 -19.288  1.00 82.14           C  
ATOM   2917  CG2 VAL C 206      11.599 -21.432 -21.177  1.00 82.14           C  
ATOM   2918  N   ASN C 207      14.399 -20.552 -17.576  1.00 90.21           N  
ATOM   2919  CA  ASN C 207      14.713 -20.188 -16.198  1.00 90.21           C  
ATOM   2920  C   ASN C 207      13.503 -19.592 -15.486  1.00 90.21           C  
ATOM   2921  CB  ASN C 207      15.889 -19.210 -16.157  1.00 90.21           C  
ATOM   2922  O   ASN C 207      12.549 -19.156 -16.133  1.00 90.21           O  
ATOM   2923  CG  ASN C 207      17.192 -19.844 -16.602  1.00 90.21           C  
ATOM   2924  ND2 ASN C 207      18.165 -19.012 -16.957  1.00 90.21           N  
ATOM   2925  OD1 ASN C 207      17.323 -21.070 -16.629  1.00 90.21           O  
ATOM   2926  N   GLY C 208      13.509 -19.635 -14.142  1.00 90.81           N  
ATOM   2927  CA  GLY C 208      12.563 -18.816 -13.401  1.00 90.81           C  
ATOM   2928  C   GLY C 208      12.677 -17.337 -13.721  1.00 90.81           C  
ATOM   2929  O   GLY C 208      13.745 -16.862 -14.112  1.00 90.81           O  
ATOM   2930  N   SER C 209      11.624 -16.591 -13.554  1.00 89.67           N  
ATOM   2931  CA  SER C 209      11.617 -15.166 -13.870  1.00 89.67           C  
ATOM   2932  C   SER C 209      12.358 -14.361 -12.808  1.00 89.67           C  
ATOM   2933  CB  SER C 209      10.183 -14.653 -14.003  1.00 89.67           C  
ATOM   2934  O   SER C 209      12.334 -14.711 -11.627  1.00 89.67           O  
ATOM   2935  OG  SER C 209       9.511 -15.309 -15.065  1.00 89.67           O  
ATOM   2936  N   ASN C 210      13.055 -13.283 -13.273  1.00 93.63           N  
ATOM   2937  CA  ASN C 210      13.572 -12.292 -12.336  1.00 93.63           C  
ATOM   2938  C   ASN C 210      12.451 -11.444 -11.741  1.00 93.63           C  
ATOM   2939  CB  ASN C 210      14.608 -11.397 -13.019  1.00 93.63           C  
ATOM   2940  O   ASN C 210      11.514 -11.064 -12.446  1.00 93.63           O  
ATOM   2941  CG  ASN C 210      15.815 -12.172 -13.511  1.00 93.63           C  
ATOM   2942  ND2 ASN C 210      16.370 -11.750 -14.641  1.00 93.63           N  
ATOM   2943  OD1 ASN C 210      16.244 -13.142 -12.881  1.00 93.63           O  
ATOM   2944  N   ALA C 211      12.536 -11.231 -10.446  1.00 93.69           N  
ATOM   2945  CA  ALA C 211      11.584 -10.310  -9.830  1.00 93.69           C  
ATOM   2946  C   ALA C 211      11.798  -8.885 -10.331  1.00 93.69           C  
ATOM   2947  CB  ALA C 211      11.702 -10.360  -8.309  1.00 93.69           C  
ATOM   2948  O   ALA C 211      12.938  -8.441 -10.491  1.00 93.69           O  
ATOM   2949  N   THR C 212      10.664  -8.124 -10.547  1.00 87.28           N  
ATOM   2950  CA  THR C 212      10.753  -6.776 -11.098  1.00 87.28           C  
ATOM   2951  C   THR C 212      10.299  -5.742 -10.072  1.00 87.28           C  
ATOM   2952  CB  THR C 212       9.907  -6.639 -12.377  1.00 87.28           C  
ATOM   2953  O   THR C 212      10.711  -4.581 -10.129  1.00 87.28           O  
ATOM   2954  CG2 THR C 212      10.433  -7.547 -13.484  1.00 87.28           C  
ATOM   2955  OG1 THR C 212       8.550  -6.994 -12.087  1.00 87.28           O  
ATOM   2956  N   MET C 213       9.466  -6.098  -9.217  1.00 91.15           N  
ATOM   2957  CA  MET C 213       8.968  -5.176  -8.201  1.00 91.15           C  
ATOM   2958  C   MET C 213       9.875  -5.175  -6.975  1.00 91.15           C  
ATOM   2959  CB  MET C 213       7.540  -5.543  -7.795  1.00 91.15           C  
ATOM   2960  O   MET C 213      10.371  -6.225  -6.564  1.00 91.15           O  
ATOM   2961  CG  MET C 213       6.525  -5.388  -8.915  1.00 91.15           C  
ATOM   2962  SD  MET C 213       4.806  -5.706  -8.356  1.00 91.15           S  
ATOM   2963  CE  MET C 213       3.880  -4.903  -9.694  1.00 91.15           C  
ATOM   2964  N   PRO C 214      10.084  -4.108  -6.354  1.00 93.61           N  
ATOM   2965  CA  PRO C 214      10.995  -4.057  -5.208  1.00 93.61           C  
ATOM   2966  C   PRO C 214      10.629  -5.062  -4.118  1.00 93.61           C  
ATOM   2967  CB  PRO C 214      10.843  -2.621  -4.700  1.00 93.61           C  
ATOM   2968  O   PRO C 214       9.460  -5.168  -3.739  1.00 93.61           O  
ATOM   2969  CG  PRO C 214      10.399  -1.839  -5.894  1.00 93.61           C  
ATOM   2970  CD  PRO C 214       9.541  -2.723  -6.752  1.00 93.61           C  
ATOM   2971  N   GLY C 215      11.665  -5.788  -3.705  1.00 96.76           N  
ATOM   2972  CA  GLY C 215      11.527  -6.663  -2.551  1.00 96.76           C  
ATOM   2973  C   GLY C 215      10.940  -8.019  -2.897  1.00 96.76           C  
ATOM   2974  O   GLY C 215      10.879  -8.909  -2.047  1.00 96.76           O  
ATOM   2975  N   CYS C 216      10.478  -8.234  -4.070  1.00 95.37           N  
ATOM   2976  CA  CYS C 216       9.873  -9.511  -4.433  1.00 95.37           C  
ATOM   2977  C   CYS C 216      10.938 -10.581  -4.638  1.00 95.37           C  
ATOM   2978  CB  CYS C 216       9.034  -9.364  -5.703  1.00 95.37           C  
ATOM   2979  O   CYS C 216      12.077 -10.270  -4.992  1.00 95.37           O  
ATOM   2980  SG  CYS C 216       7.486  -8.467  -5.453  1.00 95.37           S  
ATOM   2981  N   GLY C 217      10.570 -11.821  -4.432  1.00 96.18           N  
ATOM   2982  CA  GLY C 217      11.453 -12.956  -4.646  1.00 96.18           C  
ATOM   2983  C   GLY C 217      11.518 -13.397  -6.096  1.00 96.18           C  
ATOM   2984  O   GLY C 217      10.585 -13.159  -6.865  1.00 96.18           O  
ATOM   2985  N   GLY C 218      12.586 -14.115  -6.367  1.00 94.86           N  
ATOM   2986  CA  GLY C 218      12.719 -14.686  -7.698  1.00 94.86           C  
ATOM   2987  C   GLY C 218      11.958 -15.987  -7.868  1.00 94.86           C  
ATOM   2988  O   GLY C 218      11.669 -16.676  -6.888  1.00 94.86           O  
ATOM   2989  N   GLY C 219      11.640 -16.286  -9.141  1.00 92.83           N  
ATOM   2990  CA  GLY C 219      10.984 -17.545  -9.459  1.00 92.83           C  
ATOM   2991  C   GLY C 219      11.936 -18.726  -9.477  1.00 92.83           C  
ATOM   2992  O   GLY C 219      13.117 -18.573  -9.795  1.00 92.83           O  
ATOM   2993  N   GLY C 220      11.386 -19.893  -9.217  1.00 91.14           N  
ATOM   2994  CA  GLY C 220      12.151 -21.128  -9.283  1.00 91.14           C  
ATOM   2995  C   GLY C 220      12.322 -21.649 -10.697  1.00 91.14           C  
ATOM   2996  O   GLY C 220      11.519 -21.341 -11.579  1.00 91.14           O  
ATOM   2997  N   GLY C 221      13.339 -22.483 -10.876  1.00 89.27           N  
ATOM   2998  CA  GLY C 221      13.610 -23.079 -12.174  1.00 89.27           C  
ATOM   2999  C   GLY C 221      12.822 -24.351 -12.424  1.00 89.27           C  
ATOM   3000  O   GLY C 221      12.221 -24.906 -11.501  1.00 89.27           O  
ATOM   3001  N   PHE C 222      12.841 -24.770 -13.663  1.00 84.72           N  
ATOM   3002  CA  PHE C 222      12.214 -26.018 -14.081  1.00 84.72           C  
ATOM   3003  C   PHE C 222      13.132 -27.203 -13.806  1.00 84.72           C  
ATOM   3004  CB  PHE C 222      11.853 -25.968 -15.569  1.00 84.72           C  
ATOM   3005  O   PHE C 222      14.356 -27.076 -13.874  1.00 84.72           O  
ATOM   3006  CG  PHE C 222      11.128 -27.192 -16.059  1.00 84.72           C  
ATOM   3007  CD1 PHE C 222      11.828 -28.253 -16.622  1.00 84.72           C  
ATOM   3008  CD2 PHE C 222       9.746 -27.283 -15.957  1.00 84.72           C  
ATOM   3009  CE1 PHE C 222      11.159 -29.387 -17.077  1.00 84.72           C  
ATOM   3010  CE2 PHE C 222       9.071 -28.413 -16.409  1.00 84.72           C  
ATOM   3011  CZ  PHE C 222       9.779 -29.464 -16.969  1.00 84.72           C  
ATOM   3012  N   GLY C 223      12.470 -28.351 -13.521  1.00 82.84           N  
ATOM   3013  CA  GLY C 223      13.260 -29.560 -13.345  1.00 82.84           C  
ATOM   3014  C   GLY C 223      12.516 -30.822 -13.739  1.00 82.84           C  
ATOM   3015  O   GLY C 223      11.461 -31.127 -13.178  1.00 82.84           O  
ATOM   3016  N   ASN C 224      12.927 -31.379 -14.727  1.00 75.91           N  
ATOM   3017  CA  ASN C 224      12.412 -32.673 -15.162  1.00 75.91           C  
ATOM   3018  C   ASN C 224      13.451 -33.448 -15.969  1.00 75.91           C  
ATOM   3019  CB  ASN C 224      11.131 -32.494 -15.980  1.00 75.91           C  
ATOM   3020  O   ASN C 224      13.977 -32.940 -16.960  1.00 75.91           O  
ATOM   3021  CG  ASN C 224      10.434 -33.808 -16.268  1.00 75.91           C  
ATOM   3022  ND2 ASN C 224       9.139 -33.742 -16.555  1.00 75.91           N  
ATOM   3023  OD1 ASN C 224      11.053 -34.875 -16.233  1.00 75.91           O  
ATOM   3024  N   GLY C 225      13.609 -34.710 -15.587  1.00 71.88           N  
ATOM   3025  CA  GLY C 225      14.560 -35.520 -16.333  1.00 71.88           C  
ATOM   3026  C   GLY C 225      15.928 -34.876 -16.452  1.00 71.88           C  
ATOM   3027  O   GLY C 225      16.520 -34.474 -15.448  1.00 71.88           O  
ATOM   3028  N   SER C 226      16.280 -34.698 -17.806  1.00 67.19           N  
ATOM   3029  CA  SER C 226      17.604 -34.140 -18.060  1.00 67.19           C  
ATOM   3030  C   SER C 226      17.560 -32.617 -18.120  1.00 67.19           C  
ATOM   3031  CB  SER C 226      18.179 -34.694 -19.365  1.00 67.19           C  
ATOM   3032  O   SER C 226      18.592 -31.967 -18.300  1.00 67.19           O  
ATOM   3033  OG  SER C 226      17.208 -34.660 -20.396  1.00 67.19           O  
ATOM   3034  N   SER C 227      16.373 -32.018 -17.942  1.00 73.95           N  
ATOM   3035  CA  SER C 227      16.258 -30.567 -18.052  1.00 73.95           C  
ATOM   3036  C   SER C 227      16.139 -29.916 -16.678  1.00 73.95           C  
ATOM   3037  CB  SER C 227      15.051 -30.188 -18.912  1.00 73.95           C  
ATOM   3038  O   SER C 227      15.171 -30.156 -15.954  1.00 73.95           O  
ATOM   3039  OG  SER C 227      14.940 -28.780 -19.029  1.00 73.95           O  
ATOM   3040  N   ALA C 228      17.250 -29.316 -16.183  1.00 84.81           N  
ATOM   3041  CA  ALA C 228      17.266 -28.468 -14.993  1.00 84.81           C  
ATOM   3042  C   ALA C 228      17.722 -27.052 -15.334  1.00 84.81           C  
ATOM   3043  CB  ALA C 228      18.170 -29.072 -13.921  1.00 84.81           C  
ATOM   3044  O   ALA C 228      18.776 -26.864 -15.947  1.00 84.81           O  
ATOM   3045  N   THR C 229      16.828 -26.082 -15.054  1.00 89.89           N  
ATOM   3046  CA  THR C 229      17.126 -24.691 -15.378  1.00 89.89           C  
ATOM   3047  C   THR C 229      17.362 -23.879 -14.107  1.00 89.89           C  
ATOM   3048  CB  THR C 229      15.988 -24.052 -16.195  1.00 89.89           C  
ATOM   3049  O   THR C 229      17.051 -24.336 -13.005  1.00 89.89           O  
ATOM   3050  CG2 THR C 229      15.717 -24.842 -17.471  1.00 89.89           C  
ATOM   3051  OG1 THR C 229      14.795 -24.024 -15.401  1.00 89.89           O  
ATOM   3052  N   ALA C 230      18.001 -22.710 -14.231  1.00 93.26           N  
ATOM   3053  CA  ALA C 230      18.258 -21.793 -13.124  1.00 93.26           C  
ATOM   3054  C   ALA C 230      16.967 -21.137 -12.643  1.00 93.26           C  
ATOM   3055  CB  ALA C 230      19.270 -20.728 -13.539  1.00 93.26           C  
ATOM   3056  O   ALA C 230      15.957 -21.146 -13.351  1.00 93.26           O  
ATOM   3057  N   GLY C 231      16.991 -20.671 -11.454  1.00 94.49           N  
ATOM   3058  CA  GLY C 231      15.919 -19.812 -10.975  1.00 94.49           C  
ATOM   3059  C   GLY C 231      15.998 -18.399 -11.521  1.00 94.49           C  
ATOM   3060  O   GLY C 231      16.598 -18.166 -12.572  1.00 94.49           O  
ATOM   3061  N   GLY C 232      15.339 -17.491 -10.913  1.00 96.09           N  
ATOM   3062  CA  GLY C 232      15.374 -16.064 -11.193  1.00 96.09           C  
ATOM   3063  C   GLY C 232      15.956 -15.247 -10.055  1.00 96.09           C  
ATOM   3064  O   GLY C 232      15.917 -15.669  -8.897  1.00 96.09           O  
ATOM   3065  N   ASN C 233      16.483 -14.050 -10.352  1.00 97.47           N  
ATOM   3066  CA  ASN C 233      17.006 -13.142  -9.337  1.00 97.47           C  
ATOM   3067  C   ASN C 233      15.886 -12.529  -8.501  1.00 97.47           C  
ATOM   3068  CB  ASN C 233      17.848 -12.040  -9.985  1.00 97.47           C  
ATOM   3069  O   ASN C 233      14.808 -12.234  -9.021  1.00 97.47           O  
ATOM   3070  CG  ASN C 233      19.076 -12.582 -10.689  1.00 97.47           C  
ATOM   3071  ND2 ASN C 233      19.350 -12.069 -11.883  1.00 97.47           N  
ATOM   3072  OD1 ASN C 233      19.773 -13.455 -10.164  1.00 97.47           O  
ATOM   3073  N   GLY C 234      16.143 -12.370  -7.206  1.00 97.29           N  
ATOM   3074  CA  GLY C 234      15.287 -11.498  -6.418  1.00 97.29           C  
ATOM   3075  C   GLY C 234      15.441 -10.031  -6.773  1.00 97.29           C  
ATOM   3076  O   GLY C 234      16.475  -9.621  -7.304  1.00 97.29           O  
ATOM   3077  N   ALA C 235      14.432  -9.218  -6.489  1.00 97.21           N  
ATOM   3078  CA  ALA C 235      14.507  -7.780  -6.734  1.00 97.21           C  
ATOM   3079  C   ALA C 235      15.246  -7.069  -5.604  1.00 97.21           C  
ATOM   3080  CB  ALA C 235      13.106  -7.195  -6.901  1.00 97.21           C  
ATOM   3081  O   ALA C 235      15.224  -7.523  -4.457  1.00 97.21           O  
ATOM   3082  N   ASN C 236      15.884  -5.935  -5.904  1.00 98.07           N  
ATOM   3083  CA  ASN C 236      16.453  -5.078  -4.869  1.00 98.07           C  
ATOM   3084  C   ASN C 236      15.371  -4.510  -3.955  1.00 98.07           C  
ATOM   3085  CB  ASN C 236      17.265  -3.944  -5.498  1.00 98.07           C  
ATOM   3086  O   ASN C 236      14.188  -4.523  -4.303  1.00 98.07           O  
ATOM   3087  CG  ASN C 236      18.517  -4.439  -6.195  1.00 98.07           C  
ATOM   3088  ND2 ASN C 236      19.047  -3.633  -7.107  1.00 98.07           N  
ATOM   3089  OD1 ASN C 236      19.004  -5.538  -5.916  1.00 98.07           O  
ATOM   3090  N   GLY C 237      15.845  -4.128  -2.823  1.00 97.97           N  
ATOM   3091  CA  GLY C 237      14.940  -3.382  -1.963  1.00 97.97           C  
ATOM   3092  C   GLY C 237      14.682  -1.970  -2.452  1.00 97.97           C  
ATOM   3093  O   GLY C 237      15.011  -1.631  -3.591  1.00 97.97           O  
ATOM   3094  N   ARG C 238      14.056  -1.192  -1.612  1.00 97.98           N  
ATOM   3095  CA  ARG C 238      13.736   0.206  -1.881  1.00 97.98           C  
ATOM   3096  C   ARG C 238      13.440   0.958  -0.588  1.00 97.98           C  
ATOM   3097  CB  ARG C 238      12.543   0.312  -2.833  1.00 97.98           C  
ATOM   3098  O   ARG C 238      12.876   0.392   0.351  1.00 97.98           O  
ATOM   3099  CG  ARG C 238      12.075   1.737  -3.079  1.00 97.98           C  
ATOM   3100  CD  ARG C 238      11.025   1.805  -4.179  1.00 97.98           C  
ATOM   3101  NE  ARG C 238      11.622   1.661  -5.504  1.00 97.98           N  
ATOM   3102  NH1 ARG C 238       9.674   2.118  -6.659  1.00 97.98           N  
ATOM   3103  NH2 ARG C 238      11.608   1.660  -7.801  1.00 97.98           N  
ATOM   3104  CZ  ARG C 238      10.967   1.813  -6.651  1.00 97.98           C  
ATOM   3105  N   VAL C 239      13.886   2.201  -0.526  1.00 98.42           N  
ATOM   3106  CA  VAL C 239      13.548   3.081   0.587  1.00 98.42           C  
ATOM   3107  C   VAL C 239      12.894   4.356   0.059  1.00 98.42           C  
ATOM   3108  CB  VAL C 239      14.794   3.432   1.432  1.00 98.42           C  
ATOM   3109  O   VAL C 239      13.407   4.986  -0.869  1.00 98.42           O  
ATOM   3110  CG1 VAL C 239      14.429   4.402   2.555  1.00 98.42           C  
ATOM   3111  CG2 VAL C 239      15.427   2.164   2.001  1.00 98.42           C  
ATOM   3112  N   VAL C 240      11.746   4.716   0.527  1.00 97.70           N  
ATOM   3113  CA  VAL C 240      11.055   5.964   0.224  1.00 97.70           C  
ATOM   3114  C   VAL C 240      11.015   6.849   1.468  1.00 97.70           C  
ATOM   3115  CB  VAL C 240       9.621   5.709  -0.293  1.00 97.70           C  
ATOM   3116  O   VAL C 240      10.597   6.405   2.540  1.00 97.70           O  
ATOM   3117  CG1 VAL C 240       8.935   7.025  -0.655  1.00 97.70           C  
ATOM   3118  CG2 VAL C 240       9.649   4.768  -1.497  1.00 97.70           C  
ATOM   3119  N   VAL C 241      11.469   8.079   1.384  1.00 97.42           N  
ATOM   3120  CA  VAL C 241      11.467   9.039   2.483  1.00 97.42           C  
ATOM   3121  C   VAL C 241      10.512  10.187   2.163  1.00 97.42           C  
ATOM   3122  CB  VAL C 241      12.884   9.587   2.761  1.00 97.42           C  
ATOM   3123  O   VAL C 241      10.668  10.870   1.148  1.00 97.42           O  
ATOM   3124  CG1 VAL C 241      12.865  10.564   3.935  1.00 97.42           C  
ATOM   3125  CG2 VAL C 241      13.855   8.440   3.032  1.00 97.42           C  
ATOM   3126  N   TRP C 242       9.527  10.316   2.968  1.00 96.17           N  
ATOM   3127  CA  TRP C 242       8.643  11.477   2.958  1.00 96.17           C  
ATOM   3128  C   TRP C 242       9.084  12.506   3.994  1.00 96.17           C  
ATOM   3129  CB  TRP C 242       7.196  11.054   3.225  1.00 96.17           C  
ATOM   3130  O   TRP C 242       9.455  12.148   5.115  1.00 96.17           O  
ATOM   3131  CG  TRP C 242       6.706   9.959   2.325  1.00 96.17           C  
ATOM   3132  CD1 TRP C 242       7.148   8.666   2.286  1.00 96.17           C  
ATOM   3133  CD2 TRP C 242       5.683  10.064   1.331  1.00 96.17           C  
ATOM   3134  CE2 TRP C 242       5.555   8.794   0.727  1.00 96.17           C  
ATOM   3135  CE3 TRP C 242       4.859  11.110   0.893  1.00 96.17           C  
ATOM   3136  NE1 TRP C 242       6.460   7.960   1.326  1.00 96.17           N  
ATOM   3137  CH2 TRP C 242       3.843   9.583  -0.705  1.00 96.17           C  
ATOM   3138  CZ2 TRP C 242       4.636   8.542  -0.295  1.00 96.17           C  
ATOM   3139  CZ3 TRP C 242       3.945  10.857  -0.124  1.00 96.17           C  
ATOM   3140  N   TYR C 243       9.026  13.772   3.589  1.00 92.45           N  
ATOM   3141  CA  TYR C 243       9.522  14.810   4.485  1.00 92.45           C  
ATOM   3142  C   TYR C 243       8.806  16.133   4.237  1.00 92.45           C  
ATOM   3143  CB  TYR C 243      11.032  14.994   4.311  1.00 92.45           C  
ATOM   3144  O   TYR C 243       8.213  16.335   3.174  1.00 92.45           O  
ATOM   3145  CG  TYR C 243      11.438  15.397   2.914  1.00 92.45           C  
ATOM   3146  CD1 TYR C 243      11.565  14.447   1.903  1.00 92.45           C  
ATOM   3147  CD2 TYR C 243      11.696  16.728   2.602  1.00 92.45           C  
ATOM   3148  CE1 TYR C 243      11.941  14.813   0.615  1.00 92.45           C  
ATOM   3149  CE2 TYR C 243      12.072  17.106   1.317  1.00 92.45           C  
ATOM   3150  OH  TYR C 243      12.563  16.511  -0.942  1.00 92.45           O  
ATOM   3151  CZ  TYR C 243      12.191  16.143   0.332  1.00 92.45           C  
TER    3152      TYR C 243                                                      
ATOM   3153  N   GLY D   1       1.701  40.003  23.008  1.00 51.46           N  
ATOM   3154  CA  GLY D   1       1.206  41.304  23.427  1.00 51.46           C  
ATOM   3155  C   GLY D   1       2.069  42.455  22.944  1.00 51.46           C  
ATOM   3156  O   GLY D   1       2.912  42.278  22.063  1.00 51.46           O  
ATOM   3157  N   LEU D   2       1.590  43.725  23.249  1.00 56.73           N  
ATOM   3158  CA  LEU D   2       2.432  44.897  23.041  1.00 56.73           C  
ATOM   3159  C   LEU D   2       3.514  44.987  24.113  1.00 56.73           C  
ATOM   3160  CB  LEU D   2       1.586  46.173  23.046  1.00 56.73           C  
ATOM   3161  O   LEU D   2       3.269  44.660  25.277  1.00 56.73           O  
ATOM   3162  CG  LEU D   2       0.592  46.331  21.894  1.00 56.73           C  
ATOM   3163  CD1 LEU D   2      -0.330  47.519  22.149  1.00 56.73           C  
ATOM   3164  CD2 LEU D   2       1.330  46.495  20.570  1.00 56.73           C  
ATOM   3165  N   VAL D   3       4.582  44.934  23.760  1.00 47.58           N  
ATOM   3166  CA  VAL D   3       5.681  45.215  24.677  1.00 47.58           C  
ATOM   3167  C   VAL D   3       6.164  46.651  24.479  1.00 47.58           C  
ATOM   3168  CB  VAL D   3       6.853  44.227  24.479  1.00 47.58           C  
ATOM   3169  O   VAL D   3       6.121  47.179  23.366  1.00 47.58           O  
ATOM   3170  CG1 VAL D   3       6.455  42.822  24.926  1.00 47.58           C  
ATOM   3171  CG2 VAL D   3       7.303  44.220  23.019  1.00 47.58           C  
ATOM   3172  N   ASN D   4       5.468  47.375  25.282  1.00 49.20           N  
ATOM   3173  CA  ASN D   4       5.867  48.775  25.182  1.00 49.20           C  
ATOM   3174  C   ASN D   4       6.299  49.333  26.536  1.00 49.20           C  
ATOM   3175  CB  ASN D   4       4.729  49.617  24.600  1.00 49.20           C  
ATOM   3176  O   ASN D   4       5.927  48.795  27.581  1.00 49.20           O  
ATOM   3177  CG  ASN D   4       4.310  49.156  23.218  1.00 49.20           C  
ATOM   3178  ND2 ASN D   4       3.256  49.762  22.685  1.00 49.20           N  
ATOM   3179  OD1 ASN D   4       4.928  48.261  22.635  1.00 49.20           O  
ATOM   3180  N   GLY D   5       7.416  49.933  26.552  1.00 50.10           N  
ATOM   3181  CA  GLY D   5       7.596  50.883  27.638  1.00 50.10           C  
ATOM   3182  C   GLY D   5       6.516  51.946  27.686  1.00 50.10           C  
ATOM   3183  O   GLY D   5       5.623  51.971  26.836  1.00 50.10           O  
ATOM   3184  N   THR D   6       6.318  52.667  28.778  1.00 49.93           N  
ATOM   3185  CA  THR D   6       5.435  53.808  28.994  1.00 49.93           C  
ATOM   3186  C   THR D   6       5.667  54.880  27.934  1.00 49.93           C  
ATOM   3187  CB  THR D   6       5.638  54.415  30.395  1.00 49.93           C  
ATOM   3188  O   THR D   6       6.808  55.268  27.675  1.00 49.93           O  
ATOM   3189  CG2 THR D   6       4.564  55.451  30.706  1.00 49.93           C  
ATOM   3190  OG1 THR D   6       5.578  53.371  31.375  1.00 49.93           O  
ATOM   3191  N   ILE D   7       4.523  54.991  27.041  1.00 55.74           N  
ATOM   3192  CA  ILE D   7       4.621  56.134  26.139  1.00 55.74           C  
ATOM   3193  C   ILE D   7       4.265  57.415  26.889  1.00 55.74           C  
ATOM   3194  CB  ILE D   7       3.705  55.961  24.907  1.00 55.74           C  
ATOM   3195  O   ILE D   7       3.133  57.577  27.351  1.00 55.74           O  
ATOM   3196  CG1 ILE D   7       4.049  54.666  24.163  1.00 55.74           C  
ATOM   3197  CG2 ILE D   7       3.817  57.173  23.978  1.00 55.74           C  
ATOM   3198  CD1 ILE D   7       3.106  54.344  23.012  1.00 55.74           C  
ATOM   3199  N   THR D   8       5.189  58.288  27.427  1.00 56.11           N  
ATOM   3200  CA  THR D   8       4.883  59.548  28.094  1.00 56.11           C  
ATOM   3201  C   THR D   8       4.691  60.667  27.075  1.00 56.11           C  
ATOM   3202  CB  THR D   8       5.993  59.939  29.087  1.00 56.11           C  
ATOM   3203  O   THR D   8       3.604  61.238  26.969  1.00 56.11           O  
ATOM   3204  CG2 THR D   8       6.153  58.883  30.176  1.00 56.11           C  
ATOM   3205  OG1 THR D   8       7.232  60.073  28.381  1.00 56.11           O  
ATOM   3206  N   SER D   9       5.794  61.139  26.394  1.00 56.83           N  
ATOM   3207  CA  SER D   9       5.810  62.129  25.322  1.00 56.83           C  
ATOM   3208  C   SER D   9       6.062  61.473  23.968  1.00 56.83           C  
ATOM   3209  CB  SER D   9       6.876  63.192  25.589  1.00 56.83           C  
ATOM   3210  O   SER D   9       5.375  61.774  22.990  1.00 56.83           O  
ATOM   3211  OG  SER D   9       8.175  62.629  25.525  1.00 56.83           O  
ATOM   3212  N   THR D  10       7.025  60.808  23.963  1.00 56.80           N  
ATOM   3213  CA  THR D  10       7.377  59.934  22.849  1.00 56.80           C  
ATOM   3214  C   THR D  10       7.703  58.529  23.345  1.00 56.80           C  
ATOM   3215  CB  THR D  10       8.575  60.493  22.058  1.00 56.80           C  
ATOM   3216  O   THR D  10       8.143  58.353  24.483  1.00 56.80           O  
ATOM   3217  CG2 THR D  10       8.294  61.907  21.562  1.00 56.80           C  
ATOM   3218  OG1 THR D  10       9.730  60.516  22.906  1.00 56.80           O  
ATOM   3219  N   GLY D  11       7.122  57.597  22.982  1.00 58.77           N  
ATOM   3220  CA  GLY D  11       7.504  56.237  23.325  1.00 58.77           C  
ATOM   3221  C   GLY D  11       7.391  55.273  22.159  1.00 58.77           C  
ATOM   3222  O   GLY D  11       6.901  55.640  21.089  1.00 58.77           O  
ATOM   3223  N   THR D  12       8.154  54.342  22.195  1.00 61.96           N  
ATOM   3224  CA  THR D  12       8.129  53.246  21.232  1.00 61.96           C  
ATOM   3225  C   THR D  12       7.244  52.107  21.732  1.00 61.96           C  
ATOM   3226  CB  THR D  12       9.547  52.713  20.955  1.00 61.96           C  
ATOM   3227  O   THR D  12       7.257  51.779  22.920  1.00 61.96           O  
ATOM   3228  CG2 THR D  12       9.564  51.806  19.730  1.00 61.96           C  
ATOM   3229  OG1 THR D  12      10.431  53.818  20.730  1.00 61.96           O  
ATOM   3230  N   VAL D  13       6.307  51.602  21.042  1.00 67.27           N  
ATOM   3231  CA  VAL D  13       5.523  50.397  21.291  1.00 67.27           C  
ATOM   3232  C   VAL D  13       5.931  49.302  20.307  1.00 67.27           C  
ATOM   3233  CB  VAL D  13       4.007  50.673  21.181  1.00 67.27           C  
ATOM   3234  O   VAL D  13       6.003  49.540  19.099  1.00 67.27           O  
ATOM   3235  CG1 VAL D  13       3.207  49.392  21.407  1.00 67.27           C  
ATOM   3236  CG2 VAL D  13       3.589  51.752  22.179  1.00 67.27           C  
ATOM   3237  N   ASN D  14       6.408  48.168  20.801  1.00 71.34           N  
ATOM   3238  CA  ASN D  14       6.779  47.024  19.975  1.00 71.34           C  
ATOM   3239  C   ASN D  14       5.796  45.869  20.145  1.00 71.34           C  
ATOM   3240  CB  ASN D  14       8.201  46.564  20.303  1.00 71.34           C  
ATOM   3241  O   ASN D  14       5.226  45.686  21.222  1.00 71.34           O  
ATOM   3242  CG  ASN D  14       9.244  47.613  19.973  1.00 71.34           C  
ATOM   3243  ND2 ASN D  14      10.315  47.651  20.758  1.00 71.34           N  
ATOM   3244  OD1 ASN D  14       9.090  48.382  19.022  1.00 71.34           O  
ATOM   3245  N   VAL D  15       5.526  45.126  19.121  1.00 81.53           N  
ATOM   3246  CA  VAL D  15       4.835  43.844  19.212  1.00 81.53           C  
ATOM   3247  C   VAL D  15       5.809  42.764  19.678  1.00 81.53           C  
ATOM   3248  CB  VAL D  15       4.202  43.444  17.860  1.00 81.53           C  
ATOM   3249  O   VAL D  15       6.917  42.649  19.149  1.00 81.53           O  
ATOM   3250  CG1 VAL D  15       3.476  42.105  17.980  1.00 81.53           C  
ATOM   3251  CG2 VAL D  15       3.245  44.532  17.377  1.00 81.53           C  
ATOM   3252  N   ASP D  16       5.563  42.086  20.738  1.00 84.15           N  
ATOM   3253  CA  ASP D  16       6.400  41.026  21.291  1.00 84.15           C  
ATOM   3254  C   ASP D  16       6.350  39.774  20.418  1.00 84.15           C  
ATOM   3255  CB  ASP D  16       5.966  40.688  22.719  1.00 84.15           C  
ATOM   3256  O   ASP D  16       5.582  38.850  20.691  1.00 84.15           O  
ATOM   3257  CG  ASP D  16       6.968  39.815  23.453  1.00 84.15           C  
ATOM   3258  OD1 ASP D  16       8.082  39.594  22.931  1.00 84.15           O  
ATOM   3259  OD2 ASP D  16       6.640  39.341  24.562  1.00 84.15           O  
ATOM   3260  N   VAL D  17       7.190  39.729  19.377  1.00 89.80           N  
ATOM   3261  CA  VAL D  17       7.193  38.641  18.405  1.00 89.80           C  
ATOM   3262  C   VAL D  17       8.234  37.597  18.801  1.00 89.80           C  
ATOM   3263  CB  VAL D  17       7.474  39.158  16.976  1.00 89.80           C  
ATOM   3264  O   VAL D  17       9.184  37.902  19.527  1.00 89.80           O  
ATOM   3265  CG1 VAL D  17       6.417  40.177  16.553  1.00 89.80           C  
ATOM   3266  CG2 VAL D  17       8.872  39.769  16.895  1.00 89.80           C  
ATOM   3267  N   GLY D  18       7.991  36.327  18.443  1.00 90.38           N  
ATOM   3268  CA  GLY D  18       8.947  35.262  18.702  1.00 90.38           C  
ATOM   3269  C   GLY D  18       8.375  33.876  18.464  1.00 90.38           C  
ATOM   3270  O   GLY D  18       7.324  33.732  17.838  1.00 90.38           O  
ATOM   3271  N   THR D  19       9.177  32.885  18.958  1.00 94.53           N  
ATOM   3272  CA  THR D  19       8.807  31.496  18.712  1.00 94.53           C  
ATOM   3273  C   THR D  19       8.652  30.736  20.027  1.00 94.53           C  
ATOM   3274  CB  THR D  19       9.850  30.788  17.827  1.00 94.53           C  
ATOM   3275  O   THR D  19       8.610  29.504  20.037  1.00 94.53           O  
ATOM   3276  CG2 THR D  19       9.958  31.459  16.462  1.00 94.53           C  
ATOM   3277  OG1 THR D  19      11.128  30.835  18.474  1.00 94.53           O  
ATOM   3278  N   THR D  20       8.616  31.435  21.163  1.00 93.08           N  
ATOM   3279  CA  THR D  20       8.428  30.828  22.476  1.00 93.08           C  
ATOM   3280  C   THR D  20       7.039  31.145  23.024  1.00 93.08           C  
ATOM   3281  CB  THR D  20       9.498  31.311  23.473  1.00 93.08           C  
ATOM   3282  O   THR D  20       6.232  31.788  22.350  1.00 93.08           O  
ATOM   3283  CG2 THR D  20      10.902  30.987  22.972  1.00 93.08           C  
ATOM   3284  OG1 THR D  20       9.379  32.728  23.644  1.00 93.08           O  
ATOM   3285  N   ALA D  21       6.741  30.777  24.197  1.00 93.88           N  
ATOM   3286  CA  ALA D  21       5.414  30.863  24.802  1.00 93.88           C  
ATOM   3287  C   ALA D  21       4.902  32.300  24.801  1.00 93.88           C  
ATOM   3288  CB  ALA D  21       5.441  30.312  26.226  1.00 93.88           C  
ATOM   3289  O   ALA D  21       5.650  33.232  25.105  1.00 93.88           O  
ATOM   3290  N   ASN D  22       3.696  32.471  24.325  1.00 92.25           N  
ATOM   3291  CA  ASN D  22       2.910  33.695  24.428  1.00 92.25           C  
ATOM   3292  C   ASN D  22       3.442  34.784  23.501  1.00 92.25           C  
ATOM   3293  CB  ASN D  22       2.883  34.196  25.874  1.00 92.25           C  
ATOM   3294  O   ASN D  22       3.111  35.959  23.662  1.00 92.25           O  
ATOM   3295  CG  ASN D  22       2.271  33.191  26.829  1.00 92.25           C  
ATOM   3296  ND2 ASN D  22       2.972  32.907  27.921  1.00 92.25           N  
ATOM   3297  OD1 ASN D  22       1.178  32.672  26.587  1.00 92.25           O  
ATOM   3298  N   LYS D  23       4.273  34.429  22.597  1.00 91.12           N  
ATOM   3299  CA  LYS D  23       4.778  35.387  21.618  1.00 91.12           C  
ATOM   3300  C   LYS D  23       3.815  35.533  20.444  1.00 91.12           C  
ATOM   3301  CB  LYS D  23       6.159  34.963  21.114  1.00 91.12           C  
ATOM   3302  O   LYS D  23       3.107  34.586  20.093  1.00 91.12           O  
ATOM   3303  CG  LYS D  23       7.221  34.898  22.202  1.00 91.12           C  
ATOM   3304  CD  LYS D  23       7.516  36.277  22.779  1.00 91.12           C  
ATOM   3305  CE  LYS D  23       8.633  36.224  23.812  1.00 91.12           C  
ATOM   3306  NZ  LYS D  23       8.952  37.580  24.353  1.00 91.12           N  
ATOM   3307  N   ILE D  24       3.819  36.716  19.867  1.00 92.36           N  
ATOM   3308  CA  ILE D  24       3.052  36.986  18.655  1.00 92.36           C  
ATOM   3309  C   ILE D  24       3.782  36.408  17.444  1.00 92.36           C  
ATOM   3310  CB  ILE D  24       2.812  38.500  18.464  1.00 92.36           C  
ATOM   3311  O   ILE D  24       5.001  36.546  17.322  1.00 92.36           O  
ATOM   3312  CG1 ILE D  24       2.005  39.065  19.638  1.00 92.36           C  
ATOM   3313  CG2 ILE D  24       2.105  38.770  17.133  1.00 92.36           C  
ATOM   3314  CD1 ILE D  24       0.567  38.567  19.698  1.00 92.36           C  
ATOM   3315  N   VAL D  25       3.121  35.785  16.557  1.00 95.81           N  
ATOM   3316  CA  VAL D  25       3.717  35.099  15.415  1.00 95.81           C  
ATOM   3317  C   VAL D  25       4.009  36.104  14.303  1.00 95.81           C  
ATOM   3318  CB  VAL D  25       2.802  33.972  14.889  1.00 95.81           C  
ATOM   3319  O   VAL D  25       3.118  36.843  13.876  1.00 95.81           O  
ATOM   3320  CG1 VAL D  25       3.429  33.289  13.675  1.00 95.81           C  
ATOM   3321  CG2 VAL D  25       2.521  32.954  15.993  1.00 95.81           C  
ATOM   3322  N   GLN D  26       5.243  36.184  13.897  1.00 92.58           N  
ATOM   3323  CA  GLN D  26       5.701  37.010  12.785  1.00 92.58           C  
ATOM   3324  C   GLN D  26       6.367  36.159  11.706  1.00 92.58           C  
ATOM   3325  CB  GLN D  26       6.670  38.086  13.277  1.00 92.58           C  
ATOM   3326  O   GLN D  26       7.149  35.258  12.014  1.00 92.58           O  
ATOM   3327  CG  GLN D  26       7.089  39.076  12.200  1.00 92.58           C  
ATOM   3328  CD  GLN D  26       7.996  40.171  12.729  1.00 92.58           C  
ATOM   3329  NE2 GLN D  26       8.051  41.292  12.017  1.00 92.58           N  
ATOM   3330  OE1 GLN D  26       8.641  40.012  13.770  1.00 92.58           O  
ATOM   3331  N   LEU D  27       6.018  36.330  10.422  1.00 95.19           N  
ATOM   3332  CA  LEU D  27       6.682  35.657   9.311  1.00 95.19           C  
ATOM   3333  C   LEU D  27       8.162  36.020   9.261  1.00 95.19           C  
ATOM   3334  CB  LEU D  27       6.010  36.023   7.984  1.00 95.19           C  
ATOM   3335  O   LEU D  27       8.544  37.137   9.619  1.00 95.19           O  
ATOM   3336  CG  LEU D  27       4.516  35.717   7.874  1.00 95.19           C  
ATOM   3337  CD1 LEU D  27       3.970  36.217   6.540  1.00 95.19           C  
ATOM   3338  CD2 LEU D  27       4.262  34.222   8.035  1.00 95.19           C  
ATOM   3339  N   ASP D  28       8.976  35.125   8.816  1.00 93.66           N  
ATOM   3340  CA  ASP D  28      10.411  35.380   8.739  1.00 93.66           C  
ATOM   3341  C   ASP D  28      10.758  36.197   7.496  1.00 93.66           C  
ATOM   3342  CB  ASP D  28      11.191  34.064   8.738  1.00 93.66           C  
ATOM   3343  O   ASP D  28       9.866  36.688   6.801  1.00 93.66           O  
ATOM   3344  CG  ASP D  28      10.981  33.251   7.472  1.00 93.66           C  
ATOM   3345  OD1 ASP D  28      10.470  33.800   6.472  1.00 93.66           O  
ATOM   3346  OD2 ASP D  28      11.326  32.049   7.476  1.00 93.66           O  
ATOM   3347  N   SER D  29      12.005  36.404   7.302  1.00 93.59           N  
ATOM   3348  CA  SER D  29      12.481  37.295   6.249  1.00 93.59           C  
ATOM   3349  C   SER D  29      12.180  36.726   4.866  1.00 93.59           C  
ATOM   3350  CB  SER D  29      13.983  37.540   6.392  1.00 93.59           C  
ATOM   3351  O   SER D  29      12.250  37.443   3.866  1.00 93.59           O  
ATOM   3352  OG  SER D  29      14.701  36.320   6.322  1.00 93.59           O  
ATOM   3353  N   SER D  30      11.796  35.449   4.760  1.00 92.42           N  
ATOM   3354  CA  SER D  30      11.426  34.809   3.502  1.00 92.42           C  
ATOM   3355  C   SER D  30       9.911  34.699   3.362  1.00 92.42           C  
ATOM   3356  CB  SER D  30      12.058  33.421   3.399  1.00 92.42           C  
ATOM   3357  O   SER D  30       9.412  34.107   2.403  1.00 92.42           O  
ATOM   3358  OG  SER D  30      13.469  33.501   3.506  1.00 92.42           O  
ATOM   3359  N   GLY D  31       9.170  35.224   4.403  1.00 92.78           N  
ATOM   3360  CA  GLY D  31       7.717  35.200   4.357  1.00 92.78           C  
ATOM   3361  C   GLY D  31       7.128  33.873   4.796  1.00 92.78           C  
ATOM   3362  O   GLY D  31       5.989  33.550   4.452  1.00 92.78           O  
ATOM   3363  N   LYS D  32       7.896  33.080   5.583  1.00 92.51           N  
ATOM   3364  CA  LYS D  32       7.446  31.777   6.064  1.00 92.51           C  
ATOM   3365  C   LYS D  32       7.041  31.843   7.534  1.00 92.51           C  
ATOM   3366  CB  LYS D  32       8.538  30.726   5.868  1.00 92.51           C  
ATOM   3367  O   LYS D  32       7.567  32.661   8.292  1.00 92.51           O  
ATOM   3368  CG  LYS D  32       9.058  30.631   4.441  1.00 92.51           C  
ATOM   3369  CD  LYS D  32      10.130  29.557   4.306  1.00 92.51           C  
ATOM   3370  CE  LYS D  32      10.643  29.455   2.876  1.00 92.51           C  
ATOM   3371  NZ  LYS D  32      11.620  28.336   2.717  1.00 92.51           N  
ATOM   3372  N   LEU D  33       6.083  30.986   7.881  1.00 94.52           N  
ATOM   3373  CA  LEU D  33       5.893  30.756   9.309  1.00 94.52           C  
ATOM   3374  C   LEU D  33       7.174  30.231   9.949  1.00 94.52           C  
ATOM   3375  CB  LEU D  33       4.748  29.767   9.545  1.00 94.52           C  
ATOM   3376  O   LEU D  33       7.888  29.424   9.349  1.00 94.52           O  
ATOM   3377  CG  LEU D  33       3.332  30.308   9.340  1.00 94.52           C  
ATOM   3378  CD1 LEU D  33       2.322  29.166   9.355  1.00 94.52           C  
ATOM   3379  CD2 LEU D  33       2.995  31.342  10.408  1.00 94.52           C  
ATOM   3380  N   PRO D  34       7.462  30.705  11.105  1.00 92.87           N  
ATOM   3381  CA  PRO D  34       8.671  30.213  11.770  1.00 92.87           C  
ATOM   3382  C   PRO D  34       8.545  28.761  12.225  1.00 92.87           C  
ATOM   3383  CB  PRO D  34       8.818  31.151  12.971  1.00 92.87           C  
ATOM   3384  O   PRO D  34       7.482  28.153  12.074  1.00 92.87           O  
ATOM   3385  CG  PRO D  34       7.420  31.545  13.322  1.00 92.87           C  
ATOM   3386  CD  PRO D  34       6.616  31.628  12.056  1.00 92.87           C  
ATOM   3387  N   ALA D  35       9.678  28.228  12.715  1.00 91.34           N  
ATOM   3388  CA  ALA D  35       9.731  26.856  13.213  1.00 91.34           C  
ATOM   3389  C   ALA D  35       9.034  26.736  14.565  1.00 91.34           C  
ATOM   3390  CB  ALA D  35      11.179  26.385  13.321  1.00 91.34           C  
ATOM   3391  O   ALA D  35       9.680  26.818  15.613  1.00 91.34           O  
ATOM   3392  N   VAL D  36       7.715  26.652  14.562  1.00 92.70           N  
ATOM   3393  CA  VAL D  36       6.909  26.498  15.768  1.00 92.70           C  
ATOM   3394  C   VAL D  36       6.019  25.264  15.642  1.00 92.70           C  
ATOM   3395  CB  VAL D  36       6.046  27.752  16.037  1.00 92.70           C  
ATOM   3396  O   VAL D  36       5.777  24.776  14.535  1.00 92.70           O  
ATOM   3397  CG1 VAL D  36       6.929  28.962  16.336  1.00 92.70           C  
ATOM   3398  CG2 VAL D  36       5.132  28.035  14.846  1.00 92.70           C  
ATOM   3399  N   ASP D  37       5.621  24.775  16.769  1.00 90.48           N  
ATOM   3400  CA  ASP D  37       4.813  23.563  16.862  1.00 90.48           C  
ATOM   3401  C   ASP D  37       3.412  23.792  16.301  1.00 90.48           C  
ATOM   3402  CB  ASP D  37       4.728  23.084  18.313  1.00 90.48           C  
ATOM   3403  O   ASP D  37       2.654  24.612  16.825  1.00 90.48           O  
ATOM   3404  CG  ASP D  37       4.016  21.750  18.456  1.00 90.48           C  
ATOM   3405  OD1 ASP D  37       3.029  21.505  17.730  1.00 90.48           O  
ATOM   3406  OD2 ASP D  37       4.444  20.939  19.305  1.00 90.48           O  
ATOM   3407  N   GLY D  38       3.085  23.103  15.210  1.00 92.44           N  
ATOM   3408  CA  GLY D  38       1.786  23.222  14.568  1.00 92.44           C  
ATOM   3409  C   GLY D  38       0.855  22.066  14.887  1.00 92.44           C  
ATOM   3410  O   GLY D  38      -0.078  21.788  14.131  1.00 92.44           O  
ATOM   3411  N   SER D  39       1.039  21.371  16.016  1.00 87.03           N  
ATOM   3412  CA  SER D  39       0.342  20.125  16.318  1.00 87.03           C  
ATOM   3413  C   SER D  39      -1.131  20.375  16.623  1.00 87.03           C  
ATOM   3414  CB  SER D  39       1.002  19.415  17.501  1.00 87.03           C  
ATOM   3415  O   SER D  39      -1.938  19.443  16.620  1.00 87.03           O  
ATOM   3416  OG  SER D  39       0.964  20.228  18.661  1.00 87.03           O  
ATOM   3417  N   GLN D  40      -1.551  21.642  16.865  1.00 87.91           N  
ATOM   3418  CA  GLN D  40      -2.934  21.939  17.221  1.00 87.91           C  
ATOM   3419  C   GLN D  40      -3.712  22.463  16.017  1.00 87.91           C  
ATOM   3420  CB  GLN D  40      -2.988  22.955  18.363  1.00 87.91           C  
ATOM   3421  O   GLN D  40      -4.923  22.677  16.099  1.00 87.91           O  
ATOM   3422  CG  GLN D  40      -2.358  22.459  19.658  1.00 87.91           C  
ATOM   3423  CD  GLN D  40      -2.518  23.441  20.803  1.00 87.91           C  
ATOM   3424  NE2 GLN D  40      -3.087  22.974  21.909  1.00 87.91           N  
ATOM   3425  OE1 GLN D  40      -2.134  24.610  20.694  1.00 87.91           O  
ATOM   3426  N   LEU D  41      -2.987  22.650  14.883  1.00 90.79           N  
ATOM   3427  CA  LEU D  41      -3.657  23.138  13.682  1.00 90.79           C  
ATOM   3428  C   LEU D  41      -4.754  22.173  13.242  1.00 90.79           C  
ATOM   3429  CB  LEU D  41      -2.648  23.335  12.548  1.00 90.79           C  
ATOM   3430  O   LEU D  41      -4.591  20.955  13.341  1.00 90.79           O  
ATOM   3431  CG  LEU D  41      -1.649  24.479  12.720  1.00 90.79           C  
ATOM   3432  CD1 LEU D  41      -0.675  24.514  11.547  1.00 90.79           C  
ATOM   3433  CD2 LEU D  41      -2.379  25.811  12.855  1.00 90.79           C  
ATOM   3434  N   THR D  42      -5.803  22.724  12.778  1.00 85.84           N  
ATOM   3435  CA  THR D  42      -6.894  21.920  12.237  1.00 85.84           C  
ATOM   3436  C   THR D  42      -6.919  21.999  10.713  1.00 85.84           C  
ATOM   3437  CB  THR D  42      -8.254  22.372  12.800  1.00 85.84           C  
ATOM   3438  O   THR D  42      -6.328  22.905  10.123  1.00 85.84           O  
ATOM   3439  CG2 THR D  42      -8.252  22.353  14.325  1.00 85.84           C  
ATOM   3440  OG1 THR D  42      -8.532  23.704  12.350  1.00 85.84           O  
ATOM   3441  N   ASN D  43      -7.516  20.988  10.124  1.00 85.64           N  
ATOM   3442  CA  ASN D  43      -7.738  20.883   8.685  1.00 85.64           C  
ATOM   3443  C   ASN D  43      -6.421  20.803   7.919  1.00 85.64           C  
ATOM   3444  CB  ASN D  43      -8.574  22.062   8.183  1.00 85.64           C  
ATOM   3445  O   ASN D  43      -6.333  21.259   6.778  1.00 85.64           O  
ATOM   3446  CG  ASN D  43     -10.004  22.020   8.684  1.00 85.64           C  
ATOM   3447  ND2 ASN D  43     -10.584  23.190   8.924  1.00 85.64           N  
ATOM   3448  OD1 ASN D  43     -10.583  20.944   8.855  1.00 85.64           O  
ATOM   3449  N   VAL D  44      -5.360  20.357   8.608  1.00 89.75           N  
ATOM   3450  CA  VAL D  44      -4.131  19.901   7.966  1.00 89.75           C  
ATOM   3451  C   VAL D  44      -4.111  18.375   7.914  1.00 89.75           C  
ATOM   3452  CB  VAL D  44      -2.878  20.427   8.701  1.00 89.75           C  
ATOM   3453  O   VAL D  44      -4.963  17.716   8.514  1.00 89.75           O  
ATOM   3454  CG1 VAL D  44      -2.830  21.953   8.663  1.00 89.75           C  
ATOM   3455  CG2 VAL D  44      -2.855  19.923  10.143  1.00 89.75           C  
ATOM   3456  N   ALA D  45      -3.127  17.847   7.177  1.00 91.74           N  
ATOM   3457  CA  ALA D  45      -3.055  16.395   7.044  1.00 91.74           C  
ATOM   3458  C   ALA D  45      -2.920  15.725   8.408  1.00 91.74           C  
ATOM   3459  CB  ALA D  45      -1.886  16.000   6.143  1.00 91.74           C  
ATOM   3460  O   ALA D  45      -2.016  16.052   9.181  1.00 91.74           O  
ATOM   3461  N   PRO D  46      -3.823  14.849   8.746  1.00 91.30           N  
ATOM   3462  CA  PRO D  46      -3.772  14.163  10.039  1.00 91.30           C  
ATOM   3463  C   PRO D  46      -2.832  12.960  10.032  1.00 91.30           C  
ATOM   3464  CB  PRO D  46      -5.221  13.723  10.262  1.00 91.30           C  
ATOM   3465  O   PRO D  46      -3.255  11.839  10.329  1.00 91.30           O  
ATOM   3466  CG  PRO D  46      -5.747  13.433   8.893  1.00 91.30           C  
ATOM   3467  CD  PRO D  46      -5.112  14.390   7.926  1.00 91.30           C  
ATOM   3468  N   MET D  47      -1.597  13.123   9.805  1.00 94.48           N  
ATOM   3469  CA  MET D  47      -0.627  12.041   9.664  1.00 94.48           C  
ATOM   3470  C   MET D  47       0.707  12.421  10.297  1.00 94.48           C  
ATOM   3471  CB  MET D  47      -0.424  11.690   8.189  1.00 94.48           C  
ATOM   3472  O   MET D  47       1.769  12.079   9.772  1.00 94.48           O  
ATOM   3473  CG  MET D  47      -1.694  11.241   7.485  1.00 94.48           C  
ATOM   3474  SD  MET D  47      -1.434  10.929   5.696  1.00 94.48           S  
ATOM   3475  CE  MET D  47      -0.594   9.323   5.769  1.00 94.48           C  
ATOM   3476  N   ALA D  48       0.621  13.100  11.379  1.00 92.00           N  
ATOM   3477  CA  ALA D  48       1.832  13.476  12.104  1.00 92.00           C  
ATOM   3478  C   ALA D  48       2.364  12.306  12.927  1.00 92.00           C  
ATOM   3479  CB  ALA D  48       1.560  14.678  13.006  1.00 92.00           C  
ATOM   3480  O   ALA D  48       3.565  12.224  13.196  1.00 92.00           O  
ATOM   3481  N   ASN D  49       1.461  11.382  13.332  1.00 93.02           N  
ATOM   3482  CA  ASN D  49       1.774  10.166  14.075  1.00 93.02           C  
ATOM   3483  C   ASN D  49       1.001   8.965  13.536  1.00 93.02           C  
ATOM   3484  CB  ASN D  49       1.485  10.358  15.565  1.00 93.02           C  
ATOM   3485  O   ASN D  49       0.079   9.124  12.735  1.00 93.02           O  
ATOM   3486  CG  ASN D  49       2.309  11.472  16.180  1.00 93.02           C  
ATOM   3487  ND2 ASN D  49       1.667  12.603  16.453  1.00 93.02           N  
ATOM   3488  OD1 ASN D  49       3.511  11.319  16.409  1.00 93.02           O  
ATOM   3489  N   MET D  50       1.471   7.815  14.043  1.00 95.72           N  
ATOM   3490  CA  MET D  50       0.791   6.592  13.625  1.00 95.72           C  
ATOM   3491  C   MET D  50       0.756   5.574  14.760  1.00 95.72           C  
ATOM   3492  CB  MET D  50       1.478   5.986  12.400  1.00 95.72           C  
ATOM   3493  O   MET D  50       1.711   5.464  15.531  1.00 95.72           O  
ATOM   3494  CG  MET D  50       0.900   4.646  11.974  1.00 95.72           C  
ATOM   3495  SD  MET D  50       1.867   3.859  10.628  1.00 95.72           S  
ATOM   3496  CE  MET D  50       1.582   5.052   9.290  1.00 95.72           C  
ATOM   3497  N   VAL D  51      -0.329   4.833  14.885  1.00 96.51           N  
ATOM   3498  CA  VAL D  51      -0.450   3.711  15.809  1.00 96.51           C  
ATOM   3499  C   VAL D  51      -1.094   2.522  15.098  1.00 96.51           C  
ATOM   3500  CB  VAL D  51      -1.273   4.092  17.061  1.00 96.51           C  
ATOM   3501  O   VAL D  51      -2.024   2.694  14.307  1.00 96.51           O  
ATOM   3502  CG1 VAL D  51      -2.694   4.493  16.671  1.00 96.51           C  
ATOM   3503  CG2 VAL D  51      -1.295   2.935  18.057  1.00 96.51           C  
ATOM   3504  N   VAL D  52      -0.540   1.308  15.341  1.00 97.73           N  
ATOM   3505  CA  VAL D  52      -1.012   0.071  14.727  1.00 97.73           C  
ATOM   3506  C   VAL D  52      -1.745  -0.775  15.765  1.00 97.73           C  
ATOM   3507  CB  VAL D  52       0.152  -0.734  14.107  1.00 97.73           C  
ATOM   3508  O   VAL D  52      -1.242  -0.984  16.872  1.00 97.73           O  
ATOM   3509  CG1 VAL D  52      -0.361  -2.033  13.486  1.00 97.73           C  
ATOM   3510  CG2 VAL D  52       0.886   0.106  13.064  1.00 97.73           C  
ATOM   3511  N   PHE D  53      -2.894  -1.262  15.410  1.00 98.10           N  
ATOM   3512  CA  PHE D  53      -3.667  -2.166  16.254  1.00 98.10           C  
ATOM   3513  C   PHE D  53      -3.731  -3.559  15.639  1.00 98.10           C  
ATOM   3514  CB  PHE D  53      -5.083  -1.622  16.470  1.00 98.10           C  
ATOM   3515  O   PHE D  53      -4.309  -3.744  14.567  1.00 98.10           O  
ATOM   3516  CG  PHE D  53      -5.123  -0.309  17.203  1.00 98.10           C  
ATOM   3517  CD1 PHE D  53      -5.202  -0.273  18.590  1.00 98.10           C  
ATOM   3518  CD2 PHE D  53      -5.082   0.891  16.505  1.00 98.10           C  
ATOM   3519  CE1 PHE D  53      -5.240   0.942  19.271  1.00 98.10           C  
ATOM   3520  CE2 PHE D  53      -5.119   2.109  17.179  1.00 98.10           C  
ATOM   3521  CZ  PHE D  53      -5.199   2.132  18.562  1.00 98.10           C  
ATOM   3522  N   ASP D  54      -3.231  -4.568  16.373  1.00 97.20           N  
ATOM   3523  CA  ASP D  54      -3.282  -5.966  15.956  1.00 97.20           C  
ATOM   3524  C   ASP D  54      -4.321  -6.742  16.762  1.00 97.20           C  
ATOM   3525  CB  ASP D  54      -1.907  -6.620  16.102  1.00 97.20           C  
ATOM   3526  O   ASP D  54      -4.536  -7.932  16.525  1.00 97.20           O  
ATOM   3527  CG  ASP D  54      -0.889  -6.089  15.109  1.00 97.20           C  
ATOM   3528  OD1 ASP D  54      -1.170  -6.085  13.891  1.00 97.20           O  
ATOM   3529  OD2 ASP D  54       0.206  -5.673  15.548  1.00 97.20           O  
ATOM   3530  N   ALA D  55      -4.854  -6.021  17.694  1.00 97.32           N  
ATOM   3531  CA  ALA D  55      -5.947  -6.553  18.504  1.00 97.32           C  
ATOM   3532  C   ALA D  55      -6.982  -5.473  18.806  1.00 97.32           C  
ATOM   3533  CB  ALA D  55      -5.408  -7.146  19.803  1.00 97.32           C  
ATOM   3534  O   ALA D  55      -6.671  -4.280  18.774  1.00 97.32           O  
ATOM   3535  N   THR D  56      -8.120  -5.965  19.068  1.00 97.99           N  
ATOM   3536  CA  THR D  56      -9.207  -5.047  19.391  1.00 97.99           C  
ATOM   3537  C   THR D  56      -8.872  -4.229  20.635  1.00 97.99           C  
ATOM   3538  CB  THR D  56     -10.530  -5.803  19.612  1.00 97.99           C  
ATOM   3539  O   THR D  56      -8.309  -4.755  21.597  1.00 97.99           O  
ATOM   3540  CG2 THR D  56     -11.622  -4.865  20.116  1.00 97.99           C  
ATOM   3541  OG1 THR D  56     -10.952  -6.387  18.373  1.00 97.99           O  
ATOM   3542  N   ALA D  57      -9.217  -2.929  20.565  1.00 97.77           N  
ATOM   3543  CA  ALA D  57      -8.900  -2.019  21.663  1.00 97.77           C  
ATOM   3544  C   ALA D  57      -9.760  -0.760  21.598  1.00 97.77           C  
ATOM   3545  CB  ALA D  57      -7.419  -1.649  21.636  1.00 97.77           C  
ATOM   3546  O   ALA D  57     -10.466  -0.534  20.613  1.00 97.77           O  
ATOM   3547  N   ASN D  58      -9.767  -0.064  22.706  1.00 97.12           N  
ATOM   3548  CA  ASN D  58     -10.303   1.293  22.720  1.00 97.12           C  
ATOM   3549  C   ASN D  58      -9.193   2.335  22.611  1.00 97.12           C  
ATOM   3550  CB  ASN D  58     -11.132   1.530  23.983  1.00 97.12           C  
ATOM   3551  O   ASN D  58      -8.256   2.335  23.412  1.00 97.12           O  
ATOM   3552  CG  ASN D  58     -12.412   0.718  24.003  1.00 97.12           C  
ATOM   3553  ND2 ASN D  58     -12.781   0.221  25.178  1.00 97.12           N  
ATOM   3554  OD1 ASN D  58     -13.063   0.536  22.971  1.00 97.12           O  
ATOM   3555  N   TRP D  59      -9.259   3.112  21.588  1.00 96.47           N  
ATOM   3556  CA  TRP D  59      -8.232   4.120  21.350  1.00 96.47           C  
ATOM   3557  C   TRP D  59      -8.762   5.519  21.646  1.00 96.47           C  
ATOM   3558  CB  TRP D  59      -7.729   4.046  19.905  1.00 96.47           C  
ATOM   3559  O   TRP D  59      -9.788   5.929  21.099  1.00 96.47           O  
ATOM   3560  CG  TRP D  59      -6.655   5.041  19.583  1.00 96.47           C  
ATOM   3561  CD1 TRP D  59      -5.386   5.077  20.090  1.00 96.47           C  
ATOM   3562  CD2 TRP D  59      -6.758   6.147  18.682  1.00 96.47           C  
ATOM   3563  CE2 TRP D  59      -5.512   6.812  18.692  1.00 96.47           C  
ATOM   3564  CE3 TRP D  59      -7.785   6.642  17.865  1.00 96.47           C  
ATOM   3565  NE1 TRP D  59      -4.694   6.140  19.558  1.00 96.47           N  
ATOM   3566  CH2 TRP D  59      -6.286   8.410  17.126  1.00 96.47           C  
ATOM   3567  CZ2 TRP D  59      -5.265   7.947  17.915  1.00 96.47           C  
ATOM   3568  CZ3 TRP D  59      -7.537   7.771  17.094  1.00 96.47           C  
ATOM   3569  N   THR D  60      -8.124   6.210  22.516  1.00 94.14           N  
ATOM   3570  CA  THR D  60      -8.448   7.601  22.810  1.00 94.14           C  
ATOM   3571  C   THR D  60      -7.514   8.545  22.058  1.00 94.14           C  
ATOM   3572  CB  THR D  60      -8.365   7.887  24.321  1.00 94.14           C  
ATOM   3573  O   THR D  60      -6.298   8.514  22.259  1.00 94.14           O  
ATOM   3574  CG2 THR D  60      -8.842   9.300  24.640  1.00 94.14           C  
ATOM   3575  OG1 THR D  60      -9.185   6.947  25.025  1.00 94.14           O  
ATOM   3576  N   PRO D  61      -8.060   9.350  21.178  1.00 92.03           N  
ATOM   3577  CA  PRO D  61      -7.204  10.309  20.474  1.00 92.03           C  
ATOM   3578  C   PRO D  61      -6.495  11.272  21.423  1.00 92.03           C  
ATOM   3579  CB  PRO D  61      -8.185  11.057  19.568  1.00 92.03           C  
ATOM   3580  O   PRO D  61      -7.082  11.715  22.413  1.00 92.03           O  
ATOM   3581  CG  PRO D  61      -9.405  10.195  19.531  1.00 92.03           C  
ATOM   3582  CD  PRO D  61      -9.476   9.413  20.811  1.00 92.03           C  
ATOM   3583  N   PRO D  62      -5.234  11.499  21.193  1.00 86.46           N  
ATOM   3584  CA  PRO D  62      -4.563  12.531  21.988  1.00 86.46           C  
ATOM   3585  C   PRO D  62      -5.261  13.887  21.905  1.00 86.46           C  
ATOM   3586  CB  PRO D  62      -3.164  12.598  21.370  1.00 86.46           C  
ATOM   3587  O   PRO D  62      -6.020  14.137  20.965  1.00 86.46           O  
ATOM   3588  CG  PRO D  62      -2.974  11.271  20.709  1.00 86.46           C  
ATOM   3589  CD  PRO D  62      -4.300  10.811  20.173  1.00 86.46           C  
ATOM   3590  N   ALA D  63      -4.912  14.704  22.823  1.00 77.10           N  
ATOM   3591  CA  ALA D  63      -5.510  16.036  22.866  1.00 77.10           C  
ATOM   3592  C   ALA D  63      -5.217  16.812  21.585  1.00 77.10           C  
ATOM   3593  CB  ALA D  63      -5.000  16.808  24.081  1.00 77.10           C  
ATOM   3594  O   ALA D  63      -4.092  16.787  21.081  1.00 77.10           O  
ATOM   3595  N   GLY D  64      -6.188  17.418  20.961  1.00 76.88           N  
ATOM   3596  CA  GLY D  64      -6.013  18.241  19.775  1.00 76.88           C  
ATOM   3597  C   GLY D  64      -6.240  17.481  18.482  1.00 76.88           C  
ATOM   3598  O   GLY D  64      -6.364  18.084  17.414  1.00 76.88           O  
ATOM   3599  N   VAL D  65      -6.300  16.181  18.627  1.00 85.71           N  
ATOM   3600  CA  VAL D  65      -6.535  15.364  17.440  1.00 85.71           C  
ATOM   3601  C   VAL D  65      -8.031  15.301  17.144  1.00 85.71           C  
ATOM   3602  CB  VAL D  65      -5.964  13.938  17.611  1.00 85.71           C  
ATOM   3603  O   VAL D  65      -8.807  14.769  17.942  1.00 85.71           O  
ATOM   3604  CG1 VAL D  65      -6.368  13.051  16.435  1.00 85.71           C  
ATOM   3605  CG2 VAL D  65      -4.444  13.986  17.752  1.00 85.71           C  
ATOM   3606  N   THR D  66      -8.411  15.895  16.010  1.00 85.87           N  
ATOM   3607  CA  THR D  66      -9.819  15.930  15.632  1.00 85.87           C  
ATOM   3608  C   THR D  66     -10.050  15.159  14.335  1.00 85.87           C  
ATOM   3609  CB  THR D  66     -10.317  17.378  15.466  1.00 85.87           C  
ATOM   3610  O   THR D  66     -11.192  14.857  13.982  1.00 85.87           O  
ATOM   3611  CG2 THR D  66     -10.157  18.166  16.762  1.00 85.87           C  
ATOM   3612  OG1 THR D  66      -9.562  18.022  14.432  1.00 85.87           O  
ATOM   3613  N   ARG D  67      -8.980  14.875  13.618  1.00 91.98           N  
ATOM   3614  CA  ARG D  67      -9.062  14.134  12.364  1.00 91.98           C  
ATOM   3615  C   ARG D  67      -8.032  13.010  12.323  1.00 91.98           C  
ATOM   3616  CB  ARG D  67      -8.861  15.072  11.171  1.00 91.98           C  
ATOM   3617  O   ARG D  67      -6.967  13.115  12.934  1.00 91.98           O  
ATOM   3618  CG  ARG D  67      -9.965  16.105  11.007  1.00 91.98           C  
ATOM   3619  CD  ARG D  67      -9.795  16.913   9.728  1.00 91.98           C  
ATOM   3620  NE  ARG D  67     -10.093  16.116   8.542  1.00 91.98           N  
ATOM   3621  NH1 ARG D  67      -9.040  17.544   7.063  1.00 91.98           N  
ATOM   3622  NH2 ARG D  67     -10.052  15.636   6.297  1.00 91.98           N  
ATOM   3623  CZ  ARG D  67      -9.728  16.434   7.304  1.00 91.98           C  
ATOM   3624  N   VAL D  68      -8.427  11.978  11.686  1.00 94.84           N  
ATOM   3625  CA  VAL D  68      -7.540  10.827  11.554  1.00 94.84           C  
ATOM   3626  C   VAL D  68      -7.592  10.297  10.123  1.00 94.84           C  
ATOM   3627  CB  VAL D  68      -7.911   9.707  12.551  1.00 94.84           C  
ATOM   3628  O   VAL D  68      -8.576  10.508   9.411  1.00 94.84           O  
ATOM   3629  CG1 VAL D  68      -7.714  10.179  13.991  1.00 94.84           C  
ATOM   3630  CG2 VAL D  68      -9.351   9.250  12.328  1.00 94.84           C  
ATOM   3631  N   HIS D  69      -6.529   9.678   9.658  1.00 96.37           N  
ATOM   3632  CA  HIS D  69      -6.497   8.760   8.525  1.00 96.37           C  
ATOM   3633  C   HIS D  69      -6.431   7.310   8.992  1.00 96.37           C  
ATOM   3634  CB  HIS D  69      -5.308   9.073   7.615  1.00 96.37           C  
ATOM   3635  O   HIS D  69      -5.545   6.942   9.766  1.00 96.37           O  
ATOM   3636  CG  HIS D  69      -5.110   8.074   6.520  1.00 96.37           C  
ATOM   3637  CD2 HIS D  69      -6.003   7.439   5.725  1.00 96.37           C  
ATOM   3638  ND1 HIS D  69      -3.865   7.622   6.141  1.00 96.37           N  
ATOM   3639  CE1 HIS D  69      -4.001   6.750   5.156  1.00 96.37           C  
ATOM   3640  NE2 HIS D  69      -5.288   6.621   4.885  1.00 96.37           N  
ATOM   3641  N   VAL D  70      -7.378   6.545   8.525  1.00 98.04           N  
ATOM   3642  CA  VAL D  70      -7.422   5.167   9.003  1.00 98.04           C  
ATOM   3643  C   VAL D  70      -7.235   4.206   7.831  1.00 98.04           C  
ATOM   3644  CB  VAL D  70      -8.748   4.862   9.736  1.00 98.04           C  
ATOM   3645  O   VAL D  70      -7.744   4.449   6.734  1.00 98.04           O  
ATOM   3646  CG1 VAL D  70      -8.739   3.442  10.299  1.00 98.04           C  
ATOM   3647  CG2 VAL D  70      -8.988   5.880  10.849  1.00 98.04           C  
ATOM   3648  N   GLN D  71      -6.472   3.130   8.014  1.00 97.31           N  
ATOM   3649  CA  GLN D  71      -6.343   1.961   7.151  1.00 97.31           C  
ATOM   3650  C   GLN D  71      -6.820   0.698   7.861  1.00 97.31           C  
ATOM   3651  CB  GLN D  71      -4.895   1.790   6.690  1.00 97.31           C  
ATOM   3652  O   GLN D  71      -6.385   0.405   8.977  1.00 97.31           O  
ATOM   3653  CG  GLN D  71      -4.330   3.007   5.972  1.00 97.31           C  
ATOM   3654  CD  GLN D  71      -2.850   2.873   5.664  1.00 97.31           C  
ATOM   3655  NE2 GLN D  71      -2.515   2.817   4.379  1.00 97.31           N  
ATOM   3656  OE1 GLN D  71      -2.016   2.821   6.572  1.00 97.31           O  
ATOM   3657  N   ILE D  72      -7.669  -0.028   7.210  1.00 98.33           N  
ATOM   3658  CA  ILE D  72      -8.291  -1.183   7.847  1.00 98.33           C  
ATOM   3659  C   ILE D  72      -8.190  -2.397   6.925  1.00 98.33           C  
ATOM   3660  CB  ILE D  72      -9.768  -0.904   8.205  1.00 98.33           C  
ATOM   3661  O   ILE D  72      -8.579  -2.331   5.757  1.00 98.33           O  
ATOM   3662  CG1 ILE D  72      -9.884   0.387   9.023  1.00 98.33           C  
ATOM   3663  CG2 ILE D  72     -10.373  -2.089   8.964  1.00 98.33           C  
ATOM   3664  CD1 ILE D  72     -11.318   0.812   9.308  1.00 98.33           C  
ATOM   3665  N   TRP D  73      -7.650  -3.502   7.384  1.00 98.17           N  
ATOM   3666  CA  TRP D  73      -7.711  -4.817   6.754  1.00 98.17           C  
ATOM   3667  C   TRP D  73      -8.709  -5.719   7.472  1.00 98.17           C  
ATOM   3668  CB  TRP D  73      -6.328  -5.473   6.741  1.00 98.17           C  
ATOM   3669  O   TRP D  73      -8.597  -5.942   8.679  1.00 98.17           O  
ATOM   3670  CG  TRP D  73      -5.356  -4.827   5.800  1.00 98.17           C  
ATOM   3671  CD1 TRP D  73      -4.984  -5.276   4.563  1.00 98.17           C  
ATOM   3672  CD2 TRP D  73      -4.628  -3.616   6.022  1.00 98.17           C  
ATOM   3673  CE2 TRP D  73      -3.833  -3.389   4.877  1.00 98.17           C  
ATOM   3674  CE3 TRP D  73      -4.571  -2.698   7.080  1.00 98.17           C  
ATOM   3675  NE1 TRP D  73      -4.069  -4.416   4.003  1.00 98.17           N  
ATOM   3676  CH2 TRP D  73      -2.954  -1.399   5.809  1.00 98.17           C  
ATOM   3677  CZ2 TRP D  73      -2.990  -2.281   4.760  1.00 98.17           C  
ATOM   3678  CZ3 TRP D  73      -3.732  -1.596   6.962  1.00 98.17           C  
ATOM   3679  N   GLY D  74      -9.696  -6.215   6.753  1.00 98.61           N  
ATOM   3680  CA  GLY D  74     -10.462  -7.323   7.300  1.00 98.61           C  
ATOM   3681  C   GLY D  74      -9.638  -8.583   7.489  1.00 98.61           C  
ATOM   3682  O   GLY D  74      -8.537  -8.698   6.946  1.00 98.61           O  
ATOM   3683  N   ALA D  75     -10.248  -9.524   8.291  1.00 98.52           N  
ATOM   3684  CA  ALA D  75      -9.508 -10.764   8.510  1.00 98.52           C  
ATOM   3685  C   ALA D  75      -9.672 -11.716   7.328  1.00 98.52           C  
ATOM   3686  CB  ALA D  75      -9.969 -11.439   9.799  1.00 98.52           C  
ATOM   3687  O   ALA D  75     -10.674 -11.659   6.611  1.00 98.52           O  
ATOM   3688  N   GLY D  76      -8.662 -12.575   7.104  1.00 98.32           N  
ATOM   3689  CA  GLY D  76      -8.721 -13.568   6.044  1.00 98.32           C  
ATOM   3690  C   GLY D  76      -9.530 -14.795   6.421  1.00 98.32           C  
ATOM   3691  O   GLY D  76      -9.615 -15.152   7.597  1.00 98.32           O  
ATOM   3692  N   GLY D  77     -10.060 -15.443   5.411  1.00 98.02           N  
ATOM   3693  CA  GLY D  77     -10.705 -16.730   5.616  1.00 98.02           C  
ATOM   3694  C   GLY D  77      -9.720 -17.877   5.745  1.00 98.02           C  
ATOM   3695  O   GLY D  77      -8.598 -17.798   5.240  1.00 98.02           O  
ATOM   3696  N   GLY D  78     -10.208 -18.977   6.379  1.00 97.31           N  
ATOM   3697  CA  GLY D  78      -9.410 -20.191   6.443  1.00 97.31           C  
ATOM   3698  C   GLY D  78      -9.474 -21.015   5.171  1.00 97.31           C  
ATOM   3699  O   GLY D  78     -10.504 -21.042   4.494  1.00 97.31           O  
ATOM   3700  N   GLY D  79      -8.337 -21.638   4.893  1.00 95.41           N  
ATOM   3701  CA  GLY D  79      -8.348 -22.606   3.807  1.00 95.41           C  
ATOM   3702  C   GLY D  79      -9.072 -23.891   4.162  1.00 95.41           C  
ATOM   3703  O   GLY D  79      -9.082 -24.305   5.323  1.00 95.41           O  
ATOM   3704  N   ALA D  80      -9.576 -24.546   3.154  1.00 94.82           N  
ATOM   3705  CA  ALA D  80     -10.306 -25.795   3.358  1.00 94.82           C  
ATOM   3706  C   ALA D  80      -9.357 -26.990   3.365  1.00 94.82           C  
ATOM   3707  CB  ALA D  80     -11.371 -25.972   2.279  1.00 94.82           C  
ATOM   3708  O   ALA D  80      -8.268 -26.929   2.790  1.00 94.82           O  
ATOM   3709  N   GLY D  81      -9.831 -28.060   3.980  1.00 92.07           N  
ATOM   3710  CA  GLY D  81      -9.114 -29.321   3.882  1.00 92.07           C  
ATOM   3711  C   GLY D  81      -9.351 -30.043   2.570  1.00 92.07           C  
ATOM   3712  O   GLY D  81     -10.363 -29.814   1.903  1.00 92.07           O  
ATOM   3713  N   GLY D  82      -8.354 -30.810   2.216  1.00 88.80           N  
ATOM   3714  CA  GLY D  82      -8.529 -31.687   1.070  1.00 88.80           C  
ATOM   3715  C   GLY D  82      -9.453 -32.857   1.351  1.00 88.80           C  
ATOM   3716  O   GLY D  82      -9.825 -33.100   2.501  1.00 88.80           O  
ATOM   3717  N   THR D  83      -9.932 -33.473   0.277  1.00 86.83           N  
ATOM   3718  CA  THR D  83     -10.783 -34.650   0.410  1.00 86.83           C  
ATOM   3719  C   THR D  83     -10.048 -35.904  -0.057  1.00 86.83           C  
ATOM   3720  CB  THR D  83     -12.089 -34.489  -0.390  1.00 86.83           C  
ATOM   3721  O   THR D  83      -9.180 -35.832  -0.929  1.00 86.83           O  
ATOM   3722  CG2 THR D  83     -12.905 -33.307   0.122  1.00 86.83           C  
ATOM   3723  OG1 THR D  83     -11.772 -34.274  -1.771  1.00 86.83           O  
ATOM   3724  N   SER D  84     -10.381 -36.970   0.624  1.00 77.11           N  
ATOM   3725  CA  SER D  84      -9.855 -38.276   0.241  1.00 77.11           C  
ATOM   3726  C   SER D  84     -10.685 -38.900  -0.876  1.00 77.11           C  
ATOM   3727  CB  SER D  84      -9.822 -39.215   1.447  1.00 77.11           C  
ATOM   3728  O   SER D  84     -11.814 -38.474  -1.130  1.00 77.11           O  
ATOM   3729  OG  SER D  84     -11.041 -39.154   2.167  1.00 77.11           O  
ATOM   3730  N   GLY D  85     -10.164 -39.504  -1.870  1.00 70.53           N  
ATOM   3731  CA  GLY D  85     -10.876 -40.281  -2.872  1.00 70.53           C  
ATOM   3732  C   GLY D  85     -10.052 -41.420  -3.441  1.00 70.53           C  
ATOM   3733  O   GLY D  85      -8.972 -41.727  -2.932  1.00 70.53           O  
ATOM   3734  N   LEU D  86     -10.710 -42.140  -4.310  1.00 58.73           N  
ATOM   3735  CA  LEU D  86      -9.961 -43.180  -5.008  1.00 58.73           C  
ATOM   3736  C   LEU D  86      -8.843 -42.573  -5.848  1.00 58.73           C  
ATOM   3737  CB  LEU D  86     -10.894 -44.006  -5.898  1.00 58.73           C  
ATOM   3738  O   LEU D  86      -8.958 -41.439  -6.318  1.00 58.73           O  
ATOM   3739  CG  LEU D  86     -10.281 -45.241  -6.560  1.00 58.73           C  
ATOM   3740  CD1 LEU D  86      -9.858 -46.255  -5.502  1.00 58.73           C  
ATOM   3741  CD2 LEU D  86     -11.265 -45.865  -7.543  1.00 58.73           C  
ATOM   3742  N   LEU D  87      -7.675 -43.057  -5.837  1.00 48.43           N  
ATOM   3743  CA  LEU D  87      -6.427 -42.542  -6.392  1.00 48.43           C  
ATOM   3744  C   LEU D  87      -6.698 -41.620  -7.576  1.00 48.43           C  
ATOM   3745  CB  LEU D  87      -5.518 -43.695  -6.825  1.00 48.43           C  
ATOM   3746  O   LEU D  87      -6.133 -40.527  -7.659  1.00 48.43           O  
ATOM   3747  CG  LEU D  87      -4.015 -43.482  -6.634  1.00 48.43           C  
ATOM   3748  CD1 LEU D  87      -3.593 -43.908  -5.232  1.00 48.43           C  
ATOM   3749  CD2 LEU D  87      -3.228 -44.248  -7.691  1.00 48.43           C  
ATOM   3750  N   VAL D  88      -7.246 -41.995  -8.706  1.00 48.07           N  
ATOM   3751  CA  VAL D  88      -7.290 -41.260  -9.966  1.00 48.07           C  
ATOM   3752  C   VAL D  88      -8.428 -40.242  -9.931  1.00 48.07           C  
ATOM   3753  CB  VAL D  88      -7.461 -42.210 -11.172  1.00 48.07           C  
ATOM   3754  O   VAL D  88      -8.319 -39.159 -10.511  1.00 48.07           O  
ATOM   3755  CG1 VAL D  88      -7.576 -41.417 -12.472  1.00 48.07           C  
ATOM   3756  CG2 VAL D  88      -6.296 -43.195 -11.244  1.00 48.07           C  
ATOM   3757  N   ILE D  89      -9.610 -40.522  -9.273  1.00 50.48           N  
ATOM   3758  CA  ILE D  89     -10.812 -39.719  -9.462  1.00 50.48           C  
ATOM   3759  C   ILE D  89     -11.189 -39.036  -8.149  1.00 50.48           C  
ATOM   3760  CB  ILE D  89     -11.990 -40.576  -9.978  1.00 50.48           C  
ATOM   3761  O   ILE D  89     -11.976 -38.087  -8.139  1.00 50.48           O  
ATOM   3762  CG1 ILE D  89     -11.470 -41.743 -10.825  1.00 50.48           C  
ATOM   3763  CG2 ILE D  89     -12.976 -39.717 -10.775  1.00 50.48           C  
ATOM   3764  CD1 ILE D  89     -12.521 -42.801 -11.133  1.00 50.48           C  
ATOM   3765  N   GLY D  90     -10.715 -39.486  -6.938  1.00 59.23           N  
ATOM   3766  CA  GLY D  90     -11.631 -39.144  -5.862  1.00 59.23           C  
ATOM   3767  C   GLY D  90     -11.107 -38.045  -4.958  1.00 59.23           C  
ATOM   3768  O   GLY D  90     -11.878 -37.397  -4.247  1.00 59.23           O  
ATOM   3769  N   GLY D  91      -9.798 -37.842  -4.797  1.00 70.14           N  
ATOM   3770  CA  GLY D  91      -9.448 -36.789  -3.857  1.00 70.14           C  
ATOM   3771  C   GLY D  91      -9.056 -35.490  -4.535  1.00 70.14           C  
ATOM   3772  O   GLY D  91      -8.659 -35.488  -5.702  1.00 70.14           O  
ATOM   3773  N   ALA D  92      -9.456 -34.413  -3.956  1.00 81.45           N  
ATOM   3774  CA  ALA D  92      -9.097 -33.088  -4.456  1.00 81.45           C  
ATOM   3775  C   ALA D  92      -8.567 -32.203  -3.332  1.00 81.45           C  
ATOM   3776  CB  ALA D  92     -10.299 -32.429  -5.128  1.00 81.45           C  
ATOM   3777  O   ALA D  92      -8.952 -32.364  -2.172  1.00 81.45           O  
ATOM   3778  N   GLY D  93      -7.660 -31.371  -3.631  1.00 86.15           N  
ATOM   3779  CA  GLY D  93      -7.221 -30.372  -2.669  1.00 86.15           C  
ATOM   3780  C   GLY D  93      -8.336 -29.446  -2.220  1.00 86.15           C  
ATOM   3781  O   GLY D  93      -9.392 -29.385  -2.854  1.00 86.15           O  
ATOM   3782  N   GLY D  94      -8.172 -28.786  -1.097  1.00 89.97           N  
ATOM   3783  CA  GLY D  94      -9.078 -27.754  -0.619  1.00 89.97           C  
ATOM   3784  C   GLY D  94      -8.826 -26.398  -1.251  1.00 89.97           C  
ATOM   3785  O   GLY D  94      -7.704 -26.100  -1.666  1.00 89.97           O  
ATOM   3786  N   ALA D  95      -9.845 -25.541  -1.327  1.00 90.91           N  
ATOM   3787  CA  ALA D  95      -9.681 -24.168  -1.799  1.00 90.91           C  
ATOM   3788  C   ALA D  95      -9.013 -23.299  -0.738  1.00 90.91           C  
ATOM   3789  CB  ALA D  95     -11.032 -23.577  -2.195  1.00 90.91           C  
ATOM   3790  O   ALA D  95      -9.180 -23.535   0.461  1.00 90.91           O  
ATOM   3791  N   GLY D  96      -8.269 -22.327  -1.154  1.00 93.07           N  
ATOM   3792  CA  GLY D  96      -7.755 -21.321  -0.237  1.00 93.07           C  
ATOM   3793  C   GLY D  96      -8.837 -20.418   0.325  1.00 93.07           C  
ATOM   3794  O   GLY D  96      -9.925 -20.313  -0.246  1.00 93.07           O  
ATOM   3795  N   GLY D  97      -8.590 -19.788   1.403  1.00 94.90           N  
ATOM   3796  CA  GLY D  97      -9.483 -18.782   1.955  1.00 94.90           C  
ATOM   3797  C   GLY D  97      -9.427 -17.462   1.210  1.00 94.90           C  
ATOM   3798  O   GLY D  97      -8.403 -17.123   0.613  1.00 94.90           O  
ATOM   3799  N   GLY D  98     -10.493 -16.706   1.225  1.00 94.88           N  
ATOM   3800  CA  GLY D  98     -10.488 -15.350   0.700  1.00 94.88           C  
ATOM   3801  C   GLY D  98      -9.809 -14.355   1.622  1.00 94.88           C  
ATOM   3802  O   GLY D  98      -9.774 -14.552   2.838  1.00 94.88           O  
ATOM   3803  N   ALA D  99      -9.271 -13.281   1.046  1.00 96.92           N  
ATOM   3804  CA  ALA D  99      -8.643 -12.232   1.844  1.00 96.92           C  
ATOM   3805  C   ALA D  99      -9.681 -11.238   2.359  1.00 96.92           C  
ATOM   3806  CB  ALA D  99      -7.577 -11.507   1.027  1.00 96.92           C  
ATOM   3807  O   ALA D  99     -10.754 -11.091   1.769  1.00 96.92           O  
ATOM   3808  N   GLY D 100      -9.382 -10.569   3.404  1.00 97.28           N  
ATOM   3809  CA  GLY D 100     -10.223  -9.486   3.889  1.00 97.28           C  
ATOM   3810  C   GLY D 100     -10.202  -8.265   2.990  1.00 97.28           C  
ATOM   3811  O   GLY D 100      -9.260  -8.072   2.218  1.00 97.28           O  
ATOM   3812  N   GLY D 101     -11.206  -7.513   3.082  1.00 96.81           N  
ATOM   3813  CA  GLY D 101     -11.225  -6.249   2.363  1.00 96.81           C  
ATOM   3814  C   GLY D 101     -10.269  -5.221   2.938  1.00 96.81           C  
ATOM   3815  O   GLY D 101      -9.646  -5.457   3.975  1.00 96.81           O  
ATOM   3816  N   TYR D 102     -10.131  -4.125   2.263  1.00 97.09           N  
ATOM   3817  CA  TYR D 102      -9.288  -3.015   2.693  1.00 97.09           C  
ATOM   3818  C   TYR D 102     -10.048  -1.696   2.629  1.00 97.09           C  
ATOM   3819  CB  TYR D 102      -8.025  -2.933   1.830  1.00 97.09           C  
ATOM   3820  O   TYR D 102     -10.715  -1.404   1.633  1.00 97.09           O  
ATOM   3821  CG  TYR D 102      -7.164  -1.729   2.127  1.00 97.09           C  
ATOM   3822  CD1 TYR D 102      -7.250  -0.577   1.348  1.00 97.09           C  
ATOM   3823  CD2 TYR D 102      -6.263  -1.741   3.186  1.00 97.09           C  
ATOM   3824  CE1 TYR D 102      -6.457   0.533   1.617  1.00 97.09           C  
ATOM   3825  CE2 TYR D 102      -5.465  -0.636   3.464  1.00 97.09           C  
ATOM   3826  OH  TYR D 102      -4.782   1.592   2.946  1.00 97.09           O  
ATOM   3827  CZ  TYR D 102      -5.569   0.495   2.675  1.00 97.09           C  
ATOM   3828  N   ALA D 103     -10.015  -0.958   3.671  1.00 97.93           N  
ATOM   3829  CA  ALA D 103     -10.652   0.352   3.778  1.00 97.93           C  
ATOM   3830  C   ALA D 103      -9.643   1.421   4.189  1.00 97.93           C  
ATOM   3831  CB  ALA D 103     -11.806   0.303   4.776  1.00 97.93           C  
ATOM   3832  O   ALA D 103      -8.773   1.173   5.027  1.00 97.93           O  
ATOM   3833  N   SER D 104      -9.751   2.605   3.596  1.00 97.43           N  
ATOM   3834  CA  SER D 104      -8.923   3.746   3.972  1.00 97.43           C  
ATOM   3835  C   SER D 104      -9.681   5.059   3.802  1.00 97.43           C  
ATOM   3836  CB  SER D 104      -7.641   3.777   3.138  1.00 97.43           C  
ATOM   3837  O   SER D 104     -10.482   5.204   2.876  1.00 97.43           O  
ATOM   3838  OG  SER D 104      -6.858   4.913   3.462  1.00 97.43           O  
ATOM   3839  N   GLY D 105      -9.484   5.963   4.698  1.00 96.64           N  
ATOM   3840  CA  GLY D 105     -10.144   7.256   4.610  1.00 96.64           C  
ATOM   3841  C   GLY D 105      -9.701   8.228   5.687  1.00 96.64           C  
ATOM   3842  O   GLY D 105      -9.035   7.836   6.648  1.00 96.64           O  
ATOM   3843  N   ILE D 106      -9.998   9.462   5.442  1.00 95.53           N  
ATOM   3844  CA  ILE D 106      -9.791  10.532   6.413  1.00 95.53           C  
ATOM   3845  C   ILE D 106     -11.123  10.909   7.057  1.00 95.53           C  
ATOM   3846  CB  ILE D 106      -9.143  11.771   5.757  1.00 95.53           C  
ATOM   3847  O   ILE D 106     -12.110  11.155   6.359  1.00 95.53           O  
ATOM   3848  CG1 ILE D 106      -7.783  11.405   5.151  1.00 95.53           C  
ATOM   3849  CG2 ILE D 106      -9.002  12.908   6.774  1.00 95.53           C  
ATOM   3850  CD1 ILE D 106      -7.208  12.473   4.230  1.00 95.53           C  
ATOM   3851  N   TYR D 107     -11.152  10.972   8.385  1.00 94.01           N  
ATOM   3852  CA  TYR D 107     -12.410  11.194   9.089  1.00 94.01           C  
ATOM   3853  C   TYR D 107     -12.245  12.244  10.182  1.00 94.01           C  
ATOM   3854  CB  TYR D 107     -12.924   9.885   9.696  1.00 94.01           C  
ATOM   3855  O   TYR D 107     -11.212  12.293  10.853  1.00 94.01           O  
ATOM   3856  CG  TYR D 107     -13.138   8.788   8.681  1.00 94.01           C  
ATOM   3857  CD1 TYR D 107     -14.278   8.765   7.881  1.00 94.01           C  
ATOM   3858  CD2 TYR D 107     -12.202   7.773   8.522  1.00 94.01           C  
ATOM   3859  CE1 TYR D 107     -14.480   7.756   6.946  1.00 94.01           C  
ATOM   3860  CE2 TYR D 107     -12.393   6.758   7.590  1.00 94.01           C  
ATOM   3861  OH  TYR D 107     -13.728   5.756   5.883  1.00 94.01           O  
ATOM   3862  CZ  TYR D 107     -13.533   6.758   6.807  1.00 94.01           C  
ATOM   3863  N   THR D 108     -13.252  13.085  10.363  1.00 90.53           N  
ATOM   3864  CA  THR D 108     -13.357  13.982  11.509  1.00 90.53           C  
ATOM   3865  C   THR D 108     -14.001  13.271  12.695  1.00 90.53           C  
ATOM   3866  CB  THR D 108     -14.170  15.242  11.158  1.00 90.53           C  
ATOM   3867  O   THR D 108     -15.107  12.739  12.581  1.00 90.53           O  
ATOM   3868  CG2 THR D 108     -14.167  16.237  12.314  1.00 90.53           C  
ATOM   3869  OG1 THR D 108     -13.598  15.867  10.003  1.00 90.53           O  
ATOM   3870  N   LEU D 109     -13.268  13.330  13.740  1.00 90.88           N  
ATOM   3871  CA  LEU D 109     -13.757  12.647  14.932  1.00 90.88           C  
ATOM   3872  C   LEU D 109     -14.826  13.477  15.635  1.00 90.88           C  
ATOM   3873  CB  LEU D 109     -12.603  12.359  15.896  1.00 90.88           C  
ATOM   3874  O   LEU D 109     -14.747  14.707  15.658  1.00 90.88           O  
ATOM   3875  CG  LEU D 109     -11.445  11.529  15.339  1.00 90.88           C  
ATOM   3876  CD1 LEU D 109     -10.378  11.322  16.409  1.00 90.88           C  
ATOM   3877  CD2 LEU D 109     -11.951  10.189  14.815  1.00 90.88           C  
ATOM   3878  N   ALA D 110     -16.077  12.980  16.028  1.00 82.48           N  
ATOM   3879  CA  ALA D 110     -17.171  13.675  16.701  1.00 82.48           C  
ATOM   3880  C   ALA D 110     -16.684  14.358  17.976  1.00 82.48           C  
ATOM   3881  CB  ALA D 110     -18.303  12.702  17.022  1.00 82.48           C  
ATOM   3882  O   ALA D 110     -17.109  15.472  18.292  1.00 82.48           O  
ATOM   3883  N   ASN D 111     -15.958  13.784  18.751  1.00 75.01           N  
ATOM   3884  CA  ASN D 111     -15.363  14.287  19.984  1.00 75.01           C  
ATOM   3885  C   ASN D 111     -14.045  13.583  20.298  1.00 75.01           C  
ATOM   3886  CB  ASN D 111     -16.338  14.134  21.153  1.00 75.01           C  
ATOM   3887  O   ASN D 111     -13.672  12.624  19.620  1.00 75.01           O  
ATOM   3888  CG  ASN D 111     -16.864  12.719  21.293  1.00 75.01           C  
ATOM   3889  ND2 ASN D 111     -17.992  12.571  21.978  1.00 75.01           N  
ATOM   3890  OD1 ASN D 111     -16.261  11.767  20.791  1.00 75.01           O  
ATOM   3891  N   SER D 112     -13.187  14.269  20.904  1.00 68.95           N  
ATOM   3892  CA  SER D 112     -11.939  13.624  21.298  1.00 68.95           C  
ATOM   3893  C   SER D 112     -12.194  12.456  22.244  1.00 68.95           C  
ATOM   3894  CB  SER D 112     -11.000  14.632  21.962  1.00 68.95           C  
ATOM   3895  O   SER D 112     -11.380  12.174  23.125  1.00 68.95           O  
ATOM   3896  OG  SER D 112     -10.720  15.711  21.087  1.00 68.95           O  
ATOM   3897  N   SER D 113     -13.447  11.745  21.959  1.00 81.67           N  
ATOM   3898  CA  SER D 113     -13.768  10.584  22.783  1.00 81.67           C  
ATOM   3899  C   SER D 113     -13.114   9.320  22.236  1.00 81.67           C  
ATOM   3900  CB  SER D 113     -15.282  10.389  22.868  1.00 81.67           C  
ATOM   3901  O   SER D 113     -12.675   9.290  21.084  1.00 81.67           O  
ATOM   3902  OG  SER D 113     -15.912  11.555  23.372  1.00 81.67           O  
ATOM   3903  N   ALA D 114     -13.078   8.334  23.138  1.00 92.74           N  
ATOM   3904  CA  ALA D 114     -12.494   7.043  22.784  1.00 92.74           C  
ATOM   3905  C   ALA D 114     -13.245   6.403  21.620  1.00 92.74           C  
ATOM   3906  CB  ALA D 114     -12.495   6.109  23.992  1.00 92.74           C  
ATOM   3907  O   ALA D 114     -14.474   6.481  21.547  1.00 92.74           O  
ATOM   3908  N   VAL D 115     -12.537   5.891  20.621  1.00 96.27           N  
ATOM   3909  CA  VAL D 115     -13.080   5.163  19.480  1.00 96.27           C  
ATOM   3910  C   VAL D 115     -12.745   3.678  19.606  1.00 96.27           C  
ATOM   3911  CB  VAL D 115     -12.541   5.719  18.143  1.00 96.27           C  
ATOM   3912  O   VAL D 115     -11.591   3.315  19.846  1.00 96.27           O  
ATOM   3913  CG1 VAL D 115     -13.138   4.956  16.961  1.00 96.27           C  
ATOM   3914  CG2 VAL D 115     -12.843   7.212  18.026  1.00 96.27           C  
ATOM   3915  N   THR D 116     -13.722   2.801  19.511  1.00 97.45           N  
ATOM   3916  CA  THR D 116     -13.475   1.364  19.520  1.00 97.45           C  
ATOM   3917  C   THR D 116     -12.811   0.921  18.219  1.00 97.45           C  
ATOM   3918  CB  THR D 116     -14.780   0.574  19.728  1.00 97.45           C  
ATOM   3919  O   THR D 116     -13.334   1.173  17.132  1.00 97.45           O  
ATOM   3920  CG2 THR D 116     -14.508  -0.924  19.819  1.00 97.45           C  
ATOM   3921  OG1 THR D 116     -15.408   1.009  20.940  1.00 97.45           O  
ATOM   3922  N   VAL D 117     -11.673   0.332  18.359  1.00 98.34           N  
ATOM   3923  CA  VAL D 117     -10.949  -0.291  17.257  1.00 98.34           C  
ATOM   3924  C   VAL D 117     -11.140  -1.805  17.303  1.00 98.34           C  
ATOM   3925  CB  VAL D 117      -9.444   0.058  17.296  1.00 98.34           C  
ATOM   3926  O   VAL D 117     -10.712  -2.462  18.256  1.00 98.34           O  
ATOM   3927  CG1 VAL D 117      -8.710  -0.582  16.119  1.00 98.34           C  
ATOM   3928  CG2 VAL D 117      -9.249   1.573  17.292  1.00 98.34           C  
ATOM   3929  N   THR D 118     -11.816  -2.361  16.295  1.00 98.60           N  
ATOM   3930  CA  THR D 118     -12.031  -3.800  16.193  1.00 98.60           C  
ATOM   3931  C   THR D 118     -11.091  -4.416  15.160  1.00 98.60           C  
ATOM   3932  CB  THR D 118     -13.490  -4.123  15.821  1.00 98.60           C  
ATOM   3933  O   THR D 118     -11.076  -3.998  14.000  1.00 98.60           O  
ATOM   3934  CG2 THR D 118     -13.748  -5.625  15.860  1.00 98.60           C  
ATOM   3935  OG1 THR D 118     -14.368  -3.473  16.749  1.00 98.60           O  
ATOM   3936  N   VAL D 119     -10.364  -5.335  15.582  1.00 98.61           N  
ATOM   3937  CA  VAL D 119      -9.525  -6.111  14.675  1.00 98.61           C  
ATOM   3938  C   VAL D 119     -10.116  -7.506  14.488  1.00 98.61           C  
ATOM   3939  CB  VAL D 119      -8.072  -6.212  15.193  1.00 98.61           C  
ATOM   3940  O   VAL D 119     -10.285  -8.250  15.457  1.00 98.61           O  
ATOM   3941  CG1 VAL D 119      -7.230  -7.092  14.270  1.00 98.61           C  
ATOM   3942  CG2 VAL D 119      -7.454  -4.822  15.322  1.00 98.61           C  
ATOM   3943  N   GLY D 120     -10.400  -7.859  13.276  1.00 98.69           N  
ATOM   3944  CA  GLY D 120     -11.018  -9.140  12.973  1.00 98.69           C  
ATOM   3945  C   GLY D 120     -10.110 -10.322  13.253  1.00 98.69           C  
ATOM   3946  O   GLY D 120      -8.886 -10.206  13.163  1.00 98.69           O  
ATOM   3947  N   THR D 121     -10.736 -11.457  13.494  1.00 98.28           N  
ATOM   3948  CA  THR D 121     -10.034 -12.718  13.702  1.00 98.28           C  
ATOM   3949  C   THR D 121     -10.023 -13.549  12.422  1.00 98.28           C  
ATOM   3950  CB  THR D 121     -10.674 -13.533  14.840  1.00 98.28           C  
ATOM   3951  O   THR D 121     -11.051 -13.685  11.755  1.00 98.28           O  
ATOM   3952  CG2 THR D 121      -9.839 -14.765  15.172  1.00 98.28           C  
ATOM   3953  OG1 THR D 121     -10.778 -12.711  16.009  1.00 98.28           O  
ATOM   3954  N   GLY D 122      -8.816 -14.070  12.118  1.00 98.38           N  
ATOM   3955  CA  GLY D 122      -8.705 -14.940  10.958  1.00 98.38           C  
ATOM   3956  C   GLY D 122      -9.559 -16.189  11.064  1.00 98.38           C  
ATOM   3957  O   GLY D 122      -9.707 -16.755  12.149  1.00 98.38           O  
ATOM   3958  N   GLY D 123     -10.076 -16.634   9.951  1.00 98.39           N  
ATOM   3959  CA  GLY D 123     -10.823 -17.881   9.923  1.00 98.39           C  
ATOM   3960  C   GLY D 123      -9.971 -19.094  10.246  1.00 98.39           C  
ATOM   3961  O   GLY D 123      -8.844 -19.214   9.762  1.00 98.39           O  
ATOM   3962  N   ALA D 124     -10.540 -20.055  10.957  1.00 97.76           N  
ATOM   3963  CA  ALA D 124      -9.850 -21.304  11.269  1.00 97.76           C  
ATOM   3964  C   ALA D 124      -9.739 -22.193  10.034  1.00 97.76           C  
ATOM   3965  CB  ALA D 124     -10.573 -22.045  12.391  1.00 97.76           C  
ATOM   3966  O   ALA D 124     -10.640 -22.210   9.191  1.00 97.76           O  
ATOM   3967  N   LYS D 125      -8.624 -22.913  10.014  1.00 97.09           N  
ATOM   3968  CA  LYS D 125      -8.450 -23.888   8.941  1.00 97.09           C  
ATOM   3969  C   LYS D 125      -9.545 -24.950   8.980  1.00 97.09           C  
ATOM   3970  CB  LYS D 125      -7.074 -24.550   9.034  1.00 97.09           C  
ATOM   3971  O   LYS D 125     -10.033 -25.306  10.054  1.00 97.09           O  
ATOM   3972  CG  LYS D 125      -6.867 -25.371  10.299  1.00 97.09           C  
ATOM   3973  CD  LYS D 125      -5.426 -25.848  10.425  1.00 97.09           C  
ATOM   3974  CE  LYS D 125      -5.194 -26.587  11.737  1.00 97.09           C  
ATOM   3975  NZ  LYS D 125      -3.741 -26.805  12.000  1.00 97.09           N  
ATOM   3976  N   GLY D 126      -9.901 -25.464   7.802  1.00 95.85           N  
ATOM   3977  CA  GLY D 126     -10.705 -26.674   7.733  1.00 95.85           C  
ATOM   3978  C   GLY D 126      -9.898 -27.940   7.952  1.00 95.85           C  
ATOM   3979  O   GLY D 126      -8.776 -28.060   7.456  1.00 95.85           O  
ATOM   3980  N   ASN D 127     -10.494 -28.861   8.679  1.00 94.36           N  
ATOM   3981  CA  ASN D 127      -9.917 -30.200   8.744  1.00 94.36           C  
ATOM   3982  C   ASN D 127     -10.098 -30.953   7.429  1.00 94.36           C  
ATOM   3983  CB  ASN D 127     -10.531 -30.994   9.899  1.00 94.36           C  
ATOM   3984  O   ASN D 127     -10.781 -30.472   6.522  1.00 94.36           O  
ATOM   3985  CG  ASN D 127     -10.185 -30.413  11.256  1.00 94.36           C  
ATOM   3986  ND2 ASN D 127     -11.131 -30.474  12.186  1.00 94.36           N  
ATOM   3987  OD1 ASN D 127      -9.077 -29.913  11.466  1.00 94.36           O  
ATOM   3988  N   ALA D 128      -9.411 -32.036   7.311  1.00 90.71           N  
ATOM   3989  CA  ALA D 128      -9.604 -32.850   6.113  1.00 90.71           C  
ATOM   3990  C   ALA D 128     -11.086 -32.997   5.782  1.00 90.71           C  
ATOM   3991  CB  ALA D 128      -8.964 -34.224   6.295  1.00 90.71           C  
ATOM   3992  O   ALA D 128     -11.882 -33.401   6.633  1.00 90.71           O  
ATOM   3993  N   GLY D 129     -11.441 -32.501   4.605  1.00 88.91           N  
ATOM   3994  CA  GLY D 129     -12.798 -32.662   4.109  1.00 88.91           C  
ATOM   3995  C   GLY D 129     -13.746 -31.585   4.602  1.00 88.91           C  
ATOM   3996  O   GLY D 129     -14.955 -31.662   4.373  1.00 88.91           O  
ATOM   3997  N   THR D 130     -13.254 -30.591   5.297  1.00 92.78           N  
ATOM   3998  CA  THR D 130     -14.145 -29.576   5.850  1.00 92.78           C  
ATOM   3999  C   THR D 130     -13.755 -28.186   5.355  1.00 92.78           C  
ATOM   4000  CB  THR D 130     -14.129 -29.599   7.389  1.00 92.78           C  
ATOM   4001  O   THR D 130     -12.615 -27.966   4.941  1.00 92.78           O  
ATOM   4002  CG2 THR D 130     -14.498 -30.979   7.923  1.00 92.78           C  
ATOM   4003  OG1 THR D 130     -12.818 -29.254   7.853  1.00 92.78           O  
ATOM   4004  N   SER D 131     -14.727 -27.334   5.313  1.00 94.80           N  
ATOM   4005  CA  SER D 131     -14.520 -25.955   4.885  1.00 94.80           C  
ATOM   4006  C   SER D 131     -13.715 -25.171   5.916  1.00 94.80           C  
ATOM   4007  CB  SER D 131     -15.862 -25.262   4.641  1.00 94.80           C  
ATOM   4008  O   SER D 131     -13.741 -25.492   7.106  1.00 94.80           O  
ATOM   4009  OG  SER D 131     -16.590 -25.922   3.620  1.00 94.80           O  
ATOM   4010  N   GLY D 132     -12.977 -24.202   5.491  1.00 96.85           N  
ATOM   4011  CA  GLY D 132     -12.437 -23.198   6.393  1.00 96.85           C  
ATOM   4012  C   GLY D 132     -13.491 -22.249   6.931  1.00 96.85           C  
ATOM   4013  O   GLY D 132     -14.594 -22.165   6.385  1.00 96.85           O  
ATOM   4014  N   SER D 133     -13.222 -21.508   7.995  1.00 97.84           N  
ATOM   4015  CA  SER D 133     -14.124 -20.508   8.557  1.00 97.84           C  
ATOM   4016  C   SER D 133     -13.900 -19.141   7.918  1.00 97.84           C  
ATOM   4017  CB  SER D 133     -13.938 -20.408  10.071  1.00 97.84           C  
ATOM   4018  O   SER D 133     -12.825 -18.872   7.377  1.00 97.84           O  
ATOM   4019  OG  SER D 133     -14.254 -21.639  10.699  1.00 97.84           O  
ATOM   4020  N   ASN D 134     -14.937 -18.351   7.918  1.00 98.37           N  
ATOM   4021  CA  ASN D 134     -14.805 -16.977   7.445  1.00 98.37           C  
ATOM   4022  C   ASN D 134     -13.920 -16.148   8.371  1.00 98.37           C  
ATOM   4023  CB  ASN D 134     -16.181 -16.324   7.302  1.00 98.37           C  
ATOM   4024  O   ASN D 134     -13.880 -16.389   9.579  1.00 98.37           O  
ATOM   4025  CG  ASN D 134     -17.059 -17.029   6.286  1.00 98.37           C  
ATOM   4026  ND2 ASN D 134     -18.348 -16.713   6.295  1.00 98.37           N  
ATOM   4027  OD1 ASN D 134     -16.582 -17.852   5.501  1.00 98.37           O  
ATOM   4028  N   GLY D 135     -13.190 -15.213   7.846  1.00 98.44           N  
ATOM   4029  CA  GLY D 135     -12.634 -14.147   8.664  1.00 98.44           C  
ATOM   4030  C   GLY D 135     -13.680 -13.166   9.159  1.00 98.44           C  
ATOM   4031  O   GLY D 135     -14.738 -13.018   8.545  1.00 98.44           O  
ATOM   4032  N   THR D 136     -13.379 -12.460  10.214  1.00 98.39           N  
ATOM   4033  CA  THR D 136     -14.358 -11.520  10.748  1.00 98.39           C  
ATOM   4034  C   THR D 136     -13.980 -10.085  10.392  1.00 98.39           C  
ATOM   4035  CB  THR D 136     -14.486 -11.655  12.277  1.00 98.39           C  
ATOM   4036  O   THR D 136     -12.908  -9.840   9.834  1.00 98.39           O  
ATOM   4037  CG2 THR D 136     -14.846 -13.083  12.675  1.00 98.39           C  
ATOM   4038  OG1 THR D 136     -13.239 -11.300  12.888  1.00 98.39           O  
ATOM   4039  N   ASP D 137     -14.883  -9.194  10.763  1.00 98.61           N  
ATOM   4040  CA  ASP D 137     -14.761  -7.803  10.339  1.00 98.61           C  
ATOM   4041  C   ASP D 137     -13.719  -7.063  11.175  1.00 98.61           C  
ATOM   4042  CB  ASP D 137     -16.112  -7.092  10.434  1.00 98.61           C  
ATOM   4043  O   ASP D 137     -13.587  -7.313  12.375  1.00 98.61           O  
ATOM   4044  CG  ASP D 137     -17.178  -7.725   9.557  1.00 98.61           C  
ATOM   4045  OD1 ASP D 137     -16.865  -8.672   8.803  1.00 98.61           O  
ATOM   4046  OD2 ASP D 137     -18.342  -7.271   9.619  1.00 98.61           O  
ATOM   4047  N   SER D 138     -12.998  -6.172  10.562  1.00 98.70           N  
ATOM   4048  CA  SER D 138     -12.278  -5.106  11.253  1.00 98.70           C  
ATOM   4049  C   SER D 138     -12.993  -3.768  11.102  1.00 98.70           C  
ATOM   4050  CB  SER D 138     -10.848  -4.993  10.721  1.00 98.70           C  
ATOM   4051  O   SER D 138     -13.574  -3.484  10.053  1.00 98.70           O  
ATOM   4052  OG  SER D 138     -10.145  -6.210  10.905  1.00 98.70           O  
ATOM   4053  N   ARG D 139     -12.844  -2.903  12.151  1.00 98.67           N  
ATOM   4054  CA  ARG D 139     -13.596  -1.652  12.134  1.00 98.67           C  
ATOM   4055  C   ARG D 139     -12.869  -0.566  12.921  1.00 98.67           C  
ATOM   4056  CB  ARG D 139     -15.000  -1.861  12.704  1.00 98.67           C  
ATOM   4057  O   ARG D 139     -12.128  -0.863  13.860  1.00 98.67           O  
ATOM   4058  CG  ARG D 139     -15.837  -2.866  11.928  1.00 98.67           C  
ATOM   4059  CD  ARG D 139     -17.214  -3.052  12.549  1.00 98.67           C  
ATOM   4060  NE  ARG D 139     -17.980  -4.088  11.862  1.00 98.67           N  
ATOM   4061  NH1 ARG D 139     -17.656  -5.697  13.487  1.00 98.67           N  
ATOM   4062  NH2 ARG D 139     -18.886  -6.183  11.615  1.00 98.67           N  
ATOM   4063  CZ  ARG D 139     -18.173  -5.320  12.323  1.00 98.67           C  
ATOM   4064  N   PHE D 140     -13.045   0.662  12.529  1.00 98.03           N  
ATOM   4065  CA  PHE D 140     -12.737   1.854  13.310  1.00 98.03           C  
ATOM   4066  C   PHE D 140     -14.007   2.628  13.642  1.00 98.03           C  
ATOM   4067  CB  PHE D 140     -11.755   2.755  12.554  1.00 98.03           C  
ATOM   4068  O   PHE D 140     -14.477   3.434  12.836  1.00 98.03           O  
ATOM   4069  CG  PHE D 140     -11.268   3.930  13.357  1.00 98.03           C  
ATOM   4070  CD1 PHE D 140     -11.828   5.190  13.182  1.00 98.03           C  
ATOM   4071  CD2 PHE D 140     -10.249   3.775  14.288  1.00 98.03           C  
ATOM   4072  CE1 PHE D 140     -11.378   6.280  13.924  1.00 98.03           C  
ATOM   4073  CE2 PHE D 140      -9.795   4.860  15.034  1.00 98.03           C  
ATOM   4074  CZ  PHE D 140     -10.360   6.111  14.849  1.00 98.03           C  
ATOM   4075  N   GLY D 141     -14.525   2.286  14.838  1.00 96.92           N  
ATOM   4076  CA  GLY D 141     -15.808   2.868  15.198  1.00 96.92           C  
ATOM   4077  C   GLY D 141     -16.883   2.638  14.152  1.00 96.92           C  
ATOM   4078  O   GLY D 141     -17.086   1.509  13.701  1.00 96.92           O  
ATOM   4079  N   THR D 142     -17.642   3.672  13.882  1.00 94.89           N  
ATOM   4080  CA  THR D 142     -18.662   3.634  12.840  1.00 94.89           C  
ATOM   4081  C   THR D 142     -18.159   4.305  11.565  1.00 94.89           C  
ATOM   4082  CB  THR D 142     -19.961   4.318  13.305  1.00 94.89           C  
ATOM   4083  O   THR D 142     -18.913   4.469  10.604  1.00 94.89           O  
ATOM   4084  CG2 THR D 142     -20.540   3.623  14.532  1.00 94.89           C  
ATOM   4085  OG1 THR D 142     -19.684   5.686  13.631  1.00 94.89           O  
ATOM   4086  N   TYR D 143     -16.891   4.787  11.545  1.00 95.74           N  
ATOM   4087  CA  TYR D 143     -16.333   5.624  10.488  1.00 95.74           C  
ATOM   4088  C   TYR D 143     -16.000   4.794   9.254  1.00 95.74           C  
ATOM   4089  CB  TYR D 143     -15.079   6.351  10.982  1.00 95.74           C  
ATOM   4090  O   TYR D 143     -16.232   5.229   8.124  1.00 95.74           O  
ATOM   4091  CG  TYR D 143     -15.351   7.354  12.076  1.00 95.74           C  
ATOM   4092  CD1 TYR D 143     -15.876   8.611  11.782  1.00 95.74           C  
ATOM   4093  CD2 TYR D 143     -15.083   7.049  13.406  1.00 95.74           C  
ATOM   4094  CE1 TYR D 143     -16.126   9.539  12.786  1.00 95.74           C  
ATOM   4095  CE2 TYR D 143     -15.329   7.970  14.419  1.00 95.74           C  
ATOM   4096  OH  TYR D 143     -16.096  10.126  15.099  1.00 95.74           O  
ATOM   4097  CZ  TYR D 143     -15.850   9.210  14.100  1.00 95.74           C  
ATOM   4098  N   ALA D 144     -15.443   3.574   9.418  1.00 97.81           N  
ATOM   4099  CA  ALA D 144     -15.002   2.719   8.319  1.00 97.81           C  
ATOM   4100  C   ALA D 144     -14.922   1.259   8.758  1.00 97.81           C  
ATOM   4101  CB  ALA D 144     -13.648   3.187   7.791  1.00 97.81           C  
ATOM   4102  O   ALA D 144     -14.766   0.969   9.946  1.00 97.81           O  
ATOM   4103  N   SER D 145     -14.991   0.353   7.834  1.00 98.51           N  
ATOM   4104  CA  SER D 145     -14.940  -1.077   8.122  1.00 98.51           C  
ATOM   4105  C   SER D 145     -14.502  -1.873   6.897  1.00 98.51           C  
ATOM   4106  CB  SER D 145     -16.303  -1.576   8.604  1.00 98.51           C  
ATOM   4107  O   SER D 145     -14.639  -1.405   5.765  1.00 98.51           O  
ATOM   4108  OG  SER D 145     -17.274  -1.456   7.578  1.00 98.51           O  
ATOM   4109  N   ALA D 146     -13.944  -2.988   7.100  1.00 98.46           N  
ATOM   4110  CA  ALA D 146     -13.594  -3.998   6.105  1.00 98.46           C  
ATOM   4111  C   ALA D 146     -14.044  -5.386   6.550  1.00 98.46           C  
ATOM   4112  CB  ALA D 146     -12.089  -3.987   5.844  1.00 98.46           C  
ATOM   4113  O   ALA D 146     -13.737  -5.818   7.664  1.00 98.46           O  
ATOM   4114  N   THR D 147     -14.750  -6.053   5.725  1.00 98.42           N  
ATOM   4115  CA  THR D 147     -15.275  -7.368   6.078  1.00 98.42           C  
ATOM   4116  C   THR D 147     -14.218  -8.447   5.865  1.00 98.42           C  
ATOM   4117  CB  THR D 147     -16.531  -7.707   5.255  1.00 98.42           C  
ATOM   4118  O   THR D 147     -13.225  -8.224   5.169  1.00 98.42           O  
ATOM   4119  CG2 THR D 147     -17.594  -6.622   5.401  1.00 98.42           C  
ATOM   4120  OG1 THR D 147     -16.172  -7.825   3.873  1.00 98.42           O  
ATOM   4121  N   GLY D 148     -14.438  -9.599   6.525  1.00 97.99           N  
ATOM   4122  CA  GLY D 148     -13.537 -10.732   6.384  1.00 97.99           C  
ATOM   4123  C   GLY D 148     -13.737 -11.495   5.088  1.00 97.99           C  
ATOM   4124  O   GLY D 148     -14.763 -11.342   4.423  1.00 97.99           O  
ATOM   4125  N   GLY D 149     -12.722 -12.205   4.710  1.00 97.56           N  
ATOM   4126  CA  GLY D 149     -12.825 -13.118   3.583  1.00 97.56           C  
ATOM   4127  C   GLY D 149     -13.600 -14.382   3.908  1.00 97.56           C  
ATOM   4128  O   GLY D 149     -13.692 -14.778   5.072  1.00 97.56           O  
ATOM   4129  N   ALA D 150     -14.104 -15.026   2.862  1.00 96.40           N  
ATOM   4130  CA  ALA D 150     -14.825 -16.286   3.023  1.00 96.40           C  
ATOM   4131  C   ALA D 150     -13.860 -17.442   3.275  1.00 96.40           C  
ATOM   4132  CB  ALA D 150     -15.681 -16.571   1.792  1.00 96.40           C  
ATOM   4133  O   ALA D 150     -12.687 -17.372   2.901  1.00 96.40           O  
ATOM   4134  N   GLY D 151     -14.381 -18.518   3.977  1.00 96.29           N  
ATOM   4135  CA  GLY D 151     -13.637 -19.763   4.091  1.00 96.29           C  
ATOM   4136  C   GLY D 151     -13.662 -20.592   2.820  1.00 96.29           C  
ATOM   4137  O   GLY D 151     -14.664 -20.606   2.102  1.00 96.29           O  
ATOM   4138  N   GLY D 152     -12.542 -21.259   2.628  1.00 93.67           N  
ATOM   4139  CA  GLY D 152     -12.474 -22.132   1.467  1.00 93.67           C  
ATOM   4140  C   GLY D 152     -13.414 -23.320   1.558  1.00 93.67           C  
ATOM   4141  O   GLY D 152     -13.825 -23.711   2.652  1.00 93.67           O  
ATOM   4142  N   SER D 153     -13.719 -23.881   0.397  1.00 91.27           N  
ATOM   4143  CA  SER D 153     -14.546 -25.081   0.323  1.00 91.27           C  
ATOM   4144  C   SER D 153     -13.694 -26.328   0.110  1.00 91.27           C  
ATOM   4145  CB  SER D 153     -15.571 -24.956  -0.805  1.00 91.27           C  
ATOM   4146  O   SER D 153     -12.682 -26.282  -0.593  1.00 91.27           O  
ATOM   4147  OG  SER D 153     -16.432 -23.852  -0.583  1.00 91.27           O  
ATOM   4148  N   PRO D 154     -14.111 -27.424   0.784  1.00 86.26           N  
ATOM   4149  CA  PRO D 154     -13.346 -28.656   0.579  1.00 86.26           C  
ATOM   4150  C   PRO D 154     -13.341 -29.112  -0.879  1.00 86.26           C  
ATOM   4151  CB  PRO D 154     -14.070 -29.672   1.466  1.00 86.26           C  
ATOM   4152  O   PRO D 154     -14.181 -28.675  -1.669  1.00 86.26           O  
ATOM   4153  CG  PRO D 154     -15.415 -29.070   1.717  1.00 86.26           C  
ATOM   4154  CD  PRO D 154     -15.329 -27.591   1.472  1.00 86.26           C  
ATOM   4155  N   GLY D 155     -12.226 -29.760  -1.215  1.00 70.04           N  
ATOM   4156  CA  GLY D 155     -12.071 -30.276  -2.565  1.00 70.04           C  
ATOM   4157  C   GLY D 155     -13.288 -31.037  -3.057  1.00 70.04           C  
ATOM   4158  O   GLY D 155     -13.843 -31.865  -2.332  1.00 70.04           O  
ATOM   4159  N   ALA D 156     -14.126 -30.487  -3.985  1.00 60.95           N  
ATOM   4160  CA  ALA D 156     -15.142 -31.235  -4.722  1.00 60.95           C  
ATOM   4161  C   ALA D 156     -14.837 -31.246  -6.217  1.00 60.95           C  
ATOM   4162  CB  ALA D 156     -16.527 -30.644  -4.468  1.00 60.95           C  
ATOM   4163  O   ALA D 156     -13.905 -30.579  -6.672  1.00 60.95           O  
ATOM   4164  N   SER D 157     -15.412 -32.197  -6.942  1.00 51.18           N  
ATOM   4165  CA  SER D 157     -15.275 -32.223  -8.395  1.00 51.18           C  
ATOM   4166  C   SER D 157     -15.409 -30.825  -8.988  1.00 51.18           C  
ATOM   4167  CB  SER D 157     -16.319 -33.152  -9.015  1.00 51.18           C  
ATOM   4168  O   SER D 157     -14.878 -30.548 -10.066  1.00 51.18           O  
ATOM   4169  OG  SER D 157     -16.130 -34.486  -8.576  1.00 51.18           O  
ATOM   4170  N   SER D 158     -16.268 -29.965  -8.266  1.00 48.37           N  
ATOM   4171  CA  SER D 158     -16.393 -28.586  -8.726  1.00 48.37           C  
ATOM   4172  C   SER D 158     -15.510 -27.648  -7.911  1.00 48.37           C  
ATOM   4173  CB  SER D 158     -17.849 -28.124  -8.648  1.00 48.37           C  
ATOM   4174  O   SER D 158     -15.552 -27.662  -6.679  1.00 48.37           O  
ATOM   4175  OG  SER D 158     -18.242 -27.925  -7.301  1.00 48.37           O  
ATOM   4176  N   ILE D 159     -14.360 -27.146  -8.483  1.00 58.28           N  
ATOM   4177  CA  ILE D 159     -13.317 -26.301  -7.913  1.00 58.28           C  
ATOM   4178  C   ILE D 159     -13.853 -24.886  -7.709  1.00 58.28           C  
ATOM   4179  CB  ILE D 159     -12.059 -26.274  -8.809  1.00 58.28           C  
ATOM   4180  O   ILE D 159     -14.227 -24.213  -8.672  1.00 58.28           O  
ATOM   4181  CG1 ILE D 159     -11.593 -27.701  -9.119  1.00 58.28           C  
ATOM   4182  CG2 ILE D 159     -10.941 -25.465  -8.145  1.00 58.28           C  
ATOM   4183  CD1 ILE D 159     -10.503 -27.780 -10.179  1.00 58.28           C  
ATOM   4184  N   SER D 160     -14.219 -24.445  -6.323  1.00 69.14           N  
ATOM   4185  CA  SER D 160     -14.888 -23.179  -6.041  1.00 69.14           C  
ATOM   4186  C   SER D 160     -13.884 -22.097  -5.659  1.00 69.14           C  
ATOM   4187  CB  SER D 160     -15.914 -23.353  -4.921  1.00 69.14           C  
ATOM   4188  O   SER D 160     -12.982 -22.336  -4.852  1.00 69.14           O  
ATOM   4189  OG  SER D 160     -17.049 -24.063  -5.384  1.00 69.14           O  
ATOM   4190  N   ILE D 161     -13.872 -20.926  -6.374  1.00 78.89           N  
ATOM   4191  CA  ILE D 161     -13.222 -19.678  -5.988  1.00 78.89           C  
ATOM   4192  C   ILE D 161     -13.853 -19.143  -4.704  1.00 78.89           C  
ATOM   4193  CB  ILE D 161     -13.315 -18.621  -7.111  1.00 78.89           C  
ATOM   4194  O   ILE D 161     -15.069 -19.230  -4.519  1.00 78.89           O  
ATOM   4195  CG1 ILE D 161     -12.627 -19.131  -8.382  1.00 78.89           C  
ATOM   4196  CG2 ILE D 161     -12.706 -17.293  -6.654  1.00 78.89           C  
ATOM   4197  CD1 ILE D 161     -12.896 -18.281  -9.616  1.00 78.89           C  
ATOM   4198  N   THR D 162     -13.026 -18.822  -3.737  1.00 89.59           N  
ATOM   4199  CA  THR D 162     -13.482 -18.305  -2.451  1.00 89.59           C  
ATOM   4200  C   THR D 162     -13.517 -16.779  -2.464  1.00 89.59           C  
ATOM   4201  CB  THR D 162     -12.580 -18.791  -1.302  1.00 89.59           C  
ATOM   4202  O   THR D 162     -12.512 -16.133  -2.766  1.00 89.59           O  
ATOM   4203  CG2 THR D 162     -13.239 -18.553   0.053  1.00 89.59           C  
ATOM   4204  OG1 THR D 162     -12.329 -20.193  -1.459  1.00 89.59           O  
ATOM   4205  N   ALA D 163     -14.572 -16.133  -2.086  1.00 90.84           N  
ATOM   4206  CA  ALA D 163     -14.772 -14.690  -2.189  1.00 90.84           C  
ATOM   4207  C   ALA D 163     -13.907 -13.943  -1.177  1.00 90.84           C  
ATOM   4208  CB  ALA D 163     -16.244 -14.340  -1.987  1.00 90.84           C  
ATOM   4209  O   ALA D 163     -13.721 -14.406  -0.049  1.00 90.84           O  
ATOM   4210  N   GLY D 164     -13.358 -12.805  -1.555  1.00 93.97           N  
ATOM   4211  CA  GLY D 164     -12.734 -11.875  -0.629  1.00 93.97           C  
ATOM   4212  C   GLY D 164     -13.732 -10.984   0.087  1.00 93.97           C  
ATOM   4213  O   GLY D 164     -14.914 -10.964  -0.261  1.00 93.97           O  
ATOM   4214  N   GLY D 165     -13.292 -10.316   1.069  1.00 95.60           N  
ATOM   4215  CA  GLY D 165     -14.117  -9.353   1.780  1.00 95.60           C  
ATOM   4216  C   GLY D 165     -14.312  -8.056   1.018  1.00 95.60           C  
ATOM   4217  O   GLY D 165     -13.718  -7.859  -0.044  1.00 95.60           O  
ATOM   4218  N   SER D 166     -15.123  -7.234   1.538  1.00 96.10           N  
ATOM   4219  CA  SER D 166     -15.405  -5.892   1.040  1.00 96.10           C  
ATOM   4220  C   SER D 166     -15.071  -4.833   2.085  1.00 96.10           C  
ATOM   4221  CB  SER D 166     -16.873  -5.769   0.630  1.00 96.10           C  
ATOM   4222  O   SER D 166     -14.394  -5.121   3.075  1.00 96.10           O  
ATOM   4223  OG  SER D 166     -17.094  -4.574  -0.099  1.00 96.10           O  
ATOM   4224  N   ALA D 167     -15.437  -3.575   1.762  1.00 96.70           N  
ATOM   4225  CA  ALA D 167     -15.129  -2.523   2.728  1.00 96.70           C  
ATOM   4226  C   ALA D 167     -16.069  -1.333   2.561  1.00 96.70           C  
ATOM   4227  CB  ALA D 167     -13.677  -2.076   2.583  1.00 96.70           C  
ATOM   4228  O   ALA D 167     -16.759  -1.217   1.546  1.00 96.70           O  
ATOM   4229  N   THR D 168     -16.213  -0.607   3.583  1.00 96.06           N  
ATOM   4230  CA  THR D 168     -16.931   0.663   3.602  1.00 96.06           C  
ATOM   4231  C   THR D 168     -16.026   1.789   4.095  1.00 96.06           C  
ATOM   4232  CB  THR D 168     -18.185   0.582   4.493  1.00 96.06           C  
ATOM   4233  O   THR D 168     -15.687   1.847   5.279  1.00 96.06           O  
ATOM   4234  CG2 THR D 168     -19.000   1.868   4.412  1.00 96.06           C  
ATOM   4235  OG1 THR D 168     -19.000  -0.515   4.062  1.00 96.06           O  
ATOM   4236  N   ALA D 169     -15.659   2.698   3.170  1.00 96.83           N  
ATOM   4237  CA  ALA D 169     -14.773   3.839   3.382  1.00 96.83           C  
ATOM   4238  C   ALA D 169     -14.673   4.697   2.124  1.00 96.83           C  
ATOM   4239  CB  ALA D 169     -13.386   3.364   3.810  1.00 96.83           C  
ATOM   4240  O   ALA D 169     -15.385   4.460   1.145  1.00 96.83           O  
ATOM   4241  N   THR D 170     -13.857   5.777   2.121  1.00 94.20           N  
ATOM   4242  CA  THR D 170     -13.607   6.600   0.944  1.00 94.20           C  
ATOM   4243  C   THR D 170     -12.871   5.802  -0.129  1.00 94.20           C  
ATOM   4244  CB  THR D 170     -12.790   7.856   1.303  1.00 94.20           C  
ATOM   4245  O   THR D 170     -13.236   5.849  -1.305  1.00 94.20           O  
ATOM   4246  CG2 THR D 170     -12.718   8.820   0.124  1.00 94.20           C  
ATOM   4247  OG1 THR D 170     -13.409   8.520   2.412  1.00 94.20           O  
ATOM   4248  N   LEU D 171     -11.853   5.098   0.274  1.00 92.94           N  
ATOM   4249  CA  LEU D 171     -11.109   4.176  -0.577  1.00 92.94           C  
ATOM   4250  C   LEU D 171     -11.335   2.732  -0.142  1.00 92.94           C  
ATOM   4251  CB  LEU D 171      -9.614   4.503  -0.544  1.00 92.94           C  
ATOM   4252  O   LEU D 171     -11.083   2.380   1.013  1.00 92.94           O  
ATOM   4253  CG  LEU D 171      -8.688   3.519  -1.260  1.00 92.94           C  
ATOM   4254  CD1 LEU D 171      -8.987   3.503  -2.756  1.00 92.94           C  
ATOM   4255  CD2 LEU D 171      -7.228   3.875  -1.005  1.00 92.94           C  
ATOM   4256  N   THR D 172     -11.829   1.921  -1.031  1.00 95.47           N  
ATOM   4257  CA  THR D 172     -12.072   0.511  -0.751  1.00 95.47           C  
ATOM   4258  C   THR D 172     -11.430  -0.371  -1.818  1.00 95.47           C  
ATOM   4259  CB  THR D 172     -13.580   0.209  -0.670  1.00 95.47           C  
ATOM   4260  O   THR D 172     -11.421  -0.017  -2.999  1.00 95.47           O  
ATOM   4261  CG2 THR D 172     -14.261   1.084   0.376  1.00 95.47           C  
ATOM   4262  OG1 THR D 172     -14.180   0.456  -1.948  1.00 95.47           O  
ATOM   4263  N   ILE D 173     -10.857  -1.420  -1.390  1.00 93.55           N  
ATOM   4264  CA  ILE D 173     -10.329  -2.464  -2.261  1.00 93.55           C  
ATOM   4265  C   ILE D 173     -10.820  -3.830  -1.787  1.00 93.55           C  
ATOM   4266  CB  ILE D 173      -8.785  -2.436  -2.306  1.00 93.55           C  
ATOM   4267  O   ILE D 173     -10.643  -4.190  -0.621  1.00 93.55           O  
ATOM   4268  CG1 ILE D 173      -8.290  -1.077  -2.814  1.00 93.55           C  
ATOM   4269  CG2 ILE D 173      -8.248  -3.575  -3.177  1.00 93.55           C  
ATOM   4270  CD1 ILE D 173      -6.774  -0.953  -2.874  1.00 93.55           C  
ATOM   4271  N   PRO D 174     -11.483  -4.607  -2.638  1.00 93.93           N  
ATOM   4272  CA  PRO D 174     -11.896  -5.946  -2.213  1.00 93.93           C  
ATOM   4273  C   PRO D 174     -10.711  -6.852  -1.883  1.00 93.93           C  
ATOM   4274  CB  PRO D 174     -12.669  -6.477  -3.423  1.00 93.93           C  
ATOM   4275  O   PRO D 174      -9.601  -6.624  -2.370  1.00 93.93           O  
ATOM   4276  CG  PRO D 174     -12.121  -5.719  -4.589  1.00 93.93           C  
ATOM   4277  CD  PRO D 174     -11.663  -4.372  -4.109  1.00 93.93           C  
ATOM   4278  N   GLY D 175     -10.980  -7.848  -1.022  1.00 94.31           N  
ATOM   4279  CA  GLY D 175      -9.979  -8.876  -0.783  1.00 94.31           C  
ATOM   4280  C   GLY D 175      -9.774  -9.796  -1.972  1.00 94.31           C  
ATOM   4281  O   GLY D 175     -10.710 -10.055  -2.732  1.00 94.31           O  
ATOM   4282  N   GLY D 176      -8.593 -10.255  -2.106  1.00 91.50           N  
ATOM   4283  CA  GLY D 176      -8.289 -11.209  -3.161  1.00 91.50           C  
ATOM   4284  C   GLY D 176      -9.060 -12.509  -3.029  1.00 91.50           C  
ATOM   4285  O   GLY D 176      -9.362 -12.948  -1.918  1.00 91.50           O  
ATOM   4286  N   LEU D 177      -9.287 -13.149  -4.110  1.00 89.42           N  
ATOM   4287  CA  LEU D 177      -9.982 -14.430  -4.169  1.00 89.42           C  
ATOM   4288  C   LEU D 177      -9.080 -15.561  -3.685  1.00 89.42           C  
ATOM   4289  CB  LEU D 177     -10.458 -14.717  -5.595  1.00 89.42           C  
ATOM   4290  O   LEU D 177      -7.879 -15.565  -3.964  1.00 89.42           O  
ATOM   4291  CG  LEU D 177     -11.357 -13.658  -6.235  1.00 89.42           C  
ATOM   4292  CD1 LEU D 177     -11.541 -13.947  -7.722  1.00 89.42           C  
ATOM   4293  CD2 LEU D 177     -12.706 -13.601  -5.526  1.00 89.42           C  
ATOM   4294  N   GLY D 178      -9.673 -16.467  -2.913  1.00 90.09           N  
ATOM   4295  CA  GLY D 178      -9.008 -17.744  -2.708  1.00 90.09           C  
ATOM   4296  C   GLY D 178      -9.059 -18.645  -3.927  1.00 90.09           C  
ATOM   4297  O   GLY D 178     -10.107 -18.781  -4.562  1.00 90.09           O  
ATOM   4298  N   LEU D 179      -7.960 -19.267  -4.205  1.00 84.13           N  
ATOM   4299  CA  LEU D 179      -7.864 -20.061  -5.425  1.00 84.13           C  
ATOM   4300  C   LEU D 179      -8.411 -21.467  -5.204  1.00 84.13           C  
ATOM   4301  CB  LEU D 179      -6.411 -20.135  -5.903  1.00 84.13           C  
ATOM   4302  O   LEU D 179      -8.290 -22.019  -4.108  1.00 84.13           O  
ATOM   4303  CG  LEU D 179      -5.828 -18.854  -6.501  1.00 84.13           C  
ATOM   4304  CD1 LEU D 179      -4.304 -18.926  -6.523  1.00 84.13           C  
ATOM   4305  CD2 LEU D 179      -6.378 -18.618  -7.903  1.00 84.13           C  
ATOM   4306  N   PRO D 180      -8.985 -21.980  -6.225  1.00 82.86           N  
ATOM   4307  CA  PRO D 180      -9.387 -23.386  -6.150  1.00 82.86           C  
ATOM   4308  C   PRO D 180      -8.194 -24.340  -6.121  1.00 82.86           C  
ATOM   4309  CB  PRO D 180     -10.214 -23.585  -7.423  1.00 82.86           C  
ATOM   4310  O   PRO D 180      -7.068 -23.935  -6.420  1.00 82.86           O  
ATOM   4311  CG  PRO D 180      -9.636 -22.621  -8.408  1.00 82.86           C  
ATOM   4312  CD  PRO D 180      -9.078 -21.447  -7.656  1.00 82.86           C  
ATOM   4313  N   SER D 181      -8.517 -25.549  -5.741  1.00 80.83           N  
ATOM   4314  CA  SER D 181      -7.493 -26.585  -5.815  1.00 80.83           C  
ATOM   4315  C   SER D 181      -7.127 -26.899  -7.261  1.00 80.83           C  
ATOM   4316  CB  SER D 181      -7.966 -27.858  -5.112  1.00 80.83           C  
ATOM   4317  O   SER D 181      -7.885 -26.586  -8.181  1.00 80.83           O  
ATOM   4318  OG  SER D 181      -9.042 -28.452  -5.818  1.00 80.83           O  
ATOM   4319  N   ASN D 182      -5.902 -27.350  -7.440  1.00 73.47           N  
ATOM   4320  CA  ASN D 182      -5.446 -27.921  -8.703  1.00 73.47           C  
ATOM   4321  C   ASN D 182      -5.279 -29.435  -8.606  1.00 73.47           C  
ATOM   4322  CB  ASN D 182      -4.134 -27.269  -9.144  1.00 73.47           C  
ATOM   4323  O   ASN D 182      -4.190 -29.925  -8.301  1.00 73.47           O  
ATOM   4324  CG  ASN D 182      -3.667 -27.756 -10.502  1.00 73.47           C  
ATOM   4325  ND2 ASN D 182      -2.597 -27.158 -11.011  1.00 73.47           N  
ATOM   4326  OD1 ASN D 182      -4.264 -28.663 -11.088  1.00 73.47           O  
ATOM   4327  N   GLY D 183      -6.442 -30.001  -8.781  1.00 74.07           N  
ATOM   4328  CA  GLY D 183      -6.389 -31.439  -8.569  1.00 74.07           C  
ATOM   4329  C   GLY D 183      -6.154 -31.820  -7.119  1.00 74.07           C  
ATOM   4330  O   GLY D 183      -7.000 -31.563  -6.260  1.00 74.07           O  
ATOM   4331  N   TYR D 184      -4.858 -32.349  -6.937  1.00 75.65           N  
ATOM   4332  CA  TYR D 184      -4.492 -32.830  -5.609  1.00 75.65           C  
ATOM   4333  C   TYR D 184      -3.942 -31.696  -4.751  1.00 75.65           C  
ATOM   4334  CB  TYR D 184      -3.459 -33.956  -5.710  1.00 75.65           C  
ATOM   4335  O   TYR D 184      -3.946 -31.782  -3.521  1.00 75.65           O  
ATOM   4336  CG  TYR D 184      -3.895 -35.102  -6.590  1.00 75.65           C  
ATOM   4337  CD1 TYR D 184      -5.124 -35.728  -6.395  1.00 75.65           C  
ATOM   4338  CD2 TYR D 184      -3.079 -35.561  -7.618  1.00 75.65           C  
ATOM   4339  CE1 TYR D 184      -5.529 -36.786  -7.202  1.00 75.65           C  
ATOM   4340  CE2 TYR D 184      -3.473 -36.618  -8.432  1.00 75.65           C  
ATOM   4341  OH  TYR D 184      -5.094 -38.269  -9.020  1.00 75.65           O  
ATOM   4342  CZ  TYR D 184      -4.698 -37.223  -8.217  1.00 75.65           C  
ATOM   4343  N   TYR D 185      -3.503 -30.609  -5.379  1.00 78.57           N  
ATOM   4344  CA  TYR D 185      -2.846 -29.527  -4.654  1.00 78.57           C  
ATOM   4345  C   TYR D 185      -3.868 -28.544  -4.097  1.00 78.57           C  
ATOM   4346  CB  TYR D 185      -1.858 -28.792  -5.565  1.00 78.57           C  
ATOM   4347  O   TYR D 185      -4.855 -28.220  -4.763  1.00 78.57           O  
ATOM   4348  CG  TYR D 185      -0.765 -29.677  -6.114  1.00 78.57           C  
ATOM   4349  CD1 TYR D 185       0.036 -30.436  -5.264  1.00 78.57           C  
ATOM   4350  CD2 TYR D 185      -0.530 -29.754  -7.482  1.00 78.57           C  
ATOM   4351  CE1 TYR D 185       1.046 -31.251  -5.764  1.00 78.57           C  
ATOM   4352  CE2 TYR D 185       0.477 -30.566  -7.994  1.00 78.57           C  
ATOM   4353  OH  TYR D 185       2.257 -32.115  -7.630  1.00 78.57           O  
ATOM   4354  CZ  TYR D 185       1.258 -31.309  -7.129  1.00 78.57           C  
ATOM   4355  N   GLY D 186      -3.670 -28.088  -2.858  1.00 85.24           N  
ATOM   4356  CA  GLY D 186      -4.522 -27.065  -2.273  1.00 85.24           C  
ATOM   4357  C   GLY D 186      -4.450 -25.738  -3.005  1.00 85.24           C  
ATOM   4358  O   GLY D 186      -3.405 -25.382  -3.553  1.00 85.24           O  
ATOM   4359  N   GLY D 187      -5.496 -25.012  -3.016  1.00 86.42           N  
ATOM   4360  CA  GLY D 187      -5.519 -23.670  -3.577  1.00 86.42           C  
ATOM   4361  C   GLY D 187      -4.819 -22.646  -2.703  1.00 86.42           C  
ATOM   4362  O   GLY D 187      -4.851 -22.745  -1.475  1.00 86.42           O  
ATOM   4363  N   ASN D 188      -4.192 -21.638  -3.303  1.00 87.19           N  
ATOM   4364  CA  ASN D 188      -3.582 -20.541  -2.559  1.00 87.19           C  
ATOM   4365  C   ASN D 188      -4.636 -19.659  -1.895  1.00 87.19           C  
ATOM   4366  CB  ASN D 188      -2.688 -19.702  -3.476  1.00 87.19           C  
ATOM   4367  O   ASN D 188      -5.739 -19.500  -2.421  1.00 87.19           O  
ATOM   4368  CG  ASN D 188      -1.474 -20.466  -3.966  1.00 87.19           C  
ATOM   4369  ND2 ASN D 188      -0.885 -20.002  -5.062  1.00 87.19           N  
ATOM   4370  OD1 ASN D 188      -1.069 -21.464  -3.366  1.00 87.19           O  
ATOM   4371  N   GLY D 189      -4.328 -19.130  -0.750  1.00 90.47           N  
ATOM   4372  CA  GLY D 189      -5.167 -18.109  -0.145  1.00 90.47           C  
ATOM   4373  C   GLY D 189      -5.148 -16.795  -0.902  1.00 90.47           C  
ATOM   4374  O   GLY D 189      -4.180 -16.490  -1.603  1.00 90.47           O  
ATOM   4375  N   GLY D 190      -6.188 -16.046  -0.736  1.00 89.98           N  
ATOM   4376  CA  GLY D 190      -6.226 -14.721  -1.334  1.00 89.98           C  
ATOM   4377  C   GLY D 190      -5.284 -13.738  -0.665  1.00 89.98           C  
ATOM   4378  O   GLY D 190      -4.987 -13.866   0.524  1.00 89.98           O  
ATOM   4379  N   SER D 191      -4.856 -12.722  -1.433  1.00 91.43           N  
ATOM   4380  CA  SER D 191      -4.016 -11.650  -0.911  1.00 91.43           C  
ATOM   4381  C   SER D 191      -4.849 -10.429  -0.534  1.00 91.43           C  
ATOM   4382  CB  SER D 191      -2.951 -11.255  -1.935  1.00 91.43           C  
ATOM   4383  O   SER D 191      -5.698  -9.987  -1.311  1.00 91.43           O  
ATOM   4384  OG  SER D 191      -2.263 -12.399  -2.412  1.00 91.43           O  
ATOM   4385  N   SER D 192      -4.622  -9.909   0.659  1.00 92.69           N  
ATOM   4386  CA  SER D 192      -5.186  -8.614   1.027  1.00 92.69           C  
ATOM   4387  C   SER D 192      -4.409  -7.470   0.384  1.00 92.69           C  
ATOM   4388  CB  SER D 192      -5.193  -8.445   2.547  1.00 92.69           C  
ATOM   4389  O   SER D 192      -3.399  -7.697  -0.285  1.00 92.69           O  
ATOM   4390  OG  SER D 192      -3.871  -8.377   3.052  1.00 92.69           O  
ATOM   4391  N   TYR D 193      -4.901  -6.252   0.491  1.00 90.44           N  
ATOM   4392  CA  TYR D 193      -4.157  -5.088   0.023  1.00 90.44           C  
ATOM   4393  C   TYR D 193      -2.747  -5.074   0.601  1.00 90.44           C  
ATOM   4394  CB  TYR D 193      -4.888  -3.795   0.398  1.00 90.44           C  
ATOM   4395  O   TYR D 193      -2.569  -5.079   1.822  1.00 90.44           O  
ATOM   4396  CG  TYR D 193      -4.204  -2.545  -0.100  1.00 90.44           C  
ATOM   4397  CD1 TYR D 193      -3.422  -1.769   0.752  1.00 90.44           C  
ATOM   4398  CD2 TYR D 193      -4.340  -2.137  -1.422  1.00 90.44           C  
ATOM   4399  CE1 TYR D 193      -2.792  -0.615   0.299  1.00 90.44           C  
ATOM   4400  CE2 TYR D 193      -3.715  -0.985  -1.887  1.00 90.44           C  
ATOM   4401  OH  TYR D 193      -2.322   0.910  -1.475  1.00 90.44           O  
ATOM   4402  CZ  TYR D 193      -2.943  -0.232  -1.021  1.00 90.44           C  
ATOM   4403  N   GLY D 194      -1.718  -5.101  -0.336  1.00 89.91           N  
ATOM   4404  CA  GLY D 194      -0.329  -5.088   0.094  1.00 89.91           C  
ATOM   4405  C   GLY D 194       0.165  -6.447   0.555  1.00 89.91           C  
ATOM   4406  O   GLY D 194       1.316  -6.585   0.974  1.00 89.91           O  
ATOM   4407  N   GLY D 195      -0.691  -7.476   0.511  1.00 89.43           N  
ATOM   4408  CA  GLY D 195      -0.327  -8.798   0.994  1.00 89.43           C  
ATOM   4409  C   GLY D 195       0.124  -9.734  -0.111  1.00 89.43           C  
ATOM   4410  O   GLY D 195       0.268  -9.319  -1.263  1.00 89.43           O  
ATOM   4411  N   SER D 196       0.377 -10.982   0.317  1.00 86.94           N  
ATOM   4412  CA  SER D 196       0.794 -12.028  -0.611  1.00 86.94           C  
ATOM   4413  C   SER D 196      -0.105 -13.255  -0.501  1.00 86.94           C  
ATOM   4414  CB  SER D 196       2.248 -12.425  -0.352  1.00 86.94           C  
ATOM   4415  O   SER D 196      -0.633 -13.549   0.573  1.00 86.94           O  
ATOM   4416  OG  SER D 196       2.676 -13.401  -1.287  1.00 86.94           O  
ATOM   4417  N   ALA D 197      -0.202 -13.892  -1.610  1.00 83.73           N  
ATOM   4418  CA  ALA D 197      -0.948 -15.148  -1.596  1.00 83.73           C  
ATOM   4419  C   ALA D 197      -0.295 -16.162  -0.660  1.00 83.73           C  
ATOM   4420  CB  ALA D 197      -1.053 -15.721  -3.007  1.00 83.73           C  
ATOM   4421  O   ALA D 197       0.933 -16.256  -0.596  1.00 83.73           O  
ATOM   4422  N   THR D 198      -1.169 -16.928   0.079  1.00 85.89           N  
ATOM   4423  CA  THR D 198      -0.708 -17.990   0.966  1.00 85.89           C  
ATOM   4424  C   THR D 198      -0.692 -19.332   0.240  1.00 85.89           C  
ATOM   4425  CB  THR D 198      -1.593 -18.093   2.222  1.00 85.89           C  
ATOM   4426  O   THR D 198      -1.709 -19.757  -0.312  1.00 85.89           O  
ATOM   4427  CG2 THR D 198      -0.903 -18.900   3.316  1.00 85.89           C  
ATOM   4428  OG1 THR D 198      -1.868 -16.776   2.715  1.00 85.89           O  
ATOM   4429  N   PRO D 199       0.411 -19.981   0.314  1.00 81.89           N  
ATOM   4430  CA  PRO D 199       0.509 -21.217  -0.466  1.00 81.89           C  
ATOM   4431  C   PRO D 199      -0.442 -22.304   0.029  1.00 81.89           C  
ATOM   4432  CB  PRO D 199       1.968 -21.639  -0.275  1.00 81.89           C  
ATOM   4433  O   PRO D 199      -0.555 -22.527   1.237  1.00 81.89           O  
ATOM   4434  CG  PRO D 199       2.651 -20.423   0.261  1.00 81.89           C  
ATOM   4435  CD  PRO D 199       1.630 -19.572   0.960  1.00 81.89           C  
ATOM   4436  N   GLY D 200      -1.094 -22.927  -0.925  1.00 83.36           N  
ATOM   4437  CA  GLY D 200      -1.722 -24.208  -0.643  1.00 83.36           C  
ATOM   4438  C   GLY D 200      -0.723 -25.334  -0.455  1.00 83.36           C  
ATOM   4439  O   GLY D 200       0.482 -25.136  -0.624  1.00 83.36           O  
ATOM   4440  N   SER D 201      -1.328 -26.488  -0.044  1.00 80.27           N  
ATOM   4441  CA  SER D 201      -0.459 -27.651   0.103  1.00 80.27           C  
ATOM   4442  C   SER D 201      -0.132 -28.272  -1.251  1.00 80.27           C  
ATOM   4443  CB  SER D 201      -1.111 -28.696   1.009  1.00 80.27           C  
ATOM   4444  O   SER D 201      -1.035 -28.599  -2.024  1.00 80.27           O  
ATOM   4445  OG  SER D 201      -0.292 -29.847   1.119  1.00 80.27           O  
ATOM   4446  N   TYR D 202       1.269 -28.394  -1.501  1.00 72.67           N  
ATOM   4447  CA  TYR D 202       1.718 -28.998  -2.750  1.00 72.67           C  
ATOM   4448  C   TYR D 202       2.365 -30.355  -2.499  1.00 72.67           C  
ATOM   4449  CB  TYR D 202       2.706 -28.074  -3.470  1.00 72.67           C  
ATOM   4450  O   TYR D 202       3.090 -30.872  -3.352  1.00 72.67           O  
ATOM   4451  CG  TYR D 202       2.086 -26.788  -3.960  1.00 72.67           C  
ATOM   4452  CD1 TYR D 202       1.462 -26.722  -5.203  1.00 72.67           C  
ATOM   4453  CD2 TYR D 202       2.126 -25.636  -3.181  1.00 72.67           C  
ATOM   4454  CE1 TYR D 202       0.892 -25.538  -5.660  1.00 72.67           C  
ATOM   4455  CE2 TYR D 202       1.559 -24.447  -3.628  1.00 72.67           C  
ATOM   4456  OH  TYR D 202       0.382 -23.233  -5.313  1.00 72.67           O  
ATOM   4457  CZ  TYR D 202       0.945 -24.408  -4.866  1.00 72.67           C  
ATOM   4458  N   GLN D 203       2.193 -30.832  -1.258  1.00 70.52           N  
ATOM   4459  CA  GLN D 203       2.844 -32.084  -0.886  1.00 70.52           C  
ATOM   4460  C   GLN D 203       1.870 -33.019  -0.175  1.00 70.52           C  
ATOM   4461  CB  GLN D 203       4.059 -31.815   0.003  1.00 70.52           C  
ATOM   4462  O   GLN D 203       0.946 -32.564   0.502  1.00 70.52           O  
ATOM   4463  CG  GLN D 203       5.223 -31.161  -0.728  1.00 70.52           C  
ATOM   4464  CD  GLN D 203       6.413 -30.901   0.177  1.00 70.52           C  
ATOM   4465  NE2 GLN D 203       7.488 -30.369  -0.395  1.00 70.52           N  
ATOM   4466  OE1 GLN D 203       6.365 -31.174   1.381  1.00 70.52           O  
ATOM   4467  N   TYR D 204       2.343 -34.192  -0.326  1.00 74.49           N  
ATOM   4468  CA  TYR D 204       1.591 -35.224   0.380  1.00 74.49           C  
ATOM   4469  C   TYR D 204       1.701 -35.042   1.889  1.00 74.49           C  
ATOM   4470  CB  TYR D 204       2.088 -36.618  -0.015  1.00 74.49           C  
ATOM   4471  O   TYR D 204       2.791 -34.809   2.415  1.00 74.49           O  
ATOM   4472  CG  TYR D 204       1.199 -37.738   0.466  1.00 74.49           C  
ATOM   4473  CD1 TYR D 204       1.503 -38.447   1.626  1.00 74.49           C  
ATOM   4474  CD2 TYR D 204       0.053 -38.091  -0.239  1.00 74.49           C  
ATOM   4475  CE1 TYR D 204       0.688 -39.482   2.071  1.00 74.49           C  
ATOM   4476  CE2 TYR D 204      -0.770 -39.124   0.197  1.00 74.49           C  
ATOM   4477  OH  TYR D 204      -1.256 -40.836   1.789  1.00 74.49           O  
ATOM   4478  CZ  TYR D 204      -0.445 -39.812   1.352  1.00 74.49           C  
ATOM   4479  N   ASN D 205       0.569 -35.040   2.703  1.00 76.84           N  
ATOM   4480  CA  ASN D 205       0.472 -35.061   4.158  1.00 76.84           C  
ATOM   4481  C   ASN D 205       0.906 -33.731   4.768  1.00 76.84           C  
ATOM   4482  CB  ASN D 205       1.304 -36.207   4.736  1.00 76.84           C  
ATOM   4483  O   ASN D 205       1.357 -33.687   5.914  1.00 76.84           O  
ATOM   4484  CG  ASN D 205       0.704 -37.569   4.445  1.00 76.84           C  
ATOM   4485  ND2 ASN D 205       1.537 -38.602   4.475  1.00 76.84           N  
ATOM   4486  OD1 ASN D 205      -0.497 -37.691   4.194  1.00 76.84           O  
ATOM   4487  N   VAL D 206       0.962 -32.698   3.983  1.00 82.02           N  
ATOM   4488  CA  VAL D 206       1.272 -31.369   4.499  1.00 82.02           C  
ATOM   4489  C   VAL D 206       0.026 -30.488   4.441  1.00 82.02           C  
ATOM   4490  CB  VAL D 206       2.428 -30.710   3.714  1.00 82.02           C  
ATOM   4491  O   VAL D 206      -0.675 -30.460   3.427  1.00 82.02           O  
ATOM   4492  CG1 VAL D 206       2.698 -29.298   4.233  1.00 82.02           C  
ATOM   4493  CG2 VAL D 206       3.690 -31.566   3.803  1.00 82.02           C  
ATOM   4494  N   ASN D 207      -0.264 -29.831   5.504  1.00 90.25           N  
ATOM   4495  CA  ASN D 207      -1.391 -28.905   5.556  1.00 90.25           C  
ATOM   4496  C   ASN D 207      -1.149 -27.678   4.681  1.00 90.25           C  
ATOM   4497  CB  ASN D 207      -1.671 -28.480   6.999  1.00 90.25           C  
ATOM   4498  O   ASN D 207      -0.009 -27.384   4.318  1.00 90.25           O  
ATOM   4499  CG  ASN D 207      -2.182 -29.623   7.855  1.00 90.25           C  
ATOM   4500  ND2 ASN D 207      -2.101 -29.461   9.170  1.00 90.25           N  
ATOM   4501  OD1 ASN D 207      -2.646 -30.643   7.338  1.00 90.25           O  
ATOM   4502  N   GLY D 208      -2.227 -26.989   4.282  1.00 90.73           N  
ATOM   4503  CA  GLY D 208      -2.062 -25.654   3.730  1.00 90.73           C  
ATOM   4504  C   GLY D 208      -1.358 -24.700   4.676  1.00 90.73           C  
ATOM   4505  O   GLY D 208      -1.417 -24.870   5.896  1.00 90.73           O  
ATOM   4506  N   SER D 209      -0.706 -23.694   4.171  1.00 89.67           N  
ATOM   4507  CA  SER D 209       0.037 -22.743   4.991  1.00 89.67           C  
ATOM   4508  C   SER D 209      -0.902 -21.776   5.704  1.00 89.67           C  
ATOM   4509  CB  SER D 209       1.035 -21.961   4.135  1.00 89.67           C  
ATOM   4510  O   SER D 209      -1.951 -21.413   5.169  1.00 89.67           O  
ATOM   4511  OG  SER D 209       1.989 -22.831   3.553  1.00 89.67           O  
ATOM   4512  N   ASN D 210      -0.504 -21.385   6.954  1.00 93.56           N  
ATOM   4513  CA  ASN D 210      -1.168 -20.268   7.618  1.00 93.56           C  
ATOM   4514  C   ASN D 210      -0.793 -18.934   6.980  1.00 93.56           C  
ATOM   4515  CB  ASN D 210      -0.833 -20.256   9.111  1.00 93.56           C  
ATOM   4516  O   ASN D 210       0.365 -18.718   6.616  1.00 93.56           O  
ATOM   4517  CG  ASN D 210      -1.307 -21.506   9.826  1.00 93.56           C  
ATOM   4518  ND2 ASN D 210      -0.538 -21.952  10.813  1.00 93.56           N  
ATOM   4519  OD1 ASN D 210      -2.355 -22.066   9.495  1.00 93.56           O  
ATOM   4520  N   ALA D 211      -1.796 -18.107   6.788  1.00 93.72           N  
ATOM   4521  CA  ALA D 211      -1.496 -16.757   6.318  1.00 93.72           C  
ATOM   4522  C   ALA D 211      -0.718 -15.970   7.369  1.00 93.72           C  
ATOM   4523  CB  ALA D 211      -2.783 -16.022   5.953  1.00 93.72           C  
ATOM   4524  O   ALA D 211      -1.011 -16.061   8.564  1.00 93.72           O  
ATOM   4525  N   THR D 212       0.282 -15.137   6.913  1.00 87.12           N  
ATOM   4526  CA  THR D 212       1.136 -14.400   7.837  1.00 87.12           C  
ATOM   4527  C   THR D 212       0.899 -12.898   7.712  1.00 87.12           C  
ATOM   4528  CB  THR D 212       2.624 -14.710   7.591  1.00 87.12           C  
ATOM   4529  O   THR D 212       1.131 -12.146   8.661  1.00 87.12           O  
ATOM   4530  CG2 THR D 212       2.933 -16.179   7.863  1.00 87.12           C  
ATOM   4531  OG1 THR D 212       2.949 -14.410   6.228  1.00 87.12           O  
ATOM   4532  N   MET D 213       0.519 -12.461   6.607  1.00 91.16           N  
ATOM   4533  CA  MET D 213       0.277 -11.037   6.389  1.00 91.16           C  
ATOM   4534  C   MET D 213      -1.151 -10.663   6.773  1.00 91.16           C  
ATOM   4535  CB  MET D 213       0.540 -10.665   4.929  1.00 91.16           C  
ATOM   4536  O   MET D 213      -2.087 -11.422   6.514  1.00 91.16           O  
ATOM   4537  CG  MET D 213       1.992 -10.823   4.508  1.00 91.16           C  
ATOM   4538  SD  MET D 213       2.296 -10.237   2.796  1.00 91.16           S  
ATOM   4539  CE  MET D 213       4.091  -9.984   2.858  1.00 91.16           C  
ATOM   4540  N   PRO D 214      -1.387  -9.565   7.324  1.00 93.65           N  
ATOM   4541  CA  PRO D 214      -2.737  -9.196   7.759  1.00 93.65           C  
ATOM   4542  C   PRO D 214      -3.763  -9.281   6.632  1.00 93.65           C  
ATOM   4543  CB  PRO D 214      -2.570  -7.752   8.239  1.00 93.65           C  
ATOM   4544  O   PRO D 214      -3.513  -8.795   5.526  1.00 93.65           O  
ATOM   4545  CG  PRO D 214      -1.131  -7.641   8.626  1.00 93.65           C  
ATOM   4546  CD  PRO D 214      -0.324  -8.524   7.718  1.00 93.65           C  
ATOM   4547  N   GLY D 215      -4.867  -9.952   6.972  1.00 96.75           N  
ATOM   4548  CA  GLY D 215      -6.012  -9.974   6.075  1.00 96.75           C  
ATOM   4549  C   GLY D 215      -5.910 -11.042   5.003  1.00 96.75           C  
ATOM   4550  O   GLY D 215      -6.860 -11.268   4.252  1.00 96.75           O  
ATOM   4551  N   CYS D 216      -4.820 -11.697   4.855  1.00 95.46           N  
ATOM   4552  CA  CYS D 216      -4.667 -12.705   3.812  1.00 95.46           C  
ATOM   4553  C   CYS D 216      -5.405 -13.986   4.178  1.00 95.46           C  
ATOM   4554  CB  CYS D 216      -3.188 -13.008   3.573  1.00 95.46           C  
ATOM   4555  O   CYS D 216      -5.592 -14.284   5.359  1.00 95.46           O  
ATOM   4556  SG  CYS D 216      -2.302 -11.686   2.718  1.00 95.46           S  
ATOM   4557  N   GLY D 217      -5.807 -14.746   3.183  1.00 96.25           N  
ATOM   4558  CA  GLY D 217      -6.467 -16.028   3.373  1.00 96.25           C  
ATOM   4559  C   GLY D 217      -5.497 -17.170   3.611  1.00 96.25           C  
ATOM   4560  O   GLY D 217      -4.334 -17.097   3.208  1.00 96.25           O  
ATOM   4561  N   GLY D 218      -6.053 -18.213   4.187  1.00 94.91           N  
ATOM   4562  CA  GLY D 218      -5.256 -19.414   4.380  1.00 94.91           C  
ATOM   4563  C   GLY D 218      -5.186 -20.289   3.143  1.00 94.91           C  
ATOM   4564  O   GLY D 218      -6.060 -20.219   2.276  1.00 94.91           O  
ATOM   4565  N   GLY D 219      -4.123 -21.099   3.090  1.00 92.87           N  
ATOM   4566  CA  GLY D 219      -3.972 -22.051   2.000  1.00 92.87           C  
ATOM   4567  C   GLY D 219      -4.841 -23.284   2.161  1.00 92.87           C  
ATOM   4568  O   GLY D 219      -5.130 -23.705   3.283  1.00 92.87           O  
ATOM   4569  N   GLY D 220      -5.166 -23.890   1.044  1.00 91.17           N  
ATOM   4570  CA  GLY D 220      -5.922 -25.132   1.041  1.00 91.17           C  
ATOM   4571  C   GLY D 220      -5.064 -26.354   1.314  1.00 91.17           C  
ATOM   4572  O   GLY D 220      -3.855 -26.336   1.074  1.00 91.17           O  
ATOM   4573  N   GLY D 221      -5.717 -27.425   1.758  1.00 89.25           N  
ATOM   4574  CA  GLY D 221      -5.027 -28.674   2.040  1.00 89.25           C  
ATOM   4575  C   GLY D 221      -4.871 -29.559   0.818  1.00 89.25           C  
ATOM   4576  O   GLY D 221      -5.492 -29.311  -0.218  1.00 89.25           O  
ATOM   4577  N   PHE D 222      -4.046 -30.557   0.962  1.00 84.77           N  
ATOM   4578  CA  PHE D 222      -3.828 -31.564  -0.069  1.00 84.77           C  
ATOM   4579  C   PHE D 222      -4.912 -32.634  -0.020  1.00 84.77           C  
ATOM   4580  CB  PHE D 222      -2.447 -32.209   0.090  1.00 84.77           C  
ATOM   4581  O   PHE D 222      -5.426 -32.955   1.053  1.00 84.77           O  
ATOM   4582  CG  PHE D 222      -2.114 -33.205  -0.988  1.00 84.77           C  
ATOM   4583  CD1 PHE D 222      -2.376 -34.558  -0.807  1.00 84.77           C  
ATOM   4584  CD2 PHE D 222      -1.540 -32.789  -2.181  1.00 84.77           C  
ATOM   4585  CE1 PHE D 222      -2.069 -35.483  -1.803  1.00 84.77           C  
ATOM   4586  CE2 PHE D 222      -1.230 -33.707  -3.181  1.00 84.77           C  
ATOM   4587  CZ  PHE D 222      -1.495 -35.053  -2.989  1.00 84.77           C  
ATOM   4588  N   GLY D 223      -5.195 -33.167  -1.226  1.00 82.82           N  
ATOM   4589  CA  GLY D 223      -6.146 -34.267  -1.261  1.00 82.82           C  
ATOM   4590  C   GLY D 223      -5.896 -35.236  -2.401  1.00 82.82           C  
ATOM   4591  O   GLY D 223      -5.917 -34.845  -3.570  1.00 82.82           O  
ATOM   4592  N   ASN D 224      -5.520 -36.311  -2.071  1.00 75.82           N  
ATOM   4593  CA  ASN D 224      -5.360 -37.399  -3.031  1.00 75.82           C  
ATOM   4594  C   ASN D 224      -5.507 -38.762  -2.362  1.00 75.82           C  
ATOM   4595  CB  ASN D 224      -4.007 -37.296  -3.738  1.00 75.82           C  
ATOM   4596  O   ASN D 224      -4.813 -39.059  -1.388  1.00 75.82           O  
ATOM   4597  CG  ASN D 224      -3.880 -38.263  -4.898  1.00 75.82           C  
ATOM   4598  ND2 ASN D 224      -2.937 -37.995  -5.793  1.00 75.82           N  
ATOM   4599  OD1 ASN D 224      -4.624 -39.243  -4.990  1.00 75.82           O  
ATOM   4600  N   GLY D 225      -6.317 -39.605  -2.987  1.00 71.78           N  
ATOM   4601  CA  GLY D 225      -6.479 -40.937  -2.427  1.00 71.78           C  
ATOM   4602  C   GLY D 225      -6.844 -40.924  -0.954  1.00 71.78           C  
ATOM   4603  O   GLY D 225      -7.799 -40.256  -0.552  1.00 71.78           O  
ATOM   4604  N   SER D 226      -5.874 -41.615  -0.188  1.00 66.82           N  
ATOM   4605  CA  SER D 226      -6.141 -41.728   1.243  1.00 66.82           C  
ATOM   4606  C   SER D 226      -5.542 -40.554   2.010  1.00 66.82           C  
ATOM   4607  CB  SER D 226      -5.585 -43.043   1.790  1.00 66.82           C  
ATOM   4608  O   SER D 226      -5.684 -40.467   3.232  1.00 66.82           O  
ATOM   4609  OG  SER D 226      -4.295 -43.302   1.263  1.00 66.82           O  
ATOM   4610  N   SER D 227      -4.880 -39.613   1.299  1.00 73.52           N  
ATOM   4611  CA  SER D 227      -4.231 -38.502   1.988  1.00 73.52           C  
ATOM   4612  C   SER D 227      -5.033 -37.214   1.838  1.00 73.52           C  
ATOM   4613  CB  SER D 227      -2.813 -38.294   1.453  1.00 73.52           C  
ATOM   4614  O   SER D 227      -5.193 -36.701   0.728  1.00 73.52           O  
ATOM   4615  OG  SER D 227      -2.172 -37.225   2.128  1.00 73.52           O  
ATOM   4616  N   ALA D 228      -5.786 -36.835   2.894  1.00 84.51           N  
ATOM   4617  CA  ALA D 228      -6.447 -35.537   3.003  1.00 84.51           C  
ATOM   4618  C   ALA D 228      -5.922 -34.753   4.203  1.00 84.51           C  
ATOM   4619  CB  ALA D 228      -7.959 -35.717   3.110  1.00 84.51           C  
ATOM   4620  O   ALA D 228      -5.900 -35.265   5.325  1.00 84.51           O  
ATOM   4621  N   THR D 229      -5.369 -33.572   3.899  1.00 89.72           N  
ATOM   4622  CA  THR D 229      -4.787 -32.747   4.952  1.00 89.72           C  
ATOM   4623  C   THR D 229      -5.637 -31.504   5.198  1.00 89.72           C  
ATOM   4624  CB  THR D 229      -3.348 -32.327   4.601  1.00 89.72           C  
ATOM   4625  O   THR D 229      -6.511 -31.175   4.394  1.00 89.72           O  
ATOM   4626  CG2 THR D 229      -2.466 -33.544   4.344  1.00 89.72           C  
ATOM   4627  OG1 THR D 229      -3.369 -31.509   3.425  1.00 89.72           O  
ATOM   4628  N   ALA D 230      -5.454 -30.854   6.353  1.00 93.20           N  
ATOM   4629  CA  ALA D 230      -6.149 -29.622   6.717  1.00 93.20           C  
ATOM   4630  C   ALA D 230      -5.661 -28.447   5.875  1.00 93.20           C  
ATOM   4631  CB  ALA D 230      -5.959 -29.323   8.202  1.00 93.20           C  
ATOM   4632  O   ALA D 230      -4.597 -28.519   5.256  1.00 93.20           O  
ATOM   4633  N   GLY D 231      -6.454 -27.445   5.790  1.00 94.42           N  
ATOM   4634  CA  GLY D 231      -6.005 -26.180   5.231  1.00 94.42           C  
ATOM   4635  C   GLY D 231      -5.128 -25.386   6.181  1.00 94.42           C  
ATOM   4636  O   GLY D 231      -4.514 -25.953   7.087  1.00 94.42           O  
ATOM   4637  N   GLY D 232      -4.973 -24.140   5.946  1.00 96.03           N  
ATOM   4638  CA  GLY D 232      -4.279 -23.182   6.792  1.00 96.03           C  
ATOM   4639  C   GLY D 232      -5.196 -22.116   7.362  1.00 96.03           C  
ATOM   4640  O   GLY D 232      -6.244 -21.819   6.786  1.00 96.03           O  
ATOM   4641  N   ASN D 233      -4.811 -21.499   8.496  1.00 97.42           N  
ATOM   4642  CA  ASN D 233      -5.567 -20.407   9.100  1.00 97.42           C  
ATOM   4643  C   ASN D 233      -5.463 -19.129   8.273  1.00 97.42           C  
ATOM   4644  CB  ASN D 233      -5.092 -20.154  10.532  1.00 97.42           C  
ATOM   4645  O   ASN D 233      -4.410 -18.837   7.704  1.00 97.42           O  
ATOM   4646  CG  ASN D 233      -5.327 -21.341  11.444  1.00 97.42           C  
ATOM   4647  ND2 ASN D 233      -4.335 -21.664  12.266  1.00 97.42           N  
ATOM   4648  OD1 ASN D 233      -6.392 -21.964  11.411  1.00 97.42           O  
ATOM   4649  N   GLY D 234      -6.565 -18.393   8.189  1.00 97.28           N  
ATOM   4650  CA  GLY D 234      -6.466 -17.019   7.724  1.00 97.28           C  
ATOM   4651  C   GLY D 234      -5.758 -16.105   8.706  1.00 97.28           C  
ATOM   4652  O   GLY D 234      -5.708 -16.393   9.904  1.00 97.28           O  
ATOM   4653  N   ALA D 235      -5.211 -15.002   8.233  1.00 97.28           N  
ATOM   4654  CA  ALA D 235      -4.559 -14.029   9.106  1.00 97.28           C  
ATOM   4655  C   ALA D 235      -5.582 -13.098   9.750  1.00 97.28           C  
ATOM   4656  CB  ALA D 235      -3.527 -13.220   8.324  1.00 97.28           C  
ATOM   4657  O   ALA D 235      -6.639 -12.833   9.173  1.00 97.28           O  
ATOM   4658  N   ASN D 236      -5.274 -12.573  10.941  1.00 98.09           N  
ATOM   4659  CA  ASN D 236      -6.086 -11.523  11.548  1.00 98.09           C  
ATOM   4660  C   ASN D 236      -6.077 -10.250  10.706  1.00 98.09           C  
ATOM   4661  CB  ASN D 236      -5.601 -11.223  12.968  1.00 98.09           C  
ATOM   4662  O   ASN D 236      -5.215 -10.078   9.842  1.00 98.09           O  
ATOM   4663  CG  ASN D 236      -5.843 -12.375  13.923  1.00 98.09           C  
ATOM   4664  ND2 ASN D 236      -5.108 -12.393  15.028  1.00 98.09           N  
ATOM   4665  OD1 ASN D 236      -6.683 -13.242  13.669  1.00 98.09           O  
ATOM   4666  N   GLY D 237      -7.077  -9.482  10.962  1.00 97.99           N  
ATOM   4667  CA  GLY D 237      -7.052  -8.153  10.371  1.00 97.99           C  
ATOM   4668  C   GLY D 237      -6.048  -7.226  11.029  1.00 97.99           C  
ATOM   4669  O   GLY D 237      -5.191  -7.673  11.793  1.00 97.99           O  
ATOM   4670  N   ARG D 238      -6.138  -5.974  10.676  1.00 98.06           N  
ATOM   4671  CA  ARG D 238      -5.283  -4.922  11.216  1.00 98.06           C  
ATOM   4672  C   ARG D 238      -5.902  -3.546  10.995  1.00 98.06           C  
ATOM   4673  CB  ARG D 238      -3.893  -4.979  10.579  1.00 98.06           C  
ATOM   4674  O   ARG D 238      -6.559  -3.310   9.979  1.00 98.06           O  
ATOM   4675  CG  ARG D 238      -2.970  -3.851  11.011  1.00 98.06           C  
ATOM   4676  CD  ARG D 238      -1.549  -4.060  10.508  1.00 98.06           C  
ATOM   4677  NE  ARG D 238      -0.845  -5.073  11.288  1.00 98.06           N  
ATOM   4678  NH1 ARG D 238       1.207  -4.713  10.289  1.00 98.06           N  
ATOM   4679  NH2 ARG D 238       0.988  -6.302  11.927  1.00 98.06           N  
ATOM   4680  CZ  ARG D 238       0.448  -5.360  11.166  1.00 98.06           C  
ATOM   4681  N   VAL D 239      -5.747  -2.675  11.987  1.00 98.44           N  
ATOM   4682  CA  VAL D 239      -6.162  -1.283  11.851  1.00 98.44           C  
ATOM   4683  C   VAL D 239      -4.976  -0.361  12.129  1.00 98.44           C  
ATOM   4684  CB  VAL D 239      -7.334  -0.944  12.800  1.00 98.44           C  
ATOM   4685  O   VAL D 239      -4.277  -0.525  13.131  1.00 98.44           O  
ATOM   4686  CG1 VAL D 239      -7.712   0.532  12.685  1.00 98.44           C  
ATOM   4687  CG2 VAL D 239      -8.539  -1.833  12.496  1.00 98.44           C  
ATOM   4688  N   VAL D 240      -4.657   0.533  11.252  1.00 97.78           N  
ATOM   4689  CA  VAL D 240      -3.640   1.566  11.420  1.00 97.78           C  
ATOM   4690  C   VAL D 240      -4.303   2.939  11.489  1.00 97.78           C  
ATOM   4691  CB  VAL D 240      -2.602   1.531  10.276  1.00 97.78           C  
ATOM   4692  O   VAL D 240      -5.097   3.296  10.615  1.00 97.78           O  
ATOM   4693  CG1 VAL D 240      -1.518   2.584  10.499  1.00 97.78           C  
ATOM   4694  CG2 VAL D 240      -1.983   0.139  10.160  1.00 97.78           C  
ATOM   4695  N   VAL D 241      -4.034   3.717  12.510  1.00 97.49           N  
ATOM   4696  CA  VAL D 241      -4.575   5.060  12.690  1.00 97.49           C  
ATOM   4697  C   VAL D 241      -3.450   6.088  12.600  1.00 97.49           C  
ATOM   4698  CB  VAL D 241      -5.316   5.198  14.039  1.00 97.49           C  
ATOM   4699  O   VAL D 241      -2.486   6.032  13.367  1.00 97.49           O  
ATOM   4700  CG1 VAL D 241      -5.899   6.601  14.195  1.00 97.49           C  
ATOM   4701  CG2 VAL D 241      -6.415   4.143  14.153  1.00 97.49           C  
ATOM   4702  N   TRP D 242      -3.553   6.931  11.639  1.00 96.23           N  
ATOM   4703  CA  TRP D 242      -2.706   8.114  11.526  1.00 96.23           C  
ATOM   4704  C   TRP D 242      -3.398   9.338  12.118  1.00 96.23           C  
ATOM   4705  CB  TRP D 242      -2.340   8.377  10.063  1.00 96.23           C  
ATOM   4706  O   TRP D 242      -4.594   9.546  11.904  1.00 96.23           O  
ATOM   4707  CG  TRP D 242      -1.758   7.188   9.358  1.00 96.23           C  
ATOM   4708  CD1 TRP D 242      -2.392   6.014   9.061  1.00 96.23           C  
ATOM   4709  CD2 TRP D 242      -0.421   7.058   8.866  1.00 96.23           C  
ATOM   4710  CE2 TRP D 242      -0.314   5.777   8.280  1.00 96.23           C  
ATOM   4711  CE3 TRP D 242       0.698   7.902   8.862  1.00 96.23           C  
ATOM   4712  NE1 TRP D 242      -1.529   5.161   8.413  1.00 96.23           N  
ATOM   4713  CH2 TRP D 242       1.950   6.165   7.706  1.00 96.23           C  
ATOM   4714  CZ2 TRP D 242       0.870   5.320   7.696  1.00 96.23           C  
ATOM   4715  CZ3 TRP D 242       1.875   7.445   8.280  1.00 96.23           C  
ATOM   4716  N   TYR D 243      -2.615  10.119  12.846  1.00 92.47           N  
ATOM   4717  CA  TYR D 243      -3.220  11.259  13.527  1.00 92.47           C  
ATOM   4718  C   TYR D 243      -2.213  12.390  13.697  1.00 92.47           C  
ATOM   4719  CB  TYR D 243      -3.768  10.839  14.895  1.00 92.47           C  
ATOM   4720  O   TYR D 243      -1.002  12.169  13.620  1.00 92.47           O  
ATOM   4721  CG  TYR D 243      -2.717  10.284  15.825  1.00 92.47           C  
ATOM   4722  CD1 TYR D 243      -2.299   8.959  15.725  1.00 92.47           C  
ATOM   4723  CD2 TYR D 243      -2.142  11.082  16.808  1.00 92.47           C  
ATOM   4724  CE1 TYR D 243      -1.333   8.443  16.581  1.00 92.47           C  
ATOM   4725  CE2 TYR D 243      -1.174  10.577  17.670  1.00 92.47           C  
ATOM   4726  OH  TYR D 243       0.181   8.752  18.400  1.00 92.47           O  
ATOM   4727  CZ  TYR D 243      -0.777   9.258  17.549  1.00 92.47           C  
TER    4728      TYR D 243                                                      
ENDMDL                                                                          
END                                                                             
MODEL     1                                                                     
ATOM      1  N   GLY B   1      -6.247  47.202  32.892  1.00 33.30           N  
ATOM      2  CA  GLY B   1      -6.990  48.428  33.135  1.00 33.30           C  
ATOM      3  C   GLY B   1      -6.166  49.498  33.825  1.00 33.30           C  
ATOM      4  O   GLY B   1      -5.099  49.211  34.373  1.00 33.30           O  
ATOM      5  N   LEU B   2      -6.315  50.740  33.246  1.00 43.83           N  
ATOM      6  CA  LEU B   2      -5.748  51.894  33.935  1.00 43.83           C  
ATOM      7  C   LEU B   2      -6.275  51.988  35.363  1.00 43.83           C  
ATOM      8  CB  LEU B   2      -6.070  53.184  33.174  1.00 43.83           C  
ATOM      9  O   LEU B   2      -7.485  52.090  35.577  1.00 43.83           O  
ATOM     10  CG  LEU B   2      -5.237  53.457  31.921  1.00 43.83           C  
ATOM     11  CD1 LEU B   2      -6.096  54.115  30.847  1.00 43.83           C  
ATOM     12  CD2 LEU B   2      -4.033  54.329  32.259  1.00 43.83           C  
ATOM     13  N   VAL B   3      -5.910  51.140  36.247  1.00 40.16           N  
ATOM     14  CA  VAL B   3      -6.333  51.302  37.634  1.00 40.16           C  
ATOM     15  C   VAL B   3      -5.714  52.570  38.219  1.00 40.16           C  
ATOM     16  CB  VAL B   3      -5.948  50.076  38.492  1.00 40.16           C  
ATOM     17  O   VAL B   3      -4.489  52.707  38.262  1.00 40.16           O  
ATOM     18  CG1 VAL B   3      -6.376  50.278  39.945  1.00 40.16           C  
ATOM     19  CG2 VAL B   3      -6.574  48.807  37.918  1.00 40.16           C  
ATOM     20  N   ASN B   4      -6.649  53.362  38.778  1.00 42.97           N  
ATOM     21  CA  ASN B   4      -6.647  54.509  39.679  1.00 42.97           C  
ATOM     22  C   ASN B   4      -5.627  55.559  39.247  1.00 42.97           C  
ATOM     23  CB  ASN B   4      -6.373  54.063  41.117  1.00 42.97           C  
ATOM     24  O   ASN B   4      -5.134  56.328  40.074  1.00 42.97           O  
ATOM     25  CG  ASN B   4      -7.645  53.811  41.902  1.00 42.97           C  
ATOM     26  ND2 ASN B   4      -7.497  53.328  43.130  1.00 42.97           N  
ATOM     27  OD1 ASN B   4      -8.751  54.048  41.409  1.00 42.97           O  
ATOM     28  N   GLY B   5      -5.067  55.555  38.061  1.00 43.94           N  
ATOM     29  CA  GLY B   5      -4.147  56.610  37.667  1.00 43.94           C  
ATOM     30  C   GLY B   5      -4.339  57.064  36.232  1.00 43.94           C  
ATOM     31  O   GLY B   5      -4.931  56.347  35.422  1.00 43.94           O  
ATOM     32  N   THR B   6      -4.641  58.314  36.029  1.00 45.25           N  
ATOM     33  CA  THR B   6      -4.631  58.962  34.722  1.00 45.25           C  
ATOM     34  C   THR B   6      -3.321  58.684  33.991  1.00 45.25           C  
ATOM     35  CB  THR B   6      -4.838  60.483  34.852  1.00 45.25           C  
ATOM     36  O   THR B   6      -2.249  58.695  34.600  1.00 45.25           O  
ATOM     37  CG2 THR B   6      -5.937  60.970  33.914  1.00 45.25           C  
ATOM     38  OG1 THR B   6      -5.203  60.796  36.201  1.00 45.25           O  
ATOM     39  N   ILE B   7      -3.520  57.787  32.891  1.00 46.96           N  
ATOM     40  CA  ILE B   7      -2.315  57.817  32.069  1.00 46.96           C  
ATOM     41  C   ILE B   7      -2.087  59.231  31.540  1.00 46.96           C  
ATOM     42  CB  ILE B   7      -2.404  56.814  30.898  1.00 46.96           C  
ATOM     43  O   ILE B   7      -2.883  59.740  30.747  1.00 46.96           O  
ATOM     44  CG1 ILE B   7      -2.614  55.391  31.428  1.00 46.96           C  
ATOM     45  CG2 ILE B   7      -1.150  56.893  30.022  1.00 46.96           C  
ATOM     46  CD1 ILE B   7      -2.868  54.356  30.340  1.00 46.96           C  
ATOM     47  N   THR B   8      -1.551  60.161  32.266  1.00 49.22           N  
ATOM     48  CA  THR B   8      -1.321  61.569  31.961  1.00 49.22           C  
ATOM     49  C   THR B   8      -0.190  61.726  30.949  1.00 49.22           C  
ATOM     50  CB  THR B   8      -0.988  62.369  33.235  1.00 49.22           C  
ATOM     51  O   THR B   8      -0.055  62.777  30.319  1.00 49.22           O  
ATOM     52  CG2 THR B   8      -2.162  62.366  34.208  1.00 49.22           C  
ATOM     53  OG1 THR B   8       0.151  61.782  33.876  1.00 49.22           O  
ATOM     54  N   SER B   9       0.797  60.773  30.889  1.00 47.18           N  
ATOM     55  CA  SER B   9       1.894  60.797  29.927  1.00 47.18           C  
ATOM     56  C   SER B   9       1.900  59.541  29.063  1.00 47.18           C  
ATOM     57  CB  SER B   9       3.236  60.937  30.648  1.00 47.18           C  
ATOM     58  O   SER B   9       1.045  59.377  28.191  1.00 47.18           O  
ATOM     59  OG  SER B   9       3.897  59.686  30.726  1.00 47.18           O  
ATOM     60  N   THR B  10       2.865  58.654  29.227  1.00 46.43           N  
ATOM     61  CA  THR B  10       3.038  57.347  28.604  1.00 46.43           C  
ATOM     62  C   THR B  10       2.512  56.240  29.513  1.00 46.43           C  
ATOM     63  CB  THR B  10       4.517  57.079  28.268  1.00 46.43           C  
ATOM     64  O   THR B  10       2.769  56.244  30.718  1.00 46.43           O  
ATOM     65  CG2 THR B  10       4.918  57.764  26.966  1.00 46.43           C  
ATOM     66  OG1 THR B  10       5.340  57.578  29.330  1.00 46.43           O  
ATOM     67  N   GLY B  11       1.307  55.909  29.386  1.00 48.86           N  
ATOM     68  CA  GLY B  11       0.889  54.728  30.124  1.00 48.86           C  
ATOM     69  C   GLY B  11       0.950  53.457  29.299  1.00 48.86           C  
ATOM     70  O   GLY B  11       1.072  53.511  28.074  1.00 48.86           O  
ATOM     71  N   THR B  12       1.412  52.422  29.842  1.00 51.63           N  
ATOM     72  CA  THR B  12       1.417  51.096  29.233  1.00 51.63           C  
ATOM     73  C   THR B  12       0.094  50.380  29.485  1.00 51.63           C  
ATOM     74  CB  THR B  12       2.579  50.240  29.771  1.00 51.63           C  
ATOM     75  O   THR B  12      -0.425  50.398  30.603  1.00 51.63           O  
ATOM     76  CG2 THR B  12       2.698  48.929  28.999  1.00 51.63           C  
ATOM     77  OG1 THR B  12       3.804  50.971  29.641  1.00 51.63           O  
ATOM     78  N   VAL B  13      -0.683  50.104  28.392  1.00 59.47           N  
ATOM     79  CA  VAL B  13      -1.838  49.223  28.530  1.00 59.47           C  
ATOM     80  C   VAL B  13      -1.420  47.777  28.272  1.00 59.47           C  
ATOM     81  CB  VAL B  13      -2.979  49.628  27.570  1.00 59.47           C  
ATOM     82  O   VAL B  13      -0.802  47.477  27.248  1.00 59.47           O  
ATOM     83  CG1 VAL B  13      -4.133  48.629  27.650  1.00 59.47           C  
ATOM     84  CG2 VAL B  13      -3.467  51.040  27.887  1.00 59.47           C  
ATOM     85  N   ASN B  14      -1.530  47.013  29.360  1.00 59.22           N  
ATOM     86  CA  ASN B  14      -1.204  45.601  29.192  1.00 59.22           C  
ATOM     87  C   ASN B  14      -2.363  44.829  28.568  1.00 59.22           C  
ATOM     88  CB  ASN B  14      -0.812  44.978  30.533  1.00 59.22           C  
ATOM     89  O   ASN B  14      -3.518  45.014  28.954  1.00 59.22           O  
ATOM     90  CG  ASN B  14       0.554  45.430  31.010  1.00 59.22           C  
ATOM     91  ND2 ASN B  14       0.763  45.402  32.321  1.00 59.22           N  
ATOM     92  OD1 ASN B  14       1.414  45.802  30.207  1.00 59.22           O  
ATOM     93  N   VAL B  15      -2.104  44.151  27.404  1.00 70.69           N  
ATOM     94  CA  VAL B  15      -3.057  43.241  26.779  1.00 70.69           C  
ATOM     95  C   VAL B  15      -3.006  41.882  27.474  1.00 70.69           C  
ATOM     96  CB  VAL B  15      -2.780  43.078  25.268  1.00 70.69           C  
ATOM     97  O   VAL B  15      -1.926  41.391  27.811  1.00 70.69           O  
ATOM     98  CG1 VAL B  15      -3.836  42.186  24.618  1.00 70.69           C  
ATOM     99  CG2 VAL B  15      -2.734  44.443  24.584  1.00 70.69           C  
ATOM    100  N   ASP B  16      -4.139  41.291  27.900  1.00 72.28           N  
ATOM    101  CA  ASP B  16      -4.244  40.016  28.603  1.00 72.28           C  
ATOM    102  C   ASP B  16      -3.891  38.850  27.681  1.00 72.28           C  
ATOM    103  CB  ASP B  16      -5.653  39.830  29.170  1.00 72.28           C  
ATOM    104  O   ASP B  16      -4.777  38.133  27.212  1.00 72.28           O  
ATOM    105  CG  ASP B  16      -5.756  38.659  30.132  1.00 72.28           C  
ATOM    106  OD1 ASP B  16      -4.709  38.157  30.595  1.00 72.28           O  
ATOM    107  OD2 ASP B  16      -6.893  38.234  30.427  1.00 72.28           O  
ATOM    108  N   VAL B  17      -2.595  38.739  27.468  1.00 77.83           N  
ATOM    109  CA  VAL B  17      -2.100  37.690  26.582  1.00 77.83           C  
ATOM    110  C   VAL B  17      -1.858  36.411  27.380  1.00 77.83           C  
ATOM    111  CB  VAL B  17      -0.804  38.121  25.860  1.00 77.83           C  
ATOM    112  O   VAL B  17      -1.665  36.458  28.598  1.00 77.83           O  
ATOM    113  CG1 VAL B  17      -1.058  39.345  24.981  1.00 77.83           C  
ATOM    114  CG2 VAL B  17       0.301  38.408  26.875  1.00 77.83           C  
ATOM    115  N   GLY B  18      -2.083  35.210  26.759  1.00 70.13           N  
ATOM    116  CA  GLY B  18      -1.817  33.934  27.403  1.00 70.13           C  
ATOM    117  C   GLY B  18      -2.236  32.742  26.563  1.00 70.13           C  
ATOM    118  O   GLY B  18      -2.517  32.884  25.371  1.00 70.13           O  
ATOM    119  N   THR B  19      -2.200  31.524  27.218  1.00 79.47           N  
ATOM    120  CA  THR B  19      -2.500  30.278  26.522  1.00 79.47           C  
ATOM    121  C   THR B  19      -3.707  29.586  27.148  1.00 79.47           C  
ATOM    122  CB  THR B  19      -1.291  29.324  26.540  1.00 79.47           C  
ATOM    123  O   THR B  19      -4.008  28.436  26.822  1.00 79.47           O  
ATOM    124  CG2 THR B  19      -0.103  29.928  25.799  1.00 79.47           C  
ATOM    125  OG1 THR B  19      -0.913  29.067  27.898  1.00 79.47           O  
ATOM    126  N   THR B  20      -4.332  30.232  28.097  1.00 71.93           N  
ATOM    127  CA  THR B  20      -5.543  29.686  28.701  1.00 71.93           C  
ATOM    128  C   THR B  20      -6.785  30.360  28.126  1.00 71.93           C  
ATOM    129  CB  THR B  20      -5.527  29.852  30.232  1.00 71.93           C  
ATOM    130  O   THR B  20      -6.681  31.231  27.260  1.00 71.93           O  
ATOM    131  CG2 THR B  20      -4.297  29.190  30.844  1.00 71.93           C  
ATOM    132  OG1 THR B  20      -5.515  31.248  30.555  1.00 71.93           O  
ATOM    133  N   ALA B  21      -7.989  29.948  28.551  1.00 70.99           N  
ATOM    134  CA  ALA B  21      -9.269  30.403  28.016  1.00 70.99           C  
ATOM    135  C   ALA B  21      -9.373  31.925  28.059  1.00 70.99           C  
ATOM    136  CB  ALA B  21     -10.424  29.772  28.791  1.00 70.99           C  
ATOM    137  O   ALA B  21      -8.976  32.553  29.044  1.00 70.99           O  
ATOM    138  N   ASN B  22      -9.833  32.541  26.933  1.00 74.14           N  
ATOM    139  CA  ASN B  22     -10.206  33.945  26.790  1.00 74.14           C  
ATOM    140  C   ASN B  22      -8.981  34.855  26.805  1.00 74.14           C  
ATOM    141  CB  ASN B  22     -11.185  34.355  27.893  1.00 74.14           C  
ATOM    142  O   ASN B  22      -9.102  36.062  27.020  1.00 74.14           O  
ATOM    143  CG  ASN B  22     -12.458  33.531  27.879  1.00 74.14           C  
ATOM    144  ND2 ASN B  22     -12.863  33.048  29.048  1.00 74.14           N  
ATOM    145  OD1 ASN B  22     -13.070  33.330  26.828  1.00 74.14           O  
ATOM    146  N   LYS B  23      -7.832  34.303  26.638  1.00 70.59           N  
ATOM    147  CA  LYS B  23      -6.625  35.118  26.542  1.00 70.59           C  
ATOM    148  C   LYS B  23      -6.348  35.523  25.097  1.00 70.59           C  
ATOM    149  CB  LYS B  23      -5.423  34.368  27.116  1.00 70.59           C  
ATOM    150  O   LYS B  23      -6.685  34.789  24.166  1.00 70.59           O  
ATOM    151  CG  LYS B  23      -5.560  34.014  28.590  1.00 70.59           C  
ATOM    152  CD  LYS B  23      -5.549  35.260  29.467  1.00 70.59           C  
ATOM    153  CE  LYS B  23      -5.564  34.902  30.947  1.00 70.59           C  
ATOM    154  NZ  LYS B  23      -5.519  36.120  31.811  1.00 70.59           N  
ATOM    155  N   ILE B  24      -5.845  36.733  24.943  1.00 80.76           N  
ATOM    156  CA  ILE B  24      -5.411  37.211  23.635  1.00 80.76           C  
ATOM    157  C   ILE B  24      -4.141  36.476  23.212  1.00 80.76           C  
ATOM    158  CB  ILE B  24      -5.169  38.737  23.643  1.00 80.76           C  
ATOM    159  O   ILE B  24      -3.230  36.282  24.021  1.00 80.76           O  
ATOM    160  CG1 ILE B  24      -6.474  39.483  23.942  1.00 80.76           C  
ATOM    161  CG2 ILE B  24      -4.569  39.196  22.310  1.00 80.76           C  
ATOM    162  CD1 ILE B  24      -7.506  39.398  22.826  1.00 80.76           C  
ATOM    163  N   VAL B  25      -4.121  35.950  21.953  1.00 85.13           N  
ATOM    164  CA  VAL B  25      -3.021  35.125  21.464  1.00 85.13           C  
ATOM    165  C   VAL B  25      -1.831  36.012  21.102  1.00 85.13           C  
ATOM    166  CB  VAL B  25      -3.446  34.279  20.244  1.00 85.13           C  
ATOM    167  O   VAL B  25      -1.985  37.007  20.390  1.00 85.13           O  
ATOM    168  CG1 VAL B  25      -2.268  33.459  19.719  1.00 85.13           C  
ATOM    169  CG2 VAL B  25      -4.615  33.366  20.609  1.00 85.13           C  
ATOM    170  N   GLN B  26      -0.750  35.694  21.727  1.00 77.86           N  
ATOM    171  CA  GLN B  26       0.521  36.358  21.457  1.00 77.86           C  
ATOM    172  C   GLN B  26       1.569  35.362  20.970  1.00 77.86           C  
ATOM    173  CB  GLN B  26       1.025  37.081  22.707  1.00 77.86           C  
ATOM    174  O   GLN B  26       1.693  34.265  21.518  1.00 77.86           O  
ATOM    175  CG  GLN B  26       2.299  37.885  22.481  1.00 77.86           C  
ATOM    176  CD  GLN B  26       2.827  38.518  23.754  1.00 77.86           C  
ATOM    177  NE2 GLN B  26       3.611  39.581  23.607  1.00 77.86           N  
ATOM    178  OE1 GLN B  26       2.532  38.057  24.861  1.00 77.86           O  
ATOM    179  N   LEU B  27       2.326  35.673  19.831  1.00 74.36           N  
ATOM    180  CA  LEU B  27       3.432  34.832  19.385  1.00 74.36           C  
ATOM    181  C   LEU B  27       4.530  34.773  20.442  1.00 74.36           C  
ATOM    182  CB  LEU B  27       4.004  35.354  18.065  1.00 74.36           C  
ATOM    183  O   LEU B  27       4.781  35.759  21.138  1.00 74.36           O  
ATOM    184  CG  LEU B  27       3.028  35.442  16.891  1.00 74.36           C  
ATOM    185  CD1 LEU B  27       3.706  36.087  15.686  1.00 74.36           C  
ATOM    186  CD2 LEU B  27       2.495  34.059  16.533  1.00 74.36           C  
ATOM    187  N   ASP B  28       5.127  33.620  20.631  1.00 70.39           N  
ATOM    188  CA  ASP B  28       6.189  33.466  21.620  1.00 70.39           C  
ATOM    189  C   ASP B  28       7.473  34.153  21.159  1.00 70.39           C  
ATOM    190  CB  ASP B  28       6.455  31.985  21.896  1.00 70.39           C  
ATOM    191  O   ASP B  28       7.478  34.853  20.145  1.00 70.39           O  
ATOM    192  CG  ASP B  28       7.052  31.257  20.704  1.00 70.39           C  
ATOM    193  OD1 ASP B  28       7.526  31.923  19.758  1.00 70.39           O  
ATOM    194  OD2 ASP B  28       7.045  30.007  20.709  1.00 70.39           O  
ATOM    195  N   SER B  29       8.490  34.083  21.935  1.00 73.11           N  
ATOM    196  CA  SER B  29       9.730  34.819  21.710  1.00 73.11           C  
ATOM    197  C   SER B  29      10.420  34.362  20.429  1.00 73.11           C  
ATOM    198  CB  SER B  29      10.678  34.649  22.897  1.00 73.11           C  
ATOM    199  O   SER B  29      11.323  35.037  19.929  1.00 73.11           O  
ATOM    200  OG  SER B  29      10.992  33.282  23.099  1.00 73.11           O  
ATOM    201  N   SER B  30       9.992  33.244  19.902  1.00 68.55           N  
ATOM    202  CA  SER B  30      10.547  32.743  18.649  1.00 68.55           C  
ATOM    203  C   SER B  30       9.621  33.041  17.475  1.00 68.55           C  
ATOM    204  CB  SER B  30      10.801  31.237  18.739  1.00 68.55           C  
ATOM    205  O   SER B  30       9.860  32.581  16.356  1.00 68.55           O  
ATOM    206  OG  SER B  30      11.646  30.934  19.836  1.00 68.55           O
[truncated: 38,304,172 more chars]
